# Supplementary material for: Accurate de novo design of membrane-traversing macrocycles
Source: Cell. 2022 Sep 15;185(19):3520–3532.e26. doi: 10.1016/j.cell.2022.07.019 (PMC9490236; doi:10.1016/j.cell.2022.07.019)
Supplement: Data S2. Amino acid sequences and computational models, related to Figures 1 and 3 [file mmc6.zip]

Archive with 396 entries (387 files):
- Supplemental_Data_File_2/
- __MACOSX/._Supplemental_Data_File_2
- Supplemental_Data_File_2/SEQUENCES_rev3.xlsx
- __MACOSX/Supplemental_Data_File_2/._SEQUENCES_rev3.xlsx
- Supplemental_Data_File_2/design_models/
- __MACOSX/Supplemental_Data_File_2/._design_models
- Supplemental_Data_File_2/.DS_Store
- __MACOSX/Supplemental_Data_File_2/._.DS_Store
- Supplemental_Data_File_2/design_models/12-mers/
- __MACOSX/Supplemental_Data_File_2/design_models/._12-mers
- Supplemental_Data_File_2/design_models/6-mers/
- __MACOSX/Supplemental_Data_File_2/design_models/._6-mers
- Supplemental_Data_File_2/design_models/8-mers/
- __MACOSX/Supplemental_Data_File_2/design_models/._8-mers
- Supplemental_Data_File_2/design_models/10-mers/
- __MACOSX/Supplemental_Data_File_2/design_models/._10-mers
- Supplemental_Data_File_2/design_models/11-mers/
- __MACOSX/Supplemental_Data_File_2/design_models/._11-mers
- Supplemental_Data_File_2/design_models/9-mers/
- __MACOSX/Supplemental_Data_File_2/design_models/._9-mers
- Supplemental_Data_File_2/design_models/7-mers/
- __MACOSX/Supplemental_Data_File_2/design_models/._7-mers
- Supplemental_Data_File_2/design_models/.DS_Store
- __MACOSX/Supplemental_Data_File_2/design_models/._.DS_Store
- Supplemental_Data_File_2/design_models/12-mers/D12.1.pdb
- __MACOSX/Supplemental_Data_File_2/design_models/12-mers/._D12.1.pdb
- Supplemental_Data_File_2/design_models/12-mers/D12.3.pdb
- __MACOSX/Supplemental_Data_File_2/design_models/12-mers/._D12.3.pdb
- Supplemental_Data_File_2/design_models/12-mers/D12.6.pdb
- __MACOSX/Supplemental_Data_File_2/design_models/12-mers/._D12.6.pdb
- Supplemental_Data_File_2/design_models/12-mers/D12.10.pdb
- __MACOSX/Supplemental_Data_File_2/design_models/12-mers/._D12.10.pdb
- Supplemental_Data_File_2/design_models/12-mers/D12.4.pdb
- __MACOSX/Supplemental_Data_File_2/design_models/12-mers/._D12.4.pdb
- Supplemental_Data_File_2/design_models/12-mers/D12.5.pdb
- __MACOSX/Supplemental_Data_File_2/design_models/12-mers/._D12.5.pdb
- Supplemental_Data_File_2/design_models/12-mers/D12.7.pdb
- __MACOSX/Supplemental_Data_File_2/design_models/12-mers/._D12.7.pdb
- Supplemental_Data_File_2/design_models/12-mers/D12.9.pdb
- __MACOSX/Supplemental_Data_File_2/design_models/12-mers/._D12.9.pdb
- Supplemental_Data_File_2/design_models/12-mers/D12.8.pdb
- __MACOSX/Supplemental_Data_File_2/design_models/12-mers/._D12.8.pdb
- Supplemental_Data_File_2/design_models/12-mers/D12.2.pdb
- __MACOSX/Supplemental_Data_File_2/design_models/12-mers/._D12.2.pdb
- Supplemental_Data_File_2/design_models/6-mers/D6.11.pdb
- __MACOSX/Supplemental_Data_File_2/design_models/6-mers/._D6.11.pdb
- Supplemental_Data_File_2/design_models/6-mers/D6.9.pdb
- __MACOSX/Supplemental_Data_File_2/design_models/6-mers/._D6.9.pdb
- Supplemental_Data_File_2/design_models/6-mers/D6.10.pdb
- __MACOSX/Supplemental_Data_File_2/design_models/6-mers/._D6.10.pdb
- Supplemental_Data_File_2/design_models/6-mers/D6.12.pdb
- __MACOSX/Supplemental_Data_File_2/design_models/6-mers/._D6.12.pdb
- Supplemental_Data_File_2/design_models/6-mers/D6.7.pdb
- __MACOSX/Supplemental_Data_File_2/design_models/6-mers/._D6.7.pdb
- Supplemental_Data_File_2/design_models/6-mers/D6.6.pdb
- __MACOSX/Supplemental_Data_File_2/design_models/6-mers/._D6.6.pdb
- Supplemental_Data_File_2/design_models/6-mers/D6.8.pdb
- __MACOSX/Supplemental_Data_File_2/design_models/6-mers/._D6.8.pdb
- Supplemental_Data_File_2/design_models/6-mers/D6.4.pdb
- __MACOSX/Supplemental_Data_File_2/design_models/6-mers/._D6.4.pdb
- Supplemental_Data_File_2/design_models/6-mers/D6.1.pdb
- __MACOSX/Supplemental_Data_File_2/design_models/6-mers/._D6.1.pdb
- Supplemental_Data_File_2/design_models/6-mers/D6.3.pdb
- __MACOSX/Supplemental_Data_File_2/design_models/6-mers/._D6.3.pdb
- Supplemental_Data_File_2/design_models/6-mers/D6.5.pdb
- __MACOSX/Supplemental_Data_File_2/design_models/6-mers/._D6.5.pdb
- Supplemental_Data_File_2/design_models/6-mers/D6.2.pdb
- __MACOSX/Supplemental_Data_File_2/design_models/6-mers/._D6.2.pdb
- Supplemental_Data_File_2/design_models/8-mers/D8.21.pdb
- __MACOSX/Supplemental_Data_File_2/design_models/8-mers/._D8.21.pdb
- Supplemental_Data_File_2/design_models/8-mers/D8.15.pdb
- __MACOSX/Supplemental_Data_File_2/design_models/8-mers/._D8.15.pdb
- Supplemental_Data_File_2/design_models/8-mers/D8.2.pdb
- __MACOSX/Supplemental_Data_File_2/design_models/8-mers/._D8.2.pdb
- Supplemental_Data_File_2/design_models/8-mers/D8.5.pdb
- __MACOSX/Supplemental_Data_File_2/design_models/8-mers/._D8.5.pdb
- Supplemental_Data_File_2/design_models/8-mers/D8.17.pdb
- __MACOSX/Supplemental_Data_File_2/design_models/8-mers/._D8.17.pdb
- Supplemental_Data_File_2/design_models/8-mers/D8.12.pdb
- __MACOSX/Supplemental_Data_File_2/design_models/8-mers/._D8.12.pdb
- Supplemental_Data_File_2/design_models/8-mers/D8.26.pdb
- __MACOSX/Supplemental_Data_File_2/design_models/8-mers/._D8.26.pdb
- Supplemental_Data_File_2/design_models/8-mers/D8.28.pdb
- __MACOSX/Supplemental_Data_File_2/design_models/8-mers/._D8.28.pdb
- Supplemental_Data_File_2/design_models/8-mers/D8.18.pdb
- __MACOSX/Supplemental_Data_File_2/design_models/8-mers/._D8.18.pdb
- Supplemental_Data_File_2/design_models/8-mers/D8.4.pdb
- __MACOSX/Supplemental_Data_File_2/design_models/8-mers/._D8.4.pdb
- Supplemental_Data_File_2/design_models/8-mers/D8.33.pdb
- __MACOSX/Supplemental_Data_File_2/design_models/8-mers/._D8.33.pdb
- Supplemental_Data_File_2/design_models/8-mers/D8.13.pdb
- __MACOSX/Supplemental_Data_File_2/design_models/8-mers/._D8.13.pdb
- Supplemental_Data_File_2/design_models/8-mers/D8.23.pdb
- __MACOSX/Supplemental_Data_File_2/design_models/8-mers/._D8.23.pdb
- Supplemental_Data_File_2/design_models/8-mers/D8.27.pdb
- __MACOSX/Supplemental_Data_File_2/design_models/8-mers/._D8.27.pdb
- Supplemental_Data_File_2/design_models/8-mers/D8.11.pdb
- __MACOSX/Supplemental_Data_File_2/design_models/8-mers/._D8.11.pdb
- Supplemental_Data_File_2/design_models/8-mers/D8.32.pdb
- __MACOSX/Supplemental_Data_File_2/design_models/8-mers/._D8.32.pdb
- Supplemental_Data_File_2/design_models/8-mers/D8.9.pdb
- __MACOSX/Supplemental_Data_File_2/design_models/8-mers/._D8.9.pdb
- Supplemental_Data_File_2/design_models/8-mers/D8.6.pdb
- __MACOSX/Supplemental_Data_File_2/design_models/8-mers/._D8.6.pdb
- Supplemental_Data_File_2/design_models/8-mers/D8.29.pdb
- __MACOSX/Supplemental_Data_File_2/design_models/8-mers/._D8.29.pdb
- Supplemental_Data_File_2/design_models/8-mers/D8.22.pdb
- __MACOSX/Supplemental_Data_File_2/design_models/8-mers/._D8.22.pdb
- Supplemental_Data_File_2/design_models/8-mers/D8.14.pdb
- __MACOSX/Supplemental_Data_File_2/design_models/8-mers/._D8.14.pdb
- Supplemental_Data_File_2/design_models/8-mers/D8.1.pdb
- __MACOSX/Supplemental_Data_File_2/design_models/8-mers/._D8.1.pdb
- Supplemental_Data_File_2/design_models/8-mers/D8.19.pdb
- __MACOSX/Supplemental_Data_File_2/design_models/8-mers/._D8.19.pdb
- Supplemental_Data_File_2/design_models/8-mers/D8.8.pdb
- __MACOSX/Supplemental_Data_File_2/design_models/8-mers/._D8.8.pdb
- Supplemental_Data_File_2/design_models/8-mers/D8.30.pdb
- __MACOSX/Supplemental_Data_File_2/design_models/8-mers/._D8.30.pdb
- Supplemental_Data_File_2/design_models/8-mers/D8.7.pdb
- __MACOSX/Supplemental_Data_File_2/design_models/8-mers/._D8.7.pdb
- Supplemental_Data_File_2/design_models/8-mers/D8.10.pdb
- __MACOSX/Supplemental_Data_File_2/design_models/8-mers/._D8.10.pdb
- Supplemental_Data_File_2/design_models/8-mers/D8.24.pdb
- __MACOSX/Supplemental_Data_File_2/design_models/8-mers/._D8.24.pdb
- Supplemental_Data_File_2/design_models/8-mers/D8.25.pdb
- __MACOSX/Supplemental_Data_File_2/design_models/8-mers/._D8.25.pdb
- Supplemental_Data_File_2/design_models/8-mers/D8.31.pdb
- __MACOSX/Supplemental_Data_File_2/design_models/8-mers/._D8.31.pdb
- Supplemental_Data_File_2/design_models/8-mers/D8.20.pdb
- __MACOSX/Supplemental_Data_File_2/design_models/8-mers/._D8.20.pdb
- Supplemental_Data_File_2/design_models/8-mers/D8.3.pdb
- __MACOSX/Supplemental_Data_File_2/design_models/8-mers/._D8.3.pdb
- Supplemental_Data_File_2/design_models/8-mers/D8.16.pdb
- __MACOSX/Supplemental_Data_File_2/design_models/8-mers/._D8.16.pdb
- Supplemental_Data_File_2/design_models/8-mers/D8.3.p1_1cis_LE.pdb
- __MACOSX/Supplemental_Data_File_2/design_models/8-mers/._D8.3.p1_1cis_LE.pdb
- Supplemental_Data_File_2/design_models/10-mers/D10.26.pdb
- __MACOSX/Supplemental_Data_File_2/design_models/10-mers/._D10.26.pdb
- Supplemental_Data_File_2/design_models/10-mers/D10.53.pdb
- __MACOSX/Supplemental_Data_File_2/design_models/10-mers/._D10.53.pdb
- Supplemental_Data_File_2/design_models/10-mers/D10.52.pdb
- __MACOSX/Supplemental_Data_File_2/design_models/10-mers/._D10.52.pdb
- Supplemental_Data_File_2/design_models/10-mers/D10.50.pdb
- __MACOSX/Supplemental_Data_File_2/design_models/10-mers/._D10.50.pdb
- Supplemental_Data_File_2/design_models/10-mers/D10.42.pdb
- __MACOSX/Supplemental_Data_File_2/design_models/10-mers/._D10.42.pdb
- Supplemental_Data_File_2/design_models/10-mers/D10.37.pdb
- __MACOSX/Supplemental_Data_File_2/design_models/10-mers/._D10.37.pdb
- Supplemental_Data_File_2/design_models/10-mers/D10.29.pdb
- __MACOSX/Supplemental_Data_File_2/design_models/10-mers/._D10.29.pdb
- Supplemental_Data_File_2/design_models/10-mers/D10.6.pdb
- __MACOSX/Supplemental_Data_File_2/design_models/10-mers/._D10.6.pdb
- Supplemental_Data_File_2/design_models/10-mers/D10.45.pdb
- __MACOSX/Supplemental_Data_File_2/design_models/10-mers/._D10.45.pdb
- Supplemental_Data_File_2/design_models/10-mers/D10.62.pdb
- __MACOSX/Supplemental_Data_File_2/design_models/10-mers/._D10.62.pdb
- Supplemental_Data_File_2/design_models/10-mers/D10.13.pdb
- __MACOSX/Supplemental_Data_File_2/design_models/10-mers/._D10.13.pdb
- Supplemental_Data_File_2/design_models/10-mers/D10.4.pdb
- __MACOSX/Supplemental_Data_File_2/design_models/10-mers/._D10.4.pdb
- Supplemental_Data_File_2/design_models/10-mers/D10.49.pdb
- __MACOSX/Supplemental_Data_File_2/design_models/10-mers/._D10.49.pdb
- Supplemental_Data_File_2/design_models/10-mers/D10.48.pdb
- __MACOSX/Supplemental_Data_File_2/design_models/10-mers/._D10.48.pdb
- Supplemental_Data_File_2/design_models/10-mers/D10.15.pdb
- __MACOSX/Supplemental_Data_File_2/design_models/10-mers/._D10.15.pdb
- Supplemental_Data_File_2/design_models/10-mers/D10.5.pdb
- __MACOSX/Supplemental_Data_File_2/design_models/10-mers/._D10.5.pdb
- Supplemental_Data_File_2/design_models/10-mers/D10.28.pdb
- __MACOSX/Supplemental_Data_File_2/design_models/10-mers/._D10.28.pdb
- Supplemental_Data_File_2/design_models/10-mers/D10.43.pdb
- __MACOSX/Supplemental_Data_File_2/design_models/10-mers/._D10.43.pdb
- Supplemental_Data_File_2/design_models/10-mers/D10.7.pdb
- __MACOSX/Supplemental_Data_File_2/design_models/10-mers/._D10.7.pdb
- Supplemental_Data_File_2/design_models/10-mers/D10.8.pdb
- __MACOSX/Supplemental_Data_File_2/design_models/10-mers/._D10.8.pdb
- Supplemental_Data_File_2/design_models/10-mers/D10.60.pdb
- __MACOSX/Supplemental_Data_File_2/design_models/10-mers/._D10.60.pdb
- Supplemental_Data_File_2/design_models/10-mers/D10.1.pdb
- __MACOSX/Supplemental_Data_File_2/design_models/10-mers/._D10.1.pdb
- Supplemental_Data_File_2/design_models/10-mers/D10.54.pdb
- __MACOSX/Supplemental_Data_File_2/design_models/10-mers/._D10.54.pdb
- Supplemental_Data_File_2/design_models/10-mers/D10.18.pdb
- __MACOSX/Supplemental_Data_File_2/design_models/10-mers/._D10.18.pdb
- Supplemental_Data_File_2/design_models/10-mers/D10.31.pdb
- __MACOSX/Supplemental_Data_File_2/design_models/10-mers/._D10.31.pdb
- Supplemental_Data_File_2/design_models/10-mers/D10.27.pdb
- __MACOSX/Supplemental_Data_File_2/design_models/10-mers/._D10.27.pdb
- Supplemental_Data_File_2/design_models/10-mers/D10.39.pdb
- __MACOSX/Supplemental_Data_File_2/design_models/10-mers/._D10.39.pdb
- Supplemental_Data_File_2/design_models/10-mers/D10.46.pdb
- __MACOSX/Supplemental_Data_File_2/design_models/10-mers/._D10.46.pdb
- Supplemental_Data_File_2/design_models/10-mers/D10.57.pdb
- __MACOSX/Supplemental_Data_File_2/design_models/10-mers/._D10.57.pdb
- Supplemental_Data_File_2/design_models/10-mers/D10.23.pdb
- __MACOSX/Supplemental_Data_File_2/design_models/10-mers/._D10.23.pdb
- Supplemental_Data_File_2/design_models/10-mers/D10.22.pdb
- __MACOSX/Supplemental_Data_File_2/design_models/10-mers/._D10.22.pdb
- Supplemental_Data_File_2/design_models/10-mers/D10.40.pdb
- __MACOSX/Supplemental_Data_File_2/design_models/10-mers/._D10.40.pdb
- Supplemental_Data_File_2/design_models/10-mers/D10.32.pdb
- __MACOSX/Supplemental_Data_File_2/design_models/10-mers/._D10.32.pdb
- Supplemental_Data_File_2/design_models/10-mers/D10.44.pdb
- __MACOSX/Supplemental_Data_File_2/design_models/10-mers/._D10.44.pdb
- Supplemental_Data_File_2/design_models/10-mers/D10.21.pdb
- __MACOSX/Supplemental_Data_File_2/design_models/10-mers/._D10.21.pdb
- Supplemental_Data_File_2/design_models/10-mers/D10.35.pdb
- __MACOSX/Supplemental_Data_File_2/design_models/10-mers/._D10.35.pdb
- Supplemental_Data_File_2/design_models/10-mers/D10.41.pdb
- __MACOSX/Supplemental_Data_File_2/design_models/10-mers/._D10.41.pdb
- Supplemental_Data_File_2/design_models/10-mers/D10.19.pdb
- __MACOSX/Supplemental_Data_File_2/design_models/10-mers/._D10.19.pdb
- Supplemental_Data_File_2/design_models/10-mers/D10.16.pdb
- __MACOSX/Supplemental_Data_File_2/design_models/10-mers/._D10.16.pdb
- Supplemental_Data_File_2/design_models/10-mers/D10.58.pdb
- __MACOSX/Supplemental_Data_File_2/design_models/10-mers/._D10.58.pdb
- Supplemental_Data_File_2/design_models/10-mers/D10.20.pdb
- __MACOSX/Supplemental_Data_File_2/design_models/10-mers/._D10.20.pdb
- Supplemental_Data_File_2/design_models/10-mers/D10.24.pdb
- __MACOSX/Supplemental_Data_File_2/design_models/10-mers/._D10.24.pdb
- Supplemental_Data_File_2/design_models/10-mers/D10.14.pdb
- __MACOSX/Supplemental_Data_File_2/design_models/10-mers/._D10.14.pdb
- Supplemental_Data_File_2/design_models/10-mers/D10.17.pdb
- __MACOSX/Supplemental_Data_File_2/design_models/10-mers/._D10.17.pdb
- Supplemental_Data_File_2/design_models/10-mers/D10.51.pdb
- __MACOSX/Supplemental_Data_File_2/design_models/10-mers/._D10.51.pdb
- Supplemental_Data_File_2/design_models/10-mers/D10.34.pdb
- __MACOSX/Supplemental_Data_File_2/design_models/10-mers/._D10.34.pdb
- Supplemental_Data_File_2/design_models/10-mers/D10.30.pdb
- __MACOSX/Supplemental_Data_File_2/design_models/10-mers/._D10.30.pdb
- Supplemental_Data_File_2/design_models/10-mers/D10.36.pdb
- __MACOSX/Supplemental_Data_File_2/design_models/10-mers/._D10.36.pdb
- Supplemental_Data_File_2/design_models/10-mers/D10.66.pdb
- __MACOSX/Supplemental_Data_File_2/design_models/10-mers/._D10.66.pdb
- Supplemental_Data_File_2/design_models/10-mers/D10.12.pdb
- __MACOSX/Supplemental_Data_File_2/design_models/10-mers/._D10.12.pdb
- Supplemental_Data_File_2/design_models/10-mers/D10.55.pdb
- __MACOSX/Supplemental_Data_File_2/design_models/10-mers/._D10.55.pdb
- Supplemental_Data_File_2/design_models/10-mers/D10.9.pdb
- __MACOSX/Supplemental_Data_File_2/design_models/10-mers/._D10.9.pdb
- Supplemental_Data_File_2/design_models/10-mers/D10.3.pdb
- __MACOSX/Supplemental_Data_File_2/design_models/10-mers/._D10.3.pdb
- Supplemental_Data_File_2/design_models/10-mers/D10.38.pdb
- __MACOSX/Supplemental_Data_File_2/design_models/10-mers/._D10.38.pdb
- Supplemental_Data_File_2/design_models/10-mers/D10.2.pdb
- __MACOSX/Supplemental_Data_File_2/design_models/10-mers/._D10.2.pdb
- Supplemental_Data_File_2/design_models/10-mers/D10.65.pdb
- __MACOSX/Supplemental_Data_File_2/design_models/10-mers/._D10.65.pdb
- Supplemental_Data_File_2/design_models/10-mers/D10.56.pdb
- __MACOSX/Supplemental_Data_File_2/design_models/10-mers/._D10.56.pdb
- Supplemental_Data_File_2/design_models/11-mers/D11.6.pdb
- __MACOSX/Supplemental_Data_File_2/design_models/11-mers/._D11.6.pdb
- Supplemental_Data_File_2/design_models/11-mers/D11.4.pdb
- __MACOSX/Supplemental_Data_File_2/design_models/11-mers/._D11.4.pdb
- Supplemental_Data_File_2/design_models/11-mers/D11.13.pdb
- __MACOSX/Supplemental_Data_File_2/design_models/11-mers/._D11.13.pdb
- Supplemental_Data_File_2/design_models/11-mers/D11.11.pdb
- __MACOSX/Supplemental_Data_File_2/design_models/11-mers/._D11.11.pdb
- Supplemental_Data_File_2/design_models/11-mers/D11.9.pdb
- __MACOSX/Supplemental_Data_File_2/design_models/11-mers/._D11.9.pdb
- Supplemental_Data_File_2/design_models/11-mers/D11.25.pdb
- __MACOSX/Supplemental_Data_File_2/design_models/11-mers/._D11.25.pdb
- Supplemental_Data_File_2/design_models/11-mers/D11.7.pdb
- __MACOSX/Supplemental_Data_File_2/design_models/11-mers/._D11.7.pdb
- Supplemental_Data_File_2/design_models/11-mers/D11.10.pdb
- __MACOSX/Supplemental_Data_File_2/design_models/11-mers/._D11.10.pdb
- Supplemental_Data_File_2/design_models/11-mers/D11.14.pdb
- __MACOSX/Supplemental_Data_File_2/design_models/11-mers/._D11.14.pdb
- Supplemental_Data_File_2/design_models/11-mers/D11.22.pdb
- __MACOSX/Supplemental_Data_File_2/design_models/11-mers/._D11.22.pdb
- Supplemental_Data_File_2/design_models/11-mers/D11.20.pdb
- __MACOSX/Supplemental_Data_File_2/design_models/11-mers/._D11.20.pdb
- Supplemental_Data_File_2/design_models/11-mers/D11.23.pdb
- __MACOSX/Supplemental_Data_File_2/design_models/11-mers/._D11.23.pdb
- Supplemental_Data_File_2/design_models/11-mers/D11.21.pdb
- __MACOSX/Supplemental_Data_File_2/design_models/11-mers/._D11.21.pdb
- Supplemental_Data_File_2/design_models/11-mers/D11.2.pdb
- __MACOSX/Supplemental_Data_File_2/design_models/11-mers/._D11.2.pdb
- Supplemental_Data_File_2/design_models/11-mers/D11.18.pdb
- __MACOSX/Supplemental_Data_File_2/design_models/11-mers/._D11.18.pdb
- Supplemental_Data_File_2/design_models/11-mers/D11.19.pdb
- __MACOSX/Supplemental_Data_File_2/design_models/11-mers/._D11.19.pdb
- Supplemental_Data_File_2/design_models/11-mers/D11.16.pdb
- __MACOSX/Supplemental_Data_File_2/design_models/11-mers/._D11.16.pdb
- Supplemental_Data_File_2/design_models/11-mers/D11.1.pdb
- __MACOSX/Supplemental_Data_File_2/design_models/11-mers/._D11.1.pdb
- Supplemental_Data_File_2/design_models/11-mers/D11.5.pdb
- __MACOSX/Supplemental_Data_File_2/design_models/11-mers/._D11.5.pdb
- Supplemental_Data_File_2/design_models/11-mers/D11.8.pdb
- __MACOSX/Supplemental_Data_File_2/design_models/11-mers/._D11.8.pdb
- Supplemental_Data_File_2/design_models/11-mers/D11.15.pdb
- __MACOSX/Supplemental_Data_File_2/design_models/11-mers/._D11.15.pdb
- Supplemental_Data_File_2/design_models/11-mers/D11.12.pdb
- __MACOSX/Supplemental_Data_File_2/design_models/11-mers/._D11.12.pdb
- Supplemental_Data_File_2/design_models/11-mers/D11.3.pdb
- __MACOSX/Supplemental_Data_File_2/design_models/11-mers/._D11.3.pdb
- Supplemental_Data_File_2/design_models/11-mers/D11.17.pdb
- __MACOSX/Supplemental_Data_File_2/design_models/11-mers/._D11.17.pdb
- Supplemental_Data_File_2/design_models/9-mers/D9.19.pdb
- __MACOSX/Supplemental_Data_File_2/design_models/9-mers/._D9.19.pdb
[truncated: 96 more entries]
