# Supplementary material for: Accurate de novo design of membrane-traversing macrocycles
Source: Cell. 2022 Sep 15;185(19):3520–3532.e26. doi: 10.1016/j.cell.2022.07.019 (PMC9490236; doi:10.1016/j.cell.2022.07.019)
Supplement: Data S2. Amino acid sequences and computational models, related to Figures 1 and 3 [file mmc6.zip › Supplemental_Data_File_2/SEQUENCES_rev3.xlsx]

## Sheet: 6-mers
Design_Name	Landscape_classification	Sequence_4aa	Sequence_1aa	Alphabetized_Bin_String	number_nmethyls
D6.1	single	DILE PRO DPHE DILE PRO DPHE	iPfiPf	ABYABY	0
D6.3	single	DPRO DPHE DALA PRO PRO DLEU	pfaPPl	AAAYYB	0
D6.4	alternate single	DPRO *DPHE DALA PRO PRO DLEU	p*faPPl	*ABYYBB	1
D6.5	single	PRO PRO VAL DPHE PRO DPHE	PPVfPf	AAYBYB	0
D6.6	alternate single	PRO PRO *VAL DPHE PRO DPHE	PP*VfPf	A*AYBYB	1
D6.8.p1	single	*DPHE DALA PRO *DVAL PHE PRO	*faP*vFP	*ABY*AYY	2
D6.8.p2	single	*DPHE DALA PRO *DVAL PHE PRO	*faP*vFP	*ABY*AYY	2
D6.9.p1	single	DVAL DPHE *LEU DPRO PHE PRO	vf*LpFP	AB*YBYY	1
D6.9.p2	single	DVAL DPHE *LEU DPRO PHE PRO	vf*LpFP	AB*YBYY	1
D6.10	single	*DVAL DPHE *LEU DPRO PHE PRO	*vf*LpFP	*AB*YBYY	2
D6.2	multiple	DILE PRO *DPHE DILE PRO *DPHE	iP*fiP*f	*ABY*ABY	2
D6.7	multiple	DPHE DALA PRO DVAL PHE PRO	faPvFP	ABYAYX	0

## Sheet: 7-mers
Design_Name	Landscape_classification	Sequence_4aa	Sequence_1aa	Alphabetized_Bin_String	number_nmethyls
D7.1	single	PRO *DLEU DVAL LEU PRO DPRO ILE	P*lvLPpI	*AAYYAYY	1
D7.2	single	DLEU DPRO *LEU ILE PRO *DLEU LEU	lp*LIP*lL	*ABB*YAYY	2
D7.5	single	LEU PRO *DLEU DLEU PRO DPRO DLEU	LP*llPpl	AAYY*ABY	1
D7.6	single	DLEU DPRO *ALA LEU DPRO PRO LEU	lp*ALpPL	AAYY*BAY	1
D7.8.p1	single	VAL ILE DPRO PHE ILE DPRO DALA	VIpFIpa	AAXYBXY	0
D7.8.p2	single	VAL ILE DPRO PHE ILE DPRO DALA	VIpFIpa	AAXYBXY	0
D7.7.p1	multiple	PRO DPRO DLEU DPHE *LEU DVAL DPHE	Pplf*Lvf	ABB*XABY	1
D7.7.p2	multiple	PRO DPRO DLEU DPHE *LEU DVAL DPHE	Pplf*Lvf	ABB*XABY	1
D7.9	multiple	VAL ILE DPRO *PHE ILE DPRO DALA	VIp*FIpa	AAXYB*XY	1

## Sheet: 8-mers
Design_Name	Landscape_classification	Sequence_4aa	Sequence_1aa	Alphabetized_Bin_String	number_nmethyls
D8.1	single	DLEU LEU DPRO DLEU LEU DALA PRO LEU	lLplLaPL	AAYBXXBY	0
D8.3.p1	single	DLEU DVAL PRO *DLEU DLEU DILE PRO *DLEU	lvP*lliP*l	*AABY*AABY	2
D8.3.p2	single	DLEU DVAL PRO *DLEU DLEU DILE PRO *DLEU	lvP*lliP*l	*AABY*AABY	2
D8.4	single	DPRO PRO *DLEU DLEU DPRO PRO *DLEU DLEU	pP*llpP*ll	*ABBY*BBBY	2
D8.5.p2	single	PHE LEU PRO DPRO DLEU VAL DPRO DLEU	FLPplVpl	AAXYYAAY	0
D8.6	single	LEU PRO DPRO LEU DVAL *DALA *DALA DLEU	LPpLv*a*al	*A*AXBBYAY	2
D8.7	single	PHE DPRO PRO LEU *DLEU *DLEU *DLEU LEU	FpPL*l*l*lL	*A*A*AXYBXY	3
D8.8	single	PRO *DLEU DLEU DILE PRO *DLEU DILE DVAL	P*lliP*liv	*AABY*AABY	2
D8.9	single	ILE *DLEU *DLEU ILE PRO DPRO LEU DLEU	I*l*lIPpLl	*A*AYYBXAY	2
D8.10	single	DPRO DPRO *ALA DPHE ALA *LEU *DLEU DLEU	pp*AfA*L*ll	*ABBB*XAY*Y	3
D8.11	single	DALA DPRO PRO DVAL VAL PRO DPRO DILE	apPvVPpi	AABBXAYY	0
D8.12 p1	single	DLEU VAL DPRO PRO DLEU VAL DPRO PRO	lVpPlVpP	AYBYAYBY	0
D8.12.p2	single	DLEU VAL DPRO PRO DLEU VAL DPRO PRO	lVpPlVpP	AYBYAYBY	0
D8.13	single	PRO ILE DTYR *PHE PRO *DLEU DLEU DPRO	PIy*FP*llp	AAY*OB*YYY	2
D8.14	single	PRO ILE DPHE*PHE PRO *DLEU DLEU DPRO	Plf*FP*llp	AAY*OB*YYY	2
D8.15	single	PRO ILE DPHE*PHE PRO *DLEU DLEU *GLY	Plf*FP*ll*G	AAY*OB*YY*Y	3
D8.16	single	DPRO DLEU VAL DPRO DPRO *LEU DVAL ILE	plVpp*LvI	AAYBB*YAY	1
D8.17	alternate single	PRO *DLEU DLEU PHE DPRO DPRO *DALA ILE	P*llFpp*aI	*AAYBA*AYY	2
D8.26	single	DVAL *DLEU *ALA *DALA DVAL PRO DPRO ILE	v*l*A*avPpI	*A*B*XYBYAY	3
D8.28	single	PRO DPRO ALA *LEU *DLEU ILE DVAL PRO	PpA*L*lIvP	*AXAYYAY*Y	2
D8.32	single	DPRO DPRO *LEU DLEU DPRO PRO *DLEU DLEU	pp*LlpP*ll	*ABBB*XBBY	2
D8.2	multiple	PRO AIB DLEU DILE PRO AIB DLEU DILE	PBliPBli	AAXYAAXY	0
D8.18	multiple	DILE DALA *ALA *DLEU PRO DVAL *DLEU PRO	ia*A*lPv*lP	AA*Y*BXB*BX	3
D8.19	multiple	DPHE *DALA *LEU DPRO DLEU DLEU DPRO DVAL	f*a*Lpllpv	AAAAAA*B*Y	2
D8.20	multiple	PRO DALA *DLEU *DPHE *LEU DVAL DALA DPRO	Pa*l*f*Lvap	ABBXB*B*B*X	3
D8.21	multiple	DVAL *LEU DPRO LEU DVAL *LEU DPRO LEU	v*LpLv*LpL	AXB*YAXB*Y	2
D8.22	multiple	ALA PRO DPRO VAL ALA *LEU *DLEU VAL	APpVA*L*lV	AB*B*XABBX	2
D8.23	multiple	DLEU VAL *DLEU *DLEU DLEU VAL DPRO PRO	lV*l*llVpP	*A*AAYBXAY	2
D8.24	multiple	DPRO PRO DILE VAL DPRO DPRO *DALA DLEU	pPiVpp*al	A*ABBXAXB	1
D8.25	multiple	DLEU DPRO *DLEU DALA *DLEU DPRO DLEU ALA	lp*la*lplA	*AAAXBA*AB	2
D8.27	multiple	PHE DPRO DPRO *LEU ILE PRO DPRO DLEU	Fpp*LIPpl	AAXBB*YYY	1
D8.29	multiple	MET DPRO PRO DLEU DLEU *DALA DVAL PRO	MpPll*avP	AY*YBYYBY	1
D8.30	multiple	DALA DPRO *LEU LEU PRO *DLEU DVAL *DALA	ap*LLP*lv*a	A*AY*YYY*BB	3
D8.31	multiple	DALA DPRO *DLEU DVAL DALA DPRO *DLEU DVAL	ap*lvap*lv	A*AABB*XAY	2
D8.33	multiple	DPHE DILE PRO DPRO DILE DVAL PRO *DPHE	fiPpivP*f	AABY*AABY	1

## Sheet: 9-mers
Design_Name	Landscape_classification	Sequence_4aa	Sequence_1aa	Alphabetized_Bin_String	number_nmethyls
D9.1	single	DPRO PRO AIB LEU AIB VAL PRO *DLEU ILE	pPBLBVP*lI	*AYBYAYBYY	1
D9.3	single	LEU DILE DPRO *LEU DLEU PRO *DPHE VAL DLEU	Lip*LlP*fVl	*AXBYBB*XBY	2
D9.4.p1	single	LEU DILE DPRO LEU DLEU PRO *DPHE VAL DLEU	Lip*LlP*fVl	*AXBYBBXBY	1
D9.4.p2	single	LEU DILE DPRO LEU DLEU PRO *DPHE VAL DLEU	Lip*LlP*fVl	*AXBYBBXBY	1
D9.5	single	PRO DVAL *DALA DVAL PRO DLEU DVAL *LEU DPHE	Pv*avPlv*Lf	*AYBY*YYBYY	2
D9.6	single	PRO DALA DVAL *LEU *PHE ILE ALA PRO DLEU	Pav*L*FIAPl	*A*AABBYBYY	2
D9.7	single	VAL *PHE *DLEU DVAL *DLEU *DPHE PRO DILE DPRO	V*F*lv*l*fPip	*AB*B*BYBBY*Y	4
D9.8.p1	single	*LEU DVAL LEU *LEU *DPHE DVAL DPRO DVAL DPRO	*LvL*L*fvpvp	*ABBBB*YAY*Y	3
D9.8.p2	single	*LEU DVAL LEU *LEU *DPHE DVAL DPRO DVAL DPRO	*LvL*L*fvpvp	*ABBBB*YAY*Y	3
D9.9	single	PRO DVAL *LEU *DPHE *DPHE DPRO *LEU DILE ALA	Pv*L*f*fp*LiA	AYYB*Y*B*BB*Y	4
D9.11	single	PRO DLEU LEU LEU PRO *DALA *DALA ILE DPRO	PlLLP*a*aIp	*A*AYBYAXYY	2
D9.12	single	PRO DPRO VAL PRO DPRO VAL *DALA *DALA ILE	PpVPpV*a*aI	*A*ABBXBBXB	2
D9.17	single	DPRO ALA *PHE *DLEU DALA *DLEU DVAL *VAL PRO	pA*F*la*lv*VP	*AA*XA*YYAY*Y	4
D9.18	alternate single	ALA *DLEU *DLEU PRO DLEU DPRO DPRO *DLEU DPHE	A*l*lPlpp*lf	A*AAX*B*BXBB	3
D9.19	single	PRO *DALA VAL *DLEU *DLEU DLEU LEU *DALA PRO	P*aV*l*llL*aP	*A*AAX*YYY*AY	4
D9.20	single	DLEU PRO DPRO PHE DVAL *ALA PRO DPRO LEU	lPpFv*APpL	AX*BBYAYBY	1
D9.24	single	DPRO DVAL *MET *DALA DLEU DPRO PRO LEU PRO	pv*M*alpPLP	*ABBXYYBA*Y	2
D9.25	single	DVAL *ALA *ALA *DLEU *DLEU DPHE DPRO DPRO PRO	v*A*A*l*lfppP	AY*B*B*Y*AYYY	4
D9.43.p1	single	*DLEU VAL DLEU *DLEU *PHE VAL PRO GLY PRO	*lVl*l*FVPGP	*ABBBB*XAY*Y	3
D9.43.p2	single	*DLEU VAL DLEU *DLEU *PHE VAL PRO GLY PRO	*lVl*l*FVPGP	*ABBBB*XAY*Y	3
D9.10	multiple	VAL DPHE *DALA *LEU *DLEU ILE DPRO PRO DALA	Vf*a*L*lIpPa	AA*Y*B*XBYBX	3
D9.13	multiple	DPRO DILE ILE PHE *PHE PRO DPRO *LEU ILE	piIF*FPp*LI	AAXY*ZYB*YY	2
D9.14	multple	PRO DLEU ILE *DALA DVAL DPRO PRO DLEU PRO	PlI*avpPlP	ABBBXB*YYY	1
D9.15	multiple	PRO DPRO PRO DALA ILE *DLEU *DLEU DPHE DALA	PpPaI*l*lfa	*A*AABYBYAY	2
D9.16	multiple	PRO *DALA DALA VAL *DLEU DLEU DLEU DPRO LEU	P*aaV*lllpL	*AABBYX*XBY	2
D9.21	multiple	ALA PRO DPRO VAL MET PRO DVAL *DLEU *DALA	APpVMPv*l*a	*A*AYYAXYYB	2
D9.22	multiple	DPRO *DALA VAL *DLEU *DALA DPRO PRO LEU PRO	p*aV*l*apPLP	A*AY*B*BBXYY	3
D9.23	multiple	DILE *DALA DILE PRO ALA DVAL DPRO PRO DLEU	i*aiPAvpPl	AAYYBXB*AY	1
D9.26	multiple	DPRO DILE PRO PRO *DLEU DVAL ILE *DLEU DALA	piPP*lvI*la	*ABBAYY*AYY	2
D9.27	multiple	DLEU DPRO PRO DALA DPRO PRO *DLEU *DALA LEU	lpPapP*l*aL	*A*AXBBXBBY	2
D9.28	multiple	DLEU LEU DPRO *LEU DLEU PRO *DALA MET DALA	lLp*LlP*aMa	A*AAXXBY*AY	2
D9.29	multiple	DVAL DPRO PRO DALA *DLEU *DLEU DALA VAL DPRO	vpPa*l*laVp	*A*AAYABBXB	2
D9.30	multiple	DPRO DLEU ALA PRO *DALA LEU DILE *DLEU VAL	plAP*aLi*lV	A*AAX*XBXYB	2
D9.31	multiple	PRO DPRO MET *ALA *DPHE VAL DVAL DPRO DALA	PpM*A*fVvpa	A*B*XAYYYBX	2
D9.32	multiple	DPRO ALA DLEU DLEU DPRO *PHE LEU DVAL PRO	pAllp*FLvP	*AAYBYAXYY	1
D9.33	multiple	DPRO PRO GLY ILE DLEU VAL PRO *DALA ILE	pPGIlVP*aI	*AYBYAYBYY	1
D9.34	multiple	PRO ALA DALA VAL LEU PRO DPRO DALA DPRO	PAaVLPpap	AAYABBXYY	0
D9.35	multiple	DPRO DVAL DPRO PRO ALA DVAL PHE *DPHE DALA	pvpPAvF*fa	AAYB*YYYYY	1
D9.36	multiple	VAL DPRO ALA PHE PRO DPRO DPHE DPRO ALA	VpAFPpfpA	ABBYYYBBX	0
D9.37	multiple	DPRO DLEU ILE *DVAL ALA PRO DPRO ALA PRO	plI*vAPpAP	AAY*BYYAYY	1
D9.38	multiple	DPRO *PHE DLEU *LEU PRO VAL DLEU LEU DILE	p*Fl*LPVlLi	AAYBYY*AY*O	2
D9.39	multiple	DVAL VAL *LEU PRO VAL LEU *LEU DPRO ILE	vV*LPVL*LpI	AAB*BXAXB*O	2
D9.40	multiple	DPRO MET DLEU PRO *DLEU LEU PHE *DLEU VAL	pMlP*lLF*lV	AB*YBYBZB*X	2
D9.41	multiple	PRO DPRO ALA PRO *DLEU DALA PHE DILE DPHE	PpAP*laFif	ABYAZY*BBX	1
D9.42	multiple	DPRO ILE DLEU *DLEU DPRO *PHE DVAL VAL PRO	pIl*lp*FvVP	AXB*OB*YAYY	2

## Sheet: 10mers
Design_Name	Landscape_classification	Sequence_4aa	Sequence_1aa	Alphabetized_Bin_String	number_nmethyls
D10.3.p1	single	ILE DPRO *PHE DALA DPRO *LEU DVAL *DLEU PRO DVAL	Ip*Fap*Lv*lPv	AXBY*AYY*AY*Y	3
D10.3.p2	single	ILE DPRO *PHE DALA DPRO *LEU DVAL *DLEU PRO DVAL	Ip*Fap*Lv*lPv	AXBY*AYY*AY*Y	3
D10.6	single	PRO DPRO ALA DVAL *LEU ALA *DLEU DPRO *VAL VAL	PpAv*LA*lp*VV	*AB*YYYBXB*YY	3
D10.7	single	DPRO PRO *DLEU DALA PRO *DLEU ALA *GLY *DVAL DPHE	pP*laP*lA*G*vf	*ABBY*ABY*BY*Y	4
D10.12	single	*LEU LEU DILE *LEU *LEU *DPHE *LEU PRO DLEU DPRO	*LLi*L*L*f*LPlp	*AAY*B*B*Y*BBYY	5
D10.13	single	*LEU LEU DVAL *LEU *LEU PRO DALA PRO PHE *DPHE	*LLv*L*LPaPF*f	*B*BBYBB*Y*BBY	4
D10.14	single	*DPHE VAL DLEU PRO *DLEU DLEU *DPHE *LEU *DALA PRO	*fVlP*ll*f*L*aP	*AXBY*BB*B*X*BY	5
D10.15	single	PRO DPRO DPHE *DLEU *DPHE DLEU ILE PRO *DLEU LEU	Ppf*l*flIP*lL	*A*AAYY*AYYAB	3
D10.16	single	DLEU LEU *LEU LEU PRO *LEU ALA *ALA DLEU PRO	lL*LLP*LA*AlP	A*AB*BYBYB*BB	3
D10.17.p2	single	*LEU *PHE LEU DPRO *LEU DILE PRO DPRO ALA DVAL	*L*FLp*LiPpAv	*A*ABY*AYBYAY	3
D10.18	single	DPRO PRO *DLEU DALA PRO *DLEU ALA *LEU *DVAL DPHE	pP*laP*lA*L*vf	*ABBY*ABY*BY*Y	4
D10.19	single	DALA LEU VAL DPRO *LEU VAL PRO *DLEU VAL *ILE	aLVp*LVP*lV*I	ABY*BBB*YB*BX	3
D10.20	single	PRO *DLEU ALA PRO *DLEU DPHE LEU VAL *LEU *LEU	P*lAP*lfLV*L*L	*A*BB*XBB*XYBB	4
D10.21	single	*LEU *DLEU PRO *DLEU DALA *LEU PRO *DLEU LEU PHE	*L*lP*la*LP*lLF	*AA*YY*BXY*Y*BY	5
D10.22	alternate single	PRO LEU *LEU *LEU PRO *DLEU DLEU *DPHE *GLY DPRO	PL*L*LP*ll*f*Gp	*AB*B*BBYY*Y*YY	5
D10.23	single	PRO LEU *LEU *LEU PRO *DLEU DLEU *DPHE *DLEU DPRO	PL*L*LP*ll*f*lp	AB*B*BB*YY*Y*YY	5
D10.25	single	DPHE ALA *DLEU *ALA *LEU PRO DPRO VAL DILE PRO	fA*l*A*LPpViP	AAA*Y*B*BBXAY	3
D10.26	single	PRO DILE *ALA *LEU LEU PRO DPRO ALA *LEU DPHE	Pi*A*LLPpA*Lf	*ABBXB*BYBX*B	3
D10.28	single	DLEU *ALA DPRO DPRO DPRO PRO DVAL *LEU *DLEU ALA	l*ApppPv*L*lA	*A*AAY*BYYYAY	3
D10.29	single	PHE DPRO PRO DVAL VAL *DLEU *DALA *VAL DPRO DALA	FpPvV*l*a*Vpa	AXB*Y*Y*BYYBY	3
D10.30	single	PRO *DLEU PHE DILE PRO LEU DLEU DPRO *DALA DVAL	P*lFiPLlp*av	AAYY*AYB*XAY	2
D10.31	single	PHE *DALA DLEU ILE PRO DPRO VAL PRO *DALA DLEU	F*alIPpVP*al	*AAY*AAYYAYY	2
D10.32	single	PRO *DALA DPHE *LEU DLEU DPRO PRO DALA *LEU VAL	P*af*LlpPa*LV	*AB*YBBXB*YYY	3
D10.34	single	DPHE DILE DPRO *ALA *DLEU LEU LEU DPRO PRO DLEU	fip*A*lLLpPl	ABB*Y*AYYBXY	2
D10.36	single	ILE *LEU *DLEU ILE DPRO PRO DPHE LEU DPRO *MET	I*L*lIpPfLp*M	*A*ABYBXBY*AB	3
D10.37	single	DLEU *DALA LEU DPHE DILE DPRO DALA PRO DPRO LEU	l*aLfipaPpL	*AAXYYYBYAY	1
D10.38	single	VAL *DALA *LEU DPRO DPRO PRO ALA PHE VAL DILE	V*a*LppPAFVi	AAAAXB*Y*BYY	2
D10.40	single	MET *DALA *LEU *DALA DLEU DPRO DALA DPRO PRO LEU	M*a*L*alpapPL	AAB*Y*B*YYYYY	3
D10.42	single	DVAL DLEU DPRO DVAL DPRO PRO DPRO *LEU DPHE *LEU	vlpvpPp*Lf*L	ABBBBYB*XB*X	2
D10.44	single	VAL *DLEU *MET ILE PRO DPRO DLEU ILE DPRO DPHE	V*l*MIPplIpf	AAYAAY*B*XYY	2
D10.45	single	DVAL DALA DPHE ILE *DLEU *DALA PRO DPRO PRO MET	vafI*l*aPpPM	AAAY*B*BYBXX	2
D10.55	single	DLEU ALA ILE DLEU *PHE ILE PRO *DPHE LEU *LEU	lAIl*FIP*fL*L	AAY*ABB*YB*BX	3
D10.56	single	*DPHE *LEU PRO ALA VAL *DLEU *PHE DILE *ALA *ALA	*f*LPAV*l*Fi*A*A	AY*B*YB*Y*Y*B*YY	6
D10.57	single	*LEU *GLY PRO *DLEU DALA *LEU PRO *DLEU LEU PHE	*L*GP*la*LP*lLF	*AA*YY*BXY*Y*BY	5
D10.62	single	DALA GLY DPRO DPHE *PHE *PHE DPHE DALA DPHE PRO	aGpf*F*FfafP	AAOYABBB*X*Y	2
D10.65	single	*DPHE *LEU PRO DLEU VAL *DLEU PRO DILE *ALA *ALA	f*LPlV*lPi*A*A	AY*BYB*Y*Y*B*YY	5
D10.66	single	PRO DPRO ALA DVAL *LEU ALA *GLY DPRO *VAL VAL	PpAv*LA*Gp*VV	AY*BB*YY*BBBY	3
D10.2.p1	single	LEU DPHE PRO DLEU DALA *LEU LEU *ALA DPHE PRO	LfPla*LL*AfP	AB*YY*YBYYBY	2
D10.2.p2	single	LEU DPHE PRO DLEU DALA *LEU LEU *ALA DPHE PRO	LfPla*LL*AfP	AB*YY*YBYYBY	2
D10.1.p1	single	DLEU ILE LEU DPRO *PHE VAL PRO *GLY PHE *LEU	lILp*FVP*GF*L	*ABB*XB*BXABY	3
D10.1.p1	single	DLEU ILE LEU DPRO *PHE VAL PRO *GLY PHE *LEU	lILp*FVP*GF*L	*ABB*XB*BXABY	3
D10.4	single	*PHE DVAL LEU PRO DVAL DPRO *PHE DALA DPRO DPRO	*FvLPvp*Fapp	*AXBBYY*AYYY	2
D10.5	single	PRO DPRO ALA DVAL *LEU ALA *LEU DPRO *VAL VAL	PpAv*LA*Lp*VV	*AA*BY*BBBYAY	3
D10.24	single	PHE GLY VAL ALA *DLEU *LEU *LEU *DPHE PRO LEU	FGVA*l*L*L*fPL	AABXAB*Y*B*B*Y	4
D10.8	multiple	PHE *DLEU *LEU DPRO *PHE DPRO ALA ALA LEU DLEU	F*l*Lp*FpAALl	AAAXB*Y*BY*BY	3
D10.9	multiple	DPRO *LEU DALA VAL DPRO *PHE *DLEU VAL ILE DPHE	p*LaVp*F*lVIf	AAYY*BXBX*B*X	3
D10.27	multiple	PRO DVAL DPRO VAL VAL PRO DVAL DPRO PHE PHE	PvpVVPvpFF	ABBYYABBYY	0
D10.35	multiple	LEU DLEU DPRO *ALA DPRO PRO *DLEU ALA *DLEU VAL	Llp*ApP*lA*lV	A*AA*AAAYY*BY	3
D10.39	multiple	PRO *DALA *DLEU ALA DLEU PRO DPRO DILE *DLEU DILE	P*a*lAlPpi*li	*A*AAYBXX*BYB	3
D10.41	multiple	DPRO *DLEU DVAL ILE DPRO *ALA DPRO LEU *DLEU DLEU	p*lvIp*ApL*ll	A*AAYB*YBY*BB	3
D10.43	multiple	DALA DPRO PRO DVAL DLEU *DLEU *DLEU ALA DLEU PRO	apPvl*l*lAlP	*A*AYXXBBXAB	2
D10.46	multiple	PRO DVAL DILE PRO *DALA *LEU DPRO DLEU DLEU DILE	PviP*a*Lplli	AABBYABY*B*Y	2
D10.48	multiple	DALA PRO VAL PRO *DPHE DALA ALA VAL *DPHE LEU	aPVP*faAV*fL	*AAYY*AXBYYY	2
D10.49	multiple	DALA PRO *DPHE DPRO PHE DPRO PRO ALA LEU LEU	aP*fpFpPALL	ABBBYB*YYBY	1
D10.50	multiple	LEU VAL DPHE *DLEU DPRO *PHE ILE PRO LEU DPRO	LVf*lp*FIPLp	*ABBBYABY*YY	2
D10.51	multiple	ILE *DPHE *PHE DVAL *PHE ALA PRO DPRO LEU DLEU	I*f*Fv*FAPpLl	*ABBYAYB*Y*BY	3
D10.52	multiple	ILE DVAL *LEU *PHE *DPHE PRO ALA *DPHE ALA PRO	Iv*L*F*fPA*fAP	AY*B*B*YBB*XBB	4
D10.53	multiple	ALA DPRO PHE PRO VAL *DLEU DVAL ALA PRO PRO	ApFPV*lvAPP	*AAYYYYBYYY	1
D10.54	multiple	DVAL DLEU DPRO *PHE ALA PRO DPRO PRO DPHE LEU	vlp*FAPpPfL	ABB*XYYBYAY	1
D10.58.p1	multiple	*GLY *PHE LEU DPRO *LEU DILE PRO DPRO ALA DVAL	*G*FLp*LiPpAv	AY*B*BBY*AYBY	3
D10.58.p2	multiple	*GLY *PHE LEU DPRO *LEU DILE PRO DPRO ALA DVAL	*G*FLp*LiPpAv	AY*B*BBY*AYBY	3
D10.60.p1	multiple	*LEU *DPHE LEU DPRO *LEU DILE PRO DPRO ALA DVAL	*L*fLp*LiPpAv	*A*ABY*AYBYAY	3
D10.60.p2	multiple	*LEU *DPHE LEU DPRO *LEU DILE PRO DPRO ALA DVAL	*L*fLp*LiPpAv	*A*ABY*AYBYAY	3

## Sheet: 11-mers
Design_Name	Landscape_classification	Sequence_4aa	Sequence_1aa	Alphabetized_Bin_String	number_nmethyls
D11.3	single	VAL PRO DPRO LEU *DILE DILE DPRO *LEU ILE DILE DPRO	VPpL*iip*LIip	*AAYYBBXB*YYY	2
D11.4	single	VAL PRO DPRO LEU *DILE DILE DPRO *PHE ILE DILE DPRO	VPpL*iip*FIip	*AAYYBBXB*YYY	2
D11.5	single	ALA PRO *DLEU VAL DLEU DILE PRO *DLEU *ALA DPRO *LEU	AP*lVliP*l*Ap*L	A*AAXYB*Y*BY*BB	4
D11.6	single	VAL *LEU *DLEU ALA DILE DPRO PRO DPHE *DALA *DLEU PRO	V*L*lAipPf*a*lP	*A*AAYYAY*Y*YAB	4
D11.7	single	PHE PRO *DLEU *ALA PRO DPRO PRO ALA VAL LEU LEU	FP*l*APpPAVLL	AAAAABB*Y*BBY	2
D11.8	single	PRO DPRO VAL DVAL *VAL VAL DPRO ILE DPRO *DLEU ALA	PpVv*VVpIp*lA	AXB*YYBYB*BYY	2
D11.9.p1	single	VAL *DLEU *LEU DPRO DLEU DALA DPRO PRO ALA DPHE DLEU	V*l*LplapPAfl	AABBXXABY*B*Y	2
D11.9.p2	single	VAL *DLEU *LEU DPRO DLEU DALA DPRO PRO ALA DPHE DLEU	V*l*LplapPAfl	AABBXXABY*B*Y	2
D11.10	single	DPRO ILE *ALA DILE DPRO PRO DLEU ILE *ALA DVAL *LEU	pI*AipPlI*Av*L	A*YBY*YBBYAY*Y	3
D11.11	single	PRO DPRO DPRO *DLEU DPHE *LEU *DLEU ILE ALA PRO DVAL	Ppp*lf*L*lIAPv	ABBYBYY*AY*B*X	3
D11.12	single	DVAL DPRO PRO *DLEU DALA PHE DPRO PRO DVAL LEU *DALA	vpP*laFpPvL*a	AY*BBBY*BBYBY	2
D11.13	single	PRO DPRO VAL DVAL *DLEU DLEU DPRO PRO ILE *ALA ILE	PpVv*llpPI*AI	AB*BBBXAY*YYY	2
D11.14.p1	single	PRO DPRO DALA DPHE DLEU ILE DPHE *DALA LEU PRO NLE	PpaflIf*aLPM	AAAAXB*YYYYY	1
D11.14.p2	single	PRO DPRO DALA DPHE DLEU ILE DPHE *DALA LEU PRO NLE	PpaflIf*aLPM	AAAAXB*YYYYY	1
D11.15	single	LEU DPRO DPRO *LEU LEU *DALA DLEU DPRO *DLEU DALA *DLEU	Lpp*LL*alp*la*l	*AB*YYY*AY*YAYY	4
D11.16	single	LEU DPHE *LEU *DALA DPRO DPRO *DLEU DVAL PRO DPRO DALA	Lf*L*app*lvPpa	AX*B*YYY*AYBYY	3
D11.17	single	PRO *DLEU DVAL LEU DPRO PRO DPRO DALA PHE LEU ILE	P*lvLpPpaFLI	AABB*XXBYBXX	1
D11.20	single	PRO *DALA LEU PRO DPRO *DALA *DLEU PHE *DLEU VAL ILE	P*aLPp*a*lF*lVI	*A*AB*XABB*XBBY	4
D11.21	single	PRO ILE *VAL *DALA DPRO PRO DLEU VAL *DLEU DPHE DPRO	PI*V*apPlV*lfp	AB*B*YYBXB*YYY	3
D11.22	single	PHE *DLEU LEU *DLEU *DLEU DILE LEU PRO DPRO PRO LEU	F*lL*l*liLPpPL	*A*AAYYBXXY*AY	3
D11.23.p1	single	DVAL DPRO *DVAL DLEU *ILE ILE PRO *DLEU DILE ILE PRO	vp*vl*IIP*liIP	*AAYYBB*YB*YYY	3
D11.23.p2	single	DVAL DPRO *DVAL DLEU *ILE ILE PRO *DLEU DILE ILE PRO	vp*vl*IIP*liIP	*AAYYBB*YB*YYY	3	*
D11.1	multiple	DILE DPRO LEU DLEU DPRO *LEU DPHE LEU *DALA DILE PRO	ipLlp*LfL*aiP	*ABYBBXBB*XAY	2
D11.2	multiple	DILE DPRO LEU DLEU DPRO *LEU DPHE LEU *GLY DILE PRO	ipLlp*LfL*GiP	*AXB*YYBYYAYY	2
D11.18	multiple	DALA DILE DPHE LEU DLEU *DALA *DLEU PRO PRO DPHE DLEU	aifLl*a*lPPfl	AAAAAXB*B*BXY	2
D11.19	multiple	DILE DPRO *DLEU DALA DPRO PRO DPRO DLEU DALA DLEU DLEU	ip*lapPplall	AAAAABB*XBBY	1
D11.25	multiple	DLEU DPRO *DPHE DALA DPRO PRO DPRO DALA DALA DLEU DLEU	lp*fapPpaall	AAAAABB*XBBY	1

## Sheet: 12-mers
Design_Name	Landscape_classification	Sequence_4aa	Sequence_1aa	Alphabetized_Bin_String	number_nmethyls
D12.1	single	PRO ILE DPRO DILE PRO ALA ALA LEU VAL LEU DLEU DPRO	PIpiPAALVLlp	AAAAAAYYABXY	0
D12.4	single	PRO *DALA PRO PHE DLEU PHE PRO DPRO VAL DILE *LEU LEU	P*aPFlFPpVi*LL	*ABB*YBBXBBXAY	2
D12.5	single	VAL PRO *DLEU DILE PRO VAL ALA PRO *DVAL DLEU PRO *DALA	VP*liPVAP*vlP*a	AABB*XYB*XBB*XY	3
D12.6	single	DPRO *PHE ILE DPRO LEU DLEU LEU DPRO PRO DALA *DALA ILE	p*FIpLlLpPa*aI	*ABXBXBYAX*YBY	2
D12.7	single	DPHE DPRO *PHE DILE *DALA DILE DPRO PRO DVAL LEU *DLEU DILE	fp*Fi*aipPvL*li	ABB*XB*BBBXAY*B	3
D12.8	single	PHE ALA DPRO PRO LEU DVAL PRO LEU ALA ILE DPRO DLEU	FApPLvPLAIpl	AAABXXABYABY	0
D12.9	single	DILE DPRO PRO DVAL PRO DPRO DALA DPHE DPHE DLEU LEU PRO	ipPvPpafflLP	AAAAAYYBBXBY	0
D12.10	single	*LEU DPRO DLEU LEU *DALA DILE DPRO PRO DVAL VAL *DLEU DVAL	*LplL*aipPvV*lv	AAY*BBBXAY*BB*Y	3
D12.2	multiple	ILE DPRO DPHE DALA LEU DVAL DLEU DPRO *DALA LEU *DLEU DPRO	IpfaLvlp*aL*lp	AABXABA*AY*BBY	2
D12.3	multiple	DPRO *VAL ILE DPRO LEU DPHE LEU DPRO PRO DALA *DLEU ILE	p*VIpLfLpPa*lI	*ABXBXBYAY*YBY	2
