# Supplementary material for: Accurate de novo design of membrane-traversing macrocycles
Source: Cell. 2022 Sep 15;185(19):3520–3532.e26. doi: 10.1016/j.cell.2022.07.019 (PMC9490236; doi:10.1016/j.cell.2022.07.019)
Supplement: Data S2. Amino acid sequences and computational models, related to Figures 1 and 3 [file mmc6.zip › Supplemental_Data_File_2/design_models/12-mers/D12.1.pdb]

HEADER                                            28-MAY-20   XXXX              
EXPDTA    THEORETICAL MODEL                                                     
REMARK 220                                                                      
REMARK 220 EXPERIMENTAL DETAILS                                                 
REMARK 220  EXPERIMENT TYPE                : THEORETICAL MODELLING              
REMARK 220  DATE OF DATA COLLECTION        : 28-MAY-20                          
REMARK 220                                                                      
REMARK 220 REMARK: MODEL GENERATED BY ROSETTA                                   
REMARK 220  VERSION 2019.50.post.dev+96.master.4bb7883abb1                      
LINK         N   PRO A   1                 C   DPR A  12                  1.33  
ATOM      1  N   PRO A   1      -5.193  11.062  -5.183  1.00  0.00           N  
ATOM      2  CA  PRO A   1      -4.679   9.747  -5.528  1.00  0.00           C  
ATOM      3  C   PRO A   1      -5.136   9.401  -6.968  1.00  0.00           C  
ATOM      4  O   PRO A   1      -4.996   8.263  -7.417  1.00  0.00           O  
ATOM      5  CB  PRO A   1      -5.423   8.869  -4.518  1.00  0.00           C  
ATOM      6  CG  PRO A   1      -6.781   9.551  -4.367  1.00  0.00           C  
ATOM      7  CD  PRO A   1      -6.474  11.052  -4.438  1.00  0.00           C  
ATOM      8  HA  PRO A   1      -3.584   9.710  -5.414  1.00  0.00           H  
ATOM      9 1HB  PRO A   1      -5.507   7.841  -4.900  1.00  0.00           H  
ATOM     10 2HB  PRO A   1      -4.859   8.815  -3.576  1.00  0.00           H  
ATOM     11 1HG  PRO A   1      -7.464   9.216  -5.164  1.00  0.00           H  
ATOM     12 2HG  PRO A   1      -7.245   9.258  -3.412  1.00  0.00           H  
ATOM     13 1HD  PRO A   1      -7.270  11.571  -4.986  1.00  0.00           H  
ATOM     14 2HD  PRO A   1      -6.350  11.424  -3.423  1.00  0.00           H  
ATOM     15  N   ILE A   2      -5.684  10.397  -7.682  1.00  0.00           N  
ATOM     16  CA  ILE A   2      -6.417  10.170  -8.903  1.00  0.00           C  
ATOM     17  C   ILE A   2      -5.603   9.497 -10.000  1.00  0.00           C  
ATOM     18  O   ILE A   2      -4.573  10.022 -10.406  1.00  0.00           O  
ATOM     19  CB  ILE A   2      -6.906  11.532  -9.427  1.00  0.00           C  
ATOM     20  CG1 ILE A   2      -7.875  12.172  -8.406  1.00  0.00           C  
ATOM     21  CG2 ILE A   2      -7.613  11.343 -10.768  1.00  0.00           C  
ATOM     22  CD1 ILE A   2      -8.166  13.644  -8.665  1.00  0.00           C  
ATOM     23  H   ILE A   2      -5.590  11.371  -7.385  1.00  0.00           H  
ATOM     24  HA  ILE A   2      -7.276   9.588  -8.615  1.00  0.00           H  
ATOM     25  HB  ILE A   2      -6.052  12.205  -9.544  1.00  0.00           H  
ATOM     26 1HG1 ILE A   2      -8.813  11.623  -8.417  1.00  0.00           H  
ATOM     27 2HG1 ILE A   2      -7.445  12.097  -7.416  1.00  0.00           H  
ATOM     28 1HG2 ILE A   2      -7.953  12.295 -11.136  1.00  0.00           H  
ATOM     29 2HG2 ILE A   2      -6.940  10.910 -11.494  1.00  0.00           H  
ATOM     30 3HG2 ILE A   2      -8.469  10.690 -10.642  1.00  0.00           H  
ATOM     31 1HD1 ILE A   2      -8.841  14.017  -7.897  1.00  0.00           H  
ATOM     32 2HD1 ILE A   2      -7.225  14.207  -8.625  1.00  0.00           H  
ATOM     33 3HD1 ILE A   2      -8.625  13.788  -9.633  1.00  0.00           H  
ATOM     34  N   DPR A   3      -6.059   8.336 -10.529  1.00  0.00           N  
ATOM     35  CA  DPR A   3      -5.408   7.551 -11.564  1.00  0.00           C  
ATOM     36  C   DPR A   3      -3.977   7.132 -11.220  1.00  0.00           C  
ATOM     37  O   DPR A   3      -3.197   6.823 -12.126  1.00  0.00           O  
ATOM     38  CB  DPR A   3      -6.293   6.293 -11.615  1.00  0.00           C  
ATOM     39  CG  DPR A   3      -7.630   6.721 -11.124  1.00  0.00           C  
ATOM     40  CD  DPR A   3      -7.347   7.742 -10.065  1.00  0.00           C  
ATOM     41  HA  DPR A   3      -5.457   8.080 -12.522  1.00  0.00           H  
ATOM     42 1HB  DPR A   3      -5.848   5.502 -10.990  1.00  0.00           H  
ATOM     43 2HB  DPR A   3      -6.325   5.903 -12.644  1.00  0.00           H  
ATOM     44 1HG  DPR A   3      -8.184   5.851 -10.736  1.00  0.00           H  
ATOM     45 2HG  DPR A   3      -8.225   7.128 -11.957  1.00  0.00           H  
ATOM     46 1HD  DPR A   3      -7.236   7.284  -9.064  1.00  0.00           H  
ATOM     47 2HD  DPR A   3      -8.180   8.448 -10.124  1.00  0.00           H  
ATOM     48  N   DIL A   4      -3.610   7.101  -9.935  1.00  0.00           N  
ATOM     49  CA  DIL A   4      -2.263   6.661  -9.617  1.00  0.00           C  
ATOM     50  C   DIL A   4      -1.277   7.663 -10.188  1.00  0.00           C  
ATOM     51  O   DIL A   4      -1.348   8.829  -9.831  1.00  0.00           O  
ATOM     52  CB  DIL A   4      -2.069   6.603  -8.088  1.00  0.00           C  
ATOM     53  CG1 DIL A   4      -3.023   5.541  -7.490  1.00  0.00           C  
ATOM     54  CG2 DIL A   4      -0.588   6.326  -7.741  1.00  0.00           C  
ATOM     55  CD1 DIL A   4      -3.135   5.574  -5.974  1.00  0.00           C  
ATOM     56  H   DIL A   4      -4.244   7.388  -9.182  1.00  0.00           H  
ATOM     57  HA  DIL A   4      -2.136   5.670 -10.030  1.00  0.00           H  
ATOM     58  HB  DIL A   4      -2.363   7.568  -7.659  1.00  0.00           H  
ATOM     59 1HG1 DIL A   4      -2.683   4.554  -7.793  1.00  0.00           H  
ATOM     60 2HG1 DIL A   4      -4.022   5.704  -7.896  1.00  0.00           H  
ATOM     61 1HG2 DIL A   4      -0.456   6.308  -6.667  1.00  0.00           H  
ATOM     62 2HG2 DIL A   4       0.051   7.105  -8.149  1.00  0.00           H  
ATOM     63 3HG2 DIL A   4      -0.291   5.365  -8.154  1.00  0.00           H  
ATOM     64 1HD1 DIL A   4      -3.836   4.805  -5.650  1.00  0.00           H  
ATOM     65 2HD1 DIL A   4      -3.503   6.554  -5.667  1.00  0.00           H  
ATOM     66 3HD1 DIL A   4      -2.173   5.389  -5.513  1.00  0.00           H  
ATOM     67  N   PRO A   5      -0.331   7.270 -11.063  1.00  0.00           N  
ATOM     68  CA  PRO A   5       0.646   8.157 -11.686  1.00  0.00           C  
ATOM     69  C   PRO A   5      -0.011   9.353 -12.393  1.00  0.00           C  
ATOM     70  O   PRO A   5       0.631  10.391 -12.562  1.00  0.00           O  
ATOM     71  CB  PRO A   5       1.302   7.219 -12.712  1.00  0.00           C  
ATOM     72  CG  PRO A   5       1.143   5.834 -12.142  1.00  0.00           C  
ATOM     73  CD  PRO A   5      -0.198   5.847 -11.458  1.00  0.00           C  
ATOM     74  HA  PRO A   5       1.369   8.499 -10.932  1.00  0.00           H  
ATOM     75 1HB  PRO A   5       0.810   7.335 -13.691  1.00  0.00           H  
ATOM     76 2HB  PRO A   5       2.357   7.501 -12.852  1.00  0.00           H  
ATOM     77 1HG  PRO A   5       1.197   5.086 -12.948  1.00  0.00           H  
ATOM     78 2HG  PRO A   5       1.969   5.613 -11.449  1.00  0.00           H  
ATOM     79 1HD  PRO A   5      -1.009   5.541 -12.141  1.00  0.00           H  
ATOM     80 2HD  PRO A   5      -0.113   5.191 -10.583  1.00  0.00           H  
ATOM     81  N   ALA A   6      -1.292   9.228 -12.786  1.00  0.00           N  
ATOM     82  CA  ALA A   6      -2.029  10.302 -13.466  1.00  0.00           C  
ATOM     83  C   ALA A   6      -2.113  11.544 -12.583  1.00  0.00           C  
ATOM     84  O   ALA A   6      -2.268  12.683 -13.065  1.00  0.00           O  
ATOM     85  CB  ALA A   6      -3.424   9.828 -13.765  1.00  0.00           C  
ATOM     86  H   ALA A   6      -1.795   8.352 -12.615  1.00  0.00           H  
ATOM     87  HA  ALA A   6      -1.507  10.550 -14.389  1.00  0.00           H  
ATOM     88 1HB  ALA A   6      -3.972  10.606 -14.282  1.00  0.00           H  
ATOM     89 2HB  ALA A   6      -3.386   8.934 -14.383  1.00  0.00           H  
ATOM     90 3HB  ALA A   6      -3.897   9.612 -12.831  1.00  0.00           H  
ATOM     91  N   ALA A   7      -1.979  11.309 -11.275  1.00  0.00           N  
ATOM     92  CA  ALA A   7      -2.047  12.303 -10.233  1.00  0.00           C  
ATOM     93  C   ALA A   7      -1.013  13.372 -10.483  1.00  0.00           C  
ATOM     94  O   ALA A   7      -1.179  14.495 -10.034  1.00  0.00           O  
ATOM     95  CB  ALA A   7      -1.811  11.645  -8.893  1.00  0.00           C  
ATOM     96  H   ALA A   7      -1.830  10.347 -10.959  1.00  0.00           H  
ATOM     97  HA  ALA A   7      -3.037  12.749 -10.230  1.00  0.00           H  
ATOM     98 1HB  ALA A   7      -1.876  12.385  -8.102  1.00  0.00           H  
ATOM     99 2HB  ALA A   7      -2.576  10.878  -8.732  1.00  0.00           H  
ATOM    100 3HB  ALA A   7      -0.827  11.184  -8.881  1.00  0.00           H  
ATOM    101  N   LEU A   8       0.041  13.090 -11.248  1.00  0.00           N  
ATOM    102  CA  LEU A   8       1.034  14.117 -11.504  1.00  0.00           C  
ATOM    103  C   LEU A   8       0.373  15.438 -11.899  1.00  0.00           C  
ATOM    104  O   LEU A   8       0.873  16.504 -11.528  1.00  0.00           O  
ATOM    105  CB  LEU A   8       1.946  13.657 -12.649  1.00  0.00           C  
ATOM    106  CG  LEU A   8       3.085  14.637 -13.093  1.00  0.00           C  
ATOM    107  CD1 LEU A   8       4.069  14.872 -11.945  1.00  0.00           C  
ATOM    108  CD2 LEU A   8       3.789  14.045 -14.309  1.00  0.00           C  
ATOM    109  H   LEU A   8       0.161  12.153 -11.648  1.00  0.00           H  
ATOM    110  HA  LEU A   8       1.609  14.268 -10.594  1.00  0.00           H  
ATOM    111 1HB  LEU A   8       2.406  12.714 -12.360  1.00  0.00           H  
ATOM    112 2HB  LEU A   8       1.317  13.466 -13.520  1.00  0.00           H  
ATOM    113  HG  LEU A   8       2.655  15.603 -13.364  1.00  0.00           H  
ATOM    114 1HD1 LEU A   8       4.850  15.557 -12.276  1.00  0.00           H  
ATOM    115 2HD1 LEU A   8       3.555  15.314 -11.094  1.00  0.00           H  
ATOM    116 3HD1 LEU A   8       4.518  13.927 -11.648  1.00  0.00           H  
ATOM    117 1HD2 LEU A   8       4.576  14.723 -14.641  1.00  0.00           H  
ATOM    118 2HD2 LEU A   8       4.225  13.080 -14.046  1.00  0.00           H  
ATOM    119 3HD2 LEU A   8       3.065  13.909 -15.112  1.00  0.00           H  
ATOM    120  N   VAL A   9      -0.725  15.393 -12.683  1.00  0.00           N  
ATOM    121  CA  VAL A   9      -1.360  16.646 -13.054  1.00  0.00           C  
ATOM    122  C   VAL A   9      -2.779  16.787 -12.470  1.00  0.00           C  
ATOM    123  O   VAL A   9      -3.338  17.884 -12.469  1.00  0.00           O  
ATOM    124  CB  VAL A   9      -1.393  16.776 -14.591  1.00  0.00           C  
ATOM    125  CG1 VAL A   9       0.049  16.765 -15.121  1.00  0.00           C  
ATOM    126  CG2 VAL A   9      -2.217  15.637 -15.211  1.00  0.00           C  
ATOM    127  H   VAL A   9      -1.113  14.493 -12.979  1.00  0.00           H  
ATOM    128  HA  VAL A   9      -0.758  17.467 -12.666  1.00  0.00           H  
ATOM    129  HB  VAL A   9      -1.836  17.734 -14.860  1.00  0.00           H  
ATOM    130 1HG1 VAL A   9       0.043  16.882 -16.203  1.00  0.00           H  
ATOM    131 2HG1 VAL A   9       0.606  17.587 -14.669  1.00  0.00           H  
ATOM    132 3HG1 VAL A   9       0.527  15.823 -14.865  1.00  0.00           H  
ATOM    133 1HG2 VAL A   9      -2.229  15.748 -16.293  1.00  0.00           H  
ATOM    134 2HG2 VAL A   9      -1.780  14.672 -14.953  1.00  0.00           H  
ATOM    135 3HG2 VAL A   9      -3.233  15.682 -14.843  1.00  0.00           H  
ATOM    136  N   LEU A  10      -3.357  15.691 -11.956  1.00  0.00           N  
ATOM    137  CA  LEU A  10      -4.716  15.736 -11.395  1.00  0.00           C  
ATOM    138  C   LEU A  10      -4.772  15.946  -9.859  1.00  0.00           C  
ATOM    139  O   LEU A  10      -5.806  16.351  -9.322  1.00  0.00           O  
ATOM    140  CB  LEU A  10      -5.365  14.395 -11.751  1.00  0.00           C  
ATOM    141  CG  LEU A  10      -5.400  14.070 -13.287  1.00  0.00           C  
ATOM    142  CD1 LEU A  10      -5.965  12.716 -13.490  1.00  0.00           C  
ATOM    143  CD2 LEU A  10      -6.209  15.109 -14.057  1.00  0.00           C  
ATOM    144  H   LEU A  10      -2.872  14.794 -12.018  1.00  0.00           H  
ATOM    145  HA  LEU A  10      -5.258  16.553 -11.859  1.00  0.00           H  
ATOM    146 1HB  LEU A  10      -4.826  13.602 -11.256  1.00  0.00           H  
ATOM    147 2HB  LEU A  10      -6.387  14.394 -11.378  1.00  0.00           H  
ATOM    148  HG  LEU A  10      -4.385  14.048 -13.659  1.00  0.00           H  
ATOM    149 1HD1 LEU A  10      -5.949  12.472 -14.550  1.00  0.00           H  
ATOM    150 2HD1 LEU A  10      -5.365  11.991 -12.940  1.00  0.00           H  
ATOM    151 3HD1 LEU A  10      -6.979  12.698 -13.139  1.00  0.00           H  
ATOM    152 1HD2 LEU A  10      -6.204  14.848 -15.115  1.00  0.00           H  
ATOM    153 2HD2 LEU A  10      -7.235  15.120 -13.690  1.00  0.00           H  
ATOM    154 3HD2 LEU A  10      -5.773  16.096 -13.942  1.00  0.00           H  
ATOM    155  N   DLE A  11      -3.668  15.669  -9.168  1.00  0.00           N  
ATOM    156  CA  DLE A  11      -3.502  15.741  -7.724  1.00  0.00           C  
ATOM    157  C   DLE A  11      -4.266  14.571  -7.087  1.00  0.00           C  
ATOM    158  O   DLE A  11      -4.704  13.666  -7.813  1.00  0.00           O  
ATOM    159  CB  DLE A  11      -1.989  15.683  -7.408  1.00  0.00           C  
ATOM    160  CG  DLE A  11      -1.117  16.826  -8.020  1.00  0.00           C  
ATOM    161  CD1 DLE A  11       0.344  16.513  -7.759  1.00  0.00           C  
ATOM    162  CD2 DLE A  11      -1.497  18.179  -7.408  1.00  0.00           C  
ATOM    163  H   DLE A  11      -2.843  15.333  -9.658  1.00  0.00           H  
ATOM    164  HA  DLE A  11      -3.929  16.676  -7.383  1.00  0.00           H  
ATOM    165 1HB  DLE A  11      -1.602  14.738  -7.734  1.00  0.00           H  
ATOM    166 2HB  DLE A  11      -1.816  15.736  -6.373  1.00  0.00           H  
ATOM    167  HG  DLE A  11      -1.265  16.865  -9.103  1.00  0.00           H  
ATOM    168 1HD1 DLE A  11       0.964  17.293  -8.200  1.00  0.00           H  
ATOM    169 2HD1 DLE A  11       0.591  15.554  -8.220  1.00  0.00           H  
ATOM    170 3HD1 DLE A  11       0.528  16.463  -6.688  1.00  0.00           H  
ATOM    171 1HD2 DLE A  11      -0.869  18.954  -7.848  1.00  0.00           H  
ATOM    172 2HD2 DLE A  11      -1.341  18.153  -6.330  1.00  0.00           H  
ATOM    173 3HD2 DLE A  11      -2.537  18.408  -7.619  1.00  0.00           H  
ATOM    174  N   DPR A  12      -4.492  14.555  -5.756  1.00  0.00           N  
ATOM    175  CA  DPR A  12      -5.211  13.493  -5.105  1.00  0.00           C  
ATOM    176  C   DPR A  12      -4.557  12.174  -5.533  1.00  0.00           C  
ATOM    177  O   DPR A  12      -3.501  12.171  -6.166  1.00  0.00           O  
ATOM    178  CB  DPR A  12      -5.053  13.851  -3.612  1.00  0.00           C  
ATOM    179  CG  DPR A  12      -4.802  15.346  -3.600  1.00  0.00           C  
ATOM    180  CD  DPR A  12      -4.013  15.621  -4.844  1.00  0.00           C  
ATOM    181  HA  DPR A  12      -6.259  13.548  -5.433  1.00  0.00           H  
ATOM    182 1HB  DPR A  12      -4.232  13.269  -3.163  1.00  0.00           H  
ATOM    183 2HB  DPR A  12      -5.965  13.613  -3.053  1.00  0.00           H  
ATOM    184 1HG  DPR A  12      -4.257  15.628  -2.685  1.00  0.00           H  
ATOM    185 2HG  DPR A  12      -5.758  15.890  -3.577  1.00  0.00           H  
ATOM    186 1HD  DPR A  12      -2.957  15.501  -4.603  1.00  0.00           H  
ATOM    187 2HD  DPR A  12      -4.258  16.625  -5.209  1.00  0.00           H  
TER                                                                             
CONECT    1  176                                                                
CONECT   17   34                                                                
CONECT   34   17   35   40                                                      
CONECT   35   34   36   38   41                                                 
CONECT   36   35   37   48                                                      
CONECT   37   36                                                                
CONECT   38   35   39   42   43                                                 
CONECT   39   38   40   44   45                                                 
CONECT   40   34   39   46   47                                                 
CONECT   41   35                                                                
CONECT   42   38                                                                
CONECT   43   38                                                                
CONECT   44   39                                                                
CONECT   45   39                                                                
CONECT   46   40                                                                
CONECT   47   40                                                                
CONECT   48   36   49   56                                                      
CONECT   49   48   50   52   57                                                 
CONECT   50   49   51   67                                                      
CONECT   51   50                                                                
CONECT   52   49   53   54   58                                                 
CONECT   53   52   55   59   60                                                 
CONECT   54   52   61   62   63                                                 
CONECT   55   53   64   65   66                                                 
CONECT   56   48                                                                
CONECT   57   49                                                                
CONECT   58   52                                                                
CONECT   59   53                                                                
CONECT   60   53                                                                
CONECT   61   54                                                                
CONECT   62   54                                                                
CONECT   63   54                                                                
CONECT   64   55                                                                
CONECT   65   55                                                                
CONECT   66   55                                                                
CONECT   67   50                                                                
CONECT  138  155                                                                
CONECT  155  138  156  163                                                      
CONECT  156  155  157  159  164                                                 
CONECT  157  156  158  174                                                      
CONECT  158  157                                                                
CONECT  159  156  160  165  166                                                 
CONECT  160  159  161  162  167                                                 
CONECT  161  160  168  169  170                                                 
CONECT  162  160  171  172  173                                                 
CONECT  163  155                                                                
CONECT  164  156                                                                
CONECT  165  159                                                                
CONECT  166  159                                                                
CONECT  167  160                                                                
CONECT  168  161                                                                
CONECT  169  161                                                                
CONECT  170  161                                                                
CONECT  171  162                                                                
CONECT  172  162                                                                
CONECT  173  162                                                                
CONECT  174  157  175  180                                                      
CONECT  175  174  176  178  181                                                 
CONECT  176    1  175  177                                                      
CONECT  177  176                                                                
CONECT  178  175  179  182  183                                                 
CONECT  179  178  180  184  185                                                 
CONECT  180  174  179  186  187                                                 
CONECT  181  175                                                                
CONECT  182  178                                                                
CONECT  183  178                                                                
CONECT  184  179                                                                
CONECT  185  179                                                                
CONECT  186  180                                                                
CONECT  187  180                                                                
C6s 0
end_unsatselection_count 0
nme_count 0
nme_count2 0
oversat 0
score -14.687
silent_score -14.687
time 13
total_hbonds -8
