# Supplementary material for: Accurate de novo design of membrane-traversing macrocycles
Source: Cell. 2022 Sep 15;185(19):3520–3532.e26. doi: 10.1016/j.cell.2022.07.019 (PMC9490236; doi:10.1016/j.cell.2022.07.019)
Supplement: Data S2. Amino acid sequences and computational models, related to Figures 1 and 3 [file mmc6.zip › Supplemental_Data_File_2/design_models/12-mers/D12.3.pdb]

HEADER                                            06-AUG-21   XXXX              
EXPDTA    THEORETICAL MODEL                                                     
REMARK 220                                                                      
REMARK 220 EXPERIMENTAL DETAILS                                                 
REMARK 220  EXPERIMENT TYPE                : THEORETICAL MODELLING              
REMARK 220  DATE OF DATA COLLECTION        : 06-AUG-21                          
REMARK 220                                                                      
REMARK 220 REMARK: MODEL GENERATED BY ROSETTA                                   
REMARK 220  VERSION 2020.37.post.dev+485.gbhardwaj.cycpepcstfix.61f380          
LINK         N   DPR A   1                 C   ILE A  12                  1.68  
HETATM    1  N   DPR A   1       3.762   4.594  -1.641  1.00  0.00           N  
HETATM    2  CA  DPR A   1       2.767   5.232  -0.791  1.00  0.00           C  
HETATM    3  C   DPR A   1       3.406   6.148   0.238  1.00  0.00           C  
HETATM    4  O   DPR A   1       3.739   7.295  -0.059  1.00  0.00           O  
HETATM    5  CB  DPR A   1       1.918   6.020  -1.793  1.00  0.00           C  
HETATM    6  CG  DPR A   1       2.096   5.288  -3.079  1.00  0.00           C  
HETATM    7  CD  DPR A   1       3.534   4.843  -3.061  1.00  0.00           C  
HETATM    8  HA  DPR A   1       2.162   4.459  -0.294  1.00  0.00           H  
HETATM    9 1HB  DPR A   1       2.266   7.062  -1.844  1.00  0.00           H  
HETATM   10 2HB  DPR A   1       0.870   6.047  -1.459  1.00  0.00           H  
HETATM   11 1HG  DPR A   1       1.868   5.949  -3.928  1.00  0.00           H  
HETATM   12 2HG  DPR A   1       1.392   4.444  -3.136  1.00  0.00           H  
HETATM   13 1HD  DPR A   1       4.173   5.650  -3.448  1.00  0.00           H  
HETATM   14 2HD  DPR A   1       3.645   3.934  -3.670  1.00  0.00           H  
HETATM   15  N   VAL A   2       3.578   5.642   1.452  1.00  0.00           N  
HETATM   16  CA  VAL A   2       4.071   6.466   2.540  1.00  0.00           C  
HETATM   17  C   VAL A   2       5.549   6.203   2.861  1.00  0.00           C  
HETATM   18  O   VAL A   2       6.157   6.917   3.658  1.00  0.00           O  
HETATM   19  CB  VAL A   2       3.225   6.215   3.802  1.00  0.00           C  
HETATM   20  CG1 VAL A   2       3.901   6.817   5.025  1.00  0.00           C  
HETATM   21  CG2 VAL A   2       1.831   6.797   3.616  1.00  0.00           C  
HETATM   22  CN  VAL A   2       3.272   4.248   1.705  1.00  0.00           C  
HETATM   23  HA  VAL A   2       3.961   7.506   2.252  1.00  0.00           H  
HETATM   24  HB  VAL A   2       3.151   5.141   3.972  1.00  0.00           H  
HETATM   25 1HG1 VAL A   2       3.290   6.630   5.908  1.00  0.00           H  
HETATM   26 2HG1 VAL A   2       4.881   6.361   5.160  1.00  0.00           H  
HETATM   27 3HG1 VAL A   2       4.016   7.892   4.885  1.00  0.00           H  
HETATM   28 1HG2 VAL A   2       1.239   6.615   4.512  1.00  0.00           H  
HETATM   29 2HG2 VAL A   2       1.905   7.870   3.441  1.00  0.00           H  
HETATM   30 3HG2 VAL A   2       1.350   6.322   2.761  1.00  0.00           H  
HETATM   31 1HN  VAL A   2       3.777   3.880   2.590  1.00  0.00           H  
HETATM   32 2HN  VAL A   2       2.207   4.127   1.844  1.00  0.00           H  
HETATM   33 3HN  VAL A   2       3.585   3.663   0.851  1.00  0.00           H  
ATOM     34  N   ILE A   3       6.147   5.177   2.245  1.00  0.00           N  
ATOM     35  CA  ILE A   3       7.489   4.771   2.629  1.00  0.00           C  
ATOM     36  C   ILE A   3       8.467   5.814   2.152  1.00  0.00           C  
ATOM     37  O   ILE A   3       8.529   6.091   0.949  1.00  0.00           O  
ATOM     38  CB  ILE A   3       7.858   3.421   1.992  1.00  0.00           C  
ATOM     39  CG1 ILE A   3       6.892   2.328   2.516  1.00  0.00           C  
ATOM     40  CG2 ILE A   3       9.350   3.069   2.250  1.00  0.00           C  
ATOM     41  CD1 ILE A   3       6.933   1.012   1.750  1.00  0.00           C  
ATOM     42  H   ILE A   3       5.656   4.659   1.523  1.00  0.00           H  
ATOM     43  HA  ILE A   3       7.495   4.656   3.704  1.00  0.00           H  
ATOM     44  HB  ILE A   3       7.709   3.498   0.943  1.00  0.00           H  
ATOM     45 1HG1 ILE A   3       7.132   2.127   3.557  1.00  0.00           H  
ATOM     46 2HG1 ILE A   3       5.874   2.707   2.465  1.00  0.00           H  
ATOM     47 1HG2 ILE A   3       9.598   2.130   1.769  1.00  0.00           H  
ATOM     48 2HG2 ILE A   3       9.999   3.844   1.841  1.00  0.00           H  
ATOM     49 3HG2 ILE A   3       9.527   2.979   3.319  1.00  0.00           H  
ATOM     50 1HD1 ILE A   3       6.218   0.321   2.193  1.00  0.00           H  
ATOM     51 2HD1 ILE A   3       6.665   1.178   0.717  1.00  0.00           H  
ATOM     52 3HD1 ILE A   3       7.922   0.573   1.796  1.00  0.00           H  
HETATM   53  N   DPR A   4       9.255   6.436   3.054  1.00  0.00           N  
HETATM   54  CA  DPR A   4      10.166   7.508   2.726  1.00  0.00           C  
HETATM   55  C   DPR A   4       9.420   8.624   2.008  1.00  0.00           C  
HETATM   56  O   DPR A   4      10.034   9.364   1.242  1.00  0.00           O  
HETATM   57  CB  DPR A   4      10.686   7.954   4.097  1.00  0.00           C  
HETATM   58  CG  DPR A   4      10.566   6.736   4.948  1.00  0.00           C  
HETATM   59  CD  DPR A   4       9.290   6.083   4.488  1.00  0.00           C  
HETATM   60  HA  DPR A   4      10.994   7.125   2.117  1.00  0.00           H  
HETATM   61 1HB  DPR A   4      10.086   8.797   4.471  1.00  0.00           H  
HETATM   62 2HB  DPR A   4      11.722   8.312   4.008  1.00  0.00           H  
HETATM   63 1HG  DPR A   4      10.538   7.017   6.011  1.00  0.00           H  
HETATM   64 2HG  DPR A   4      11.445   6.090   4.812  1.00  0.00           H  
HETATM   65 1HD  DPR A   4       8.439   6.510   5.038  1.00  0.00           H  
HETATM   66 2HD  DPR A   4       9.353   4.997   4.653  1.00  0.00           H  
ATOM     67  N   LEU A   5       8.102   8.756   2.224  1.00  0.00           N  
ATOM     68  CA  LEU A   5       7.408   9.792   1.504  1.00  0.00           C  
ATOM     69  C   LEU A   5       7.900  11.165   1.861  1.00  0.00           C  
ATOM     70  O   LEU A   5       7.934  11.553   3.033  1.00  0.00           O  
ATOM     71  CB  LEU A   5       5.894   9.676   1.719  1.00  0.00           C  
ATOM     72  CG  LEU A   5       4.972  10.689   1.008  1.00  0.00           C  
ATOM     73  CD1 LEU A   5       5.021  10.491  -0.511  1.00  0.00           C  
ATOM     74  CD2 LEU A   5       3.554  10.502   1.522  1.00  0.00           C  
ATOM     75  H   LEU A   5       7.566   8.165   2.869  1.00  0.00           H  
ATOM     76  HA  LEU A   5       7.604   9.627   0.455  1.00  0.00           H  
ATOM     77 1HB  LEU A   5       5.613   8.708   1.349  1.00  0.00           H  
ATOM     78 2HB  LEU A   5       5.688   9.707   2.786  1.00  0.00           H  
ATOM     79  HG  LEU A   5       5.299  11.689   1.231  1.00  0.00           H  
ATOM     80 1HD1 LEU A   5       4.364  11.209  -0.990  1.00  0.00           H  
ATOM     81 2HD1 LEU A   5       6.020  10.636  -0.871  1.00  0.00           H  
ATOM     82 3HD1 LEU A   5       4.695   9.486  -0.758  1.00  0.00           H  
ATOM     83 1HD2 LEU A   5       2.895  11.222   1.037  1.00  0.00           H  
ATOM     84 2HD2 LEU A   5       3.211   9.491   1.296  1.00  0.00           H  
ATOM     85 3HD2 LEU A   5       3.536  10.661   2.599  1.00  0.00           H  
HETATM   86  N   DPH A   6       8.251  11.924   0.830  1.00  0.00           N  
HETATM   87  CA  DPH A   6       8.756  13.277   1.036  1.00  0.00           C  
HETATM   88  C   DPH A   6      10.202  13.382   0.572  1.00  0.00           C  
HETATM   89  O   DPH A   6      10.700  14.478   0.312  1.00  0.00           O  
HETATM   90  CB  DPH A   6       7.910  14.349   0.340  1.00  0.00           C  
HETATM   91  CG  DPH A   6       6.461  14.320   0.717  1.00  0.00           C  
HETATM   92  CD1 DPH A   6       5.487  14.132  -0.256  1.00  0.00           C  
HETATM   93  CD2 DPH A   6       6.061  14.444   2.036  1.00  0.00           C  
HETATM   94  CE1 DPH A   6       4.155  14.086   0.083  1.00  0.00           C  
HETATM   95  CE2 DPH A   6       4.727  14.392   2.374  1.00  0.00           C  
HETATM   96  CZ  DPH A   6       3.775  14.216   1.396  1.00  0.00           C  
HETATM   97  H   DPH A   6       8.207  11.506  -0.108  1.00  0.00           H  
HETATM   98  HA  DPH A   6       8.741  13.486   2.104  1.00  0.00           H  
HETATM   99 1HB  DPH A   6       7.995  14.276  -0.720  1.00  0.00           H  
HETATM  100 2HB  DPH A   6       8.299  15.328   0.615  1.00  0.00           H  
HETATM  101  HD1 DPH A   6       5.781  14.024  -1.298  1.00  0.00           H  
HETATM  102  HD2 DPH A   6       6.810  14.580   2.814  1.00  0.00           H  
HETATM  103  HE1 DPH A   6       3.401  13.942  -0.690  1.00  0.00           H  
HETATM  104  HE2 DPH A   6       4.427  14.489   3.416  1.00  0.00           H  
HETATM  105  HZ  DPH A   6       2.722  14.173   1.664  1.00  0.00           H  
ATOM    106  N   LEU A   7      10.871  12.240   0.439  1.00  0.00           N  
ATOM    107  CA  LEU A   7      12.256  12.226   0.019  1.00  0.00           C  
ATOM    108  C   LEU A   7      12.352  12.123  -1.493  1.00  0.00           C  
ATOM    109  O   LEU A   7      11.528  11.444  -2.117  1.00  0.00           O  
ATOM    110  CB  LEU A   7      12.998  11.043   0.638  1.00  0.00           C  
ATOM    111  CG  LEU A   7      13.079  10.979   2.169  1.00  0.00           C  
ATOM    112  CD1 LEU A   7      13.759   9.677   2.547  1.00  0.00           C  
ATOM    113  CD2 LEU A   7      13.847  12.181   2.722  1.00  0.00           C  
ATOM    114  H   LEU A   7      10.409  11.351   0.651  1.00  0.00           H  
ATOM    115  HA  LEU A   7      12.698  13.157   0.346  1.00  0.00           H  
ATOM    116 1HB  LEU A   7      12.456  10.163   0.340  1.00  0.00           H  
ATOM    117 2HB  LEU A   7      14.002  10.975   0.233  1.00  0.00           H  
ATOM    118  HG  LEU A   7      12.068  10.968   2.587  1.00  0.00           H  
ATOM    119 1HD1 LEU A   7      13.811   9.594   3.632  1.00  0.00           H  
ATOM    120 2HD1 LEU A   7      13.183   8.842   2.147  1.00  0.00           H  
ATOM    121 3HD1 LEU A   7      14.765   9.654   2.134  1.00  0.00           H  
ATOM    122 1HD2 LEU A   7      13.897  12.103   3.809  1.00  0.00           H  
ATOM    123 2HD2 LEU A   7      14.859  12.190   2.315  1.00  0.00           H  
ATOM    124 3HD2 LEU A   7      13.342  13.104   2.460  1.00  0.00           H  
HETATM  125  N   DPR A   8      13.405  12.676  -2.118  1.00  0.00           N  
HETATM  126  CA  DPR A   8      13.629  12.522  -3.524  1.00  0.00           C  
HETATM  127  C   DPR A   8      12.386  13.058  -4.204  1.00  0.00           C  
HETATM  128  O   DPR A   8      11.782  14.004  -3.705  1.00  0.00           O  
HETATM  129  CB  DPR A   8      14.872  13.375  -3.800  1.00  0.00           C  
HETATM  130  CG  DPR A   8      15.588  13.412  -2.493  1.00  0.00           C  
HETATM  131  CD  DPR A   8      14.488  13.449  -1.465  1.00  0.00           C  
HETATM  132  HA  DPR A   8      13.800  11.457  -3.727  1.00  0.00           H  
HETATM  133 1HB  DPR A   8      14.573  14.373  -4.151  1.00  0.00           H  
HETATM  134 2HB  DPR A   8      15.471  12.918  -4.602  1.00  0.00           H  
HETATM  135 1HG  DPR A   8      16.244  14.293  -2.444  1.00  0.00           H  
HETATM  136 2HG  DPR A   8      16.235  12.528  -2.389  1.00  0.00           H  
HETATM  137 1HD  DPR A   8      14.191  14.493  -1.283  1.00  0.00           H  
HETATM  138 2HD  DPR A   8      14.839  12.978  -0.535  1.00  0.00           H  
ATOM    139  N   PRO A   9      12.000  12.516  -5.358  1.00  0.00           N  
ATOM    140  CA  PRO A   9      10.854  12.906  -6.170  1.00  0.00           C  
ATOM    141  C   PRO A   9       9.518  12.619  -5.456  1.00  0.00           C  
ATOM    142  O   PRO A   9       8.458  13.025  -5.934  1.00  0.00           O  
ATOM    143  CB  PRO A   9      11.004  11.977  -7.389  1.00  0.00           C  
ATOM    144  CG  PRO A   9      12.443  11.549  -7.392  1.00  0.00           C  
ATOM    145  CD  PRO A   9      12.824  11.456  -5.947  1.00  0.00           C  
ATOM    146  HA  PRO A   9      10.933  13.967  -6.448  1.00  0.00           H  
ATOM    147 1HB  PRO A   9      10.307  11.134  -7.303  1.00  0.00           H  
ATOM    148 2HB  PRO A   9      10.725  12.521  -8.304  1.00  0.00           H  
ATOM    149 1HG  PRO A   9      12.551  10.589  -7.925  1.00  0.00           H  
ATOM    150 2HG  PRO A   9      13.051  12.284  -7.943  1.00  0.00           H  
ATOM    151 1HD  PRO A   9      12.583  10.470  -5.526  1.00  0.00           H  
ATOM    152 2HD  PRO A   9      13.888  11.681  -5.881  1.00  0.00           H  
HETATM  153  N   DAL A  10       9.562  11.857  -4.359  1.00  0.00           N  
HETATM  154  CA  DAL A  10       8.388  11.400  -3.644  1.00  0.00           C  
HETATM  155  C   DAL A  10       8.571  10.037  -2.888  1.00  0.00           C  
HETATM  156  O   DAL A  10       8.447  10.087  -1.662  1.00  0.00           O  
HETATM  157  CB  DAL A  10       7.982  12.469  -2.671  1.00  0.00           C  
HETATM  158  H   DAL A  10      10.450  11.609  -3.925  1.00  0.00           H  
HETATM  159  HA  DAL A  10       7.594  11.259  -4.375  1.00  0.00           H  
HETATM  160 1HB  DAL A  10       7.079  12.179  -2.162  1.00  0.00           H  
HETATM  161 2HB  DAL A  10       7.815  13.401  -3.212  1.00  0.00           H  
HETATM  162 3HB  DAL A  10       8.796  12.599  -1.963  1.00  0.00           H  
HETATM  163  N   DLE A  11       8.887   8.832  -3.550  1.00  0.00           N  
HETATM  164  CA  DLE A  11       9.184   7.559  -2.770  1.00  0.00           C  
HETATM  165  C   DLE A  11       8.166   6.452  -3.155  1.00  0.00           C  
HETATM  166  O   DLE A  11       7.820   6.322  -4.344  1.00  0.00           O  
HETATM  167  CB  DLE A  11      10.609   7.063  -3.046  1.00  0.00           C  
HETATM  168  CG  DLE A  11      11.735   8.038  -2.679  1.00  0.00           C  
HETATM  169  CD1 DLE A  11      12.894   7.864  -3.651  1.00  0.00           C  
HETATM  170  CD2 DLE A  11      12.180   7.784  -1.247  1.00  0.00           C  
HETATM  171  CN  DLE A  11       8.749   8.682  -5.055  1.00  0.00           C  
HETATM  172  HA  DLE A  11       9.097   7.774  -1.691  1.00  0.00           H  
HETATM  173 1HB  DLE A  11      10.699   6.837  -4.107  1.00  0.00           H  
HETATM  174 2HB  DLE A  11      10.771   6.143  -2.485  1.00  0.00           H  
HETATM  175  HG  DLE A  11      11.374   9.062  -2.771  1.00  0.00           H  
HETATM  176 1HD1 DLE A  11      13.695   8.556  -3.391  1.00  0.00           H  
HETATM  177 2HD1 DLE A  11      12.553   8.070  -4.666  1.00  0.00           H  
HETATM  178 3HD1 DLE A  11      13.267   6.841  -3.594  1.00  0.00           H  
HETATM  179 1HD2 DLE A  11      12.981   8.477  -0.986  1.00  0.00           H  
HETATM  180 2HD2 DLE A  11      12.543   6.760  -1.154  1.00  0.00           H  
HETATM  181 3HD2 DLE A  11      11.337   7.933  -0.572  1.00  0.00           H  
HETATM  182 1HN  DLE A  11       9.254   7.817  -5.463  1.00  0.00           H  
HETATM  183 2HN  DLE A  11       9.147   9.551  -5.552  1.00  0.00           H  
HETATM  184 3HN  DLE A  11       7.706   8.557  -5.320  1.00  0.00           H  
ATOM    185  N   ILE A  12       7.687   5.640  -2.164  1.00  0.00           N  
ATOM    186  CA  ILE A  12       6.751   4.513  -2.450  1.00  0.00           C  
ATOM    187  C   ILE A  12       5.437   4.644  -1.679  1.00  0.00           C  
ATOM    188  O   ILE A  12       5.434   4.920  -0.480  1.00  0.00           O  
ATOM    189  CB  ILE A  12       7.376   3.147  -2.069  1.00  0.00           C  
ATOM    190  CG1 ILE A  12       8.699   2.914  -2.846  1.00  0.00           C  
ATOM    191  CG2 ILE A  12       6.356   2.017  -2.353  1.00  0.00           C  
ATOM    192  CD1 ILE A  12       9.515   1.730  -2.361  1.00  0.00           C  
ATOM    193  H   ILE A  12       7.976   5.810  -1.211  1.00  0.00           H  
ATOM    194  HA  ILE A  12       6.538   4.450  -3.513  1.00  0.00           H  
ATOM    195  HB  ILE A  12       7.613   3.141  -1.048  1.00  0.00           H  
ATOM    196 1HG1 ILE A  12       8.469   2.782  -3.902  1.00  0.00           H  
ATOM    197 2HG1 ILE A  12       9.327   3.788  -2.737  1.00  0.00           H  
ATOM    198 1HG2 ILE A  12       6.768   1.059  -2.075  1.00  0.00           H  
ATOM    199 2HG2 ILE A  12       5.441   2.161  -1.790  1.00  0.00           H  
ATOM    200 3HG2 ILE A  12       6.117   2.010  -3.419  1.00  0.00           H  
ATOM    201 1HD1 ILE A  12      10.428   1.661  -2.954  1.00  0.00           H  
ATOM    202 2HD1 ILE A  12       9.775   1.875  -1.310  1.00  0.00           H  
ATOM    203 3HD1 ILE A  12       8.960   0.808  -2.470  1.00  0.00           H  
TER                                                                             
CONECT    1    2    7  187                                                      
CONECT    2    1    3    5    8                                                 
CONECT    3    2    4   15                                                      
CONECT    4    3                                                                
CONECT    5    2    6    9   10                                                 
CONECT    6    5    7   11   12                                                 
CONECT    7    1    6   13   14                                                 
CONECT    8    2                                                                
CONECT    9    5                                                                
CONECT   10    5                                                                
CONECT   11    6                                                                
CONECT   12    6                                                                
CONECT   13    7                                                                
CONECT   14    7                                                                
CONECT   15    3   16   22                                                      
CONECT   16   15   17   19   23                                                 
CONECT   17   16   18   34                                                      
CONECT   18   17                                                                
CONECT   19   16   20   21   24                                                 
CONECT   20   19   25   26   27                                                 
CONECT   21   19   28   29   30                                                 
CONECT   22   15   31   32   33                                                 
CONECT   23   16                                                                
CONECT   24   19                                                                
CONECT   25   20                                                                
CONECT   26   20                                                                
CONECT   27   20                                                                
CONECT   28   21                                                                
CONECT   29   21                                                                
CONECT   30   21                                                                
CONECT   31   22                                                                
CONECT   32   22                                                                
CONECT   33   22                                                                
CONECT   34   17                                                                
CONECT   36   53                                                                
CONECT   53   36   54   59                                                      
CONECT   54   53   55   57   60                                                 
CONECT   55   54   56   67                                                      
CONECT   56   55                                                                
CONECT   57   54   58   61   62                                                 
CONECT   58   57   59   63   64                                                 
CONECT   59   53   58   65   66                                                 
CONECT   60   54                                                                
CONECT   61   57                                                                
CONECT   62   57                                                                
CONECT   63   58                                                                
CONECT   64   58                                                                
CONECT   65   59                                                                
CONECT   66   59                                                                
CONECT   67   55                                                                
CONECT   69   86                                                                
CONECT   86   69   87   97                                                      
CONECT   87   86   88   90   98                                                 
CONECT   88   87   89  106                                                      
CONECT   89   88                                                                
CONECT   90   87   91   99  100                                                 
CONECT   91   90   92   93                                                      
CONECT   92   91   94  101                                                      
CONECT   93   91   95  102                                                      
CONECT   94   92   96  103                                                      
CONECT   95   93   96  104                                                      
CONECT   96   94   95  105                                                      
CONECT   97   86                                                                
CONECT   98   87                                                                
CONECT   99   90                                                                
CONECT  100   90                                                                
CONECT  101   92                                                                
CONECT  102   93                                                                
CONECT  103   94                                                                
CONECT  104   95                                                                
CONECT  105   96                                                                
CONECT  106   88                                                                
CONECT  108  125                                                                
CONECT  125  108  126  131                                                      
CONECT  126  125  127  129  132                                                 
CONECT  127  126  128  139                                                      
CONECT  128  127                                                                
CONECT  129  126  130  133  134                                                 
CONECT  130  129  131  135  136                                                 
CONECT  131  125  130  137  138                                                 
CONECT  132  126                                                                
CONECT  133  129                                                                
CONECT  134  129                                                                
CONECT  135  130                                                                
CONECT  136  130                                                                
CONECT  137  131                                                                
CONECT  138  131                                                                
CONECT  139  127                                                                
CONECT  141  153                                                                
CONECT  153  141  154  158                                                      
CONECT  154  153  155  157  159                                                 
CONECT  155  154  156  163                                                      
CONECT  156  155                                                                
CONECT  157  154  160  161  162                                                 
CONECT  158  153                                                                
CONECT  159  154                                                                
CONECT  160  157                                                                
CONECT  161  157                                                                
CONECT  162  157                                                                
CONECT  163  155  164  171                                                      
CONECT  164  163  165  167  172                                                 
CONECT  165  164  166  185                                                      
CONECT  166  165                                                                
CONECT  167  164  168  173  174                                                 
CONECT  168  167  169  170  175                                                 
CONECT  169  168  176  177  178                                                 
CONECT  170  168  179  180  181                                                 
CONECT  171  163  182  183  184                                                 
CONECT  172  164                                                                
CONECT  173  167                                                                
CONECT  174  167                                                                
CONECT  175  168                                                                
CONECT  176  169                                                                
CONECT  177  169                                                                
CONECT  178  169                                                                
CONECT  179  170                                                                
CONECT  180  170                                                                
CONECT  181  170                                                                
CONECT  182  171                                                                
CONECT  183  171                                                                
CONECT  184  171                                                                
CONECT  185  165                                                                
CONECT  187    1                                                                
