# Supplementary material for: Accurate de novo design of membrane-traversing macrocycles
Source: Cell. 2022 Sep 15;185(19):3520–3532.e26. doi: 10.1016/j.cell.2022.07.019 (PMC9490236; doi:10.1016/j.cell.2022.07.019)
Supplement: Data S2. Amino acid sequences and computational models, related to Figures 1 and 3 [file mmc6.zip › Supplemental_Data_File_2/design_models/12-mers/D12.6.pdb]

HEADER                                            04-JUN-20   XXXX              
EXPDTA    THEORETICAL MODEL                                                     
REMARK 220                                                                      
REMARK 220 EXPERIMENTAL DETAILS                                                 
REMARK 220  EXPERIMENT TYPE                : THEORETICAL MODELLING              
REMARK 220  DATE OF DATA COLLECTION        : 04-JUN-20                          
REMARK 220                                                                      
REMARK 220 REMARK: MODEL GENERATED BY ROSETTA                                   
REMARK 220  VERSION 2019.50.post.dev+96.master.4bb7883abb1                      
LINK         N   DPR A   1                 C   ILE A  12                  1.33  
ATOM      1  N   DPR A   1       4.466   4.058  -1.615  1.00  0.00           N  
ATOM      2  CA  DPR A   1       3.453   4.629  -0.723  1.00  0.00           C  
ATOM      3  C   DPR A   1       4.161   5.893  -0.121  1.00  0.00           C  
ATOM      4  O   DPR A   1       5.009   6.508  -0.766  1.00  0.00           O  
ATOM      5  CB  DPR A   1       2.260   5.008  -1.647  1.00  0.00           C  
ATOM      6  CG  DPR A   1       2.456   4.151  -2.914  1.00  0.00           C  
ATOM      7  CD  DPR A   1       3.995   4.078  -3.096  1.00  0.00           C  
ATOM      8  HA  DPR A   1       3.170   3.859   0.021  1.00  0.00           H  
ATOM      9 1HB  DPR A   1       2.235   6.100  -1.887  1.00  0.00           H  
ATOM     10 2HB  DPR A   1       1.302   4.793  -1.135  1.00  0.00           H  
ATOM     11 1HG  DPR A   1       1.950   4.616  -3.782  1.00  0.00           H  
ATOM     12 2HG  DPR A   1       1.991   3.151  -2.789  1.00  0.00           H  
ATOM     13 1HD  DPR A   1       4.400   4.980  -3.607  1.00  0.00           H  
ATOM     14 2HD  DPR A   1       4.225   3.165  -3.659  1.00  0.00           H  
ATOM     15  N   PHE A   2       3.866   6.368   1.149  1.00  0.00           N  
ATOM     16  CA  PHE A   2       4.646   7.600   1.590  1.00  0.00           C  
ATOM     17  C   PHE A   2       6.203   7.313   1.767  1.00  0.00           C  
ATOM     18  O   PHE A   2       6.972   8.265   1.986  1.00  0.00           O  
ATOM     19  CB  PHE A   2       4.106   8.235   2.933  1.00  0.00           C  
ATOM     20  CG  PHE A   2       4.615   9.674   3.285  1.00  0.00           C  
ATOM     21  CD1 PHE A   2       4.117  10.855   2.538  1.00  0.00           C  
ATOM     22  CD2 PHE A   2       5.628   9.893   4.351  1.00  0.00           C  
ATOM     23  CE1 PHE A   2       4.601  12.206   2.847  1.00  0.00           C  
ATOM     24  CE2 PHE A   2       6.115  11.243   4.659  1.00  0.00           C  
ATOM     25  CZ  PHE A   2       5.599  12.399   3.905  1.00  0.00           C  
ATOM     26  CN  PHE A   2       3.040   5.527   2.097  1.00  0.00           C  
ATOM     27  HA  PHE A   2       4.530   8.370   0.819  1.00  0.00           H  
ATOM     28 1HB  PHE A   2       3.019   8.310   2.873  1.00  0.00           H  
ATOM     29 2HB  PHE A   2       4.323   7.572   3.778  1.00  0.00           H  
ATOM     30  HD1 PHE A   2       3.377  10.711   1.758  1.00  0.00           H  
ATOM     31  HD2 PHE A   2       6.015   9.036   4.902  1.00  0.00           H  
ATOM     32  HE1 PHE A   2       4.221  13.064   2.289  1.00  0.00           H  
ATOM     33  HE2 PHE A   2       6.859  11.388   5.442  1.00  0.00           H  
ATOM     34  HZ  PHE A   2       5.962  13.402   4.135  1.00  0.00           H  
ATOM     35 1HN  PHE A   2       2.144   5.128   1.631  1.00  0.00           H  
ATOM     36 2HN  PHE A   2       3.633   4.691   2.449  1.00  0.00           H  
ATOM     37 3HN  PHE A   2       2.707   6.078   2.957  1.00  0.00           H  
ATOM     38  N   ILE A   3       6.700   6.032   1.624  1.00  0.00           N  
ATOM     39  CA  ILE A   3       8.127   5.698   1.765  1.00  0.00           C  
ATOM     40  C   ILE A   3       8.877   6.128   0.498  1.00  0.00           C  
ATOM     41  O   ILE A   3       8.560   5.660  -0.597  1.00  0.00           O  
ATOM     42  CB  ILE A   3       8.310   4.181   1.949  1.00  0.00           C  
ATOM     43  CG1 ILE A   3       7.605   3.740   3.244  1.00  0.00           C  
ATOM     44  CG2 ILE A   3       9.805   3.811   1.926  1.00  0.00           C  
ATOM     45  CD1 ILE A   3       7.453   2.239   3.386  1.00  0.00           C  
ATOM     46  H   ILE A   3       6.083   5.254   1.378  1.00  0.00           H  
ATOM     47  HA  ILE A   3       8.512   6.168   2.660  1.00  0.00           H  
ATOM     48  HB  ILE A   3       7.837   3.670   1.148  1.00  0.00           H  
ATOM     49 1HG1 ILE A   3       8.167   4.115   4.096  1.00  0.00           H  
ATOM     50 2HG1 ILE A   3       6.610   4.179   3.267  1.00  0.00           H  
ATOM     51 1HG2 ILE A   3       9.925   2.741   2.033  1.00  0.00           H  
ATOM     52 2HG2 ILE A   3      10.254   4.110   0.980  1.00  0.00           H  
ATOM     53 3HG2 ILE A   3      10.317   4.316   2.743  1.00  0.00           H  
ATOM     54 1HD1 ILE A   3       6.935   2.018   4.319  1.00  0.00           H  
ATOM     55 2HD1 ILE A   3       6.864   1.860   2.544  1.00  0.00           H  
ATOM     56 3HD1 ILE A   3       8.419   1.753   3.397  1.00  0.00           H  
ATOM     57  N   DPR A   4       9.894   7.001   0.592  1.00  0.00           N  
ATOM     58  CA  DPR A   4      10.639   7.497  -0.547  1.00  0.00           C  
ATOM     59  C   DPR A   4       9.726   8.274  -1.500  1.00  0.00           C  
ATOM     60  O   DPR A   4      10.068   8.457  -2.668  1.00  0.00           O  
ATOM     61  CB  DPR A   4      11.684   8.402   0.128  1.00  0.00           C  
ATOM     62  CG  DPR A   4      11.104   8.783   1.457  1.00  0.00           C  
ATOM     63  CD  DPR A   4      10.292   7.596   1.892  1.00  0.00           C  
ATOM     64  HA  DPR A   4      11.123   6.656  -1.066  1.00  0.00           H  
ATOM     65 1HB  DPR A   4      11.853   9.289  -0.501  1.00  0.00           H  
ATOM     66 2HB  DPR A   4      12.646   7.877   0.210  1.00  0.00           H  
ATOM     67 1HG  DPR A   4      10.493   9.697   1.354  1.00  0.00           H  
ATOM     68 2HG  DPR A   4      11.911   9.025   2.166  1.00  0.00           H  
ATOM     69 1HD  DPR A   4       9.433   8.028   2.429  1.00  0.00           H  
ATOM     70 2HD  DPR A   4      10.871   6.889   2.506  1.00  0.00           H  
ATOM     71  N   LEU A   5       8.572   8.741  -1.015  1.00  0.00           N  
ATOM     72  CA  LEU A   5       7.680   9.455  -1.899  1.00  0.00           C  
ATOM     73  C   LEU A   5       8.335  10.666  -2.521  1.00  0.00           C  
ATOM     74  O   LEU A   5       8.932  11.494  -1.829  1.00  0.00           O  
ATOM     75  CB  LEU A   5       6.398   9.862  -1.148  1.00  0.00           C  
ATOM     76  CG  LEU A   5       5.271  10.609  -1.936  1.00  0.00           C  
ATOM     77  CD1 LEU A   5       4.632   9.689  -2.972  1.00  0.00           C  
ATOM     78  CD2 LEU A   5       4.232  11.090  -0.964  1.00  0.00           C  
ATOM     79  H   LEU A   5       8.278   8.602  -0.042  1.00  0.00           H  
ATOM     80  HA  LEU A   5       7.404   8.773  -2.700  1.00  0.00           H  
ATOM     81 1HB  LEU A   5       5.963   8.945  -0.791  1.00  0.00           H  
ATOM     82 2HB  LEU A   5       6.675  10.462  -0.280  1.00  0.00           H  
ATOM     83  HG  LEU A   5       5.692  11.460  -2.441  1.00  0.00           H  
ATOM     84 1HD1 LEU A   5       3.852  10.229  -3.506  1.00  0.00           H  
ATOM     85 2HD1 LEU A   5       5.371   9.360  -3.677  1.00  0.00           H  
ATOM     86 3HD1 LEU A   5       4.197   8.817  -2.471  1.00  0.00           H  
ATOM     87 1HD2 LEU A   5       3.449  11.629  -1.500  1.00  0.00           H  
ATOM     88 2HD2 LEU A   5       3.798  10.237  -0.454  1.00  0.00           H  
ATOM     89 3HD2 LEU A   5       4.702  11.756  -0.242  1.00  0.00           H  
ATOM     90  N   DLE A   6       8.177  10.803  -3.834  1.00  0.00           N  
ATOM     91  CA  DLE A   6       8.744  11.958  -4.526  1.00  0.00           C  
ATOM     92  C   DLE A   6      10.056  11.595  -5.218  1.00  0.00           C  
ATOM     93  O   DLE A   6      10.610  12.401  -5.969  1.00  0.00           O  
ATOM     94  CB  DLE A   6       7.766  12.502  -5.572  1.00  0.00           C  
ATOM     95  CG  DLE A   6       6.350  12.874  -5.071  1.00  0.00           C  
ATOM     96  CD1 DLE A   6       5.529  13.334  -6.251  1.00  0.00           C  
ATOM     97  CD2 DLE A   6       6.415  13.939  -3.979  1.00  0.00           C  
ATOM     98  H   DLE A   6       7.687  10.063  -4.357  1.00  0.00           H  
ATOM     99  HA  DLE A   6       8.962  12.734  -3.796  1.00  0.00           H  
ATOM    100 1HB  DLE A   6       7.684  11.836  -6.373  1.00  0.00           H  
ATOM    101 2HB  DLE A   6       8.201  13.419  -5.969  1.00  0.00           H  
ATOM    102  HG  DLE A   6       5.872  11.989  -4.674  1.00  0.00           H  
ATOM    103 1HD1 DLE A   6       4.517  13.570  -5.920  1.00  0.00           H  
ATOM    104 2HD1 DLE A   6       5.489  12.539  -6.996  1.00  0.00           H  
ATOM    105 3HD1 DLE A   6       5.983  14.221  -6.690  1.00  0.00           H  
ATOM    106 1HD2 DLE A   6       5.404  14.174  -3.648  1.00  0.00           H  
ATOM    107 2HD2 DLE A   6       6.886  14.839  -4.374  1.00  0.00           H  
ATOM    108 3HD2 DLE A   6       6.987  13.576  -3.128  1.00  0.00           H  
ATOM    109  N   LEU A   7      10.530  10.371  -5.006  1.00  0.00           N  
ATOM    110  CA  LEU A   7      11.737   9.896  -5.658  1.00  0.00           C  
ATOM    111  C   LEU A   7      11.411   8.952  -6.808  1.00  0.00           C  
ATOM    112  O   LEU A   7      10.432   8.202  -6.731  1.00  0.00           O  
ATOM    113  CB  LEU A   7      12.641   9.157  -4.663  1.00  0.00           C  
ATOM    114  CG  LEU A   7      13.099   9.935  -3.427  1.00  0.00           C  
ATOM    115  CD1 LEU A   7      13.913   8.996  -2.568  1.00  0.00           C  
ATOM    116  CD2 LEU A   7      13.910  11.170  -3.826  1.00  0.00           C  
ATOM    117  H   LEU A   7      10.047   9.754  -4.345  1.00  0.00           H  
ATOM    118  HA  LEU A   7      12.253  10.763  -6.053  1.00  0.00           H  
ATOM    119 1HB  LEU A   7      12.080   8.298  -4.293  1.00  0.00           H  
ATOM    120 2HB  LEU A   7      13.520   8.779  -5.164  1.00  0.00           H  
ATOM    121  HG  LEU A   7      12.223  10.250  -2.852  1.00  0.00           H  
ATOM    122 1HD1 LEU A   7      14.235   9.512  -1.664  1.00  0.00           H  
ATOM    123 2HD1 LEU A   7      13.301   8.136  -2.300  1.00  0.00           H  
ATOM    124 3HD1 LEU A   7      14.787   8.659  -3.121  1.00  0.00           H  
ATOM    125 1HD2 LEU A   7      14.226  11.695  -2.925  1.00  0.00           H  
ATOM    126 2HD2 LEU A   7      14.789  10.867  -4.395  1.00  0.00           H  
ATOM    127 3HD2 LEU A   7      13.302  11.842  -4.426  1.00  0.00           H  
ATOM    128  N   DPR A   8      12.252   8.878  -7.858  1.00  0.00           N  
ATOM    129  CA  DPR A   8      12.069   7.930  -8.919  1.00  0.00           C  
ATOM    130  C   DPR A   8      10.697   8.173  -9.518  1.00  0.00           C  
ATOM    131  O   DPR A   8      10.200   9.295  -9.456  1.00  0.00           O  
ATOM    132  CB  DPR A   8      13.206   8.278  -9.898  1.00  0.00           C  
ATOM    133  CG  DPR A   8      14.244   8.985  -9.038  1.00  0.00           C  
ATOM    134  CD  DPR A   8      13.433   9.753  -8.000  1.00  0.00           C  
ATOM    135  HA  DPR A   8      12.172   6.926  -8.488  1.00  0.00           H  
ATOM    136 1HB  DPR A   8      12.823   8.910 -10.716  1.00  0.00           H  
ATOM    137 2HB  DPR A   8      13.614   7.370 -10.360  1.00  0.00           H  
ATOM    138 1HG  DPR A   8      14.866   9.646  -9.664  1.00  0.00           H  
ATOM    139 2HG  DPR A   8      14.925   8.248  -8.585  1.00  0.00           H  
ATOM    140 1HD  DPR A   8      13.129  10.749  -8.365  1.00  0.00           H  
ATOM    141 2HD  DPR A   8      14.029   9.813  -7.088  1.00  0.00           H  
ATOM    142  N   PRO A   9      10.083   7.159 -10.137  1.00  0.00           N  
ATOM    143  CA  PRO A   9       8.767   7.173 -10.767  1.00  0.00           C  
ATOM    144  C   PRO A   9       7.659   7.600  -9.783  1.00  0.00           C  
ATOM    145  O   PRO A   9       6.526   7.845 -10.197  1.00  0.00           O  
ATOM    146  CB  PRO A   9       8.587   5.695 -11.152  1.00  0.00           C  
ATOM    147  CG  PRO A   9       9.976   5.142 -11.278  1.00  0.00           C  
ATOM    148  CD  PRO A   9      10.769   5.846 -10.225  1.00  0.00           C  
ATOM    149  HA  PRO A   9       8.781   7.827 -11.651  1.00  0.00           H  
ATOM    150 1HB  PRO A   9       7.991   5.182 -10.382  1.00  0.00           H  
ATOM    151 2HB  PRO A   9       8.017   5.624 -12.091  1.00  0.00           H  
ATOM    152 1HG  PRO A   9       9.961   4.048 -11.141  1.00  0.00           H  
ATOM    153 2HG  PRO A   9      10.363   5.326 -12.293  1.00  0.00           H  
ATOM    154 1HD  PRO A   9      10.731   5.304  -9.272  1.00  0.00           H  
ATOM    155 2HD  PRO A   9      11.788   5.948 -10.603  1.00  0.00           H  
ATOM    156  N   DAL A  10       7.969   7.627  -8.483  1.00  0.00           N  
ATOM    157  CA  DAL A  10       7.030   7.992  -7.443  1.00  0.00           C  
ATOM    158  C   DAL A  10       7.286   7.402  -6.019  1.00  0.00           C  
ATOM    159  O   DAL A  10       6.844   8.090  -5.090  1.00  0.00           O  
ATOM    160  CB  DAL A  10       7.024   9.483  -7.325  1.00  0.00           C  
ATOM    161  H   DAL A  10       8.917   7.449  -8.159  1.00  0.00           H  
ATOM    162  HA  DAL A  10       6.048   7.642  -7.763  1.00  0.00           H  
ATOM    163 1HB  DAL A  10       6.286   9.802  -6.593  1.00  0.00           H  
ATOM    164 2HB  DAL A  10       6.792   9.926  -8.292  1.00  0.00           H  
ATOM    165 3HB  DAL A  10       8.026   9.776  -7.015  1.00  0.00           H  
ATOM    166  N   DAL A  11       7.973   6.197  -5.776  1.00  0.00           N  
ATOM    167  CA  DAL A  11       8.201   5.737  -4.352  1.00  0.00           C  
ATOM    168  C   DAL A  11       7.365   4.458  -4.049  1.00  0.00           C  
ATOM    169  O   DAL A  11       6.803   3.818  -4.955  1.00  0.00           O  
ATOM    170  CB  DAL A  11       9.714   5.516  -4.068  1.00  0.00           C  
ATOM    171  CN  DAL A  11       8.486   5.292  -6.876  1.00  0.00           C  
ATOM    172  HA  DAL A  11       7.876   6.524  -3.653  1.00  0.00           H  
ATOM    173 1HB  DAL A  11       9.874   5.232  -3.025  1.00  0.00           H  
ATOM    174 2HB  DAL A  11      10.252   6.452  -4.262  1.00  0.00           H  
ATOM    175 3HB  DAL A  11      10.132   4.739  -4.702  1.00  0.00           H  
ATOM    176 1HN  DAL A  11       8.732   4.290  -6.540  1.00  0.00           H  
ATOM    177 2HN  DAL A  11       9.383   5.709  -7.305  1.00  0.00           H  
ATOM    178 3HN  DAL A  11       7.726   5.180  -7.639  1.00  0.00           H  
ATOM    179  N   ILE A  12       7.282   4.098  -2.754  1.00  0.00           N  
ATOM    180  CA  ILE A  12       6.575   2.924  -2.214  1.00  0.00           C  
ATOM    181  C   ILE A  12       5.575   3.495  -1.143  1.00  0.00           C  
ATOM    182  O   ILE A  12       5.825   3.414   0.060  1.00  0.00           O  
ATOM    183  CB  ILE A  12       7.620   1.892  -1.574  1.00  0.00           C  
ATOM    184  CG1 ILE A  12       8.713   1.378  -2.707  1.00  0.00           C  
ATOM    185  CG2 ILE A  12       6.867   0.619  -0.898  1.00  0.00           C  
ATOM    186  CD1 ILE A  12       9.930   0.599  -2.140  1.00  0.00           C  
ATOM    187  H   ILE A  12       7.765   4.717  -2.119  1.00  0.00           H  
ATOM    188  HA  ILE A  12       6.068   2.383  -3.008  1.00  0.00           H  
ATOM    189  HB  ILE A  12       8.194   2.411  -0.791  1.00  0.00           H  
ATOM    190 1HG1 ILE A  12       8.195   0.739  -3.434  1.00  0.00           H  
ATOM    191 2HG1 ILE A  12       9.115   2.243  -3.245  1.00  0.00           H  
ATOM    192 1HG2 ILE A  12       7.595  -0.051  -0.447  1.00  0.00           H  
ATOM    193 2HG2 ILE A  12       6.181   0.941  -0.115  1.00  0.00           H  
ATOM    194 3HG2 ILE A  12       6.303   0.069  -1.656  1.00  0.00           H  
ATOM    195 1HD1 ILE A  12      10.596   0.308  -2.957  1.00  0.00           H  
ATOM    196 2HD1 ILE A  12      10.483   1.233  -1.438  1.00  0.00           H  
ATOM    197 3HD1 ILE A  12       9.603  -0.301  -1.622  1.00  0.00           H  
TER                                                                             
CONECT    1    2    7  181                                                      
CONECT    2    1    3    5    8                                                 
CONECT    3    2    4   15                                                      
CONECT    4    3                                                                
CONECT    5    2    6    9   10                                                 
CONECT    6    5    7   11   12                                                 
CONECT    7    1    6   13   14                                                 
CONECT    8    2                                                                
CONECT    9    5                                                                
CONECT   10    5                                                                
CONECT   11    6                                                                
CONECT   12    6                                                                
CONECT   13    7                                                                
CONECT   14    7                                                                
CONECT   15    3   16   26                                                      
CONECT   16   15   17   19   27                                                 
CONECT   17   16   18   38                                                      
CONECT   18   17                                                                
CONECT   19   16   20   28   29                                                 
CONECT   20   19   21   22                                                      
CONECT   21   20   23   30                                                      
CONECT   22   20   24   31                                                      
CONECT   23   21   25   32                                                      
CONECT   24   22   25   33                                                      
CONECT   25   23   24   34                                                      
CONECT   26   15   35   36   37                                                 
CONECT   27   16                                                                
CONECT   28   19                                                                
CONECT   29   19                                                                
CONECT   30   21                                                                
CONECT   31   22                                                                
CONECT   32   23                                                                
CONECT   33   24                                                                
CONECT   34   25                                                                
CONECT   35   26                                                                
CONECT   36   26                                                                
CONECT   37   26                                                                
CONECT   38   17                                                                
CONECT   40   57                                                                
CONECT   57   40   58   63                                                      
CONECT   58   57   59   61   64                                                 
CONECT   59   58   60   71                                                      
CONECT   60   59                                                                
CONECT   61   58   62   65   66                                                 
CONECT   62   61   63   67   68                                                 
CONECT   63   57   62   69   70                                                 
CONECT   64   58                                                                
CONECT   65   61                                                                
CONECT   66   61                                                                
CONECT   67   62                                                                
CONECT   68   62                                                                
CONECT   69   63                                                                
CONECT   70   63                                                                
CONECT   71   59                                                                
CONECT   73   90                                                                
CONECT   90   73   91   98                                                      
CONECT   91   90   92   94   99                                                 
CONECT   92   91   93  109                                                      
CONECT   93   92                                                                
CONECT   94   91   95  100  101                                                 
CONECT   95   94   96   97  102                                                 
CONECT   96   95  103  104  105                                                 
CONECT   97   95  106  107  108                                                 
CONECT   98   90                                                                
CONECT   99   91                                                                
CONECT  100   94                                                                
CONECT  101   94                                                                
CONECT  102   95                                                                
CONECT  103   96                                                                
CONECT  104   96                                                                
CONECT  105   96                                                                
CONECT  106   97                                                                
CONECT  107   97                                                                
CONECT  108   97                                                                
CONECT  109   92                                                                
CONECT  111  128                                                                
CONECT  128  111  129  134                                                      
CONECT  129  128  130  132  135                                                 
CONECT  130  129  131  142                                                      
CONECT  131  130                                                                
CONECT  132  129  133  136  137                                                 
CONECT  133  132  134  138  139                                                 
CONECT  134  128  133  140  141                                                 
CONECT  135  129                                                                
CONECT  136  132                                                                
CONECT  137  132                                                                
CONECT  138  133                                                                
CONECT  139  133                                                                
CONECT  140  134                                                                
CONECT  141  134                                                                
CONECT  142  130                                                                
CONECT  144  156                                                                
CONECT  156  144  157  161                                                      
CONECT  157  156  158  160  162                                                 
CONECT  158  157  159  166                                                      
CONECT  159  158                                                                
CONECT  160  157  163  164  165                                                 
CONECT  161  156                                                                
CONECT  162  157                                                                
CONECT  163  160                                                                
CONECT  164  160                                                                
CONECT  165  160                                                                
CONECT  166  158  167  171                                                      
CONECT  167  166  168  170  172                                                 
CONECT  168  167  169  179                                                      
CONECT  169  168                                                                
CONECT  170  167  173  174  175                                                 
CONECT  171  166  176  177  178                                                 
CONECT  172  167                                                                
CONECT  173  170                                                                
CONECT  174  170                                                                
CONECT  175  170                                                                
CONECT  176  171                                                                
CONECT  177  171                                                                
CONECT  178  171                                                                
CONECT  179  168                                                                
CONECT  181    1                                                                
