# Supplementary material for: Accurate de novo design of membrane-traversing macrocycles
Source: Cell. 2022 Sep 15;185(19):3520–3532.e26. doi: 10.1016/j.cell.2022.07.019 (PMC9490236; doi:10.1016/j.cell.2022.07.019)
Supplement: Data S2. Amino acid sequences and computational models, related to Figures 1 and 3 [file mmc6.zip › Supplemental_Data_File_2/design_models/12-mers/D12.10.pdb]

HEADER                                            28-MAY-20   XXXX              
EXPDTA    THEORETICAL MODEL                                                     
REMARK 220                                                                      
REMARK 220 EXPERIMENTAL DETAILS                                                 
REMARK 220  EXPERIMENT TYPE                : THEORETICAL MODELLING              
REMARK 220  DATE OF DATA COLLECTION        : 28-MAY-20                          
REMARK 220                                                                      
REMARK 220 REMARK: MODEL GENERATED BY ROSETTA                                   
REMARK 220  VERSION 2019.50.post.dev+96.master.4bb7883abb1                      
LINK         N   LEU A   1                 C   DVA A  12                  1.33  
ATOM      1  N   LEU A   1       7.767   2.051   7.599  1.00  0.00           N  
ATOM      2  CA  LEU A   1       6.997   0.829   8.139  1.00  0.00           C  
ATOM      3  C   LEU A   1       5.804   0.393   7.188  1.00  0.00           C  
ATOM      4  O   LEU A   1       4.956   1.208   6.827  1.00  0.00           O  
ATOM      5  CB  LEU A   1       6.366   0.985   9.593  1.00  0.00           C  
ATOM      6  CG  LEU A   1       5.633  -0.317  10.294  1.00  0.00           C  
ATOM      7  CD1 LEU A   1       6.733  -1.348  10.806  1.00  0.00           C  
ATOM      8  CD2 LEU A   1       4.704   0.166  11.473  1.00  0.00           C  
ATOM      9  CN  LEU A   1       8.158   3.101   8.517  1.00  0.00           C  
ATOM     10  HA  LEU A   1       7.751   0.045   8.242  1.00  0.00           H  
ATOM     11 1HB  LEU A   1       7.153   1.242  10.296  1.00  0.00           H  
ATOM     12 2HB  LEU A   1       5.650   1.827   9.563  1.00  0.00           H  
ATOM     13  HG  LEU A   1       5.009  -0.835   9.553  1.00  0.00           H  
ATOM     14 1HD1 LEU A   1       6.249  -2.218  11.257  1.00  0.00           H  
ATOM     15 2HD1 LEU A   1       7.357  -1.682   9.994  1.00  0.00           H  
ATOM     16 3HD1 LEU A   1       7.371  -0.875  11.560  1.00  0.00           H  
ATOM     17 1HD2 LEU A   1       4.204  -0.693  11.932  1.00  0.00           H  
ATOM     18 2HD2 LEU A   1       5.293   0.681  12.240  1.00  0.00           H  
ATOM     19 3HD2 LEU A   1       3.942   0.852  11.092  1.00  0.00           H  
ATOM     20 1HN  LEU A   1       7.307   3.688   8.843  1.00  0.00           H  
ATOM     21 2HN  LEU A   1       8.629   2.669   9.388  1.00  0.00           H  
ATOM     22 3HN  LEU A   1       8.866   3.751   8.020  1.00  0.00           H  
ATOM     23  N   DPR A   2       5.686  -0.919   6.740  1.00  0.00           N  
ATOM     24  CA  DPR A   2       4.595  -1.480   5.922  1.00  0.00           C  
ATOM     25  C   DPR A   2       4.480  -0.892   4.523  1.00  0.00           C  
ATOM     26  O   DPR A   2       3.489  -1.138   3.835  1.00  0.00           O  
ATOM     27  CB  DPR A   2       4.971  -2.970   5.824  1.00  0.00           C  
ATOM     28  CG  DPR A   2       6.445  -3.036   6.002  1.00  0.00           C  
ATOM     29  CD  DPR A   2       6.759  -1.972   7.011  1.00  0.00           C  
ATOM     30  HA  DPR A   2       3.640  -1.365   6.459  1.00  0.00           H  
ATOM     31 1HB  DPR A   2       4.646  -3.369   4.847  1.00  0.00           H  
ATOM     32 2HB  DPR A   2       4.427  -3.542   6.590  1.00  0.00           H  
ATOM     33 1HG  DPR A   2       6.942  -2.867   5.030  1.00  0.00           H  
ATOM     34 2HG  DPR A   2       6.739  -4.049   6.331  1.00  0.00           H  
ATOM     35 1HD  DPR A   2       7.776  -1.594   6.795  1.00  0.00           H  
ATOM     36 2HD  DPR A   2       6.663  -2.381   8.015  1.00  0.00           H  
ATOM     37  N   DLE A   3       5.492  -0.152   4.068  1.00  0.00           N  
ATOM     38  CA  DLE A   3       5.420   0.418   2.736  1.00  0.00           C  
ATOM     39  C   DLE A   3       4.559   1.675   2.760  1.00  0.00           C  
ATOM     40  O   DLE A   3       4.225   2.233   1.712  1.00  0.00           O  
ATOM     41  CB  DLE A   3       6.812   0.803   2.267  1.00  0.00           C  
ATOM     42  CG  DLE A   3       7.849  -0.327   2.080  1.00  0.00           C  
ATOM     43  CD1 DLE A   3       9.175   0.303   1.711  1.00  0.00           C  
ATOM     44  CD2 DLE A   3       7.400  -1.301   0.992  1.00  0.00           C  
ATOM     45  H   DLE A   3       6.313   0.070   4.642  1.00  0.00           H  
ATOM     46  HA  DLE A   3       4.964  -0.301   2.061  1.00  0.00           H  
ATOM     47 1HB  DLE A   3       7.214   1.520   2.970  1.00  0.00           H  
ATOM     48 2HB  DLE A   3       6.701   1.281   1.332  1.00  0.00           H  
ATOM     49  HG  DLE A   3       7.975  -0.865   3.022  1.00  0.00           H  
ATOM     50 1HD1 DLE A   3       9.927  -0.472   1.593  1.00  0.00           H  
ATOM     51 2HD1 DLE A   3       9.474   0.975   2.488  1.00  0.00           H  
ATOM     52 3HD1 DLE A   3       9.070   0.853   0.779  1.00  0.00           H  
ATOM     53 1HD2 DLE A   3       8.154  -2.080   0.873  1.00  0.00           H  
ATOM     54 2HD2 DLE A   3       7.281  -0.765   0.049  1.00  0.00           H  
ATOM     55 3HD2 DLE A   3       6.458  -1.762   1.268  1.00  0.00           H  
ATOM     56  N   LEU A   4       4.214   2.131   3.962  1.00  0.00           N  
ATOM     57  CA  LEU A   4       3.420   3.316   4.141  1.00  0.00           C  
ATOM     58  C   LEU A   4       4.261   4.584   3.861  1.00  0.00           C  
ATOM     59  O   LEU A   4       5.474   4.530   4.104  1.00  0.00           O  
ATOM     60  CB  LEU A   4       2.887   3.360   5.574  1.00  0.00           C  
ATOM     61  CG  LEU A   4       1.948   2.235   6.013  1.00  0.00           C  
ATOM     62  CD1 LEU A   4       1.711   2.395   7.501  1.00  0.00           C  
ATOM     63  CD2 LEU A   4       0.635   2.300   5.241  1.00  0.00           C  
ATOM     64  H   LEU A   4       4.524   1.632   4.804  1.00  0.00           H  
ATOM     65  HA  LEU A   4       2.594   3.238   3.447  1.00  0.00           H  
ATOM     66 1HB  LEU A   4       3.745   3.324   6.239  1.00  0.00           H  
ATOM     67 2HB  LEU A   4       2.366   4.296   5.730  1.00  0.00           H  
ATOM     68  HG  LEU A   4       2.421   1.265   5.843  1.00  0.00           H  
ATOM     69 1HD1 LEU A   4       1.056   1.600   7.857  1.00  0.00           H  
ATOM     70 2HD1 LEU A   4       2.673   2.333   8.023  1.00  0.00           H  
ATOM     71 3HD1 LEU A   4       1.251   3.360   7.698  1.00  0.00           H  
ATOM     72 1HD2 LEU A   4      -0.022   1.500   5.585  1.00  0.00           H  
ATOM     73 2HD2 LEU A   4       0.156   3.263   5.416  1.00  0.00           H  
ATOM     74 3HD2 LEU A   4       0.813   2.171   4.180  1.00  0.00           H  
ATOM     75  N   DAL A   5       3.658   5.742   3.368  1.00  0.00           N  
ATOM     76  CA  DAL A   5       4.504   6.963   3.117  1.00  0.00           C  
ATOM     77  C   DAL A   5       4.662   7.154   1.590  1.00  0.00           C  
ATOM     78  O   DAL A   5       3.684   7.362   0.856  1.00  0.00           O  
ATOM     79  CB  DAL A   5       3.942   8.223   3.816  1.00  0.00           C  
ATOM     80  CN  DAL A   5       2.191   5.773   2.996  1.00  0.00           C  
ATOM     81  HA  DAL A   5       5.496   6.818   3.559  1.00  0.00           H  
ATOM     82 1HB  DAL A   5       4.593   9.069   3.644  1.00  0.00           H  
ATOM     83 2HB  DAL A   5       3.883   8.039   4.889  1.00  0.00           H  
ATOM     84 3HB  DAL A   5       2.952   8.483   3.455  1.00  0.00           H  
ATOM     85 1HN  DAL A   5       1.849   6.742   2.637  1.00  0.00           H  
ATOM     86 2HN  DAL A   5       1.575   5.511   3.839  1.00  0.00           H  
ATOM     87 3HN  DAL A   5       2.019   5.069   2.192  1.00  0.00           H  
ATOM     88  N   DIL A   6       5.925   7.041   1.125  1.00  0.00           N  
ATOM     89  CA  DIL A   6       6.333   7.129  -0.283  1.00  0.00           C  
ATOM     90  C   DIL A   6       6.974   8.495  -0.507  1.00  0.00           C  
ATOM     91  O   DIL A   6       7.941   8.828   0.189  1.00  0.00           O  
ATOM     92  CB  DIL A   6       7.330   6.004  -0.625  1.00  0.00           C  
ATOM     93  CG1 DIL A   6       6.654   4.634  -0.420  1.00  0.00           C  
ATOM     94  CG2 DIL A   6       7.845   6.175  -2.054  1.00  0.00           C  
ATOM     95  CD1 DIL A   6       7.605   3.465  -0.458  1.00  0.00           C  
ATOM     96  H   DIL A   6       6.651   6.899   1.835  1.00  0.00           H  
ATOM     97  HA  DIL A   6       5.474   6.983  -0.930  1.00  0.00           H  
ATOM     98  HB  DIL A   6       8.158   6.043   0.065  1.00  0.00           H  
ATOM     99 1HG1 DIL A   6       5.910   4.496  -1.203  1.00  0.00           H  
ATOM    100 2HG1 DIL A   6       6.141   4.621   0.547  1.00  0.00           H  
ATOM    101 1HG2 DIL A   6       8.560   5.402  -2.294  1.00  0.00           H  
ATOM    102 2HG2 DIL A   6       8.337   7.136  -2.162  1.00  0.00           H  
ATOM    103 3HG2 DIL A   6       7.012   6.121  -2.750  1.00  0.00           H  
ATOM    104 1HD1 DIL A   6       7.038   2.565  -0.321  1.00  0.00           H  
ATOM    105 2HD1 DIL A   6       8.341   3.567   0.341  1.00  0.00           H  
ATOM    106 3HD1 DIL A   6       8.115   3.412  -1.411  1.00  0.00           H  
ATOM    107  N   DPR A   7       6.483   9.336  -1.433  1.00  0.00           N  
ATOM    108  CA  DPR A   7       7.026  10.655  -1.600  1.00  0.00           C  
ATOM    109  C   DPR A   7       8.521  10.539  -1.841  1.00  0.00           C  
ATOM    110  O   DPR A   7       8.973   9.534  -2.381  1.00  0.00           O  
ATOM    111  CB  DPR A   7       6.258  11.189  -2.824  1.00  0.00           C  
ATOM    112  CG  DPR A   7       4.957  10.395  -2.830  1.00  0.00           C  
ATOM    113  CD  DPR A   7       5.328   9.012  -2.292  1.00  0.00           C  
ATOM    114  HA  DPR A   7       6.789  11.216  -0.684  1.00  0.00           H  
ATOM    115 1HB  DPR A   7       6.853  11.040  -3.743  1.00  0.00           H  
ATOM    116 2HB  DPR A   7       6.077  12.267  -2.736  1.00  0.00           H  
ATOM    117 1HG  DPR A   7       4.538  10.358  -3.850  1.00  0.00           H  
ATOM    118 2HG  DPR A   7       4.200  10.896  -2.201  1.00  0.00           H  
ATOM    119 1HD  DPR A   7       5.603   8.308  -3.092  1.00  0.00           H  
ATOM    120 2HD  DPR A   7       4.463   8.667  -1.695  1.00  0.00           H  
ATOM    121  N   PRO A   8       9.299  11.566  -1.493  1.00  0.00           N  
ATOM    122  CA  PRO A   8      10.746  11.676  -1.620  1.00  0.00           C  
ATOM    123  C   PRO A   8      11.509  10.578  -0.855  1.00  0.00           C  
ATOM    124  O   PRO A   8      12.725  10.465  -1.003  1.00  0.00           O  
ATOM    125  CB  PRO A   8      11.026  13.029  -0.943  1.00  0.00           C  
ATOM    126  CG  PRO A   8       9.749  13.801  -1.037  1.00  0.00           C  
ATOM    127  CD  PRO A   8       8.670  12.773  -0.882  1.00  0.00           C  
ATOM    128  HA  PRO A   8      11.030  11.682  -2.683  1.00  0.00           H  
ATOM    129 1HB  PRO A   8      11.342  12.855   0.100  1.00  0.00           H  
ATOM    130 2HB  PRO A   8      11.865  13.532  -1.448  1.00  0.00           H  
ATOM    131 1HG  PRO A   8       9.722  14.581  -0.256  1.00  0.00           H  
ATOM    132 2HG  PRO A   8       9.700  14.325  -2.005  1.00  0.00           H  
ATOM    133 1HD  PRO A   8       8.434  12.603   0.184  1.00  0.00           H  
ATOM    134 2HD  PRO A   8       7.806  13.121  -1.448  1.00  0.00           H  
ATOM    135  N   DVA A   9      10.815   9.818   0.006  1.00  0.00           N  
ATOM    136  CA  DVA A   9      11.442   8.794   0.823  1.00  0.00           C  
ATOM    137  C   DVA A   9      11.092   9.106   2.269  1.00  0.00           C  
ATOM    138  O   DVA A   9      11.966   9.283   3.119  1.00  0.00           O  
ATOM    139  CB  DVA A   9      10.920   7.391   0.448  1.00  0.00           C  
ATOM    140  CG1 DVA A   9      11.526   6.343   1.332  1.00  0.00           C  
ATOM    141  CG2 DVA A   9      11.226   7.103  -1.000  1.00  0.00           C  
ATOM    142  H   DVA A   9       9.807   9.911   0.098  1.00  0.00           H  
ATOM    143  HA  DVA A   9      12.524   8.830   0.694  1.00  0.00           H  
ATOM    144  HB  DVA A   9       9.864   7.365   0.606  1.00  0.00           H  
ATOM    145 1HG1 DVA A   9      11.122   5.371   1.053  1.00  0.00           H  
ATOM    146 2HG1 DVA A   9      11.286   6.551   2.374  1.00  0.00           H  
ATOM    147 3HG1 DVA A   9      12.607   6.339   1.205  1.00  0.00           H  
ATOM    148 1HG2 DVA A   9      10.842   6.119  -1.263  1.00  0.00           H  
ATOM    149 2HG2 DVA A   9      12.300   7.126  -1.155  1.00  0.00           H  
ATOM    150 3HG2 DVA A   9      10.753   7.852  -1.631  1.00  0.00           H  
ATOM    151  N   VAL A  10       9.785   9.184   2.520  1.00  0.00           N  
ATOM    152  CA  VAL A  10       9.230   9.495   3.828  1.00  0.00           C  
ATOM    153  C   VAL A  10       8.343   8.318   4.352  1.00  0.00           C  
ATOM    154  O   VAL A  10       7.899   7.521   3.511  1.00  0.00           O  
ATOM    155  CB  VAL A  10       8.404  10.812   3.728  1.00  0.00           C  
ATOM    156  CG1 VAL A  10       9.315  11.952   3.279  1.00  0.00           C  
ATOM    157  CG2 VAL A  10       7.253  10.654   2.746  1.00  0.00           C  
ATOM    158  H   VAL A  10       9.148   9.004   1.742  1.00  0.00           H  
ATOM    159  HA  VAL A  10      10.083   9.657   4.488  1.00  0.00           H  
ATOM    160  HB  VAL A  10       8.002  11.061   4.697  1.00  0.00           H  
ATOM    161 1HG1 VAL A  10       8.742  12.875   3.226  1.00  0.00           H  
ATOM    162 2HG1 VAL A  10      10.127  12.070   3.997  1.00  0.00           H  
ATOM    163 3HG1 VAL A  10       9.731  11.731   2.299  1.00  0.00           H  
ATOM    164 1HG2 VAL A  10       6.689  11.581   2.703  1.00  0.00           H  
ATOM    165 2HG2 VAL A  10       7.642  10.443   1.785  1.00  0.00           H  
ATOM    166 3HG2 VAL A  10       6.600   9.855   3.055  1.00  0.00           H  
ATOM    167  N   DLE A  11       8.046   8.212   5.724  1.00  0.00           N  
ATOM    168  CA  DLE A  11       7.245   7.005   6.185  1.00  0.00           C  
ATOM    169  C   DLE A  11       8.260   5.845   6.357  1.00  0.00           C  
ATOM    170  O   DLE A  11       9.284   6.022   7.037  1.00  0.00           O  
ATOM    171  CB  DLE A  11       6.496   7.215   7.572  1.00  0.00           C  
ATOM    172  CG  DLE A  11       5.533   6.005   8.132  1.00  0.00           C  
ATOM    173  CD1 DLE A  11       4.199   5.978   7.314  1.00  0.00           C  
ATOM    174  CD2 DLE A  11       5.260   6.185   9.675  1.00  0.00           C  
ATOM    175  CN  DLE A  11       8.759   9.075   6.755  1.00  0.00           C  
ATOM    176  HA  DLE A  11       6.485   6.744   5.445  1.00  0.00           H  
ATOM    177 1HB  DLE A  11       5.892   8.129   7.500  1.00  0.00           H  
ATOM    178 2HB  DLE A  11       7.248   7.382   8.351  1.00  0.00           H  
ATOM    179  HG  DLE A  11       6.035   5.034   7.978  1.00  0.00           H  
ATOM    180 1HD1 DLE A  11       3.568   5.168   7.670  1.00  0.00           H  
ATOM    181 2HD1 DLE A  11       4.409   5.830   6.272  1.00  0.00           H  
ATOM    182 3HD1 DLE A  11       3.655   6.920   7.431  1.00  0.00           H  
ATOM    183 1HD2 DLE A  11       4.631   5.365  10.041  1.00  0.00           H  
ATOM    184 2HD2 DLE A  11       4.747   7.137   9.866  1.00  0.00           H  
ATOM    185 3HD2 DLE A  11       6.203   6.175  10.226  1.00  0.00           H  
ATOM    186 1HN  DLE A  11       8.184   9.244   7.655  1.00  0.00           H  
ATOM    187 2HN  DLE A  11       9.004  10.055   6.396  1.00  0.00           H  
ATOM    188 3HN  DLE A  11       9.678   8.579   7.042  1.00  0.00           H  
ATOM    189  N   DVA A  12       7.980   4.654   5.768  1.00  0.00           N  
ATOM    190  CA  DVA A  12       8.872   3.471   5.894  1.00  0.00           C  
ATOM    191  C   DVA A  12       8.080   2.164   6.311  1.00  0.00           C  
ATOM    192  O   DVA A  12       7.781   1.313   5.473  1.00  0.00           O  
ATOM    193  CB  DVA A  12       9.606   3.198   4.572  1.00  0.00           C  
ATOM    194  CG1 DVA A  12      10.647   2.086   4.762  1.00  0.00           C  
ATOM    195  CG2 DVA A  12      10.277   4.451   4.064  1.00  0.00           C  
ATOM    196  H   DVA A  12       7.132   4.575   5.225  1.00  0.00           H  
ATOM    197  HA  DVA A  12       9.684   3.675   6.602  1.00  0.00           H  
ATOM    198  HB  DVA A  12       8.889   2.864   3.830  1.00  0.00           H  
ATOM    199 1HG1 DVA A  12      11.150   1.900   3.819  1.00  0.00           H  
ATOM    200 2HG1 DVA A  12      10.191   1.166   5.105  1.00  0.00           H  
ATOM    201 3HG1 DVA A  12      11.384   2.412   5.501  1.00  0.00           H  
ATOM    202 1HG2 DVA A  12      10.773   4.217   3.136  1.00  0.00           H  
ATOM    203 2HG2 DVA A  12      11.010   4.801   4.797  1.00  0.00           H  
ATOM    204 3HG2 DVA A  12       9.540   5.236   3.896  1.00  0.00           H  
TER                                                                             
CONECT    1    2    9  191                                                      
CONECT    2    1    3    5   10                                                 
CONECT    3    2    4   23                                                      
CONECT    4    3                                                                
CONECT    5    2    6   11   12                                                 
CONECT    6    5    7    8   13                                                 
CONECT    7    6   14   15   16                                                 
CONECT    8    6   17   18   19                                                 
CONECT    9    1   20   21   22                                                 
CONECT   10    2                                                                
CONECT   11    5                                                                
CONECT   12    5                                                                
CONECT   13    6                                                                
CONECT   14    7                                                                
CONECT   15    7                                                                
CONECT   16    7                                                                
CONECT   17    8                                                                
CONECT   18    8                                                                
CONECT   19    8                                                                
CONECT   20    9                                                                
CONECT   21    9                                                                
CONECT   22    9                                                                
CONECT   23    3   24   29                                                      
CONECT   24   23   25   27   30                                                 
CONECT   25   24   26   37                                                      
CONECT   26   25                                                                
CONECT   27   24   28   31   32                                                 
CONECT   28   27   29   33   34                                                 
CONECT   29   23   28   35   36                                                 
CONECT   30   24                                                                
CONECT   31   27                                                                
CONECT   32   27                                                                
CONECT   33   28                                                                
CONECT   34   28                                                                
CONECT   35   29                                                                
CONECT   36   29                                                                
CONECT   37   25   38   45                                                      
CONECT   38   37   39   41   46                                                 
CONECT   39   38   40   56                                                      
CONECT   40   39                                                                
CONECT   41   38   42   47   48                                                 
CONECT   42   41   43   44   49                                                 
CONECT   43   42   50   51   52                                                 
CONECT   44   42   53   54   55                                                 
CONECT   45   37                                                                
CONECT   46   38                                                                
CONECT   47   41                                                                
CONECT   48   41                                                                
CONECT   49   42                                                                
CONECT   50   43                                                                
CONECT   51   43                                                                
CONECT   52   43                                                                
CONECT   53   44                                                                
CONECT   54   44                                                                
CONECT   55   44                                                                
CONECT   56   39                                                                
CONECT   58   75                                                                
CONECT   75   58   76   80                                                      
CONECT   76   75   77   79   81                                                 
CONECT   77   76   78   88                                                      
CONECT   78   77                                                                
CONECT   79   76   82   83   84                                                 
CONECT   80   75   85   86   87                                                 
CONECT   81   76                                                                
CONECT   82   79                                                                
CONECT   83   79                                                                
CONECT   84   79                                                                
CONECT   85   80                                                                
CONECT   86   80                                                                
CONECT   87   80                                                                
CONECT   88   77   89   96                                                      
CONECT   89   88   90   92   97                                                 
CONECT   90   89   91  107                                                      
CONECT   91   90                                                                
CONECT   92   89   93   94   98                                                 
CONECT   93   92   95   99  100                                                 
CONECT   94   92  101  102  103                                                 
CONECT   95   93  104  105  106                                                 
CONECT   96   88                                                                
CONECT   97   89                                                                
CONECT   98   92                                                                
CONECT   99   93                                                                
CONECT  100   93                                                                
CONECT  101   94                                                                
CONECT  102   94                                                                
CONECT  103   94                                                                
CONECT  104   95                                                                
CONECT  105   95                                                                
CONECT  106   95                                                                
CONECT  107   90  108  113                                                      
CONECT  108  107  109  111  114                                                 
CONECT  109  108  110  121                                                      
CONECT  110  109                                                                
CONECT  111  108  112  115  116                                                 
CONECT  112  111  113  117  118                                                 
CONECT  113  107  112  119  120                                                 
CONECT  114  108                                                                
CONECT  115  111                                                                
CONECT  116  111                                                                
CONECT  117  112                                                                
CONECT  118  112                                                                
CONECT  119  113                                                                
CONECT  120  113                                                                
CONECT  121  109                                                                
CONECT  123  135                                                                
CONECT  135  123  136  142                                                      
CONECT  136  135  137  139  143                                                 
CONECT  137  136  138  151                                                      
CONECT  138  137                                                                
CONECT  139  136  140  141  144                                                 
CONECT  140  139  145  146  147                                                 
CONECT  141  139  148  149  150                                                 
CONECT  142  135                                                                
CONECT  143  136                                                                
CONECT  144  139                                                                
CONECT  145  140                                                                
CONECT  146  140                                                                
CONECT  147  140                                                                
CONECT  148  141                                                                
CONECT  149  141                                                                
CONECT  150  141                                                                
CONECT  151  137                                                                
CONECT  153  167                                                                
CONECT  167  153  168  175                                                      
CONECT  168  167  169  171  176                                                 
CONECT  169  168  170  189                                                      
CONECT  170  169                                                                
CONECT  171  168  172  177  178                                                 
CONECT  172  171  173  174  179                                                 
CONECT  173  172  180  181  182                                                 
CONECT  174  172  183  184  185                                                 
CONECT  175  167  186  187  188                                                 
CONECT  176  168                                                                
CONECT  177  171                                                                
CONECT  178  171                                                                
CONECT  179  172                                                                
CONECT  180  173                                                                
CONECT  181  173                                                                
CONECT  182  173                                                                
CONECT  183  174                                                                
CONECT  184  174                                                                
CONECT  185  174                                                                
CONECT  186  175                                                                
CONECT  187  175                                                                
CONECT  188  175                                                                
CONECT  189  169  190  196                                                      
CONECT  190  189  191  193  197                                                 
CONECT  191    1  190  192                                                      
CONECT  192  191                                                                
CONECT  193  190  194  195  198                                                 
CONECT  194  193  199  200  201                                                 
CONECT  195  193  202  203  204                                                 
CONECT  196  189                                                                
CONECT  197  190                                                                
CONECT  198  193                                                                
CONECT  199  194                                                                
CONECT  200  194                                                                
CONECT  201  194                                                                
CONECT  202  195                                                                
CONECT  203  195                                                                
CONECT  204  195                                                                
C6s 0
end_unsatselection_count 0
nme_count 3
nme_count2 3
oversat 0
score 16.844
silent_score 16.844
time 22
total_hbonds -7
