# Supplementary material for: Accurate de novo design of membrane-traversing macrocycles
Source: Cell. 2022 Sep 15;185(19):3520–3532.e26. doi: 10.1016/j.cell.2022.07.019 (PMC9490236; doi:10.1016/j.cell.2022.07.019)
Supplement: Data S2. Amino acid sequences and computational models, related to Figures 1 and 3 [file mmc6.zip › Supplemental_Data_File_2/design_models/12-mers/D12.4.pdb]

HEADER                                            28-MAY-20   XXXX              
EXPDTA    THEORETICAL MODEL                                                     
REMARK 220                                                                      
REMARK 220 EXPERIMENTAL DETAILS                                                 
REMARK 220  EXPERIMENT TYPE                : THEORETICAL MODELLING              
REMARK 220  DATE OF DATA COLLECTION        : 28-MAY-20                          
REMARK 220                                                                      
REMARK 220 REMARK: MODEL GENERATED BY ROSETTA                                   
REMARK 220  VERSION 2019.50.post.dev+96.master.4bb7883abb1                      
LINK         N   PRO A   1                 C   LEU A  12                  1.33  
ATOM      1  N   PRO A   1      -2.231  11.890   1.138  1.00  0.00           N  
ATOM      2  CA  PRO A   1      -1.670  13.228   1.061  1.00  0.00           C  
ATOM      3  C   PRO A   1      -2.172  14.060   2.266  1.00  0.00           C  
ATOM      4  O   PRO A   1      -3.074  13.638   2.990  1.00  0.00           O  
ATOM      5  CB  PRO A   1      -2.235  13.760  -0.274  1.00  0.00           C  
ATOM      6  CG  PRO A   1      -2.592  12.531  -1.074  1.00  0.00           C  
ATOM      7  CD  PRO A   1      -3.027  11.494  -0.063  1.00  0.00           C  
ATOM      8  HA  PRO A   1      -0.573  13.136   1.045  1.00  0.00           H  
ATOM      9 1HB  PRO A   1      -3.103  14.412  -0.084  1.00  0.00           H  
ATOM     10 2HB  PRO A   1      -1.485  14.370  -0.790  1.00  0.00           H  
ATOM     11 1HG  PRO A   1      -3.387  12.772  -1.799  1.00  0.00           H  
ATOM     12 2HG  PRO A   1      -1.722  12.201  -1.663  1.00  0.00           H  
ATOM     13 1HD  PRO A   1      -4.106  11.548   0.122  1.00  0.00           H  
ATOM     14 2HD  PRO A   1      -2.717  10.545  -0.502  1.00  0.00           H  
ATOM     15  N   DAL A   2      -1.618  15.314   2.567  1.00  0.00           N  
ATOM     16  CA  DAL A   2      -2.131  16.021   3.795  1.00  0.00           C  
ATOM     17  C   DAL A   2      -1.144  15.686   4.950  1.00  0.00           C  
ATOM     18  O   DAL A   2       0.067  15.561   4.690  1.00  0.00           O  
ATOM     19  CB  DAL A   2      -2.291  17.550   3.598  1.00  0.00           C  
ATOM     20  CN  DAL A   2      -0.415  15.833   1.811  1.00  0.00           C  
ATOM     21  HA  DAL A   2      -3.137  15.648   4.032  1.00  0.00           H  
ATOM     22 1HB  DAL A   2      -2.683  18.021   4.497  1.00  0.00           H  
ATOM     23 2HB  DAL A   2      -2.990  17.732   2.778  1.00  0.00           H  
ATOM     24 3HB  DAL A   2      -1.350  18.033   3.361  1.00  0.00           H  
ATOM     25 1HN  DAL A   2      -0.061  16.797   2.145  1.00  0.00           H  
ATOM     26 2HN  DAL A   2      -0.631  15.924   0.758  1.00  0.00           H  
ATOM     27 3HN  DAL A   2       0.405  15.137   1.947  1.00  0.00           H  
ATOM     28  N   PRO A   3      -1.579  15.554   6.260  1.00  0.00           N  
ATOM     29  CA  PRO A   3      -0.724  15.249   7.426  1.00  0.00           C  
ATOM     30  C   PRO A   3      -0.244  13.782   7.385  1.00  0.00           C  
ATOM     31  O   PRO A   3      -0.589  12.956   8.230  1.00  0.00           O  
ATOM     32  CB  PRO A   3      -1.656  15.478   8.636  1.00  0.00           C  
ATOM     33  CG  PRO A   3      -2.872  16.223   8.101  1.00  0.00           C  
ATOM     34  CD  PRO A   3      -3.022  15.789   6.664  1.00  0.00           C  
ATOM     35  HA  PRO A   3       0.135  15.939   7.456  1.00  0.00           H  
ATOM     36 1HB  PRO A   3      -1.922  14.528   9.107  1.00  0.00           H  
ATOM     37 2HB  PRO A   3      -1.119  16.057   9.404  1.00  0.00           H  
ATOM     38 1HG  PRO A   3      -3.758  15.973   8.709  1.00  0.00           H  
ATOM     39 2HG  PRO A   3      -2.721  17.308   8.200  1.00  0.00           H  
ATOM     40 1HD  PRO A   3      -3.613  14.882   6.548  1.00  0.00           H  
ATOM     41 2HD  PRO A   3      -3.484  16.627   6.134  1.00  0.00           H  
ATOM     42  N   PHE A   4       0.545  13.490   6.364  1.00  0.00           N  
ATOM     43  CA  PHE A   4       1.097  12.181   6.084  1.00  0.00           C  
ATOM     44  C   PHE A   4       1.843  11.655   7.289  1.00  0.00           C  
ATOM     45  O   PHE A   4       2.620  12.380   7.913  1.00  0.00           O  
ATOM     46  CB  PHE A   4       2.008  12.293   4.857  1.00  0.00           C  
ATOM     47  CG  PHE A   4       2.707  11.072   4.372  1.00  0.00           C  
ATOM     48  CD1 PHE A   4       2.094  10.181   3.528  1.00  0.00           C  
ATOM     49  CD2 PHE A   4       4.020  10.839   4.743  1.00  0.00           C  
ATOM     50  CE1 PHE A   4       2.785   9.087   3.062  1.00  0.00           C  
ATOM     51  CE2 PHE A   4       4.699   9.742   4.279  1.00  0.00           C  
ATOM     52  CZ  PHE A   4       4.079   8.867   3.438  1.00  0.00           C  
ATOM     53  H   PHE A   4       0.766  14.245   5.722  1.00  0.00           H  
ATOM     54  HA  PHE A   4       0.278  11.494   5.854  1.00  0.00           H  
ATOM     55 1HB  PHE A   4       1.393  12.663   4.030  1.00  0.00           H  
ATOM     56 2HB  PHE A   4       2.759  13.053   5.049  1.00  0.00           H  
ATOM     57  HD1 PHE A   4       1.054  10.356   3.217  1.00  0.00           H  
ATOM     58  HD2 PHE A   4       4.519  11.544   5.413  1.00  0.00           H  
ATOM     59  HE1 PHE A   4       2.295   8.391   2.379  1.00  0.00           H  
ATOM     60  HE2 PHE A   4       5.733   9.571   4.576  1.00  0.00           H  
ATOM     61  HZ  PHE A   4       4.616   7.998   3.063  1.00  0.00           H  
ATOM     62  N   DLE A   5       1.616  10.393   7.627  1.00  0.00           N  
ATOM     63  CA  DLE A   5       2.286   9.785   8.774  1.00  0.00           C  
ATOM     64  C   DLE A   5       1.481   9.890  10.079  1.00  0.00           C  
ATOM     65  O   DLE A   5       1.848   9.283  11.087  1.00  0.00           O  
ATOM     66  CB  DLE A   5       2.613   8.317   8.484  1.00  0.00           C  
ATOM     67  CG  DLE A   5       3.586   8.037   7.310  1.00  0.00           C  
ATOM     68  CD1 DLE A   5       3.736   6.552   7.144  1.00  0.00           C  
ATOM     69  CD2 DLE A   5       4.952   8.667   7.569  1.00  0.00           C  
ATOM     70  H   DLE A   5       0.961   9.835   7.065  1.00  0.00           H  
ATOM     71  HA  DLE A   5       3.212  10.323   8.941  1.00  0.00           H  
ATOM     72 1HB  DLE A   5       1.706   7.823   8.242  1.00  0.00           H  
ATOM     73 2HB  DLE A   5       3.022   7.863   9.384  1.00  0.00           H  
ATOM     74  HG  DLE A   5       3.163   8.434   6.392  1.00  0.00           H  
ATOM     75 1HD1 DLE A   5       4.406   6.352   6.311  1.00  0.00           H  
ATOM     76 2HD1 DLE A   5       2.777   6.106   6.948  1.00  0.00           H  
ATOM     77 3HD1 DLE A   5       4.152   6.124   8.054  1.00  0.00           H  
ATOM     78 1HD2 DLE A   5       5.613   8.440   6.739  1.00  0.00           H  
ATOM     79 2HD2 DLE A   5       5.374   8.257   8.486  1.00  0.00           H  
ATOM     80 3HD2 DLE A   5       4.868   9.744   7.661  1.00  0.00           H  
ATOM     81  N   PHE A   6       0.363  10.611  10.055  1.00  0.00           N  
ATOM     82  CA  PHE A   6      -0.482  10.773  11.232  1.00  0.00           C  
ATOM     83  C   PHE A   6      -1.763   9.956  11.113  1.00  0.00           C  
ATOM     84  O   PHE A   6      -2.210   9.698   9.985  1.00  0.00           O  
ATOM     85  CB  PHE A   6      -0.819  12.246  11.466  1.00  0.00           C  
ATOM     86  CG  PHE A   6       0.360  13.072  11.880  1.00  0.00           C  
ATOM     87  CD1 PHE A   6       1.194  13.653  10.936  1.00  0.00           C  
ATOM     88  CD2 PHE A   6       0.633  13.282  13.222  1.00  0.00           C  
ATOM     89  CE1 PHE A   6       2.265  14.415  11.315  1.00  0.00           C  
ATOM     90  CE2 PHE A   6       1.712  14.050  13.608  1.00  0.00           C  
ATOM     91  CZ  PHE A   6       2.529  14.617  12.653  1.00  0.00           C  
ATOM     92  H   PHE A   6       0.116  11.110   9.197  1.00  0.00           H  
ATOM     93  HA  PHE A   6       0.106  10.440  12.076  1.00  0.00           H  
ATOM     94 1HB  PHE A   6      -1.220  12.666  10.552  1.00  0.00           H  
ATOM     95 2HB  PHE A   6      -1.590  12.349  12.217  1.00  0.00           H  
ATOM     96  HD1 PHE A   6       1.003  13.497   9.885  1.00  0.00           H  
ATOM     97  HD2 PHE A   6      -0.012  12.836  13.978  1.00  0.00           H  
ATOM     98  HE1 PHE A   6       2.909  14.858  10.554  1.00  0.00           H  
ATOM     99  HE2 PHE A   6       1.920  14.208  14.667  1.00  0.00           H  
ATOM    100  HZ  PHE A   6       3.382  15.223  12.955  1.00  0.00           H  
ATOM    101  N   PRO A   7      -2.387   9.528  12.230  1.00  0.00           N  
ATOM    102  CA  PRO A   7      -3.595   8.760  12.185  1.00  0.00           C  
ATOM    103  C   PRO A   7      -4.632   9.543  11.397  1.00  0.00           C  
ATOM    104  O   PRO A   7      -4.565  10.771  11.346  1.00  0.00           O  
ATOM    105  CB  PRO A   7      -3.977   8.610  13.664  1.00  0.00           C  
ATOM    106  CG  PRO A   7      -2.667   8.773  14.409  1.00  0.00           C  
ATOM    107  CD  PRO A   7      -1.869   9.782  13.593  1.00  0.00           C  
ATOM    108  HA  PRO A   7      -3.344   7.801  11.744  1.00  0.00           H  
ATOM    109 1HB  PRO A   7      -4.727   9.368  13.941  1.00  0.00           H  
ATOM    110 2HB  PRO A   7      -4.434   7.627  13.843  1.00  0.00           H  
ATOM    111 1HG  PRO A   7      -2.860   9.116  15.439  1.00  0.00           H  
ATOM    112 2HG  PRO A   7      -2.158   7.800  14.492  1.00  0.00           H  
ATOM    113 1HD  PRO A   7      -2.066  10.813  13.913  1.00  0.00           H  
ATOM    114 2HD  PRO A   7      -0.818   9.497  13.701  1.00  0.00           H  
ATOM    115  N   DPR A   8      -5.633   8.869  10.824  1.00  0.00           N  
ATOM    116  CA  DPR A   8      -6.715   9.412  10.022  1.00  0.00           C  
ATOM    117  C   DPR A   8      -6.212   9.887   8.646  1.00  0.00           C  
ATOM    118  O   DPR A   8      -7.010  10.347   7.830  1.00  0.00           O  
ATOM    119  CB  DPR A   8      -7.650   8.203   9.879  1.00  0.00           C  
ATOM    120  CG  DPR A   8      -6.768   7.003   9.967  1.00  0.00           C  
ATOM    121  CD  DPR A   8      -5.687   7.377  10.943  1.00  0.00           C  
ATOM    122  HA  DPR A   8      -7.200  10.233  10.569  1.00  0.00           H  
ATOM    123 1HB  DPR A   8      -8.188   8.262   8.920  1.00  0.00           H  
ATOM    124 2HB  DPR A   8      -8.414   8.228  10.670  1.00  0.00           H  
ATOM    125 1HG  DPR A   8      -6.368   6.758   8.968  1.00  0.00           H  
ATOM    126 2HG  DPR A   8      -7.354   6.129  10.294  1.00  0.00           H  
ATOM    127 1HD  DPR A   8      -4.791   6.893  10.565  1.00  0.00           H  
ATOM    128 2HD  DPR A   8      -5.940   7.064  11.966  1.00  0.00           H  
ATOM    129  N   VAL A   9      -4.910   9.703   8.357  1.00  0.00           N  
ATOM    130  CA  VAL A   9      -4.352  10.016   7.057  1.00  0.00           C  
ATOM    131  C   VAL A   9      -3.625   8.773   6.587  1.00  0.00           C  
ATOM    132  O   VAL A   9      -3.854   8.254   5.495  1.00  0.00           O  
ATOM    133  CB  VAL A   9      -3.352  11.177   7.156  1.00  0.00           C  
ATOM    134  CG1 VAL A   9      -2.754  11.489   5.780  1.00  0.00           C  
ATOM    135  CG2 VAL A   9      -4.025  12.347   7.765  1.00  0.00           C  
ATOM    136  H   VAL A   9      -4.251   9.345   9.045  1.00  0.00           H  
ATOM    137  HA  VAL A   9      -5.149  10.260   6.356  1.00  0.00           H  
ATOM    138  HB  VAL A   9      -2.522  10.885   7.794  1.00  0.00           H  
ATOM    139 1HG1 VAL A   9      -2.043  12.293   5.857  1.00  0.00           H  
ATOM    140 2HG1 VAL A   9      -2.246  10.609   5.386  1.00  0.00           H  
ATOM    141 3HG1 VAL A   9      -3.540  11.792   5.092  1.00  0.00           H  
ATOM    142 1HG2 VAL A   9      -3.309  13.129   7.857  1.00  0.00           H  
ATOM    143 2HG2 VAL A   9      -4.854  12.661   7.138  1.00  0.00           H  
ATOM    144 3HG2 VAL A   9      -4.393  12.087   8.758  1.00  0.00           H  
ATOM    145  N   DIL A  10      -2.722   8.301   7.439  1.00  0.00           N  
ATOM    146  CA  DIL A  10      -1.925   7.146   7.126  1.00  0.00           C  
ATOM    147  C   DIL A  10      -1.028   7.501   5.914  1.00  0.00           C  
ATOM    148  O   DIL A  10      -0.331   8.523   6.005  1.00  0.00           O  
ATOM    149  CB  DIL A  10      -1.021   6.765   8.310  1.00  0.00           C  
ATOM    150  CG1 DIL A  10      -1.867   6.353   9.507  1.00  0.00           C  
ATOM    151  CG2 DIL A  10      -0.058   5.632   7.875  1.00  0.00           C  
ATOM    152  CD1 DIL A  10      -1.094   6.257  10.818  1.00  0.00           C  
ATOM    153  H   DIL A  10      -2.574   8.789   8.323  1.00  0.00           H  
ATOM    154  HA  DIL A  10      -2.608   6.324   6.949  1.00  0.00           H  
ATOM    155  HB  DIL A  10      -0.467   7.642   8.618  1.00  0.00           H  
ATOM    156 1HG1 DIL A  10      -2.324   5.388   9.300  1.00  0.00           H  
ATOM    157 2HG1 DIL A  10      -2.650   7.081   9.628  1.00  0.00           H  
ATOM    158 1HG2 DIL A  10       0.604   5.365   8.687  1.00  0.00           H  
ATOM    159 2HG2 DIL A  10       0.542   5.955   7.036  1.00  0.00           H  
ATOM    160 3HG2 DIL A  10      -0.635   4.759   7.579  1.00  0.00           H  
ATOM    161 1HD1 DIL A  10      -1.771   5.971  11.620  1.00  0.00           H  
ATOM    162 2HD1 DIL A  10      -0.648   7.228  11.049  1.00  0.00           H  
ATOM    163 3HD1 DIL A  10      -0.310   5.517  10.746  1.00  0.00           H  
ATOM    164  N   LEU A  11      -1.015   6.695   4.766  1.00  0.00           N  
ATOM    165  CA  LEU A  11      -0.129   7.113   3.611  1.00  0.00           C  
ATOM    166  C   LEU A  11      -0.791   8.140   2.628  1.00  0.00           C  
ATOM    167  O   LEU A  11      -0.244   8.380   1.536  1.00  0.00           O  
ATOM    168  CB  LEU A  11       0.413   5.877   2.775  1.00  0.00           C  
ATOM    169  CG  LEU A  11       1.350   4.805   3.581  1.00  0.00           C  
ATOM    170  CD1 LEU A  11       1.560   3.520   2.705  1.00  0.00           C  
ATOM    171  CD2 LEU A  11       2.733   5.471   3.956  1.00  0.00           C  
ATOM    172  CN  LEU A  11      -2.026   5.581   4.581  1.00  0.00           C  
ATOM    173  HA  LEU A  11       0.756   7.597   4.024  1.00  0.00           H  
ATOM    174 1HB  LEU A  11      -0.398   5.359   2.279  1.00  0.00           H  
ATOM    175 2HB  LEU A  11       1.044   6.266   1.959  1.00  0.00           H  
ATOM    176  HG  LEU A  11       0.837   4.501   4.509  1.00  0.00           H  
ATOM    177 1HD1 LEU A  11       2.170   2.792   3.248  1.00  0.00           H  
ATOM    178 2HD1 LEU A  11       0.595   3.062   2.473  1.00  0.00           H  
ATOM    179 3HD1 LEU A  11       2.066   3.774   1.768  1.00  0.00           H  
ATOM    180 1HD2 LEU A  11       3.351   4.761   4.508  1.00  0.00           H  
ATOM    181 2HD2 LEU A  11       3.267   5.776   3.053  1.00  0.00           H  
ATOM    182 3HD2 LEU A  11       2.570   6.345   4.575  1.00  0.00           H  
ATOM    183 1HN  LEU A  11      -1.982   5.065   3.639  1.00  0.00           H  
ATOM    184 2HN  LEU A  11      -1.901   4.831   5.350  1.00  0.00           H  
ATOM    185 3HN  LEU A  11      -3.026   5.998   4.659  1.00  0.00           H  
ATOM    186  N   LEU A  12      -1.969   8.733   2.975  1.00  0.00           N  
ATOM    187  CA  LEU A  12      -2.682   9.708   2.140  1.00  0.00           C  
ATOM    188  C   LEU A  12      -2.026  11.106   2.191  1.00  0.00           C  
ATOM    189  O   LEU A  12      -1.356  11.453   3.164  1.00  0.00           O  
ATOM    190  CB  LEU A  12      -4.148   9.787   2.592  1.00  0.00           C  
ATOM    191  CG  LEU A  12      -4.990   8.499   2.458  1.00  0.00           C  
ATOM    192  CD1 LEU A  12      -6.338   8.753   3.098  1.00  0.00           C  
ATOM    193  CD2 LEU A  12      -5.159   8.105   0.982  1.00  0.00           C  
ATOM    194  H   LEU A  12      -2.360   8.472   3.869  1.00  0.00           H  
ATOM    195  HA  LEU A  12      -2.652   9.329   1.135  1.00  0.00           H  
ATOM    196 1HB  LEU A  12      -4.149  10.031   3.644  1.00  0.00           H  
ATOM    197 2HB  LEU A  12      -4.661  10.583   2.078  1.00  0.00           H  
ATOM    198  HG  LEU A  12      -4.504   7.686   2.998  1.00  0.00           H  
ATOM    199 1HD1 LEU A  12      -6.946   7.852   3.034  1.00  0.00           H  
ATOM    200 2HD1 LEU A  12      -6.192   9.018   4.150  1.00  0.00           H  
ATOM    201 3HD1 LEU A  12      -6.843   9.568   2.583  1.00  0.00           H  
ATOM    202 1HD2 LEU A  12      -5.768   7.203   0.923  1.00  0.00           H  
ATOM    203 2HD2 LEU A  12      -5.655   8.912   0.442  1.00  0.00           H  
ATOM    204 3HD2 LEU A  12      -4.198   7.905   0.525  1.00  0.00           H  
TER                                                                             
CONECT    3   15                                                                
CONECT   15    3   16   20                                                      
CONECT   16   15   17   19   21                                                 
CONECT   17   16   18   28                                                      
CONECT   18   17                                                                
CONECT   19   16   22   23   24                                                 
CONECT   20   15   25   26   27                                                 
CONECT   21   16                                                                
CONECT   22   19                                                                
CONECT   23   19                                                                
CONECT   24   19                                                                
CONECT   25   20                                                                
CONECT   26   20                                                                
CONECT   27   20                                                                
CONECT   28   17                                                                
CONECT   44   62                                                                
CONECT   62   44   63   70                                                      
CONECT   63   62   64   66   71                                                 
CONECT   64   63   65   81                                                      
CONECT   65   64                                                                
CONECT   66   63   67   72   73                                                 
CONECT   67   66   68   69   74                                                 
CONECT   68   67   75   76   77                                                 
CONECT   69   67   78   79   80                                                 
CONECT   70   62                                                                
CONECT   71   63                                                                
CONECT   72   66                                                                
CONECT   73   66                                                                
CONECT   74   67                                                                
CONECT   75   68                                                                
CONECT   76   68                                                                
CONECT   77   68                                                                
CONECT   78   69                                                                
CONECT   79   69                                                                
CONECT   80   69                                                                
CONECT   81   64                                                                
CONECT  103  115                                                                
CONECT  115  103  116  121                                                      
CONECT  116  115  117  119  122                                                 
CONECT  117  116  118  129                                                      
CONECT  118  117                                                                
CONECT  119  116  120  123  124                                                 
CONECT  120  119  121  125  126                                                 
CONECT  121  115  120  127  128                                                 
CONECT  122  116                                                                
CONECT  123  119                                                                
CONECT  124  119                                                                
CONECT  125  120                                                                
CONECT  126  120                                                                
CONECT  127  121                                                                
CONECT  128  121                                                                
CONECT  129  117                                                                
CONECT  131  145                                                                
CONECT  145  131  146  153                                                      
CONECT  146  145  147  149  154                                                 
CONECT  147  146  148  164                                                      
CONECT  148  147                                                                
CONECT  149  146  150  151  155                                                 
CONECT  150  149  152  156  157                                                 
CONECT  151  149  158  159  160                                                 
CONECT  152  150  161  162  163                                                 
CONECT  153  145                                                                
CONECT  154  146                                                                
CONECT  155  149                                                                
CONECT  156  150                                                                
CONECT  157  150                                                                
CONECT  158  151                                                                
CONECT  159  151                                                                
CONECT  160  151                                                                
CONECT  161  152                                                                
CONECT  162  152                                                                
CONECT  163  152                                                                
CONECT  164  147  165  172                                                      
CONECT  165  164  166  168  173                                                 
CONECT  166  165  167  186                                                      
CONECT  167  166                                                                
CONECT  168  165  169  174  175                                                 
CONECT  169  168  170  171  176                                                 
CONECT  170  169  177  178  179                                                 
CONECT  171  169  180  181  182                                                 
CONECT  172  164  183  184  185                                                 
CONECT  173  165                                                                
CONECT  174  168                                                                
CONECT  175  168                                                                
CONECT  176  169                                                                
CONECT  177  170                                                                
CONECT  178  170                                                                
CONECT  179  170                                                                
CONECT  180  171                                                                
CONECT  181  171                                                                
CONECT  182  171                                                                
CONECT  183  172                                                                
CONECT  184  172                                                                
CONECT  185  172                                                                
CONECT  186  166                                                                
C6s 0
end_unsatselection_count 0
nme_count 2
nme_count2 2
oversat 0
score -15.867
silent_score -15.867
time 21
total_hbonds -6.5
