# Supplementary material for: Accurate de novo design of membrane-traversing macrocycles
Source: Cell. 2022 Sep 15;185(19):3520–3532.e26. doi: 10.1016/j.cell.2022.07.019 (PMC9490236; doi:10.1016/j.cell.2022.07.019)
Supplement: Data S2. Amino acid sequences and computational models, related to Figures 1 and 3 [file mmc6.zip › Supplemental_Data_File_2/design_models/12-mers/D12.5.pdb]

HEADER                                            04-JUN-20   XXXX              
EXPDTA    THEORETICAL MODEL                                                     
REMARK 220                                                                      
REMARK 220 EXPERIMENTAL DETAILS                                                 
REMARK 220  EXPERIMENT TYPE                : THEORETICAL MODELLING              
REMARK 220  DATE OF DATA COLLECTION        : 04-JUN-20                          
REMARK 220                                                                      
REMARK 220 REMARK: MODEL GENERATED BY ROSETTA                                   
REMARK 220  VERSION 2019.50.post.dev+96.master.4bb7883abb1                      
LINK         N   VAL A   1                 C   DAL A  12                  1.33  
ATOM      1  N   VAL A   1       2.466  16.775  -5.253  1.00  0.00           N  
ATOM      2  CA  VAL A   1       3.788  16.237  -5.617  1.00  0.00           C  
ATOM      3  C   VAL A   1       3.626  15.256  -6.841  1.00  0.00           C  
ATOM      4  O   VAL A   1       2.682  14.467  -6.896  1.00  0.00           O  
ATOM      5  CB  VAL A   1       4.446  15.514  -4.349  1.00  0.00           C  
ATOM      6  CG1 VAL A   1       5.892  14.880  -4.695  1.00  0.00           C  
ATOM      7  CG2 VAL A   1       4.594  16.537  -3.109  1.00  0.00           C  
ATOM      8  H   VAL A   1       1.878  16.250  -4.622  1.00  0.00           H  
ATOM      9  HA  VAL A   1       4.439  17.076  -5.852  1.00  0.00           H  
ATOM     10  HB  VAL A   1       3.785  14.689  -4.031  1.00  0.00           H  
ATOM     11 1HG1 VAL A   1       6.289  14.383  -3.819  1.00  0.00           H  
ATOM     12 2HG1 VAL A   1       5.816  14.146  -5.499  1.00  0.00           H  
ATOM     13 3HG1 VAL A   1       6.587  15.661  -4.991  1.00  0.00           H  
ATOM     14 1HG2 VAL A   1       5.017  16.012  -2.256  1.00  0.00           H  
ATOM     15 2HG2 VAL A   1       5.249  17.368  -3.374  1.00  0.00           H  
ATOM     16 3HG2 VAL A   1       3.613  16.934  -2.819  1.00  0.00           H  
ATOM     17  N   PRO A   2       4.554  15.259  -7.895  1.00  0.00           N  
ATOM     18  CA  PRO A   2       4.505  14.381  -9.072  1.00  0.00           C  
ATOM     19  C   PRO A   2       4.454  12.903  -8.612  1.00  0.00           C  
ATOM     20  O   PRO A   2       4.828  12.665  -7.465  1.00  0.00           O  
ATOM     21  CB  PRO A   2       5.802  14.710  -9.833  1.00  0.00           C  
ATOM     22  CG  PRO A   2       6.165  16.105  -9.406  1.00  0.00           C  
ATOM     23  CD  PRO A   2       5.738  16.211  -7.962  1.00  0.00           C  
ATOM     24  HA  PRO A   2       3.616  14.671  -9.653  1.00  0.00           H  
ATOM     25 1HB  PRO A   2       6.580  13.970  -9.584  1.00  0.00           H  
ATOM     26 2HB  PRO A   2       5.635  14.645 -10.916  1.00  0.00           H  
ATOM     27 1HG  PRO A   2       7.247  16.269  -9.539  1.00  0.00           H  
ATOM     28 2HG  PRO A   2       5.654  16.839 -10.047  1.00  0.00           H  
ATOM     29 1HD  PRO A   2       6.544  15.897  -7.296  1.00  0.00           H  
ATOM     30 2HD  PRO A   2       5.434  17.259  -7.791  1.00  0.00           H  
ATOM     31  N   DLE A   3       4.025  11.904  -9.468  1.00  0.00           N  
ATOM     32  CA  DLE A   3       3.818  10.510  -8.913  1.00  0.00           C  
ATOM     33  C   DLE A   3       2.288  10.323  -8.599  1.00  0.00           C  
ATOM     34  O   DLE A   3       1.753   9.206  -8.698  1.00  0.00           O  
ATOM     35  CB  DLE A   3       4.354   9.376  -9.864  1.00  0.00           C  
ATOM     36  CG  DLE A   3       5.939   9.415 -10.233  1.00  0.00           C  
ATOM     37  CD1 DLE A   3       6.275   8.221 -11.203  1.00  0.00           C  
ATOM     38  CD2 DLE A   3       6.820   9.350  -8.905  1.00  0.00           C  
ATOM     39  CN  DLE A   3       3.579  12.211 -10.881  1.00  0.00           C  
ATOM     40  HA  DLE A   3       4.346  10.381  -7.962  1.00  0.00           H  
ATOM     41 1HB  DLE A   3       3.785   9.358 -10.789  1.00  0.00           H  
ATOM     42 2HB  DLE A   3       4.170   8.414  -9.377  1.00  0.00           H  
ATOM     43  HG  DLE A   3       6.165  10.353 -10.764  1.00  0.00           H  
ATOM     44 1HD1 DLE A   3       7.334   8.250 -11.478  1.00  0.00           H  
ATOM     45 2HD1 DLE A   3       5.677   8.298 -12.115  1.00  0.00           H  
ATOM     46 3HD1 DLE A   3       6.063   7.263 -10.719  1.00  0.00           H  
ATOM     47 1HD2 DLE A   3       7.881   9.384  -9.164  1.00  0.00           H  
ATOM     48 2HD2 DLE A   3       6.618   8.423  -8.358  1.00  0.00           H  
ATOM     49 3HD2 DLE A   3       6.600  10.199  -8.254  1.00  0.00           H  
ATOM     50 1HN  DLE A   3       3.218  11.354 -11.432  1.00  0.00           H  
ATOM     51 2HN  DLE A   3       4.402  12.621 -11.447  1.00  0.00           H  
ATOM     52 3HN  DLE A   3       2.775  12.933 -10.867  1.00  0.00           H  
ATOM     53  N   DIL A   4       1.560  11.415  -8.208  1.00  0.00           N  
ATOM     54  CA  DIL A   4       0.121  11.391  -7.956  1.00  0.00           C  
ATOM     55  C   DIL A   4      -0.206  10.591  -6.691  1.00  0.00           C  
ATOM     56  O   DIL A   4       0.360  10.855  -5.641  1.00  0.00           O  
ATOM     57  CB  DIL A   4      -0.349  12.852  -7.858  1.00  0.00           C  
ATOM     58  CG1 DIL A   4      -0.092  13.503  -9.270  1.00  0.00           C  
ATOM     59  CG2 DIL A   4      -1.819  12.940  -7.402  1.00  0.00           C  
ATOM     60  CD1 DIL A   4      -0.189  15.002  -9.355  1.00  0.00           C  
ATOM     61  H   DIL A   4       2.021  12.326  -8.074  1.00  0.00           H  
ATOM     62  HA  DIL A   4      -0.345  10.967  -8.835  1.00  0.00           H  
ATOM     63  HB  DIL A   4       0.288  13.379  -7.139  1.00  0.00           H  
ATOM     64 1HG1 DIL A   4      -0.809  13.078  -9.968  1.00  0.00           H  
ATOM     65 2HG1 DIL A   4       0.896  13.234  -9.595  1.00  0.00           H  
ATOM     66 1HG2 DIL A   4      -2.127  13.973  -7.340  1.00  0.00           H  
ATOM     67 2HG2 DIL A   4      -1.932  12.483  -6.419  1.00  0.00           H  
ATOM     68 3HG2 DIL A   4      -2.456  12.425  -8.115  1.00  0.00           H  
ATOM     69 1HD1 DIL A   4       0.013  15.313 -10.381  1.00  0.00           H  
ATOM     70 2HD1 DIL A   4       0.559  15.448  -8.693  1.00  0.00           H  
ATOM     71 3HD1 DIL A   4      -1.182  15.330  -9.075  1.00  0.00           H  
ATOM     72  N   PRO A   5      -1.067   9.557  -6.771  1.00  0.00           N  
ATOM     73  CA  PRO A   5      -1.441   8.663  -5.681  1.00  0.00           C  
ATOM     74  C   PRO A   5      -0.243   7.966  -5.027  1.00  0.00           C  
ATOM     75  O   PRO A   5      -0.378   7.441  -3.924  1.00  0.00           O  
ATOM     76  CB  PRO A   5      -2.301   7.617  -6.408  1.00  0.00           C  
ATOM     77  CG  PRO A   5      -2.846   8.311  -7.614  1.00  0.00           C  
ATOM     78  CD  PRO A   5      -1.754   9.240  -8.054  1.00  0.00           C  
ATOM     79  HA  PRO A   5      -2.026   9.215  -4.931  1.00  0.00           H  
ATOM     80 1HB  PRO A   5      -1.680   6.744  -6.666  1.00  0.00           H  
ATOM     81 2HB  PRO A   5      -3.091   7.253  -5.734  1.00  0.00           H  
ATOM     82 1HG  PRO A   5      -3.109   7.571  -8.388  1.00  0.00           H  
ATOM     83 2HG  PRO A   5      -3.776   8.841  -7.356  1.00  0.00           H  
ATOM     84 1HD  PRO A   5      -1.061   8.753  -8.767  1.00  0.00           H  
ATOM     85 2HD  PRO A   5      -2.258  10.115  -8.479  1.00  0.00           H  
ATOM     86  N   VAL A   6       0.906   7.897  -5.714  1.00  0.00           N  
ATOM     87  CA  VAL A   6       2.067   7.246  -5.117  1.00  0.00           C  
ATOM     88  C   VAL A   6       3.181   8.251  -4.829  1.00  0.00           C  
ATOM     89  O   VAL A   6       4.306   7.863  -4.513  1.00  0.00           O  
ATOM     90  CB  VAL A   6       2.605   6.104  -6.002  1.00  0.00           C  
ATOM     91  CG1 VAL A   6       1.529   5.036  -6.157  1.00  0.00           C  
ATOM     92  CG2 VAL A   6       3.036   6.629  -7.353  1.00  0.00           C  
ATOM     93  H   VAL A   6       1.001   8.315  -6.645  1.00  0.00           H  
ATOM     94  HA  VAL A   6       1.764   6.807  -4.167  1.00  0.00           H  
ATOM     95  HB  VAL A   6       3.460   5.650  -5.504  1.00  0.00           H  
ATOM     96 1HG1 VAL A   6       1.913   4.214  -6.758  1.00  0.00           H  
ATOM     97 2HG1 VAL A   6       1.246   4.666  -5.171  1.00  0.00           H  
ATOM     98 3HG1 VAL A   6       0.658   5.467  -6.646  1.00  0.00           H  
ATOM     99 1HG2 VAL A   6       3.425   5.811  -7.955  1.00  0.00           H  
ATOM    100 2HG2 VAL A   6       2.184   7.055  -7.849  1.00  0.00           H  
ATOM    101 3HG2 VAL A   6       3.811   7.385  -7.231  1.00  0.00           H  
ATOM    102  N   ALA A   7       2.890   9.532  -5.014  1.00  0.00           N  
ATOM    103  CA  ALA A   7       3.847  10.597  -4.788  1.00  0.00           C  
ATOM    104  C   ALA A   7       4.241  10.660  -3.331  1.00  0.00           C  
ATOM    105  O   ALA A   7       3.370  10.520  -2.465  1.00  0.00           O  
ATOM    106  CB  ALA A   7       3.241  11.921  -5.139  1.00  0.00           C  
ATOM    107  H   ALA A   7       1.939   9.796  -5.271  1.00  0.00           H  
ATOM    108  HA  ALA A   7       4.716  10.401  -5.410  1.00  0.00           H  
ATOM    109 1HB  ALA A   7       3.967  12.685  -4.977  1.00  0.00           H  
ATOM    110 2HB  ALA A   7       2.946  11.932  -6.142  1.00  0.00           H  
ATOM    111 3HB  ALA A   7       2.374  12.113  -4.520  1.00  0.00           H  
ATOM    112  N   PRO A   8       5.497  10.894  -2.966  1.00  0.00           N  
ATOM    113  CA  PRO A   8       5.780  11.036  -1.587  1.00  0.00           C  
ATOM    114  C   PRO A   8       5.103  12.369  -1.252  1.00  0.00           C  
ATOM    115  O   PRO A   8       4.967  13.154  -2.188  1.00  0.00           O  
ATOM    116  CB  PRO A   8       7.308  11.085  -1.536  1.00  0.00           C  
ATOM    117  CG  PRO A   8       7.696  11.622  -2.928  1.00  0.00           C  
ATOM    118  CD  PRO A   8       6.605  11.073  -3.888  1.00  0.00           C  
ATOM    119  HA  PRO A   8       5.360  10.163  -1.064  1.00  0.00           H  
ATOM    120 1HB  PRO A   8       7.641  11.741  -0.716  1.00  0.00           H  
ATOM    121 2HB  PRO A   8       7.711  10.081  -1.333  1.00  0.00           H  
ATOM    122 1HG  PRO A   8       7.723  12.720  -2.907  1.00  0.00           H  
ATOM    123 2HG  PRO A   8       8.709  11.286  -3.198  1.00  0.00           H  
ATOM    124 1HD  PRO A   8       6.362  11.838  -4.642  1.00  0.00           H  
ATOM    125 2HD  PRO A   8       6.893  10.112  -4.344  1.00  0.00           H  
ATOM    126  N   DVA A   9       4.713  12.694   0.029  1.00  0.00           N  
ATOM    127  CA  DVA A   9       4.108  14.077   0.262  1.00  0.00           C  
ATOM    128  C   DVA A   9       2.587  14.145  -0.209  1.00  0.00           C  
ATOM    129  O   DVA A   9       1.916  15.159   0.018  1.00  0.00           O  
ATOM    130  CB  DVA A   9       4.383  14.624   1.777  1.00  0.00           C  
ATOM    131  CG1 DVA A   9       3.692  16.036   2.118  1.00  0.00           C  
ATOM    132  CG2 DVA A   9       5.981  14.771   2.007  1.00  0.00           C  
ATOM    133  CN  DVA A   9       4.628  11.606   1.078  1.00  0.00           C  
ATOM    134  HA  DVA A   9       4.645  14.800  -0.363  1.00  0.00           H  
ATOM    135  HB  DVA A   9       3.963  13.933   2.493  1.00  0.00           H  
ATOM    136 1HG1 DVA A   9       3.929  16.323   3.146  1.00  0.00           H  
ATOM    137 2HG1 DVA A   9       2.616  15.990   2.038  1.00  0.00           H  
ATOM    138 3HG1 DVA A   9       4.062  16.810   1.440  1.00  0.00           H  
ATOM    139 1HG2 DVA A   9       6.184  15.106   3.028  1.00  0.00           H  
ATOM    140 2HG2 DVA A   9       6.400  15.500   1.306  1.00  0.00           H  
ATOM    141 3HG2 DVA A   9       6.480  13.813   1.853  1.00  0.00           H  
ATOM    142 1HN  DVA A   9       4.412  11.940   2.076  1.00  0.00           H  
ATOM    143 2HN  DVA A   9       5.562  11.063   1.144  1.00  0.00           H  
ATOM    144 3HN  DVA A   9       3.843  10.912   0.793  1.00  0.00           H  
ATOM    145  N   DLE A  10       2.039  13.086  -0.889  1.00  0.00           N  
ATOM    146  CA  DLE A  10       0.655  13.033  -1.382  1.00  0.00           C  
ATOM    147  C   DLE A  10       0.383  13.956  -2.589  1.00  0.00           C  
ATOM    148  O   DLE A  10       1.275  14.180  -3.413  1.00  0.00           O  
ATOM    149  CB  DLE A  10       0.335  11.594  -1.808  1.00  0.00           C  
ATOM    150  CG  DLE A  10       0.390  10.521  -0.720  1.00  0.00           C  
ATOM    151  CD1 DLE A  10       0.226   9.185  -1.397  1.00  0.00           C  
ATOM    152  CD2 DLE A  10      -0.707  10.746   0.335  1.00  0.00           C  
ATOM    153  H   DLE A  10       2.602  12.260  -1.109  1.00  0.00           H  
ATOM    154  HA  DLE A  10       0.014  13.334  -0.560  1.00  0.00           H  
ATOM    155 1HB  DLE A  10       1.055  11.309  -2.569  1.00  0.00           H  
ATOM    156 2HB  DLE A  10      -0.641  11.551  -2.273  1.00  0.00           H  
ATOM    157  HG  DLE A  10       1.367  10.537  -0.240  1.00  0.00           H  
ATOM    158 1HD1 DLE A  10       0.281   8.387  -0.660  1.00  0.00           H  
ATOM    159 2HD1 DLE A  10       1.025   9.049  -2.136  1.00  0.00           H  
ATOM    160 3HD1 DLE A  10      -0.738   9.141  -1.902  1.00  0.00           H  
ATOM    161 1HD2 DLE A  10      -0.650   9.956   1.084  1.00  0.00           H  
ATOM    162 2HD2 DLE A  10      -1.685  10.717  -0.145  1.00  0.00           H  
ATOM    163 3HD2 DLE A  10      -0.574  11.704   0.826  1.00  0.00           H  
ATOM    164  N   PRO A  11      -0.865  14.444  -2.758  1.00  0.00           N  
ATOM    165  CA  PRO A  11      -1.284  15.219  -3.897  1.00  0.00           C  
ATOM    166  C   PRO A  11      -0.396  16.468  -4.009  1.00  0.00           C  
ATOM    167  O   PRO A  11       0.239  16.801  -3.007  1.00  0.00           O  
ATOM    168  CB  PRO A  11      -2.743  15.574  -3.568  1.00  0.00           C  
ATOM    169  CG  PRO A  11      -3.180  14.520  -2.579  1.00  0.00           C  
ATOM    170  CD  PRO A  11      -1.937  14.201  -1.768  1.00  0.00           C  
ATOM    171  HA  PRO A  11      -1.206  14.559  -4.774  1.00  0.00           H  
ATOM    172 1HB  PRO A  11      -2.801  16.596  -3.158  1.00  0.00           H  
ATOM    173 2HB  PRO A  11      -3.354  15.561  -4.481  1.00  0.00           H  
ATOM    174 1HG  PRO A  11      -4.004  14.905  -1.956  1.00  0.00           H  
ATOM    175 2HG  PRO A  11      -3.571  13.642  -3.114  1.00  0.00           H  
ATOM    176 1HD  PRO A  11      -1.822  14.880  -0.906  1.00  0.00           H  
ATOM    177 2HD  PRO A  11      -2.009  13.157  -1.467  1.00  0.00           H  
ATOM    178  N   DAL A  12      -0.339  17.198  -5.196  1.00  0.00           N  
ATOM    179  CA  DAL A  12       0.598  18.385  -5.259  1.00  0.00           C  
ATOM    180  C   DAL A  12       2.026  17.934  -5.733  1.00  0.00           C  
ATOM    181  O   DAL A  12       2.683  18.632  -6.506  1.00  0.00           O  
ATOM    182  CB  DAL A  12       0.035  19.544  -6.130  1.00  0.00           C  
ATOM    183  CN  DAL A  12      -1.135  16.865  -6.359  1.00  0.00           C  
ATOM    184  HA  DAL A  12       0.701  18.814  -4.250  1.00  0.00           H  
ATOM    185 1HB  DAL A  12       0.722  20.397  -6.097  1.00  0.00           H  
ATOM    186 2HB  DAL A  12      -0.934  19.858  -5.734  1.00  0.00           H  
ATOM    187 3HB  DAL A  12      -0.086  19.265  -7.166  1.00  0.00           H  
ATOM    188 1HN  DAL A  12      -0.531  16.441  -7.152  1.00  0.00           H  
ATOM    189 2HN  DAL A  12      -1.620  17.754  -6.737  1.00  0.00           H  
ATOM    190 3HN  DAL A  12      -1.892  16.148  -6.069  1.00  0.00           H  
TER                                                                             
CONECT    1  180                                                                
CONECT   19   31                                                                
CONECT   31   19   32   39                                                      
CONECT   32   31   33   35   40                                                 
CONECT   33   32   34   53                                                      
CONECT   34   33                                                                
CONECT   35   32   36   41   42                                                 
CONECT   36   35   37   38   43                                                 
CONECT   37   36   44   45   46                                                 
CONECT   38   36   47   48   49                                                 
CONECT   39   31   50   51   52                                                 
CONECT   40   32                                                                
CONECT   41   35                                                                
CONECT   42   35                                                                
CONECT   43   36                                                                
CONECT   44   37                                                                
CONECT   45   37                                                                
CONECT   46   37                                                                
CONECT   47   38                                                                
CONECT   48   38                                                                
CONECT   49   38                                                                
CONECT   50   39                                                                
CONECT   51   39                                                                
CONECT   52   39                                                                
CONECT   53   33   54   61                                                      
CONECT   54   53   55   57   62                                                 
CONECT   55   54   56   72                                                      
CONECT   56   55                                                                
CONECT   57   54   58   59   63                                                 
CONECT   58   57   60   64   65                                                 
CONECT   59   57   66   67   68                                                 
CONECT   60   58   69   70   71                                                 
CONECT   61   53                                                                
CONECT   62   54                                                                
CONECT   63   57                                                                
CONECT   64   58                                                                
CONECT   65   58                                                                
CONECT   66   59                                                                
CONECT   67   59                                                                
CONECT   68   59                                                                
CONECT   69   60                                                                
CONECT   70   60                                                                
CONECT   71   60                                                                
CONECT   72   55                                                                
CONECT  114  126                                                                
CONECT  126  114  127  133                                                      
CONECT  127  126  128  130  134                                                 
CONECT  128  127  129  145                                                      
CONECT  129  128                                                                
CONECT  130  127  131  132  135                                                 
CONECT  131  130  136  137  138                                                 
CONECT  132  130  139  140  141                                                 
CONECT  133  126  142  143  144                                                 
CONECT  134  127                                                                
CONECT  135  130                                                                
CONECT  136  131                                                                
CONECT  137  131                                                                
CONECT  138  131                                                                
CONECT  139  132                                                                
CONECT  140  132                                                                
CONECT  141  132                                                                
CONECT  142  133                                                                
CONECT  143  133                                                                
CONECT  144  133                                                                
CONECT  145  128  146  153                                                      
CONECT  146  145  147  149  154                                                 
CONECT  147  146  148  164                                                      
CONECT  148  147                                                                
CONECT  149  146  150  155  156                                                 
CONECT  150  149  151  152  157                                                 
CONECT  151  150  158  159  160                                                 
CONECT  152  150  161  162  163                                                 
CONECT  153  145                                                                
CONECT  154  146                                                                
CONECT  155  149                                                                
CONECT  156  149                                                                
CONECT  157  150                                                                
CONECT  158  151                                                                
CONECT  159  151                                                                
CONECT  160  151                                                                
CONECT  161  152                                                                
CONECT  162  152                                                                
CONECT  163  152                                                                
CONECT  164  147                                                                
CONECT  166  178                                                                
CONECT  178  166  179  183                                                      
CONECT  179  178  180  182  184                                                 
CONECT  180    1  179  181                                                      
CONECT  181  180                                                                
CONECT  182  179  185  186  187                                                 
CONECT  183  178  188  189  190                                                 
CONECT  184  179                                                                
CONECT  185  182                                                                
CONECT  186  182                                                                
CONECT  187  182                                                                
CONECT  188  183                                                                
CONECT  189  183                                                                
CONECT  190  183                                                                
