# Supplementary material for: Accurate de novo design of membrane-traversing macrocycles
Source: Cell. 2022 Sep 15;185(19):3520–3532.e26. doi: 10.1016/j.cell.2022.07.019 (PMC9490236; doi:10.1016/j.cell.2022.07.019)
Supplement: Data S2. Amino acid sequences and computational models, related to Figures 1 and 3 [file mmc6.zip › Supplemental_Data_File_2/design_models/12-mers/D12.7.pdb]

HEADER                                            04-JUN-20   XXXX              
EXPDTA    THEORETICAL MODEL                                                     
REMARK 220                                                                      
REMARK 220 EXPERIMENTAL DETAILS                                                 
REMARK 220  EXPERIMENT TYPE                : THEORETICAL MODELLING              
REMARK 220  DATE OF DATA COLLECTION        : 04-JUN-20                          
REMARK 220                                                                      
REMARK 220 REMARK: MODEL GENERATED BY ROSETTA                                   
REMARK 220  VERSION 2019.50.post.dev+96.master.4bb7883abb1                      
LINK         N   DPH A   1                 C   DIL A  12                  1.33  
ATOM      1  N   DPH A   1       1.452   7.650  -2.949  1.00  0.00           N  
ATOM      2  CA  DPH A   1       0.906   6.281  -3.024  1.00  0.00           C  
ATOM      3  C   DPH A   1       0.997   5.866  -1.551  1.00  0.00           C  
ATOM      4  O   DPH A   1       0.852   6.694  -0.652  1.00  0.00           O  
ATOM      5  CB  DPH A   1      -0.544   6.230  -3.596  1.00  0.00           C  
ATOM      6  CG  DPH A   1      -1.167   4.817  -3.731  1.00  0.00           C  
ATOM      7  CD1 DPH A   1      -0.918   3.978  -4.933  1.00  0.00           C  
ATOM      8  CD2 DPH A   1      -2.002   4.249  -2.631  1.00  0.00           C  
ATOM      9  CE1 DPH A   1      -1.491   2.630  -5.035  1.00  0.00           C  
ATOM     10  CE2 DPH A   1      -2.567   2.909  -2.735  1.00  0.00           C  
ATOM     11  CZ  DPH A   1      -2.314   2.098  -3.939  1.00  0.00           C  
ATOM     12  H   DPH A   1       1.218   8.231  -2.156  1.00  0.00           H  
ATOM     13  HA  DPH A   1       1.555   5.649  -3.637  1.00  0.00           H  
ATOM     14 1HB  DPH A   1      -0.544   6.695  -4.589  1.00  0.00           H  
ATOM     15 2HB  DPH A   1      -1.193   6.847  -2.997  1.00  0.00           H  
ATOM     16  HD1 DPH A   1      -0.302   4.372  -5.744  1.00  0.00           H  
ATOM     17  HD2 DPH A   1      -2.179   4.843  -1.726  1.00  0.00           H  
ATOM     18  HE1 DPH A   1      -1.304   2.021  -5.923  1.00  0.00           H  
ATOM     19  HE2 DPH A   1      -3.171   2.509  -1.919  1.00  0.00           H  
ATOM     20  HZ  DPH A   1      -2.737   1.094  -4.014  1.00  0.00           H  
ATOM     21  N   DPR A   2       1.242   4.562  -1.123  1.00  0.00           N  
ATOM     22  CA  DPR A   2       1.377   4.235   0.293  1.00  0.00           C  
ATOM     23  C   DPR A   2       0.145   4.740   1.095  1.00  0.00           C  
ATOM     24  O   DPR A   2      -0.940   4.761   0.508  1.00  0.00           O  
ATOM     25  CB  DPR A   2       1.499   2.707   0.295  1.00  0.00           C  
ATOM     26  CG  DPR A   2       2.077   2.372  -1.078  1.00  0.00           C  
ATOM     27  CD  DPR A   2       1.441   3.379  -2.032  1.00  0.00           C  
ATOM     28  HA  DPR A   2       2.309   4.701   0.593  1.00  0.00           H  
ATOM     29 1HB  DPR A   2       0.509   2.252   0.462  1.00  0.00           H  
ATOM     30 2HB  DPR A   2       2.147   2.380   1.121  1.00  0.00           H  
ATOM     31 1HG  DPR A   2       1.831   1.332  -1.347  1.00  0.00           H  
ATOM     32 2HG  DPR A   2       3.174   2.443  -1.055  1.00  0.00           H  
ATOM     33 1HD  DPR A   2       0.493   2.994  -2.404  1.00  0.00           H  
ATOM     34 2HD  DPR A   2       2.150   3.593  -2.846  1.00  0.00           H  
ATOM     35  N   PHE A   3       0.273   5.146   2.418  1.00  0.00           N  
ATOM     36  CA  PHE A   3      -0.962   5.679   3.136  1.00  0.00           C  
ATOM     37  C   PHE A   3      -1.504   7.042   2.505  1.00  0.00           C  
ATOM     38  O   PHE A   3      -2.518   7.559   2.999  1.00  0.00           O  
ATOM     39  CB  PHE A   3      -0.777   5.876   4.704  1.00  0.00           C  
ATOM     40  CG  PHE A   3      -2.083   6.110   5.544  1.00  0.00           C  
ATOM     41  CD1 PHE A   3      -3.033   4.988   5.790  1.00  0.00           C  
ATOM     42  CD2 PHE A   3      -2.407   7.446   6.110  1.00  0.00           C  
ATOM     43  CE1 PHE A   3      -4.258   5.199   6.575  1.00  0.00           C  
ATOM     44  CE2 PHE A   3      -3.631   7.654   6.892  1.00  0.00           C  
ATOM     45  CZ  PHE A   3      -4.554   6.530   7.125  1.00  0.00           C  
ATOM     46  CN  PHE A   3       1.579   5.032   3.200  1.00  0.00           C  
ATOM     47  HA  PHE A   3      -1.762   4.934   3.020  1.00  0.00           H  
ATOM     48 1HB  PHE A   3      -0.315   4.989   5.128  1.00  0.00           H  
ATOM     49 2HB  PHE A   3      -0.089   6.703   4.899  1.00  0.00           H  
ATOM     50  HD1 PHE A   3      -2.813   4.003   5.381  1.00  0.00           H  
ATOM     51  HD2 PHE A   3      -1.727   8.277   5.933  1.00  0.00           H  
ATOM     52  HE1 PHE A   3      -4.945   4.370   6.749  1.00  0.00           H  
ATOM     53  HE2 PHE A   3      -3.857   8.640   7.298  1.00  0.00           H  
ATOM     54  HZ  PHE A   3      -5.464   6.687   7.707  1.00  0.00           H  
ATOM     55 1HN  PHE A   3       1.521   4.254   3.952  1.00  0.00           H  
ATOM     56 2HN  PHE A   3       2.448   4.809   2.619  1.00  0.00           H  
ATOM     57 3HN  PHE A   3       1.782   5.973   3.694  1.00  0.00           H  
ATOM     58  N   DIL A   4      -0.834   7.664   1.457  1.00  0.00           N  
ATOM     59  CA  DIL A   4      -1.284   8.941   0.845  1.00  0.00           C  
ATOM     60  C   DIL A   4      -0.127   9.968   0.583  1.00  0.00           C  
ATOM     61  O   DIL A   4       0.701   9.703  -0.315  1.00  0.00           O  
ATOM     62  CB  DIL A   4      -1.998   8.722  -0.510  1.00  0.00           C  
ATOM     63  CG1 DIL A   4      -3.215   7.768  -0.328  1.00  0.00           C  
ATOM     64  CG2 DIL A   4      -2.454  10.093  -1.063  1.00  0.00           C  
ATOM     65  CD1 DIL A   4      -3.942   7.367  -1.605  1.00  0.00           C  
ATOM     66  H   DIL A   4      -0.016   7.228   1.028  1.00  0.00           H  
ATOM     67  HA  DIL A   4      -2.055   9.371   1.472  1.00  0.00           H  
ATOM     68  HB  DIL A   4      -1.310   8.256  -1.199  1.00  0.00           H  
ATOM     69 1HG1 DIL A   4      -3.922   8.233   0.354  1.00  0.00           H  
ATOM     70 2HG1 DIL A   4      -2.855   6.844   0.121  1.00  0.00           H  
ATOM     71 1HG2 DIL A   4      -2.939   9.964  -2.018  1.00  0.00           H  
ATOM     72 2HG2 DIL A   4      -1.606  10.752  -1.198  1.00  0.00           H  
ATOM     73 3HG2 DIL A   4      -3.151  10.553  -0.362  1.00  0.00           H  
ATOM     74 1HD1 DIL A   4      -4.751   6.686  -1.347  1.00  0.00           H  
ATOM     75 2HD1 DIL A   4      -3.273   6.874  -2.278  1.00  0.00           H  
ATOM     76 3HD1 DIL A   4      -4.360   8.236  -2.096  1.00  0.00           H  
ATOM     77  N   DAL A   5      -0.057  11.166   1.308  1.00  0.00           N  
ATOM     78  CA  DAL A   5       1.039  12.176   1.024  1.00  0.00           C  
ATOM     79  C   DAL A   5       0.464  13.622   0.838  1.00  0.00           C  
ATOM     80  O   DAL A   5      -0.580  13.991   1.404  1.00  0.00           O  
ATOM     81  CB  DAL A   5       2.114  12.160   2.137  1.00  0.00           C  
ATOM     82  CN  DAL A   5      -0.978  11.409   2.489  1.00  0.00           C  
ATOM     83  HA  DAL A   5       1.543  11.899   0.084  1.00  0.00           H  
ATOM     84 1HB  DAL A   5       2.924  12.862   1.897  1.00  0.00           H  
ATOM     85 2HB  DAL A   5       2.538  11.161   2.225  1.00  0.00           H  
ATOM     86 3HB  DAL A   5       1.688  12.440   3.099  1.00  0.00           H  
ATOM     87 1HN  DAL A   5      -1.997  11.602   2.168  1.00  0.00           H  
ATOM     88 2HN  DAL A   5      -0.674  12.258   3.083  1.00  0.00           H  
ATOM     89 3HN  DAL A   5      -0.970  10.545   3.147  1.00  0.00           H  
ATOM     90  N   DIL A   6       1.167  14.434   0.013  1.00  0.00           N  
ATOM     91  CA  DIL A   6       0.832  15.845  -0.278  1.00  0.00           C  
ATOM     92  C   DIL A   6       1.987  16.752   0.189  1.00  0.00           C  
ATOM     93  O   DIL A   6       3.147  16.492  -0.159  1.00  0.00           O  
ATOM     94  CB  DIL A   6       0.541  16.046  -1.786  1.00  0.00           C  
ATOM     95  CG1 DIL A   6      -0.655  15.178  -2.209  1.00  0.00           C  
ATOM     96  CG2 DIL A   6       0.290  17.524  -2.087  1.00  0.00           C  
ATOM     97  CD1 DIL A   6      -0.884  15.137  -3.702  1.00  0.00           C  
ATOM     98  H   DIL A   6       2.017  14.034  -0.405  1.00  0.00           H  
ATOM     99  HA  DIL A   6      -0.083  16.114   0.235  1.00  0.00           H  
ATOM    100  HB  DIL A   6       1.377  15.701  -2.353  1.00  0.00           H  
ATOM    101 1HG1 DIL A   6      -1.556  15.547  -1.721  1.00  0.00           H  
ATOM    102 2HG1 DIL A   6      -0.477  14.155  -1.876  1.00  0.00           H  
ATOM    103 1HG2 DIL A   6       0.110  17.677  -3.138  1.00  0.00           H  
ATOM    104 2HG2 DIL A   6       1.148  18.107  -1.813  1.00  0.00           H  
ATOM    105 3HG2 DIL A   6      -0.572  17.869  -1.526  1.00  0.00           H  
ATOM    106 1HD1 DIL A   6      -1.735  14.491  -3.913  1.00  0.00           H  
ATOM    107 2HD1 DIL A   6       0.005  14.745  -4.195  1.00  0.00           H  
ATOM    108 3HD1 DIL A   6      -1.098  16.121  -4.090  1.00  0.00           H  
ATOM    109  N   DPR A   7       1.753  17.819   0.985  1.00  0.00           N  
ATOM    110  CA  DPR A   7       2.826  18.664   1.442  1.00  0.00           C  
ATOM    111  C   DPR A   7       3.567  19.175   0.212  1.00  0.00           C  
ATOM    112  O   DPR A   7       2.970  19.293  -0.852  1.00  0.00           O  
ATOM    113  CB  DPR A   7       2.088  19.782   2.199  1.00  0.00           C  
ATOM    114  CG  DPR A   7       0.771  19.148   2.616  1.00  0.00           C  
ATOM    115  CD  DPR A   7       0.417  18.182   1.488  1.00  0.00           C  
ATOM    116  HA  DPR A   7       3.464  18.060   2.101  1.00  0.00           H  
ATOM    117 1HB  DPR A   7       1.954  20.659   1.545  1.00  0.00           H  
ATOM    118 2HB  DPR A   7       2.670  20.116   3.068  1.00  0.00           H  
ATOM    119 1HG  DPR A   7       0.006  19.928   2.760  1.00  0.00           H  
ATOM    120 2HG  DPR A   7       0.888  18.639   3.585  1.00  0.00           H  
ATOM    121 1HD  DPR A   7      -0.191  18.660   0.710  1.00  0.00           H  
ATOM    122 2HD  DPR A   7      -0.087  17.325   1.961  1.00  0.00           H  
ATOM    123  N   PRO A   8       4.846  19.519   0.331  1.00  0.00           N  
ATOM    124  CA  PRO A   8       5.739  20.004  -0.718  1.00  0.00           C  
ATOM    125  C   PRO A   8       5.872  19.031  -1.916  1.00  0.00           C  
ATOM    126  O   PRO A   8       6.467  19.394  -2.930  1.00  0.00           O  
ATOM    127  CB  PRO A   8       7.083  20.074   0.028  1.00  0.00           C  
ATOM    128  CG  PRO A   8       6.733  20.234   1.476  1.00  0.00           C  
ATOM    129  CD  PRO A   8       5.487  19.433   1.663  1.00  0.00           C  
ATOM    130  HA  PRO A   8       5.409  20.997  -1.056  1.00  0.00           H  
ATOM    131 1HB  PRO A   8       7.659  19.153  -0.168  1.00  0.00           H  
ATOM    132 2HB  PRO A   8       7.682  20.911  -0.362  1.00  0.00           H  
ATOM    133 1HG  PRO A   8       7.564  19.873   2.104  1.00  0.00           H  
ATOM    134 2HG  PRO A   8       6.594  21.300   1.717  1.00  0.00           H  
ATOM    135 1HD  PRO A   8       5.714  18.407   1.927  1.00  0.00           H  
ATOM    136 2HD  PRO A   8       4.893  19.934   2.428  1.00  0.00           H  
ATOM    137  N   DVA A   9       5.375  17.792  -1.780  1.00  0.00           N  
ATOM    138  CA  DVA A   9       5.479  16.770  -2.814  1.00  0.00           C  
ATOM    139  C   DVA A   9       6.141  15.562  -2.190  1.00  0.00           C  
ATOM    140  O   DVA A   9       7.125  15.028  -2.705  1.00  0.00           O  
ATOM    141  CB  DVA A   9       4.095  16.373  -3.350  1.00  0.00           C  
ATOM    142  CG1 DVA A   9       4.207  15.263  -4.370  1.00  0.00           C  
ATOM    143  CG2 DVA A   9       3.419  17.579  -3.950  1.00  0.00           C  
ATOM    144  H   DVA A   9       4.870  17.520  -0.939  1.00  0.00           H  
ATOM    145  HA  DVA A   9       6.099  17.138  -3.632  1.00  0.00           H  
ATOM    146  HB  DVA A   9       3.514  15.996  -2.541  1.00  0.00           H  
ATOM    147 1HG1 DVA A   9       3.211  14.998  -4.714  1.00  0.00           H  
ATOM    148 2HG1 DVA A   9       4.678  14.384  -3.921  1.00  0.00           H  
ATOM    149 3HG1 DVA A   9       4.806  15.602  -5.214  1.00  0.00           H  
ATOM    150 1HG2 DVA A   9       2.434  17.303  -4.314  1.00  0.00           H  
ATOM    151 2HG2 DVA A   9       4.020  17.957  -4.774  1.00  0.00           H  
ATOM    152 3HG2 DVA A   9       3.318  18.355  -3.195  1.00  0.00           H  
ATOM    153  N   LEU A  10       5.574  15.164  -1.054  1.00  0.00           N  
ATOM    154  CA  LEU A  10       6.006  14.038  -0.269  1.00  0.00           C  
ATOM    155  C   LEU A  10       5.063  12.809  -0.404  1.00  0.00           C  
ATOM    156  O   LEU A  10       3.875  13.013  -0.709  1.00  0.00           O  
ATOM    157  CB  LEU A  10       6.094  14.470   1.202  1.00  0.00           C  
ATOM    158  CG  LEU A  10       7.007  15.683   1.490  1.00  0.00           C  
ATOM    159  CD1 LEU A  10       6.903  16.023   2.961  1.00  0.00           C  
ATOM    160  CD2 LEU A  10       8.457  15.386   1.108  1.00  0.00           C  
ATOM    161  H   LEU A  10       4.760  15.677  -0.730  1.00  0.00           H  
ATOM    162  HA  LEU A  10       6.991  13.789  -0.642  1.00  0.00           H  
ATOM    163 1HB  LEU A  10       5.090  14.742   1.528  1.00  0.00           H  
ATOM    164 2HB  LEU A  10       6.432  13.640   1.813  1.00  0.00           H  
ATOM    165  HG  LEU A  10       6.662  16.537   0.913  1.00  0.00           H  
ATOM    166 1HD1 LEU A  10       7.525  16.892   3.179  1.00  0.00           H  
ATOM    167 2HD1 LEU A  10       5.866  16.249   3.212  1.00  0.00           H  
ATOM    168 3HD1 LEU A  10       7.244  15.177   3.557  1.00  0.00           H  
ATOM    169 1HD2 LEU A  10       9.069  16.260   1.329  1.00  0.00           H  
ATOM    170 2HD2 LEU A  10       8.821  14.534   1.683  1.00  0.00           H  
ATOM    171 3HD2 LEU A  10       8.539  15.166   0.047  1.00  0.00           H  
ATOM    172  N   DLE A  11       5.545  11.509  -0.156  1.00  0.00           N  
ATOM    173  CA  DLE A  11       4.578  10.342  -0.302  1.00  0.00           C  
ATOM    174  C   DLE A  11       4.385  10.063  -1.818  1.00  0.00           C  
ATOM    175  O   DLE A  11       5.371   9.994  -2.571  1.00  0.00           O  
ATOM    176  CB  DLE A  11       5.067   9.013   0.408  1.00  0.00           C  
ATOM    177  CG  DLE A  11       4.067   7.721   0.453  1.00  0.00           C  
ATOM    178  CD1 DLE A  11       2.901   7.993   1.488  1.00  0.00           C  
ATOM    179  CD2 DLE A  11       4.885   6.424   0.830  1.00  0.00           C  
ATOM    180  CN  DLE A  11       7.037  11.248   0.004  1.00  0.00           C  
ATOM    181  HA  DLE A  11       3.619  10.613   0.153  1.00  0.00           H  
ATOM    182 1HB  DLE A  11       5.337   9.258   1.442  1.00  0.00           H  
ATOM    183 2HB  DLE A  11       5.979   8.670  -0.101  1.00  0.00           H  
ATOM    184  HG  DLE A  11       3.604   7.576  -0.540  1.00  0.00           H  
ATOM    185 1HD1 DLE A  11       2.218   7.159   1.496  1.00  0.00           H  
ATOM    186 2HD1 DLE A  11       2.358   8.867   1.207  1.00  0.00           H  
ATOM    187 3HD1 DLE A  11       3.302   8.141   2.493  1.00  0.00           H  
ATOM    188 1HD2 DLE A  11       4.253   5.561   0.852  1.00  0.00           H  
ATOM    189 2HD2 DLE A  11       5.350   6.540   1.814  1.00  0.00           H  
ATOM    190 3HD2 DLE A  11       5.668   6.253   0.086  1.00  0.00           H  
ATOM    191 1HN  DLE A  11       7.289  10.325   0.499  1.00  0.00           H  
ATOM    192 2HN  DLE A  11       7.529  12.013   0.581  1.00  0.00           H  
ATOM    193 3HN  DLE A  11       7.479  11.226  -0.988  1.00  0.00           H  
ATOM    194  N   DIL A  12       3.113   9.896  -2.263  1.00  0.00           N  
ATOM    195  CA  DIL A  12       2.750   9.604  -3.685  1.00  0.00           C  
ATOM    196  C   DIL A  12       2.245   8.140  -3.896  1.00  0.00           C  
ATOM    197  O   DIL A  12       2.577   7.496  -4.892  1.00  0.00           O  
ATOM    198  CB  DIL A  12       1.716  10.671  -4.289  1.00  0.00           C  
ATOM    199  CG1 DIL A  12       0.256  10.682  -3.498  1.00  0.00           C  
ATOM    200  CG2 DIL A  12       2.382  12.166  -4.280  1.00  0.00           C  
ATOM    201  CD1 DIL A  12      -0.865  11.458  -4.217  1.00  0.00           C  
ATOM    202  H   DIL A  12       2.378   9.976  -1.574  1.00  0.00           H  
ATOM    203  HA  DIL A  12       3.651   9.702  -4.297  1.00  0.00           H  
ATOM    204  HB  DIL A  12       1.511  10.402  -5.338  1.00  0.00           H  
ATOM    205 1HG1 DIL A  12       0.404  11.130  -2.505  1.00  0.00           H  
ATOM    206 2HG1 DIL A  12      -0.115   9.670  -3.363  1.00  0.00           H  
ATOM    207 1HG2 DIL A  12       1.708  12.888  -4.734  1.00  0.00           H  
ATOM    208 2HG2 DIL A  12       3.317  12.159  -4.846  1.00  0.00           H  
ATOM    209 3HG2 DIL A  12       2.598  12.486  -3.250  1.00  0.00           H  
ATOM    210 1HD1 DIL A  12      -1.783  11.431  -3.633  1.00  0.00           H  
ATOM    211 2HD1 DIL A  12      -1.056  11.011  -5.197  1.00  0.00           H  
ATOM    212 3HD1 DIL A  12      -0.576  12.476  -4.353  1.00  0.00           H  
TER                                                                             
CONECT    1    2   12  196                                                      
CONECT    2    1    3    5   13                                                 
CONECT    3    2    4   21                                                      
CONECT    4    3                                                                
CONECT    5    2    6   14   15                                                 
CONECT    6    5    7    8                                                      
CONECT    7    6    9   16                                                      
CONECT    8    6   10   17                                                      
CONECT    9    7   11   18                                                      
CONECT   10    8   11   19                                                      
CONECT   11    9   10   20                                                      
CONECT   12    1                                                                
CONECT   13    2                                                                
CONECT   14    5                                                                
CONECT   15    5                                                                
CONECT   16    7                                                                
CONECT   17    8                                                                
CONECT   18    9                                                                
CONECT   19   10                                                                
CONECT   20   11                                                                
CONECT   21    3   22   27                                                      
CONECT   22   21   23   25   28                                                 
CONECT   23   22   24   35                                                      
CONECT   24   23                                                                
CONECT   25   22   26   29   30                                                 
CONECT   26   25   27   31   32                                                 
CONECT   27   21   26   33   34                                                 
CONECT   28   22                                                                
CONECT   29   25                                                                
CONECT   30   25                                                                
CONECT   31   26                                                                
CONECT   32   26                                                                
CONECT   33   27                                                                
CONECT   34   27                                                                
CONECT   35   23   36   46                                                      
CONECT   36   35   37   39   47                                                 
CONECT   37   36   38   58                                                      
CONECT   38   37                                                                
CONECT   39   36   40   48   49                                                 
CONECT   40   39   41   42                                                      
CONECT   41   40   43   50                                                      
CONECT   42   40   44   51                                                      
CONECT   43   41   45   52                                                      
CONECT   44   42   45   53                                                      
CONECT   45   43   44   54                                                      
CONECT   46   35   55   56   57                                                 
CONECT   47   36                                                                
CONECT   48   39                                                                
CONECT   49   39                                                                
CONECT   50   41                                                                
CONECT   51   42                                                                
CONECT   52   43                                                                
CONECT   53   44                                                                
CONECT   54   45                                                                
CONECT   55   46                                                                
CONECT   56   46                                                                
CONECT   57   46                                                                
CONECT   58   37   59   66                                                      
CONECT   59   58   60   62   67                                                 
CONECT   60   59   61   77                                                      
CONECT   61   60                                                                
CONECT   62   59   63   64   68                                                 
CONECT   63   62   65   69   70                                                 
CONECT   64   62   71   72   73                                                 
CONECT   65   63   74   75   76                                                 
CONECT   66   58                                                                
CONECT   67   59                                                                
CONECT   68   62                                                                
CONECT   69   63                                                                
CONECT   70   63                                                                
CONECT   71   64                                                                
CONECT   72   64                                                                
CONECT   73   64                                                                
CONECT   74   65                                                                
CONECT   75   65                                                                
CONECT   76   65                                                                
CONECT   77   60   78   82                                                      
CONECT   78   77   79   81   83                                                 
CONECT   79   78   80   90                                                      
CONECT   80   79                                                                
CONECT   81   78   84   85   86                                                 
CONECT   82   77   87   88   89                                                 
CONECT   83   78                                                                
CONECT   84   81                                                                
CONECT   85   81                                                                
CONECT   86   81                                                                
CONECT   87   82                                                                
CONECT   88   82                                                                
CONECT   89   82                                                                
CONECT   90   79   91   98                                                      
CONECT   91   90   92   94   99                                                 
CONECT   92   91   93  109                                                      
CONECT   93   92                                                                
CONECT   94   91   95   96  100                                                 
CONECT   95   94   97  101  102                                                 
CONECT   96   94  103  104  105                                                 
CONECT   97   95  106  107  108                                                 
CONECT   98   90                                                                
CONECT   99   91                                                                
CONECT  100   94                                                                
CONECT  101   95                                                                
CONECT  102   95                                                                
CONECT  103   96                                                                
CONECT  104   96                                                                
CONECT  105   96                                                                
CONECT  106   97                                                                
CONECT  107   97                                                                
CONECT  108   97                                                                
CONECT  109   92  110  115                                                      
CONECT  110  109  111  113  116                                                 
CONECT  111  110  112  123                                                      
CONECT  112  111                                                                
CONECT  113  110  114  117  118                                                 
CONECT  114  113  115  119  120                                                 
CONECT  115  109  114  121  122                                                 
CONECT  116  110                                                                
CONECT  117  113                                                                
CONECT  118  113                                                                
CONECT  119  114                                                                
CONECT  120  114                                                                
CONECT  121  115                                                                
CONECT  122  115                                                                
CONECT  123  111                                                                
CONECT  125  137                                                                
CONECT  137  125  138  144                                                      
CONECT  138  137  139  141  145                                                 
CONECT  139  138  140  153                                                      
CONECT  140  139                                                                
CONECT  141  138  142  143  146                                                 
CONECT  142  141  147  148  149                                                 
CONECT  143  141  150  151  152                                                 
CONECT  144  137                                                                
CONECT  145  138                                                                
CONECT  146  141                                                                
CONECT  147  142                                                                
CONECT  148  142                                                                
CONECT  149  142                                                                
CONECT  150  143                                                                
CONECT  151  143                                                                
CONECT  152  143                                                                
CONECT  153  139                                                                
CONECT  155  172                                                                
CONECT  172  155  173  180                                                      
CONECT  173  172  174  176  181                                                 
CONECT  174  173  175  194                                                      
CONECT  175  174                                                                
CONECT  176  173  177  182  183                                                 
CONECT  177  176  178  179  184                                                 
CONECT  178  177  185  186  187                                                 
CONECT  179  177  188  189  190                                                 
CONECT  180  172  191  192  193                                                 
CONECT  181  173                                                                
CONECT  182  176                                                                
CONECT  183  176                                                                
CONECT  184  177                                                                
CONECT  185  178                                                                
CONECT  186  178                                                                
CONECT  187  178                                                                
CONECT  188  179                                                                
CONECT  189  179                                                                
CONECT  190  179                                                                
CONECT  191  180                                                                
CONECT  192  180                                                                
CONECT  193  180                                                                
CONECT  194  174  195  202                                                      
CONECT  195  194  196  198  203                                                 
CONECT  196    1  195  197                                                      
CONECT  197  196                                                                
CONECT  198  195  199  200  204                                                 
CONECT  199  198  201  205  206                                                 
CONECT  200  198  207  208  209                                                 
CONECT  201  199  210  211  212                                                 
CONECT  202  194                                                                
CONECT  203  195                                                                
CONECT  204  198                                                                
CONECT  205  199                                                                
CONECT  206  199                                                                
CONECT  207  200                                                                
CONECT  208  200                                                                
CONECT  209  200                                                                
CONECT  210  201                                                                
CONECT  211  201                                                                
CONECT  212  201                                                                
