# Supplementary material for: Accurate de novo design of membrane-traversing macrocycles
Source: Cell. 2022 Sep 15;185(19):3520–3532.e26. doi: 10.1016/j.cell.2022.07.019 (PMC9490236; doi:10.1016/j.cell.2022.07.019)
Supplement: Data S2. Amino acid sequences and computational models, related to Figures 1 and 3 [file mmc6.zip › Supplemental_Data_File_2/design_models/12-mers/D12.9.pdb]

HEADER                                            28-MAY-20   XXXX              
EXPDTA    THEORETICAL MODEL                                                     
REMARK 220                                                                      
REMARK 220 EXPERIMENTAL DETAILS                                                 
REMARK 220  EXPERIMENT TYPE                : THEORETICAL MODELLING              
REMARK 220  DATE OF DATA COLLECTION        : 28-MAY-20                          
REMARK 220                                                                      
REMARK 220 REMARK: MODEL GENERATED BY ROSETTA                                   
REMARK 220  VERSION 2019.50.post.dev+96.master.4bb7883abb1                      
LINK         N   DIL A   1                 C   PRO A  12                  1.33  
ATOM      1  N   DIL A   1       8.832  -0.309  12.277  1.00  0.00           N  
ATOM      2  CA  DIL A   1       8.139  -0.524  11.014  1.00  0.00           C  
ATOM      3  C   DIL A   1       6.670  -0.222  11.273  1.00  0.00           C  
ATOM      4  O   DIL A   1       6.249   0.934  11.242  1.00  0.00           O  
ATOM      5  CB  DIL A   1       8.645   0.426   9.915  1.00  0.00           C  
ATOM      6  CG1 DIL A   1      10.176   0.228   9.721  1.00  0.00           C  
ATOM      7  CG2 DIL A   1       7.848   0.178   8.621  1.00  0.00           C  
ATOM      8  CD1 DIL A   1      10.842   1.235   8.802  1.00  0.00           C  
ATOM      9  H   DIL A   1       8.730   0.577  12.749  1.00  0.00           H  
ATOM     10  HA  DIL A   1       8.280  -1.544  10.673  1.00  0.00           H  
ATOM     11  HB  DIL A   1       8.489   1.460  10.231  1.00  0.00           H  
ATOM     12 1HG1 DIL A   1      10.351  -0.774   9.330  1.00  0.00           H  
ATOM     13 2HG1 DIL A   1      10.662   0.307  10.688  1.00  0.00           H  
ATOM     14 1HG2 DIL A   1       8.172   0.853   7.841  1.00  0.00           H  
ATOM     15 2HG2 DIL A   1       6.784   0.343   8.799  1.00  0.00           H  
ATOM     16 3HG2 DIL A   1       7.997  -0.850   8.295  1.00  0.00           H  
ATOM     17 1HD1 DIL A   1      11.908   1.016   8.745  1.00  0.00           H  
ATOM     18 2HD1 DIL A   1      10.700   2.240   9.202  1.00  0.00           H  
ATOM     19 3HD1 DIL A   1      10.419   1.181   7.806  1.00  0.00           H  
ATOM     20  N   DPR A   2       5.832  -1.224  11.535  1.00  0.00           N  
ATOM     21  CA  DPR A   2       4.465  -1.003  11.884  1.00  0.00           C  
ATOM     22  C   DPR A   2       3.753  -0.286  10.753  1.00  0.00           C  
ATOM     23  O   DPR A   2       4.179  -0.390   9.606  1.00  0.00           O  
ATOM     24  CB  DPR A   2       3.922  -2.428  12.073  1.00  0.00           C  
ATOM     25  CG  DPR A   2       5.150  -3.266  12.370  1.00  0.00           C  
ATOM     26  CD  DPR A   2       6.269  -2.620  11.576  1.00  0.00           C  
ATOM     27  HA  DPR A   2       4.476  -0.444  12.822  1.00  0.00           H  
ATOM     28 1HB  DPR A   2       3.396  -2.754  11.162  1.00  0.00           H  
ATOM     29 2HB  DPR A   2       3.188  -2.457  12.887  1.00  0.00           H  
ATOM     30 1HG  DPR A   2       4.975  -4.310  12.071  1.00  0.00           H  
ATOM     31 2HG  DPR A   2       5.356  -3.279  13.448  1.00  0.00           H  
ATOM     32 1HD  DPR A   2       6.359  -3.035  10.560  1.00  0.00           H  
ATOM     33 2HD  DPR A   2       7.190  -2.738  12.166  1.00  0.00           H  
ATOM     34  N   PRO A   3       2.620   0.362  11.032  1.00  0.00           N  
ATOM     35  CA  PRO A   3       1.733   1.034  10.102  1.00  0.00           C  
ATOM     36  C   PRO A   3       2.332   2.253   9.407  1.00  0.00           C  
ATOM     37  O   PRO A   3       1.670   2.815   8.535  1.00  0.00           O  
ATOM     38  CB  PRO A   3       0.565   1.439  11.009  1.00  0.00           C  
ATOM     39  CG  PRO A   3       1.130   1.549  12.363  1.00  0.00           C  
ATOM     40  CD  PRO A   3       2.185   0.495  12.446  1.00  0.00           C  
ATOM     41  HA  PRO A   3       1.395   0.305   9.351  1.00  0.00           H  
ATOM     42 1HB  PRO A   3       0.138   2.391  10.657  1.00  0.00           H  
ATOM     43 2HB  PRO A   3      -0.238   0.689  10.940  1.00  0.00           H  
ATOM     44 1HG  PRO A   3       1.546   2.561  12.497  1.00  0.00           H  
ATOM     45 2HG  PRO A   3       0.335   1.424  13.115  1.00  0.00           H  
ATOM     46 1HD  PRO A   3       2.964   0.943  13.075  1.00  0.00           H  
ATOM     47 2HD  PRO A   3       1.797  -0.449  12.850  1.00  0.00           H  
ATOM     48  N   DVA A   4       3.523   2.727   9.807  1.00  0.00           N  
ATOM     49  CA  DVA A   4       4.020   3.914   9.135  1.00  0.00           C  
ATOM     50  C   DVA A   4       4.294   5.084  10.085  1.00  0.00           C  
ATOM     51  O   DVA A   4       5.198   4.985  10.919  1.00  0.00           O  
ATOM     52  CB  DVA A   4       5.336   3.565   8.415  1.00  0.00           C  
ATOM     53  CG1 DVA A   4       5.909   4.799   7.717  1.00  0.00           C  
ATOM     54  CG2 DVA A   4       5.075   2.454   7.417  1.00  0.00           C  
ATOM     55  H   DVA A   4       4.106   2.254  10.509  1.00  0.00           H  
ATOM     56  HA  DVA A   4       3.296   4.185   8.384  1.00  0.00           H  
ATOM     57  HB  DVA A   4       6.072   3.222   9.151  1.00  0.00           H  
ATOM     58 1HG1 DVA A   4       6.839   4.528   7.221  1.00  0.00           H  
ATOM     59 2HG1 DVA A   4       6.113   5.589   8.437  1.00  0.00           H  
ATOM     60 3HG1 DVA A   4       5.197   5.162   6.977  1.00  0.00           H  
ATOM     61 1HG2 DVA A   4       6.001   2.195   6.914  1.00  0.00           H  
ATOM     62 2HG2 DVA A   4       4.342   2.788   6.686  1.00  0.00           H  
ATOM     63 3HG2 DVA A   4       4.693   1.573   7.934  1.00  0.00           H  
ATOM     64  N   PRO A   5       3.639   6.252   9.938  1.00  0.00           N  
ATOM     65  CA  PRO A   5       3.937   7.390  10.768  1.00  0.00           C  
ATOM     66  C   PRO A   5       3.809   6.987  12.234  1.00  0.00           C  
ATOM     67  O   PRO A   5       3.025   6.080  12.548  1.00  0.00           O  
ATOM     68  CB  PRO A   5       2.862   8.409  10.347  1.00  0.00           C  
ATOM     69  CG  PRO A   5       2.489   7.999   8.933  1.00  0.00           C  
ATOM     70  CD  PRO A   5       2.602   6.473   8.916  1.00  0.00           C  
ATOM     71  HA  PRO A   5       4.948   7.718  10.499  1.00  0.00           H  
ATOM     72 1HB  PRO A   5       2.008   8.372  11.041  1.00  0.00           H  
ATOM     73 2HB  PRO A   5       3.259   9.431  10.382  1.00  0.00           H  
ATOM     74 1HG  PRO A   5       1.471   8.351   8.695  1.00  0.00           H  
ATOM     75 2HG  PRO A   5       3.165   8.479   8.210  1.00  0.00           H  
ATOM     76 1HD  PRO A   5       1.661   5.961   9.187  1.00  0.00           H  
ATOM     77 2HD  PRO A   5       2.954   6.207   7.912  1.00  0.00           H  
ATOM     78  N   DPR A   6       4.555   7.663  13.135  1.00  0.00           N  
ATOM     79  CA  DPR A   6       4.632   7.492  14.583  1.00  0.00           C  
ATOM     80  C   DPR A   6       4.899   6.032  14.971  1.00  0.00           C  
ATOM     81  O   DPR A   6       4.766   5.669  16.141  1.00  0.00           O  
ATOM     82  CB  DPR A   6       5.811   8.408  14.943  1.00  0.00           C  
ATOM     83  CG  DPR A   6       5.841   9.451  13.886  1.00  0.00           C  
ATOM     84  CD  DPR A   6       5.452   8.741  12.638  1.00  0.00           C  
ATOM     85  HA  DPR A   6       3.703   7.850  15.044  1.00  0.00           H  
ATOM     86 1HB  DPR A   6       6.726   7.835  14.943  1.00  0.00           H  
ATOM     87 2HB  DPR A   6       5.693   8.820  15.950  1.00  0.00           H  
ATOM     88 1HG  DPR A   6       6.847   9.897  13.825  1.00  0.00           H  
ATOM     89 2HG  DPR A   6       5.149  10.269  14.140  1.00  0.00           H  
ATOM     90 1HD  DPR A   6       6.343   8.319  12.145  1.00  0.00           H  
ATOM     91 2HD  DPR A   6       4.921   9.457  12.007  1.00  0.00           H  
ATOM     92  N   DAL A   7       5.260   5.164  14.009  1.00  0.00           N  
ATOM     93  CA  DAL A   7       5.506   3.764  14.306  1.00  0.00           C  
ATOM     94  C   DAL A   7       4.314   3.147  14.995  1.00  0.00           C  
ATOM     95  O   DAL A   7       4.461   2.182  15.737  1.00  0.00           O  
ATOM     96  CB  DAL A   7       5.744   2.998  13.054  1.00  0.00           C  
ATOM     97  H   DAL A   7       5.369   5.425  13.022  1.00  0.00           H  
ATOM     98  HA  DAL A   7       6.376   3.686  14.939  1.00  0.00           H  
ATOM     99 1HB  DAL A   7       5.930   1.969  13.334  1.00  0.00           H  
ATOM    100 2HB  DAL A   7       6.605   3.396  12.521  1.00  0.00           H  
ATOM    101 3HB  DAL A   7       4.869   3.052  12.420  1.00  0.00           H  
ATOM    102  N   DPH A   8       3.116   3.699  14.812  1.00  0.00           N  
ATOM    103  CA  DPH A   8       1.971   3.100  15.481  1.00  0.00           C  
ATOM    104  C   DPH A   8       2.221   2.927  16.995  1.00  0.00           C  
ATOM    105  O   DPH A   8       1.615   2.040  17.602  1.00  0.00           O  
ATOM    106  CB  DPH A   8       0.724   3.954  15.215  1.00  0.00           C  
ATOM    107  CG  DPH A   8       0.618   5.275  15.938  1.00  0.00           C  
ATOM    108  CD1 DPH A   8       0.013   5.355  17.184  1.00  0.00           C  
ATOM    109  CD2 DPH A   8       1.074   6.447  15.349  1.00  0.00           C  
ATOM    110  CE1 DPH A   8      -0.128   6.570  17.825  1.00  0.00           C  
ATOM    111  CE2 DPH A   8       0.934   7.663  15.985  1.00  0.00           C  
ATOM    112  CZ  DPH A   8       0.332   7.725  17.224  1.00  0.00           C  
ATOM    113  H   DPH A   8       3.021   4.512  14.190  1.00  0.00           H  
ATOM    114  HA  DPH A   8       1.804   2.109  15.068  1.00  0.00           H  
ATOM    115 1HB  DPH A   8      -0.158   3.369  15.462  1.00  0.00           H  
ATOM    116 2HB  DPH A   8       0.672   4.167  14.149  1.00  0.00           H  
ATOM    117  HD1 DPH A   8      -0.360   4.440  17.657  1.00  0.00           H  
ATOM    118  HD2 DPH A   8       1.536   6.405  14.367  1.00  0.00           H  
ATOM    119  HE1 DPH A   8      -0.605   6.617  18.804  1.00  0.00           H  
ATOM    120  HE2 DPH A   8       1.294   8.575  15.507  1.00  0.00           H  
ATOM    121  HZ  DPH A   8       0.219   8.683  17.729  1.00  0.00           H  
ATOM    122  N   DPH A   9       3.097   3.740  17.619  1.00  0.00           N  
ATOM    123  CA  DPH A   9       3.366   3.537  19.037  1.00  0.00           C  
ATOM    124  C   DPH A   9       4.863   3.221  19.260  1.00  0.00           C  
ATOM    125  O   DPH A   9       5.228   2.653  20.292  1.00  0.00           O  
ATOM    126  CB  DPH A   9       2.938   4.777  19.820  1.00  0.00           C  
ATOM    127  CG  DPH A   9       3.747   6.014  19.597  1.00  0.00           C  
ATOM    128  CD1 DPH A   9       4.808   6.329  20.423  1.00  0.00           C  
ATOM    129  CD2 DPH A   9       3.459   6.851  18.568  1.00  0.00           C  
ATOM    130  CE1 DPH A   9       5.532   7.480  20.216  1.00  0.00           C  
ATOM    131  CE2 DPH A   9       4.172   7.991  18.347  1.00  0.00           C  
ATOM    132  CZ  DPH A   9       5.212   8.313  19.173  1.00  0.00           C  
ATOM    133  H   DPH A   9       3.572   4.480  17.103  1.00  0.00           H  
ATOM    134  HA  DPH A   9       2.785   2.688  19.394  1.00  0.00           H  
ATOM    135 1HB  DPH A   9       2.960   4.549  20.882  1.00  0.00           H  
ATOM    136 2HB  DPH A   9       1.909   5.007  19.565  1.00  0.00           H  
ATOM    137  HD1 DPH A   9       5.061   5.660  21.248  1.00  0.00           H  
ATOM    138  HD2 DPH A   9       2.653   6.595  17.916  1.00  0.00           H  
ATOM    139  HE1 DPH A   9       6.361   7.726  20.877  1.00  0.00           H  
ATOM    140  HE2 DPH A   9       3.909   8.636  17.515  1.00  0.00           H  
ATOM    141  HZ  DPH A   9       5.785   9.222  19.002  1.00  0.00           H  
ATOM    142  N   DLE A  10       5.733   3.561  18.287  1.00  0.00           N  
ATOM    143  CA  DLE A  10       7.182   3.315  18.421  1.00  0.00           C  
ATOM    144  C   DLE A  10       7.652   1.936  17.921  1.00  0.00           C  
ATOM    145  O   DLE A  10       8.717   1.461  18.324  1.00  0.00           O  
ATOM    146  CB  DLE A  10       7.947   4.331  17.567  1.00  0.00           C  
ATOM    147  CG  DLE A  10       7.802   5.800  17.908  1.00  0.00           C  
ATOM    148  CD1 DLE A  10       8.501   6.590  16.852  1.00  0.00           C  
ATOM    149  CD2 DLE A  10       8.418   6.097  19.270  1.00  0.00           C  
ATOM    150  H   DLE A  10       5.384   4.053  17.465  1.00  0.00           H  
ATOM    151  HA  DLE A  10       7.451   3.411  19.468  1.00  0.00           H  
ATOM    152 1HB  DLE A  10       7.654   4.209  16.557  1.00  0.00           H  
ATOM    153 2HB  DLE A  10       9.005   4.086  17.631  1.00  0.00           H  
ATOM    154  HG  DLE A  10       6.748   6.073  17.901  1.00  0.00           H  
ATOM    155 1HD1 DLE A  10       8.394   7.654  17.062  1.00  0.00           H  
ATOM    156 2HD1 DLE A  10       8.063   6.360  15.890  1.00  0.00           H  
ATOM    157 3HD1 DLE A  10       9.557   6.326  16.837  1.00  0.00           H  
ATOM    158 1HD2 DLE A  10       8.324   7.159  19.481  1.00  0.00           H  
ATOM    159 2HD2 DLE A  10       9.473   5.826  19.260  1.00  0.00           H  
ATOM    160 3HD2 DLE A  10       7.908   5.533  20.044  1.00  0.00           H  
ATOM    161  N   LEU A  11       6.889   1.303  17.032  1.00  0.00           N  
ATOM    162  CA  LEU A  11       7.259   0.030  16.437  1.00  0.00           C  
ATOM    163  C   LEU A  11       8.356   0.180  15.371  1.00  0.00           C  
ATOM    164  O   LEU A  11       8.374   1.174  14.638  1.00  0.00           O  
ATOM    165  CB  LEU A  11       6.033  -0.596  15.753  1.00  0.00           C  
ATOM    166  CG  LEU A  11       4.834  -0.949  16.658  1.00  0.00           C  
ATOM    167  CD1 LEU A  11       3.674  -1.349  15.773  1.00  0.00           C  
ATOM    168  CD2 LEU A  11       5.199  -2.091  17.611  1.00  0.00           C  
ATOM    169  H   LEU A  11       6.016   1.723  16.721  1.00  0.00           H  
ATOM    170  HA  LEU A  11       7.608  -0.600  17.244  1.00  0.00           H  
ATOM    171 1HB  LEU A  11       5.673   0.112  15.015  1.00  0.00           H  
ATOM    172 2HB  LEU A  11       6.330  -1.493  15.221  1.00  0.00           H  
ATOM    173  HG  LEU A  11       4.536  -0.068  17.237  1.00  0.00           H  
ATOM    174 1HD1 LEU A  11       2.811  -1.586  16.393  1.00  0.00           H  
ATOM    175 2HD1 LEU A  11       3.428  -0.516  15.118  1.00  0.00           H  
ATOM    176 3HD1 LEU A  11       3.946  -2.216  15.187  1.00  0.00           H  
ATOM    177 1HD2 LEU A  11       4.332  -2.327  18.230  1.00  0.00           H  
ATOM    178 2HD2 LEU A  11       5.484  -2.972  17.036  1.00  0.00           H  
ATOM    179 3HD2 LEU A  11       6.020  -1.798  18.256  1.00  0.00           H  
ATOM    180  N   PRO A  12       9.237  -0.823  15.186  1.00  0.00           N  
ATOM    181  CA  PRO A  12      10.260  -0.893  14.146  1.00  0.00           C  
ATOM    182  C   PRO A  12       9.594  -1.251  12.823  1.00  0.00           C  
ATOM    183  O   PRO A  12       9.768  -2.355  12.309  1.00  0.00           O  
ATOM    184  CB  PRO A  12      11.156  -2.030  14.644  1.00  0.00           C  
ATOM    185  CG  PRO A  12      10.213  -2.951  15.387  1.00  0.00           C  
ATOM    186  CD  PRO A  12       9.209  -2.020  16.067  1.00  0.00           C  
ATOM    187  HA  PRO A  12      10.804   0.062  14.085  1.00  0.00           H  
ATOM    188 1HB  PRO A  12      11.653  -2.522  13.793  1.00  0.00           H  
ATOM    189 2HB  PRO A  12      11.953  -1.626  15.286  1.00  0.00           H  
ATOM    190 1HG  PRO A  12       9.734  -3.647  14.677  1.00  0.00           H  
ATOM    191 2HG  PRO A  12      10.775  -3.571  16.104  1.00  0.00           H  
ATOM    192 1HD  PRO A  12       8.226  -2.506  16.063  1.00  0.00           H  
ATOM    193 2HD  PRO A  12       9.549  -1.764  17.084  1.00  0.00           H  
TER                                                                             
CONECT    1    2    9  182                                                      
CONECT    2    1    3    5   10                                                 
CONECT    3    2    4   20                                                      
CONECT    4    3                                                                
CONECT    5    2    6    7   11                                                 
CONECT    6    5    8   12   13                                                 
CONECT    7    5   14   15   16                                                 
CONECT    8    6   17   18   19                                                 
CONECT    9    1                                                                
CONECT   10    2                                                                
CONECT   11    5                                                                
CONECT   12    6                                                                
CONECT   13    6                                                                
CONECT   14    7                                                                
CONECT   15    7                                                                
CONECT   16    7                                                                
CONECT   17    8                                                                
CONECT   18    8                                                                
CONECT   19    8                                                                
CONECT   20    3   21   26                                                      
CONECT   21   20   22   24   27                                                 
CONECT   22   21   23   34                                                      
CONECT   23   22                                                                
CONECT   24   21   25   28   29                                                 
CONECT   25   24   26   30   31                                                 
CONECT   26   20   25   32   33                                                 
CONECT   27   21                                                                
CONECT   28   24                                                                
CONECT   29   24                                                                
CONECT   30   25                                                                
CONECT   31   25                                                                
CONECT   32   26                                                                
CONECT   33   26                                                                
CONECT   34   22                                                                
CONECT   36   48                                                                
CONECT   48   36   49   55                                                      
CONECT   49   48   50   52   56                                                 
CONECT   50   49   51   64                                                      
CONECT   51   50                                                                
CONECT   52   49   53   54   57                                                 
CONECT   53   52   58   59   60                                                 
CONECT   54   52   61   62   63                                                 
CONECT   55   48                                                                
CONECT   56   49                                                                
CONECT   57   52                                                                
CONECT   58   53                                                                
CONECT   59   53                                                                
CONECT   60   53                                                                
CONECT   61   54                                                                
CONECT   62   54                                                                
CONECT   63   54                                                                
CONECT   64   50                                                                
CONECT   66   78                                                                
CONECT   78   66   79   84                                                      
CONECT   79   78   80   82   85                                                 
CONECT   80   79   81   92                                                      
CONECT   81   80                                                                
CONECT   82   79   83   86   87                                                 
CONECT   83   82   84   88   89                                                 
CONECT   84   78   83   90   91                                                 
CONECT   85   79                                                                
CONECT   86   82                                                                
CONECT   87   82                                                                
CONECT   88   83                                                                
CONECT   89   83                                                                
CONECT   90   84                                                                
CONECT   91   84                                                                
CONECT   92   80   93   97                                                      
CONECT   93   92   94   96   98                                                 
CONECT   94   93   95  102                                                      
CONECT   95   94                                                                
CONECT   96   93   99  100  101                                                 
CONECT   97   92                                                                
CONECT   98   93                                                                
CONECT   99   96                                                                
CONECT  100   96                                                                
CONECT  101   96                                                                
CONECT  102   94  103  113                                                      
CONECT  103  102  104  106  114                                                 
CONECT  104  103  105  122                                                      
CONECT  105  104                                                                
CONECT  106  103  107  115  116                                                 
CONECT  107  106  108  109                                                      
CONECT  108  107  110  117                                                      
CONECT  109  107  111  118                                                      
CONECT  110  108  112  119                                                      
CONECT  111  109  112  120                                                      
CONECT  112  110  111  121                                                      
CONECT  113  102                                                                
CONECT  114  103                                                                
CONECT  115  106                                                                
CONECT  116  106                                                                
CONECT  117  108                                                                
CONECT  118  109                                                                
CONECT  119  110                                                                
CONECT  120  111                                                                
CONECT  121  112                                                                
CONECT  122  104  123  133                                                      
CONECT  123  122  124  126  134                                                 
CONECT  124  123  125  142                                                      
CONECT  125  124                                                                
CONECT  126  123  127  135  136                                                 
CONECT  127  126  128  129                                                      
CONECT  128  127  130  137                                                      
CONECT  129  127  131  138                                                      
CONECT  130  128  132  139                                                      
CONECT  131  129  132  140                                                      
CONECT  132  130  131  141                                                      
CONECT  133  122                                                                
CONECT  134  123                                                                
CONECT  135  126                                                                
CONECT  136  126                                                                
CONECT  137  128                                                                
CONECT  138  129                                                                
CONECT  139  130                                                                
CONECT  140  131                                                                
CONECT  141  132                                                                
CONECT  142  124  143  150                                                      
CONECT  143  142  144  146  151                                                 
CONECT  144  143  145  161                                                      
CONECT  145  144                                                                
CONECT  146  143  147  152  153                                                 
CONECT  147  146  148  149  154                                                 
CONECT  148  147  155  156  157                                                 
CONECT  149  147  158  159  160                                                 
CONECT  150  142                                                                
CONECT  151  143                                                                
CONECT  152  146                                                                
CONECT  153  146                                                                
CONECT  154  147                                                                
CONECT  155  148                                                                
CONECT  156  148                                                                
CONECT  157  148                                                                
CONECT  158  149                                                                
CONECT  159  149                                                                
CONECT  160  149                                                                
CONECT  161  144                                                                
CONECT  182    1                                                                
C6s 0
end_unsatselection_count 0
nme_count 0
nme_count2 0
oversat 0
score -16.728
silent_score -16.728
time 18
total_hbonds -6.5
