# Supplementary material for: Accurate de novo design of membrane-traversing macrocycles
Source: Cell. 2022 Sep 15;185(19):3520–3532.e26. doi: 10.1016/j.cell.2022.07.019 (PMC9490236; doi:10.1016/j.cell.2022.07.019)
Supplement: Data S2. Amino acid sequences and computational models, related to Figures 1 and 3 [file mmc6.zip › Supplemental_Data_File_2/design_models/12-mers/D12.8.pdb]

HEADER                                            28-MAY-20   XXXX              
EXPDTA    THEORETICAL MODEL                                                     
REMARK 220                                                                      
REMARK 220 EXPERIMENTAL DETAILS                                                 
REMARK 220  EXPERIMENT TYPE                : THEORETICAL MODELLING              
REMARK 220  DATE OF DATA COLLECTION        : 28-MAY-20                          
REMARK 220                                                                      
REMARK 220 REMARK: MODEL GENERATED BY ROSETTA                                   
REMARK 220  VERSION 2019.50.post.dev+96.master.4bb7883abb1                      
LINK         N   PHE A   1                 C   DLE A  12                  1.33  
ATOM      1  N   PHE A   1      11.401  -1.069   3.739  1.00  0.00           N  
ATOM      2  CA  PHE A   1      12.823  -0.903   3.429  1.00  0.00           C  
ATOM      3  C   PHE A   1      13.088   0.275   2.482  1.00  0.00           C  
ATOM      4  O   PHE A   1      13.946   1.117   2.748  1.00  0.00           O  
ATOM      5  CB  PHE A   1      13.394  -2.191   2.839  1.00  0.00           C  
ATOM      6  CG  PHE A   1      14.804  -2.052   2.416  1.00  0.00           C  
ATOM      7  CD1 PHE A   1      15.836  -2.179   3.323  1.00  0.00           C  
ATOM      8  CD2 PHE A   1      15.102  -1.769   1.106  1.00  0.00           C  
ATOM      9  CE1 PHE A   1      17.141  -2.026   2.918  1.00  0.00           C  
ATOM     10  CE2 PHE A   1      16.402  -1.611   0.697  1.00  0.00           C  
ATOM     11  CZ  PHE A   1      17.423  -1.741   1.603  1.00  0.00           C  
ATOM     12  H   PHE A   1      10.989  -1.989   3.682  1.00  0.00           H  
ATOM     13  HA  PHE A   1      13.348  -0.700   4.362  1.00  0.00           H  
ATOM     14 1HB  PHE A   1      13.328  -2.988   3.579  1.00  0.00           H  
ATOM     15 2HB  PHE A   1      12.810  -2.502   1.983  1.00  0.00           H  
ATOM     16  HD1 PHE A   1      15.609  -2.398   4.366  1.00  0.00           H  
ATOM     17  HD2 PHE A   1      14.284  -1.661   0.397  1.00  0.00           H  
ATOM     18  HE1 PHE A   1      17.951  -2.127   3.640  1.00  0.00           H  
ATOM     19  HE2 PHE A   1      16.627  -1.380  -0.343  1.00  0.00           H  
ATOM     20  HZ  PHE A   1      18.456  -1.616   1.282  1.00  0.00           H  
ATOM     21  N   ALA A   2      12.348   0.337   1.374  1.00  0.00           N  
ATOM     22  CA  ALA A   2      12.498   1.445   0.437  1.00  0.00           C  
ATOM     23  C   ALA A   2      11.172   1.697  -0.300  1.00  0.00           C  
ATOM     24  O   ALA A   2      10.963   1.137  -1.384  1.00  0.00           O  
ATOM     25  CB  ALA A   2      13.633   1.204  -0.542  1.00  0.00           C  
ATOM     26  H   ALA A   2      11.677  -0.415   1.198  1.00  0.00           H  
ATOM     27  HA  ALA A   2      12.787   2.316   0.999  1.00  0.00           H  
ATOM     28 1HB  ALA A   2      13.738   2.071  -1.191  1.00  0.00           H  
ATOM     29 2HB  ALA A   2      14.560   1.053   0.012  1.00  0.00           H  
ATOM     30 3HB  ALA A   2      13.444   0.367  -1.130  1.00  0.00           H  
ATOM     31  N   DPR A   3      10.258   2.523   0.267  1.00  0.00           N  
ATOM     32  CA  DPR A   3       8.956   2.864  -0.274  1.00  0.00           C  
ATOM     33  C   DPR A   3       8.221   1.579  -0.621  1.00  0.00           C  
ATOM     34  O   DPR A   3       8.688   0.503  -0.288  1.00  0.00           O  
ATOM     35  CB  DPR A   3       8.307   3.660   0.878  1.00  0.00           C  
ATOM     36  CG  DPR A   3       9.450   4.199   1.671  1.00  0.00           C  
ATOM     37  CD  DPR A   3      10.544   3.182   1.564  1.00  0.00           C  
ATOM     38  HA  DPR A   3       9.117   3.488  -1.163  1.00  0.00           H  
ATOM     39 1HB  DPR A   3       7.652   3.024   1.472  1.00  0.00           H  
ATOM     40 2HB  DPR A   3       7.694   4.480   0.488  1.00  0.00           H  
ATOM     41 1HG  DPR A   3       9.137   4.357   2.716  1.00  0.00           H  
ATOM     42 2HG  DPR A   3       9.750   5.183   1.282  1.00  0.00           H  
ATOM     43 1HD  DPR A   3      10.520   2.470   2.374  1.00  0.00           H  
ATOM     44 2HD  DPR A   3      11.461   3.771   1.550  1.00  0.00           H  
ATOM     45  N   PRO A   4       7.088   1.638  -1.322  1.00  0.00           N  
ATOM     46  CA  PRO A   4       6.327   0.509  -1.821  1.00  0.00           C  
ATOM     47  C   PRO A   4       6.969  -0.041  -3.100  1.00  0.00           C  
ATOM     48  O   PRO A   4       6.260  -0.472  -4.012  1.00  0.00           O  
ATOM     49  CB  PRO A   4       4.973   1.136  -2.129  1.00  0.00           C  
ATOM     50  CG  PRO A   4       5.323   2.530  -2.592  1.00  0.00           C  
ATOM     51  CD  PRO A   4       6.509   2.947  -1.714  1.00  0.00           C  
ATOM     52  HA  PRO A   4       6.252  -0.253  -1.042  1.00  0.00           H  
ATOM     53 1HB  PRO A   4       4.446   0.544  -2.894  1.00  0.00           H  
ATOM     54 2HB  PRO A   4       4.342   1.124  -1.227  1.00  0.00           H  
ATOM     55 1HG  PRO A   4       5.573   2.517  -3.666  1.00  0.00           H  
ATOM     56 2HG  PRO A   4       4.453   3.196  -2.480  1.00  0.00           H  
ATOM     57 1HD  PRO A   4       7.212   3.537  -2.317  1.00  0.00           H  
ATOM     58 2HD  PRO A   4       6.132   3.491  -0.847  1.00  0.00           H  
ATOM     59  N   LEU A   5       8.294   0.033  -3.227  1.00  0.00           N  
ATOM     60  CA  LEU A   5       8.928  -0.304  -4.487  1.00  0.00           C  
ATOM     61  C   LEU A   5       9.118  -1.799  -4.750  1.00  0.00           C  
ATOM     62  O   LEU A   5      10.229  -2.337  -4.720  1.00  0.00           O  
ATOM     63  CB  LEU A   5      10.284   0.404  -4.522  1.00  0.00           C  
ATOM     64  CG  LEU A   5      10.268   1.965  -4.384  1.00  0.00           C  
ATOM     65  CD1 LEU A   5      11.717   2.456  -4.337  1.00  0.00           C  
ATOM     66  CD2 LEU A   5       9.497   2.616  -5.530  1.00  0.00           C  
ATOM     67  H   LEU A   5       8.907   0.362  -2.466  1.00  0.00           H  
ATOM     68  HA  LEU A   5       8.306   0.083  -5.289  1.00  0.00           H  
ATOM     69 1HB  LEU A   5      10.856   0.059  -3.695  1.00  0.00           H  
ATOM     70 2HB  LEU A   5      10.800   0.142  -5.442  1.00  0.00           H  
ATOM     71  HG  LEU A   5       9.797   2.238  -3.442  1.00  0.00           H  
ATOM     72 1HD1 LEU A   5      11.733   3.537  -4.210  1.00  0.00           H  
ATOM     73 2HD1 LEU A   5      12.228   1.984  -3.496  1.00  0.00           H  
ATOM     74 3HD1 LEU A   5      12.224   2.191  -5.263  1.00  0.00           H  
ATOM     75 1HD2 LEU A   5       9.513   3.698  -5.400  1.00  0.00           H  
ATOM     76 2HD2 LEU A   5       9.966   2.359  -6.480  1.00  0.00           H  
ATOM     77 3HD2 LEU A   5       8.465   2.279  -5.533  1.00  0.00           H  
ATOM     78  N   DVA A   6       8.002  -2.457  -5.012  1.00  0.00           N  
ATOM     79  CA  DVA A   6       7.970  -3.887  -5.279  1.00  0.00           C  
ATOM     80  C   DVA A   6       8.520  -4.638  -4.066  1.00  0.00           C  
ATOM     81  O   DVA A   6       8.093  -4.362  -2.959  1.00  0.00           O  
ATOM     82  CB  DVA A   6       6.503  -4.308  -5.593  1.00  0.00           C  
ATOM     83  CG1 DVA A   6       5.589  -4.117  -4.359  1.00  0.00           C  
ATOM     84  CG2 DVA A   6       6.444  -5.755  -6.065  1.00  0.00           C  
ATOM     85  H   DVA A   6       7.149  -1.894  -4.991  1.00  0.00           H  
ATOM     86  HA  DVA A   6       8.575  -4.058  -6.162  1.00  0.00           H  
ATOM     87  HB  DVA A   6       6.126  -3.650  -6.375  1.00  0.00           H  
ATOM     88 1HG1 DVA A   6       4.570  -4.377  -4.634  1.00  0.00           H  
ATOM     89 2HG1 DVA A   6       5.620  -3.078  -4.034  1.00  0.00           H  
ATOM     90 3HG1 DVA A   6       5.890  -4.754  -3.543  1.00  0.00           H  
ATOM     91 1HG2 DVA A   6       5.413  -6.012  -6.301  1.00  0.00           H  
ATOM     92 2HG2 DVA A   6       6.809  -6.421  -5.283  1.00  0.00           H  
ATOM     93 3HG2 DVA A   6       7.052  -5.874  -6.959  1.00  0.00           H  
ATOM     94  N   PRO A   7       9.472  -5.576  -4.199  1.00  0.00           N  
ATOM     95  CA  PRO A   7      10.056  -6.340  -3.094  1.00  0.00           C  
ATOM     96  C   PRO A   7      10.673  -5.464  -1.996  1.00  0.00           C  
ATOM     97  O   PRO A   7      10.829  -5.899  -0.857  1.00  0.00           O  
ATOM     98  CB  PRO A   7      11.169  -7.122  -3.815  1.00  0.00           C  
ATOM     99  CG  PRO A   7      10.727  -7.222  -5.250  1.00  0.00           C  
ATOM    100  CD  PRO A   7      10.018  -5.922  -5.530  1.00  0.00           C  
ATOM    101  HA  PRO A   7       9.297  -7.018  -2.672  1.00  0.00           H  
ATOM    102 1HB  PRO A   7      12.128  -6.590  -3.700  1.00  0.00           H  
ATOM    103 2HB  PRO A   7      11.295  -8.109  -3.341  1.00  0.00           H  
ATOM    104 1HG  PRO A   7      11.601  -7.378  -5.903  1.00  0.00           H  
ATOM    105 2HG  PRO A   7      10.073  -8.098  -5.383  1.00  0.00           H  
ATOM    106 1HD  PRO A   7      10.714  -5.137  -5.884  1.00  0.00           H  
ATOM    107 2HD  PRO A   7       9.238  -6.140  -6.253  1.00  0.00           H  
ATOM    108  N   LEU A   8      11.008  -4.216  -2.309  1.00  0.00           N  
ATOM    109  CA  LEU A   8      11.611  -3.325  -1.331  1.00  0.00           C  
ATOM    110  C   LEU A   8      10.535  -2.819  -0.373  1.00  0.00           C  
ATOM    111  O   LEU A   8      10.822  -2.175   0.640  1.00  0.00           O  
ATOM    112  CB  LEU A   8      12.214  -2.164  -2.077  1.00  0.00           C  
ATOM    113  CG  LEU A   8      13.377  -2.495  -3.084  1.00  0.00           C  
ATOM    114  CD1 LEU A   8      13.744  -1.235  -3.855  1.00  0.00           C  
ATOM    115  CD2 LEU A   8      14.596  -3.021  -2.351  1.00  0.00           C  
ATOM    116  H   LEU A   8      10.853  -3.834  -3.247  1.00  0.00           H  
ATOM    117  HA  LEU A   8      12.365  -3.862  -0.762  1.00  0.00           H  
ATOM    118 1HB  LEU A   8      11.430  -1.688  -2.606  1.00  0.00           H  
ATOM    119 2HB  LEU A   8      12.573  -1.499  -1.348  1.00  0.00           H  
ATOM    120  HG  LEU A   8      13.029  -3.244  -3.796  1.00  0.00           H  
ATOM    121 1HD1 LEU A   8      14.532  -1.463  -4.569  1.00  0.00           H  
ATOM    122 2HD1 LEU A   8      12.874  -0.877  -4.394  1.00  0.00           H  
ATOM    123 3HD1 LEU A   8      14.088  -0.466  -3.177  1.00  0.00           H  
ATOM    124 1HD2 LEU A   8      15.383  -3.240  -3.072  1.00  0.00           H  
ATOM    125 2HD2 LEU A   8      14.938  -2.272  -1.675  1.00  0.00           H  
ATOM    126 3HD2 LEU A   8      14.355  -3.930  -1.806  1.00  0.00           H  
ATOM    127  N   ALA A   9       9.277  -3.102  -0.705  1.00  0.00           N  
ATOM    128  CA  ALA A   9       8.135  -2.734   0.096  1.00  0.00           C  
ATOM    129  C   ALA A   9       8.112  -3.544   1.384  1.00  0.00           C  
ATOM    130  O   ALA A   9       7.438  -3.174   2.350  1.00  0.00           O  
ATOM    131  CB  ALA A   9       6.862  -3.016  -0.678  1.00  0.00           C  
ATOM    132  H   ALA A   9       9.090  -3.631  -1.554  1.00  0.00           H  
ATOM    133  HA  ALA A   9       8.207  -1.685   0.332  1.00  0.00           H  
ATOM    134 1HB  ALA A   9       6.001  -2.729  -0.084  1.00  0.00           H  
ATOM    135 2HB  ALA A   9       6.872  -2.462  -1.606  1.00  0.00           H  
ATOM    136 3HB  ALA A   9       6.809  -4.077  -0.898  1.00  0.00           H  
ATOM    137  N   ILE A  10       8.823  -4.674   1.418  1.00  0.00           N  
ATOM    138  CA  ILE A  10       8.791  -5.487   2.609  1.00  0.00           C  
ATOM    139  C   ILE A  10       9.417  -4.682   3.754  1.00  0.00           C  
ATOM    140  O   ILE A  10      10.558  -4.225   3.630  1.00  0.00           O  
ATOM    141  CB  ILE A  10       9.562  -6.799   2.382  1.00  0.00           C  
ATOM    142  CG1 ILE A  10       8.826  -7.622   1.280  1.00  0.00           C  
ATOM    143  CG2 ILE A  10       9.685  -7.588   3.709  1.00  0.00           C  
ATOM    144  CD1 ILE A  10       9.601  -8.809   0.741  1.00  0.00           C  
ATOM    145  H   ILE A  10       9.395  -4.963   0.617  1.00  0.00           H  
ATOM    146  HA  ILE A  10       7.765  -5.759   2.795  1.00  0.00           H  
ATOM    147  HB  ILE A  10      10.560  -6.569   1.999  1.00  0.00           H  
ATOM    148 1HG1 ILE A  10       7.884  -7.980   1.686  1.00  0.00           H  
ATOM    149 2HG1 ILE A  10       8.611  -6.962   0.439  1.00  0.00           H  
ATOM    150 1HG2 ILE A  10      10.236  -8.506   3.545  1.00  0.00           H  
ATOM    151 2HG2 ILE A  10      10.217  -6.996   4.451  1.00  0.00           H  
ATOM    152 3HG2 ILE A  10       8.692  -7.828   4.084  1.00  0.00           H  
ATOM    153 1HD1 ILE A  10       9.008  -9.305  -0.026  1.00  0.00           H  
ATOM    154 2HD1 ILE A  10      10.538  -8.453   0.301  1.00  0.00           H  
ATOM    155 3HD1 ILE A  10       9.818  -9.515   1.532  1.00  0.00           H  
ATOM    156  N   DPR A  11       8.712  -4.498   4.891  1.00  0.00           N  
ATOM    157  CA  DPR A  11       9.167  -3.777   6.071  1.00  0.00           C  
ATOM    158  C   DPR A  11       9.430  -2.297   5.807  1.00  0.00           C  
ATOM    159  O   DPR A  11      10.054  -1.636   6.635  1.00  0.00           O  
ATOM    160  CB  DPR A  11       7.997  -3.980   7.048  1.00  0.00           C  
ATOM    161  CG  DPR A  11       6.797  -4.242   6.201  1.00  0.00           C  
ATOM    162  CD  DPR A  11       7.310  -5.000   5.013  1.00  0.00           C  
ATOM    163  HA  DPR A  11      10.077  -4.262   6.457  1.00  0.00           H  
ATOM    164 1HB  DPR A  11       7.879  -3.083   7.674  1.00  0.00           H  
ATOM    165 2HB  DPR A  11       8.223  -4.814   7.731  1.00  0.00           H  
ATOM    166 1HG  DPR A  11       6.321  -3.288   5.917  1.00  0.00           H  
ATOM    167 2HG  DPR A  11       6.047  -4.809   6.774  1.00  0.00           H  
ATOM    168 1HD  DPR A  11       6.674  -4.661   4.182  1.00  0.00           H  
ATOM    169 2HD  DPR A  11       7.276  -6.087   5.164  1.00  0.00           H  
ATOM    170  N   DLE A  12       8.944  -1.760   4.680  1.00  0.00           N  
ATOM    171  CA  DLE A  12       9.170  -0.355   4.387  1.00  0.00           C  
ATOM    172  C   DLE A  12      10.639  -0.039   4.092  1.00  0.00           C  
ATOM    173  O   DLE A  12      11.067   1.111   4.183  1.00  0.00           O  
ATOM    174  CB  DLE A  12       8.338   0.029   3.151  1.00  0.00           C  
ATOM    175  CG  DLE A  12       6.781   0.012   3.313  1.00  0.00           C  
ATOM    176  CD1 DLE A  12       6.122   0.211   1.950  1.00  0.00           C  
ATOM    177  CD2 DLE A  12       6.343   1.131   4.255  1.00  0.00           C  
ATOM    178  H   DLE A  12       8.420  -2.321   4.024  1.00  0.00           H  
ATOM    179  HA  DLE A  12       8.867   0.231   5.249  1.00  0.00           H  
ATOM    180 1HB  DLE A  12       8.602  -0.650   2.351  1.00  0.00           H  
ATOM    181 2HB  DLE A  12       8.626   1.027   2.839  1.00  0.00           H  
ATOM    182  HG  DLE A  12       6.467  -0.956   3.708  1.00  0.00           H  
ATOM    183 1HD1 DLE A  12       5.040   0.188   2.061  1.00  0.00           H  
ATOM    184 2HD1 DLE A  12       6.428  -0.581   1.290  1.00  0.00           H  
ATOM    185 3HD1 DLE A  12       6.411   1.155   1.537  1.00  0.00           H  
ATOM    186 1HD2 DLE A  12       5.257   1.112   4.352  1.00  0.00           H  
ATOM    187 2HD2 DLE A  12       6.653   2.093   3.845  1.00  0.00           H  
ATOM    188 3HD2 DLE A  12       6.783   0.999   5.235  1.00  0.00           H  
TER                                                                             
CONECT    1  172                                                                
CONECT   23   31                                                                
CONECT   31   23   32   37                                                      
CONECT   32   31   33   35   38                                                 
CONECT   33   32   34   45                                                      
CONECT   34   33                                                                
CONECT   35   32   36   39   40                                                 
CONECT   36   35   37   41   42                                                 
CONECT   37   31   36   43   44                                                 
CONECT   38   32                                                                
CONECT   39   35                                                                
CONECT   40   35                                                                
CONECT   41   36                                                                
CONECT   42   36                                                                
CONECT   43   37                                                                
CONECT   44   37                                                                
CONECT   45   33                                                                
CONECT   61   78                                                                
CONECT   78   61   79   85                                                      
CONECT   79   78   80   82   86                                                 
CONECT   80   79   81   94                                                      
CONECT   81   80                                                                
CONECT   82   79   83   84   87                                                 
CONECT   83   82   88   89   90                                                 
CONECT   84   82   91   92   93                                                 
CONECT   85   78                                                                
CONECT   86   79                                                                
CONECT   87   82                                                                
CONECT   88   83                                                                
CONECT   89   83                                                                
CONECT   90   83                                                                
CONECT   91   84                                                                
CONECT   92   84                                                                
CONECT   93   84                                                                
CONECT   94   80                                                                
CONECT  139  156                                                                
CONECT  156  139  157  162                                                      
CONECT  157  156  158  160  163                                                 
CONECT  158  157  159  170                                                      
CONECT  159  158                                                                
CONECT  160  157  161  164  165                                                 
CONECT  161  160  162  166  167                                                 
CONECT  162  156  161  168  169                                                 
CONECT  163  157                                                                
CONECT  164  160                                                                
CONECT  165  160                                                                
CONECT  166  161                                                                
CONECT  167  161                                                                
CONECT  168  162                                                                
CONECT  169  162                                                                
CONECT  170  158  171  178                                                      
CONECT  171  170  172  174  179                                                 
CONECT  172    1  171  173                                                      
CONECT  173  172                                                                
CONECT  174  171  175  180  181                                                 
CONECT  175  174  176  177  182                                                 
CONECT  176  175  183  184  185                                                 
CONECT  177  175  186  187  188                                                 
CONECT  178  170                                                                
CONECT  179  171                                                                
CONECT  180  174                                                                
CONECT  181  174                                                                
CONECT  182  175                                                                
CONECT  183  176                                                                
CONECT  184  176                                                                
CONECT  185  176                                                                
CONECT  186  177                                                                
CONECT  187  177                                                                
CONECT  188  177                                                                
C6s 0
end_unsatselection_count 0
nme_count 0
nme_count2 0
oversat 0
score -11.075
silent_score -11.075
time 10
total_hbonds -7.5
