# Supplementary material for: Accurate de novo design of membrane-traversing macrocycles
Source: Cell. 2022 Sep 15;185(19):3520–3532.e26. doi: 10.1016/j.cell.2022.07.019 (PMC9490236; doi:10.1016/j.cell.2022.07.019)
Supplement: Data S2. Amino acid sequences and computational models, related to Figures 1 and 3 [file mmc6.zip › Supplemental_Data_File_2/design_models/12-mers/D12.2.pdb]

HEADER                                            28-MAY-20   XXXX              
EXPDTA    THEORETICAL MODEL                                                     
REMARK 220                                                                      
REMARK 220 EXPERIMENTAL DETAILS                                                 
REMARK 220  EXPERIMENT TYPE                : THEORETICAL MODELLING              
REMARK 220  DATE OF DATA COLLECTION        : 28-MAY-20                          
REMARK 220                                                                      
REMARK 220 REMARK: MODEL GENERATED BY ROSETTA                                   
REMARK 220  VERSION 2019.50.post.dev+96.master.4bb7883abb1                      
LINK         N   ILE A   1                 C   DPR A  12                  1.33  
ATOM      1  N   ILE A   1       7.165   4.908 -11.295  1.00  0.00           N  
ATOM      2  CA  ILE A   1       6.098   5.890 -11.079  1.00  0.00           C  
ATOM      3  C   ILE A   1       6.462   7.074 -10.176  1.00  0.00           C  
ATOM      4  O   ILE A   1       6.845   6.891  -9.020  1.00  0.00           O  
ATOM      5  CB  ILE A   1       4.852   5.189 -10.494  1.00  0.00           C  
ATOM      6  CG1 ILE A   1       4.289   4.202 -11.557  1.00  0.00           C  
ATOM      7  CG2 ILE A   1       3.790   6.230 -10.043  1.00  0.00           C  
ATOM      8  CD1 ILE A   1       3.222   3.247 -11.046  1.00  0.00           C  
ATOM      9  H   ILE A   1       6.963   3.926 -11.167  1.00  0.00           H  
ATOM     10  HA  ILE A   1       5.830   6.229 -12.065  1.00  0.00           H  
ATOM     11  HB  ILE A   1       5.154   4.593  -9.631  1.00  0.00           H  
ATOM     12 1HG1 ILE A   1       3.867   4.780 -12.376  1.00  0.00           H  
ATOM     13 2HG1 ILE A   1       5.109   3.604 -11.946  1.00  0.00           H  
ATOM     14 1HG2 ILE A   1       2.930   5.722  -9.624  1.00  0.00           H  
ATOM     15 2HG2 ILE A   1       4.193   6.890  -9.278  1.00  0.00           H  
ATOM     16 3HG2 ILE A   1       3.470   6.823 -10.895  1.00  0.00           H  
ATOM     17 1HD1 ILE A   1       2.903   2.599 -11.862  1.00  0.00           H  
ATOM     18 2HD1 ILE A   1       3.637   2.637 -10.242  1.00  0.00           H  
ATOM     19 3HD1 ILE A   1       2.362   3.794 -10.676  1.00  0.00           H  
ATOM     20  N   DPR A   2       6.363   8.339 -10.650  1.00  0.00           N  
ATOM     21  CA  DPR A   2       6.658   9.565  -9.905  1.00  0.00           C  
ATOM     22  C   DPR A   2       8.068   9.581  -9.320  1.00  0.00           C  
ATOM     23  O   DPR A   2       8.355  10.353  -8.408  1.00  0.00           O  
ATOM     24  CB  DPR A   2       6.553  10.637 -11.004  1.00  0.00           C  
ATOM     25  CG  DPR A   2       5.629  10.071 -12.034  1.00  0.00           C  
ATOM     26  CD  DPR A   2       5.909   8.594 -12.047  1.00  0.00           C  
ATOM     27  HA  DPR A   2       5.905   9.716  -9.119  1.00  0.00           H  
ATOM     28 1HB  DPR A   2       7.559  10.852 -11.405  1.00  0.00           H  
ATOM     29 2HB  DPR A   2       6.182  11.578 -10.570  1.00  0.00           H  
ATOM     30 1HG  DPR A   2       5.822  10.546 -13.009  1.00  0.00           H  
ATOM     31 2HG  DPR A   2       4.585  10.302 -11.771  1.00  0.00           H  
ATOM     32 1HD  DPR A   2       6.697   8.326 -12.776  1.00  0.00           H  
ATOM     33 2HD  DPR A   2       4.945   8.118 -12.263  1.00  0.00           H  
ATOM     34  N   DPH A   3       8.947   8.751  -9.867  1.00  0.00           N  
ATOM     35  CA  DPH A   3      10.320   8.655  -9.435  1.00  0.00           C  
ATOM     36  C   DPH A   3      10.561   7.426  -8.570  1.00  0.00           C  
ATOM     37  O   DPH A   3      11.710   7.003  -8.333  1.00  0.00           O  
ATOM     38  CB  DPH A   3      11.208   8.674 -10.642  1.00  0.00           C  
ATOM     39  CG  DPH A   3      11.176   9.968 -11.331  1.00  0.00           C  
ATOM     40  CD1 DPH A   3      10.423  10.121 -12.479  1.00  0.00           C  
ATOM     41  CD2 DPH A   3      11.887  11.051 -10.841  1.00  0.00           C  
ATOM     42  CE1 DPH A   3      10.382  11.329 -13.129  1.00  0.00           C  
ATOM     43  CE2 DPH A   3      11.852  12.258 -11.488  1.00  0.00           C  
ATOM     44  CZ  DPH A   3      11.098  12.398 -12.636  1.00  0.00           C  
ATOM     45  H   DPH A   3       8.675   8.120 -10.623  1.00  0.00           H  
ATOM     46  HA  DPH A   3      10.546   9.537  -8.837  1.00  0.00           H  
ATOM     47 1HB  DPH A   3      10.853   7.939 -11.348  1.00  0.00           H  
ATOM     48 2HB  DPH A   3      12.200   8.428 -10.365  1.00  0.00           H  
ATOM     49  HD1 DPH A   3       9.858   9.269 -12.867  1.00  0.00           H  
ATOM     50  HD2 DPH A   3      12.481  10.941  -9.937  1.00  0.00           H  
ATOM     51  HE1 DPH A   3       9.785  11.441 -14.035  1.00  0.00           H  
ATOM     52  HE2 DPH A   3      12.418  13.105 -11.099  1.00  0.00           H  
ATOM     53  HZ  DPH A   3      11.067  13.357 -13.152  1.00  0.00           H  
ATOM     54  N   DAL A   4       9.478   6.788  -8.152  1.00  0.00           N  
ATOM     55  CA  DAL A   4       9.609   5.651  -7.284  1.00  0.00           C  
ATOM     56  C   DAL A   4      10.290   6.121  -6.020  1.00  0.00           C  
ATOM     57  O   DAL A   4       9.927   7.160  -5.470  1.00  0.00           O  
ATOM     58  CB  DAL A   4       8.261   5.020  -6.996  1.00  0.00           C  
ATOM     59  H   DAL A   4       8.549   7.122  -8.400  1.00  0.00           H  
ATOM     60  HA  DAL A   4      10.254   4.933  -7.743  1.00  0.00           H  
ATOM     61 1HB  DAL A   4       8.382   4.181  -6.334  1.00  0.00           H  
ATOM     62 2HB  DAL A   4       7.807   4.690  -7.934  1.00  0.00           H  
ATOM     63 3HB  DAL A   4       7.615   5.759  -6.526  1.00  0.00           H  
ATOM     64  N   LEU A   5      11.264   5.362  -5.540  1.00  0.00           N  
ATOM     65  CA  LEU A   5      11.971   5.728  -4.319  1.00  0.00           C  
ATOM     66  C   LEU A   5      12.931   6.916  -4.541  1.00  0.00           C  
ATOM     67  O   LEU A   5      13.501   7.430  -3.577  1.00  0.00           O  
ATOM     68  CB  LEU A   5      12.787   4.527  -3.800  1.00  0.00           C  
ATOM     69  CG  LEU A   5      11.970   3.249  -3.363  1.00  0.00           C  
ATOM     70  CD1 LEU A   5      12.937   2.152  -2.896  1.00  0.00           C  
ATOM     71  CD2 LEU A   5      10.964   3.585  -2.259  1.00  0.00           C  
ATOM     72  H   LEU A   5      11.525   4.508  -6.042  1.00  0.00           H  
ATOM     73  HA  LEU A   5      11.243   6.034  -3.576  1.00  0.00           H  
ATOM     74 1HB  LEU A   5      13.470   4.224  -4.589  1.00  0.00           H  
ATOM     75 2HB  LEU A   5      13.378   4.855  -2.948  1.00  0.00           H  
ATOM     76  HG  LEU A   5      11.444   2.867  -4.222  1.00  0.00           H  
ATOM     77 1HD1 LEU A   5      12.368   1.264  -2.626  1.00  0.00           H  
ATOM     78 2HD1 LEU A   5      13.627   1.898  -3.666  1.00  0.00           H  
ATOM     79 3HD1 LEU A   5      13.491   2.505  -2.029  1.00  0.00           H  
ATOM     80 1HD2 LEU A   5      10.416   2.682  -1.990  1.00  0.00           H  
ATOM     81 2HD2 LEU A   5      11.492   3.964  -1.383  1.00  0.00           H  
ATOM     82 3HD2 LEU A   5      10.256   4.330  -2.605  1.00  0.00           H  
ATOM     83  N   DVA A   6      13.122   7.343  -5.798  1.00  0.00           N  
ATOM     84  CA  DVA A   6      14.012   8.454  -6.123  1.00  0.00           C  
ATOM     85  C   DVA A   6      15.136   8.032  -7.058  1.00  0.00           C  
ATOM     86  O   DVA A   6      16.312   8.292  -6.798  1.00  0.00           O  
ATOM     87  CB  DVA A   6      13.213   9.584  -6.821  1.00  0.00           C  
ATOM     88  CG1 DVA A   6      14.128  10.740  -7.226  1.00  0.00           C  
ATOM     89  CG2 DVA A   6      12.099  10.050  -5.909  1.00  0.00           C  
ATOM     90  H   DVA A   6      12.622   6.878  -6.552  1.00  0.00           H  
ATOM     91  HA  DVA A   6      14.446   8.836  -5.200  1.00  0.00           H  
ATOM     92  HB  DVA A   6      12.788   9.199  -7.731  1.00  0.00           H  
ATOM     93 1HG1 DVA A   6      13.540  11.506  -7.728  1.00  0.00           H  
ATOM     94 2HG1 DVA A   6      14.906  10.396  -7.902  1.00  0.00           H  
ATOM     95 3HG1 DVA A   6      14.590  11.164  -6.335  1.00  0.00           H  
ATOM     96 1HG2 DVA A   6      11.519  10.826  -6.408  1.00  0.00           H  
ATOM     97 2HG2 DVA A   6      12.526  10.445  -4.988  1.00  0.00           H  
ATOM     98 3HG2 DVA A   6      11.443   9.215  -5.672  1.00  0.00           H  
ATOM     99  N   DLE A   7      14.759   7.416  -8.173  1.00  0.00           N  
ATOM    100  CA  DLE A   7      15.734   7.023  -9.176  1.00  0.00           C  
ATOM    101  C   DLE A   7      16.114   5.541  -9.095  1.00  0.00           C  
ATOM    102  O   DLE A   7      15.261   4.741  -8.698  1.00  0.00           O  
ATOM    103  CB  DLE A   7      15.224   7.381 -10.584  1.00  0.00           C  
ATOM    104  CG  DLE A   7      14.963   8.878 -10.872  1.00  0.00           C  
ATOM    105  CD1 DLE A   7      14.414   8.993 -12.288  1.00  0.00           C  
ATOM    106  CD2 DLE A   7      16.237   9.709 -10.728  1.00  0.00           C  
ATOM    107  H   DLE A   7      13.762   7.245  -8.320  1.00  0.00           H  
ATOM    108  HA  DLE A   7      16.604   7.618  -8.978  1.00  0.00           H  
ATOM    109 1HB  DLE A   7      14.267   6.880 -10.711  1.00  0.00           H  
ATOM    110 2HB  DLE A   7      15.882   7.011 -11.342  1.00  0.00           H  
ATOM    111  HG  DLE A   7      14.233   9.256 -10.177  1.00  0.00           H  
ATOM    112 1HD1 DLE A   7      14.201  10.039 -12.513  1.00  0.00           H  
ATOM    113 2HD1 DLE A   7      13.502   8.414 -12.389  1.00  0.00           H  
ATOM    114 3HD1 DLE A   7      15.151   8.618 -12.995  1.00  0.00           H  
ATOM    115 1HD2 DLE A   7      16.006  10.750 -10.950  1.00  0.00           H  
ATOM    116 2HD2 DLE A   7      16.992   9.349 -11.427  1.00  0.00           H  
ATOM    117 3HD2 DLE A   7      16.627   9.651  -9.718  1.00  0.00           H  
ATOM    118  N   DPR A   8      17.354   5.167  -9.541  1.00  0.00           N  
ATOM    119  CA  DPR A   8      17.955   3.823  -9.600  1.00  0.00           C  
ATOM    120  C   DPR A   8      17.091   2.617 -10.044  1.00  0.00           C  
ATOM    121  O   DPR A   8      17.343   1.560  -9.461  1.00  0.00           O  
ATOM    122  CB  DPR A   8      19.142   4.056 -10.549  1.00  0.00           C  
ATOM    123  CG  DPR A   8      19.567   5.463 -10.278  1.00  0.00           C  
ATOM    124  CD  DPR A   8      18.311   6.229 -10.041  1.00  0.00           C  
ATOM    125  HA  DPR A   8      18.347   3.602  -8.595  1.00  0.00           H  
ATOM    126 1HB  DPR A   8      18.855   3.881 -11.593  1.00  0.00           H  
ATOM    127 2HB  DPR A   8      19.940   3.332 -10.321  1.00  0.00           H  
ATOM    128 1HG  DPR A   8      20.141   5.851 -11.137  1.00  0.00           H  
ATOM    129 2HG  DPR A   8      20.247   5.487  -9.413  1.00  0.00           H  
ATOM    130 1HD  DPR A   8      17.993   6.698 -10.969  1.00  0.00           H  
ATOM    131 2HD  DPR A   8      18.559   6.960  -9.257  1.00  0.00           H  
ATOM    132  N   DAL A   9      16.094   2.679 -11.049  1.00  0.00           N  
ATOM    133  CA  DAL A   9      15.332   1.377 -11.309  1.00  0.00           C  
ATOM    134  C   DAL A   9      14.596   0.872 -10.025  1.00  0.00           C  
ATOM    135  O   DAL A   9      14.390  -0.347  -9.895  1.00  0.00           O  
ATOM    136  CB  DAL A   9      14.262   1.450 -12.439  1.00  0.00           C  
ATOM    137  CN  DAL A   9      15.767   3.931 -11.834  1.00  0.00           C  
ATOM    138  HA  DAL A   9      16.068   0.614 -11.603  1.00  0.00           H  
ATOM    139 1HB  DAL A   9      13.785   0.470 -12.577  1.00  0.00           H  
ATOM    140 2HB  DAL A   9      14.726   1.726 -13.382  1.00  0.00           H  
ATOM    141 3HB  DAL A   9      13.487   2.183 -12.199  1.00  0.00           H  
ATOM    142 1HN  DAL A   9      14.940   4.470 -11.395  1.00  0.00           H  
ATOM    143 2HN  DAL A   9      15.509   3.714 -12.854  1.00  0.00           H  
ATOM    144 3HN  DAL A   9      16.616   4.589 -11.897  1.00  0.00           H  
ATOM    145  N   LEU A  10      14.185   1.789  -9.097  1.00  0.00           N  
ATOM    146  CA  LEU A  10      13.498   1.451  -7.847  1.00  0.00           C  
ATOM    147  C   LEU A  10      12.069   1.995  -7.793  1.00  0.00           C  
ATOM    148  O   LEU A  10      11.875   2.947  -7.023  1.00  0.00           O  
ATOM    149  CB  LEU A  10      14.226   2.146  -6.696  1.00  0.00           C  
ATOM    150  CG  LEU A  10      15.693   1.824  -6.458  1.00  0.00           C  
ATOM    151  CD1 LEU A  10      16.237   2.796  -5.404  1.00  0.00           C  
ATOM    152  CD2 LEU A  10      15.848   0.382  -6.017  1.00  0.00           C  
ATOM    153  H   LEU A  10      14.389   2.785  -9.225  1.00  0.00           H  
ATOM    154  HA  LEU A  10      13.480   0.373  -7.684  1.00  0.00           H  
ATOM    155 1HB  LEU A  10      14.173   3.220  -6.870  1.00  0.00           H  
ATOM    156 2HB  LEU A  10      13.691   1.919  -5.810  1.00  0.00           H  
ATOM    157  HG  LEU A  10      16.245   1.980  -7.363  1.00  0.00           H  
ATOM    158 1HD1 LEU A  10      17.294   2.595  -5.237  1.00  0.00           H  
ATOM    159 2HD1 LEU A  10      16.115   3.822  -5.766  1.00  0.00           H  
ATOM    160 3HD1 LEU A  10      15.698   2.677  -4.473  1.00  0.00           H  
ATOM    161 1HD2 LEU A  10      16.903   0.169  -5.850  1.00  0.00           H  
ATOM    162 2HD2 LEU A  10      15.293   0.219  -5.096  1.00  0.00           H  
ATOM    163 3HD2 LEU A  10      15.471  -0.282  -6.793  1.00  0.00           H  
ATOM    164  N   DLE A  11      11.047   1.446  -8.584  1.00  0.00           N  
ATOM    165  CA  DLE A  11       9.672   2.038  -8.490  1.00  0.00           C  
ATOM    166  C   DLE A  11       9.120   2.615  -9.849  1.00  0.00           C  
ATOM    167  O   DLE A  11       7.964   2.321 -10.217  1.00  0.00           O  
ATOM    168  CB  DLE A  11       8.683   0.968  -7.880  1.00  0.00           C  
ATOM    169  CG  DLE A  11       9.027   0.392  -6.373  1.00  0.00           C  
ATOM    170  CD1 DLE A  11       8.023  -0.761  -6.016  1.00  0.00           C  
ATOM    171  CD2 DLE A  11       8.982   1.547  -5.296  1.00  0.00           C  
ATOM    172  CN  DLE A  11      11.279   0.326  -9.566  1.00  0.00           C  
ATOM    173  HA  DLE A  11       9.664   2.855  -7.789  1.00  0.00           H  
ATOM    174 1HB  DLE A  11       8.600   0.118  -8.557  1.00  0.00           H  
ATOM    175 2HB  DLE A  11       7.679   1.420  -7.820  1.00  0.00           H  
ATOM    176  HG  DLE A  11      10.043  -0.040  -6.382  1.00  0.00           H  
ATOM    177 1HD1 DLE A  11       8.262  -1.175  -5.032  1.00  0.00           H  
ATOM    178 2HD1 DLE A  11       8.092  -1.562  -6.756  1.00  0.00           H  
ATOM    179 3HD1 DLE A  11       6.997  -0.382  -5.999  1.00  0.00           H  
ATOM    180 1HD2 DLE A  11       9.232   1.150  -4.308  1.00  0.00           H  
ATOM    181 2HD2 DLE A  11       7.983   1.989  -5.253  1.00  0.00           H  
ATOM    182 3HD2 DLE A  11       9.698   2.318  -5.545  1.00  0.00           H  
ATOM    183 1HN  DLE A  11      10.369  -0.110  -9.960  1.00  0.00           H  
ATOM    184 2HN  DLE A  11      11.837  -0.480  -9.107  1.00  0.00           H  
ATOM    185 3HN  DLE A  11      11.846   0.699 -10.406  1.00  0.00           H  
ATOM    186  N   DPR A  12       9.863   3.520 -10.605  1.00  0.00           N  
ATOM    187  CA  DPR A  12       9.411   4.139 -11.848  1.00  0.00           C  
ATOM    188  C   DPR A  12       8.390   5.275 -11.656  1.00  0.00           C  
ATOM    189  O   DPR A  12       8.713   6.450 -11.832  1.00  0.00           O  
ATOM    190  CB  DPR A  12      10.730   4.641 -12.459  1.00  0.00           C  
ATOM    191  CG  DPR A  12      11.609   4.949 -11.296  1.00  0.00           C  
ATOM    192  CD  DPR A  12      11.310   3.911 -10.299  1.00  0.00           C  
ATOM    193  HA  DPR A  12       8.983   3.367 -12.509  1.00  0.00           H  
ATOM    194 1HB  DPR A  12      10.544   5.521 -13.091  1.00  0.00           H  
ATOM    195 2HB  DPR A  12      11.154   3.865 -13.113  1.00  0.00           H  
ATOM    196 1HG  DPR A  12      11.400   5.910 -10.903  1.00  0.00           H  
ATOM    197 2HG  DPR A  12      12.656   4.958 -11.599  1.00  0.00           H  
ATOM    198 1HD  DPR A  12      11.461   4.323  -9.320  1.00  0.00           H  
ATOM    199 2HD  DPR A  12      11.979   3.076 -10.490  1.00  0.00           H  
TER                                                                             
CONECT    1  188                                                                
CONECT    3   20                                                                
CONECT   20    3   21   26                                                      
CONECT   21   20   22   24   27                                                 
CONECT   22   21   23   34                                                      
CONECT   23   22                                                                
CONECT   24   21   25   28   29                                                 
CONECT   25   24   26   30   31                                                 
CONECT   26   20   25   32   33                                                 
CONECT   27   21                                                                
CONECT   28   24                                                                
CONECT   29   24                                                                
CONECT   30   25                                                                
CONECT   31   25                                                                
CONECT   32   26                                                                
CONECT   33   26                                                                
CONECT   34   22   35   45                                                      
CONECT   35   34   36   38   46                                                 
CONECT   36   35   37   54                                                      
CONECT   37   36                                                                
CONECT   38   35   39   47   48                                                 
CONECT   39   38   40   41                                                      
CONECT   40   39   42   49                                                      
CONECT   41   39   43   50                                                      
CONECT   42   40   44   51                                                      
CONECT   43   41   44   52                                                      
CONECT   44   42   43   53                                                      
CONECT   45   34                                                                
CONECT   46   35                                                                
CONECT   47   38                                                                
CONECT   48   38                                                                
CONECT   49   40                                                                
CONECT   50   41                                                                
CONECT   51   42                                                                
CONECT   52   43                                                                
CONECT   53   44                                                                
CONECT   54   36   55   59                                                      
CONECT   55   54   56   58   60                                                 
CONECT   56   55   57   64                                                      
CONECT   57   56                                                                
CONECT   58   55   61   62   63                                                 
CONECT   59   54                                                                
CONECT   60   55                                                                
CONECT   61   58                                                                
CONECT   62   58                                                                
CONECT   63   58                                                                
CONECT   64   56                                                                
CONECT   66   83                                                                
CONECT   83   66   84   90                                                      
CONECT   84   83   85   87   91                                                 
CONECT   85   84   86   99                                                      
CONECT   86   85                                                                
CONECT   87   84   88   89   92                                                 
CONECT   88   87   93   94   95                                                 
CONECT   89   87   96   97   98                                                 
CONECT   90   83                                                                
CONECT   91   84                                                                
CONECT   92   87                                                                
CONECT   93   88                                                                
CONECT   94   88                                                                
CONECT   95   88                                                                
CONECT   96   89                                                                
CONECT   97   89                                                                
CONECT   98   89                                                                
CONECT   99   85  100  107                                                      
CONECT  100   99  101  103  108                                                 
CONECT  101  100  102  118                                                      
CONECT  102  101                                                                
CONECT  103  100  104  109  110                                                 
CONECT  104  103  105  106  111                                                 
CONECT  105  104  112  113  114                                                 
CONECT  106  104  115  116  117                                                 
CONECT  107   99                                                                
CONECT  108  100                                                                
CONECT  109  103                                                                
CONECT  110  103                                                                
CONECT  111  104                                                                
CONECT  112  105                                                                
CONECT  113  105                                                                
CONECT  114  105                                                                
CONECT  115  106                                                                
CONECT  116  106                                                                
CONECT  117  106                                                                
CONECT  118  101  119  124                                                      
CONECT  119  118  120  122  125                                                 
CONECT  120  119  121  132                                                      
CONECT  121  120                                                                
CONECT  122  119  123  126  127                                                 
CONECT  123  122  124  128  129                                                 
CONECT  124  118  123  130  131                                                 
CONECT  125  119                                                                
CONECT  126  122                                                                
CONECT  127  122                                                                
CONECT  128  123                                                                
CONECT  129  123                                                                
CONECT  130  124                                                                
CONECT  131  124                                                                
CONECT  132  120  133  137                                                      
CONECT  133  132  134  136  138                                                 
CONECT  134  133  135  145                                                      
CONECT  135  134                                                                
CONECT  136  133  139  140  141                                                 
CONECT  137  132  142  143  144                                                 
CONECT  138  133                                                                
CONECT  139  136                                                                
CONECT  140  136                                                                
CONECT  141  136                                                                
CONECT  142  137                                                                
CONECT  143  137                                                                
CONECT  144  137                                                                
CONECT  145  134                                                                
CONECT  147  164                                                                
CONECT  164  147  165  172                                                      
CONECT  165  164  166  168  173                                                 
CONECT  166  165  167  186                                                      
CONECT  167  166                                                                
CONECT  168  165  169  174  175                                                 
CONECT  169  168  170  171  176                                                 
CONECT  170  169  177  178  179                                                 
CONECT  171  169  180  181  182                                                 
CONECT  172  164  183  184  185                                                 
CONECT  173  165                                                                
CONECT  174  168                                                                
CONECT  175  168                                                                
CONECT  176  169                                                                
CONECT  177  170                                                                
CONECT  178  170                                                                
CONECT  179  170                                                                
CONECT  180  171                                                                
CONECT  181  171                                                                
CONECT  182  171                                                                
CONECT  183  172                                                                
CONECT  184  172                                                                
CONECT  185  172                                                                
CONECT  186  166  187  192                                                      
CONECT  187  186  188  190  193                                                 
CONECT  188    1  187  189                                                      
CONECT  189  188                                                                
CONECT  190  187  191  194  195                                                 
CONECT  191  190  192  196  197                                                 
CONECT  192  186  191  198  199                                                 
CONECT  193  187                                                                
CONECT  194  190                                                                
CONECT  195  190                                                                
CONECT  196  191                                                                
CONECT  197  191                                                                
CONECT  198  192                                                                
CONECT  199  192                                                                
C6s 0
end_unsatselection_count 0
nme_count 2
nme_count2 2
oversat 0
score 6.657
silent_score 6.657
time 27
total_hbonds -7.5
