# Supplementary material for: Accurate de novo design of membrane-traversing macrocycles
Source: Cell. 2022 Sep 15;185(19):3520–3532.e26. doi: 10.1016/j.cell.2022.07.019 (PMC9490236; doi:10.1016/j.cell.2022.07.019)
Supplement: Data S2. Amino acid sequences and computational models, related to Figures 1 and 3 [file mmc6.zip › Supplemental_Data_File_2/design_models/6-mers/D6.11.pdb]

ATOM      1  N   DPH A   1       9.645  -1.289   4.405  1.00  0.00           N  
ATOM      2  CA  DPH A   1       9.939  -0.242   5.350  1.00  0.00           C  
ATOM      3  C   DPH A   1       9.433   1.058   4.760  1.00  0.00           C  
ATOM      4  O   DPH A   1       9.674   2.134   5.306  1.00  0.00           O  
ATOM      5  CB  DPH A   1       9.215  -0.540   6.664  1.00  0.00           C  
ATOM      6  CG  DPH A   1       7.727  -0.537   6.525  1.00  0.00           C  
ATOM      7  CD1 DPH A   1       7.003   0.618   6.745  1.00  0.00           C  
ATOM      8  CD2 DPH A   1       7.049  -1.683   6.149  1.00  0.00           C  
ATOM      9  CE1 DPH A   1       5.638   0.636   6.594  1.00  0.00           C  
ATOM     10  CE2 DPH A   1       5.684  -1.669   5.996  1.00  0.00           C  
ATOM     11  CZ  DPH A   1       4.979  -0.506   6.218  1.00  0.00           C  
ATOM     12  H   DPH A   1       8.978  -1.112   3.667  1.00  0.00           H  
ATOM     13  HA  DPH A   1      11.016  -0.174   5.505  1.00  0.00           H  
ATOM     14 1HB  DPH A   1       9.490   0.205   7.406  1.00  0.00           H  
ATOM     15 2HB  DPH A   1       9.525  -1.513   7.046  1.00  0.00           H  
ATOM     16  HD1 DPH A   1       7.532   1.531   7.037  1.00  0.00           H  
ATOM     17  HD2 DPH A   1       7.609  -2.601   5.971  1.00  0.00           H  
ATOM     18  HE1 DPH A   1       5.084   1.557   6.768  1.00  0.00           H  
ATOM     19  HE2 DPH A   1       5.157  -2.577   5.699  1.00  0.00           H  
ATOM     20  HZ  DPH A   1       3.897  -0.494   6.096  1.00  0.00           H  
ATOM     21  N   DAL A   2       8.722   0.956   3.633  1.00  0.00           N  
ATOM     22  CA  DAL A   2       8.167   2.159   3.019  1.00  0.00           C  
ATOM     23  C   DAL A   2       7.790   2.003   1.525  1.00  0.00           C  
ATOM     24  O   DAL A   2       7.390   0.921   1.082  1.00  0.00           O  
ATOM     25  CB  DAL A   2       6.923   2.581   3.785  1.00  0.00           C  
ATOM     26  H   DAL A   2       8.602   0.033   3.200  1.00  0.00           H  
ATOM     27  HA  DAL A   2       8.922   2.922   3.119  1.00  0.00           H  
ATOM     28 1HB  DAL A   2       6.518   3.500   3.384  1.00  0.00           H  
ATOM     29 2HB  DAL A   2       7.176   2.737   4.828  1.00  0.00           H  
ATOM     30 3HB  DAL A   2       6.173   1.795   3.708  1.00  0.00           H  
ATOM     31  N   PRO A   3       7.820   3.093   0.726  1.00  0.00           N  
ATOM     32  CA  PRO A   3       7.331   3.168  -0.648  1.00  0.00           C  
ATOM     33  C   PRO A   3       8.101   2.391  -1.703  1.00  0.00           C  
ATOM     34  O   PRO A   3       8.784   2.972  -2.545  1.00  0.00           O  
ATOM     35  CB  PRO A   3       7.379   4.681  -0.916  1.00  0.00           C  
ATOM     36  CG  PRO A   3       8.486   5.195  -0.066  1.00  0.00           C  
ATOM     37  CD  PRO A   3       8.370   4.395   1.219  1.00  0.00           C  
ATOM     38  HA  PRO A   3       6.281   2.839  -0.653  1.00  0.00           H  
ATOM     39 1HB  PRO A   3       7.543   4.870  -1.988  1.00  0.00           H  
ATOM     40 2HB  PRO A   3       6.409   5.134  -0.664  1.00  0.00           H  
ATOM     41 1HG  PRO A   3       9.449   5.050  -0.583  1.00  0.00           H  
ATOM     42 2HG  PRO A   3       8.372   6.280   0.091  1.00  0.00           H  
ATOM     43 1HD  PRO A   3       9.367   4.315   1.623  1.00  0.00           H  
ATOM     44 2HD  PRO A   3       7.681   4.882   1.918  1.00  0.00           H  
ATOM     45  N   DVA A   4       7.956   1.072  -1.651  1.00  0.00           N  
ATOM     46  CA  DVA A   4       8.617   0.185  -2.606  1.00  0.00           C  
ATOM     47  C   DVA A   4       9.603  -0.768  -1.962  1.00  0.00           C  
ATOM     48  O   DVA A   4      10.372  -1.440  -2.650  1.00  0.00           O  
ATOM     49  CB  DVA A   4       7.563  -0.621  -3.391  1.00  0.00           C  
ATOM     50  CG1 DVA A   4       6.668   0.337  -4.171  1.00  0.00           C  
ATOM     51  CG2 DVA A   4       6.729  -1.479  -2.429  1.00  0.00           C  
ATOM     52  H   DVA A   4       7.393   0.709  -0.883  1.00  0.00           H  
ATOM     53  HA  DVA A   4       9.165   0.802  -3.318  1.00  0.00           H  
ATOM     54  HB  DVA A   4       8.070  -1.265  -4.110  1.00  0.00           H  
ATOM     55 1HG1 DVA A   4       5.935  -0.230  -4.743  1.00  0.00           H  
ATOM     56 2HG1 DVA A   4       7.282   0.929  -4.850  1.00  0.00           H  
ATOM     57 3HG1 DVA A   4       6.151   1.000  -3.482  1.00  0.00           H  
ATOM     58 1HG2 DVA A   4       5.995  -2.046  -2.999  1.00  0.00           H  
ATOM     59 2HG2 DVA A   4       6.213  -0.840  -1.715  1.00  0.00           H  
ATOM     60 3HG2 DVA A   4       7.374  -2.173  -1.889  1.00  0.00           H  
ATOM     61  N   PHE A   5       9.595  -0.820  -0.646  1.00  0.00           N  
ATOM     62  CA  PHE A   5      10.511  -1.680   0.072  1.00  0.00           C  
ATOM     63  C   PHE A   5       9.880  -2.064   1.410  1.00  0.00           C  
ATOM     64  O   PHE A   5       8.898  -1.441   1.827  1.00  0.00           O  
ATOM     65  CB  PHE A   5      11.855  -0.940   0.175  1.00  0.00           C  
ATOM     66  CG  PHE A   5      11.814   0.318   0.939  1.00  0.00           C  
ATOM     67  CD1 PHE A   5      12.121   0.345   2.285  1.00  0.00           C  
ATOM     68  CD2 PHE A   5      11.488   1.499   0.303  1.00  0.00           C  
ATOM     69  CE1 PHE A   5      12.110   1.534   2.970  1.00  0.00           C  
ATOM     70  CE2 PHE A   5      11.474   2.668   0.979  1.00  0.00           C  
ATOM     71  CZ  PHE A   5      11.785   2.696   2.319  1.00  0.00           C  
ATOM     72  H   PHE A   5       8.926  -0.245  -0.126  1.00  0.00           H  
ATOM     73  HA  PHE A   5      10.654  -2.588  -0.513  1.00  0.00           H  
ATOM     74 1HB  PHE A   5      12.631  -1.535   0.576  1.00  0.00           H  
ATOM     75 2HB  PHE A   5      12.177  -0.688  -0.836  1.00  0.00           H  
ATOM     76  HD1 PHE A   5      12.383  -0.582   2.802  1.00  0.00           H  
ATOM     77  HD2 PHE A   5      11.246   1.490  -0.763  1.00  0.00           H  
ATOM     78  HE1 PHE A   5      12.358   1.558   4.033  1.00  0.00           H  
ATOM     79  HE2 PHE A   5      11.222   3.585   0.453  1.00  0.00           H  
ATOM     80  HZ  PHE A   5      11.777   3.639   2.865  1.00  0.00           H  
ATOM     81  N   PRO A   6      10.356  -3.097   2.127  1.00  0.00           N  
ATOM     82  CA  PRO A   6       9.826  -3.492   3.417  1.00  0.00           C  
ATOM     83  C   PRO A   6      10.228  -2.481   4.478  1.00  0.00           C  
ATOM     84  O   PRO A   6      11.050  -2.772   5.347  1.00  0.00           O  
ATOM     85  CB  PRO A   6      10.473  -4.864   3.632  1.00  0.00           C  
ATOM     86  CG  PRO A   6      11.788  -4.777   2.914  1.00  0.00           C  
ATOM     87  CD  PRO A   6      11.494  -3.937   1.669  1.00  0.00           C  
ATOM     88  HA  PRO A   6       8.731  -3.580   3.353  1.00  0.00           H  
ATOM     89 1HB  PRO A   6      10.587  -5.061   4.709  1.00  0.00           H  
ATOM     90 2HB  PRO A   6       9.820  -5.654   3.232  1.00  0.00           H  
ATOM     91 1HG  PRO A   6      12.541  -4.311   3.573  1.00  0.00           H  
ATOM     92 2HG  PRO A   6      12.159  -5.787   2.675  1.00  0.00           H  
ATOM     93 1HD  PRO A   6      12.383  -3.379   1.478  1.00  0.00           H  
ATOM     94 2HD  PRO A   6      11.204  -4.568   0.815  1.00  0.00           H  
