# Supplementary material for: Accurate de novo design of membrane-traversing macrocycles
Source: Cell. 2022 Sep 15;185(19):3520–3532.e26. doi: 10.1016/j.cell.2022.07.019 (PMC9490236; doi:10.1016/j.cell.2022.07.019)
Supplement: Data S2. Amino acid sequences and computational models, related to Figures 1 and 3 [file mmc6.zip › Supplemental_Data_File_2/design_models/6-mers/D6.9.pdb]

ATOM      1  N   DVA A   1      -0.276   1.289   3.988  1.00  0.00           N  
ATOM      2  CA  DVA A   1      -0.641   0.273   3.008  1.00  0.00           C  
ATOM      3  C   DVA A   1      -0.870   0.830   1.598  1.00  0.00           C  
ATOM      4  O   DVA A   1      -1.218   0.091   0.677  1.00  0.00           O  
ATOM      5  CB  DVA A   1       0.461  -0.813   2.911  1.00  0.00           C  
ATOM      6  CG1 DVA A   1       0.625  -1.550   4.241  1.00  0.00           C  
ATOM      7  CG2 DVA A   1       1.789  -0.175   2.493  1.00  0.00           C  
ATOM      8  H   DVA A   1       0.355   2.029   3.717  1.00  0.00           H  
ATOM      9  HA  DVA A   1      -1.567  -0.194   3.336  1.00  0.00           H  
ATOM     10  HB  DVA A   1       0.159  -1.550   2.166  1.00  0.00           H  
ATOM     11 1HG1 DVA A   1       1.383  -2.323   4.133  1.00  0.00           H  
ATOM     12 2HG1 DVA A   1      -0.325  -2.007   4.518  1.00  0.00           H  
ATOM     13 3HG1 DVA A   1       0.933  -0.863   5.019  1.00  0.00           H  
ATOM     14 1HG2 DVA A   1       2.549  -0.949   2.410  1.00  0.00           H  
ATOM     15 2HG2 DVA A   1       2.094   0.555   3.239  1.00  0.00           H  
ATOM     16 3HG2 DVA A   1       1.678   0.321   1.528  1.00  0.00           H  
ATOM     17  N   DPH A   2      -0.680   2.138   1.402  1.00  0.00           N  
ATOM     18  CA  DPH A   2      -0.812   2.724   0.078  1.00  0.00           C  
ATOM     19  C   DPH A   2      -0.643   4.258   0.146  1.00  0.00           C  
ATOM     20  O   DPH A   2       0.197   4.661   0.954  1.00  0.00           O  
ATOM     21  CB  DPH A   2       0.272   2.195  -0.886  1.00  0.00           C  
ATOM     22  CG  DPH A   2       0.191   2.768  -2.261  1.00  0.00           C  
ATOM     23  CD1 DPH A   2      -0.682   2.244  -3.196  1.00  0.00           C  
ATOM     24  CD2 DPH A   2       0.969   3.868  -2.611  1.00  0.00           C  
ATOM     25  CE1 DPH A   2      -0.776   2.805  -4.449  1.00  0.00           C  
ATOM     26  CE2 DPH A   2       0.873   4.427  -3.858  1.00  0.00           C  
ATOM     27  CZ  DPH A   2      -0.002   3.895  -4.778  1.00  0.00           C  
ATOM     28  H   DPH A   2      -0.475   2.755   2.193  1.00  0.00           H  
ATOM     29  HA  DPH A   2      -1.785   2.431  -0.280  1.00  0.00           H  
ATOM     30 1HB  DPH A   2       0.207   1.117  -0.979  1.00  0.00           H  
ATOM     31 2HB  DPH A   2       1.256   2.423  -0.479  1.00  0.00           H  
ATOM     32  HD1 DPH A   2      -1.299   1.385  -2.927  1.00  0.00           H  
ATOM     33  HD2 DPH A   2       1.655   4.293  -1.875  1.00  0.00           H  
ATOM     34  HE1 DPH A   2      -1.468   2.388  -5.180  1.00  0.00           H  
ATOM     35  HE2 DPH A   2       1.482   5.293  -4.120  1.00  0.00           H  
ATOM     36  HZ  DPH A   2      -0.082   4.339  -5.769  1.00  0.00           H  
ATOM     37  N   LEU A   3      -1.353   5.159  -0.683  1.00  0.00           N  
ATOM     38  CA  LEU A   3      -1.001   6.630  -0.542  1.00  0.00           C  
ATOM     39  C   LEU A   3      -1.396   7.137   0.899  1.00  0.00           C  
ATOM     40  O   LEU A   3      -2.593   7.090   1.240  1.00  0.00           O  
ATOM     41  CB  LEU A   3      -1.682   7.579  -1.613  1.00  0.00           C  
ATOM     42  CG  LEU A   3      -1.278   9.168  -1.619  1.00  0.00           C  
ATOM     43  CD1 LEU A   3       0.200   9.345  -2.186  1.00  0.00           C  
ATOM     44  CD2 LEU A   3      -2.318   9.980  -2.481  1.00  0.00           C  
ATOM     45  CN  LEU A   3      -2.452   4.745  -1.631  1.00  0.00           C  
ATOM     46  HA  LEU A   3       0.071   6.714  -0.731  1.00  0.00           H  
ATOM     47 1HB  LEU A   3      -1.450   7.192  -2.613  1.00  0.00           H  
ATOM     48 2HB  LEU A   3      -2.773   7.521  -1.485  1.00  0.00           H  
ATOM     49  HG  LEU A   3      -1.292   9.554  -0.588  1.00  0.00           H  
ATOM     50 1HD1 LEU A   3       0.477  10.405  -2.175  1.00  0.00           H  
ATOM     51 2HD1 LEU A   3       0.915   8.800  -1.590  1.00  0.00           H  
ATOM     52 3HD1 LEU A   3       0.259   8.979  -3.217  1.00  0.00           H  
ATOM     53 1HD2 LEU A   3      -2.059  11.043  -2.477  1.00  0.00           H  
ATOM     54 2HD2 LEU A   3      -2.321   9.622  -3.517  1.00  0.00           H  
ATOM     55 3HD2 LEU A   3      -3.322   9.863  -2.063  1.00  0.00           H  
ATOM     56 1HN  LEU A   3      -2.221   5.019  -2.654  1.00  0.00           H  
ATOM     57 2HN  LEU A   3      -2.656   3.695  -1.648  1.00  0.00           H  
ATOM     58 3HN  LEU A   3      -3.367   5.246  -1.338  1.00  0.00           H  
ATOM     59  N   DPR A   4      -0.460   7.700   1.755  1.00  0.00           N  
ATOM     60  CA  DPR A   4      -0.731   8.255   3.093  1.00  0.00           C  
ATOM     61  C   DPR A   4      -0.956   7.200   4.181  1.00  0.00           C  
ATOM     62  O   DPR A   4      -0.212   7.119   5.159  1.00  0.00           O  
ATOM     63  CB  DPR A   4       0.537   9.075   3.379  1.00  0.00           C  
ATOM     64  CG  DPR A   4       1.641   8.320   2.683  1.00  0.00           C  
ATOM     65  CD  DPR A   4       1.018   7.805   1.402  1.00  0.00           C  
ATOM     66  HA  DPR A   4      -1.601   8.925   3.038  1.00  0.00           H  
ATOM     67 1HB  DPR A   4       0.696   9.163   4.464  1.00  0.00           H  
ATOM     68 2HB  DPR A   4       0.415  10.098   2.994  1.00  0.00           H  
ATOM     69 1HG  DPR A   4       1.995   7.501   3.337  1.00  0.00           H  
ATOM     70 2HG  DPR A   4       2.506   8.979   2.508  1.00  0.00           H  
ATOM     71 1HD  DPR A   4       1.443   6.812   1.162  1.00  0.00           H  
ATOM     72 2HD  DPR A   4       1.179   8.531   0.608  1.00  0.00           H  
ATOM     73  N   PHE A   5      -2.008   6.415   3.995  1.00  0.00           N  
ATOM     74  CA  PHE A   5      -2.394   5.359   4.917  1.00  0.00           C  
ATOM     75  C   PHE A   5      -1.342   4.236   4.940  1.00  0.00           C  
ATOM     76  O   PHE A   5      -0.641   3.997   3.945  1.00  0.00           O  
ATOM     77  CB  PHE A   5      -3.791   4.823   4.563  1.00  0.00           C  
ATOM     78  CG  PHE A   5      -3.875   3.808   3.476  1.00  0.00           C  
ATOM     79  CD1 PHE A   5      -3.812   2.460   3.787  1.00  0.00           C  
ATOM     80  CD2 PHE A   5      -4.049   4.171   2.162  1.00  0.00           C  
ATOM     81  CE1 PHE A   5      -3.931   1.512   2.814  1.00  0.00           C  
ATOM     82  CE2 PHE A   5      -4.166   3.217   1.186  1.00  0.00           C  
ATOM     83  CZ  PHE A   5      -4.110   1.886   1.512  1.00  0.00           C  
ATOM     84  H   PHE A   5      -2.553   6.573   3.144  1.00  0.00           H  
ATOM     85  HA  PHE A   5      -2.454   5.814   5.906  1.00  0.00           H  
ATOM     86 1HB  PHE A   5      -4.289   4.426   5.426  1.00  0.00           H  
ATOM     87 2HB  PHE A   5      -4.394   5.674   4.243  1.00  0.00           H  
ATOM     88  HD1 PHE A   5      -3.675   2.148   4.826  1.00  0.00           H  
ATOM     89  HD2 PHE A   5      -4.102   5.227   1.893  1.00  0.00           H  
ATOM     90  HE1 PHE A   5      -3.883   0.456   3.078  1.00  0.00           H  
ATOM     91  HE2 PHE A   5      -4.310   3.512   0.158  1.00  0.00           H  
ATOM     92  HZ  PHE A   5      -4.201   1.126   0.736  1.00  0.00           H  
ATOM     93  N   PRO A   6      -1.204   3.491   6.045  1.00  0.00           N  
ATOM     94  CA  PRO A   6      -0.291   2.380   6.143  1.00  0.00           C  
ATOM     95  C   PRO A   6      -0.752   1.265   5.228  1.00  0.00           C  
ATOM     96  O   PRO A   6      -1.524   0.396   5.634  1.00  0.00           O  
ATOM     97  CB  PRO A   6      -0.378   2.009   7.630  1.00  0.00           C  
ATOM     98  CG  PRO A   6      -1.750   2.452   8.061  1.00  0.00           C  
ATOM     99  CD  PRO A   6      -2.014   3.722   7.260  1.00  0.00           C  
ATOM    100  HA  PRO A   6       0.725   2.712   5.877  1.00  0.00           H  
ATOM    101 1HB  PRO A   6      -0.223   0.925   7.752  1.00  0.00           H  
ATOM    102 2HB  PRO A   6       0.428   2.509   8.188  1.00  0.00           H  
ATOM    103 1HG  PRO A   6      -2.484   1.657   7.843  1.00  0.00           H  
ATOM    104 2HG  PRO A   6      -1.777   2.619   9.150  1.00  0.00           H  
ATOM    105 1HD  PRO A   6      -3.069   3.749   7.054  1.00  0.00           H  
ATOM    106 2HD  PRO A   6      -1.666   4.618   7.797  1.00  0.00           H  
