# Supplementary material for: Accurate de novo design of membrane-traversing macrocycles
Source: Cell. 2022 Sep 15;185(19):3520–3532.e26. doi: 10.1016/j.cell.2022.07.019 (PMC9490236; doi:10.1016/j.cell.2022.07.019)
Supplement: Data S2. Amino acid sequences and computational models, related to Figures 1 and 3 [file mmc6.zip › Supplemental_Data_File_2/design_models/6-mers/D6.10.pdb]

HEADER                                            26-JUN-21   XXXX              
EXPDTA    THEORETICAL MODEL                                                     
REMARK 220                                                                      
REMARK 220 EXPERIMENTAL DETAILS                                                 
REMARK 220  EXPERIMENT TYPE                : THEORETICAL MODELLING              
REMARK 220  DATE OF DATA COLLECTION        : 26-JUN-21                          
REMARK 220                                                                      
REMARK 220 REMARK: MODEL GENERATED BY ROSETTA                                   
REMARK 220  VERSION 2020.37.post.dev+485.gbhardwaj.cycpepcstfix.61f380          
LINK         N   DVA A   1                 C   PRO A   6                  1.33  
HETATM    1  N   DVA A   1      -0.276   1.289   3.988  1.00  0.00           N  
HETATM    2  CA  DVA A   1      -0.641   0.273   3.008  1.00  0.00           C  
HETATM    3  C   DVA A   1      -0.870   0.830   1.598  1.00  0.00           C  
HETATM    4  O   DVA A   1      -1.174   0.084   0.667  1.00  0.00           O  
HETATM    5  CB  DVA A   1       0.462  -0.800   2.947  1.00  0.00           C  
HETATM    6  CG1 DVA A   1       0.290  -1.671   1.711  1.00  0.00           C  
HETATM    7  CG2 DVA A   1       0.433  -1.645   4.211  1.00  0.00           C  
HETATM    8  CN  DVA A   1       0.995   1.973   3.856  1.00  0.00           C  
HETATM    9  HA  DVA A   1      -1.567  -0.194   3.336  1.00  0.00           H  
HETATM   10  HB  DVA A   1       1.431  -0.308   2.861  1.00  0.00           H  
HETATM   11 1HG1 DVA A   1       1.079  -2.424   1.684  1.00  0.00           H  
HETATM   12 2HG1 DVA A   1       0.351  -1.050   0.818  1.00  0.00           H  
HETATM   13 3HG1 DVA A   1      -0.680  -2.165   1.746  1.00  0.00           H  
HETATM   14 1HG2 DVA A   1       1.216  -2.402   4.161  1.00  0.00           H  
HETATM   15 2HG2 DVA A   1      -0.538  -2.133   4.300  1.00  0.00           H  
HETATM   16 3HG2 DVA A   1       0.599  -1.008   5.079  1.00  0.00           H  
HETATM   17 1HN  DVA A   1       0.992   2.669   3.025  1.00  0.00           H  
HETATM   18 2HN  DVA A   1       1.783   1.252   3.695  1.00  0.00           H  
HETATM   19 3HN  DVA A   1       1.194   2.515   4.771  1.00  0.00           H  
HETATM   20  N   DPH A   2      -0.730   2.146   1.413  1.00  0.00           N  
HETATM   21  CA  DPH A   2      -0.873   2.736   0.092  1.00  0.00           C  
HETATM   22  C   DPH A   2      -0.996   4.273   0.197  1.00  0.00           C  
HETATM   23  O   DPH A   2       0.001   4.853   0.632  1.00  0.00           O  
HETATM   24  CB  DPH A   2       0.321   2.360  -0.788  1.00  0.00           C  
HETATM   25  CG  DPH A   2       0.273   2.963  -2.163  1.00  0.00           C  
HETATM   26  CD1 DPH A   2      -0.576   2.450  -3.133  1.00  0.00           C  
HETATM   27  CD2 DPH A   2       1.075   4.046  -2.490  1.00  0.00           C  
HETATM   28  CE1 DPH A   2      -0.621   3.004  -4.398  1.00  0.00           C  
HETATM   29  CE2 DPH A   2       1.034   4.601  -3.754  1.00  0.00           C  
HETATM   30  CZ  DPH A   2       0.184   4.079  -4.709  1.00  0.00           C  
HETATM   31  H   DPH A   2      -0.556   2.764   2.210  1.00  0.00           H  
HETATM   32  HA  DPH A   2      -1.746   2.280  -0.343  1.00  0.00           H  
HETATM   33 1HB  DPH A   2       0.368   1.277  -0.894  1.00  0.00           H  
HETATM   34 2HB  DPH A   2       1.243   2.683  -0.308  1.00  0.00           H  
HETATM   35  HD1 DPH A   2      -1.211   1.598  -2.887  1.00  0.00           H  
HETATM   36  HD2 DPH A   2       1.746   4.458  -1.736  1.00  0.00           H  
HETATM   37  HE1 DPH A   2      -1.292   2.590  -5.150  1.00  0.00           H  
HETATM   38  HE2 DPH A   2       1.670   5.451  -3.999  1.00  0.00           H  
HETATM   39  HZ  DPH A   2       0.149   4.517  -5.706  1.00  0.00           H  
HETATM   40  N   LEU A   3      -2.141   4.994  -0.217  1.00  0.00           N  
HETATM   41  CA  LEU A   3      -2.077   6.505  -0.077  1.00  0.00           C  
HETATM   42  C   LEU A   3      -2.908   6.959   1.185  1.00  0.00           C  
HETATM   43  O   LEU A   3      -4.021   6.485   1.411  1.00  0.00           O  
HETATM   44  CB  LEU A   3      -2.622   7.191  -1.336  1.00  0.00           C  
HETATM   45  CG  LEU A   3      -1.879   6.873  -2.640  1.00  0.00           C  
HETATM   46  CD1 LEU A   3      -2.729   7.306  -3.828  1.00  0.00           C  
HETATM   47  CD2 LEU A   3      -0.533   7.581  -2.644  1.00  0.00           C  
HETATM   48  CN  LEU A   3      -3.342   4.385  -0.752  1.00  0.00           C  
HETATM   49  HA  LEU A   3      -1.021   6.766   0.007  1.00  0.00           H  
HETATM   50 1HB  LEU A   3      -3.662   6.899  -1.468  1.00  0.00           H  
HETATM   51 2HB  LEU A   3      -2.585   8.270  -1.188  1.00  0.00           H  
HETATM   52  HG  LEU A   3      -1.723   5.796  -2.717  1.00  0.00           H  
HETATM   53 1HD1 LEU A   3      -2.201   7.080  -4.754  1.00  0.00           H  
HETATM   54 2HD1 LEU A   3      -3.678   6.770  -3.811  1.00  0.00           H  
HETATM   55 3HD1 LEU A   3      -2.916   8.378  -3.769  1.00  0.00           H  
HETATM   56 1HD2 LEU A   3      -0.005   7.355  -3.571  1.00  0.00           H  
HETATM   57 2HD2 LEU A   3      -0.688   8.658  -2.568  1.00  0.00           H  
HETATM   58 3HD2 LEU A   3       0.060   7.239  -1.796  1.00  0.00           H  
HETATM   59 1HN  LEU A   3      -4.210   5.017  -0.612  1.00  0.00           H  
HETATM   60 2HN  LEU A   3      -3.219   4.203  -1.810  1.00  0.00           H  
HETATM   61 3HN  LEU A   3      -3.507   3.441  -0.249  1.00  0.00           H  
HETATM   62  N   DPR A   4      -2.418   7.902   2.079  1.00  0.00           N  
HETATM   63  CA  DPR A   4      -3.110   8.398   3.281  1.00  0.00           C  
HETATM   64  C   DPR A   4      -3.027   7.461   4.491  1.00  0.00           C  
HETATM   65  O   DPR A   4      -2.485   7.813   5.539  1.00  0.00           O  
HETATM   66  CB  DPR A   4      -2.376   9.715   3.558  1.00  0.00           C  
HETATM   67  CG  DPR A   4      -0.977   9.453   3.117  1.00  0.00           C  
HETATM   68  CD  DPR A   4      -1.126   8.613   1.877  1.00  0.00           C  
HETATM   69  HA  DPR A   4      -4.163   8.600   3.037  1.00  0.00           H  
HETATM   70 1HB  DPR A   4      -2.447   9.967   4.627  1.00  0.00           H  
HETATM   71 2HB  DPR A   4      -2.853  10.535   3.002  1.00  0.00           H  
HETATM   72 1HG  DPR A   4      -0.417   8.939   3.912  1.00  0.00           H  
HETATM   73 2HG  DPR A   4      -0.455  10.402   2.925  1.00  0.00           H  
HETATM   74 1HD  DPR A   4      -0.289   7.903   1.811  1.00  0.00           H  
HETATM   75 2HD  DPR A   4      -1.152   9.265   0.992  1.00  0.00           H  
ATOM     76  N   PHE A   5      -3.596   6.275   4.323  1.00  0.00           N  
ATOM     77  CA  PHE A   5      -3.495   5.193   5.289  1.00  0.00           C  
ATOM     78  C   PHE A   5      -2.228   4.354   5.046  1.00  0.00           C  
ATOM     79  O   PHE A   5      -1.723   4.274   3.916  1.00  0.00           O  
ATOM     80  CB  PHE A   5      -4.736   4.302   5.217  1.00  0.00           C  
ATOM     81  CG  PHE A   5      -4.790   3.438   3.989  1.00  0.00           C  
ATOM     82  CD1 PHE A   5      -4.232   2.168   3.992  1.00  0.00           C  
ATOM     83  CD2 PHE A   5      -5.398   3.893   2.829  1.00  0.00           C  
ATOM     84  CE1 PHE A   5      -4.281   1.372   2.863  1.00  0.00           C  
ATOM     85  CE2 PHE A   5      -5.450   3.099   1.699  1.00  0.00           C  
ATOM     86  CZ  PHE A   5      -4.890   1.837   1.717  1.00  0.00           C  
ATOM     87  H   PHE A   5      -4.118   6.136   3.454  1.00  0.00           H  
ATOM     88  HA  PHE A   5      -3.433   5.658   6.274  1.00  0.00           H  
ATOM     89 1HB  PHE A   5      -4.769   3.653   6.091  1.00  0.00           H  
ATOM     90 2HB  PHE A   5      -5.631   4.922   5.236  1.00  0.00           H  
ATOM     91  HD1 PHE A   5      -3.751   1.799   4.898  1.00  0.00           H  
ATOM     92  HD2 PHE A   5      -5.840   4.890   2.815  1.00  0.00           H  
ATOM     93  HE1 PHE A   5      -3.839   0.377   2.879  1.00  0.00           H  
ATOM     94  HE2 PHE A   5      -5.932   3.469   0.794  1.00  0.00           H  
ATOM     95  HZ  PHE A   5      -4.929   1.212   0.826  1.00  0.00           H  
ATOM     96  N   PRO A   6      -1.683   3.681   6.068  1.00  0.00           N  
ATOM     97  CA  PRO A   6      -0.619   2.721   5.907  1.00  0.00           C  
ATOM     98  C   PRO A   6      -1.082   1.602   4.999  1.00  0.00           C  
ATOM     99  O   PRO A   6      -2.150   1.025   5.203  1.00  0.00           O  
ATOM    100  CB  PRO A   6      -0.369   2.258   7.349  1.00  0.00           C  
ATOM    101  CG  PRO A   6      -1.657   2.539   8.076  1.00  0.00           C  
ATOM    102  CD  PRO A   6      -2.193   3.813   7.432  1.00  0.00           C  
ATOM    103  HA  PRO A   6       0.270   3.221   5.493  1.00  0.00           H  
ATOM    104 1HB  PRO A   6      -0.102   1.189   7.355  1.00  0.00           H  
ATOM    105 2HB  PRO A   6       0.488   2.802   7.773  1.00  0.00           H  
ATOM    106 1HG  PRO A   6      -2.346   1.685   7.956  1.00  0.00           H  
ATOM    107 2HG  PRO A   6      -1.474   2.649   9.157  1.00  0.00           H  
ATOM    108 1HD  PRO A   6      -3.265   3.765   7.487  1.00  0.00           H  
ATOM    109 2HD  PRO A   6      -1.785   4.713   7.918  1.00  0.00           H  
TER                                                                             
CONECT    1    2    8   98                                                      
CONECT    2    1    3    5    9                                                 
CONECT    3    2    4   20                                                      
CONECT    4    3                                                                
CONECT    5    2    6    7   10                                                 
CONECT    6    5   11   12   13                                                 
CONECT    7    5   14   15   16                                                 
CONECT    8    1   17   18   19                                                 
CONECT    9    2                                                                
CONECT   10    5                                                                
CONECT   11    6                                                                
CONECT   12    6                                                                
CONECT   13    6                                                                
CONECT   14    7                                                                
CONECT   15    7                                                                
CONECT   16    7                                                                
CONECT   17    8                                                                
CONECT   18    8                                                                
CONECT   19    8                                                                
CONECT   20    3   21   31                                                      
CONECT   21   20   22   24   32                                                 
CONECT   22   21   23   40                                                      
CONECT   23   22                                                                
CONECT   24   21   25   33   34                                                 
CONECT   25   24   26   27                                                      
CONECT   26   25   28   35                                                      
CONECT   27   25   29   36                                                      
CONECT   28   26   30   37                                                      
CONECT   29   27   30   38                                                      
CONECT   30   28   29   39                                                      
CONECT   31   20                                                                
CONECT   32   21                                                                
CONECT   33   24                                                                
CONECT   34   24                                                                
CONECT   35   26                                                                
CONECT   36   27                                                                
CONECT   37   28                                                                
CONECT   38   29                                                                
CONECT   39   30                                                                
CONECT   40   22   41   48                                                      
CONECT   41   40   42   44   49                                                 
CONECT   42   41   43   62                                                      
CONECT   43   42                                                                
CONECT   44   41   45   50   51                                                 
CONECT   45   44   46   47   52                                                 
CONECT   46   45   53   54   55                                                 
CONECT   47   45   56   57   58                                                 
CONECT   48   40   59   60   61                                                 
CONECT   49   41                                                                
CONECT   50   44                                                                
CONECT   51   44                                                                
CONECT   52   45                                                                
CONECT   53   46                                                                
CONECT   54   46                                                                
CONECT   55   46                                                                
CONECT   56   47                                                                
CONECT   57   47                                                                
CONECT   58   47                                                                
CONECT   59   48                                                                
CONECT   60   48                                                                
CONECT   61   48                                                                
CONECT   62   42   63   68                                                      
CONECT   63   62   64   66   69                                                 
CONECT   64   63   65   76                                                      
CONECT   65   64                                                                
CONECT   66   63   67   70   71                                                 
CONECT   67   66   68   72   73                                                 
CONECT   68   62   67   74   75                                                 
CONECT   69   63                                                                
CONECT   70   66                                                                
CONECT   71   66                                                                
CONECT   72   67                                                                
CONECT   73   67                                                                
CONECT   74   68                                                                
CONECT   75   68                                                                
CONECT   76   64                                                                
CONECT   98    1                                                                
