# Supplementary material for: Accurate de novo design of membrane-traversing macrocycles
Source: Cell. 2022 Sep 15;185(19):3520–3532.e26. doi: 10.1016/j.cell.2022.07.019 (PMC9490236; doi:10.1016/j.cell.2022.07.019)
Supplement: Data S2. Amino acid sequences and computational models, related to Figures 1 and 3 [file mmc6.zip › Supplemental_Data_File_2/design_models/6-mers/D6.12.pdb]

HEADER                                            26-JUN-21   XXXX              
EXPDTA    THEORETICAL MODEL                                                     
REMARK 220                                                                      
REMARK 220 EXPERIMENTAL DETAILS                                                 
REMARK 220  EXPERIMENT TYPE                : THEORETICAL MODELLING              
REMARK 220  DATE OF DATA COLLECTION        : 26-JUN-21                          
REMARK 220                                                                      
REMARK 220 REMARK: MODEL GENERATED BY ROSETTA                                   
REMARK 220  VERSION 2020.37.post.dev+485.gbhardwaj.cycpepcstfix.61f380          
LINK         N   DPH A   1                 C   PRO A   6                  1.33  
HETATM    1  N   DPH A   1       9.645  -1.289   4.405  1.00  0.00           N  
HETATM    2  CA  DPH A   1       9.939  -0.242   5.350  1.00  0.00           C  
HETATM    3  C   DPH A   1       9.433   1.058   4.760  1.00  0.00           C  
HETATM    4  O   DPH A   1       8.578   1.725   5.344  1.00  0.00           O  
HETATM    5  CB  DPH A   1       9.282  -0.514   6.705  1.00  0.00           C  
HETATM    6  CG  DPH A   1       9.880  -1.676   7.446  1.00  0.00           C  
HETATM    7  CD1 DPH A   1      11.242  -1.726   7.703  1.00  0.00           C  
HETATM    8  CD2 DPH A   1       9.082  -2.721   7.887  1.00  0.00           C  
HETATM    9  CE1 DPH A   1      11.792  -2.795   8.385  1.00  0.00           C  
HETATM   10  CE2 DPH A   1       9.629  -3.791   8.567  1.00  0.00           C  
HETATM   11  CZ  DPH A   1      10.987  -3.827   8.817  1.00  0.00           C  
HETATM   12  CN  DPH A   1       8.341  -1.324   3.774  1.00  0.00           C  
HETATM   13  HA  DPH A   1      11.016  -0.174   5.505  1.00  0.00           H  
HETATM   14 1HB  DPH A   1       8.221  -0.711   6.561  1.00  0.00           H  
HETATM   15 2HB  DPH A   1       9.368   0.371   7.334  1.00  0.00           H  
HETATM   16  HD1 DPH A   1      11.879  -0.911   7.361  1.00  0.00           H  
HETATM   17  HD2 DPH A   1       8.009  -2.691   7.690  1.00  0.00           H  
HETATM   18  HE1 DPH A   1      12.864  -2.822   8.581  1.00  0.00           H  
HETATM   19  HE2 DPH A   1       8.991  -4.606   8.908  1.00  0.00           H  
HETATM   20  HZ  DPH A   1      11.419  -4.670   9.355  1.00  0.00           H  
HETATM   21 1HN  DPH A   1       8.227  -0.532   3.044  1.00  0.00           H  
HETATM   22 2HN  DPH A   1       7.570  -1.215   4.522  1.00  0.00           H  
HETATM   23 3HN  DPH A   1       8.220  -2.279   3.280  1.00  0.00           H  
HETATM   24  N   DAL A   2       9.967   1.421   3.590  1.00  0.00           N  
HETATM   25  CA  DAL A   2       9.618   2.714   3.008  1.00  0.00           C  
HETATM   26  C   DAL A   2      10.443   3.099   1.755  1.00  0.00           C  
HETATM   27  O   DAL A   2       9.901   3.212   0.650  1.00  0.00           O  
HETATM   28  CB  DAL A   2       8.145   2.709   2.629  1.00  0.00           C  
HETATM   29  H   DAL A   2      10.639   0.795   3.132  1.00  0.00           H  
HETATM   30  HA  DAL A   2       9.783   3.446   3.783  1.00  0.00           H  
HETATM   31 1HB  DAL A   2       7.845   3.673   2.242  1.00  0.00           H  
HETATM   32 2HB  DAL A   2       7.547   2.483   3.505  1.00  0.00           H  
HETATM   33 3HB  DAL A   2       7.975   1.948   1.869  1.00  0.00           H  
ATOM     34  N   PRO A   3      11.753   3.397   1.901  1.00  0.00           N  
ATOM     35  CA  PRO A   3      12.674   3.780   0.834  1.00  0.00           C  
ATOM     36  C   PRO A   3      13.679   2.736   0.375  1.00  0.00           C  
ATOM     37  O   PRO A   3      14.795   2.665   0.886  1.00  0.00           O  
ATOM     38  CB  PRO A   3      13.373   5.004   1.447  1.00  0.00           C  
ATOM     39  CG  PRO A   3      13.618   4.644   2.869  1.00  0.00           C  
ATOM     40  CD  PRO A   3      12.650   3.506   3.136  1.00  0.00           C  
ATOM     41  HA  PRO A   3      12.075   4.107  -0.030  1.00  0.00           H  
ATOM     42 1HB  PRO A   3      14.301   5.224   0.897  1.00  0.00           H  
ATOM     43 2HB  PRO A   3      12.730   5.891   1.341  1.00  0.00           H  
ATOM     44 1HG  PRO A   3      14.674   4.357   3.002  1.00  0.00           H  
ATOM     45 2HG  PRO A   3      13.444   5.519   3.517  1.00  0.00           H  
ATOM     46 1HD  PRO A   3      13.249   2.622   3.290  1.00  0.00           H  
ATOM     47 2HD  PRO A   3      12.019   3.730   4.003  1.00  0.00           H  
HETATM   48  N   DVA A   4      13.265   1.948  -0.611  1.00  0.00           N  
HETATM   49  CA  DVA A   4      14.173   1.035  -1.301  1.00  0.00           C  
HETATM   50  C   DVA A   4      14.039  -0.405  -0.851  1.00  0.00           C  
HETATM   51  O   DVA A   4      14.843  -1.259  -1.224  1.00  0.00           O  
HETATM   52  CB  DVA A   4      13.925   1.101  -2.820  1.00  0.00           C  
HETATM   53  CG1 DVA A   4      14.641  -0.042  -3.526  1.00  0.00           C  
HETATM   54  CG2 DVA A   4      14.387   2.444  -3.363  1.00  0.00           C  
HETATM   55  CN  DVA A   4      11.873   1.997  -1.012  1.00  0.00           C  
HETATM   56  HA  DVA A   4      15.195   1.355  -1.097  1.00  0.00           H  
HETATM   57  HB  DVA A   4      12.859   0.978  -3.010  1.00  0.00           H  
HETATM   58 1HG1 DVA A   4      14.454   0.020  -4.599  1.00  0.00           H  
HETATM   59 2HG1 DVA A   4      14.268  -0.993  -3.147  1.00  0.00           H  
HETATM   60 3HG1 DVA A   4      15.712   0.030  -3.340  1.00  0.00           H  
HETATM   61 1HG2 DVA A   4      14.208   2.484  -4.437  1.00  0.00           H  
HETATM   62 2HG2 DVA A   4      15.453   2.569  -3.167  1.00  0.00           H  
HETATM   63 3HG2 DVA A   4      13.833   3.245  -2.873  1.00  0.00           H  
HETATM   64 1HN  DVA A   4      11.624   1.194  -1.695  1.00  0.00           H  
HETATM   65 2HN  DVA A   4      11.666   2.938  -1.500  1.00  0.00           H  
HETATM   66 3HN  DVA A   4      11.254   1.915  -0.128  1.00  0.00           H  
ATOM     67  N   PHE A   5      13.028  -0.678  -0.052  1.00  0.00           N  
ATOM     68  CA  PHE A   5      12.919  -1.966   0.599  1.00  0.00           C  
ATOM     69  C   PHE A   5      11.695  -1.953   1.514  1.00  0.00           C  
ATOM     70  O   PHE A   5      11.212  -0.876   1.878  1.00  0.00           O  
ATOM     71  CB  PHE A   5      14.184  -2.281   1.400  1.00  0.00           C  
ATOM     72  CG  PHE A   5      14.335  -1.453   2.645  1.00  0.00           C  
ATOM     73  CD1 PHE A   5      13.875  -1.922   3.867  1.00  0.00           C  
ATOM     74  CD2 PHE A   5      14.936  -0.205   2.596  1.00  0.00           C  
ATOM     75  CE1 PHE A   5      14.014  -1.161   5.012  1.00  0.00           C  
ATOM     76  CE2 PHE A   5      15.076   0.558   3.739  1.00  0.00           C  
ATOM     77  CZ  PHE A   5      14.614   0.078   4.949  1.00  0.00           C  
ATOM     78  H   PHE A   5      12.308   0.033   0.106  1.00  0.00           H  
ATOM     79  HA  PHE A   5      12.765  -2.723  -0.169  1.00  0.00           H  
ATOM     80 1HB  PHE A   5      14.179  -3.332   1.689  1.00  0.00           H  
ATOM     81 2HB  PHE A   5      15.060  -2.118   0.775  1.00  0.00           H  
ATOM     82  HD1 PHE A   5      13.402  -2.903   3.917  1.00  0.00           H  
ATOM     83  HD2 PHE A   5      15.300   0.174   1.640  1.00  0.00           H  
ATOM     84  HE1 PHE A   5      13.648  -1.541   5.966  1.00  0.00           H  
ATOM     85  HE2 PHE A   5      15.551   1.537   3.687  1.00  0.00           H  
ATOM     86  HZ  PHE A   5      14.723   0.679   5.851  1.00  0.00           H  
ATOM     87  N   PRO A   6      11.111  -3.101   1.902  1.00  0.00           N  
ATOM     88  CA  PRO A   6      10.159  -3.190   2.991  1.00  0.00           C  
ATOM     89  C   PRO A   6      10.542  -2.223   4.099  1.00  0.00           C  
ATOM     90  O   PRO A   6      11.629  -2.317   4.670  1.00  0.00           O  
ATOM     91  CB  PRO A   6      10.276  -4.650   3.440  1.00  0.00           C  
ATOM     92  CG  PRO A   6      10.622  -5.389   2.193  1.00  0.00           C  
ATOM     93  CD  PRO A   6      11.566  -4.472   1.463  1.00  0.00           C  
ATOM     94  HA  PRO A   6       9.148  -2.974   2.614  1.00  0.00           H  
ATOM     95 1HB  PRO A   6      11.046  -4.743   4.220  1.00  0.00           H  
ATOM     96 2HB  PRO A   6       9.327  -4.983   3.885  1.00  0.00           H  
ATOM     97 1HG  PRO A   6      11.080  -6.358   2.441  1.00  0.00           H  
ATOM     98 2HG  PRO A   6       9.711  -5.607   1.615  1.00  0.00           H  
ATOM     99 1HD  PRO A   6      12.598  -4.675   1.786  1.00  0.00           H  
ATOM    100 2HD  PRO A   6      11.461  -4.624   0.379  1.00  0.00           H  
TER                                                                             
CONECT    1    2   12   89                                                      
CONECT    2    1    3    5   13                                                 
CONECT    3    2    4   24                                                      
CONECT    4    3                                                                
CONECT    5    2    6   14   15                                                 
CONECT    6    5    7    8                                                      
CONECT    7    6    9   16                                                      
CONECT    8    6   10   17                                                      
CONECT    9    7   11   18                                                      
CONECT   10    8   11   19                                                      
CONECT   11    9   10   20                                                      
CONECT   12    1   21   22   23                                                 
CONECT   13    2                                                                
CONECT   14    5                                                                
CONECT   15    5                                                                
CONECT   16    7                                                                
CONECT   17    8                                                                
CONECT   18    9                                                                
CONECT   19   10                                                                
CONECT   20   11                                                                
CONECT   21   12                                                                
CONECT   22   12                                                                
CONECT   23   12                                                                
CONECT   24    3   25   29                                                      
CONECT   25   24   26   28   30                                                 
CONECT   26   25   27   34                                                      
CONECT   27   26                                                                
CONECT   28   25   31   32   33                                                 
CONECT   29   24                                                                
CONECT   30   25                                                                
CONECT   31   28                                                                
CONECT   32   28                                                                
CONECT   33   28                                                                
CONECT   34   26                                                                
CONECT   36   48                                                                
CONECT   48   36   49   55                                                      
CONECT   49   48   50   52   56                                                 
CONECT   50   49   51   67                                                      
CONECT   51   50                                                                
CONECT   52   49   53   54   57                                                 
CONECT   53   52   58   59   60                                                 
CONECT   54   52   61   62   63                                                 
CONECT   55   48   64   65   66                                                 
CONECT   56   49                                                                
CONECT   57   52                                                                
CONECT   58   53                                                                
CONECT   59   53                                                                
CONECT   60   53                                                                
CONECT   61   54                                                                
CONECT   62   54                                                                
CONECT   63   54                                                                
CONECT   64   55                                                                
CONECT   65   55                                                                
CONECT   66   55                                                                
CONECT   67   50                                                                
CONECT   89    1                                                                
