# Supplementary material for: Accurate de novo design of membrane-traversing macrocycles
Source: Cell. 2022 Sep 15;185(19):3520–3532.e26. doi: 10.1016/j.cell.2022.07.019 (PMC9490236; doi:10.1016/j.cell.2022.07.019)
Supplement: Data S2. Amino acid sequences and computational models, related to Figures 1 and 3 [file mmc6.zip › Supplemental_Data_File_2/design_models/6-mers/D6.7.pdb]

ATOM      1  N   DPH A   1       4.020   9.672   1.789  1.00  0.00           N  
ATOM      2  CA  DPH A   1       5.215   9.451   2.561  1.00  0.00           C  
ATOM      3  C   DPH A   1       4.956   8.258   3.423  1.00  0.00           C  
ATOM      4  O   DPH A   1       5.713   7.975   4.352  1.00  0.00           O  
ATOM      5  CB  DPH A   1       6.434   9.216   1.666  1.00  0.00           C  
ATOM      6  CG  DPH A   1       6.334   7.980   0.818  1.00  0.00           C  
ATOM      7  CD1 DPH A   1       6.811   6.763   1.282  1.00  0.00           C  
ATOM      8  CD2 DPH A   1       5.761   8.031  -0.444  1.00  0.00           C  
ATOM      9  CE1 DPH A   1       6.720   5.625   0.503  1.00  0.00           C  
ATOM     10  CE2 DPH A   1       5.669   6.896  -1.225  1.00  0.00           C  
ATOM     11  CZ  DPH A   1       6.149   5.691  -0.751  1.00  0.00           C  
ATOM     12  H   DPH A   1       3.275   8.991   1.829  1.00  0.00           H  
ATOM     13  HA  DPH A   1       5.442  10.325   3.178  1.00  0.00           H  
ATOM     14 1HB  DPH A   1       7.327   9.133   2.284  1.00  0.00           H  
ATOM     15 2HB  DPH A   1       6.571  10.071   1.006  1.00  0.00           H  
ATOM     16  HD1 DPH A   1       7.264   6.711   2.273  1.00  0.00           H  
ATOM     17  HD2 DPH A   1       5.382   8.983  -0.818  1.00  0.00           H  
ATOM     18  HE1 DPH A   1       7.099   4.675   0.879  1.00  0.00           H  
ATOM     19  HE2 DPH A   1       5.218   6.950  -2.215  1.00  0.00           H  
ATOM     20  HZ  DPH A   1       6.075   4.795  -1.365  1.00  0.00           H  
ATOM     21  N   DAL A   2       3.875   7.552   3.113  1.00  0.00           N  
ATOM     22  CA  DAL A   2       3.605   6.351   3.895  1.00  0.00           C  
ATOM     23  C   DAL A   2       2.179   5.783   3.798  1.00  0.00           C  
ATOM     24  O   DAL A   2       1.504   5.858   2.764  1.00  0.00           O  
ATOM     25  CB  DAL A   2       4.572   5.271   3.475  1.00  0.00           C  
ATOM     26  H   DAL A   2       3.263   7.874   2.353  1.00  0.00           H  
ATOM     27  HA  DAL A   2       3.789   6.611   4.929  1.00  0.00           H  
ATOM     28 1HB  DAL A   2       4.446   4.387   4.087  1.00  0.00           H  
ATOM     29 2HB  DAL A   2       5.589   5.650   3.601  1.00  0.00           H  
ATOM     30 3HB  DAL A   2       4.399   5.017   2.430  1.00  0.00           H  
ATOM     31  N   PRO A   3       1.731   5.106   4.855  1.00  0.00           N  
ATOM     32  CA  PRO A   3       0.503   4.333   4.939  1.00  0.00           C  
ATOM     33  C   PRO A   3      -0.771   5.137   4.885  1.00  0.00           C  
ATOM     34  O   PRO A   3      -1.498   5.261   5.871  1.00  0.00           O  
ATOM     35  CB  PRO A   3       0.685   3.616   6.291  1.00  0.00           C  
ATOM     36  CG  PRO A   3       1.535   4.533   7.102  1.00  0.00           C  
ATOM     37  CD  PRO A   3       2.534   5.088   6.092  1.00  0.00           C  
ATOM     38  HA  PRO A   3       0.508   3.590   4.132  1.00  0.00           H  
ATOM     39 1HB  PRO A   3      -0.296   3.422   6.746  1.00  0.00           H  
ATOM     40 2HB  PRO A   3       1.156   2.633   6.127  1.00  0.00           H  
ATOM     41 1HG  PRO A   3       0.905   5.307   7.566  1.00  0.00           H  
ATOM     42 2HG  PRO A   3       2.017   3.979   7.923  1.00  0.00           H  
ATOM     43 1HD  PRO A   3       2.826   6.078   6.400  1.00  0.00           H  
ATOM     44 2HD  PRO A   3       3.403   4.425   5.981  1.00  0.00           H  
ATOM     45  N   DVA A   4      -1.035   5.676   3.704  1.00  0.00           N  
ATOM     46  CA  DVA A   4      -2.234   6.475   3.489  1.00  0.00           C  
ATOM     47  C   DVA A   4      -1.905   7.915   3.151  1.00  0.00           C  
ATOM     48  O   DVA A   4      -2.781   8.785   3.157  1.00  0.00           O  
ATOM     49  CB  DVA A   4      -3.070   5.858   2.357  1.00  0.00           C  
ATOM     50  CG1 DVA A   4      -3.502   4.445   2.757  1.00  0.00           C  
ATOM     51  CG2 DVA A   4      -2.246   5.825   1.058  1.00  0.00           C  
ATOM     52  H   DVA A   4      -0.344   5.536   2.966  1.00  0.00           H  
ATOM     53  HA  DVA A   4      -2.824   6.456   4.404  1.00  0.00           H  
ATOM     54  HB  DVA A   4      -3.970   6.454   2.206  1.00  0.00           H  
ATOM     55 1HG1 DVA A   4      -4.108   4.008   1.966  1.00  0.00           H  
ATOM     56 2HG1 DVA A   4      -4.086   4.499   3.676  1.00  0.00           H  
ATOM     57 3HG1 DVA A   4      -2.623   3.826   2.924  1.00  0.00           H  
ATOM     58 1HG2 DVA A   4      -2.843   5.392   0.260  1.00  0.00           H  
ATOM     59 2HG2 DVA A   4      -1.350   5.224   1.201  1.00  0.00           H  
ATOM     60 3HG2 DVA A   4      -1.953   6.840   0.776  1.00  0.00           H  
ATOM     61  N   PHE A   5      -0.646   8.170   2.880  1.00  0.00           N  
ATOM     62  CA  PHE A   5      -0.207   9.510   2.572  1.00  0.00           C  
ATOM     63  C   PHE A   5       1.027   9.497   1.700  1.00  0.00           C  
ATOM     64  O   PHE A   5       1.659   8.462   1.515  1.00  0.00           O  
ATOM     65  CB  PHE A   5       0.022  10.259   3.873  1.00  0.00           C  
ATOM     66  CG  PHE A   5       1.069   9.657   4.718  1.00  0.00           C  
ATOM     67  CD1 PHE A   5       2.384  10.082   4.644  1.00  0.00           C  
ATOM     68  CD2 PHE A   5       0.741   8.656   5.609  1.00  0.00           C  
ATOM     69  CE1 PHE A   5       3.339   9.520   5.457  1.00  0.00           C  
ATOM     70  CE2 PHE A   5       1.679   8.102   6.409  1.00  0.00           C  
ATOM     71  CZ  PHE A   5       2.988   8.531   6.340  1.00  0.00           C  
ATOM     72  H   PHE A   5       0.032   7.402   2.883  1.00  0.00           H  
ATOM     73  HA  PHE A   5      -1.013   9.989   2.026  1.00  0.00           H  
ATOM     74 1HB  PHE A   5       0.283  11.283   3.688  1.00  0.00           H  
ATOM     75 2HB  PHE A   5      -0.913  10.264   4.441  1.00  0.00           H  
ATOM     76  HD1 PHE A   5       2.661  10.873   3.943  1.00  0.00           H  
ATOM     77  HD2 PHE A   5      -0.297   8.311   5.676  1.00  0.00           H  
ATOM     78  HE1 PHE A   5       4.377   9.858   5.409  1.00  0.00           H  
ATOM     79  HE2 PHE A   5       1.394   7.323   7.109  1.00  0.00           H  
ATOM     80  HZ  PHE A   5       3.747   8.093   6.988  1.00  0.00           H  
ATOM     81  N   PRO A   6       1.392  10.634   1.109  1.00  0.00           N  
ATOM     82  CA  PRO A   6       2.554  10.857   0.261  1.00  0.00           C  
ATOM     83  C   PRO A   6       3.871  10.749   1.025  1.00  0.00           C  
ATOM     84  O   PRO A   6       4.732  11.623   0.923  1.00  0.00           O  
ATOM     85  CB  PRO A   6       2.356  12.309  -0.217  1.00  0.00           C  
ATOM     86  CG  PRO A   6       0.898  12.614   0.025  1.00  0.00           C  
ATOM     87  CD  PRO A   6       0.547  11.825   1.275  1.00  0.00           C  
ATOM     88  HA  PRO A   6       2.529  10.158  -0.584  1.00  0.00           H  
ATOM     89 1HB  PRO A   6       3.019  12.989   0.338  1.00  0.00           H  
ATOM     90 2HB  PRO A   6       2.641  12.390  -1.278  1.00  0.00           H  
ATOM     91 1HG  PRO A   6       0.750  13.699   0.154  1.00  0.00           H  
ATOM     92 2HG  PRO A   6       0.300  12.317  -0.850  1.00  0.00           H  
ATOM     93 1HD  PRO A   6       0.817  12.387   2.179  1.00  0.00           H  
ATOM     94 2HD  PRO A   6      -0.518  11.583   1.233  1.00  0.00           H  
