# Supplementary material for: Accurate de novo design of membrane-traversing macrocycles
Source: Cell. 2022 Sep 15;185(19):3520–3532.e26. doi: 10.1016/j.cell.2022.07.019 (PMC9490236; doi:10.1016/j.cell.2022.07.019)
Supplement: Data S2. Amino acid sequences and computational models, related to Figures 1 and 3 [file mmc6.zip › Supplemental_Data_File_2/design_models/6-mers/D6.6.pdb]

HEADER                                            26-JUN-21   XXXX              
EXPDTA    THEORETICAL MODEL                                                     
REMARK 220                                                                      
REMARK 220 EXPERIMENTAL DETAILS                                                 
REMARK 220  EXPERIMENT TYPE                : THEORETICAL MODELLING              
REMARK 220  DATE OF DATA COLLECTION        : 26-JUN-21                          
REMARK 220                                                                      
REMARK 220 REMARK: MODEL GENERATED BY ROSETTA                                   
REMARK 220  VERSION 2020.37.post.dev+485.gbhardwaj.cycpepcstfix.61f380          
LINK         N   PRO A   1                 C   DPH A   6                  1.33  
ATOM      1  N   PRO A   1       5.160   6.422   1.206  1.00  0.00           N  
ATOM      2  CA  PRO A   1       4.867   7.248   0.063  1.00  0.00           C  
ATOM      3  C   PRO A   1       3.411   7.634   0.278  1.00  0.00           C  
ATOM      4  O   PRO A   1       2.685   6.970   1.018  1.00  0.00           O  
ATOM      5  CB  PRO A   1       5.079   6.334  -1.148  1.00  0.00           C  
ATOM      6  CG  PRO A   1       6.016   5.284  -0.654  1.00  0.00           C  
ATOM      7  CD  PRO A   1       5.616   5.071   0.781  1.00  0.00           C  
ATOM      8  HA  PRO A   1       5.552   8.108   0.063  1.00  0.00           H  
ATOM      9 1HB  PRO A   1       4.115   5.923  -1.483  1.00  0.00           H  
ATOM     10 2HB  PRO A   1       5.491   6.912  -1.988  1.00  0.00           H  
ATOM     11 1HG  PRO A   1       5.918   4.372  -1.261  1.00  0.00           H  
ATOM     12 2HG  PRO A   1       7.057   5.625  -0.758  1.00  0.00           H  
ATOM     13 1HD  PRO A   1       4.799   4.336   0.830  1.00  0.00           H  
ATOM     14 2HD  PRO A   1       6.486   4.723   1.357  1.00  0.00           H  
ATOM     15  N   PRO A   2       2.883   8.707  -0.334  1.00  0.00           N  
ATOM     16  CA  PRO A   2       1.547   9.281  -0.129  1.00  0.00           C  
ATOM     17  C   PRO A   2       0.480   8.839  -1.145  1.00  0.00           C  
ATOM     18  O   PRO A   2       0.324   9.452  -2.199  1.00  0.00           O  
ATOM     19  CB  PRO A   2       1.827  10.783  -0.250  1.00  0.00           C  
ATOM     20  CG  PRO A   2       2.844  10.878  -1.335  1.00  0.00           C  
ATOM     21  CD  PRO A   2       3.709   9.660  -1.147  1.00  0.00           C  
ATOM     22  HA  PRO A   2       1.215   9.052   0.893  1.00  0.00           H  
ATOM     23 1HB  PRO A   2       0.897  11.321  -0.488  1.00  0.00           H  
ATOM     24 2HB  PRO A   2       2.190  11.176   0.711  1.00  0.00           H  
ATOM     25 1HG  PRO A   2       2.350  10.899  -2.318  1.00  0.00           H  
ATOM     26 2HG  PRO A   2       3.410  11.817  -1.244  1.00  0.00           H  
ATOM     27 1HD  PRO A   2       3.950   9.225  -2.128  1.00  0.00           H  
ATOM     28 2HD  PRO A   2       4.627   9.941  -0.610  1.00  0.00           H  
HETATM   29  N   VAL A   3      -0.214   7.748  -0.833  1.00  0.00           N  
HETATM   30  CA  VAL A   3      -1.642   7.665  -0.776  1.00  0.00           C  
HETATM   31  C   VAL A   3      -1.954   7.380   0.668  1.00  0.00           C  
HETATM   32  O   VAL A   3      -3.051   6.931   0.999  1.00  0.00           O  
HETATM   33  CB  VAL A   3      -2.190   6.553  -1.690  1.00  0.00           C  
HETATM   34  CG1 VAL A   3      -3.708   6.486  -1.596  1.00  0.00           C  
HETATM   35  CG2 VAL A   3      -1.749   6.797  -3.125  1.00  0.00           C  
HETATM   36  CN  VAL A   3       0.574   6.570  -0.533  1.00  0.00           C  
HETATM   37  HA  VAL A   3      -2.090   8.611  -1.076  1.00  0.00           H  
HETATM   38  HB  VAL A   3      -1.805   5.592  -1.349  1.00  0.00           H  
HETATM   39 1HG1 VAL A   3      -4.078   5.695  -2.247  1.00  0.00           H  
HETATM   40 2HG1 VAL A   3      -3.999   6.275  -0.567  1.00  0.00           H  
HETATM   41 3HG1 VAL A   3      -4.134   7.440  -1.906  1.00  0.00           H  
HETATM   42 1HG2 VAL A   3      -2.140   6.007  -3.765  1.00  0.00           H  
HETATM   43 2HG2 VAL A   3      -2.130   7.761  -3.464  1.00  0.00           H  
HETATM   44 3HG2 VAL A   3      -0.660   6.800  -3.175  1.00  0.00           H  
HETATM   45 1HN  VAL A   3       0.078   5.662  -0.856  1.00  0.00           H  
HETATM   46 2HN  VAL A   3       1.530   6.633  -1.032  1.00  0.00           H  
HETATM   47 3HN  VAL A   3       0.736   6.523   0.535  1.00  0.00           H  
HETATM   48  N   DPH A   4      -0.947   7.662   1.492  1.00  0.00           N  
HETATM   49  CA  DPH A   4      -1.052   7.373   2.921  1.00  0.00           C  
HETATM   50  C   DPH A   4       0.309   7.268   3.622  1.00  0.00           C  
HETATM   51  O   DPH A   4       1.105   8.208   3.569  1.00  0.00           O  
HETATM   52  CB  DPH A   4      -1.906   8.412   3.648  1.00  0.00           C  
HETATM   53  CG  DPH A   4      -2.119   8.082   5.081  1.00  0.00           C  
HETATM   54  CD1 DPH A   4      -3.153   7.245   5.462  1.00  0.00           C  
HETATM   55  CD2 DPH A   4      -1.259   8.570   6.053  1.00  0.00           C  
HETATM   56  CE1 DPH A   4      -3.321   6.911   6.782  1.00  0.00           C  
HETATM   57  CE2 DPH A   4      -1.428   8.234   7.366  1.00  0.00           C  
HETATM   58  CZ  DPH A   4      -2.459   7.402   7.735  1.00  0.00           C  
HETATM   59  H   DPH A   4      -0.081   8.021   1.065  1.00  0.00           H  
HETATM   60  HA  DPH A   4      -1.574   6.430   3.003  1.00  0.00           H  
HETATM   61 1HB  DPH A   4      -2.880   8.486   3.162  1.00  0.00           H  
HETATM   62 2HB  DPH A   4      -1.431   9.391   3.586  1.00  0.00           H  
HETATM   63  HD1 DPH A   4      -3.832   6.850   4.704  1.00  0.00           H  
HETATM   64  HD2 DPH A   4      -0.433   9.224   5.757  1.00  0.00           H  
HETATM   65  HE1 DPH A   4      -4.138   6.250   7.078  1.00  0.00           H  
HETATM   66  HE2 DPH A   4      -0.743   8.623   8.120  1.00  0.00           H  
HETATM   67  HZ  DPH A   4      -2.592   7.135   8.780  1.00  0.00           H  
ATOM     68  N   PRO A   5       0.597   6.179   4.364  1.00  0.00           N  
ATOM     69  CA  PRO A   5       1.848   5.933   5.074  1.00  0.00           C  
ATOM     70  C   PRO A   5       2.955   5.595   4.079  1.00  0.00           C  
ATOM     71  O   PRO A   5       2.702   5.026   3.015  1.00  0.00           O  
ATOM     72  CB  PRO A   5       1.511   4.745   5.980  1.00  0.00           C  
ATOM     73  CG  PRO A   5       0.492   3.975   5.210  1.00  0.00           C  
ATOM     74  CD  PRO A   5      -0.347   5.031   4.541  1.00  0.00           C  
ATOM     75  HA  PRO A   5       2.108   6.818   5.679  1.00  0.00           H  
ATOM     76 1HB  PRO A   5       2.419   4.160   6.187  1.00  0.00           H  
ATOM     77 2HB  PRO A   5       1.132   5.104   6.948  1.00  0.00           H  
ATOM     78 1HG  PRO A   5       0.986   3.307   4.489  1.00  0.00           H  
ATOM     79 2HG  PRO A   5      -0.093   3.336   5.887  1.00  0.00           H  
ATOM     80 1HD  PRO A   5      -0.705   4.656   3.571  1.00  0.00           H  
ATOM     81 2HD  PRO A   5      -1.194   5.294   5.192  1.00  0.00           H  
HETATM   82  N   DPH A   6       4.165   5.987   4.430  1.00  0.00           N  
HETATM   83  CA  DPH A   6       5.327   5.898   3.567  1.00  0.00           C  
HETATM   84  C   DPH A   6       5.127   6.906   2.443  1.00  0.00           C  
HETATM   85  O   DPH A   6       4.947   8.099   2.691  1.00  0.00           O  
HETATM   86  CB  DPH A   6       6.643   6.187   4.296  1.00  0.00           C  
HETATM   87  CG  DPH A   6       7.830   6.044   3.409  1.00  0.00           C  
HETATM   88  CD1 DPH A   6       8.342   7.147   2.738  1.00  0.00           C  
HETATM   89  CD2 DPH A   6       8.437   4.812   3.229  1.00  0.00           C  
HETATM   90  CE1 DPH A   6       9.419   7.015   1.901  1.00  0.00           C  
HETATM   91  CE2 DPH A   6       9.515   4.684   2.391  1.00  0.00           C  
HETATM   92  CZ  DPH A   6      10.007   5.785   1.723  1.00  0.00           C  
HETATM   93  H   DPH A   6       4.270   6.369   5.359  1.00  0.00           H  
HETATM   94  HA  DPH A   6       5.357   4.889   3.184  1.00  0.00           H  
HETATM   95 1HB  DPH A   6       6.751   5.495   5.134  1.00  0.00           H  
HETATM   96 2HB  DPH A   6       6.625   7.198   4.697  1.00  0.00           H  
HETATM   97  HD1 DPH A   6       7.869   8.123   2.874  1.00  0.00           H  
HETATM   98  HD2 DPH A   6       8.041   3.938   3.753  1.00  0.00           H  
HETATM   99  HE1 DPH A   6       9.810   7.884   1.374  1.00  0.00           H  
HETATM  100  HE2 DPH A   6       9.987   3.707   2.251  1.00  0.00           H  
HETATM  101  HZ  DPH A   6      10.861   5.682   1.058  1.00  0.00           H  
TER                                                                             
CONECT    1   84                                                                
CONECT   17   29                                                                
CONECT   29   17   30   36                                                      
CONECT   30   29   31   33   37                                                 
CONECT   31   30   32   48                                                      
CONECT   32   31                                                                
CONECT   33   30   34   35   38                                                 
CONECT   34   33   39   40   41                                                 
CONECT   35   33   42   43   44                                                 
CONECT   36   29   45   46   47                                                 
CONECT   37   30                                                                
CONECT   38   33                                                                
CONECT   39   34                                                                
CONECT   40   34                                                                
CONECT   41   34                                                                
CONECT   42   35                                                                
CONECT   43   35                                                                
CONECT   44   35                                                                
CONECT   45   36                                                                
CONECT   46   36                                                                
CONECT   47   36                                                                
CONECT   48   31   49   59                                                      
CONECT   49   48   50   52   60                                                 
CONECT   50   49   51   68                                                      
CONECT   51   50                                                                
CONECT   52   49   53   61   62                                                 
CONECT   53   52   54   55                                                      
CONECT   54   53   56   63                                                      
CONECT   55   53   57   64                                                      
CONECT   56   54   58   65                                                      
CONECT   57   55   58   66                                                      
CONECT   58   56   57   67                                                      
CONECT   59   48                                                                
CONECT   60   49                                                                
CONECT   61   52                                                                
CONECT   62   52                                                                
CONECT   63   54                                                                
CONECT   64   55                                                                
CONECT   65   56                                                                
CONECT   66   57                                                                
CONECT   67   58                                                                
CONECT   68   50                                                                
CONECT   70   82                                                                
CONECT   82   70   83   93                                                      
CONECT   83   82   84   86   94                                                 
CONECT   84    1   83   85                                                      
CONECT   85   84                                                                
CONECT   86   83   87   95   96                                                 
CONECT   87   86   88   89                                                      
CONECT   88   87   90   97                                                      
CONECT   89   87   91   98                                                      
CONECT   90   88   92   99                                                      
CONECT   91   89   92  100                                                      
CONECT   92   90   91  101                                                      
CONECT   93   82                                                                
CONECT   94   83                                                                
CONECT   95   86                                                                
CONECT   96   86                                                                
CONECT   97   88                                                                
CONECT   98   89                                                                
CONECT   99   90                                                                
CONECT  100   91                                                                
CONECT  101   92                                                                
