# Supplementary material for: Accurate de novo design of membrane-traversing macrocycles
Source: Cell. 2022 Sep 15;185(19):3520–3532.e26. doi: 10.1016/j.cell.2022.07.019 (PMC9490236; doi:10.1016/j.cell.2022.07.019)
Supplement: Data S2. Amino acid sequences and computational models, related to Figures 1 and 3 [file mmc6.zip › Supplemental_Data_File_2/design_models/6-mers/D6.4.pdb]

HEADER                                            26-JUN-21   XXXX              
EXPDTA    THEORETICAL MODEL                                                     
REMARK 220                                                                      
REMARK 220 EXPERIMENTAL DETAILS                                                 
REMARK 220  EXPERIMENT TYPE                : THEORETICAL MODELLING              
REMARK 220  DATE OF DATA COLLECTION        : 26-JUN-21                          
REMARK 220                                                                      
REMARK 220 REMARK: MODEL GENERATED BY ROSETTA                                   
REMARK 220  VERSION 2020.37.post.dev+485.gbhardwaj.cycpepcstfix.61f380          
LINK         N   DPR A   1                 C   DLE A   6                  1.33  
HETATM    1  N   DPR A   1       8.066   6.456  -2.605  1.00  0.00           N  
HETATM    2  CA  DPR A   1       6.904   5.677  -3.042  1.00  0.00           C  
HETATM    3  C   DPR A   1       5.513   5.922  -2.418  1.00  0.00           C  
HETATM    4  O   DPR A   1       4.497   5.892  -3.112  1.00  0.00           O  
HETATM    5  CB  DPR A   1       6.927   5.965  -4.554  1.00  0.00           C  
HETATM    6  CG  DPR A   1       7.276   7.434  -4.660  1.00  0.00           C  
HETATM    7  CD  DPR A   1       8.295   7.648  -3.525  1.00  0.00           C  
HETATM    8  HA  DPR A   1       7.164   4.620  -2.886  1.00  0.00           H  
HETATM    9 1HB  DPR A   1       5.952   5.728  -5.005  1.00  0.00           H  
HETATM   10 2HB  DPR A   1       7.666   5.317  -5.046  1.00  0.00           H  
HETATM   11 1HG  DPR A   1       6.367   8.046  -4.543  1.00  0.00           H  
HETATM   12 2HG  DPR A   1       7.689   7.659  -5.658  1.00  0.00           H  
HETATM   13 1HD  DPR A   1       8.071   8.586  -3.024  1.00  0.00           H  
HETATM   14 2HD  DPR A   1       9.334   7.613  -3.896  1.00  0.00           H  
HETATM   15  N   DPH A   2       5.433   6.166  -1.112  1.00  0.00           N  
HETATM   16  CA  DPH A   2       4.210   5.953  -0.370  1.00  0.00           C  
HETATM   17  C   DPH A   2       4.581   5.323   0.953  1.00  0.00           C  
HETATM   18  O   DPH A   2       3.848   5.441   1.935  1.00  0.00           O  
HETATM   19  CB  DPH A   2       3.456   7.265  -0.146  1.00  0.00           C  
HETATM   20  CG  DPH A   2       2.967   7.906  -1.414  1.00  0.00           C  
HETATM   21  CD1 DPH A   2       3.656   8.967  -1.982  1.00  0.00           C  
HETATM   22  CD2 DPH A   2       1.818   7.449  -2.041  1.00  0.00           C  
HETATM   23  CE1 DPH A   2       3.207   9.558  -3.148  1.00  0.00           C  
HETATM   24  CE2 DPH A   2       1.366   8.038  -3.206  1.00  0.00           C  
HETATM   25  CZ  DPH A   2       2.062   9.094  -3.760  1.00  0.00           C  
HETATM   26  CN  DPH A   2       6.605   6.660  -0.416  1.00  0.00           C  
HETATM   27  HA  DPH A   2       3.562   5.272  -0.920  1.00  0.00           H  
HETATM   28 1HB  DPH A   2       4.104   7.975   0.365  1.00  0.00           H  
HETATM   29 2HB  DPH A   2       2.596   7.085   0.497  1.00  0.00           H  
HETATM   30  HD1 DPH A   2       4.560   9.335  -1.497  1.00  0.00           H  
HETATM   31  HD2 DPH A   2       1.268   6.615  -1.604  1.00  0.00           H  
HETATM   32  HE1 DPH A   2       3.758  10.391  -3.583  1.00  0.00           H  
HETATM   33  HE2 DPH A   2       0.461   7.669  -3.689  1.00  0.00           H  
HETATM   34  HZ  DPH A   2       1.708   9.557  -4.680  1.00  0.00           H  
HETATM   35 1HN  DPH A   2       6.380   6.926   0.610  1.00  0.00           H  
HETATM   36 2HN  DPH A   2       6.988   7.535  -0.920  1.00  0.00           H  
HETATM   37 3HN  DPH A   2       7.363   5.888  -0.423  1.00  0.00           H  
HETATM   38  N   DAL A   3       5.725   4.657   0.954  1.00  0.00           N  
HETATM   39  CA  DAL A   3       6.190   3.943   2.150  1.00  0.00           C  
HETATM   40  C   DAL A   3       7.549   3.270   1.937  1.00  0.00           C  
HETATM   41  O   DAL A   3       8.431   3.387   2.793  1.00  0.00           O  
HETATM   42  CB  DAL A   3       6.269   4.912   3.317  1.00  0.00           C  
HETATM   43  H   DAL A   3       6.280   4.660   0.083  1.00  0.00           H  
HETATM   44  HA  DAL A   3       5.465   3.162   2.379  1.00  0.00           H  
HETATM   45 1HB  DAL A   3       6.582   4.380   4.214  1.00  0.00           H  
HETATM   46 2HB  DAL A   3       5.291   5.356   3.482  1.00  0.00           H  
HETATM   47 3HB  DAL A   3       6.992   5.694   3.084  1.00  0.00           H  
ATOM     48  N   PRO A   4       7.741   2.573   0.812  1.00  0.00           N  
ATOM     49  CA  PRO A   4       8.949   1.898   0.406  1.00  0.00           C  
ATOM     50  C   PRO A   4       9.930   3.043   0.331  1.00  0.00           C  
ATOM     51  O   PRO A   4       9.527   4.182   0.557  1.00  0.00           O  
ATOM     52  CB  PRO A   4       8.630   1.278  -0.958  1.00  0.00           C  
ATOM     53  CG  PRO A   4       7.145   1.146  -0.961  1.00  0.00           C  
ATOM     54  CD  PRO A   4       6.660   2.352  -0.203  1.00  0.00           C  
ATOM     55  HA  PRO A   4       9.233   1.143   1.153  1.00  0.00           H  
ATOM     56 1HB  PRO A   4       9.002   1.929  -1.762  1.00  0.00           H  
ATOM     57 2HB  PRO A   4       9.145   0.312  -1.062  1.00  0.00           H  
ATOM     58 1HG  PRO A   4       6.768   1.114  -1.994  1.00  0.00           H  
ATOM     59 2HG  PRO A   4       6.848   0.200  -0.485  1.00  0.00           H  
ATOM     60 1HD  PRO A   4       6.553   3.202  -0.895  1.00  0.00           H  
ATOM     61 2HD  PRO A   4       5.698   2.122   0.279  1.00  0.00           H  
ATOM     62  N   PRO A   5      11.204   2.824   0.068  1.00  0.00           N  
ATOM     63  CA  PRO A   5      12.142   3.904  -0.106  1.00  0.00           C  
ATOM     64  C   PRO A   5      11.585   4.727  -1.274  1.00  0.00           C  
ATOM     65  O   PRO A   5      11.455   4.239  -2.396  1.00  0.00           O  
ATOM     66  CB  PRO A   5      13.465   3.206  -0.439  1.00  0.00           C  
ATOM     67  CG  PRO A   5      13.298   1.828   0.103  1.00  0.00           C  
ATOM     68  CD  PRO A   5      11.844   1.509  -0.128  1.00  0.00           C  
ATOM     69  HA  PRO A   5      12.227   4.500   0.815  1.00  0.00           H  
ATOM     70 1HB  PRO A   5      13.635   3.220  -1.525  1.00  0.00           H  
ATOM     71 2HB  PRO A   5      14.303   3.748   0.025  1.00  0.00           H  
ATOM     72 1HG  PRO A   5      13.972   1.131  -0.417  1.00  0.00           H  
ATOM     73 2HG  PRO A   5      13.573   1.801   1.167  1.00  0.00           H  
ATOM     74 1HD  PRO A   5      11.710   1.129  -1.152  1.00  0.00           H  
ATOM     75 2HD  PRO A   5      11.510   0.764   0.609  1.00  0.00           H  
HETATM   76  N   DLE A   6      11.254   5.975  -0.974  1.00  0.00           N  
HETATM   77  CA  DLE A   6      10.319   6.791  -1.727  1.00  0.00           C  
HETATM   78  C   DLE A   6       9.215   5.871  -2.283  1.00  0.00           C  
HETATM   79  O   DLE A   6       9.408   4.662  -2.413  1.00  0.00           O  
HETATM   80  CB  DLE A   6       9.728   7.881  -0.828  1.00  0.00           C  
HETATM   81  CG  DLE A   6      10.720   8.952  -0.302  1.00  0.00           C  
HETATM   82  CD1 DLE A   6      10.006   9.843   0.701  1.00  0.00           C  
HETATM   83  CD2 DLE A   6      11.255   9.796  -1.461  1.00  0.00           C  
HETATM   84  H   DLE A   6      11.699   6.365  -0.155  1.00  0.00           H  
HETATM   85  HA  DLE A   6      10.852   7.237  -2.558  1.00  0.00           H  
HETATM   86 1HB  DLE A   6       9.300   7.384   0.044  1.00  0.00           H  
HETATM   87 2HB  DLE A   6       8.937   8.387  -1.348  1.00  0.00           H  
HETATM   88  HG  DLE A   6      11.550   8.461   0.206  1.00  0.00           H  
HETATM   89 1HD1 DLE A   6      10.702  10.588   1.084  1.00  0.00           H  
HETATM   90 2HD1 DLE A   6       9.638   9.236   1.527  1.00  0.00           H  
HETATM   91 3HD1 DLE A   6       9.174  10.348   0.220  1.00  0.00           H  
HETATM   92 1HD2 DLE A   6      11.943  10.546  -1.070  1.00  0.00           H  
HETATM   93 2HD2 DLE A   6      10.426  10.294  -1.963  1.00  0.00           H  
HETATM   94 3HD2 DLE A   6      11.788   9.175  -2.173  1.00  0.00           H  
TER                                                                             
CONECT    1    2    7   78                                                      
CONECT    2    1    3    5    8                                                 
CONECT    3    2    4   15                                                      
CONECT    4    3                                                                
CONECT    5    2    6    9   10                                                 
CONECT    6    5    7   11   12                                                 
CONECT    7    1    6   13   14                                                 
CONECT    8    2                                                                
CONECT    9    5                                                                
CONECT   10    5                                                                
CONECT   11    6                                                                
CONECT   12    6                                                                
CONECT   13    7                                                                
CONECT   14    7                                                                
CONECT   15    3   16   26                                                      
CONECT   16   15   17   19   27                                                 
CONECT   17   16   18   38                                                      
CONECT   18   17                                                                
CONECT   19   16   20   28   29                                                 
CONECT   20   19   21   22                                                      
CONECT   21   20   23   30                                                      
CONECT   22   20   24   31                                                      
CONECT   23   21   25   32                                                      
CONECT   24   22   25   33                                                      
CONECT   25   23   24   34                                                      
CONECT   26   15   35   36   37                                                 
CONECT   27   16                                                                
CONECT   28   19                                                                
CONECT   29   19                                                                
CONECT   30   21                                                                
CONECT   31   22                                                                
CONECT   32   23                                                                
CONECT   33   24                                                                
CONECT   34   25                                                                
CONECT   35   26                                                                
CONECT   36   26                                                                
CONECT   37   26                                                                
CONECT   38   17   39   43                                                      
CONECT   39   38   40   42   44                                                 
CONECT   40   39   41   48                                                      
CONECT   41   40                                                                
CONECT   42   39   45   46   47                                                 
CONECT   43   38                                                                
CONECT   44   39                                                                
CONECT   45   42                                                                
CONECT   46   42                                                                
CONECT   47   42                                                                
CONECT   48   40                                                                
CONECT   64   76                                                                
CONECT   76   64   77   84                                                      
CONECT   77   76   78   80   85                                                 
CONECT   78    1   77   79                                                      
CONECT   79   78                                                                
CONECT   80   77   81   86   87                                                 
CONECT   81   80   82   83   88                                                 
CONECT   82   81   89   90   91                                                 
CONECT   83   81   92   93   94                                                 
CONECT   84   76                                                                
CONECT   85   77                                                                
CONECT   86   80                                                                
CONECT   87   80                                                                
CONECT   88   81                                                                
CONECT   89   82                                                                
CONECT   90   82                                                                
CONECT   91   82                                                                
CONECT   92   83                                                                
CONECT   93   83                                                                
CONECT   94   83                                                                
