# Supplementary material for: Accurate de novo design of membrane-traversing macrocycles
Source: Cell. 2022 Sep 15;185(19):3520–3532.e26. doi: 10.1016/j.cell.2022.07.019 (PMC9490236; doi:10.1016/j.cell.2022.07.019)
Supplement: Data S2. Amino acid sequences and computational models, related to Figures 1 and 3 [file mmc6.zip › Supplemental_Data_File_2/design_models/6-mers/D6.1.pdb]

HEADER                                            01-MAY-20   XXXX              
EXPDTA    THEORETICAL MODEL                                                     
REMARK 220                                                                      
REMARK 220 EXPERIMENTAL DETAILS                                                 
REMARK 220  EXPERIMENT TYPE                : THEORETICAL MODELLING              
REMARK 220  DATE OF DATA COLLECTION        : 01-MAY-20                          
REMARK 220                                                                      
REMARK 220 REMARK: MODEL GENERATED BY ROSETTA                                   
REMARK 220  VERSION 2019.50.post.dev+96.master.4bb7883abb1                      
LINK         N   DIL A   1                 C   DPH A   6                  1.33  
ATOM      1  N   DIL A   1      -5.051   5.503   0.713  1.00  0.00           N  
ATOM      2  CA  DIL A   1      -4.924   4.276  -0.120  1.00  0.00           C  
ATOM      3  C   DIL A   1      -3.400   4.023  -0.412  1.00  0.00           C  
ATOM      4  O   DIL A   1      -2.600   3.864   0.510  1.00  0.00           O  
ATOM      5  CB  DIL A   1      -5.553   2.994   0.605  1.00  0.00           C  
ATOM      6  CG1 DIL A   1      -7.151   3.229   0.925  1.00  0.00           C  
ATOM      7  CG2 DIL A   1      -5.363   1.641  -0.302  1.00  0.00           C  
ATOM      8  CD1 DIL A   1      -7.818   2.176   1.848  1.00  0.00           C  
ATOM      9  H   DIL A   1      -4.553   5.557   1.590  1.00  0.00           H  
ATOM     10  HA  DIL A   1      -5.496   4.400  -1.035  1.00  0.00           H  
ATOM     11  HB  DIL A   1      -5.045   2.846   1.576  1.00  0.00           H  
ATOM     12 1HG1 DIL A   1      -7.702   3.270  -0.024  1.00  0.00           H  
ATOM     13 2HG1 DIL A   1      -7.263   4.187   1.424  1.00  0.00           H  
ATOM     14 1HG2 DIL A   1      -5.778   0.781   0.218  1.00  0.00           H  
ATOM     15 2HG2 DIL A   1      -4.307   1.440  -0.490  1.00  0.00           H  
ATOM     16 3HG2 DIL A   1      -5.875   1.755  -1.261  1.00  0.00           H  
ATOM     17 1HD1 DIL A   1      -8.866   2.436   2.008  1.00  0.00           H  
ATOM     18 2HD1 DIL A   1      -7.308   2.151   2.816  1.00  0.00           H  
ATOM     19 3HD1 DIL A   1      -7.771   1.187   1.397  1.00  0.00           H  
ATOM     20  N   PRO A   2      -2.918   3.974  -1.711  1.00  0.00           N  
ATOM     21  CA  PRO A   2      -1.524   3.736  -2.110  1.00  0.00           C  
ATOM     22  C   PRO A   2      -0.628   4.933  -1.816  1.00  0.00           C  
ATOM     23  O   PRO A   2      -0.142   5.596  -2.732  1.00  0.00           O  
ATOM     24  CB  PRO A   2      -1.642   3.488  -3.620  1.00  0.00           C  
ATOM     25  CG  PRO A   2      -2.804   4.320  -4.062  1.00  0.00           C  
ATOM     26  CD  PRO A   2      -3.805   4.220  -2.929  1.00  0.00           C  
ATOM     27  HA  PRO A   2      -1.140   2.832  -1.609  1.00  0.00           H  
ATOM     28 1HB  PRO A   2      -0.703   3.768  -4.122  1.00  0.00           H  
ATOM     29 2HB  PRO A   2      -1.793   2.415  -3.811  1.00  0.00           H  
ATOM     30 1HG  PRO A   2      -2.469   5.357  -4.244  1.00  0.00           H  
ATOM     31 2HG  PRO A   2      -3.199   3.944  -5.019  1.00  0.00           H  
ATOM     32 1HD  PRO A   2      -4.335   5.192  -2.849  1.00  0.00           H  
ATOM     33 2HD  PRO A   2      -4.502   3.380  -3.089  1.00  0.00           H  
ATOM     34  N   DPH A   3      -0.425   5.197  -0.528  1.00  0.00           N  
ATOM     35  CA  DPH A   3       0.369   6.322  -0.088  1.00  0.00           C  
ATOM     36  C   DPH A   3       0.081   6.560   1.381  1.00  0.00           C  
ATOM     37  O   DPH A   3       0.601   7.506   1.976  1.00  0.00           O  
ATOM     38  CB  DPH A   3       1.857   6.044  -0.330  1.00  0.00           C  
ATOM     39  CG  DPH A   3       2.439   4.910   0.443  1.00  0.00           C  
ATOM     40  CD1 DPH A   3       3.056   5.134   1.662  1.00  0.00           C  
ATOM     41  CD2 DPH A   3       2.368   3.616  -0.040  1.00  0.00           C  
ATOM     42  CE1 DPH A   3       3.602   4.091   2.375  1.00  0.00           C  
ATOM     43  CE2 DPH A   3       2.905   2.572   0.672  1.00  0.00           C  
ATOM     44  CZ  DPH A   3       3.526   2.810   1.879  1.00  0.00           C  
ATOM     45  H   DPH A   3      -0.876   4.610   0.179  1.00  0.00           H  
ATOM     46  HA  DPH A   3       0.072   7.210  -0.648  1.00  0.00           H  
ATOM     47 1HB  DPH A   3       2.425   6.940  -0.085  1.00  0.00           H  
ATOM     48 2HB  DPH A   3       2.021   5.850  -1.389  1.00  0.00           H  
ATOM     49  HD1 DPH A   3       3.110   6.153   2.055  1.00  0.00           H  
ATOM     50  HD2 DPH A   3       1.881   3.432  -0.999  1.00  0.00           H  
ATOM     51  HE1 DPH A   3       4.087   4.280   3.331  1.00  0.00           H  
ATOM     52  HE2 DPH A   3       2.846   1.556   0.283  1.00  0.00           H  
ATOM     53  HZ  DPH A   3       3.954   1.982   2.443  1.00  0.00           H  
ATOM     54  N   DIL A   4      -0.716   5.667   1.981  1.00  0.00           N  
ATOM     55  CA  DIL A   4      -1.019   5.804   3.408  1.00  0.00           C  
ATOM     56  C   DIL A   4      -2.439   6.325   3.667  1.00  0.00           C  
ATOM     57  O   DIL A   4      -3.420   5.645   3.335  1.00  0.00           O  
ATOM     58  CB  DIL A   4      -0.895   4.447   4.130  1.00  0.00           C  
ATOM     59  CG1 DIL A   4       0.535   3.926   3.967  1.00  0.00           C  
ATOM     60  CG2 DIL A   4      -1.284   4.605   5.627  1.00  0.00           C  
ATOM     61  CD1 DIL A   4       0.760   2.503   4.407  1.00  0.00           C  
ATOM     62  H   DIL A   4      -1.128   4.911   1.420  1.00  0.00           H  
ATOM     63  HA  DIL A   4      -0.267   6.448   3.840  1.00  0.00           H  
ATOM     64  HB  DIL A   4      -1.560   3.724   3.654  1.00  0.00           H  
ATOM     65 1HG1 DIL A   4       1.211   4.576   4.517  1.00  0.00           H  
ATOM     66 2HG1 DIL A   4       0.786   3.976   2.921  1.00  0.00           H  
ATOM     67 1HG2 DIL A   4      -1.206   3.653   6.135  1.00  0.00           H  
ATOM     68 2HG2 DIL A   4      -2.308   4.956   5.723  1.00  0.00           H  
ATOM     69 3HG2 DIL A   4      -0.614   5.322   6.101  1.00  0.00           H  
ATOM     70 1HD1 DIL A   4       1.797   2.232   4.227  1.00  0.00           H  
ATOM     71 2HD1 DIL A   4       0.110   1.842   3.832  1.00  0.00           H  
ATOM     72 3HD1 DIL A   4       0.548   2.391   5.462  1.00  0.00           H  
ATOM     73  N   PRO A   5      -2.608   7.496   4.308  1.00  0.00           N  
ATOM     74  CA  PRO A   5      -3.893   8.099   4.635  1.00  0.00           C  
ATOM     75  C   PRO A   5      -4.621   8.575   3.374  1.00  0.00           C  
ATOM     76  O   PRO A   5      -4.676   9.775   3.098  1.00  0.00           O  
ATOM     77  CB  PRO A   5      -3.480   9.262   5.549  1.00  0.00           C  
ATOM     78  CG  PRO A   5      -2.118   9.661   5.066  1.00  0.00           C  
ATOM     79  CD  PRO A   5      -1.446   8.345   4.675  1.00  0.00           C  
ATOM     80  HA  PRO A   5      -4.503   7.376   5.202  1.00  0.00           H  
ATOM     81 1HB  PRO A   5      -4.214  10.079   5.472  1.00  0.00           H  
ATOM     82 2HB  PRO A   5      -3.481   8.933   6.599  1.00  0.00           H  
ATOM     83 1HG  PRO A   5      -2.213  10.357   4.214  1.00  0.00           H  
ATOM     84 2HG  PRO A   5      -1.574  10.201   5.857  1.00  0.00           H  
ATOM     85 1HD  PRO A   5      -0.814   8.554   3.796  1.00  0.00           H  
ATOM     86 2HD  PRO A   5      -0.881   7.916   5.515  1.00  0.00           H  
ATOM     87  N   DPH A   6      -5.147   7.594   2.612  1.00  0.00           N  
ATOM     88  CA  DPH A   6      -5.846   7.767   1.316  1.00  0.00           C  
ATOM     89  C   DPH A   6      -5.804   6.531   0.333  1.00  0.00           C  
ATOM     90  O   DPH A   6      -6.441   6.541  -0.720  1.00  0.00           O  
ATOM     91  CB  DPH A   6      -7.334   8.231   1.557  1.00  0.00           C  
ATOM     92  CG  DPH A   6      -8.278   7.199   2.275  1.00  0.00           C  
ATOM     93  CD1 DPH A   6      -9.108   6.251   1.482  1.00  0.00           C  
ATOM     94  CD2 DPH A   6      -8.345   7.126   3.759  1.00  0.00           C  
ATOM     95  CE1 DPH A   6      -9.978   5.275   2.149  1.00  0.00           C  
ATOM     96  CE2 DPH A   6      -9.212   6.147   4.423  1.00  0.00           C  
ATOM     97  CZ  DPH A   6     -10.028   5.223   3.616  1.00  0.00           C  
ATOM     98  H   DPH A   6      -5.037   6.664   2.991  1.00  0.00           H  
ATOM     99  HA  DPH A   6      -5.342   8.584   0.790  1.00  0.00           H  
ATOM    100 1HB  DPH A   6      -7.790   8.505   0.597  1.00  0.00           H  
ATOM    101 2HB  DPH A   6      -7.330   9.156   2.147  1.00  0.00           H  
ATOM    102  HD1 DPH A   6      -9.061   6.287   0.390  1.00  0.00           H  
ATOM    103  HD2 DPH A   6      -7.735   7.811   4.353  1.00  0.00           H  
ATOM    104  HE1 DPH A   6     -10.580   4.587   1.554  1.00  0.00           H  
ATOM    105  HE2 DPH A   6      -9.253   6.102   5.513  1.00  0.00           H  
ATOM    106  HZ  DPH A   6     -10.672   4.494   4.110  1.00  0.00           H  
TER                                                                             
CONECT    1    2    9   89                                                      
CONECT    2    1    3    5   10                                                 
CONECT    3    2    4   20                                                      
CONECT    4    3                                                                
CONECT    5    2    6    7   11                                                 
CONECT    6    5    8   12   13                                                 
CONECT    7    5   14   15   16                                                 
CONECT    8    6   17   18   19                                                 
CONECT    9    1                                                                
CONECT   10    2                                                                
CONECT   11    5                                                                
CONECT   12    6                                                                
CONECT   13    6                                                                
CONECT   14    7                                                                
CONECT   15    7                                                                
CONECT   16    7                                                                
CONECT   17    8                                                                
CONECT   18    8                                                                
CONECT   19    8                                                                
CONECT   20    3                                                                
CONECT   22   34                                                                
CONECT   34   22   35   45                                                      
CONECT   35   34   36   38   46                                                 
CONECT   36   35   37   54                                                      
CONECT   37   36                                                                
CONECT   38   35   39   47   48                                                 
CONECT   39   38   40   41                                                      
CONECT   40   39   42   49                                                      
CONECT   41   39   43   50                                                      
CONECT   42   40   44   51                                                      
CONECT   43   41   44   52                                                      
CONECT   44   42   43   53                                                      
CONECT   45   34                                                                
CONECT   46   35                                                                
CONECT   47   38                                                                
CONECT   48   38                                                                
CONECT   49   40                                                                
CONECT   50   41                                                                
CONECT   51   42                                                                
CONECT   52   43                                                                
CONECT   53   44                                                                
CONECT   54   36   55   62                                                      
CONECT   55   54   56   58   63                                                 
CONECT   56   55   57   73                                                      
CONECT   57   56                                                                
CONECT   58   55   59   60   64                                                 
CONECT   59   58   61   65   66                                                 
CONECT   60   58   67   68   69                                                 
CONECT   61   59   70   71   72                                                 
CONECT   62   54                                                                
CONECT   63   55                                                                
CONECT   64   58                                                                
CONECT   65   59                                                                
CONECT   66   59                                                                
CONECT   67   60                                                                
CONECT   68   60                                                                
CONECT   69   60                                                                
CONECT   70   61                                                                
CONECT   71   61                                                                
CONECT   72   61                                                                
CONECT   73   56                                                                
CONECT   75   87                                                                
CONECT   87   75   88   98                                                      
CONECT   88   87   89   91   99                                                 
CONECT   89    1   88   90                                                      
CONECT   90   89                                                                
CONECT   91   88   92  100  101                                                 
CONECT   92   91   93   94                                                      
CONECT   93   92   95  102                                                      
CONECT   94   92   96  103                                                      
CONECT   95   93   97  104                                                      
CONECT   96   94   97  105                                                      
CONECT   97   95   96  106                                                      
CONECT   98   87                                                                
CONECT   99   88                                                                
CONECT  100   91                                                                
CONECT  101   91                                                                
CONECT  102   93                                                                
CONECT  103   94                                                                
CONECT  104   95                                                                
CONECT  105   96                                                                
CONECT  106   97                                                                
