# Supplementary material for: Accurate de novo design of membrane-traversing macrocycles
Source: Cell. 2022 Sep 15;185(19):3520–3532.e26. doi: 10.1016/j.cell.2022.07.019 (PMC9490236; doi:10.1016/j.cell.2022.07.019)
Supplement: Data S2. Amino acid sequences and computational models, related to Figures 1 and 3 [file mmc6.zip › Supplemental_Data_File_2/design_models/6-mers/D6.3.pdb]

ATOM      1  N   DPR A   1       8.066   6.456  -2.605  1.00  0.00           N  
ATOM      2  CA  DPR A   1       6.904   5.677  -3.042  1.00  0.00           C  
ATOM      3  C   DPR A   1       5.513   5.922  -2.418  1.00  0.00           C  
ATOM      4  O   DPR A   1       4.519   6.065  -3.130  1.00  0.00           O  
ATOM      5  CB  DPR A   1       6.927   5.965  -4.554  1.00  0.00           C  
ATOM      6  CG  DPR A   1       7.530   7.348  -4.672  1.00  0.00           C  
ATOM      7  CD  DPR A   1       8.644   7.351  -3.609  1.00  0.00           C  
ATOM      8  HA  DPR A   1       7.164   4.620  -2.886  1.00  0.00           H  
ATOM      9 1HB  DPR A   1       5.911   5.909  -4.971  1.00  0.00           H  
ATOM     10 2HB  DPR A   1       7.521   5.198  -5.071  1.00  0.00           H  
ATOM     11 1HG  DPR A   1       6.757   8.112  -4.489  1.00  0.00           H  
ATOM     12 2HG  DPR A   1       7.910   7.515  -5.695  1.00  0.00           H  
ATOM     13 1HD  DPR A   1       8.768   8.364  -3.233  1.00  0.00           H  
ATOM     14 2HD  DPR A   1       9.587   6.936  -4.003  1.00  0.00           H  
ATOM     15  N   DPH A   2       5.409   5.977  -1.092  1.00  0.00           N  
ATOM     16  CA  DPH A   2       4.132   6.147  -0.434  1.00  0.00           C  
ATOM     17  C   DPH A   2       4.298   5.719   1.006  1.00  0.00           C  
ATOM     18  O   DPH A   2       3.328   5.535   1.743  1.00  0.00           O  
ATOM     19  CB  DPH A   2       3.653   7.598  -0.512  1.00  0.00           C  
ATOM     20  CG  DPH A   2       4.546   8.570   0.205  1.00  0.00           C  
ATOM     21  CD1 DPH A   2       4.336   8.870   1.543  1.00  0.00           C  
ATOM     22  CD2 DPH A   2       5.597   9.186  -0.456  1.00  0.00           C  
ATOM     23  CE1 DPH A   2       5.157   9.764   2.204  1.00  0.00           C  
ATOM     24  CE2 DPH A   2       6.419  10.081   0.202  1.00  0.00           C  
ATOM     25  CZ  DPH A   2       6.198  10.370   1.534  1.00  0.00           C  
ATOM     26  H   DPH A   2       6.220   5.851  -0.496  1.00  0.00           H  
ATOM     27  HA  DPH A   2       3.387   5.511  -0.911  1.00  0.00           H  
ATOM     28 1HB  DPH A   2       2.654   7.674  -0.084  1.00  0.00           H  
ATOM     29 2HB  DPH A   2       3.586   7.904  -1.555  1.00  0.00           H  
ATOM     30  HD1 DPH A   2       3.512   8.392   2.073  1.00  0.00           H  
ATOM     31  HD2 DPH A   2       5.772   8.958  -1.508  1.00  0.00           H  
ATOM     32  HE1 DPH A   2       4.981   9.990   3.255  1.00  0.00           H  
ATOM     33  HE2 DPH A   2       7.242  10.559  -0.330  1.00  0.00           H  
ATOM     34  HZ  DPH A   2       6.846  11.074   2.054  1.00  0.00           H  
ATOM     35  N   DAL A   3       5.552   5.592   1.411  1.00  0.00           N  
ATOM     36  CA  DAL A   3       5.872   5.230   2.797  1.00  0.00           C  
ATOM     37  C   DAL A   3       7.244   4.563   2.925  1.00  0.00           C  
ATOM     38  O   DAL A   3       8.002   4.893   3.842  1.00  0.00           O  
ATOM     39  CB  DAL A   3       5.816   6.473   3.669  1.00  0.00           C  
ATOM     40  H   DAL A   3       6.297   5.759   0.716  1.00  0.00           H  
ATOM     41  HA  DAL A   3       5.123   4.516   3.140  1.00  0.00           H  
ATOM     42 1HB  DAL A   3       6.021   6.204   4.704  1.00  0.00           H  
ATOM     43 2HB  DAL A   3       4.827   6.917   3.599  1.00  0.00           H  
ATOM     44 3HB  DAL A   3       6.564   7.187   3.321  1.00  0.00           H  
ATOM     45  N   PRO A   4       7.585   3.637   2.023  1.00  0.00           N  
ATOM     46  CA  PRO A   4       8.860   2.975   1.899  1.00  0.00           C  
ATOM     47  C   PRO A   4       9.781   4.135   1.608  1.00  0.00           C  
ATOM     48  O   PRO A   4       9.311   5.270   1.577  1.00  0.00           O  
ATOM     49  CB  PRO A   4       8.704   2.009   0.720  1.00  0.00           C  
ATOM     50  CG  PRO A   4       7.230   1.825   0.591  1.00  0.00           C  
ATOM     51  CD  PRO A   4       6.650   3.156   0.988  1.00  0.00           C  
ATOM     52  HA  PRO A   4       9.112   2.456   2.835  1.00  0.00           H  
ATOM     53 1HB  PRO A   4       9.161   2.441  -0.182  1.00  0.00           H  
ATOM     54 2HB  PRO A   4       9.235   1.069   0.931  1.00  0.00           H  
ATOM     55 1HG  PRO A   4       6.972   1.540  -0.440  1.00  0.00           H  
ATOM     56 2HG  PRO A   4       6.892   1.005   1.241  1.00  0.00           H  
ATOM     57 1HD  PRO A   4       6.618   3.819   0.110  1.00  0.00           H  
ATOM     58 2HD  PRO A   4       5.641   3.009   1.400  1.00  0.00           H  
ATOM     59  N   PRO A   5      11.074   3.941   1.429  1.00  0.00           N  
ATOM     60  CA  PRO A   5      11.967   5.022   1.095  1.00  0.00           C  
ATOM     61  C   PRO A   5      11.382   5.637  -0.183  1.00  0.00           C  
ATOM     62  O   PRO A   5      11.711   5.231  -1.297  1.00  0.00           O  
ATOM     63  CB  PRO A   5      13.292   4.277   0.857  1.00  0.00           C  
ATOM     64  CG  PRO A   5      13.145   2.978   1.655  1.00  0.00           C  
ATOM     65  CD  PRO A   5      11.668   2.620   1.528  1.00  0.00           C  
ATOM     66  HA  PRO A   5      12.021   5.752   1.916  1.00  0.00           H  
ATOM     67 1HB  PRO A   5      13.442   4.099  -0.217  1.00  0.00           H  
ATOM     68 2HB  PRO A   5      14.135   4.894   1.199  1.00  0.00           H  
ATOM     69 1HG  PRO A   5      13.808   2.203   1.239  1.00  0.00           H  
ATOM     70 2HG  PRO A   5      13.459   3.135   2.699  1.00  0.00           H  
ATOM     71 1HD  PRO A   5      11.468   2.038   0.616  1.00  0.00           H  
ATOM     72 2HD  PRO A   5      11.325   2.106   2.436  1.00  0.00           H  
ATOM     73  N   DLE A   6      10.505   6.611   0.014  1.00  0.00           N  
ATOM     74  CA  DLE A   6       9.744   7.269  -1.033  1.00  0.00           C  
ATOM     75  C   DLE A   6       8.515   6.397  -1.356  1.00  0.00           C  
ATOM     76  O   DLE A   6       7.996   5.694  -0.489  1.00  0.00           O  
ATOM     77  CB  DLE A   6       9.322   8.669  -0.577  1.00  0.00           C  
ATOM     78  CG  DLE A   6      10.470   9.663  -0.256  1.00  0.00           C  
ATOM     79  CD1 DLE A   6       9.877  10.944   0.307  1.00  0.00           C  
ATOM     80  CD2 DLE A   6      11.274   9.972  -1.520  1.00  0.00           C  
ATOM     81  H   DLE A   6      10.375   6.900   0.973  1.00  0.00           H  
ATOM     82  HA  DLE A   6      10.368   7.333  -1.916  1.00  0.00           H  
ATOM     83 1HB  DLE A   6       8.736   8.549   0.335  1.00  0.00           H  
ATOM     84 2HB  DLE A   6       8.694   9.116  -1.324  1.00  0.00           H  
ATOM     85  HG  DLE A   6      11.126   9.229   0.498  1.00  0.00           H  
ATOM     86 1HD1 DLE A   6      10.679  11.640   0.547  1.00  0.00           H  
ATOM     87 2HD1 DLE A   6       9.315  10.716   1.211  1.00  0.00           H  
ATOM     88 3HD1 DLE A   6       9.219  11.400  -0.427  1.00  0.00           H  
ATOM     89 1HD2 DLE A   6      12.070  10.677  -1.275  1.00  0.00           H  
ATOM     90 2HD2 DLE A   6      10.620  10.414  -2.271  1.00  0.00           H  
ATOM     91 3HD2 DLE A   6      11.723   9.069  -1.920  1.00  0.00           H  
