# Supplementary material for: Accurate de novo design of membrane-traversing macrocycles
Source: Cell. 2022 Sep 15;185(19):3520–3532.e26. doi: 10.1016/j.cell.2022.07.019 (PMC9490236; doi:10.1016/j.cell.2022.07.019)
Supplement: Data S2. Amino acid sequences and computational models, related to Figures 1 and 3 [file mmc6.zip › Supplemental_Data_File_2/design_models/6-mers/D6.5.pdb]

ATOM      1  N   PRO A   1       5.160   6.422   1.206  1.00  0.00           N  
ATOM      2  CA  PRO A   1       4.867   7.248   0.063  1.00  0.00           C  
ATOM      3  C   PRO A   1       3.411   7.634   0.278  1.00  0.00           C  
ATOM      4  O   PRO A   1       2.747   7.114   1.175  1.00  0.00           O  
ATOM      5  CB  PRO A   1       5.068   6.299  -1.129  1.00  0.00           C  
ATOM      6  CG  PRO A   1       5.959   5.197  -0.587  1.00  0.00           C  
ATOM      7  CD  PRO A   1       5.569   5.044   0.873  1.00  0.00           C  
ATOM      8  HA  PRO A   1       5.552   8.108   0.063  1.00  0.00           H  
ATOM      9 1HB  PRO A   1       4.096   5.926  -1.489  1.00  0.00           H  
ATOM     10 2HB  PRO A   1       5.540   6.835  -1.965  1.00  0.00           H  
ATOM     11 1HG  PRO A   1       5.810   4.273  -1.163  1.00  0.00           H  
ATOM     12 2HG  PRO A   1       7.025   5.469  -0.699  1.00  0.00           H  
ATOM     13 1HD  PRO A   1       4.723   4.347   1.010  1.00  0.00           H  
ATOM     14 2HD  PRO A   1       6.463   4.730   1.388  1.00  0.00           H  
ATOM     15  N   PRO A   2       2.817   8.551  -0.503  1.00  0.00           N  
ATOM     16  CA  PRO A   2       1.433   9.036  -0.413  1.00  0.00           C  
ATOM     17  C   PRO A   2       0.348   7.976  -0.671  1.00  0.00           C  
ATOM     18  O   PRO A   2      -0.544   8.178  -1.493  1.00  0.00           O  
ATOM     19  CB  PRO A   2       1.375  10.091  -1.533  1.00  0.00           C  
ATOM     20  CG  PRO A   2       2.813  10.474  -1.788  1.00  0.00           C  
ATOM     21  CD  PRO A   2       3.605   9.205  -1.554  1.00  0.00           C  
ATOM     22  HA  PRO A   2       1.283   9.500   0.572  1.00  0.00           H  
ATOM     23 1HB  PRO A   2       0.896   9.670  -2.429  1.00  0.00           H  
ATOM     24 2HB  PRO A   2       0.758  10.943  -1.213  1.00  0.00           H  
ATOM     25 1HG  PRO A   2       2.921  10.864  -2.814  1.00  0.00           H  
ATOM     26 2HG  PRO A   2       3.110  11.287  -1.109  1.00  0.00           H  
ATOM     27 1HD  PRO A   2       3.652   8.579  -2.457  1.00  0.00           H  
ATOM     28 2HD  PRO A   2       4.593   9.501  -1.196  1.00  0.00           H  
ATOM     29  N   VAL A   3       0.464   6.838   0.006  1.00  0.00           N  
ATOM     30  CA  VAL A   3      -0.444   5.734  -0.071  1.00  0.00           C  
ATOM     31  C   VAL A   3      -0.787   5.417   1.359  1.00  0.00           C  
ATOM     32  O   VAL A   3      -1.697   4.647   1.660  1.00  0.00           O  
ATOM     33  CB  VAL A   3       0.264   4.538  -0.742  1.00  0.00           C  
ATOM     34  CG1 VAL A   3       0.679   4.932  -2.157  1.00  0.00           C  
ATOM     35  CG2 VAL A   3       1.520   4.116   0.085  1.00  0.00           C  
ATOM     36  H   VAL A   3       1.199   6.751   0.683  1.00  0.00           H  
ATOM     37  HA  VAL A   3      -1.342   6.018  -0.617  1.00  0.00           H  
ATOM     38  HB  VAL A   3      -0.433   3.704  -0.809  1.00  0.00           H  
ATOM     39 1HG1 VAL A   3       1.158   4.089  -2.647  1.00  0.00           H  
ATOM     40 2HG1 VAL A   3      -0.209   5.224  -2.723  1.00  0.00           H  
ATOM     41 3HG1 VAL A   3       1.374   5.769  -2.122  1.00  0.00           H  
ATOM     42 1HG2 VAL A   3       2.004   3.274  -0.402  1.00  0.00           H  
ATOM     43 2HG2 VAL A   3       2.222   4.938   0.142  1.00  0.00           H  
ATOM     44 3HG2 VAL A   3       1.229   3.821   1.092  1.00  0.00           H  
ATOM     45  N   DPH A   4      -0.008   6.039   2.241  1.00  0.00           N  
ATOM     46  CA  DPH A   4      -0.152   5.784   3.673  1.00  0.00           C  
ATOM     47  C   DPH A   4       1.146   5.998   4.463  1.00  0.00           C  
ATOM     48  O   DPH A   4       1.769   7.056   4.352  1.00  0.00           O  
ATOM     49  CB  DPH A   4      -1.257   6.639   4.292  1.00  0.00           C  
ATOM     50  CG  DPH A   4      -1.449   6.371   5.741  1.00  0.00           C  
ATOM     51  CD1 DPH A   4      -2.291   5.357   6.161  1.00  0.00           C  
ATOM     52  CD2 DPH A   4      -0.754   7.103   6.692  1.00  0.00           C  
ATOM     53  CE1 DPH A   4      -2.434   5.087   7.499  1.00  0.00           C  
ATOM     54  CE2 DPH A   4      -0.897   6.830   8.023  1.00  0.00           C  
ATOM     55  CZ  DPH A   4      -1.737   5.820   8.431  1.00  0.00           C  
ATOM     56  H   DPH A   4       0.735   6.645   1.861  1.00  0.00           H  
ATOM     57  HA  DPH A   4      -0.467   4.754   3.767  1.00  0.00           H  
ATOM     58 1HB  DPH A   4      -2.199   6.445   3.777  1.00  0.00           H  
ATOM     59 2HB  DPH A   4      -1.023   7.696   4.165  1.00  0.00           H  
ATOM     60  HD1 DPH A   4      -2.838   4.770   5.420  1.00  0.00           H  
ATOM     61  HD2 DPH A   4      -0.079   7.900   6.366  1.00  0.00           H  
ATOM     62  HE1 DPH A   4      -3.099   4.285   7.826  1.00  0.00           H  
ATOM     63  HE2 DPH A   4      -0.343   7.411   8.761  1.00  0.00           H  
ATOM     64  HZ  DPH A   4      -1.850   5.604   9.490  1.00  0.00           H  
ATOM     65  N   PRO A   5       1.558   5.059   5.339  1.00  0.00           N  
ATOM     66  CA  PRO A   5       2.735   5.146   6.197  1.00  0.00           C  
ATOM     67  C   PRO A   5       4.001   4.954   5.366  1.00  0.00           C  
ATOM     68  O   PRO A   5       4.689   3.938   5.480  1.00  0.00           O  
ATOM     69  CB  PRO A   5       2.510   3.992   7.176  1.00  0.00           C  
ATOM     70  CG  PRO A   5       1.768   2.961   6.366  1.00  0.00           C  
ATOM     71  CD  PRO A   5       0.851   3.762   5.448  1.00  0.00           C  
ATOM     72  HA  PRO A   5       2.740   6.118   6.718  1.00  0.00           H  
ATOM     73 1HB  PRO A   5       3.475   3.627   7.552  1.00  0.00           H  
ATOM     74 2HB  PRO A   5       1.937   4.347   8.045  1.00  0.00           H  
ATOM     75 1HG  PRO A   5       2.486   2.328   5.816  1.00  0.00           H  
ATOM     76 2HG  PRO A   5       1.208   2.291   7.039  1.00  0.00           H  
ATOM     77 1HD  PRO A   5       0.819   3.247   4.476  1.00  0.00           H  
ATOM     78 2HD  PRO A   5      -0.127   3.869   5.900  1.00  0.00           H  
ATOM     79  N   DPH A   6       4.266   5.926   4.514  1.00  0.00           N  
ATOM     80  CA  DPH A   6       5.360   5.892   3.562  1.00  0.00           C  
ATOM     81  C   DPH A   6       5.014   6.871   2.448  1.00  0.00           C  
ATOM     82  O   DPH A   6       4.624   8.009   2.708  1.00  0.00           O  
ATOM     83  CB  DPH A   6       6.710   6.267   4.182  1.00  0.00           C  
ATOM     84  CG  DPH A   6       7.833   6.159   3.211  1.00  0.00           C  
ATOM     85  CD1 DPH A   6       8.214   7.259   2.453  1.00  0.00           C  
ATOM     86  CD2 DPH A   6       8.510   4.963   3.038  1.00  0.00           C  
ATOM     87  CE1 DPH A   6       9.231   7.158   1.540  1.00  0.00           C  
ATOM     88  CE2 DPH A   6       9.528   4.866   2.124  1.00  0.00           C  
ATOM     89  CZ  DPH A   6       9.889   5.962   1.371  1.00  0.00           C  
ATOM     90  H   DPH A   6       3.661   6.734   4.540  1.00  0.00           H  
ATOM     91  HA  DPH A   6       5.419   4.881   3.188  1.00  0.00           H  
ATOM     92 1HB  DPH A   6       6.917   5.605   5.025  1.00  0.00           H  
ATOM     93 2HB  DPH A   6       6.670   7.286   4.559  1.00  0.00           H  
ATOM     94  HD1 DPH A   6       7.685   8.207   2.582  1.00  0.00           H  
ATOM     95  HD2 DPH A   6       8.218   4.092   3.630  1.00  0.00           H  
ATOM     96  HE1 DPH A   6       9.518   8.024   0.945  1.00  0.00           H  
ATOM     97  HE2 DPH A   6      10.055   3.917   1.990  1.00  0.00           H  
ATOM     98  HZ  DPH A   6      10.695   5.884   0.645  1.00  0.00           H  
