# Supplementary material for: Accurate de novo design of membrane-traversing macrocycles
Source: Cell. 2022 Sep 15;185(19):3520–3532.e26. doi: 10.1016/j.cell.2022.07.019 (PMC9490236; doi:10.1016/j.cell.2022.07.019)
Supplement: Data S2. Amino acid sequences and computational models, related to Figures 1 and 3 [file mmc6.zip › Supplemental_Data_File_2/design_models/6-mers/D6.2.pdb]

HEADER                                            26-JUN-21   XXXX              
EXPDTA    THEORETICAL MODEL                                                     
REMARK 220                                                                      
REMARK 220 EXPERIMENTAL DETAILS                                                 
REMARK 220  EXPERIMENT TYPE                : THEORETICAL MODELLING              
REMARK 220  DATE OF DATA COLLECTION        : 26-JUN-21                          
REMARK 220                                                                      
REMARK 220 REMARK: MODEL GENERATED BY ROSETTA                                   
REMARK 220  VERSION 2020.37.post.dev+485.gbhardwaj.cycpepcstfix.61f380          
LINK         N   DIL A   1                 C   DPH A   6                  1.33  
HETATM    1  N   DIL A   1      -5.051   5.503   0.713  1.00  0.00           N  
HETATM    2  CA  DIL A   1      -4.924   4.276  -0.120  1.00  0.00           C  
HETATM    3  C   DIL A   1      -3.417   4.102  -0.531  1.00  0.00           C  
HETATM    4  O   DIL A   1      -2.604   3.606   0.248  1.00  0.00           O  
HETATM    5  CB  DIL A   1      -5.423   2.970   0.661  1.00  0.00           C  
HETATM    6  CG1 DIL A   1      -6.991   3.135   1.135  1.00  0.00           C  
HETATM    7  CG2 DIL A   1      -5.262   1.624  -0.262  1.00  0.00           C  
HETATM    8  CD1 DIL A   1      -7.525   2.043   2.098  1.00  0.00           C  
HETATM    9  H   DIL A   1      -4.486   5.593   1.545  1.00  0.00           H  
HETATM   10  HA  DIL A   1      -5.573   4.359  -0.987  1.00  0.00           H  
HETATM   11  HB  DIL A   1      -4.817   2.847   1.578  1.00  0.00           H  
HETATM   12 1HG1 DIL A   1      -7.631   3.166   0.243  1.00  0.00           H  
HETATM   13 2HG1 DIL A   1      -7.092   4.081   1.659  1.00  0.00           H  
HETATM   14 1HG2 DIL A   1      -5.586   0.748   0.294  1.00  0.00           H  
HETATM   15 2HG2 DIL A   1      -4.222   1.469  -0.552  1.00  0.00           H  
HETATM   16 3HG2 DIL A   1      -5.869   1.712  -1.167  1.00  0.00           H  
HETATM   17 1HD1 DIL A   1      -8.562   2.258   2.362  1.00  0.00           H  
HETATM   18 2HD1 DIL A   1      -6.924   2.026   3.013  1.00  0.00           H  
HETATM   19 3HD1 DIL A   1      -7.482   1.063   1.628  1.00  0.00           H  
ATOM     20  N   PRO A   2      -2.964   4.503  -1.779  1.00  0.00           N  
ATOM     21  CA  PRO A   2      -1.560   4.593  -2.204  1.00  0.00           C  
ATOM     22  C   PRO A   2      -0.792   5.659  -1.433  1.00  0.00           C  
ATOM     23  O   PRO A   2      -1.117   6.844  -1.503  1.00  0.00           O  
ATOM     24  CB  PRO A   2      -1.679   4.959  -3.690  1.00  0.00           C  
ATOM     25  CG  PRO A   2      -2.973   5.701  -3.806  1.00  0.00           C  
ATOM     26  CD  PRO A   2      -3.895   5.030  -2.808  1.00  0.00           C  
ATOM     27  HA  PRO A   2      -1.072   3.610  -2.097  1.00  0.00           H  
ATOM     28 1HB  PRO A   2      -0.813   5.565  -3.999  1.00  0.00           H  
ATOM     29 2HB  PRO A   2      -1.660   4.046  -4.302  1.00  0.00           H  
ATOM     30 1HG  PRO A   2      -2.809   6.770  -3.581  1.00  0.00           H  
ATOM     31 2HG  PRO A   2      -3.349   5.651  -4.840  1.00  0.00           H  
ATOM     32 1HD  PRO A   2      -4.563   5.805  -2.378  1.00  0.00           H  
ATOM     33 2HD  PRO A   2      -4.462   4.210  -3.282  1.00  0.00           H  
HETATM   34  N   DPH A   3       0.225   5.217  -0.698  1.00  0.00           N  
HETATM   35  CA  DPH A   3       1.050   6.105   0.089  1.00  0.00           C  
HETATM   36  C   DPH A   3       0.756   5.852   1.555  1.00  0.00           C  
HETATM   37  O   DPH A   3       1.555   6.193   2.426  1.00  0.00           O  
HETATM   38  CB  DPH A   3       2.535   5.886  -0.204  1.00  0.00           C  
HETATM   39  CG  DPH A   3       2.898   6.056  -1.652  1.00  0.00           C  
HETATM   40  CD1 DPH A   3       2.196   6.938  -2.459  1.00  0.00           C  
HETATM   41  CD2 DPH A   3       3.944   5.336  -2.209  1.00  0.00           C  
HETATM   42  CE1 DPH A   3       2.529   7.096  -3.791  1.00  0.00           C  
HETATM   43  CE2 DPH A   3       4.279   5.490  -3.540  1.00  0.00           C  
HETATM   44  CZ  DPH A   3       3.570   6.372  -4.332  1.00  0.00           C  
HETATM   45  CN  DPH A   3       0.510   3.796  -0.689  1.00  0.00           C  
HETATM   46  HA  DPH A   3       0.787   7.138  -0.144  1.00  0.00           H  
HETATM   47 1HB  DPH A   3       2.822   4.881   0.102  1.00  0.00           H  
HETATM   48 2HB  DPH A   3       3.129   6.588   0.380  1.00  0.00           H  
HETATM   49  HD1 DPH A   3       1.371   7.510  -2.031  1.00  0.00           H  
HETATM   50  HD2 DPH A   3       4.504   4.639  -1.584  1.00  0.00           H  
HETATM   51  HE1 DPH A   3       1.968   7.792  -4.414  1.00  0.00           H  
HETATM   52  HE2 DPH A   3       5.102   4.917  -3.966  1.00  0.00           H  
HETATM   53  HZ  DPH A   3       3.834   6.496  -5.381  1.00  0.00           H  
HETATM   54 1HN  DPH A   3       1.319   3.553  -0.011  1.00  0.00           H  
HETATM   55 2HN  DPH A   3       0.786   3.473  -1.682  1.00  0.00           H  
HETATM   56 3HN  DPH A   3      -0.381   3.265  -0.381  1.00  0.00           H  
HETATM   57  N   DIL A   4      -0.406   5.246   1.830  1.00  0.00           N  
HETATM   58  CA  DIL A   4      -0.820   5.063   3.223  1.00  0.00           C  
HETATM   59  C   DIL A   4      -2.204   5.658   3.516  1.00  0.00           C  
HETATM   60  O   DIL A   4      -3.227   5.033   3.203  1.00  0.00           O  
HETATM   61  CB  DIL A   4      -0.884   3.565   3.586  1.00  0.00           C  
HETATM   62  CG1 DIL A   4       0.490   2.936   3.345  1.00  0.00           C  
HETATM   63  CG2 DIL A   4      -1.346   3.396   5.061  1.00  0.00           C  
HETATM   64  CD1 DIL A   4       0.544   1.435   3.458  1.00  0.00           C  
HETATM   65  H   DIL A   4      -1.006   4.943   1.052  1.00  0.00           H  
HETATM   66  HA  DIL A   4      -0.054   5.495   3.850  1.00  0.00           H  
HETATM   67  HB  DIL A   4      -1.592   3.064   2.922  1.00  0.00           H  
HETATM   68 1HG1 DIL A   4       1.202   3.368   4.044  1.00  0.00           H  
HETATM   69 2HG1 DIL A   4       0.796   3.188   2.344  1.00  0.00           H  
HETATM   70 1HG2 DIL A   4      -1.400   2.346   5.317  1.00  0.00           H  
HETATM   71 2HG2 DIL A   4      -2.331   3.831   5.208  1.00  0.00           H  
HETATM   72 3HG2 DIL A   4      -0.634   3.891   5.722  1.00  0.00           H  
HETATM   73 1HD1 DIL A   4       1.555   1.096   3.248  1.00  0.00           H  
HETATM   74 2HD1 DIL A   4      -0.142   0.995   2.733  1.00  0.00           H  
HETATM   75 3HD1 DIL A   4       0.270   1.117   4.456  1.00  0.00           H  
ATOM     76  N   PRO A   5      -2.296   6.833   4.165  1.00  0.00           N  
ATOM     77  CA  PRO A   5      -3.528   7.576   4.392  1.00  0.00           C  
ATOM     78  C   PRO A   5      -4.099   8.120   3.078  1.00  0.00           C  
ATOM     79  O   PRO A   5      -3.503   8.999   2.454  1.00  0.00           O  
ATOM     80  CB  PRO A   5      -3.062   8.693   5.337  1.00  0.00           C  
ATOM     81  CG  PRO A   5      -1.627   8.927   4.971  1.00  0.00           C  
ATOM     82  CD  PRO A   5      -1.090   7.543   4.608  1.00  0.00           C  
ATOM     83  HA  PRO A   5      -4.256   6.928   4.908  1.00  0.00           H  
ATOM     84 1HB  PRO A   5      -3.688   9.588   5.198  1.00  0.00           H  
ATOM     85 2HB  PRO A   5      -3.189   8.376   6.383  1.00  0.00           H  
ATOM     86 1HG  PRO A   5      -1.568   9.639   4.128  1.00  0.00           H  
ATOM     87 2HG  PRO A   5      -1.088   9.389   5.813  1.00  0.00           H  
ATOM     88 1HD  PRO A   5      -0.386   7.680   3.770  1.00  0.00           H  
ATOM     89 2HD  PRO A   5      -0.630   7.049   5.475  1.00  0.00           H  
HETATM   90  N   DPH A   6      -5.251   7.546   2.674  1.00  0.00           N  
HETATM   91  CA  DPH A   6      -5.910   7.730   1.359  1.00  0.00           C  
HETATM   92  C   DPH A   6      -5.889   6.482   0.390  1.00  0.00           C  
HETATM   93  O   DPH A   6      -6.616   6.442  -0.602  1.00  0.00           O  
HETATM   94  CB  DPH A   6      -7.361   8.150   1.596  1.00  0.00           C  
HETATM   95  CG  DPH A   6      -7.505   9.384   2.441  1.00  0.00           C  
HETATM   96  CD1 DPH A   6      -6.541  10.381   2.408  1.00  0.00           C  
HETATM   97  CD2 DPH A   6      -8.605   9.551   3.269  1.00  0.00           C  
HETATM   98  CE1 DPH A   6      -6.673  11.516   3.184  1.00  0.00           C  
HETATM   99  CE2 DPH A   6      -8.738  10.684   4.047  1.00  0.00           C  
HETATM  100  CZ  DPH A   6      -7.770  11.668   4.004  1.00  0.00           C  
HETATM  101  CN  DPH A   6      -5.866   6.676   3.655  1.00  0.00           C  
HETATM  102  HA  DPH A   6      -5.362   8.522   0.837  1.00  0.00           H  
HETATM  103 1HB  DPH A   6      -7.899   7.339   2.085  1.00  0.00           H  
HETATM  104 2HB  DPH A   6      -7.848   8.335   0.639  1.00  0.00           H  
HETATM  105  HD1 DPH A   6      -5.672  10.260   1.760  1.00  0.00           H  
HETATM  106  HD2 DPH A   6      -9.369   8.774   3.303  1.00  0.00           H  
HETATM  107  HE1 DPH A   6      -5.908  12.292   3.149  1.00  0.00           H  
HETATM  108  HE2 DPH A   6      -9.606  10.803   4.695  1.00  0.00           H  
HETATM  109  HZ  DPH A   6      -7.875  12.563   4.616  1.00  0.00           H  
HETATM  110 1HN  DPH A   6      -5.774   5.632   3.380  1.00  0.00           H  
HETATM  111 2HN  DPH A   6      -6.915   6.913   3.749  1.00  0.00           H  
HETATM  112 3HN  DPH A   6      -5.382   6.833   4.611  1.00  0.00           H  
TER                                                                             
CONECT    1    2    9   92                                                      
CONECT    2    1    3    5   10                                                 
CONECT    3    2    4   20                                                      
CONECT    4    3                                                                
CONECT    5    2    6    7   11                                                 
CONECT    6    5    8   12   13                                                 
CONECT    7    5   14   15   16                                                 
CONECT    8    6   17   18   19                                                 
CONECT    9    1                                                                
CONECT   10    2                                                                
CONECT   11    5                                                                
CONECT   12    6                                                                
CONECT   13    6                                                                
CONECT   14    7                                                                
CONECT   15    7                                                                
CONECT   16    7                                                                
CONECT   17    8                                                                
CONECT   18    8                                                                
CONECT   19    8                                                                
CONECT   20    3                                                                
CONECT   22   34                                                                
CONECT   34   22   35   45                                                      
CONECT   35   34   36   38   46                                                 
CONECT   36   35   37   57                                                      
CONECT   37   36                                                                
CONECT   38   35   39   47   48                                                 
CONECT   39   38   40   41                                                      
CONECT   40   39   42   49                                                      
CONECT   41   39   43   50                                                      
CONECT   42   40   44   51                                                      
CONECT   43   41   44   52                                                      
CONECT   44   42   43   53                                                      
CONECT   45   34   54   55   56                                                 
CONECT   46   35                                                                
CONECT   47   38                                                                
CONECT   48   38                                                                
CONECT   49   40                                                                
CONECT   50   41                                                                
CONECT   51   42                                                                
CONECT   52   43                                                                
CONECT   53   44                                                                
CONECT   54   45                                                                
CONECT   55   45                                                                
CONECT   56   45                                                                
CONECT   57   36   58   65                                                      
CONECT   58   57   59   61   66                                                 
CONECT   59   58   60   76                                                      
CONECT   60   59                                                                
CONECT   61   58   62   63   67                                                 
CONECT   62   61   64   68   69                                                 
CONECT   63   61   70   71   72                                                 
CONECT   64   62   73   74   75                                                 
CONECT   65   57                                                                
CONECT   66   58                                                                
CONECT   67   61                                                                
CONECT   68   62                                                                
CONECT   69   62                                                                
CONECT   70   63                                                                
CONECT   71   63                                                                
CONECT   72   63                                                                
CONECT   73   64                                                                
CONECT   74   64                                                                
CONECT   75   64                                                                
CONECT   76   59                                                                
CONECT   78   90                                                                
CONECT   90   78   91  101                                                      
CONECT   91   90   92   94  102                                                 
CONECT   92    1   91   93                                                      
CONECT   93   92                                                                
CONECT   94   91   95  103  104                                                 
CONECT   95   94   96   97                                                      
CONECT   96   95   98  105                                                      
CONECT   97   95   99  106                                                      
CONECT   98   96  100  107                                                      
CONECT   99   97  100  108                                                      
CONECT  100   98   99  109                                                      
CONECT  101   90  110  111  112                                                 
CONECT  102   91                                                                
CONECT  103   94                                                                
CONECT  104   94                                                                
CONECT  105   96                                                                
CONECT  106   97                                                                
CONECT  107   98                                                                
CONECT  108   99                                                                
CONECT  109  100                                                                
CONECT  110  101                                                                
CONECT  111  101                                                                
CONECT  112  101                                                                
