# Supplementary material for: Accurate de novo design of membrane-traversing macrocycles
Source: Cell. 2022 Sep 15;185(19):3520–3532.e26. doi: 10.1016/j.cell.2022.07.019 (PMC9490236; doi:10.1016/j.cell.2022.07.019)
Supplement: Data S2. Amino acid sequences and computational models, related to Figures 1 and 3 [file mmc6.zip › Supplemental_Data_File_2/design_models/8-mers/D8.21.pdb]

HEADER                                            25-FEB-20   XXXX              
EXPDTA    THEORETICAL MODEL                                                     
REMARK 220                                                                      
REMARK 220 EXPERIMENTAL DETAILS                                                 
REMARK 220  EXPERIMENT TYPE                : THEORETICAL MODELLING              
REMARK 220  DATE OF DATA COLLECTION        : 25-FEB-20                          
REMARK 220                                                                      
REMARK 220 REMARK: MODEL GENERATED BY ROSETTA                                   
REMARK 220  VERSION 2019.50.post.dev+96.master.4bb7883abb1                      
LINK         N   DVA A   1                 C   LEU A   8                  1.33  
ATOM      1  N   DVA A   1       1.623  -0.413   4.366  1.00  0.00           N  
ATOM      2  CA  DVA A   1       0.227   0.015   4.425  1.00  0.00           C  
ATOM      3  C   DVA A   1      -0.172   1.356   3.725  1.00  0.00           C  
ATOM      4  O   DVA A   1       0.595   1.908   2.936  1.00  0.00           O  
ATOM      5  CB  DVA A   1      -0.604  -1.128   3.791  1.00  0.00           C  
ATOM      6  CG1 DVA A   1      -0.423  -2.403   4.599  1.00  0.00           C  
ATOM      7  CG2 DVA A   1      -0.148  -1.313   2.345  1.00  0.00           C  
ATOM      8  H   DVA A   1       2.072  -0.504   3.466  1.00  0.00           H  
ATOM      9  HA  DVA A   1       0.001   0.084   5.488  1.00  0.00           H  
ATOM     10  HB  DVA A   1      -1.655  -0.888   3.797  1.00  0.00           H  
ATOM     11 1HG1 DVA A   1      -1.007  -3.203   4.150  1.00  0.00           H  
ATOM     12 2HG1 DVA A   1      -0.763  -2.231   5.619  1.00  0.00           H  
ATOM     13 3HG1 DVA A   1       0.616  -2.693   4.620  1.00  0.00           H  
ATOM     14 1HG2 DVA A   1      -0.719  -2.114   1.886  1.00  0.00           H  
ATOM     15 2HG2 DVA A   1       0.900  -1.561   2.321  1.00  0.00           H  
ATOM     16 3HG2 DVA A   1      -0.305  -0.393   1.782  1.00  0.00           H  
ATOM     17  N   LEU A   2      -1.437   1.952   3.998  1.00  0.00           N  
ATOM     18  CA  LEU A   2      -1.792   3.219   3.242  1.00  0.00           C  
ATOM     19  C   LEU A   2      -0.794   4.335   3.673  1.00  0.00           C  
ATOM     20  O   LEU A   2      -0.564   4.477   4.881  1.00  0.00           O  
ATOM     21  CB  LEU A   2      -3.278   3.723   3.477  1.00  0.00           C  
ATOM     22  CG  LEU A   2      -3.842   4.993   2.617  1.00  0.00           C  
ATOM     23  CD1 LEU A   2      -4.111   4.553   1.108  1.00  0.00           C  
ATOM     24  CD2 LEU A   2      -5.156   5.547   3.288  1.00  0.00           C  
ATOM     25  CN  LEU A   2      -2.259   1.533   5.207  1.00  0.00           C  
ATOM     26  HA  LEU A   2      -1.721   2.980   2.179  1.00  0.00           H  
ATOM     27 1HB  LEU A   2      -3.954   2.885   3.270  1.00  0.00           H  
ATOM     28 2HB  LEU A   2      -3.386   3.978   4.544  1.00  0.00           H  
ATOM     29  HG  LEU A   2      -3.093   5.795   2.612  1.00  0.00           H  
ATOM     30 1HD1 LEU A   2      -4.477   5.407   0.531  1.00  0.00           H  
ATOM     31 2HD1 LEU A   2      -3.209   4.181   0.640  1.00  0.00           H  
ATOM     32 3HD1 LEU A   2      -4.866   3.760   1.076  1.00  0.00           H  
ATOM     33 1HD2 LEU A   2      -5.531   6.406   2.726  1.00  0.00           H  
ATOM     34 2HD2 LEU A   2      -5.932   4.772   3.308  1.00  0.00           H  
ATOM     35 3HD2 LEU A   2      -4.948   5.865   4.314  1.00  0.00           H  
ATOM     36 1HN  LEU A   2      -3.324   1.671   5.084  1.00  0.00           H  
ATOM     37 2HN  LEU A   2      -2.147   0.500   5.474  1.00  0.00           H  
ATOM     38 3HN  LEU A   2      -1.932   2.131   6.050  1.00  0.00           H  
ATOM     39  N   DPR A   3      -0.228   5.198   2.751  1.00  0.00           N  
ATOM     40  CA  DPR A   3       0.688   6.307   3.046  1.00  0.00           C  
ATOM     41  C   DPR A   3       2.020   5.828   3.643  1.00  0.00           C  
ATOM     42  O   DPR A   3       2.826   6.650   4.076  1.00  0.00           O  
ATOM     43  CB  DPR A   3       0.898   6.951   1.662  1.00  0.00           C  
ATOM     44  CG  DPR A   3       0.638   5.877   0.663  1.00  0.00           C  
ATOM     45  CD  DPR A   3      -0.461   5.067   1.246  1.00  0.00           C  
ATOM     46  HA  DPR A   3       0.199   7.020   3.729  1.00  0.00           H  
ATOM     47 1HB  DPR A   3       1.922   7.351   1.594  1.00  0.00           H  
ATOM     48 2HB  DPR A   3       0.218   7.808   1.547  1.00  0.00           H  
ATOM     49 1HG  DPR A   3       1.538   5.298   0.484  1.00  0.00           H  
ATOM     50 2HG  DPR A   3       0.359   6.325  -0.304  1.00  0.00           H  
ATOM     51 1HD  DPR A   3      -0.346   4.035   0.882  1.00  0.00           H  
ATOM     52 2HD  DPR A   3      -1.407   5.514   0.956  1.00  0.00           H  
ATOM     53  N   LEU A   4       2.265   4.515   3.632  1.00  0.00           N  
ATOM     54  CA  LEU A   4       3.507   4.010   4.173  1.00  0.00           C  
ATOM     55  C   LEU A   4       4.296   3.305   3.088  1.00  0.00           C  
ATOM     56  O   LEU A   4       5.496   3.552   2.939  1.00  0.00           O  
ATOM     57  CB  LEU A   4       3.174   3.076   5.318  1.00  0.00           C  
ATOM     58  CG  LEU A   4       2.399   3.665   6.504  1.00  0.00           C  
ATOM     59  CD1 LEU A   4       2.047   2.537   7.436  1.00  0.00           C  
ATOM     60  CD2 LEU A   4       3.234   4.715   7.229  1.00  0.00           C  
ATOM     61  H   LEU A   4       1.581   3.845   3.280  1.00  0.00           H  
ATOM     62  HA  LEU A   4       4.110   4.838   4.530  1.00  0.00           H  
ATOM     63 1HB  LEU A   4       2.620   2.231   4.933  1.00  0.00           H  
ATOM     64 2HB  LEU A   4       4.108   2.751   5.719  1.00  0.00           H  
ATOM     65  HG  LEU A   4       1.480   4.117   6.156  1.00  0.00           H  
ATOM     66 1HD1 LEU A   4       1.482   2.926   8.279  1.00  0.00           H  
ATOM     67 2HD1 LEU A   4       1.438   1.813   6.903  1.00  0.00           H  
ATOM     68 3HD1 LEU A   4       2.954   2.053   7.797  1.00  0.00           H  
ATOM     69 1HD2 LEU A   4       2.663   5.104   8.070  1.00  0.00           H  
ATOM     70 2HD2 LEU A   4       4.157   4.263   7.593  1.00  0.00           H  
ATOM     71 3HD2 LEU A   4       3.473   5.537   6.557  1.00  0.00           H  
ATOM     72  N   DVA A   5       3.606   2.477   2.289  1.00  0.00           N  
ATOM     73  CA  DVA A   5       4.241   1.806   1.161  1.00  0.00           C  
ATOM     74  C   DVA A   5       4.094   0.243   1.018  1.00  0.00           C  
ATOM     75  O   DVA A   5       3.179  -0.339   1.636  1.00  0.00           O  
ATOM     76  CB  DVA A   5       3.679   2.468  -0.124  1.00  0.00           C  
ATOM     77  CG1 DVA A   5       4.045   3.946  -0.152  1.00  0.00           C  
ATOM     78  CG2 DVA A   5       2.161   2.293  -0.140  1.00  0.00           C  
ATOM     79  H   DVA A   5       2.615   2.312   2.475  1.00  0.00           H  
ATOM     80  HA  DVA A   5       5.292   2.064   1.257  1.00  0.00           H  
ATOM     81  HB  DVA A   5       4.100   2.003  -1.004  1.00  0.00           H  
ATOM     82 1HG1 DVA A   5       3.649   4.403  -1.057  1.00  0.00           H  
ATOM     83 2HG1 DVA A   5       5.131   4.045  -0.140  1.00  0.00           H  
ATOM     84 3HG1 DVA A   5       3.637   4.454   0.707  1.00  0.00           H  
ATOM     85 1HG2 DVA A   5       1.754   2.753  -1.037  1.00  0.00           H  
ATOM     86 2HG2 DVA A   5       1.726   2.767   0.730  1.00  0.00           H  
ATOM     87 3HG2 DVA A   5       1.906   1.235  -0.132  1.00  0.00           H  
ATOM     88  N   LEU A   6       4.988  -0.471   0.173  1.00  0.00           N  
ATOM     89  CA  LEU A   6       4.790  -1.967  -0.007  1.00  0.00           C  
ATOM     90  C   LEU A   6       5.030  -2.695   1.356  1.00  0.00           C  
ATOM     91  O   LEU A   6       6.106  -2.511   1.940  1.00  0.00           O  
ATOM     92  CB  LEU A   6       5.720  -2.640  -1.102  1.00  0.00           C  
ATOM     93  CG  LEU A   6       5.505  -4.230  -1.459  1.00  0.00           C  
ATOM     94  CD1 LEU A   6       4.176  -4.417  -2.313  1.00  0.00           C  
ATOM     95  CD2 LEU A   6       6.765  -4.775  -2.243  1.00  0.00           C  
ATOM     96  CN  LEU A   6       6.275   0.177  -0.318  1.00  0.00           C  
ATOM     97  HA  LEU A   6       3.775  -2.098  -0.379  1.00  0.00           H  
ATOM     98 1HB  LEU A   6       5.592  -2.086  -2.038  1.00  0.00           H  
ATOM     99 2HB  LEU A   6       6.767  -2.521  -0.784  1.00  0.00           H  
ATOM    100  HG  LEU A   6       5.394  -4.807  -0.527  1.00  0.00           H  
ATOM    101 1HD1 LEU A   6       4.025  -5.477  -2.538  1.00  0.00           H  
ATOM    102 2HD1 LEU A   6       3.312  -4.055  -1.774  1.00  0.00           H  
ATOM    103 3HD1 LEU A   6       4.250  -3.865  -3.255  1.00  0.00           H  
ATOM    104 1HD2 LEU A   6       6.633  -5.837  -2.472  1.00  0.00           H  
ATOM    105 2HD2 LEU A   6       6.902  -4.226  -3.181  1.00  0.00           H  
ATOM    106 3HD2 LEU A   6       7.665  -4.661  -1.631  1.00  0.00           H  
ATOM    107 1HN  LEU A   6       6.682  -0.255  -1.219  1.00  0.00           H  
ATOM    108 2HN  LEU A   6       6.175   1.221  -0.546  1.00  0.00           H  
ATOM    109 3HN  LEU A   6       7.017   0.071   0.469  1.00  0.00           H  
ATOM    110  N   DPR A   7       4.079  -3.552   1.896  1.00  0.00           N  
ATOM    111  CA  DPR A   7       4.189  -4.279   3.169  1.00  0.00           C  
ATOM    112  C   DPR A   7       4.166  -3.340   4.382  1.00  0.00           C  
ATOM    113  O   DPR A   7       4.431  -3.773   5.504  1.00  0.00           O  
ATOM    114  CB  DPR A   7       2.952  -5.197   3.140  1.00  0.00           C  
ATOM    115  CG  DPR A   7       1.955  -4.521   2.263  1.00  0.00           C  
ATOM    116  CD  DPR A   7       2.750  -3.845   1.203  1.00  0.00           C  
ATOM    117  HA  DPR A   7       5.109  -4.884   3.172  1.00  0.00           H  
ATOM    118 1HB  DPR A   7       2.577  -5.337   4.166  1.00  0.00           H  
ATOM    119 2HB  DPR A   7       3.238  -6.193   2.770  1.00  0.00           H  
ATOM    120 1HG  DPR A   7       1.361  -3.834   2.842  1.00  0.00           H  
ATOM    121 2HG  DPR A   7       1.252  -5.262   1.851  1.00  0.00           H  
ATOM    122 1HD  DPR A   7       2.218  -2.926   0.908  1.00  0.00           H  
ATOM    123 2HD  DPR A   7       2.890  -4.536   0.368  1.00  0.00           H  
ATOM    124  N   LEU A   8       3.825  -2.069   4.163  1.00  0.00           N  
ATOM    125  CA  LEU A   8       3.759  -1.121   5.258  1.00  0.00           C  
ATOM    126  C   LEU A   8       2.317  -0.687   5.465  1.00  0.00           C  
ATOM    127  O   LEU A   8       1.841  -0.601   6.597  1.00  0.00           O  
ATOM    128  CB  LEU A   8       4.670   0.036   4.920  1.00  0.00           C  
ATOM    129  CG  LEU A   8       6.156  -0.296   4.713  1.00  0.00           C  
ATOM    130  CD1 LEU A   8       6.857   0.941   4.237  1.00  0.00           C  
ATOM    131  CD2 LEU A   8       6.780  -0.784   6.016  1.00  0.00           C  
ATOM    132  H   LEU A   8       3.608  -1.756   3.228  1.00  0.00           H  
ATOM    133  HA  LEU A   8       4.090  -1.598   6.175  1.00  0.00           H  
ATOM    134 1HB  LEU A   8       4.300   0.524   4.040  1.00  0.00           H  
ATOM    135 2HB  LEU A   8       4.633   0.699   5.751  1.00  0.00           H  
ATOM    136  HG  LEU A   8       6.261  -1.062   3.952  1.00  0.00           H  
ATOM    137 1HD1 LEU A   8       7.910   0.721   4.075  1.00  0.00           H  
ATOM    138 2HD1 LEU A   8       6.416   1.260   3.306  1.00  0.00           H  
ATOM    139 3HD1 LEU A   8       6.765   1.737   4.977  1.00  0.00           H  
ATOM    140 1HD2 LEU A   8       7.834  -0.999   5.844  1.00  0.00           H  
ATOM    141 2HD2 LEU A   8       6.686  -0.012   6.780  1.00  0.00           H  
ATOM    142 3HD2 LEU A   8       6.292  -1.694   6.358  1.00  0.00           H  
TER                                                                             
CONECT    1    2    8  126                                                      
CONECT    2    1    3    5    9                                                 
CONECT    3    2    4   17                                                      
CONECT    4    3                                                                
CONECT    5    2    6    7   10                                                 
CONECT    6    5   11   12   13                                                 
CONECT    7    5   14   15   16                                                 
CONECT    8    1                                                                
CONECT    9    2                                                                
CONECT   10    5                                                                
CONECT   11    6                                                                
CONECT   12    6                                                                
CONECT   13    6                                                                
CONECT   14    7                                                                
CONECT   15    7                                                                
CONECT   16    7                                                                
CONECT   17    3   18   25                                                      
CONECT   18   17   19   21   26                                                 
CONECT   19   18   20   39                                                      
CONECT   20   19                                                                
CONECT   21   18   22   27   28                                                 
CONECT   22   21   23   24   29                                                 
CONECT   23   22   30   31   32                                                 
CONECT   24   22   33   34   35                                                 
CONECT   25   17   36   37   38                                                 
CONECT   26   18                                                                
CONECT   27   21                                                                
CONECT   28   21                                                                
CONECT   29   22                                                                
CONECT   30   23                                                                
CONECT   31   23                                                                
CONECT   32   23                                                                
CONECT   33   24                                                                
CONECT   34   24                                                                
CONECT   35   24                                                                
CONECT   36   25                                                                
CONECT   37   25                                                                
CONECT   38   25                                                                
CONECT   39   19   40   45                                                      
CONECT   40   39   41   43   46                                                 
CONECT   41   40   42   53                                                      
CONECT   42   41                                                                
CONECT   43   40   44   47   48                                                 
CONECT   44   43   45   49   50                                                 
CONECT   45   39   44   51   52                                                 
CONECT   46   40                                                                
CONECT   47   43                                                                
CONECT   48   43                                                                
CONECT   49   44                                                                
CONECT   50   44                                                                
CONECT   51   45                                                                
CONECT   52   45                                                                
CONECT   53   41                                                                
CONECT   55   72                                                                
CONECT   72   55   73   79                                                      
CONECT   73   72   74   76   80                                                 
CONECT   74   73   75   88                                                      
CONECT   75   74                                                                
CONECT   76   73   77   78   81                                                 
CONECT   77   76   82   83   84                                                 
CONECT   78   76   85   86   87                                                 
CONECT   79   72                                                                
CONECT   80   73                                                                
CONECT   81   76                                                                
CONECT   82   77                                                                
CONECT   83   77                                                                
CONECT   84   77                                                                
CONECT   85   78                                                                
CONECT   86   78                                                                
CONECT   87   78                                                                
CONECT   88   74   89   96                                                      
CONECT   89   88   90   92   97                                                 
CONECT   90   89   91  110                                                      
CONECT   91   90                                                                
CONECT   92   89   93   98   99                                                 
CONECT   93   92   94   95  100                                                 
CONECT   94   93  101  102  103                                                 
CONECT   95   93  104  105  106                                                 
CONECT   96   88  107  108  109                                                 
CONECT   97   89                                                                
CONECT   98   92                                                                
CONECT   99   92                                                                
CONECT  100   93                                                                
CONECT  101   94                                                                
CONECT  102   94                                                                
CONECT  103   94                                                                
CONECT  104   95                                                                
CONECT  105   95                                                                
CONECT  106   95                                                                
CONECT  107   96                                                                
CONECT  108   96                                                                
CONECT  109   96                                                                
CONECT  110   90  111  116                                                      
CONECT  111  110  112  114  117                                                 
CONECT  112  111  113  124                                                      
CONECT  113  112                                                                
CONECT  114  111  115  118  119                                                 
CONECT  115  114  116  120  121                                                 
CONECT  116  110  115  122  123                                                 
CONECT  117  111                                                                
CONECT  118  114                                                                
CONECT  119  114                                                                
CONECT  120  115                                                                
CONECT  121  115                                                                
CONECT  122  116                                                                
CONECT  123  116                                                                
CONECT  124  112                                                                
CONECT  126    1                                                                
C6s 0
end_unsatselection_count 0
nme_count 2
nme_count2 2
oversat 0
score 5.097
silent_score 5.097
time 22
total_hbonds -4
