# Supplementary material for: Accurate de novo design of membrane-traversing macrocycles
Source: Cell. 2022 Sep 15;185(19):3520–3532.e26. doi: 10.1016/j.cell.2022.07.019 (PMC9490236; doi:10.1016/j.cell.2022.07.019)
Supplement: Data S2. Amino acid sequences and computational models, related to Figures 1 and 3 [file mmc6.zip › Supplemental_Data_File_2/design_models/8-mers/D8.15.pdb]

HEADER                                            16-NOV-21   XXXX              
EXPDTA    THEORETICAL MODEL                                                     
REMARK 220                                                                      
REMARK 220 EXPERIMENTAL DETAILS                                                 
REMARK 220  EXPERIMENT TYPE                : THEORETICAL MODELLING              
REMARK 220  DATE OF DATA COLLECTION        : 16-NOV-21                          
REMARK 220                                                                      
REMARK 220 REMARK: MODEL GENERATED BY ROSETTA                                   
REMARK 220  VERSION 2020.37.post.dev+485.gbhardwaj.cycpepcstfix.61f380          
LINK         N   PRO A   1                 C   GLY A   8                  1.33  
ATOM      1  N   PRO A   1       5.829  10.352   6.952  1.00  0.00           N  
ATOM      2  CA  PRO A   1       5.049  11.550   6.746  1.00  0.00           C  
ATOM      3  C   PRO A   1       5.845  12.829   6.999  1.00  0.00           C  
ATOM      4  O   PRO A   1       5.276  13.916   7.102  1.00  0.00           O  
ATOM      5  CB  PRO A   1       3.960  11.367   7.801  1.00  0.00           C  
ATOM      6  CG  PRO A   1       4.708  10.744   8.988  1.00  0.00           C  
ATOM      7  CD  PRO A   1       5.795   9.851   8.352  1.00  0.00           C  
ATOM      8  HA  PRO A   1       4.627  11.542   5.730  1.00  0.00           H  
ATOM      9 1HB  PRO A   1       3.508  12.341   8.047  1.00  0.00           H  
ATOM     10 2HB  PRO A   1       3.153  10.728   7.411  1.00  0.00           H  
ATOM     11 1HG  PRO A   1       5.135  11.540   9.618  1.00  0.00           H  
ATOM     12 2HG  PRO A   1       4.010  10.180   9.624  1.00  0.00           H  
ATOM     13 1HD  PRO A   1       6.752  10.031   8.865  1.00  0.00           H  
ATOM     14 2HD  PRO A   1       5.479   8.797   8.389  1.00  0.00           H  
ATOM     15  N   ILE A   2       7.173  12.721   7.103  1.00  0.00           N  
ATOM     16  CA  ILE A   2       7.982  13.870   7.486  1.00  0.00           C  
ATOM     17  C   ILE A   2       8.554  14.531   6.247  1.00  0.00           C  
ATOM     18  O   ILE A   2       8.527  15.756   6.106  1.00  0.00           O  
ATOM     19  CB  ILE A   2       9.120  13.457   8.436  1.00  0.00           C  
ATOM     20  CG1 ILE A   2       8.531  12.736   9.705  1.00  0.00           C  
ATOM     21  CG2 ILE A   2       9.980  14.682   8.816  1.00  0.00           C  
ATOM     22  CD1 ILE A   2       7.515  13.525  10.529  1.00  0.00           C  
ATOM     23  H   ILE A   2       7.660  11.844   6.893  1.00  0.00           H  
ATOM     24  HA  ILE A   2       7.350  14.606   7.977  1.00  0.00           H  
ATOM     25  HB  ILE A   2       9.757  12.727   7.927  1.00  0.00           H  
ATOM     26 1HG1 ILE A   2       8.054  11.820   9.377  1.00  0.00           H  
ATOM     27 2HG1 ILE A   2       9.361  12.476  10.358  1.00  0.00           H  
ATOM     28 1HG2 ILE A   2      10.791  14.365   9.469  1.00  0.00           H  
ATOM     29 2HG2 ILE A   2      10.406  15.131   7.916  1.00  0.00           H  
ATOM     30 3HG2 ILE A   2       9.371  15.424   9.325  1.00  0.00           H  
ATOM     31 1HD1 ILE A   2       7.194  12.913  11.371  1.00  0.00           H  
ATOM     32 2HD1 ILE A   2       7.965  14.439  10.907  1.00  0.00           H  
ATOM     33 3HD1 ILE A   2       6.647  13.774   9.925  1.00  0.00           H  
HETATM   34  N   DPH A   3       9.110  13.704   5.372  1.00  0.00           N  
HETATM   35  CA  DPH A   3       9.700  14.173   4.133  1.00  0.00           C  
HETATM   36  C   DPH A   3      11.159  13.716   3.998  1.00  0.00           C  
HETATM   37  O   DPH A   3      11.559  12.780   4.687  1.00  0.00           O  
HETATM   38  CB  DPH A   3       8.842  13.694   2.950  1.00  0.00           C  
HETATM   39  CG  DPH A   3       7.468  14.230   3.004  1.00  0.00           C  
HETATM   40  CD1 DPH A   3       6.451  13.490   3.583  1.00  0.00           C  
HETATM   41  CD2 DPH A   3       7.172  15.479   2.489  1.00  0.00           C  
HETATM   42  CE1 DPH A   3       5.170  13.985   3.646  1.00  0.00           C  
HETATM   43  CE2 DPH A   3       5.890  15.976   2.552  1.00  0.00           C  
HETATM   44  CZ  DPH A   3       4.887  15.226   3.133  1.00  0.00           C  
HETATM   45  H   DPH A   3       9.103  12.709   5.597  1.00  0.00           H  
HETATM   46  HA  DPH A   3       9.653  15.254   4.182  1.00  0.00           H  
HETATM   47 1HB  DPH A   3       8.761  12.625   2.965  1.00  0.00           H  
HETATM   48 2HB  DPH A   3       9.279  13.968   2.005  1.00  0.00           H  
HETATM   49  HD1 DPH A   3       6.675  12.501   3.996  1.00  0.00           H  
HETATM   50  HD2 DPH A   3       7.960  16.074   2.035  1.00  0.00           H  
HETATM   51  HE1 DPH A   3       4.380  13.395   4.106  1.00  0.00           H  
HETATM   52  HE2 DPH A   3       5.664  16.962   2.146  1.00  0.00           H  
HETATM   53  HZ  DPH A   3       3.873  15.617   3.184  1.00  0.00           H  
HETATM   54  N   PHE A   4      11.986  14.341   3.132  1.00  0.00           N  
HETATM   55  CA  PHE A   4      13.330  13.768   2.976  1.00  0.00           C  
HETATM   56  C   PHE A   4      14.343  14.671   3.706  1.00  0.00           C  
HETATM   57  O   PHE A   4      14.233  15.896   3.672  1.00  0.00           O  
HETATM   58  CB  PHE A   4      13.704  13.638   1.498  1.00  0.00           C  
HETATM   59  CG  PHE A   4      15.071  13.059   1.267  1.00  0.00           C  
HETATM   60  CD1 PHE A   4      15.261  11.686   1.228  1.00  0.00           C  
HETATM   61  CD2 PHE A   4      16.169  13.887   1.089  1.00  0.00           C  
HETATM   62  CE1 PHE A   4      16.518  11.153   1.015  1.00  0.00           C  
HETATM   63  CE2 PHE A   4      17.427  13.357   0.876  1.00  0.00           C  
HETATM   64  CZ  PHE A   4      17.601  11.988   0.839  1.00  0.00           C  
HETATM   65  CN  PHE A   4      11.627  15.519   2.368  1.00  0.00           C  
HETATM   66  HA  PHE A   4      13.348  12.774   3.405  1.00  0.00           H  
HETATM   67 1HB  PHE A   4      12.976  13.003   0.994  1.00  0.00           H  
HETATM   68 2HB  PHE A   4      13.665  14.618   1.025  1.00  0.00           H  
HETATM   69  HD1 PHE A   4      14.404  11.026   1.366  1.00  0.00           H  
HETATM   70  HD2 PHE A   4      16.031  14.968   1.119  1.00  0.00           H  
HETATM   71  HE1 PHE A   4      16.653  10.072   0.987  1.00  0.00           H  
HETATM   72  HE2 PHE A   4      18.282  14.018   0.737  1.00  0.00           H  
HETATM   73  HZ  PHE A   4      18.592  11.569   0.673  1.00  0.00           H  
HETATM   74 1HN  PHE A   4      12.499  16.105   2.101  1.00  0.00           H  
HETATM   75 2HN  PHE A   4      11.122  15.226   1.460  1.00  0.00           H  
HETATM   76 3HN  PHE A   4      10.960  16.129   2.962  1.00  0.00           H  
ATOM     77  N   PRO A   5      15.356  14.119   4.386  1.00  0.00           N  
ATOM     78  CA  PRO A   5      15.696  12.733   4.652  1.00  0.00           C  
ATOM     79  C   PRO A   5      14.739  12.135   5.658  1.00  0.00           C  
ATOM     80  O   PRO A   5      14.151  12.884   6.433  1.00  0.00           O  
ATOM     81  CB  PRO A   5      17.111  12.847   5.226  1.00  0.00           C  
ATOM     82  CG  PRO A   5      17.128  14.197   5.887  1.00  0.00           C  
ATOM     83  CD  PRO A   5      16.292  15.073   4.986  1.00  0.00           C  
ATOM     84  HA  PRO A   5      15.715  12.182   3.730  1.00  0.00           H  
ATOM     85 1HB  PRO A   5      17.306  12.027   5.934  1.00  0.00           H  
ATOM     86 2HB  PRO A   5      17.850  12.757   4.413  1.00  0.00           H  
ATOM     87 1HG  PRO A   5      16.705  14.122   6.904  1.00  0.00           H  
ATOM     88 2HG  PRO A   5      18.160  14.562   5.996  1.00  0.00           H  
ATOM     89 1HD  PRO A   5      15.739  15.827   5.563  1.00  0.00           H  
ATOM     90 2HD  PRO A   5      16.915  15.527   4.203  1.00  0.00           H  
HETATM   91  N   DLE A   6      14.592  10.810   5.686  1.00  0.00           N  
HETATM   92  CA  DLE A   6      13.743  10.221   6.715  1.00  0.00           C  
HETATM   93  C   DLE A   6      12.604   9.413   6.117  1.00  0.00           C  
HETATM   94  O   DLE A   6      12.591   8.184   6.199  1.00  0.00           O  
HETATM   95  CB  DLE A   6      14.579   9.323   7.636  1.00  0.00           C  
HETATM   96  CG  DLE A   6      15.755  10.007   8.345  1.00  0.00           C  
HETATM   97  CD1 DLE A   6      16.612   8.957   9.038  1.00  0.00           C  
HETATM   98  CD2 DLE A   6      15.223  11.025   9.343  1.00  0.00           C  
HETATM   99  CN  DLE A   6      15.248   9.942   4.729  1.00  0.00           C  
HETATM  100  HA  DLE A   6      13.285  11.015   7.299  1.00  0.00           H  
HETATM  101 1HB  DLE A   6      14.981   8.500   7.047  1.00  0.00           H  
HETATM  102 2HB  DLE A   6      13.925   8.908   8.404  1.00  0.00           H  
HETATM  103  HG  DLE A   6      16.379  10.513   7.608  1.00  0.00           H  
HETATM  104 1HD1 DLE A   6      17.447   9.443   9.541  1.00  0.00           H  
HETATM  105 2HD1 DLE A   6      16.994   8.253   8.298  1.00  0.00           H  
HETATM  106 3HD1 DLE A   6      16.009   8.421   9.771  1.00  0.00           H  
HETATM  107 1HD2 DLE A   6      16.059  11.512   9.846  1.00  0.00           H  
HETATM  108 2HD2 DLE A   6      14.600  10.520  10.081  1.00  0.00           H  
HETATM  109 3HD2 DLE A   6      14.630  11.774   8.818  1.00  0.00           H  
HETATM  110 1HN  DLE A   6      15.023   8.898   4.914  1.00  0.00           H  
HETATM  111 2HN  DLE A   6      16.318  10.076   4.787  1.00  0.00           H  
HETATM  112 3HN  DLE A   6      14.913  10.205   3.735  1.00  0.00           H  
HETATM  113  N   DLE A   7      11.634  10.081   5.508  1.00  0.00           N  
HETATM  114  CA  DLE A   7      10.575   9.374   4.817  1.00  0.00           C  
HETATM  115  C   DLE A   7       9.294   9.490   5.637  1.00  0.00           C  
HETATM  116  O   DLE A   7       9.019  10.543   6.244  1.00  0.00           O  
HETATM  117  CB  DLE A   7      10.377   9.997   3.444  1.00  0.00           C  
HETATM  118  CG  DLE A   7      11.626  10.079   2.541  1.00  0.00           C  
HETATM  119  CD1 DLE A   7      11.236  10.798   1.275  1.00  0.00           C  
HETATM  120  CD2 DLE A   7      12.190   8.701   2.249  1.00  0.00           C  
HETATM  121  H   DLE A   7      11.602  11.102   5.490  1.00  0.00           H  
HETATM  122  HA  DLE A   7      10.831   8.322   4.726  1.00  0.00           H  
HETATM  123 1HB  DLE A   7      10.035  10.983   3.598  1.00  0.00           H  
HETATM  124 2HB  DLE A   7       9.602   9.444   2.914  1.00  0.00           H  
HETATM  125  HG  DLE A   7      12.385  10.667   3.041  1.00  0.00           H  
HETATM  126 1HD1 DLE A   7      12.097  10.894   0.626  1.00  0.00           H  
HETATM  127 2HD1 DLE A   7      10.857  11.788   1.525  1.00  0.00           H  
HETATM  128 3HD1 DLE A   7      10.462  10.235   0.758  1.00  0.00           H  
HETATM  129 1HD2 DLE A   7      13.067   8.802   1.614  1.00  0.00           H  
HETATM  130 2HD2 DLE A   7      11.440   8.096   1.739  1.00  0.00           H  
HETATM  131 3HD2 DLE A   7      12.480   8.212   3.178  1.00  0.00           H  
HETATM  132  N   GLY A   8       8.465   8.447   5.585  1.00  0.00           N  
HETATM  133  CA  GLY A   8       7.201   8.459   6.301  1.00  0.00           C  
HETATM  134  C   GLY A   8       6.402   9.709   5.940  1.00  0.00           C  
HETATM  135  O   GLY A   8       6.307  10.081   4.770  1.00  0.00           O  
HETATM  136  CN  GLY A   8       8.824   7.281   4.804  1.00  0.00           C  
HETATM  137 1HA  GLY A   8       6.630   7.567   6.041  1.00  0.00           H  
HETATM  138 2HA  GLY A   8       7.418   8.403   7.361  1.00  0.00           H  
HETATM  139 1HN  GLY A   8       9.089   6.441   5.435  1.00  0.00           H  
HETATM  140 2HN  GLY A   8       7.993   6.990   4.178  1.00  0.00           H  
HETATM  141 3HN  GLY A   8       9.668   7.530   4.175  1.00  0.00           H  
TER                                                                             
CONECT    1  134                                                                
CONECT   17   34                                                                
CONECT   34   17   35   45                                                      
CONECT   35   34   36   38   46                                                 
CONECT   36   35   37   54                                                      
CONECT   37   36                                                                
CONECT   38   35   39   47   48                                                 
CONECT   39   38   40   41                                                      
CONECT   40   39   42   49                                                      
CONECT   41   39   43   50                                                      
CONECT   42   40   44   51                                                      
CONECT   43   41   44   52                                                      
CONECT   44   42   43   53                                                      
CONECT   45   34                                                                
CONECT   46   35                                                                
CONECT   47   38                                                                
CONECT   48   38                                                                
CONECT   49   40                                                                
CONECT   50   41                                                                
CONECT   51   42                                                                
CONECT   52   43                                                                
CONECT   53   44                                                                
CONECT   54   36   55   65                                                      
CONECT   55   54   56   58   66                                                 
CONECT   56   55   57   77                                                      
CONECT   57   56                                                                
CONECT   58   55   59   67   68                                                 
CONECT   59   58   60   61                                                      
CONECT   60   59   62   69                                                      
CONECT   61   59   63   70                                                      
CONECT   62   60   64   71                                                      
CONECT   63   61   64   72                                                      
CONECT   64   62   63   73                                                      
CONECT   65   54   74   75   76                                                 
CONECT   66   55                                                                
CONECT   67   58                                                                
CONECT   68   58                                                                
CONECT   69   60                                                                
CONECT   70   61                                                                
CONECT   71   62                                                                
CONECT   72   63                                                                
CONECT   73   64                                                                
CONECT   74   65                                                                
CONECT   75   65                                                                
CONECT   76   65                                                                
CONECT   77   56                                                                
CONECT   79   91                                                                
CONECT   91   79   92   99                                                      
CONECT   92   91   93   95  100                                                 
CONECT   93   92   94  113                                                      
CONECT   94   93                                                                
CONECT   95   92   96  101  102                                                 
CONECT   96   95   97   98  103                                                 
CONECT   97   96  104  105  106                                                 
CONECT   98   96  107  108  109                                                 
CONECT   99   91  110  111  112                                                 
CONECT  100   92                                                                
CONECT  101   95                                                                
CONECT  102   95                                                                
CONECT  103   96                                                                
CONECT  104   97                                                                
CONECT  105   97                                                                
CONECT  106   97                                                                
CONECT  107   98                                                                
CONECT  108   98                                                                
CONECT  109   98                                                                
CONECT  110   99                                                                
CONECT  111   99                                                                
CONECT  112   99                                                                
CONECT  113   93  114  121                                                      
CONECT  114  113  115  117  122                                                 
CONECT  115  114  116  132                                                      
CONECT  116  115                                                                
CONECT  117  114  118  123  124                                                 
CONECT  118  117  119  120  125                                                 
CONECT  119  118  126  127  128                                                 
CONECT  120  118  129  130  131                                                 
CONECT  121  113                                                                
CONECT  122  114                                                                
CONECT  123  117                                                                
CONECT  124  117                                                                
CONECT  125  118                                                                
CONECT  126  119                                                                
CONECT  127  119                                                                
CONECT  128  119                                                                
CONECT  129  120                                                                
CONECT  130  120                                                                
CONECT  131  120                                                                
CONECT  132  115  133  136                                                      
CONECT  133  132  134  137  138                                                 
CONECT  134    1  133  135                                                      
CONECT  135  134                                                                
CONECT  136  132  139  140  141                                                 
CONECT  137  133                                                                
CONECT  138  133                                                                
CONECT  139  136                                                                
CONECT  140  136                                                                
CONECT  141  136                                                                
