# Supplementary material for: Accurate de novo design of membrane-traversing macrocycles
Source: Cell. 2022 Sep 15;185(19):3520–3532.e26. doi: 10.1016/j.cell.2022.07.019 (PMC9490236; doi:10.1016/j.cell.2022.07.019)
Supplement: Data S2. Amino acid sequences and computational models, related to Figures 1 and 3 [file mmc6.zip › Supplemental_Data_File_2/design_models/8-mers/D8.2.pdb]

LINK         N   PRO A   1                 C   DIL A   8                  1.33  
ATOM      1  N   PRO A   1      -4.361   9.492  -9.884  1.00  0.00           N  
ATOM      2  CA  PRO A   1      -3.957   8.484 -10.857  1.00  0.00           C  
ATOM      3  C   PRO A   1      -3.093   7.408 -10.210  1.00  0.00           C  
ATOM      4  O   PRO A   1      -2.840   6.361 -10.804  1.00  0.00           O  
ATOM      5  CB  PRO A   1      -3.168   9.297 -11.888  1.00  0.00           C  
ATOM      6  CG  PRO A   1      -2.653  10.464 -11.117  1.00  0.00           C  
ATOM      7  CD  PRO A   1      -3.754  10.785 -10.142  1.00  0.00           C  
ATOM      8  HA  PRO A   1      -4.855   8.038 -11.310  1.00  0.00           H  
ATOM      9 1HB  PRO A   1      -2.365   8.681 -12.318  1.00  0.00           H  
ATOM     10 2HB  PRO A   1      -3.827   9.592 -12.719  1.00  0.00           H  
ATOM     11 1HG  PRO A   1      -1.708  10.202 -10.618  1.00  0.00           H  
ATOM     12 2HG  PRO A   1      -2.432  11.301 -11.796  1.00  0.00           H  
ATOM     13 1HD  PRO A   1      -3.320  11.200  -9.221  1.00  0.00           H  
ATOM     14 2HD  PRO A   1      -4.453  11.501 -10.600  1.00  0.00           H  
ATOM     15  N   AIB A   2      -2.643   7.674  -8.988  1.00  0.00           N  
ATOM     16  CA  AIB A   2      -1.966   6.662  -8.183  1.00  0.00           C  
ATOM     17  C   AIB A   2      -2.885   5.483  -7.898  1.00  0.00           C  
ATOM     18  O   AIB A   2      -2.429   4.347  -7.762  1.00  0.00           O  
ATOM     19  CB1 AIB A   2      -1.533   7.298  -6.855  1.00  0.00           C  
ATOM     20  CB2 AIB A   2      -0.731   6.168  -8.948  1.00  0.00           C  
ATOM     21  H   AIB A   2      -2.773   8.600  -8.607  1.00  0.00           H  
ATOM     22 1HB1 AIB A   2      -2.378   7.712  -6.334  1.00  0.00           H  
ATOM     23 2HB1 AIB A   2      -1.065   6.564  -6.208  1.00  0.00           H  
ATOM     24 3HB1 AIB A   2      -0.828   8.104  -7.029  1.00  0.00           H  
ATOM     25 1HB2 AIB A   2      -0.073   6.987  -9.182  1.00  0.00           H  
ATOM     26 2HB2 AIB A   2      -0.174   5.447  -8.361  1.00  0.00           H  
ATOM     27 3HB2 AIB A   2      -1.022   5.703  -9.883  1.00  0.00           H  
ATOM     28  N   DLE A   3      -4.183   5.756  -7.809  1.00  0.00           N  
ATOM     29  CA  DLE A   3      -5.159   4.734  -7.452  1.00  0.00           C  
ATOM     30  C   DLE A   3      -5.988   5.160  -6.247  1.00  0.00           C  
ATOM     31  O   DLE A   3      -5.916   4.546  -5.182  1.00  0.00           O  
ATOM     32  CB  DLE A   3      -6.083   4.446  -8.642  1.00  0.00           C  
ATOM     33  CG  DLE A   3      -7.165   3.386  -8.402  1.00  0.00           C  
ATOM     34  CD1 DLE A   3      -6.507   2.050  -8.083  1.00  0.00           C  
ATOM     35  CD2 DLE A   3      -8.052   3.277  -9.633  1.00  0.00           C  
ATOM     36  H   DLE A   3      -4.502   6.696  -7.994  1.00  0.00           H  
ATOM     37  HA  DLE A   3      -4.624   3.820  -7.195  1.00  0.00           H  
ATOM     38 1HB  DLE A   3      -5.475   4.114  -9.482  1.00  0.00           H  
ATOM     39 2HB  DLE A   3      -6.583   5.372  -8.925  1.00  0.00           H  
ATOM     40  HG  DLE A   3      -7.772   3.672  -7.542  1.00  0.00           H  
ATOM     41 1HD1 DLE A   3      -7.276   1.297  -7.912  1.00  0.00           H  
ATOM     42 2HD1 DLE A   3      -5.895   2.152  -7.187  1.00  0.00           H  
ATOM     43 3HD1 DLE A   3      -5.880   1.745  -8.919  1.00  0.00           H  
ATOM     44 1HD2 DLE A   3      -8.822   2.524  -9.463  1.00  0.00           H  
ATOM     45 2HD2 DLE A   3      -7.447   2.989 -10.493  1.00  0.00           H  
ATOM     46 3HD2 DLE A   3      -8.524   4.241  -9.828  1.00  0.00           H  
ATOM     47  N   DIL A   4      -6.775   6.217  -6.421  1.00  0.00           N  
ATOM     48  CA  DIL A   4      -7.857   6.527  -5.493  1.00  0.00           C  
ATOM     49  C   DIL A   4      -7.336   7.255  -4.262  1.00  0.00           C  
ATOM     50  O   DIL A   4      -6.728   8.321  -4.369  1.00  0.00           O  
ATOM     51  CB  DIL A   4      -8.939   7.383  -6.176  1.00  0.00           C  
ATOM     52  CG1 DIL A   4      -9.564   6.618  -7.346  1.00  0.00           C  
ATOM     53  CG2 DIL A   4     -10.005   7.792  -5.173  1.00  0.00           C  
ATOM     54  CD1 DIL A   4     -10.452   7.469  -8.226  1.00  0.00           C  
ATOM     55  H   DIL A   4      -6.621   6.819  -7.216  1.00  0.00           H  
ATOM     56  HA  DIL A   4      -8.300   5.588  -5.163  1.00  0.00           H  
ATOM     57  HB  DIL A   4      -8.483   8.280  -6.594  1.00  0.00           H  
ATOM     58 1HG1 DIL A   4     -10.157   5.789  -6.963  1.00  0.00           H  
ATOM     59 2HG1 DIL A   4      -8.775   6.195  -7.968  1.00  0.00           H  
ATOM     60 1HG2 DIL A   4     -10.762   8.396  -5.672  1.00  0.00           H  
ATOM     61 2HG2 DIL A   4      -9.548   8.373  -4.373  1.00  0.00           H  
ATOM     62 3HG2 DIL A   4     -10.471   6.901  -4.753  1.00  0.00           H  
ATOM     63 1HD1 DIL A   4     -10.858   6.857  -9.032  1.00  0.00           H  
ATOM     64 2HD1 DIL A   4      -9.869   8.287  -8.649  1.00  0.00           H  
ATOM     65 3HD1 DIL A   4     -11.270   7.874  -7.632  1.00  0.00           H  
ATOM     66  N   PRO A   5      -7.573   6.673  -3.092  1.00  0.00           N  
ATOM     67  CA  PRO A   5      -7.020   7.198  -1.849  1.00  0.00           C  
ATOM     68  C   PRO A   5      -5.509   7.369  -1.945  1.00  0.00           C  
ATOM     69  O   PRO A   5      -4.918   8.172  -1.223  1.00  0.00           O  
ATOM     70  CB  PRO A   5      -7.404   6.129  -0.822  1.00  0.00           C  
ATOM     71  CG  PRO A   5      -8.629   5.497  -1.391  1.00  0.00           C  
ATOM     72  CD  PRO A   5      -8.370   5.448  -2.874  1.00  0.00           C  
ATOM     73  HA  PRO A   5      -7.503   8.158  -1.615  1.00  0.00           H  
ATOM     74 1HB  PRO A   5      -6.576   5.415  -0.696  1.00  0.00           H  
ATOM     75 2HB  PRO A   5      -7.580   6.594   0.159  1.00  0.00           H  
ATOM     76 1HG  PRO A   5      -8.780   4.500  -0.954  1.00  0.00           H  
ATOM     77 2HG  PRO A   5      -9.516   6.095  -1.136  1.00  0.00           H  
ATOM     78 1HD  PRO A   5      -7.800   4.538  -3.117  1.00  0.00           H  
ATOM     79 2HD  PRO A   5      -9.328   5.462  -3.413  1.00  0.00           H  
ATOM     80  N   AIB A   6      -4.890   6.611  -2.842  1.00  0.00           N  
ATOM     81  CA  AIB A   6      -3.455   6.720  -3.077  1.00  0.00           C  
ATOM     82  C   AIB A   6      -3.063   8.145  -3.443  1.00  0.00           C  
ATOM     83  O   AIB A   6      -1.978   8.610  -3.092  1.00  0.00           O  
ATOM     84  CB1 AIB A   6      -3.071   5.780  -4.228  1.00  0.00           C  
ATOM     85  CB2 AIB A   6      -2.713   6.304  -1.800  1.00  0.00           C  
ATOM     86  H   AIB A   6      -5.426   5.942  -3.376  1.00  0.00           H  
ATOM     87 1HB1 AIB A   6      -3.632   6.012  -5.116  1.00  0.00           H  
ATOM     88 2HB1 AIB A   6      -2.016   5.866  -4.464  1.00  0.00           H  
ATOM     89 3HB1 AIB A   6      -3.283   4.749  -3.966  1.00  0.00           H  
ATOM     90 1HB2 AIB A   6      -2.987   5.306  -1.506  1.00  0.00           H  
ATOM     91 2HB2 AIB A   6      -1.639   6.328  -1.950  1.00  0.00           H  
ATOM     92 3HB2 AIB A   6      -2.963   6.968  -0.980  1.00  0.00           H  
ATOM     93  N   DLE A   7      -3.952   8.836  -4.149  1.00  0.00           N  
ATOM     94  CA  DLE A   7      -3.643  10.155  -4.690  1.00  0.00           C  
ATOM     95  C   DLE A   7      -3.882  10.203  -6.193  1.00  0.00           C  
ATOM     96  O   DLE A   7      -2.947  10.375  -6.975  1.00  0.00           O  
ATOM     97  CB  DLE A   7      -4.495  11.226  -3.997  1.00  0.00           C  
ATOM     98  CG  DLE A   7      -4.273  12.666  -4.476  1.00  0.00           C  
ATOM     99  CD1 DLE A   7      -2.831  13.075  -4.207  1.00  0.00           C  
ATOM    100  CD2 DLE A   7      -5.246  13.594  -3.765  1.00  0.00           C  
ATOM    101  H   DLE A   7      -4.865   8.437  -4.316  1.00  0.00           H  
ATOM    102  HA  DLE A   7      -2.591  10.368  -4.503  1.00  0.00           H  
ATOM    103 1HB  DLE A   7      -4.287  11.197  -2.929  1.00  0.00           H  
ATOM    104 2HB  DLE A   7      -5.547  10.985  -4.148  1.00  0.00           H  
ATOM    105  HG  DLE A   7      -4.440  12.721  -5.552  1.00  0.00           H  
ATOM    106 1HD1 DLE A   7      -2.673  14.098  -4.548  1.00  0.00           H  
ATOM    107 2HD1 DLE A   7      -2.157  12.407  -4.744  1.00  0.00           H  
ATOM    108 3HD1 DLE A   7      -2.629  13.014  -3.139  1.00  0.00           H  
ATOM    109 1HD2 DLE A   7      -5.089  14.618  -4.106  1.00  0.00           H  
ATOM    110 2HD2 DLE A   7      -5.079  13.541  -2.689  1.00  0.00           H  
ATOM    111 3HD2 DLE A   7      -6.269  13.290  -3.989  1.00  0.00           H  
ATOM    112  N   DIL A   8      -5.139  10.050  -6.594  1.00  0.00           N  
ATOM    113  CA  DIL A   8      -5.553  10.357  -7.958  1.00  0.00           C  
ATOM    114  C   DIL A   8      -5.217   9.213  -8.906  1.00  0.00           C  
ATOM    115  O   DIL A   8      -5.721   8.100  -8.755  1.00  0.00           O  
ATOM    116  CB  DIL A   8      -7.063  10.650  -8.021  1.00  0.00           C  
ATOM    117  CG1 DIL A   8      -7.407  11.870  -7.163  1.00  0.00           C  
ATOM    118  CG2 DIL A   8      -7.503  10.867  -9.460  1.00  0.00           C  
ATOM    119  CD1 DIL A   8      -8.891  12.078  -6.963  1.00  0.00           C  
ATOM    120  H   DIL A   8      -5.826   9.711  -5.935  1.00  0.00           H  
ATOM    121  HA  DIL A   8      -4.997  11.233  -8.299  1.00  0.00           H  
ATOM    122  HB  DIL A   8      -7.615   9.807  -7.605  1.00  0.00           H  
ATOM    123 1HG1 DIL A   8      -6.995  12.767  -7.624  1.00  0.00           H  
ATOM    124 2HG1 DIL A   8      -6.943  11.767  -6.181  1.00  0.00           H  
ATOM    125 1HG2 DIL A   8      -8.573  11.073  -9.487  1.00  0.00           H  
ATOM    126 2HG2 DIL A   8      -7.292   9.972 -10.044  1.00  0.00           H  
ATOM    127 3HG2 DIL A   8      -6.960  11.712  -9.884  1.00  0.00           H  
ATOM    128 1HD1 DIL A   8      -9.055  12.961  -6.345  1.00  0.00           H  
ATOM    129 2HD1 DIL A   8      -9.318  11.205  -6.469  1.00  0.00           H  
ATOM    130 3HD1 DIL A   8      -9.371  12.219  -7.930  1.00  0.00           H  
TER                                                                             
CONECT    1  114                                                                
CONECT    3   15                                                                
CONECT   15    3   16   21                                                      
CONECT   16   15   17   19   20                                                 
CONECT   17   16   18   28                                                      
CONECT   18   17                                                                
CONECT   19   16   22   23   24                                                 
CONECT   20   16   25   26   27                                                 
CONECT   21   15                                                                
CONECT   22   19                                                                
CONECT   23   19                                                                
CONECT   24   19                                                                
CONECT   25   20                                                                
CONECT   26   20                                                                
CONECT   27   20                                                                
CONECT   28   17   29   36                                                      
CONECT   29   28   30   32   37                                                 
CONECT   30   29   31   47                                                      
CONECT   31   30                                                                
CONECT   32   29   33   38   39                                                 
CONECT   33   32   34   35   40                                                 
CONECT   34   33   41   42   43                                                 
CONECT   35   33   44   45   46                                                 
CONECT   36   28                                                                
CONECT   37   29                                                                
CONECT   38   32                                                                
CONECT   39   32                                                                
CONECT   40   33                                                                
CONECT   41   34                                                                
CONECT   42   34                                                                
CONECT   43   34                                                                
CONECT   44   35                                                                
CONECT   45   35                                                                
CONECT   46   35                                                                
CONECT   47   30   48   55                                                      
CONECT   48   47   49   51   56                                                 
CONECT   49   48   50   66                                                      
CONECT   50   49                                                                
CONECT   51   48   52   53   57                                                 
CONECT   52   51   54   58   59                                                 
CONECT   53   51   60   61   62                                                 
CONECT   54   52   63   64   65                                                 
CONECT   55   47                                                                
CONECT   56   48                                                                
CONECT   57   51                                                                
CONECT   58   52                                                                
CONECT   59   52                                                                
CONECT   60   53                                                                
CONECT   61   53                                                                
CONECT   62   53                                                                
CONECT   63   54                                                                
CONECT   64   54                                                                
CONECT   65   54                                                                
CONECT   66   49                                                                
CONECT   68   80                                                                
CONECT   80   68   81   86                                                      
CONECT   81   80   82   84   85                                                 
CONECT   82   81   83   93                                                      
CONECT   83   82                                                                
CONECT   84   81   87   88   89                                                 
CONECT   85   81   90   91   92                                                 
CONECT   86   80                                                                
CONECT   87   84                                                                
CONECT   88   84                                                                
CONECT   89   84                                                                
CONECT   90   85                                                                
CONECT   91   85                                                                
CONECT   92   85                                                                
CONECT   93   82   94  101                                                      
CONECT   94   93   95   97  102                                                 
CONECT   95   94   96  112                                                      
CONECT   96   95                                                                
CONECT   97   94   98  103  104                                                 
CONECT   98   97   99  100  105                                                 
CONECT   99   98  106  107  108                                                 
CONECT  100   98  109  110  111                                                 
CONECT  101   93                                                                
CONECT  102   94                                                                
CONECT  103   97                                                                
CONECT  104   97                                                                
CONECT  105   98                                                                
CONECT  106   99                                                                
CONECT  107   99                                                                
CONECT  108   99                                                                
CONECT  109  100                                                                
CONECT  110  100                                                                
CONECT  111  100                                                                
CONECT  112   95  113  120                                                      
CONECT  113  112  114  116  121                                                 
CONECT  114    1  113  115                                                      
CONECT  115  114                                                                
CONECT  116  113  117  118  122                                                 
CONECT  117  116  119  123  124                                                 
CONECT  118  116  125  126  127                                                 
CONECT  119  117  128  129  130                                                 
CONECT  120  112                                                                
CONECT  121  113                                                                
CONECT  122  116                                                                
CONECT  123  117                                                                
CONECT  124  117                                                                
CONECT  125  118                                                                
CONECT  126  118                                                                
CONECT  127  118                                                                
CONECT  128  119                                                                
CONECT  129  119                                                                
CONECT  130  119                                                                
# All scores below are weighted scores, not raw scores.
#BEGIN_POSE_ENERGIES_TABLE c.4.31_0001_0001_0001.pdb
label fa_atr fa_rep fa_sol fa_intra_rep fa_intra_sol_xover4 lk_ball_wtd fa_elec pro_close hbond_sr_bb hbond_lr_bb hbond_bb_sc hbond_sc dslf_fa13 omega fa_dun p_aa_pp yhh_planarity ref rama_prepro total
weights 1 0.55 1 0.005 1 1 1 1.25 1 1 1 1 1.25 0.4 0.7 0.6 0.625 1 0.45 NA
pose -29.2107 9.32812 14.7199 0.1034 0.49394 -0.8523 -7.46008 0.38829 -4.86876 -1.71297 0 0 0 3.02906 1.70568 -1.77822 0 4.644 1.56882 -9.90186
PRO:protein_cutpoint_upper_1 -2.38059 1.77012 0.99463 0.00283 0.05088 0.02933 -0.09904 0.27033 0 0 0 0 0 0.66073 0.24989 -0.39378 0 -1.64321 -0.26275 -0.75063
AIB_2 -3.37775 1.38954 0.77572 0.00515 0 -0.30078 -0.76572 0 0 0 0 0 0 -0.00932 0 0 0 0 -0.25129 -2.53446
DLEU_3 -3.94072 0.39327 2.43214 0.01758 0.12288 -0.14553 -1.43911 0 0 0 0 0 0 1.21426 0.40762 0.08383 0 1.66147 0.65731 1.46501
DILE_4 -5.00833 1.46297 3.07708 0.02632 0.07778 0.00273 -1.66468 0.00928 0 0 0 0 0 0.06142 0.22793 -0.45368 0 2.30374 0.60052 0.72307
PRO_5 -2.30855 1.08269 1.05324 0.00242 0.03777 0.00652 0.19307 0.03447 0 0 0 0 0 0.01185 0.19638 -0.70726 0 -1.64321 -0.21188 -2.25249
AIB_6 -3.48611 1.32171 0.91103 0.00527 0 -0.31292 -0.55448 0 0 0 0 0 0 0.26547 0 0 0 0 -0.21679 -2.06683
DLEU_7 -3.90427 0.41395 2.56013 0.0176 0.12323 -0.14582 -1.62745 0 0 0 0 0 0 0.84386 0.40267 0.08681 0 1.66147 0.60172 1.03392
DILE:protein_cutpoint_lower_8 -4.80439 1.49387 2.91591 0.02624 0.0814 0.01417 -1.50266 0.07421 0 0 0 0 0 -0.01922 0.22118 -0.39414 0 2.30374 0.65197 1.06229
#END_POSE_ENERGIES_TABLE c.4.31_0001_0001_0001.pdb
