# Supplementary material for: Accurate de novo design of membrane-traversing macrocycles
Source: Cell. 2022 Sep 15;185(19):3520–3532.e26. doi: 10.1016/j.cell.2022.07.019 (PMC9490236; doi:10.1016/j.cell.2022.07.019)
Supplement: Data S2. Amino acid sequences and computational models, related to Figures 1 and 3 [file mmc6.zip › Supplemental_Data_File_2/design_models/8-mers/D8.5.pdb]

HEADER                                            25-FEB-20   XXXX              
EXPDTA    THEORETICAL MODEL                                                     
REMARK 220                                                                      
REMARK 220 EXPERIMENTAL DETAILS                                                 
REMARK 220  EXPERIMENT TYPE                : THEORETICAL MODELLING              
REMARK 220  DATE OF DATA COLLECTION        : 25-FEB-20                          
REMARK 220                                                                      
REMARK 220 REMARK: MODEL GENERATED BY ROSETTA                                   
REMARK 220  VERSION 2019.50.post.dev+96.master.4bb7883abb1                      
LINK         N   PHE A   1                 C   DLE A   8                  1.33  
ATOM      1  N   PHE A   1       5.107  12.054   4.725  1.00  0.00           N  
ATOM      2  CA  PHE A   1       4.547  12.506   3.431  1.00  0.00           C  
ATOM      3  C   PHE A   1       4.223  11.442   2.365  1.00  0.00           C  
ATOM      4  O   PHE A   1       3.487  11.707   1.415  1.00  0.00           O  
ATOM      5  CB  PHE A   1       5.552  13.482   2.810  1.00  0.00           C  
ATOM      6  CG  PHE A   1       6.851  12.854   2.400  1.00  0.00           C  
ATOM      7  CD1 PHE A   1       7.051  12.436   1.093  1.00  0.00           C  
ATOM      8  CD2 PHE A   1       7.860  12.652   3.316  1.00  0.00           C  
ATOM      9  CE1 PHE A   1       8.239  11.853   0.720  1.00  0.00           C  
ATOM     10  CE2 PHE A   1       9.035  12.058   2.950  1.00  0.00           C  
ATOM     11  CZ  PHE A   1       9.232  11.659   1.648  1.00  0.00           C  
ATOM     12  H   PHE A   1       5.492  11.122   4.796  1.00  0.00           H  
ATOM     13  HA  PHE A   1       3.627  13.044   3.646  1.00  0.00           H  
ATOM     14 1HB  PHE A   1       5.105  13.940   1.929  1.00  0.00           H  
ATOM     15 2HB  PHE A   1       5.769  14.285   3.511  1.00  0.00           H  
ATOM     16  HD1 PHE A   1       6.257  12.581   0.356  1.00  0.00           H  
ATOM     17  HD2 PHE A   1       7.718  12.968   4.349  1.00  0.00           H  
ATOM     18  HE1 PHE A   1       8.388  11.537  -0.311  1.00  0.00           H  
ATOM     19  HE2 PHE A   1       9.814  11.906   3.699  1.00  0.00           H  
ATOM     20  HZ  PHE A   1      10.169  11.190   1.357  1.00  0.00           H  
ATOM     21  N   LEU A   2       4.755  10.238   2.495  1.00  0.00           N  
ATOM     22  CA  LEU A   2       4.497   9.145   1.574  1.00  0.00           C  
ATOM     23  C   LEU A   2       3.095   8.653   1.902  1.00  0.00           C  
ATOM     24  O   LEU A   2       2.554   9.072   2.928  1.00  0.00           O  
ATOM     25  CB  LEU A   2       5.593   8.083   1.734  1.00  0.00           C  
ATOM     26  CG  LEU A   2       7.020   8.538   1.376  1.00  0.00           C  
ATOM     27  CD1 LEU A   2       7.992   7.487   1.784  1.00  0.00           C  
ATOM     28  CD2 LEU A   2       7.127   8.771  -0.137  1.00  0.00           C  
ATOM     29  H   LEU A   2       5.341  10.017   3.294  1.00  0.00           H  
ATOM     30  HA  LEU A   2       4.505   9.538   0.566  1.00  0.00           H  
ATOM     31 1HB  LEU A   2       5.623   7.824   2.746  1.00  0.00           H  
ATOM     32 2HB  LEU A   2       5.375   7.203   1.171  1.00  0.00           H  
ATOM     33  HG  LEU A   2       7.257   9.447   1.918  1.00  0.00           H  
ATOM     34 1HD1 LEU A   2       9.001   7.815   1.537  1.00  0.00           H  
ATOM     35 2HD1 LEU A   2       7.918   7.339   2.848  1.00  0.00           H  
ATOM     36 3HD1 LEU A   2       7.774   6.556   1.265  1.00  0.00           H  
ATOM     37 1HD2 LEU A   2       8.144   9.076  -0.380  1.00  0.00           H  
ATOM     38 2HD2 LEU A   2       6.896   7.846  -0.667  1.00  0.00           H  
ATOM     39 3HD2 LEU A   2       6.444   9.547  -0.456  1.00  0.00           H  
ATOM     40  N   PRO A   3       2.422   7.847   1.072  1.00  0.00           N  
ATOM     41  CA  PRO A   3       1.090   7.405   1.380  1.00  0.00           C  
ATOM     42  C   PRO A   3       1.145   6.782   2.781  1.00  0.00           C  
ATOM     43  O   PRO A   3       2.226   6.405   3.235  1.00  0.00           O  
ATOM     44  CB  PRO A   3       0.799   6.400   0.248  1.00  0.00           C  
ATOM     45  CG  PRO A   3       1.724   6.838  -0.888  1.00  0.00           C  
ATOM     46  CD  PRO A   3       2.978   7.343  -0.196  1.00  0.00           C  
ATOM     47  HA  PRO A   3       0.428   8.282   1.344  1.00  0.00           H  
ATOM     48 1HB  PRO A   3       0.991   5.371   0.589  1.00  0.00           H  
ATOM     49 2HB  PRO A   3      -0.253   6.447  -0.060  1.00  0.00           H  
ATOM     50 1HG  PRO A   3       1.925   5.987  -1.559  1.00  0.00           H  
ATOM     51 2HG  PRO A   3       1.234   7.611  -1.498  1.00  0.00           H  
ATOM     52 1HD  PRO A   3       3.669   6.513  -0.026  1.00  0.00           H  
ATOM     53 2HD  PRO A   3       3.421   8.147  -0.795  1.00  0.00           H  
ATOM     54  N   DPR A   4       0.009   6.666   3.478  1.00  0.00           N  
ATOM     55  CA  DPR A   4      -0.156   6.125   4.825  1.00  0.00           C  
ATOM     56  C   DPR A   4       0.666   6.884   5.883  1.00  0.00           C  
ATOM     57  O   DPR A   4       0.798   6.412   7.011  1.00  0.00           O  
ATOM     58  CB  DPR A   4      -1.654   6.369   5.081  1.00  0.00           C  
ATOM     59  CG  DPR A   4      -2.286   6.451   3.727  1.00  0.00           C  
ATOM     60  CD  DPR A   4      -1.262   7.123   2.867  1.00  0.00           C  
ATOM     61  HA  DPR A   4       0.088   5.052   4.830  1.00  0.00           H  
ATOM     62 1HB  DPR A   4      -1.783   7.293   5.668  1.00  0.00           H  
ATOM     63 2HB  DPR A   4      -2.063   5.549   5.690  1.00  0.00           H  
ATOM     64 1HG  DPR A   4      -3.230   7.015   3.785  1.00  0.00           H  
ATOM     65 2HG  DPR A   4      -2.543   5.441   3.371  1.00  0.00           H  
ATOM     66 1HD  DPR A   4      -1.352   8.220   2.914  1.00  0.00           H  
ATOM     67 2HD  DPR A   4      -1.394   6.740   1.862  1.00  0.00           H  
ATOM     68  N   DLE A   5       1.158   8.085   5.546  1.00  0.00           N  
ATOM     69  CA  DLE A   5       1.929   8.916   6.463  1.00  0.00           C  
ATOM     70  C   DLE A   5       3.340   8.378   6.665  1.00  0.00           C  
ATOM     71  O   DLE A   5       4.055   8.792   7.589  1.00  0.00           O  
ATOM     72  CB  DLE A   5       2.036  10.313   5.846  1.00  0.00           C  
ATOM     73  CG  DLE A   5       0.759  11.126   5.691  1.00  0.00           C  
ATOM     74  CD1 DLE A   5       1.091  12.365   4.881  1.00  0.00           C  
ATOM     75  CD2 DLE A   5       0.226  11.526   7.068  1.00  0.00           C  
ATOM     76  H   DLE A   5       1.066   8.442   4.595  1.00  0.00           H  
ATOM     77  HA  DLE A   5       1.426   8.945   7.425  1.00  0.00           H  
ATOM     78 1HB  DLE A   5       2.505  10.240   4.895  1.00  0.00           H  
ATOM     79 2HB  DLE A   5       2.666  10.885   6.439  1.00  0.00           H  
ATOM     80  HG  DLE A   5       0.008  10.547   5.156  1.00  0.00           H  
ATOM     81 1HD1 DLE A   5       0.196  12.968   4.749  1.00  0.00           H  
ATOM     82 2HD1 DLE A   5       1.468  12.061   3.902  1.00  0.00           H  
ATOM     83 3HD1 DLE A   5       1.852  12.952   5.401  1.00  0.00           H  
ATOM     84 1HD2 DLE A   5      -0.677  12.125   6.943  1.00  0.00           H  
ATOM     85 2HD2 DLE A   5       0.980  12.114   7.594  1.00  0.00           H  
ATOM     86 3HD2 DLE A   5      -0.016  10.645   7.652  1.00  0.00           H  
ATOM     87  N   VAL A   6       3.774   7.496   5.781  1.00  0.00           N  
ATOM     88  CA  VAL A   6       5.105   6.960   5.899  1.00  0.00           C  
ATOM     89  C   VAL A   6       6.128   8.110   5.713  1.00  0.00           C  
ATOM     90  O   VAL A   6       6.007   8.934   4.800  1.00  0.00           O  
ATOM     91  CB  VAL A   6       5.277   5.805   4.881  1.00  0.00           C  
ATOM     92  CG1 VAL A   6       6.711   5.274   4.847  1.00  0.00           C  
ATOM     93  CG2 VAL A   6       4.316   4.691   5.257  1.00  0.00           C  
ATOM     94  H   VAL A   6       3.151   7.170   5.029  1.00  0.00           H  
ATOM     95  HA  VAL A   6       5.168   6.526   6.889  1.00  0.00           H  
ATOM     96  HB  VAL A   6       5.021   6.154   3.904  1.00  0.00           H  
ATOM     97 1HG1 VAL A   6       6.774   4.474   4.111  1.00  0.00           H  
ATOM     98 2HG1 VAL A   6       7.396   6.059   4.576  1.00  0.00           H  
ATOM     99 3HG1 VAL A   6       6.984   4.880   5.813  1.00  0.00           H  
ATOM    100 1HG2 VAL A   6       4.400   3.878   4.537  1.00  0.00           H  
ATOM    101 2HG2 VAL A   6       4.557   4.323   6.251  1.00  0.00           H  
ATOM    102 3HG2 VAL A   6       3.292   5.068   5.252  1.00  0.00           H  
ATOM    103  N   DPR A   7       7.109   8.266   6.613  1.00  0.00           N  
ATOM    104  CA  DPR A   7       8.130   9.307   6.590  1.00  0.00           C  
ATOM    105  C   DPR A   7       7.573  10.734   6.609  1.00  0.00           C  
ATOM    106  O   DPR A   7       8.311  11.680   6.343  1.00  0.00           O  
ATOM    107  CB  DPR A   7       8.875   9.048   7.912  1.00  0.00           C  
ATOM    108  CG  DPR A   7       8.639   7.609   8.236  1.00  0.00           C  
ATOM    109  CD  DPR A   7       7.243   7.333   7.765  1.00  0.00           C  
ATOM    110  HA  DPR A   7       8.789   9.159   5.721  1.00  0.00           H  
ATOM    111 1HB  DPR A   7       8.488   9.727   8.690  1.00  0.00           H  
ATOM    112 2HB  DPR A   7       9.943   9.284   7.789  1.00  0.00           H  
ATOM    113 1HG  DPR A   7       8.762   7.442   9.318  1.00  0.00           H  
ATOM    114 2HG  DPR A   7       9.390   6.980   7.732  1.00  0.00           H  
ATOM    115 1HD  DPR A   7       6.495   7.565   8.545  1.00  0.00           H  
ATOM    116 2HD  DPR A   7       7.227   6.294   7.472  1.00  0.00           H  
ATOM    117  N   DLE A   8       6.304  10.909   6.989  1.00  0.00           N  
ATOM    118  CA  DLE A   8       5.733  12.242   7.075  1.00  0.00           C  
ATOM    119  C   DLE A   8       5.118  12.842   5.795  1.00  0.00           C  
ATOM    120  O   DLE A   8       4.669  13.988   5.788  1.00  0.00           O  
ATOM    121  CB  DLE A   8       4.649  12.211   8.160  1.00  0.00           C  
ATOM    122  CG  DLE A   8       5.093  11.908   9.607  1.00  0.00           C  
ATOM    123  CD1 DLE A   8       3.836  11.778  10.457  1.00  0.00           C  
ATOM    124  CD2 DLE A   8       6.003  13.020  10.153  1.00  0.00           C  
ATOM    125  H   DLE A   8       5.730  10.111   7.221  1.00  0.00           H  
ATOM    126  HA  DLE A   8       6.526  12.913   7.386  1.00  0.00           H  
ATOM    127 1HB  DLE A   8       3.980  11.431   7.933  1.00  0.00           H  
ATOM    128 2HB  DLE A   8       4.104  13.154   8.151  1.00  0.00           H  
ATOM    129  HG  DLE A   8       5.627  10.957   9.636  1.00  0.00           H  
ATOM    130 1HD1 DLE A   8       4.112  11.543  11.484  1.00  0.00           H  
ATOM    131 2HD1 DLE A   8       3.211  10.975  10.058  1.00  0.00           H  
ATOM    132 3HD1 DLE A   8       3.281  12.714  10.434  1.00  0.00           H  
ATOM    133 1HD2 DLE A   8       6.283  12.783  11.179  1.00  0.00           H  
ATOM    134 2HD2 DLE A   8       5.468  13.970  10.135  1.00  0.00           H  
ATOM    135 3HD2 DLE A   8       6.904  13.103   9.555  1.00  0.00           H  
TER                                                                             
CONECT    1  119                                                                
CONECT   42   54                                                                
CONECT   54   42   55   60                                                      
CONECT   55   54   56   58   61                                                 
CONECT   56   55   57   68                                                      
CONECT   57   56                                                                
CONECT   58   55   59   62   63                                                 
CONECT   59   58   60   64   65                                                 
CONECT   60   54   59   66   67                                                 
CONECT   61   55                                                                
CONECT   62   58                                                                
CONECT   63   58                                                                
CONECT   64   59                                                                
CONECT   65   59                                                                
CONECT   66   60                                                                
CONECT   67   60                                                                
CONECT   68   56   69   76                                                      
CONECT   69   68   70   72   77                                                 
CONECT   70   69   71   87                                                      
CONECT   71   70                                                                
CONECT   72   69   73   78   79                                                 
CONECT   73   72   74   75   80                                                 
CONECT   74   73   81   82   83                                                 
CONECT   75   73   84   85   86                                                 
CONECT   76   68                                                                
CONECT   77   69                                                                
CONECT   78   72                                                                
CONECT   79   72                                                                
CONECT   80   73                                                                
CONECT   81   74                                                                
CONECT   82   74                                                                
CONECT   83   74                                                                
CONECT   84   75                                                                
CONECT   85   75                                                                
CONECT   86   75                                                                
CONECT   87   70                                                                
CONECT   89  103                                                                
CONECT  103   89  104  109                                                      
CONECT  104  103  105  107  110                                                 
CONECT  105  104  106  117                                                      
CONECT  106  105                                                                
CONECT  107  104  108  111  112                                                 
CONECT  108  107  109  113  114                                                 
CONECT  109  103  108  115  116                                                 
CONECT  110  104                                                                
CONECT  111  107                                                                
CONECT  112  107                                                                
CONECT  113  108                                                                
CONECT  114  108                                                                
CONECT  115  109                                                                
CONECT  116  109                                                                
CONECT  117  105  118  125                                                      
CONECT  118  117  119  121  126                                                 
CONECT  119    1  118  120                                                      
CONECT  120  119                                                                
CONECT  121  118  122  127  128                                                 
CONECT  122  121  123  124  129                                                 
CONECT  123  122  130  131  132                                                 
CONECT  124  122  133  134  135                                                 
CONECT  125  117                                                                
CONECT  126  118                                                                
CONECT  127  121                                                                
CONECT  128  121                                                                
CONECT  129  122                                                                
CONECT  130  123                                                                
CONECT  131  123                                                                
CONECT  132  123                                                                
CONECT  133  124                                                                
CONECT  134  124                                                                
CONECT  135  124                                                                
C6s 0
end_unsatselection_count 0
nme_count 0
nme_count2 0
oversat 0
score -12.332
silent_score -12.332
time 17
total_hbonds -5
