# Supplementary material for: Accurate de novo design of membrane-traversing macrocycles
Source: Cell. 2022 Sep 15;185(19):3520–3532.e26. doi: 10.1016/j.cell.2022.07.019 (PMC9490236; doi:10.1016/j.cell.2022.07.019)
Supplement: Data S2. Amino acid sequences and computational models, related to Figures 1 and 3 [file mmc6.zip › Supplemental_Data_File_2/design_models/8-mers/D8.17.pdb]

HEADER                                            25-FEB-20   XXXX              
EXPDTA    THEORETICAL MODEL                                                     
REMARK 220                                                                      
REMARK 220 EXPERIMENTAL DETAILS                                                 
REMARK 220  EXPERIMENT TYPE                : THEORETICAL MODELLING              
REMARK 220  DATE OF DATA COLLECTION        : 25-FEB-20                          
REMARK 220                                                                      
REMARK 220 REMARK: MODEL GENERATED BY ROSETTA                                   
REMARK 220  VERSION 2019.50.post.dev+96.master.4bb7883abb1                      
LINK         N   PRO A   1                 C   ILE A   8                  1.33  
ATOM      1  N   PRO A   1       8.802   0.596   0.482  1.00  0.00           N  
ATOM      2  CA  PRO A   1       8.462   0.661  -0.920  1.00  0.00           C  
ATOM      3  C   PRO A   1       7.304   1.640  -1.113  1.00  0.00           C  
ATOM      4  O   PRO A   1       6.591   1.968  -0.165  1.00  0.00           O  
ATOM      5  CB  PRO A   1       8.080  -0.791  -1.255  1.00  0.00           C  
ATOM      6  CG  PRO A   1       8.840  -1.621  -0.243  1.00  0.00           C  
ATOM      7  CD  PRO A   1       8.891  -0.780   1.024  1.00  0.00           C  
ATOM      8  HA  PRO A   1       9.373   0.977  -1.451  1.00  0.00           H  
ATOM      9 1HB  PRO A   1       6.987  -0.921  -1.184  1.00  0.00           H  
ATOM     10 2HB  PRO A   1       8.364  -1.035  -2.287  1.00  0.00           H  
ATOM     11 1HG  PRO A   1       8.333  -2.587  -0.088  1.00  0.00           H  
ATOM     12 2HG  PRO A   1       9.845  -1.852  -0.628  1.00  0.00           H  
ATOM     13 1HD  PRO A   1       8.052  -1.005   1.700  1.00  0.00           H  
ATOM     14 2HD  PRO A   1       9.882  -0.977   1.472  1.00  0.00           H  
ATOM     15  N   DLE A   2       7.029   2.182  -2.359  1.00  0.00           N  
ATOM     16  CA  DLE A   2       5.934   3.221  -2.423  1.00  0.00           C  
ATOM     17  C   DLE A   2       6.535   4.641  -2.133  1.00  0.00           C  
ATOM     18  O   DLE A   2       6.061   5.639  -2.698  1.00  0.00           O  
ATOM     19  CB  DLE A   2       5.142   3.214  -3.789  1.00  0.00           C  
ATOM     20  CG  DLE A   2       4.388   1.823  -4.205  1.00  0.00           C  
ATOM     21  CD1 DLE A   2       3.731   1.988  -5.626  1.00  0.00           C  
ATOM     22  CD2 DLE A   2       3.307   1.427  -3.108  1.00  0.00           C  
ATOM     23  CN  DLE A   2       7.975   2.001  -3.529  1.00  0.00           C  
ATOM     24  HA  DLE A   2       5.189   3.022  -1.655  1.00  0.00           H  
ATOM     25 1HB  DLE A   2       5.792   3.528  -4.603  1.00  0.00           H  
ATOM     26 2HB  DLE A   2       4.354   3.984  -3.718  1.00  0.00           H  
ATOM     27  HG  DLE A   2       5.134   1.014  -4.274  1.00  0.00           H  
ATOM     28 1HD1 DLE A   2       3.246   1.055  -5.925  1.00  0.00           H  
ATOM     29 2HD1 DLE A   2       4.495   2.237  -6.368  1.00  0.00           H  
ATOM     30 3HD1 DLE A   2       2.981   2.786  -5.611  1.00  0.00           H  
ATOM     31 1HD2 DLE A   2       2.819   0.492  -3.391  1.00  0.00           H  
ATOM     32 2HD2 DLE A   2       2.548   2.210  -3.020  1.00  0.00           H  
ATOM     33 3HD2 DLE A   2       3.782   1.284  -2.135  1.00  0.00           H  
ATOM     34 1HN  DLE A   2       7.557   2.272  -4.487  1.00  0.00           H  
ATOM     35 2HN  DLE A   2       8.284   0.972  -3.625  1.00  0.00           H  
ATOM     36 3HN  DLE A   2       8.851   2.617  -3.368  1.00  0.00           H  
ATOM     37  N   DLE A   3       7.594   4.740  -1.252  1.00  0.00           N  
ATOM     38  CA  DLE A   3       8.240   6.011  -0.920  1.00  0.00           C  
ATOM     39  C   DLE A   3       7.618   6.620   0.320  1.00  0.00           C  
ATOM     40  O   DLE A   3       7.253   7.797   0.325  1.00  0.00           O  
ATOM     41  CB  DLE A   3       9.710   5.734  -0.579  1.00  0.00           C  
ATOM     42  CG  DLE A   3      10.566   5.048  -1.643  1.00  0.00           C  
ATOM     43  CD1 DLE A   3      11.913   4.716  -1.009  1.00  0.00           C  
ATOM     44  CD2 DLE A   3      10.726   5.942  -2.871  1.00  0.00           C  
ATOM     45  H   DLE A   3       7.954   3.908  -0.776  1.00  0.00           H  
ATOM     46  HA  DLE A   3       8.152   6.722  -1.741  1.00  0.00           H  
ATOM     47 1HB  DLE A   3       9.750   5.126   0.319  1.00  0.00           H  
ATOM     48 2HB  DLE A   3      10.183   6.687  -0.356  1.00  0.00           H  
ATOM     49  HG  DLE A   3      10.098   4.114  -1.937  1.00  0.00           H  
ATOM     50 1HD1 DLE A   3      12.540   4.202  -1.736  1.00  0.00           H  
ATOM     51 2HD1 DLE A   3      11.748   4.066  -0.144  1.00  0.00           H  
ATOM     52 3HD1 DLE A   3      12.406   5.631  -0.688  1.00  0.00           H  
ATOM     53 1HD2 DLE A   3      11.346   5.434  -3.610  1.00  0.00           H  
ATOM     54 2HD2 DLE A   3      11.203   6.881  -2.585  1.00  0.00           H  
ATOM     55 3HD2 DLE A   3       9.751   6.150  -3.307  1.00  0.00           H  
ATOM     56  N   PHE A   4       7.484   5.815   1.380  1.00  0.00           N  
ATOM     57  CA  PHE A   4       6.868   6.319   2.611  1.00  0.00           C  
ATOM     58  C   PHE A   4       7.754   6.228   3.876  1.00  0.00           C  
ATOM     59  O   PHE A   4       7.377   5.541   4.824  1.00  0.00           O  
ATOM     60  CB  PHE A   4       5.578   5.542   2.867  1.00  0.00           C  
ATOM     61  CG  PHE A   4       4.599   5.608   1.730  1.00  0.00           C  
ATOM     62  CD1 PHE A   4       4.369   4.495   0.923  1.00  0.00           C  
ATOM     63  CD2 PHE A   4       3.919   6.779   1.444  1.00  0.00           C  
ATOM     64  CE1 PHE A   4       3.468   4.563  -0.122  1.00  0.00           C  
ATOM     65  CE2 PHE A   4       3.033   6.841   0.390  1.00  0.00           C  
ATOM     66  CZ  PHE A   4       2.806   5.730  -0.389  1.00  0.00           C  
ATOM     67  H   PHE A   4       7.830   4.852   1.308  1.00  0.00           H  
ATOM     68  HA  PHE A   4       6.585   7.356   2.455  1.00  0.00           H  
ATOM     69 1HB  PHE A   4       5.817   4.498   3.049  1.00  0.00           H  
ATOM     70 2HB  PHE A   4       5.091   5.925   3.761  1.00  0.00           H  
ATOM     71  HD1 PHE A   4       4.904   3.559   1.124  1.00  0.00           H  
ATOM     72  HD2 PHE A   4       4.097   7.662   2.057  1.00  0.00           H  
ATOM     73  HE1 PHE A   4       3.282   3.691  -0.742  1.00  0.00           H  
ATOM     74  HE2 PHE A   4       2.508   7.770   0.174  1.00  0.00           H  
ATOM     75  HZ  PHE A   4       2.102   5.780  -1.217  1.00  0.00           H  
ATOM     76  N   DPR A   5       8.914   6.934   3.915  1.00  0.00           N  
ATOM     77  CA  DPR A   5       9.917   6.964   4.973  1.00  0.00           C  
ATOM     78  C   DPR A   5      10.460   5.546   5.174  1.00  0.00           C  
ATOM     79  O   DPR A   5      10.115   4.677   4.380  1.00  0.00           O  
ATOM     80  CB  DPR A   5      10.973   7.944   4.406  1.00  0.00           C  
ATOM     81  CG  DPR A   5      10.263   8.735   3.382  1.00  0.00           C  
ATOM     82  CD  DPR A   5       9.278   7.806   2.785  1.00  0.00           C  
ATOM     83  HA  DPR A   5       9.442   7.349   5.887  1.00  0.00           H  
ATOM     84 1HB  DPR A   5      11.831   7.409   4.000  1.00  0.00           H  
ATOM     85 2HB  DPR A   5      11.343   8.609   5.196  1.00  0.00           H  
ATOM     86 1HG  DPR A   5      10.977   9.121   2.636  1.00  0.00           H  
ATOM     87 2HG  DPR A   5       9.785   9.612   3.842  1.00  0.00           H  
ATOM     88 1HD  DPR A   5       9.746   7.231   1.989  1.00  0.00           H  
ATOM     89 2HD  DPR A   5       8.447   8.420   2.440  1.00  0.00           H  
ATOM     90  N   DPR A   6      11.337   5.306   6.172  1.00  0.00           N  
ATOM     91  CA  DPR A   6      11.938   4.022   6.554  1.00  0.00           C  
ATOM     92  C   DPR A   6      12.362   3.013   5.449  1.00  0.00           C  
ATOM     93  O   DPR A   6      12.174   1.829   5.744  1.00  0.00           O  
ATOM     94  CB  DPR A   6      13.115   4.491   7.419  1.00  0.00           C  
ATOM     95  CG  DPR A   6      12.609   5.754   8.068  1.00  0.00           C  
ATOM     96  CD  DPR A   6      11.801   6.438   7.020  1.00  0.00           C  
ATOM     97  HA  DPR A   6      11.211   3.515   7.207  1.00  0.00           H  
ATOM     98 1HB  DPR A   6      14.013   4.648   6.808  1.00  0.00           H  
ATOM     99 2HB  DPR A   6      13.368   3.712   8.156  1.00  0.00           H  
ATOM    100 1HG  DPR A   6      13.457   6.368   8.414  1.00  0.00           H  
ATOM    101 2HG  DPR A   6      12.018   5.505   8.963  1.00  0.00           H  
ATOM    102 1HD  DPR A   6      12.468   7.105   6.476  1.00  0.00           H  
ATOM    103 2HD  DPR A   6      10.963   6.965   7.493  1.00  0.00           H  
ATOM    104  N   DAL A   7      12.927   3.369   4.202  1.00  0.00           N  
ATOM    105  CA  DAL A   7      13.227   2.205   3.250  1.00  0.00           C  
ATOM    106  C   DAL A   7      11.912   1.478   2.770  1.00  0.00           C  
ATOM    107  O   DAL A   7      12.009   0.377   2.202  1.00  0.00           O  
ATOM    108  CB  DAL A   7      14.040   2.593   1.980  1.00  0.00           C  
ATOM    109  CN  DAL A   7      13.182   4.794   3.764  1.00  0.00           C  
ATOM    110  HA  DAL A   7      13.834   1.471   3.799  1.00  0.00           H  
ATOM    111 1HB  DAL A   7      14.247   1.700   1.373  1.00  0.00           H  
ATOM    112 2HB  DAL A   7      14.995   3.032   2.269  1.00  0.00           H  
ATOM    113 3HB  DAL A   7      13.488   3.307   1.368  1.00  0.00           H  
ATOM    114 1HN  DAL A   7      12.374   5.170   3.147  1.00  0.00           H  
ATOM    115 2HN  DAL A   7      14.092   4.884   3.198  1.00  0.00           H  
ATOM    116 3HN  DAL A   7      13.317   5.446   4.609  1.00  0.00           H  
ATOM    117  N   ILE A   8      10.696   2.058   3.019  1.00  0.00           N  
ATOM    118  CA  ILE A   8       9.391   1.476   2.678  1.00  0.00           C  
ATOM    119  C   ILE A   8       9.040   1.692   1.194  1.00  0.00           C  
ATOM    120  O   ILE A   8       8.989   2.826   0.717  1.00  0.00           O  
ATOM    121  CB  ILE A   8       8.326   2.099   3.607  1.00  0.00           C  
ATOM    122  CG1 ILE A   8       8.686   1.714   5.070  1.00  0.00           C  
ATOM    123  CG2 ILE A   8       6.919   1.640   3.239  1.00  0.00           C  
ATOM    124  CD1 ILE A   8       7.953   2.478   6.135  1.00  0.00           C  
ATOM    125  H   ILE A   8      10.729   2.959   3.475  1.00  0.00           H  
ATOM    126  HA  ILE A   8       9.420   0.432   2.947  1.00  0.00           H  
ATOM    127  HB  ILE A   8       8.373   3.182   3.534  1.00  0.00           H  
ATOM    128 1HG1 ILE A   8       8.483   0.657   5.205  1.00  0.00           H  
ATOM    129 2HG1 ILE A   8       9.735   1.879   5.225  1.00  0.00           H  
ATOM    130 1HG2 ILE A   8       6.195   2.095   3.901  1.00  0.00           H  
ATOM    131 2HG2 ILE A   8       6.691   1.936   2.235  1.00  0.00           H  
ATOM    132 3HG2 ILE A   8       6.852   0.557   3.319  1.00  0.00           H  
ATOM    133 1HD1 ILE A   8       8.288   2.135   7.112  1.00  0.00           H  
ATOM    134 2HD1 ILE A   8       8.183   3.538   6.029  1.00  0.00           H  
ATOM    135 3HD1 ILE A   8       6.886   2.330   6.052  1.00  0.00           H  
TER                                                                             
CONECT    3   15                                                                
CONECT   15    3   16   23                                                      
CONECT   16   15   17   19   24                                                 
CONECT   17   16   18   37                                                      
CONECT   18   17                                                                
CONECT   19   16   20   25   26                                                 
CONECT   20   19   21   22   27                                                 
CONECT   21   20   28   29   30                                                 
CONECT   22   20   31   32   33                                                 
CONECT   23   15   34   35   36                                                 
CONECT   24   16                                                                
CONECT   25   19                                                                
CONECT   26   19                                                                
CONECT   27   20                                                                
CONECT   28   21                                                                
CONECT   29   21                                                                
CONECT   30   21                                                                
CONECT   31   22                                                                
CONECT   32   22                                                                
CONECT   33   22                                                                
CONECT   34   23                                                                
CONECT   35   23                                                                
CONECT   36   23                                                                
CONECT   37   17   38   45                                                      
CONECT   38   37   39   41   46                                                 
CONECT   39   38   40   56                                                      
CONECT   40   39                                                                
CONECT   41   38   42   47   48                                                 
CONECT   42   41   43   44   49                                                 
CONECT   43   42   50   51   52                                                 
CONECT   44   42   53   54   55                                                 
CONECT   45   37                                                                
CONECT   46   38                                                                
CONECT   47   41                                                                
CONECT   48   41                                                                
CONECT   49   42                                                                
CONECT   50   43                                                                
CONECT   51   43                                                                
CONECT   52   43                                                                
CONECT   53   44                                                                
CONECT   54   44                                                                
CONECT   55   44                                                                
CONECT   56   39                                                                
CONECT   58   76                                                                
CONECT   76   58   77   82                                                      
CONECT   77   76   78   80   83                                                 
CONECT   78   77   79   90                                                      
CONECT   79   78                                                                
CONECT   80   77   81   84   85                                                 
CONECT   81   80   82   86   87                                                 
CONECT   82   76   81   88   89                                                 
CONECT   83   77                                                                
CONECT   84   80                                                                
CONECT   85   80                                                                
CONECT   86   81                                                                
CONECT   87   81                                                                
CONECT   88   82                                                                
CONECT   89   82                                                                
CONECT   90   78   91   96                                                      
CONECT   91   90   92   94   97                                                 
CONECT   92   91   93  104                                                      
CONECT   93   92                                                                
CONECT   94   91   95   98   99                                                 
CONECT   95   94   96  100  101                                                 
CONECT   96   90   95  102  103                                                 
CONECT   97   91                                                                
CONECT   98   94                                                                
CONECT   99   94                                                                
CONECT  100   95                                                                
CONECT  101   95                                                                
CONECT  102   96                                                                
CONECT  103   96                                                                
CONECT  104   92  105  109                                                      
CONECT  105  104  106  108  110                                                 
CONECT  106  105  107  117                                                      
CONECT  107  106                                                                
CONECT  108  105  111  112  113                                                 
CONECT  109  104  114  115  116                                                 
CONECT  110  105                                                                
CONECT  111  108                                                                
CONECT  112  108                                                                
CONECT  113  108                                                                
CONECT  114  109                                                                
CONECT  115  109                                                                
CONECT  116  109                                                                
CONECT  117  106                                                                
C6s 0
end_unsatselection_count 0
nme_count 2
nme_count2 2
oversat 0
score -0.857
silent_score -0.857
time 35
total_hbonds -3
