# Supplementary material for: Accurate de novo design of membrane-traversing macrocycles
Source: Cell. 2022 Sep 15;185(19):3520–3532.e26. doi: 10.1016/j.cell.2022.07.019 (PMC9490236; doi:10.1016/j.cell.2022.07.019)
Supplement: Data S2. Amino acid sequences and computational models, related to Figures 1 and 3 [file mmc6.zip › Supplemental_Data_File_2/design_models/8-mers/D8.12.pdb]

HEADER                                            25-FEB-20   XXXX              
EXPDTA    THEORETICAL MODEL                                                     
REMARK 220                                                                      
REMARK 220 EXPERIMENTAL DETAILS                                                 
REMARK 220  EXPERIMENT TYPE                : THEORETICAL MODELLING              
REMARK 220  DATE OF DATA COLLECTION        : 25-FEB-20                          
REMARK 220                                                                      
REMARK 220 REMARK: MODEL GENERATED BY ROSETTA                                   
REMARK 220  VERSION 2019.50.post.dev+96.master.4bb7883abb1                      
LINK         N   DLE A   1                 C   PRO A   8                  1.33  
ATOM      1  N   DLE A   1       4.628   1.668  12.857  1.00  0.00           N  
ATOM      2  CA  DLE A   1       3.436   0.842  12.695  1.00  0.00           C  
ATOM      3  C   DLE A   1       2.174   1.405  13.365  1.00  0.00           C  
ATOM      4  O   DLE A   1       1.357   0.656  13.900  1.00  0.00           O  
ATOM      5  CB  DLE A   1       3.206   0.717  11.191  1.00  0.00           C  
ATOM      6  CG  DLE A   1       4.280  -0.123  10.397  1.00  0.00           C  
ATOM      7  CD1 DLE A   1       4.074   0.043   8.889  1.00  0.00           C  
ATOM      8  CD2 DLE A   1       4.153  -1.604  10.756  1.00  0.00           C  
ATOM      9  H   DLE A   1       5.003   2.153  12.055  1.00  0.00           H  
ATOM     10  HA  DLE A   1       3.636  -0.130  13.133  1.00  0.00           H  
ATOM     11 1HB  DLE A   1       3.187   1.725  10.767  1.00  0.00           H  
ATOM     12 2HB  DLE A   1       2.254   0.269  11.053  1.00  0.00           H  
ATOM     13  HG  DLE A   1       5.278   0.236  10.649  1.00  0.00           H  
ATOM     14 1HD1 DLE A   1       4.828  -0.532   8.358  1.00  0.00           H  
ATOM     15 2HD1 DLE A   1       4.173   1.097   8.621  1.00  0.00           H  
ATOM     16 3HD1 DLE A   1       3.099  -0.314   8.604  1.00  0.00           H  
ATOM     17 1HD2 DLE A   1       4.897  -2.173  10.199  1.00  0.00           H  
ATOM     18 2HD2 DLE A   1       3.155  -1.958  10.492  1.00  0.00           H  
ATOM     19 3HD2 DLE A   1       4.317  -1.759  11.815  1.00  0.00           H  
ATOM     20  N   VAL A   2       1.993   2.729  13.347  1.00  0.00           N  
ATOM     21  CA  VAL A   2       0.850   3.363  14.001  1.00  0.00           C  
ATOM     22  C   VAL A   2       0.047   4.257  13.045  1.00  0.00           C  
ATOM     23  O   VAL A   2       0.568   4.702  12.028  1.00  0.00           O  
ATOM     24  CB  VAL A   2       1.403   4.225  15.173  1.00  0.00           C  
ATOM     25  CG1 VAL A   2       2.128   3.335  16.172  1.00  0.00           C  
ATOM     26  CG2 VAL A   2       2.357   5.273  14.625  1.00  0.00           C  
ATOM     27  H   VAL A   2       2.656   3.332  12.854  1.00  0.00           H  
ATOM     28  HA  VAL A   2       0.206   2.574  14.386  1.00  0.00           H  
ATOM     29  HB  VAL A   2       0.603   4.718  15.687  1.00  0.00           H  
ATOM     30 1HG1 VAL A   2       2.512   3.938  16.991  1.00  0.00           H  
ATOM     31 2HG1 VAL A   2       1.437   2.590  16.562  1.00  0.00           H  
ATOM     32 3HG1 VAL A   2       2.955   2.834  15.687  1.00  0.00           H  
ATOM     33 1HG2 VAL A   2       2.743   5.872  15.444  1.00  0.00           H  
ATOM     34 2HG2 VAL A   2       3.174   4.776  14.127  1.00  0.00           H  
ATOM     35 3HG2 VAL A   2       1.847   5.924  13.917  1.00  0.00           H  
ATOM     36  N   DPR A   3      -1.222   4.582  13.329  1.00  0.00           N  
ATOM     37  CA  DPR A   3      -1.970   5.492  12.503  1.00  0.00           C  
ATOM     38  C   DPR A   3      -2.075   4.894  11.110  1.00  0.00           C  
ATOM     39  O   DPR A   3      -1.954   3.677  10.961  1.00  0.00           O  
ATOM     40  CB  DPR A   3      -3.340   5.552  13.196  1.00  0.00           C  
ATOM     41  CG  DPR A   3      -3.070   5.081  14.621  1.00  0.00           C  
ATOM     42  CD  DPR A   3      -1.961   4.043  14.484  1.00  0.00           C  
ATOM     43  HA  DPR A   3      -1.448   6.456  12.516  1.00  0.00           H  
ATOM     44 1HB  DPR A   3      -4.064   4.915  12.664  1.00  0.00           H  
ATOM     45 2HB  DPR A   3      -3.735   6.577  13.167  1.00  0.00           H  
ATOM     46 1HG  DPR A   3      -3.990   4.662  15.061  1.00  0.00           H  
ATOM     47 2HG  DPR A   3      -2.777   5.932  15.253  1.00  0.00           H  
ATOM     48 1HD  DPR A   3      -2.364   3.047  14.242  1.00  0.00           H  
ATOM     49 2HD  DPR A   3      -1.395   4.031  15.402  1.00  0.00           H  
ATOM     50  N   PRO A   4      -2.383   5.681  10.075  1.00  0.00           N  
ATOM     51  CA  PRO A   4      -2.586   5.240   8.705  1.00  0.00           C  
ATOM     52  C   PRO A   4      -1.292   4.817   8.005  1.00  0.00           C  
ATOM     53  O   PRO A   4      -0.901   5.417   7.005  1.00  0.00           O  
ATOM     54  CB  PRO A   4      -3.198   6.489   8.059  1.00  0.00           C  
ATOM     55  CG  PRO A   4      -2.588   7.638   8.810  1.00  0.00           C  
ATOM     56  CD  PRO A   4      -2.513   7.149  10.254  1.00  0.00           C  
ATOM     57  HA  PRO A   4      -3.310   4.412   8.703  1.00  0.00           H  
ATOM     58 1HB  PRO A   4      -2.968   6.512   6.983  1.00  0.00           H  
ATOM     59 2HB  PRO A   4      -4.295   6.456   8.146  1.00  0.00           H  
ATOM     60 1HG  PRO A   4      -1.594   7.873   8.390  1.00  0.00           H  
ATOM     61 2HG  PRO A   4      -3.204   8.543   8.693  1.00  0.00           H  
ATOM     62 1HD  PRO A   4      -1.620   7.586  10.700  1.00  0.00           H  
ATOM     63 2HD  PRO A   4      -3.426   7.400  10.810  1.00  0.00           H  
ATOM     64  N   DLE A   5      -0.656   3.776   8.541  1.00  0.00           N  
ATOM     65  CA  DLE A   5       0.589   3.224   8.026  1.00  0.00           C  
ATOM     66  C   DLE A   5       1.800   4.157   8.155  1.00  0.00           C  
ATOM     67  O   DLE A   5       2.636   4.207   7.249  1.00  0.00           O  
ATOM     68  CB  DLE A   5       0.839   1.932   8.804  1.00  0.00           C  
ATOM     69  CG  DLE A   5      -0.165   0.748   8.516  1.00  0.00           C  
ATOM     70  CD1 DLE A   5       0.047  -0.384   9.526  1.00  0.00           C  
ATOM     71  CD2 DLE A   5       0.056   0.204   7.103  1.00  0.00           C  
ATOM     72  H   DLE A   5      -1.072   3.359   9.371  1.00  0.00           H  
ATOM     73  HA  DLE A   5       0.453   3.011   6.972  1.00  0.00           H  
ATOM     74 1HB  DLE A   5       0.789   2.165   9.872  1.00  0.00           H  
ATOM     75 2HB  DLE A   5       1.823   1.606   8.572  1.00  0.00           H  
ATOM     76  HG  DLE A   5      -1.187   1.112   8.620  1.00  0.00           H  
ATOM     77 1HD1 DLE A   5      -0.661  -1.184   9.323  1.00  0.00           H  
ATOM     78 2HD1 DLE A   5      -0.117  -0.008  10.538  1.00  0.00           H  
ATOM     79 3HD1 DLE A   5       1.045  -0.776   9.442  1.00  0.00           H  
ATOM     80 1HD2 DLE A   5      -0.642  -0.612   6.920  1.00  0.00           H  
ATOM     81 2HD2 DLE A   5       1.077  -0.166   7.011  1.00  0.00           H  
ATOM     82 3HD2 DLE A   5      -0.111   0.975   6.362  1.00  0.00           H  
ATOM     83  N   VAL A   6       1.886   4.915   9.250  1.00  0.00           N  
ATOM     84  CA  VAL A   6       2.976   5.867   9.448  1.00  0.00           C  
ATOM     85  C   VAL A   6       3.699   5.632  10.779  1.00  0.00           C  
ATOM     86  O   VAL A   6       3.137   5.018  11.675  1.00  0.00           O  
ATOM     87  CB  VAL A   6       2.377   7.294   9.436  1.00  0.00           C  
ATOM     88  CG1 VAL A   6       1.715   7.570   8.094  1.00  0.00           C  
ATOM     89  CG2 VAL A   6       1.348   7.418  10.565  1.00  0.00           C  
ATOM     90  H   VAL A   6       1.185   4.824   9.991  1.00  0.00           H  
ATOM     91  HA  VAL A   6       3.666   5.749   8.619  1.00  0.00           H  
ATOM     92  HB  VAL A   6       3.155   8.024   9.574  1.00  0.00           H  
ATOM     93 1HG1 VAL A   6       1.299   8.574   8.088  1.00  0.00           H  
ATOM     94 2HG1 VAL A   6       2.454   7.477   7.300  1.00  0.00           H  
ATOM     95 3HG1 VAL A   6       0.920   6.859   7.924  1.00  0.00           H  
ATOM     96 1HG2 VAL A   6       0.924   8.418  10.558  1.00  0.00           H  
ATOM     97 2HG2 VAL A   6       0.559   6.691  10.411  1.00  0.00           H  
ATOM     98 3HG2 VAL A   6       1.814   7.236  11.532  1.00  0.00           H  
ATOM     99  N   DPR A   7       4.934   6.108  10.978  1.00  0.00           N  
ATOM    100  CA  DPR A   7       5.593   5.972  12.249  1.00  0.00           C  
ATOM    101  C   DPR A   7       5.859   4.500  12.479  1.00  0.00           C  
ATOM    102  O   DPR A   7       5.853   3.726  11.520  1.00  0.00           O  
ATOM    103  CB  DPR A   7       6.871   6.803  12.061  1.00  0.00           C  
ATOM    104  CG  DPR A   7       7.114   6.792  10.556  1.00  0.00           C  
ATOM    105  CD  DPR A   7       5.720   6.774   9.927  1.00  0.00           C  
ATOM    106  HA  DPR A   7       4.932   6.404  13.010  1.00  0.00           H  
ATOM    107 1HB  DPR A   7       7.709   6.355  12.612  1.00  0.00           H  
ATOM    108 2HB  DPR A   7       6.726   7.816  12.466  1.00  0.00           H  
ATOM    109 1HG  DPR A   7       7.709   5.907  10.278  1.00  0.00           H  
ATOM    110 2HG  DPR A   7       7.703   7.675  10.261  1.00  0.00           H  
ATOM    111 1HD  DPR A   7       5.770   6.161   9.018  1.00  0.00           H  
ATOM    112 2HD  DPR A   7       5.369   7.790   9.730  1.00  0.00           H  
ATOM    113  N   PRO A   8       6.159   4.067  13.706  1.00  0.00           N  
ATOM    114  CA  PRO A   8       6.473   2.696  14.061  1.00  0.00           C  
ATOM    115  C   PRO A   8       5.231   1.798  14.034  1.00  0.00           C  
ATOM    116  O   PRO A   8       4.835   1.239  15.056  1.00  0.00           O  
ATOM    117  CB  PRO A   8       7.033   2.852  15.480  1.00  0.00           C  
ATOM    118  CG  PRO A   8       6.297   4.039  16.044  1.00  0.00           C  
ATOM    119  CD  PRO A   8       6.168   5.001  14.865  1.00  0.00           C  
ATOM    120  HA  PRO A   8       7.245   2.315  13.375  1.00  0.00           H  
ATOM    121 1HB  PRO A   8       6.865   1.931  16.058  1.00  0.00           H  
ATOM    122 2HB  PRO A   8       8.122   3.006  15.438  1.00  0.00           H  
ATOM    123 1HG  PRO A   8       5.319   3.718  16.441  1.00  0.00           H  
ATOM    124 2HG  PRO A   8       6.855   4.469  16.889  1.00  0.00           H  
ATOM    125 1HD  PRO A   8       5.227   5.531  14.970  1.00  0.00           H  
ATOM    126 2HD  PRO A   8       7.025   5.684  14.819  1.00  0.00           H  
TER                                                                             
CONECT    1    2    9  115                                                      
CONECT    2    1    3    5   10                                                 
CONECT    3    2    4   20                                                      
CONECT    4    3                                                                
CONECT    5    2    6   11   12                                                 
CONECT    6    5    7    8   13                                                 
CONECT    7    6   14   15   16                                                 
CONECT    8    6   17   18   19                                                 
CONECT    9    1                                                                
CONECT   10    2                                                                
CONECT   11    5                                                                
CONECT   12    5                                                                
CONECT   13    6                                                                
CONECT   14    7                                                                
CONECT   15    7                                                                
CONECT   16    7                                                                
CONECT   17    8                                                                
CONECT   18    8                                                                
CONECT   19    8                                                                
CONECT   20    3                                                                
CONECT   22   36                                                                
CONECT   36   22   37   42                                                      
CONECT   37   36   38   40   43                                                 
CONECT   38   37   39   50                                                      
CONECT   39   38                                                                
CONECT   40   37   41   44   45                                                 
CONECT   41   40   42   46   47                                                 
CONECT   42   36   41   48   49                                                 
CONECT   43   37                                                                
CONECT   44   40                                                                
CONECT   45   40                                                                
CONECT   46   41                                                                
CONECT   47   41                                                                
CONECT   48   42                                                                
CONECT   49   42                                                                
CONECT   50   38                                                                
CONECT   52   64                                                                
CONECT   64   52   65   72                                                      
CONECT   65   64   66   68   73                                                 
CONECT   66   65   67   83                                                      
CONECT   67   66                                                                
CONECT   68   65   69   74   75                                                 
CONECT   69   68   70   71   76                                                 
CONECT   70   69   77   78   79                                                 
CONECT   71   69   80   81   82                                                 
CONECT   72   64                                                                
CONECT   73   65                                                                
CONECT   74   68                                                                
CONECT   75   68                                                                
CONECT   76   69                                                                
CONECT   77   70                                                                
CONECT   78   70                                                                
CONECT   79   70                                                                
CONECT   80   71                                                                
CONECT   81   71                                                                
CONECT   82   71                                                                
CONECT   83   66                                                                
CONECT   85   99                                                                
CONECT   99   85  100  105                                                      
CONECT  100   99  101  103  106                                                 
CONECT  101  100  102  113                                                      
CONECT  102  101                                                                
CONECT  103  100  104  107  108                                                 
CONECT  104  103  105  109  110                                                 
CONECT  105   99  104  111  112                                                 
CONECT  106  100                                                                
CONECT  107  103                                                                
CONECT  108  103                                                                
CONECT  109  104                                                                
CONECT  110  104                                                                
CONECT  111  105                                                                
CONECT  112  105                                                                
CONECT  113  101                                                                
CONECT  115    1                                                                
C6s 0
end_unsatselection_count 0
nme_count 0
nme_count2 0
oversat 0
score -11.55
silent_score -11.55
time 19
total_hbonds -2
