# Supplementary material for: Accurate de novo design of membrane-traversing macrocycles
Source: Cell. 2022 Sep 15;185(19):3520–3532.e26. doi: 10.1016/j.cell.2022.07.019 (PMC9490236; doi:10.1016/j.cell.2022.07.019)
Supplement: Data S2. Amino acid sequences and computational models, related to Figures 1 and 3 [file mmc6.zip › Supplemental_Data_File_2/design_models/8-mers/D8.26.pdb]

HEADER                                            25-FEB-20   XXXX              
EXPDTA    THEORETICAL MODEL                                                     
REMARK 220                                                                      
REMARK 220 EXPERIMENTAL DETAILS                                                 
REMARK 220  EXPERIMENT TYPE                : THEORETICAL MODELLING              
REMARK 220  DATE OF DATA COLLECTION        : 25-FEB-20                          
REMARK 220                                                                      
REMARK 220 REMARK: MODEL GENERATED BY ROSETTA                                   
REMARK 220  VERSION 2019.50.post.dev+96.master.4bb7883abb1                      
LINK         N   DVA A   1                 C   ILE A   8                  1.33  
ATOM      1  N   DVA A   1       4.717  -2.641   9.420  1.00  0.00           N  
ATOM      2  CA  DVA A   1       6.010  -2.015   9.507  1.00  0.00           C  
ATOM      3  C   DVA A   1       6.032  -0.655   8.732  1.00  0.00           C  
ATOM      4  O   DVA A   1       5.016   0.035   8.643  1.00  0.00           O  
ATOM      5  CB  DVA A   1       6.462  -1.862  10.985  1.00  0.00           C  
ATOM      6  CG1 DVA A   1       6.583  -3.240  11.591  1.00  0.00           C  
ATOM      7  CG2 DVA A   1       5.513  -1.053  11.762  1.00  0.00           C  
ATOM      8  H   DVA A   1       3.963  -2.294   9.996  1.00  0.00           H  
ATOM      9  HA  DVA A   1       6.699  -2.726   9.064  1.00  0.00           H  
ATOM     10  HB  DVA A   1       7.431  -1.389  11.015  1.00  0.00           H  
ATOM     11 1HG1 DVA A   1       6.919  -3.164  12.624  1.00  0.00           H  
ATOM     12 2HG1 DVA A   1       7.299  -3.827  11.020  1.00  0.00           H  
ATOM     13 3HG1 DVA A   1       5.614  -3.732  11.559  1.00  0.00           H  
ATOM     14 1HG2 DVA A   1       5.861  -0.961  12.786  1.00  0.00           H  
ATOM     15 2HG2 DVA A   1       4.573  -1.545  11.754  1.00  0.00           H  
ATOM     16 3HG2 DVA A   1       5.428  -0.069  11.322  1.00  0.00           H  
ATOM     17  N   DLE A   2       7.220  -0.217   8.131  1.00  0.00           N  
ATOM     18  CA  DLE A   2       7.324   1.117   7.429  1.00  0.00           C  
ATOM     19  C   DLE A   2       6.289   1.421   6.262  1.00  0.00           C  
ATOM     20  O   DLE A   2       5.927   2.603   6.120  1.00  0.00           O  
ATOM     21  CB  DLE A   2       7.242   2.256   8.524  1.00  0.00           C  
ATOM     22  CG  DLE A   2       8.336   2.239   9.743  1.00  0.00           C  
ATOM     23  CD1 DLE A   2       7.883   3.247  10.859  1.00  0.00           C  
ATOM     24  CD2 DLE A   2       9.779   2.587   9.195  1.00  0.00           C  
ATOM     25  CN  DLE A   2       8.517  -0.994   8.245  1.00  0.00           C  
ATOM     26  HA  DLE A   2       8.308   1.207   6.953  1.00  0.00           H  
ATOM     27 1HB  DLE A   2       6.242   2.225   8.970  1.00  0.00           H  
ATOM     28 2HB  DLE A   2       7.336   3.238   8.032  1.00  0.00           H  
ATOM     29  HG  DLE A   2       8.355   1.239  10.200  1.00  0.00           H  
ATOM     30 1HD1 DLE A   2       8.589   3.225  11.692  1.00  0.00           H  
ATOM     31 2HD1 DLE A   2       6.891   2.969  11.236  1.00  0.00           H  
ATOM     32 3HD1 DLE A   2       7.837   4.264  10.459  1.00  0.00           H  
ATOM     33 1HD2 DLE A   2      10.502   2.563  10.014  1.00  0.00           H  
ATOM     34 2HD2 DLE A   2       9.786   3.586   8.747  1.00  0.00           H  
ATOM     35 3HD2 DLE A   2      10.086   1.863   8.443  1.00  0.00           H  
ATOM     36 1HN  DLE A   2       9.339  -0.574   7.674  1.00  0.00           H  
ATOM     37 2HN  DLE A   2       8.391  -2.005   7.884  1.00  0.00           H  
ATOM     38 3HN  DLE A   2       8.830  -1.028   9.278  1.00  0.00           H  
ATOM     39  N   ALA A   3       5.811   0.425   5.384  1.00  0.00           N  
ATOM     40  CA  ALA A   3       4.805   0.799   4.318  1.00  0.00           C  
ATOM     41  C   ALA A   3       3.369   0.308   4.742  1.00  0.00           C  
ATOM     42  O   ALA A   3       2.912  -0.716   4.200  1.00  0.00           O  
ATOM     43  CB  ALA A   3       5.192   0.290   2.902  1.00  0.00           C  
ATOM     44  CN  ALA A   3       6.185  -1.032   5.496  1.00  0.00           C  
ATOM     45  HA  ALA A   3       4.801   1.882   4.173  1.00  0.00           H  
ATOM     46 1HB  ALA A   3       4.455   0.638   2.170  1.00  0.00           H  
ATOM     47 2HB  ALA A   3       6.173   0.687   2.628  1.00  0.00           H  
ATOM     48 3HB  ALA A   3       5.226  -0.787   2.838  1.00  0.00           H  
ATOM     49 1HN  ALA A   3       5.935  -1.640   4.644  1.00  0.00           H  
ATOM     50 2HN  ALA A   3       7.246  -1.143   5.647  1.00  0.00           H  
ATOM     51 3HN  ALA A   3       5.665  -1.463   6.326  1.00  0.00           H  
ATOM     52  N   DAL A   4       2.624   1.007   5.711  1.00  0.00           N  
ATOM     53  CA  DAL A   4       1.287   0.456   6.164  1.00  0.00           C  
ATOM     54  C   DAL A   4       0.836   0.824   7.639  1.00  0.00           C  
ATOM     55  O   DAL A   4      -0.348   1.138   7.849  1.00  0.00           O  
ATOM     56  CB  DAL A   4       0.210   0.908   5.144  1.00  0.00           C  
ATOM     57  CN  DAL A   4       3.047   2.351   6.240  1.00  0.00           C  
ATOM     58  HA  DAL A   4       1.340  -0.633   6.135  1.00  0.00           H  
ATOM     59 1HB  DAL A   4      -0.762   0.471   5.396  1.00  0.00           H  
ATOM     60 2HB  DAL A   4       0.486   0.580   4.138  1.00  0.00           H  
ATOM     61 3HB  DAL A   4       0.116   1.998   5.148  1.00  0.00           H  
ATOM     62 1HN  DAL A   4       3.704   2.259   7.094  1.00  0.00           H  
ATOM     63 2HN  DAL A   4       2.192   2.936   6.536  1.00  0.00           H  
ATOM     64 3HN  DAL A   4       3.542   2.937   5.488  1.00  0.00           H  
ATOM     65  N   DVA A   5       1.744   0.790   8.662  1.00  0.00           N  
ATOM     66  CA  DVA A   5       1.399   1.133  10.073  1.00  0.00           C  
ATOM     67  C   DVA A   5       1.888   0.015  10.967  1.00  0.00           C  
ATOM     68  O   DVA A   5       2.806  -0.684  10.567  1.00  0.00           O  
ATOM     69  CB  DVA A   5       2.055   2.489  10.499  1.00  0.00           C  
ATOM     70  CG1 DVA A   5       1.526   3.609   9.637  1.00  0.00           C  
ATOM     71  CG2 DVA A   5       3.570   2.390  10.399  1.00  0.00           C  
ATOM     72  H   DVA A   5       2.718   0.508   8.478  1.00  0.00           H  
ATOM     73  HA  DVA A   5       0.317   1.216  10.188  1.00  0.00           H  
ATOM     74  HB  DVA A   5       1.797   2.724  11.511  1.00  0.00           H  
ATOM     75 1HG1 DVA A   5       1.971   4.552   9.948  1.00  0.00           H  
ATOM     76 2HG1 DVA A   5       0.444   3.664   9.743  1.00  0.00           H  
ATOM     77 3HG1 DVA A   5       1.769   3.425   8.622  1.00  0.00           H  
ATOM     78 1HG2 DVA A   5       4.020   3.332  10.699  1.00  0.00           H  
ATOM     79 2HG2 DVA A   5       3.856   2.168   9.383  1.00  0.00           H  
ATOM     80 3HG2 DVA A   5       3.932   1.607  11.045  1.00  0.00           H  
ATOM     81  N   PRO A   6       1.341  -0.188  12.178  1.00  0.00           N  
ATOM     82  CA  PRO A   6       1.818  -1.195  13.092  1.00  0.00           C  
ATOM     83  C   PRO A   6       1.660  -2.527  12.386  1.00  0.00           C  
ATOM     84  O   PRO A   6       0.888  -2.610  11.429  1.00  0.00           O  
ATOM     85  CB  PRO A   6       0.872  -1.067  14.293  1.00  0.00           C  
ATOM     86  CG  PRO A   6       0.285   0.330  14.173  1.00  0.00           C  
ATOM     87  CD  PRO A   6       0.183   0.581  12.672  1.00  0.00           C  
ATOM     88  HA  PRO A   6       2.859  -0.964  13.346  1.00  0.00           H  
ATOM     89 1HB  PRO A   6       0.107  -1.858  14.263  1.00  0.00           H  
ATOM     90 2HB  PRO A   6       1.431  -1.199  15.232  1.00  0.00           H  
ATOM     91 1HG  PRO A   6      -0.693   0.372  14.677  1.00  0.00           H  
ATOM     92 2HG  PRO A   6       0.934   1.060  14.681  1.00  0.00           H  
ATOM     93 1HD  PRO A   6      -0.751   0.168  12.256  1.00  0.00           H  
ATOM     94 2HD  PRO A   6       0.259   1.642  12.508  1.00  0.00           H  
ATOM     95  N   DPR A   7       2.308  -3.600  12.835  1.00  0.00           N  
ATOM     96  CA  DPR A   7       2.209  -4.932  12.270  1.00  0.00           C  
ATOM     97  C   DPR A   7       2.947  -5.044  10.933  1.00  0.00           C  
ATOM     98  O   DPR A   7       3.911  -5.801  10.816  1.00  0.00           O  
ATOM     99  CB  DPR A   7       2.855  -5.792  13.366  1.00  0.00           C  
ATOM    100  CG  DPR A   7       3.886  -4.891  13.993  1.00  0.00           C  
ATOM    101  CD  DPR A   7       3.241  -3.501  13.983  1.00  0.00           C  
ATOM    102  HA  DPR A   7       1.148  -5.193  12.149  1.00  0.00           H  
ATOM    103 1HB  DPR A   7       3.295  -6.699  12.926  1.00  0.00           H  
ATOM    104 2HB  DPR A   7       2.090  -6.126  14.082  1.00  0.00           H  
ATOM    105 1HG  DPR A   7       4.821  -4.945  13.423  1.00  0.00           H  
ATOM    106 2HG  DPR A   7       4.120  -5.242  15.010  1.00  0.00           H  
ATOM    107 1HD  DPR A   7       4.027  -2.765  13.797  1.00  0.00           H  
ATOM    108 2HD  DPR A   7       2.701  -3.310  14.917  1.00  0.00           H  
ATOM    109  N   ILE A   8       2.487  -4.269   9.945  1.00  0.00           N  
ATOM    110  CA  ILE A   8       3.074  -4.229   8.611  1.00  0.00           C  
ATOM    111  C   ILE A   8       4.489  -3.663   8.602  1.00  0.00           C  
ATOM    112  O   ILE A   8       5.355  -4.141   7.870  1.00  0.00           O  
ATOM    113  CB  ILE A   8       2.209  -3.357   7.675  1.00  0.00           C  
ATOM    114  CG1 ILE A   8       0.838  -4.029   7.444  1.00  0.00           C  
ATOM    115  CG2 ILE A   8       2.941  -3.159   6.339  1.00  0.00           C  
ATOM    116  CD1 ILE A   8      -0.205  -3.117   6.778  1.00  0.00           C  
ATOM    117  H   ILE A   8       1.688  -3.686  10.148  1.00  0.00           H  
ATOM    118  HA  ILE A   8       3.107  -5.244   8.218  1.00  0.00           H  
ATOM    119  HB  ILE A   8       2.025  -2.383   8.142  1.00  0.00           H  
ATOM    120 1HG1 ILE A   8       0.978  -4.908   6.819  1.00  0.00           H  
ATOM    121 2HG1 ILE A   8       0.442  -4.349   8.406  1.00  0.00           H  
ATOM    122 1HG2 ILE A   8       2.357  -2.566   5.674  1.00  0.00           H  
ATOM    123 2HG2 ILE A   8       3.869  -2.665   6.487  1.00  0.00           H  
ATOM    124 3HG2 ILE A   8       3.123  -4.128   5.876  1.00  0.00           H  
ATOM    125 1HD1 ILE A   8      -1.139  -3.667   6.666  1.00  0.00           H  
ATOM    126 2HD1 ILE A   8      -0.375  -2.240   7.410  1.00  0.00           H  
ATOM    127 3HD1 ILE A   8       0.130  -2.794   5.800  1.00  0.00           H  
TER                                                                             
CONECT    1    2    8  111                                                      
CONECT    2    1    3    5    9                                                 
CONECT    3    2    4   17                                                      
CONECT    4    3                                                                
CONECT    5    2    6    7   10                                                 
CONECT    6    5   11   12   13                                                 
CONECT    7    5   14   15   16                                                 
CONECT    8    1                                                                
CONECT    9    2                                                                
CONECT   10    5                                                                
CONECT   11    6                                                                
CONECT   12    6                                                                
CONECT   13    6                                                                
CONECT   14    7                                                                
CONECT   15    7                                                                
CONECT   16    7                                                                
CONECT   17    3   18   25                                                      
CONECT   18   17   19   21   26                                                 
CONECT   19   18   20   39                                                      
CONECT   20   19                                                                
CONECT   21   18   22   27   28                                                 
CONECT   22   21   23   24   29                                                 
CONECT   23   22   30   31   32                                                 
CONECT   24   22   33   34   35                                                 
CONECT   25   17   36   37   38                                                 
CONECT   26   18                                                                
CONECT   27   21                                                                
CONECT   28   21                                                                
CONECT   29   22                                                                
CONECT   30   23                                                                
CONECT   31   23                                                                
CONECT   32   23                                                                
CONECT   33   24                                                                
CONECT   34   24                                                                
CONECT   35   24                                                                
CONECT   36   25                                                                
CONECT   37   25                                                                
CONECT   38   25                                                                
CONECT   39   19   40   44                                                      
CONECT   40   39   41   43   45                                                 
CONECT   41   40   42   52                                                      
CONECT   42   41                                                                
CONECT   43   40   46   47   48                                                 
CONECT   44   39   49   50   51                                                 
CONECT   45   40                                                                
CONECT   46   43                                                                
CONECT   47   43                                                                
CONECT   48   43                                                                
CONECT   49   44                                                                
CONECT   50   44                                                                
CONECT   51   44                                                                
CONECT   52   41   53   57                                                      
CONECT   53   52   54   56   58                                                 
CONECT   54   53   55   65                                                      
CONECT   55   54                                                                
CONECT   56   53   59   60   61                                                 
CONECT   57   52   62   63   64                                                 
CONECT   58   53                                                                
CONECT   59   56                                                                
CONECT   60   56                                                                
CONECT   61   56                                                                
CONECT   62   57                                                                
CONECT   63   57                                                                
CONECT   64   57                                                                
CONECT   65   54   66   72                                                      
CONECT   66   65   67   69   73                                                 
CONECT   67   66   68   81                                                      
CONECT   68   67                                                                
CONECT   69   66   70   71   74                                                 
CONECT   70   69   75   76   77                                                 
CONECT   71   69   78   79   80                                                 
CONECT   72   65                                                                
CONECT   73   66                                                                
CONECT   74   69                                                                
CONECT   75   70                                                                
CONECT   76   70                                                                
CONECT   77   70                                                                
CONECT   78   71                                                                
CONECT   79   71                                                                
CONECT   80   71                                                                
CONECT   81   67                                                                
CONECT   83   95                                                                
CONECT   95   83   96  101                                                      
CONECT   96   95   97   99  102                                                 
CONECT   97   96   98  109                                                      
CONECT   98   97                                                                
CONECT   99   96  100  103  104                                                 
CONECT  100   99  101  105  106                                                 
CONECT  101   95  100  107  108                                                 
CONECT  102   96                                                                
CONECT  103   99                                                                
CONECT  104   99                                                                
CONECT  105  100                                                                
CONECT  106  100                                                                
CONECT  107  101                                                                
CONECT  108  101                                                                
CONECT  109   97                                                                
CONECT  111    1                                                                
C6s 0
end_unsatselection_count 0
nme_count 3
nme_count2 3
oversat 0
score 8.443
silent_score 8.443
time 28
total_hbonds -2
