# Supplementary material for: Accurate de novo design of membrane-traversing macrocycles
Source: Cell. 2022 Sep 15;185(19):3520–3532.e26. doi: 10.1016/j.cell.2022.07.019 (PMC9490236; doi:10.1016/j.cell.2022.07.019)
Supplement: Data S2. Amino acid sequences and computational models, related to Figures 1 and 3 [file mmc6.zip › Supplemental_Data_File_2/design_models/8-mers/D8.28.pdb]

HEADER                                            25-FEB-20   XXXX              
EXPDTA    THEORETICAL MODEL                                                     
REMARK 220                                                                      
REMARK 220 EXPERIMENTAL DETAILS                                                 
REMARK 220  EXPERIMENT TYPE                : THEORETICAL MODELLING              
REMARK 220  DATE OF DATA COLLECTION        : 25-FEB-20                          
REMARK 220                                                                      
REMARK 220 REMARK: MODEL GENERATED BY ROSETTA                                   
REMARK 220  VERSION 2019.50.post.dev+96.master.4bb7883abb1                      
LINK         N   PRO A   1                 C   PRO A   8                  1.33  
ATOM      1  N   PRO A   1       8.532   5.932   6.272  1.00  0.00           N  
ATOM      2  CA  PRO A   1       8.550   6.565   4.986  1.00  0.00           C  
ATOM      3  C   PRO A   1       9.943   6.299   4.462  1.00  0.00           C  
ATOM      4  O   PRO A   1      10.871   6.055   5.233  1.00  0.00           O  
ATOM      5  CB  PRO A   1       8.325   8.051   5.299  1.00  0.00           C  
ATOM      6  CG  PRO A   1       7.696   8.055   6.685  1.00  0.00           C  
ATOM      7  CD  PRO A   1       8.315   6.854   7.404  1.00  0.00           C  
ATOM      8  HA  PRO A   1       7.758   6.122   4.365  1.00  0.00           H  
ATOM      9 1HB  PRO A   1       9.281   8.597   5.262  1.00  0.00           H  
ATOM     10 2HB  PRO A   1       7.666   8.505   4.546  1.00  0.00           H  
ATOM     11 1HG  PRO A   1       7.910   9.009   7.194  1.00  0.00           H  
ATOM     12 2HG  PRO A   1       6.600   7.980   6.605  1.00  0.00           H  
ATOM     13 1HD  PRO A   1       9.271   7.121   7.878  1.00  0.00           H  
ATOM     14 2HD  PRO A   1       7.578   6.487   8.115  1.00  0.00           H  
ATOM     15  N   DPR A   2      10.174   6.328   3.155  1.00  0.00           N  
ATOM     16  CA  DPR A   2      11.470   6.144   2.523  1.00  0.00           C  
ATOM     17  C   DPR A   2      12.155   4.837   2.959  1.00  0.00           C  
ATOM     18  O   DPR A   2      13.358   4.681   2.751  1.00  0.00           O  
ATOM     19  CB  DPR A   2      11.079   6.086   1.039  1.00  0.00           C  
ATOM     20  CG  DPR A   2       9.787   6.860   0.940  1.00  0.00           C  
ATOM     21  CD  DPR A   2       9.059   6.558   2.220  1.00  0.00           C  
ATOM     22  HA  DPR A   2      12.114   7.011   2.740  1.00  0.00           H  
ATOM     23 1HB  DPR A   2      10.969   5.042   0.723  1.00  0.00           H  
ATOM     24 2HB  DPR A   2      11.883   6.519   0.425  1.00  0.00           H  
ATOM     25 1HG  DPR A   2       9.224   6.545   0.046  1.00  0.00           H  
ATOM     26 2HG  DPR A   2       9.998   7.934   0.817  1.00  0.00           H  
ATOM     27 1HD  DPR A   2       8.436   5.655   2.123  1.00  0.00           H  
ATOM     28 2HD  DPR A   2       8.478   7.439   2.502  1.00  0.00           H  
ATOM     29  N   ALA A   3      11.399   3.866   3.492  1.00  0.00           N  
ATOM     30  CA  ALA A   3      11.997   2.618   3.925  1.00  0.00           C  
ATOM     31  C   ALA A   3      11.190   1.386   3.443  1.00  0.00           C  
ATOM     32  O   ALA A   3      10.585   0.714   4.301  1.00  0.00           O  
ATOM     33  CB  ALA A   3      12.106   2.657   5.425  1.00  0.00           C  
ATOM     34  H   ALA A   3      10.403   3.997   3.688  1.00  0.00           H  
ATOM     35  HA  ALA A   3      13.011   2.556   3.537  1.00  0.00           H  
ATOM     36 1HB  ALA A   3      12.585   1.786   5.775  1.00  0.00           H  
ATOM     37 2HB  ALA A   3      12.688   3.531   5.720  1.00  0.00           H  
ATOM     38 3HB  ALA A   3      11.113   2.739   5.833  1.00  0.00           H  
ATOM     39  N   LEU A   4      11.150   1.048   2.068  1.00  0.00           N  
ATOM     40  CA  LEU A   4      10.240  -0.090   1.641  1.00  0.00           C  
ATOM     41  C   LEU A   4      10.769  -1.399   2.313  1.00  0.00           C  
ATOM     42  O   LEU A   4      12.000  -1.536   2.416  1.00  0.00           O  
ATOM     43  CB  LEU A   4      10.134  -0.332   0.072  1.00  0.00           C  
ATOM     44  CG  LEU A   4       9.059  -1.421  -0.512  1.00  0.00           C  
ATOM     45  CD1 LEU A   4       7.576  -0.845  -0.391  1.00  0.00           C  
ATOM     46  CD2 LEU A   4       9.413  -1.770  -2.001  1.00  0.00           C  
ATOM     47  CN  LEU A   4      11.853   1.885   1.017  1.00  0.00           C  
ATOM     48  HA  LEU A   4       9.245   0.190   1.976  1.00  0.00           H  
ATOM     49 1HB  LEU A   4       9.893   0.621  -0.407  1.00  0.00           H  
ATOM     50 2HB  LEU A   4      11.129  -0.635  -0.289  1.00  0.00           H  
ATOM     51  HG  LEU A   4       9.123  -2.341   0.066  1.00  0.00           H  
ATOM     52 1HD1 LEU A   4       6.860  -1.579  -0.772  1.00  0.00           H  
ATOM     53 2HD1 LEU A   4       7.321  -0.620   0.631  1.00  0.00           H  
ATOM     54 3HD1 LEU A   4       7.481   0.074  -0.979  1.00  0.00           H  
ATOM     55 1HD2 LEU A   4       8.710  -2.511  -2.389  1.00  0.00           H  
ATOM     56 2HD2 LEU A   4       9.361  -0.872  -2.629  1.00  0.00           H  
ATOM     57 3HD2 LEU A   4      10.425  -2.184  -2.057  1.00  0.00           H  
ATOM     58 1HN  LEU A   4      11.180   2.601   0.562  1.00  0.00           H  
ATOM     59 2HN  LEU A   4      12.693   2.435   1.399  1.00  0.00           H  
ATOM     60 3HN  LEU A   4      12.256   1.250   0.245  1.00  0.00           H  
ATOM     61  N   DLE A   5       9.895  -2.391   2.771  1.00  0.00           N  
ATOM     62  CA  DLE A   5      10.491  -3.616   3.422  1.00  0.00           C  
ATOM     63  C   DLE A   5      10.639  -3.421   4.975  1.00  0.00           C  
ATOM     64  O   DLE A   5      10.735  -4.423   5.703  1.00  0.00           O  
ATOM     65  CB  DLE A   5       9.688  -4.952   3.107  1.00  0.00           C  
ATOM     66  CG  DLE A   5       9.540  -5.415   1.520  1.00  0.00           C  
ATOM     67  CD1 DLE A   5       8.839  -6.823   1.457  1.00  0.00           C  
ATOM     68  CD2 DLE A   5      10.950  -5.427   0.793  1.00  0.00           C  
ATOM     69  CN  DLE A   5       8.386  -2.296   2.769  1.00  0.00           C  
ATOM     70  HA  DLE A   5      11.505  -3.791   3.040  1.00  0.00           H  
ATOM     71 1HB  DLE A   5       8.687  -4.900   3.545  1.00  0.00           H  
ATOM     72 2HB  DLE A   5      10.206  -5.778   3.618  1.00  0.00           H  
ATOM     73  HG  DLE A   5       8.895  -4.707   0.994  1.00  0.00           H  
ATOM     74 1HD1 DLE A   5       8.703  -7.128   0.415  1.00  0.00           H  
ATOM     75 2HD1 DLE A   5       7.856  -6.773   1.935  1.00  0.00           H  
ATOM     76 3HD1 DLE A   5       9.444  -7.577   1.969  1.00  0.00           H  
ATOM     77 1HD2 DLE A   5      10.824  -5.724  -0.251  1.00  0.00           H  
ATOM     78 2HD2 DLE A   5      11.625  -6.135   1.284  1.00  0.00           H  
ATOM     79 3HD2 DLE A   5      11.401  -4.432   0.814  1.00  0.00           H  
ATOM     80 1HN  DLE A   5       7.958  -2.650   3.697  1.00  0.00           H  
ATOM     81 2HN  DLE A   5       7.968  -2.898   1.987  1.00  0.00           H  
ATOM     82 3HN  DLE A   5       8.028  -1.307   2.636  1.00  0.00           H  
ATOM     83  N   ILE A   6      10.697  -2.144   5.497  1.00  0.00           N  
ATOM     84  CA  ILE A   6      10.838  -1.859   6.938  1.00  0.00           C  
ATOM     85  C   ILE A   6       9.523  -1.269   7.457  1.00  0.00           C  
ATOM     86  O   ILE A   6       8.980  -1.736   8.459  1.00  0.00           O  
ATOM     87  CB  ILE A   6      11.994  -0.889   7.171  1.00  0.00           C  
ATOM     88  CG1 ILE A   6      13.301  -1.523   6.629  1.00  0.00           C  
ATOM     89  CG2 ILE A   6      12.144  -0.621   8.688  1.00  0.00           C  
ATOM     90  CD1 ILE A   6      14.487  -0.586   6.552  1.00  0.00           C  
ATOM     91  H   ILE A   6      10.634  -1.325   4.885  1.00  0.00           H  
ATOM     92  HA  ILE A   6      11.040  -2.769   7.502  1.00  0.00           H  
ATOM     93  HB  ILE A   6      11.801   0.007   6.643  1.00  0.00           H  
ATOM     94 1HG1 ILE A   6      13.568  -2.363   7.266  1.00  0.00           H  
ATOM     95 2HG1 ILE A   6      13.120  -1.895   5.622  1.00  0.00           H  
ATOM     96 1HG2 ILE A   6      12.954   0.068   8.875  1.00  0.00           H  
ATOM     97 2HG2 ILE A   6      11.246  -0.207   9.094  1.00  0.00           H  
ATOM     98 3HG2 ILE A   6      12.346  -1.565   9.198  1.00  0.00           H  
ATOM     99 1HD1 ILE A   6      15.342  -1.130   6.151  1.00  0.00           H  
ATOM    100 2HD1 ILE A   6      14.258   0.242   5.889  1.00  0.00           H  
ATOM    101 3HD1 ILE A   6      14.743  -0.203   7.531  1.00  0.00           H  
ATOM    102  N   DVA A   7       9.000  -0.252   6.751  1.00  0.00           N  
ATOM    103  CA  DVA A   7       7.710   0.373   7.088  1.00  0.00           C  
ATOM    104  C   DVA A   7       7.631   1.912   7.236  1.00  0.00           C  
ATOM    105  O   DVA A   7       6.619   2.476   6.816  1.00  0.00           O  
ATOM    106  CB  DVA A   7       6.695  -0.005   6.000  1.00  0.00           C  
ATOM    107  CG1 DVA A   7       6.433  -1.508   6.033  1.00  0.00           C  
ATOM    108  CG2 DVA A   7       7.244   0.458   4.644  1.00  0.00           C  
ATOM    109  H   DVA A   7       9.517   0.103   5.942  1.00  0.00           H  
ATOM    110  HA  DVA A   7       7.385  -0.063   8.034  1.00  0.00           H  
ATOM    111  HB  DVA A   7       5.745   0.489   6.195  1.00  0.00           H  
ATOM    112 1HG1 DVA A   7       5.703  -1.769   5.268  1.00  0.00           H  
ATOM    113 2HG1 DVA A   7       6.045  -1.780   7.014  1.00  0.00           H  
ATOM    114 3HG1 DVA A   7       7.351  -2.050   5.852  1.00  0.00           H  
ATOM    115 1HG2 DVA A   7       6.533   0.212   3.863  1.00  0.00           H  
ATOM    116 2HG2 DVA A   7       8.180  -0.028   4.452  1.00  0.00           H  
ATOM    117 3HG2 DVA A   7       7.406   1.540   4.647  1.00  0.00           H  
ATOM    118  N   PRO A   8       8.635   2.629   7.765  1.00  0.00           N  
ATOM    119  CA  PRO A   8       8.643   4.076   7.837  1.00  0.00           C  
ATOM    120  C   PRO A   8       8.683   4.619   6.406  1.00  0.00           C  
ATOM    121  O   PRO A   8       8.848   3.862   5.449  1.00  0.00           O  
ATOM    122  CB  PRO A   8       9.951   4.370   8.590  1.00  0.00           C  
ATOM    123  CG  PRO A   8      10.296   3.075   9.285  1.00  0.00           C  
ATOM    124  CD  PRO A   8       9.763   1.989   8.389  1.00  0.00           C  
ATOM    125  HA  PRO A   8       7.748   4.385   8.385  1.00  0.00           H  
ATOM    126 1HB  PRO A   8      10.730   4.702   7.877  1.00  0.00           H  
ATOM    127 2HB  PRO A   8       9.804   5.185   9.310  1.00  0.00           H  
ATOM    128 1HG  PRO A   8      11.386   3.003   9.420  1.00  0.00           H  
ATOM    129 2HG  PRO A   8       9.850   3.051  10.290  1.00  0.00           H  
ATOM    130 1HD  PRO A   8      10.498   1.686   7.666  1.00  0.00           H  
ATOM    131 2HD  PRO A   8       9.413   1.164   9.022  1.00  0.00           H  
TER                                                                             
CONECT    3   15                                                                
CONECT   15    3   16   21                                                      
CONECT   16   15   17   19   22                                                 
CONECT   17   16   18   29                                                      
CONECT   18   17                                                                
CONECT   19   16   20   23   24                                                 
CONECT   20   19   21   25   26                                                 
CONECT   21   15   20   27   28                                                 
CONECT   22   16                                                                
CONECT   23   19                                                                
CONECT   24   19                                                                
CONECT   25   20                                                                
CONECT   26   20                                                                
CONECT   27   21                                                                
CONECT   28   21                                                                
CONECT   29   17                                                                
CONECT   31   39                                                                
CONECT   39   31   40   47                                                      
CONECT   40   39   41   43   48                                                 
CONECT   41   40   42   61                                                      
CONECT   42   41                                                                
CONECT   43   40   44   49   50                                                 
CONECT   44   43   45   46   51                                                 
CONECT   45   44   52   53   54                                                 
CONECT   46   44   55   56   57                                                 
CONECT   47   39   58   59   60                                                 
CONECT   48   40                                                                
CONECT   49   43                                                                
CONECT   50   43                                                                
CONECT   51   44                                                                
CONECT   52   45                                                                
CONECT   53   45                                                                
CONECT   54   45                                                                
CONECT   55   46                                                                
CONECT   56   46                                                                
CONECT   57   46                                                                
CONECT   58   47                                                                
CONECT   59   47                                                                
CONECT   60   47                                                                
CONECT   61   41   62   69                                                      
CONECT   62   61   63   65   70                                                 
CONECT   63   62   64   83                                                      
CONECT   64   63                                                                
CONECT   65   62   66   71   72                                                 
CONECT   66   65   67   68   73                                                 
CONECT   67   66   74   75   76                                                 
CONECT   68   66   77   78   79                                                 
CONECT   69   61   80   81   82                                                 
CONECT   70   62                                                                
CONECT   71   65                                                                
CONECT   72   65                                                                
CONECT   73   66                                                                
CONECT   74   67                                                                
CONECT   75   67                                                                
CONECT   76   67                                                                
CONECT   77   68                                                                
CONECT   78   68                                                                
CONECT   79   68                                                                
CONECT   80   69                                                                
CONECT   81   69                                                                
CONECT   82   69                                                                
CONECT   83   63                                                                
CONECT   85  102                                                                
CONECT  102   85  103  109                                                      
CONECT  103  102  104  106  110                                                 
CONECT  104  103  105  118                                                      
CONECT  105  104                                                                
CONECT  106  103  107  108  111                                                 
CONECT  107  106  112  113  114                                                 
CONECT  108  106  115  116  117                                                 
CONECT  109  102                                                                
CONECT  110  103                                                                
CONECT  111  106                                                                
CONECT  112  107                                                                
CONECT  113  107                                                                
CONECT  114  107                                                                
CONECT  115  108                                                                
CONECT  116  108                                                                
CONECT  117  108                                                                
CONECT  118  104                                                                
C6s 0
end_unsatselection_count 0
nme_count 2
nme_count2 2
oversat 0
score -2.72
silent_score -2.72
time 23
total_hbonds -3
