# Supplementary material for: Accurate de novo design of membrane-traversing macrocycles
Source: Cell. 2022 Sep 15;185(19):3520–3532.e26. doi: 10.1016/j.cell.2022.07.019 (PMC9490236; doi:10.1016/j.cell.2022.07.019)
Supplement: Data S2. Amino acid sequences and computational models, related to Figures 1 and 3 [file mmc6.zip › Supplemental_Data_File_2/design_models/8-mers/D8.18.pdb]

HEADER                                            25-FEB-20   XXXX              
EXPDTA    THEORETICAL MODEL                                                     
REMARK 220                                                                      
REMARK 220 EXPERIMENTAL DETAILS                                                 
REMARK 220  EXPERIMENT TYPE                : THEORETICAL MODELLING              
REMARK 220  DATE OF DATA COLLECTION        : 25-FEB-20                          
REMARK 220                                                                      
REMARK 220 REMARK: MODEL GENERATED BY ROSETTA                                   
REMARK 220  VERSION 2019.50.post.dev+96.master.4bb7883abb1                      
LINK         N   DIL A   1                 C   PRO A   8                  1.33  
ATOM      1  N   DIL A   1      -3.241   9.817   2.939  1.00  0.00           N  
ATOM      2  CA  DIL A   1      -4.606   9.348   2.902  1.00  0.00           C  
ATOM      3  C   DIL A   1      -4.735   7.912   2.403  1.00  0.00           C  
ATOM      4  O   DIL A   1      -5.380   7.652   1.387  1.00  0.00           O  
ATOM      5  CB  DIL A   1      -5.181   9.423   4.330  1.00  0.00           C  
ATOM      6  CG1 DIL A   1      -5.164  10.867   4.835  1.00  0.00           C  
ATOM      7  CG2 DIL A   1      -6.599   8.801   4.398  1.00  0.00           C  
ATOM      8  CD1 DIL A   1      -5.427  11.001   6.322  1.00  0.00           C  
ATOM      9  H   DIL A   1      -2.577   9.351   3.541  1.00  0.00           H  
ATOM     10  HA  DIL A   1      -5.180   9.996   2.242  1.00  0.00           H  
ATOM     11  HB  DIL A   1      -4.532   8.905   4.954  1.00  0.00           H  
ATOM     12 1HG1 DIL A   1      -5.905  11.443   4.289  1.00  0.00           H  
ATOM     13 2HG1 DIL A   1      -4.188  11.298   4.646  1.00  0.00           H  
ATOM     14 1HG2 DIL A   1      -6.979   8.830   5.408  1.00  0.00           H  
ATOM     15 2HG2 DIL A   1      -6.587   7.770   4.078  1.00  0.00           H  
ATOM     16 3HG2 DIL A   1      -7.267   9.365   3.745  1.00  0.00           H  
ATOM     17 1HD1 DIL A   1      -5.378  12.055   6.597  1.00  0.00           H  
ATOM     18 2HD1 DIL A   1      -4.660  10.448   6.871  1.00  0.00           H  
ATOM     19 3HD1 DIL A   1      -6.403  10.620   6.582  1.00  0.00           H  
ATOM     20  N   DAL A   2      -4.123   6.948   3.108  1.00  0.00           N  
ATOM     21  CA  DAL A   2      -4.302   5.543   2.697  1.00  0.00           C  
ATOM     22  C   DAL A   2      -3.348   4.468   3.300  1.00  0.00           C  
ATOM     23  O   DAL A   2      -3.900   3.411   3.627  1.00  0.00           O  
ATOM     24  CB  DAL A   2      -5.718   5.104   3.050  1.00  0.00           C  
ATOM     25  H   DAL A   2      -3.560   7.207   3.925  1.00  0.00           H  
ATOM     26  HA  DAL A   2      -4.175   5.517   1.614  1.00  0.00           H  
ATOM     27 1HB  DAL A   2      -5.886   4.092   2.686  1.00  0.00           H  
ATOM     28 2HB  DAL A   2      -6.447   5.765   2.591  1.00  0.00           H  
ATOM     29 3HB  DAL A   2      -5.845   5.126   4.129  1.00  0.00           H  
ATOM     30  N   ALA A   3      -1.970   4.661   3.481  1.00  0.00           N  
ATOM     31  CA  ALA A   3      -1.164   3.553   4.127  1.00  0.00           C  
ATOM     32  C   ALA A   3      -0.438   4.021   5.453  1.00  0.00           C  
ATOM     33  O   ALA A   3      -0.433   5.232   5.755  1.00  0.00           O  
ATOM     34  CB  ALA A   3      -0.139   2.999   3.083  1.00  0.00           C  
ATOM     35  CN  ALA A   3      -1.264   5.901   3.000  1.00  0.00           C  
ATOM     36  HA  ALA A   3      -1.841   2.736   4.398  1.00  0.00           H  
ATOM     37 1HB  ALA A   3       0.441   2.171   3.459  1.00  0.00           H  
ATOM     38 2HB  ALA A   3      -0.685   2.649   2.201  1.00  0.00           H  
ATOM     39 3HB  ALA A   3       0.566   3.761   2.771  1.00  0.00           H  
ATOM     40 1HN  ALA A   3      -0.186   5.824   3.015  1.00  0.00           H  
ATOM     41 2HN  ALA A   3      -1.558   6.143   1.988  1.00  0.00           H  
ATOM     42 3HN  ALA A   3      -1.520   6.716   3.643  1.00  0.00           H  
ATOM     43  N   DLE A   4       0.232   3.080   6.269  1.00  0.00           N  
ATOM     44  CA  DLE A   4       0.923   3.601   7.522  1.00  0.00           C  
ATOM     45  C   DLE A   4      -0.171   4.174   8.512  1.00  0.00           C  
ATOM     46  O   DLE A   4      -1.234   3.548   8.651  1.00  0.00           O  
ATOM     47  CB  DLE A   4       1.781   2.486   8.272  1.00  0.00           C  
ATOM     48  CG  DLE A   4       2.732   2.882   9.538  1.00  0.00           C  
ATOM     49  CD1 DLE A   4       4.053   3.617   9.016  1.00  0.00           C  
ATOM     50  CD2 DLE A   4       3.100   1.587  10.359  1.00  0.00           C  
ATOM     51  CN  DLE A   4      -0.060   1.590   6.160  1.00  0.00           C  
ATOM     52  HA  DLE A   4       1.624   4.377   7.202  1.00  0.00           H  
ATOM     53 1HB  DLE A   4       2.437   2.014   7.532  1.00  0.00           H  
ATOM     54 2HB  DLE A   4       1.084   1.712   8.630  1.00  0.00           H  
ATOM     55  HG  DLE A   4       2.192   3.563  10.204  1.00  0.00           H  
ATOM     56 1HD1 DLE A   4       4.685   3.894   9.866  1.00  0.00           H  
ATOM     57 2HD1 DLE A   4       3.816   4.513   8.457  1.00  0.00           H  
ATOM     58 3HD1 DLE A   4       4.621   2.949   8.360  1.00  0.00           H  
ATOM     59 1HD2 DLE A   4       3.726   1.852  11.216  1.00  0.00           H  
ATOM     60 2HD2 DLE A   4       3.648   0.876   9.728  1.00  0.00           H  
ATOM     61 3HD2 DLE A   4       2.190   1.104  10.727  1.00  0.00           H  
ATOM     62 1HN  DLE A   4       0.809   0.971   6.330  1.00  0.00           H  
ATOM     63 2HN  DLE A   4      -0.451   1.274   5.214  1.00  0.00           H  
ATOM     64 3HN  DLE A   4      -0.808   1.347   6.908  1.00  0.00           H  
ATOM     65  N   PRO A   5       0.060   5.323   9.256  1.00  0.00           N  
ATOM     66  CA  PRO A   5      -0.829   5.926  10.262  1.00  0.00           C  
ATOM     67  C   PRO A   5      -1.938   6.784   9.661  1.00  0.00           C  
ATOM     68  O   PRO A   5      -2.672   7.447  10.397  1.00  0.00           O  
ATOM     69  CB  PRO A   5       0.140   6.830  11.034  1.00  0.00           C  
ATOM     70  CG  PRO A   5       1.113   7.320   9.998  1.00  0.00           C  
ATOM     71  CD  PRO A   5       1.320   6.171   9.070  1.00  0.00           C  
ATOM     72  HA  PRO A   5      -1.249   5.144  10.915  1.00  0.00           H  
ATOM     73 1HB  PRO A   5      -0.416   7.649  11.515  1.00  0.00           H  
ATOM     74 2HB  PRO A   5       0.626   6.258  11.839  1.00  0.00           H  
ATOM     75 1HG  PRO A   5       0.714   8.193   9.484  1.00  0.00           H  
ATOM     76 2HG  PRO A   5       2.046   7.647  10.482  1.00  0.00           H  
ATOM     77 1HD  PRO A   5       1.402   6.548   8.031  1.00  0.00           H  
ATOM     78 2HD  PRO A   5       2.200   5.663   9.393  1.00  0.00           H  
ATOM     79  N   DVA A   6      -1.995   6.839   8.339  1.00  0.00           N  
ATOM     80  CA  DVA A   6      -2.911   7.693   7.606  1.00  0.00           C  
ATOM     81  C   DVA A   6      -2.045   8.390   6.518  1.00  0.00           C  
ATOM     82  O   DVA A   6      -2.254   8.094   5.327  1.00  0.00           O  
ATOM     83  CB  DVA A   6      -4.069   6.826   7.050  1.00  0.00           C  
ATOM     84  CG1 DVA A   6      -4.996   6.415   8.150  1.00  0.00           C  
ATOM     85  CG2 DVA A   6      -3.515   5.586   6.433  1.00  0.00           C  
ATOM     86  H   DVA A   6      -1.357   6.278   7.761  1.00  0.00           H  
ATOM     87  HA  DVA A   6      -3.355   8.430   8.272  1.00  0.00           H  
ATOM     88  HB  DVA A   6      -4.626   7.373   6.352  1.00  0.00           H  
ATOM     89 1HG1 DVA A   6      -5.799   5.810   7.736  1.00  0.00           H  
ATOM     90 2HG1 DVA A   6      -5.412   7.306   8.619  1.00  0.00           H  
ATOM     91 3HG1 DVA A   6      -4.456   5.835   8.893  1.00  0.00           H  
ATOM     92 1HG2 DVA A   6      -4.326   4.978   6.046  1.00  0.00           H  
ATOM     93 2HG2 DVA A   6      -2.965   5.000   7.164  1.00  0.00           H  
ATOM     94 3HG2 DVA A   6      -2.866   5.844   5.649  1.00  0.00           H  
ATOM     95  N   DLE A   7      -1.016   9.297   6.891  1.00  0.00           N  
ATOM     96  CA  DLE A   7      -0.082   9.777   5.795  1.00  0.00           C  
ATOM     97  C   DLE A   7      -0.896  10.610   4.759  1.00  0.00           C  
ATOM     98  O   DLE A   7      -1.725  11.426   5.181  1.00  0.00           O  
ATOM     99  CB  DLE A   7       1.132  10.643   6.340  1.00  0.00           C  
ATOM    100  CG  DLE A   7       2.321  11.107   5.321  1.00  0.00           C  
ATOM    101  CD1 DLE A   7       3.243   9.850   4.966  1.00  0.00           C  
ATOM    102  CD2 DLE A   7       3.173  12.260   5.979  1.00  0.00           C  
ATOM    103  CN  DLE A   7      -1.064  10.001   8.236  1.00  0.00           C  
ATOM    104  HA  DLE A   7       0.358   8.881   5.351  1.00  0.00           H  
ATOM    105 1HB  DLE A   7       1.618  10.076   7.144  1.00  0.00           H  
ATOM    106 2HB  DLE A   7       0.719  11.561   6.790  1.00  0.00           H  
ATOM    107  HG  DLE A   7       1.881  11.490   4.395  1.00  0.00           H  
ATOM    108 1HD1 DLE A   7       4.034  10.151   4.272  1.00  0.00           H  
ATOM    109 2HD1 DLE A   7       2.667   9.055   4.507  1.00  0.00           H  
ATOM    110 3HD1 DLE A   7       3.707   9.454   5.876  1.00  0.00           H  
ATOM    111 1HD2 DLE A   7       3.963  12.580   5.292  1.00  0.00           H  
ATOM    112 2HD2 DLE A   7       3.635  11.913   6.910  1.00  0.00           H  
ATOM    113 3HD2 DLE A   7       2.534  13.119   6.200  1.00  0.00           H  
ATOM    114 1HN  DLE A   7      -0.098  10.284   8.620  1.00  0.00           H  
ATOM    115 2HN  DLE A   7      -1.515   9.416   9.016  1.00  0.00           H  
ATOM    116 3HN  DLE A   7      -1.655  10.903   8.115  1.00  0.00           H  
ATOM    117  N   PRO A   8      -0.674  10.480   3.392  1.00  0.00           N  
ATOM    118  CA  PRO A   8      -1.360  11.235   2.339  1.00  0.00           C  
ATOM    119  C   PRO A   8      -2.835  10.845   2.201  1.00  0.00           C  
ATOM    120  O   PRO A   8      -3.583  11.463   1.444  1.00  0.00           O  
ATOM    121  CB  PRO A   8      -0.598  10.812   1.071  1.00  0.00           C  
ATOM    122  CG  PRO A   8      -0.062   9.443   1.359  1.00  0.00           C  
ATOM    123  CD  PRO A   8       0.315   9.478   2.799  1.00  0.00           C  
ATOM    124  HA  PRO A   8      -1.256  12.317   2.517  1.00  0.00           H  
ATOM    125 1HB  PRO A   8      -1.283  10.823   0.209  1.00  0.00           H  
ATOM    126 2HB  PRO A   8       0.195  11.540   0.854  1.00  0.00           H  
ATOM    127 1HG  PRO A   8      -0.831   8.685   1.136  1.00  0.00           H  
ATOM    128 2HG  PRO A   8       0.795   9.228   0.703  1.00  0.00           H  
ATOM    129 1HD  PRO A   8       0.202   8.472   3.216  1.00  0.00           H  
ATOM    130 2HD  PRO A   8       1.331   9.847   2.863  1.00  0.00           H  
TER                                                                             
CONECT    1    2    9  119                                                      
CONECT    2    1    3    5   10                                                 
CONECT    3    2    4   20                                                      
CONECT    4    3                                                                
CONECT    5    2    6    7   11                                                 
CONECT    6    5    8   12   13                                                 
CONECT    7    5   14   15   16                                                 
CONECT    8    6   17   18   19                                                 
CONECT    9    1                                                                
CONECT   10    2                                                                
CONECT   11    5                                                                
CONECT   12    6                                                                
CONECT   13    6                                                                
CONECT   14    7                                                                
CONECT   15    7                                                                
CONECT   16    7                                                                
CONECT   17    8                                                                
CONECT   18    8                                                                
CONECT   19    8                                                                
CONECT   20    3   21   25                                                      
CONECT   21   20   22   24   26                                                 
CONECT   22   21   23   30                                                      
CONECT   23   22                                                                
CONECT   24   21   27   28   29                                                 
CONECT   25   20                                                                
CONECT   26   21                                                                
CONECT   27   24                                                                
CONECT   28   24                                                                
CONECT   29   24                                                                
CONECT   30   22   31   35                                                      
CONECT   31   30   32   34   36                                                 
CONECT   32   31   33   43                                                      
CONECT   33   32                                                                
CONECT   34   31   37   38   39                                                 
CONECT   35   30   40   41   42                                                 
CONECT   36   31                                                                
CONECT   37   34                                                                
CONECT   38   34                                                                
CONECT   39   34                                                                
CONECT   40   35                                                                
CONECT   41   35                                                                
CONECT   42   35                                                                
CONECT   43   32   44   51                                                      
CONECT   44   43   45   47   52                                                 
CONECT   45   44   46   65                                                      
CONECT   46   45                                                                
CONECT   47   44   48   53   54                                                 
CONECT   48   47   49   50   55                                                 
CONECT   49   48   56   57   58                                                 
CONECT   50   48   59   60   61                                                 
CONECT   51   43   62   63   64                                                 
CONECT   52   44                                                                
CONECT   53   47                                                                
CONECT   54   47                                                                
CONECT   55   48                                                                
CONECT   56   49                                                                
CONECT   57   49                                                                
CONECT   58   49                                                                
CONECT   59   50                                                                
CONECT   60   50                                                                
CONECT   61   50                                                                
CONECT   62   51                                                                
CONECT   63   51                                                                
CONECT   64   51                                                                
CONECT   65   45                                                                
CONECT   67   79                                                                
CONECT   79   67   80   86                                                      
CONECT   80   79   81   83   87                                                 
CONECT   81   80   82   95                                                      
CONECT   82   81                                                                
CONECT   83   80   84   85   88                                                 
CONECT   84   83   89   90   91                                                 
CONECT   85   83   92   93   94                                                 
CONECT   86   79                                                                
CONECT   87   80                                                                
CONECT   88   83                                                                
CONECT   89   84                                                                
CONECT   90   84                                                                
CONECT   91   84                                                                
CONECT   92   85                                                                
CONECT   93   85                                                                
CONECT   94   85                                                                
CONECT   95   81   96  103                                                      
CONECT   96   95   97   99  104                                                 
CONECT   97   96   98  117                                                      
CONECT   98   97                                                                
CONECT   99   96  100  105  106                                                 
CONECT  100   99  101  102  107                                                 
CONECT  101  100  108  109  110                                                 
CONECT  102  100  111  112  113                                                 
CONECT  103   95  114  115  116                                                 
CONECT  104   96                                                                
CONECT  105   99                                                                
CONECT  106   99                                                                
CONECT  107  100                                                                
CONECT  108  101                                                                
CONECT  109  101                                                                
CONECT  110  101                                                                
CONECT  111  102                                                                
CONECT  112  102                                                                
CONECT  113  102                                                                
CONECT  114  103                                                                
CONECT  115  103                                                                
CONECT  116  103                                                                
CONECT  117   97                                                                
CONECT  119    1                                                                
C6s 0
end_unsatselection_count 0
nme_count 3
nme_count2 3
oversat 0
score 19.223
silent_score 19.223
time 59
total_hbonds -3
