# Supplementary material for: Accurate de novo design of membrane-traversing macrocycles
Source: Cell. 2022 Sep 15;185(19):3520–3532.e26. doi: 10.1016/j.cell.2022.07.019 (PMC9490236; doi:10.1016/j.cell.2022.07.019)
Supplement: Data S2. Amino acid sequences and computational models, related to Figures 1 and 3 [file mmc6.zip › Supplemental_Data_File_2/design_models/8-mers/D8.4.pdb]

HEADER                                            25-FEB-20   XXXX              
EXPDTA    THEORETICAL MODEL                                                     
REMARK 220                                                                      
REMARK 220 EXPERIMENTAL DETAILS                                                 
REMARK 220  EXPERIMENT TYPE                : THEORETICAL MODELLING              
REMARK 220  DATE OF DATA COLLECTION        : 25-FEB-20                          
REMARK 220                                                                      
REMARK 220 REMARK: MODEL GENERATED BY ROSETTA                                   
REMARK 220  VERSION 2019.50.post.dev+96.master.4bb7883abb1                      
LINK         N   DPR A   1                 C   DLE A   8                  1.33  
ATOM      1  N   DPR A   1       2.313   3.030  -0.887  1.00  0.00           N  
ATOM      2  CA  DPR A   1       2.269   4.483  -0.822  1.00  0.00           C  
ATOM      3  C   DPR A   1       3.666   5.089  -0.677  1.00  0.00           C  
ATOM      4  O   DPR A   1       4.673   4.391  -0.803  1.00  0.00           O  
ATOM      5  CB  DPR A   1       1.613   4.828  -2.178  1.00  0.00           C  
ATOM      6  CG  DPR A   1       1.949   3.667  -3.090  1.00  0.00           C  
ATOM      7  CD  DPR A   1       1.930   2.448  -2.195  1.00  0.00           C  
ATOM      8  HA  DPR A   1       1.625   4.771   0.022  1.00  0.00           H  
ATOM      9 1HB  DPR A   1       2.020   5.765  -2.581  1.00  0.00           H  
ATOM     10 2HB  DPR A   1       0.529   4.975  -2.050  1.00  0.00           H  
ATOM     11 1HG  DPR A   1       2.934   3.831  -3.556  1.00  0.00           H  
ATOM     12 2HG  DPR A   1       1.218   3.605  -3.911  1.00  0.00           H  
ATOM     13 1HD  DPR A   1       2.656   1.748  -2.583  1.00  0.00           H  
ATOM     14 2HD  DPR A   1       0.920   2.011  -2.149  1.00  0.00           H  
ATOM     15  N   PRO A   2       3.780   6.392  -0.409  1.00  0.00           N  
ATOM     16  CA  PRO A   2       5.039   7.082  -0.367  1.00  0.00           C  
ATOM     17  C   PRO A   2       5.903   6.430   0.707  1.00  0.00           C  
ATOM     18  O   PRO A   2       5.325   5.745   1.549  1.00  0.00           O  
ATOM     19  CB  PRO A   2       4.643   8.518   0.015  1.00  0.00           C  
ATOM     20  CG  PRO A   2       3.179   8.624  -0.373  1.00  0.00           C  
ATOM     21  CD  PRO A   2       2.610   7.233  -0.124  1.00  0.00           C  
ATOM     22  HA  PRO A   2       5.483   7.019  -1.372  1.00  0.00           H  
ATOM     23 1HB  PRO A   2       4.815   8.683   1.092  1.00  0.00           H  
ATOM     24 2HB  PRO A   2       5.270   9.243  -0.523  1.00  0.00           H  
ATOM     25 1HG  PRO A   2       2.682   9.399   0.233  1.00  0.00           H  
ATOM     26 2HG  PRO A   2       3.088   8.937  -1.423  1.00  0.00           H  
ATOM     27 1HD  PRO A   2       2.300   7.100   0.925  1.00  0.00           H  
ATOM     28 2HD  PRO A   2       1.790   7.067  -0.812  1.00  0.00           H  
ATOM     29  N   DLE A   3       7.265   6.640   0.732  1.00  0.00           N  
ATOM     30  CA  DLE A   3       8.054   5.963   1.822  1.00  0.00           C  
ATOM     31  C   DLE A   3       8.424   4.498   1.423  1.00  0.00           C  
ATOM     32  O   DLE A   3       9.494   3.991   1.802  1.00  0.00           O  
ATOM     33  CB  DLE A   3       9.361   6.766   2.221  1.00  0.00           C  
ATOM     34  CG  DLE A   3       9.167   8.303   2.768  1.00  0.00           C  
ATOM     35  CD1 DLE A   3      10.582   8.954   3.004  1.00  0.00           C  
ATOM     36  CD2 DLE A   3       8.294   8.324   4.089  1.00  0.00           C  
ATOM     37  CN  DLE A   3       7.945   7.268  -0.458  1.00  0.00           C  
ATOM     38  HA  DLE A   3       7.439   5.901   2.728  1.00  0.00           H  
ATOM     39 1HB  DLE A   3      10.071   6.763   1.395  1.00  0.00           H  
ATOM     40 2HB  DLE A   3       9.851   6.214   3.039  1.00  0.00           H  
ATOM     41  HG  DLE A   3       8.651   8.897   1.997  1.00  0.00           H  
ATOM     42 1HD1 DLE A   3      10.468   9.988   3.341  1.00  0.00           H  
ATOM     43 2HD1 DLE A   3      11.156   8.953   2.073  1.00  0.00           H  
ATOM     44 3HD1 DLE A   3      11.138   8.395   3.763  1.00  0.00           H  
ATOM     45 1HD2 DLE A   3       8.165   9.354   4.433  1.00  0.00           H  
ATOM     46 2HD2 DLE A   3       8.784   7.747   4.879  1.00  0.00           H  
ATOM     47 3HD2 DLE A   3       7.307   7.900   3.900  1.00  0.00           H  
ATOM     48 1HN  DLE A   3       8.970   7.562  -0.292  1.00  0.00           H  
ATOM     49 2HN  DLE A   3       7.428   8.163  -0.770  1.00  0.00           H  
ATOM     50 3HN  DLE A   3       7.934   6.556  -1.276  1.00  0.00           H  
ATOM     51  N   DLE A   4       7.536   3.796   0.673  1.00  0.00           N  
ATOM     52  CA  DLE A   4       7.744   2.411   0.261  1.00  0.00           C  
ATOM     53  C   DLE A   4       7.489   1.447   1.428  1.00  0.00           C  
ATOM     54  O   DLE A   4       6.709   1.765   2.322  1.00  0.00           O  
ATOM     55  CB  DLE A   4       6.823   2.086  -0.914  1.00  0.00           C  
ATOM     56  CG  DLE A   4       7.033   2.858  -2.223  1.00  0.00           C  
ATOM     57  CD1 DLE A   4       5.910   2.479  -3.177  1.00  0.00           C  
ATOM     58  CD2 DLE A   4       8.391   2.521  -2.836  1.00  0.00           C  
ATOM     59  H   DLE A   4       6.647   4.220   0.374  1.00  0.00           H  
ATOM     60  HA  DLE A   4       8.775   2.308  -0.052  1.00  0.00           H  
ATOM     61 1HB  DLE A   4       5.823   2.335  -0.587  1.00  0.00           H  
ATOM     62 2HB  DLE A   4       6.851   1.035  -1.129  1.00  0.00           H  
ATOM     63  HG  DLE A   4       6.969   3.931  -2.030  1.00  0.00           H  
ATOM     64 1HD1 DLE A   4       6.021   3.026  -4.109  1.00  0.00           H  
ATOM     65 2HD1 DLE A   4       4.958   2.737  -2.722  1.00  0.00           H  
ATOM     66 3HD1 DLE A   4       5.942   1.411  -3.378  1.00  0.00           H  
ATOM     67 1HD2 DLE A   4       8.506   3.071  -3.770  1.00  0.00           H  
ATOM     68 2HD2 DLE A   4       8.447   1.451  -3.037  1.00  0.00           H  
ATOM     69 3HD2 DLE A   4       9.193   2.805  -2.163  1.00  0.00           H  
ATOM     70  N   DPR A   5       8.158   0.279   1.464  1.00  0.00           N  
ATOM     71  CA  DPR A   5       7.995  -0.764   2.462  1.00  0.00           C  
ATOM     72  C   DPR A   5       6.652  -1.452   2.263  1.00  0.00           C  
ATOM     73  O   DPR A   5       6.083  -1.324   1.191  1.00  0.00           O  
ATOM     74  CB  DPR A   5       9.168  -1.705   2.155  1.00  0.00           C  
ATOM     75  CG  DPR A   5       9.425  -1.514   0.674  1.00  0.00           C  
ATOM     76  CD  DPR A   5       9.140  -0.046   0.409  1.00  0.00           C  
ATOM     77  HA  DPR A   5       8.083  -0.304   3.456  1.00  0.00           H  
ATOM     78 1HB  DPR A   5       8.904  -2.744   2.387  1.00  0.00           H  
ATOM     79 2HB  DPR A   5      10.036  -1.447   2.781  1.00  0.00           H  
ATOM     80 1HG  DPR A   5       8.763  -2.177   0.091  1.00  0.00           H  
ATOM     81 2HG  DPR A   5      10.459  -1.801   0.426  1.00  0.00           H  
ATOM     82 1HD  DPR A   5       8.707   0.043  -0.588  1.00  0.00           H  
ATOM     83 2HD  DPR A   5      10.054   0.560   0.525  1.00  0.00           H  
ATOM     84  N   PRO A   6       6.176  -2.269   3.196  1.00  0.00           N  
ATOM     85  CA  PRO A   6       4.952  -3.020   3.069  1.00  0.00           C  
ATOM     86  C   PRO A   6       3.782  -2.025   3.106  1.00  0.00           C  
ATOM     87  O   PRO A   6       4.039  -0.869   3.453  1.00  0.00           O  
ATOM     88  CB  PRO A   6       4.992  -3.940   4.298  1.00  0.00           C  
ATOM     89  CG  PRO A   6       5.820  -3.174   5.309  1.00  0.00           C  
ATOM     90  CD  PRO A   6       6.862  -2.423   4.482  1.00  0.00           C  
ATOM     91  HA  PRO A   6       4.996  -3.581   2.123  1.00  0.00           H  
ATOM     92 1HB  PRO A   6       3.975  -4.140   4.666  1.00  0.00           H  
ATOM     93 2HB  PRO A   6       5.435  -4.911   4.029  1.00  0.00           H  
ATOM     94 1HG  PRO A   6       5.170  -2.494   5.882  1.00  0.00           H  
ATOM     95 2HG  PRO A   6       6.272  -3.868   6.035  1.00  0.00           H  
ATOM     96 1HD  PRO A   6       7.026  -1.444   4.950  1.00  0.00           H  
ATOM     97 2HD  PRO A   6       7.789  -2.999   4.382  1.00  0.00           H  
ATOM     98  N   DLE A   7       2.500  -2.429   2.788  1.00  0.00           N  
ATOM     99  CA  DLE A   7       1.396  -1.401   2.857  1.00  0.00           C  
ATOM    100  C   DLE A   7       1.348  -0.648   1.504  1.00  0.00           C  
ATOM    101  O   DLE A   7       0.367  -0.725   0.746  1.00  0.00           O  
ATOM    102  CB  DLE A   7      -0.012  -2.018   3.217  1.00  0.00           C  
ATOM    103  CG  DLE A   7      -0.136  -2.842   4.634  1.00  0.00           C  
ATOM    104  CD1 DLE A   7      -1.620  -3.337   4.819  1.00  0.00           C  
ATOM    105  CD2 DLE A   7       0.333  -1.947   5.855  1.00  0.00           C  
ATOM    106  CN  DLE A   7       2.288  -3.751   2.100  1.00  0.00           C  
ATOM    107  HA  DLE A   7       1.624  -0.666   3.640  1.00  0.00           H  
ATOM    108 1HB  DLE A   7      -0.361  -2.661   2.408  1.00  0.00           H  
ATOM    109 2HB  DLE A   7      -0.731  -1.186   3.275  1.00  0.00           H  
ATOM    110  HG  DLE A   7       0.508  -3.734   4.587  1.00  0.00           H  
ATOM    111 1HD1 DLE A   7      -1.709  -3.915   5.743  1.00  0.00           H  
ATOM    112 2HD1 DLE A   7      -1.910  -3.975   3.979  1.00  0.00           H  
ATOM    113 3HD1 DLE A   7      -2.305  -2.484   4.869  1.00  0.00           H  
ATOM    114 1HD2 DLE A   7       0.255  -2.516   6.784  1.00  0.00           H  
ATOM    115 2HD2 DLE A   7      -0.292  -1.052   5.935  1.00  0.00           H  
ATOM    116 3HD2 DLE A   7       1.375  -1.641   5.728  1.00  0.00           H  
ATOM    117 1HN  DLE A   7       1.262  -4.088   2.080  1.00  0.00           H  
ATOM    118 2HN  DLE A   7       2.850  -4.538   2.578  1.00  0.00           H  
ATOM    119 3HN  DLE A   7       2.625  -3.661   1.072  1.00  0.00           H  
ATOM    120  N   DLE A   8       2.454   0.044   1.195  1.00  0.00           N  
ATOM    121  CA  DLE A   8       2.675   0.777  -0.049  1.00  0.00           C  
ATOM    122  C   DLE A   8       2.672   2.295   0.160  1.00  0.00           C  
ATOM    123  O   DLE A   8       2.988   2.783   1.245  1.00  0.00           O  
ATOM    124  CB  DLE A   8       3.972   0.287  -0.704  1.00  0.00           C  
ATOM    125  CG  DLE A   8       4.067  -1.217  -1.040  1.00  0.00           C  
ATOM    126  CD1 DLE A   8       5.423  -1.476  -1.699  1.00  0.00           C  
ATOM    127  CD2 DLE A   8       2.923  -1.658  -1.941  1.00  0.00           C  
ATOM    128  H   DLE A   8       3.178   0.041   1.899  1.00  0.00           H  
ATOM    129  HA  DLE A   8       1.857   0.556  -0.723  1.00  0.00           H  
ATOM    130 1HB  DLE A   8       4.755   0.453   0.033  1.00  0.00           H  
ATOM    131 2HB  DLE A   8       4.216   0.848  -1.570  1.00  0.00           H  
ATOM    132  HG  DLE A   8       4.035  -1.790  -0.113  1.00  0.00           H  
ATOM    133 1HD1 DLE A   8       5.520  -2.537  -1.912  1.00  0.00           H  
ATOM    134 2HD1 DLE A   8       6.230  -1.175  -1.053  1.00  0.00           H  
ATOM    135 3HD1 DLE A   8       5.487  -0.915  -2.626  1.00  0.00           H  
ATOM    136 1HD2 DLE A   8       3.031  -2.719  -2.154  1.00  0.00           H  
ATOM    137 2HD2 DLE A   8       2.954  -1.096  -2.873  1.00  0.00           H  
ATOM    138 3HD2 DLE A   8       1.967  -1.499  -1.451  1.00  0.00           H  
TER                                                                             
CONECT    1    2    7  122                                                      
CONECT    2    1    3    5    8                                                 
CONECT    3    2    4   15                                                      
CONECT    4    3                                                                
CONECT    5    2    6    9   10                                                 
CONECT    6    5    7   11   12                                                 
CONECT    7    1    6   13   14                                                 
CONECT    8    2                                                                
CONECT    9    5                                                                
CONECT   10    5                                                                
CONECT   11    6                                                                
CONECT   12    6                                                                
CONECT   13    7                                                                
CONECT   14    7                                                                
CONECT   15    3                                                                
CONECT   17   29                                                                
CONECT   29   17   30   37                                                      
CONECT   30   29   31   33   38                                                 
CONECT   31   30   32   51                                                      
CONECT   32   31                                                                
CONECT   33   30   34   39   40                                                 
CONECT   34   33   35   36   41                                                 
CONECT   35   34   42   43   44                                                 
CONECT   36   34   45   46   47                                                 
CONECT   37   29   48   49   50                                                 
CONECT   38   30                                                                
CONECT   39   33                                                                
CONECT   40   33                                                                
CONECT   41   34                                                                
CONECT   42   35                                                                
CONECT   43   35                                                                
CONECT   44   35                                                                
CONECT   45   36                                                                
CONECT   46   36                                                                
CONECT   47   36                                                                
CONECT   48   37                                                                
CONECT   49   37                                                                
CONECT   50   37                                                                
CONECT   51   31   52   59                                                      
CONECT   52   51   53   55   60                                                 
CONECT   53   52   54   70                                                      
CONECT   54   53                                                                
CONECT   55   52   56   61   62                                                 
CONECT   56   55   57   58   63                                                 
CONECT   57   56   64   65   66                                                 
CONECT   58   56   67   68   69                                                 
CONECT   59   51                                                                
CONECT   60   52                                                                
CONECT   61   55                                                                
CONECT   62   55                                                                
CONECT   63   56                                                                
CONECT   64   57                                                                
CONECT   65   57                                                                
CONECT   66   57                                                                
CONECT   67   58                                                                
CONECT   68   58                                                                
CONECT   69   58                                                                
CONECT   70   53   71   76                                                      
CONECT   71   70   72   74   77                                                 
CONECT   72   71   73   84                                                      
CONECT   73   72                                                                
CONECT   74   71   75   78   79                                                 
CONECT   75   74   76   80   81                                                 
CONECT   76   70   75   82   83                                                 
CONECT   77   71                                                                
CONECT   78   74                                                                
CONECT   79   74                                                                
CONECT   80   75                                                                
CONECT   81   75                                                                
CONECT   82   76                                                                
CONECT   83   76                                                                
CONECT   84   72                                                                
CONECT   86   98                                                                
CONECT   98   86   99  106                                                      
CONECT   99   98  100  102  107                                                 
CONECT  100   99  101  120                                                      
CONECT  101  100                                                                
CONECT  102   99  103  108  109                                                 
CONECT  103  102  104  105  110                                                 
CONECT  104  103  111  112  113                                                 
CONECT  105  103  114  115  116                                                 
CONECT  106   98  117  118  119                                                 
CONECT  107   99                                                                
CONECT  108  102                                                                
CONECT  109  102                                                                
CONECT  110  103                                                                
CONECT  111  104                                                                
CONECT  112  104                                                                
CONECT  113  104                                                                
CONECT  114  105                                                                
CONECT  115  105                                                                
CONECT  116  105                                                                
CONECT  117  106                                                                
CONECT  118  106                                                                
CONECT  119  106                                                                
CONECT  120  100  121  128                                                      
CONECT  121  120  122  124  129                                                 
CONECT  122    1  121  123                                                      
CONECT  123  122                                                                
CONECT  124  121  125  130  131                                                 
CONECT  125  124  126  127  132                                                 
CONECT  126  125  133  134  135                                                 
CONECT  127  125  136  137  138                                                 
CONECT  128  120                                                                
CONECT  129  121                                                                
CONECT  130  124                                                                
CONECT  131  124                                                                
CONECT  132  125                                                                
CONECT  133  126                                                                
CONECT  134  126                                                                
CONECT  135  126                                                                
CONECT  136  127                                                                
CONECT  137  127                                                                
CONECT  138  127                                                                
C6s 0
end_unsatselection_count 0
nme_count 2
nme_count2 2
oversat 0
score -21.026
silent_score -21.026
time 36
total_hbonds -1
