# Supplementary material for: Accurate de novo design of membrane-traversing macrocycles
Source: Cell. 2022 Sep 15;185(19):3520–3532.e26. doi: 10.1016/j.cell.2022.07.019 (PMC9490236; doi:10.1016/j.cell.2022.07.019)
Supplement: Data S2. Amino acid sequences and computational models, related to Figures 1 and 3 [file mmc6.zip › Supplemental_Data_File_2/design_models/8-mers/D8.33.pdb]

ATOM      1  N   DPH A   1       0.817  -3.045  -0.368  1.00  0.00           N  
ATOM      2  CA  DPH A   1       1.730  -3.426   0.703  1.00  0.00           C  
ATOM      3  C   DPH A   1       2.636  -2.265   1.093  1.00  0.00           C  
ATOM      4  O   DPH A   1       3.861  -2.382   1.058  1.00  0.00           O  
ATOM      5  CB  DPH A   1       0.947  -3.903   1.928  1.00  0.00           C  
ATOM      6  CG  DPH A   1       0.026  -5.056   1.647  1.00  0.00           C  
ATOM      7  CD1 DPH A   1      -1.342  -4.933   1.844  1.00  0.00           C  
ATOM      8  CD2 DPH A   1       0.524  -6.265   1.186  1.00  0.00           C  
ATOM      9  CE1 DPH A   1      -2.191  -5.992   1.586  1.00  0.00           C  
ATOM     10  CE2 DPH A   1      -0.322  -7.326   0.928  1.00  0.00           C  
ATOM     11  CZ  DPH A   1      -1.681  -7.189   1.129  1.00  0.00           C  
ATOM     12  H   DPH A   1      -0.001  -2.496  -0.145  1.00  0.00           H  
ATOM     13  HA  DPH A   1       2.355  -4.245   0.349  1.00  0.00           H  
ATOM     14 1HB  DPH A   1       0.352  -3.080   2.322  1.00  0.00           H  
ATOM     15 2HB  DPH A   1       1.643  -4.207   2.709  1.00  0.00           H  
ATOM     16  HD1 DPH A   1      -1.745  -3.987   2.207  1.00  0.00           H  
ATOM     17  HD2 DPH A   1       1.597  -6.373   1.027  1.00  0.00           H  
ATOM     18  HE1 DPH A   1      -3.263  -5.882   1.745  1.00  0.00           H  
ATOM     19  HE2 DPH A   1       0.082  -8.271   0.567  1.00  0.00           H  
ATOM     20  HZ  DPH A   1      -2.349  -8.024   0.924  1.00  0.00           H  
ATOM     21  N   DIL A   2       2.028  -1.143   1.465  1.00  0.00           N  
ATOM     22  CA  DIL A   2       2.783   0.039   1.863  1.00  0.00           C  
ATOM     23  C   DIL A   2       2.606   1.170   0.857  1.00  0.00           C  
ATOM     24  O   DIL A   2       1.549   1.799   0.796  1.00  0.00           O  
ATOM     25  CB  DIL A   2       2.352   0.521   3.260  1.00  0.00           C  
ATOM     26  CG1 DIL A   2       2.546  -0.592   4.293  1.00  0.00           C  
ATOM     27  CG2 DIL A   2       3.133   1.763   3.659  1.00  0.00           C  
ATOM     28  CD1 DIL A   2       1.934  -0.288   5.641  1.00  0.00           C  
ATOM     29  H   DIL A   2       1.019  -1.108   1.473  1.00  0.00           H  
ATOM     30  HA  DIL A   2       3.840  -0.225   1.909  1.00  0.00           H  
ATOM     31  HB  DIL A   2       1.289   0.760   3.251  1.00  0.00           H  
ATOM     32 1HG1 DIL A   2       3.611  -0.775   4.434  1.00  0.00           H  
ATOM     33 2HG1 DIL A   2       2.103  -1.516   3.919  1.00  0.00           H  
ATOM     34 1HG2 DIL A   2       2.817   2.090   4.649  1.00  0.00           H  
ATOM     35 2HG2 DIL A   2       2.946   2.558   2.937  1.00  0.00           H  
ATOM     36 3HG2 DIL A   2       4.199   1.533   3.676  1.00  0.00           H  
ATOM     37 1HD1 DIL A   2       2.113  -1.124   6.319  1.00  0.00           H  
ATOM     38 2HD1 DIL A   2       0.861  -0.136   5.528  1.00  0.00           H  
ATOM     39 3HD1 DIL A   2       2.388   0.613   6.051  1.00  0.00           H  
ATOM     40  N   PRO A   3       3.646   1.424   0.071  1.00  0.00           N  
ATOM     41  CA  PRO A   3       3.582   2.429  -0.983  1.00  0.00           C  
ATOM     42  C   PRO A   3       2.334   2.252  -1.839  1.00  0.00           C  
ATOM     43  O   PRO A   3       1.961   1.130  -2.183  1.00  0.00           O  
ATOM     44  CB  PRO A   3       4.860   2.167  -1.786  1.00  0.00           C  
ATOM     45  CG  PRO A   3       5.826   1.648  -0.777  1.00  0.00           C  
ATOM     46  CD  PRO A   3       4.995   0.771   0.121  1.00  0.00           C  
ATOM     47  HA  PRO A   3       3.600   3.431  -0.530  1.00  0.00           H  
ATOM     48 1HB  PRO A   3       4.656   1.447  -2.593  1.00  0.00           H  
ATOM     49 2HB  PRO A   3       5.201   3.097  -2.265  1.00  0.00           H  
ATOM     50 1HG  PRO A   3       6.636   1.096  -1.276  1.00  0.00           H  
ATOM     51 2HG  PRO A   3       6.296   2.483  -0.237  1.00  0.00           H  
ATOM     52 1HD  PRO A   3       4.964  -0.249  -0.288  1.00  0.00           H  
ATOM     53 2HD  PRO A   3       5.424   0.771   1.134  1.00  0.00           H  
ATOM     54  N   DPR A   4       1.693   3.364  -2.179  1.00  0.00           N  
ATOM     55  CA  DPR A   4       0.342   3.333  -2.727  1.00  0.00           C  
ATOM     56  C   DPR A   4      -0.681   3.798  -1.698  1.00  0.00           C  
ATOM     57  O   DPR A   4      -1.746   4.303  -2.052  1.00  0.00           O  
ATOM     58  CB  DPR A   4       0.429   4.298  -3.913  1.00  0.00           C  
ATOM     59  CG  DPR A   4       1.194   5.462  -3.382  1.00  0.00           C  
ATOM     60  CD  DPR A   4       1.873   4.932  -2.147  1.00  0.00           C  
ATOM     61  HA  DPR A   4       0.106   2.307  -3.006  1.00  0.00           H  
ATOM     62 1HB  DPR A   4      -0.582   4.570  -4.252  1.00  0.00           H  
ATOM     63 2HB  DPR A   4       0.931   3.809  -4.761  1.00  0.00           H  
ATOM     64 1HG  DPR A   4       0.511   6.298  -3.164  1.00  0.00           H  
ATOM     65 2HG  DPR A   4       1.908   5.824  -4.136  1.00  0.00           H  
ATOM     66 1HD  DPR A   4       1.406   5.372  -1.254  1.00  0.00           H  
ATOM     67 2HD  DPR A   4       2.945   5.176  -2.185  1.00  0.00           H  
ATOM     68  N   DIL A   5      -0.351   3.623  -0.422  1.00  0.00           N  
ATOM     69  CA  DIL A   5      -1.246   4.013   0.661  1.00  0.00           C  
ATOM     70  C   DIL A   5      -2.111   2.842   1.108  1.00  0.00           C  
ATOM     71  O   DIL A   5      -3.336   2.951   1.168  1.00  0.00           O  
ATOM     72  CB  DIL A   5      -0.451   4.553   1.864  1.00  0.00           C  
ATOM     73  CG1 DIL A   5       0.442   5.720   1.433  1.00  0.00           C  
ATOM     74  CG2 DIL A   5      -1.395   4.984   2.975  1.00  0.00           C  
ATOM     75  CD1 DIL A   5      -0.302   6.828   0.723  1.00  0.00           C  
ATOM     76  H   DIL A   5       0.543   3.210  -0.198  1.00  0.00           H  
ATOM     77  HA  DIL A   5      -1.900   4.806   0.300  1.00  0.00           H  
ATOM     78  HB  DIL A   5       0.210   3.774   2.242  1.00  0.00           H  
ATOM     79 1HG1 DIL A   5       1.223   5.353   0.768  1.00  0.00           H  
ATOM     80 2HG1 DIL A   5       0.932   6.146   2.309  1.00  0.00           H  
ATOM     81 1HG2 DIL A   5      -0.817   5.364   3.817  1.00  0.00           H  
ATOM     82 2HG2 DIL A   5      -1.989   4.130   3.299  1.00  0.00           H  
ATOM     83 3HG2 DIL A   5      -2.058   5.768   2.607  1.00  0.00           H  
ATOM     84 1HD1 DIL A   5       0.397   7.619   0.449  1.00  0.00           H  
ATOM     85 2HD1 DIL A   5      -1.068   7.234   1.385  1.00  0.00           H  
ATOM     86 3HD1 DIL A   5      -0.772   6.433  -0.177  1.00  0.00           H  
ATOM     87  N   DVA A   6      -1.467   1.723   1.422  1.00  0.00           N  
ATOM     88  CA  DVA A   6      -2.176   0.536   1.884  1.00  0.00           C  
ATOM     89  C   DVA A   6      -2.038  -0.610   0.889  1.00  0.00           C  
ATOM     90  O   DVA A   6      -0.951  -1.159   0.708  1.00  0.00           O  
ATOM     91  CB  DVA A   6      -1.635   0.090   3.255  1.00  0.00           C  
ATOM     92  CG1 DVA A   6      -2.375  -1.146   3.744  1.00  0.00           C  
ATOM     93  CG2 DVA A   6      -1.763   1.227   4.257  1.00  0.00           C  
ATOM     94  H   DVA A   6      -0.461   1.695   1.338  1.00  0.00           H  
ATOM     95  HA  DVA A   6      -3.233   0.779   1.979  1.00  0.00           H  
ATOM     96  HB  DVA A   6      -0.585  -0.185   3.149  1.00  0.00           H  
ATOM     97 1HG1 DVA A   6      -1.979  -1.448   4.714  1.00  0.00           H  
ATOM     98 2HG1 DVA A   6      -2.239  -1.958   3.029  1.00  0.00           H  
ATOM     99 3HG1 DVA A   6      -3.436  -0.920   3.841  1.00  0.00           H  
ATOM    100 1HG2 DVA A   6      -1.378   0.905   5.224  1.00  0.00           H  
ATOM    101 2HG2 DVA A   6      -2.812   1.506   4.359  1.00  0.00           H  
ATOM    102 3HG2 DVA A   6      -1.192   2.087   3.907  1.00  0.00           H  
ATOM    103  N   PRO A   7      -3.145  -0.966   0.247  1.00  0.00           N  
ATOM    104  CA  PRO A   7      -3.148  -2.042  -0.737  1.00  0.00           C  
ATOM    105  C   PRO A   7      -2.000  -1.886  -1.726  1.00  0.00           C  
ATOM    106  O   PRO A   7      -1.705  -0.780  -2.180  1.00  0.00           O  
ATOM    107  CB  PRO A   7      -4.509  -1.880  -1.421  1.00  0.00           C  
ATOM    108  CG  PRO A   7      -5.399  -1.357  -0.346  1.00  0.00           C  
ATOM    109  CD  PRO A   7      -4.529  -0.404   0.430  1.00  0.00           C  
ATOM    110  HA  PRO A   7      -3.081  -3.008  -0.216  1.00  0.00           H  
ATOM    111 1HB  PRO A   7      -4.422  -1.192  -2.275  1.00  0.00           H  
ATOM    112 2HB  PRO A   7      -4.847  -2.847  -1.822  1.00  0.00           H  
ATOM    113 1HG  PRO A   7      -6.279  -0.865  -0.786  1.00  0.00           H  
ATOM    114 2HG  PRO A   7      -5.775  -2.186   0.273  1.00  0.00           H  
ATOM    115 1HD  PRO A   7      -4.609   0.603  -0.007  1.00  0.00           H  
ATOM    116 2HD  PRO A   7      -4.843  -0.396   1.484  1.00  0.00           H  
ATOM    117  N   DPH A   8      -1.356  -3.000  -2.058  1.00  0.00           N  
ATOM    118  CA  DPH A   8      -0.020  -2.968  -2.641  1.00  0.00           C  
ATOM    119  C   DPH A   8       1.033  -3.402  -1.630  1.00  0.00           C  
ATOM    120  O   DPH A   8       2.020  -4.046  -1.985  1.00  0.00           O  
ATOM    121  CB  DPH A   8       0.047  -3.871  -3.874  1.00  0.00           C  
ATOM    122  CG  DPH A   8      -0.778  -3.381  -5.030  1.00  0.00           C  
ATOM    123  CD1 DPH A   8      -1.138  -2.045  -5.126  1.00  0.00           C  
ATOM    124  CD2 DPH A   8      -1.195  -4.254  -6.023  1.00  0.00           C  
ATOM    125  CE1 DPH A   8      -1.897  -1.593  -6.189  1.00  0.00           C  
ATOM    126  CE2 DPH A   8      -1.955  -3.806  -7.086  1.00  0.00           C  
ATOM    127  CZ  DPH A   8      -2.305  -2.473  -7.169  1.00  0.00           C  
ATOM    128  CN  DPH A   8      -1.998  -4.280  -1.835  1.00  0.00           C  
ATOM    129  HA  DPH A   8       0.199  -1.945  -2.947  1.00  0.00           H  
ATOM    130 1HB  DPH A   8      -0.297  -4.871  -3.611  1.00  0.00           H  
ATOM    131 2HB  DPH A   8       1.080  -3.957  -4.206  1.00  0.00           H  
ATOM    132  HD1 DPH A   8      -0.816  -1.350  -4.351  1.00  0.00           H  
ATOM    133  HD2 DPH A   8      -0.918  -5.307  -5.958  1.00  0.00           H  
ATOM    134  HE1 DPH A   8      -2.173  -0.541  -6.253  1.00  0.00           H  
ATOM    135  HE2 DPH A   8      -2.276  -4.502  -7.860  1.00  0.00           H  
ATOM    136  HZ  DPH A   8      -2.902  -2.118  -8.008  1.00  0.00           H  
ATOM    137 1HN  DPH A   8      -1.613  -5.044  -2.500  1.00  0.00           H  
ATOM    138 2HN  DPH A   8      -3.062  -4.188  -1.999  1.00  0.00           H  
ATOM    139 3HN  DPH A   8      -1.824  -4.582  -0.811  1.00  0.00           H  
