# Supplementary material for: Accurate de novo design of membrane-traversing macrocycles
Source: Cell. 2022 Sep 15;185(19):3520–3532.e26. doi: 10.1016/j.cell.2022.07.019 (PMC9490236; doi:10.1016/j.cell.2022.07.019)
Supplement: Data S2. Amino acid sequences and computational models, related to Figures 1 and 3 [file mmc6.zip › Supplemental_Data_File_2/design_models/8-mers/D8.13.pdb]

HEADER                                            10-AUG-21   XXXX              
EXPDTA    THEORETICAL MODEL                                                     
REMARK 220                                                                      
REMARK 220 EXPERIMENTAL DETAILS                                                 
REMARK 220  EXPERIMENT TYPE                : THEORETICAL MODELLING              
REMARK 220  DATE OF DATA COLLECTION        : 10-AUG-21                          
REMARK 220                                                                      
REMARK 220 REMARK: MODEL GENERATED BY ROSETTA                                   
REMARK 220  VERSION 2020.02.post.dev+104.JacobOConnor.ncaacyclicmsd.c8          
ATOM      1  N   PRO A   1       5.829  10.352   6.952  1.00  0.00           N  
ATOM      2  CA  PRO A   1       5.049  11.550   6.746  1.00  0.00           C  
ATOM      3  C   PRO A   1       5.845  12.829   6.999  1.00  0.00           C  
ATOM      4  O   PRO A   1       5.277  13.918   7.087  1.00  0.00           O  
ATOM      5  CB  PRO A   1       3.960  11.367   7.801  1.00  0.00           C  
ATOM      6  CG  PRO A   1       4.702  10.716   8.977  1.00  0.00           C  
ATOM      7  CD  PRO A   1       5.759   9.799   8.325  1.00  0.00           C  
ATOM      8  HA  PRO A   1       4.627  11.542   5.730  1.00  0.00           H  
ATOM      9 1HB  PRO A   1       3.522  12.344   8.062  1.00  0.00           H  
ATOM     10 2HB  PRO A   1       3.143  10.745   7.404  1.00  0.00           H  
ATOM     11 1HG  PRO A   1       5.156  11.496   9.608  1.00  0.00           H  
ATOM     12 2HG  PRO A   1       3.995  10.167   9.616  1.00  0.00           H  
ATOM     13 1HD  PRO A   1       6.716   9.922   8.854  1.00  0.00           H  
ATOM     14 2HD  PRO A   1       5.399   8.758   8.324  1.00  0.00           H  
ATOM     15 1H   PRO A   1       6.799  10.556   6.741  1.00  0.00           H  
ATOM     16 2H   PRO A   1       5.517   9.643   6.305  1.00  0.00           H  
ATOM     17  N   ILE A   2       7.171  12.718   7.123  1.00  0.00           N  
ATOM     18  CA  ILE A   2       7.979  13.872   7.494  1.00  0.00           C  
ATOM     19  C   ILE A   2       8.570  14.507   6.250  1.00  0.00           C  
ATOM     20  O   ILE A   2       8.543  15.728   6.082  1.00  0.00           O  
ATOM     21  CB  ILE A   2       9.104  13.473   8.466  1.00  0.00           C  
ATOM     22  CG1 ILE A   2       8.496  12.769   9.736  1.00  0.00           C  
ATOM     23  CG2 ILE A   2       9.957  14.704   8.842  1.00  0.00           C  
ATOM     24  CD1 ILE A   2       7.469  13.569  10.535  1.00  0.00           C  
ATOM     25  H   ILE A   2       7.657  11.836   6.936  1.00  0.00           H  
ATOM     26  HA  ILE A   2       7.344  14.619   7.962  1.00  0.00           H  
ATOM     27  HB  ILE A   2       9.749  12.737   7.977  1.00  0.00           H  
ATOM     28 1HG1 ILE A   2       8.024  11.849   9.414  1.00  0.00           H  
ATOM     29 2HG1 ILE A   2       9.317  12.518  10.405  1.00  0.00           H  
ATOM     30 1HG2 ILE A   2      10.758  14.397   9.511  1.00  0.00           H  
ATOM     31 2HG2 ILE A   2      10.396  15.141   7.942  1.00  0.00           H  
ATOM     32 3HG2 ILE A   2       9.340  15.453   9.332  1.00  0.00           H  
ATOM     33 1HD1 ILE A   2       7.136  12.968  11.380  1.00  0.00           H  
ATOM     34 2HD1 ILE A   2       7.913  14.488  10.907  1.00  0.00           H  
ATOM     35 3HD1 ILE A   2       6.609  13.809   9.915  1.00  0.00           H  
ATOM     36  N   DTY A   3       9.141  13.662   5.402  1.00  0.00           N  
ATOM     37  CA  DTY A   3       9.760  14.106   4.168  1.00  0.00           C  
ATOM     38  C   DTY A   3      11.215  13.629   4.067  1.00  0.00           C  
ATOM     39  O   DTY A   3      11.583  12.681   4.758  1.00  0.00           O  
ATOM     40  CB  DTY A   3       8.919  13.622   2.976  1.00  0.00           C  
ATOM     41  CG  DTY A   3       7.548  14.170   3.000  1.00  0.00           C  
ATOM     42  CD1 DTY A   3       6.517  13.447   3.576  1.00  0.00           C  
ATOM     43  CD2 DTY A   3       7.270  15.412   2.461  1.00  0.00           C  
ATOM     44  CE1 DTY A   3       5.239  13.953   3.612  1.00  0.00           C  
ATOM     45  CE2 DTY A   3       5.991  15.920   2.497  1.00  0.00           C  
ATOM     46  CZ  DTY A   3       4.974  15.188   3.074  1.00  0.00           C  
ATOM     47  OH  DTY A   3       3.696  15.696   3.110  1.00  0.00           O  
ATOM     48  H   DTY A   3       9.124  12.671   5.644  1.00  0.00           H  
ATOM     49  HA  DTY A   3       9.726  15.188   4.202  1.00  0.00           H  
ATOM     50 1HB  DTY A   3       8.828  12.554   3.000  1.00  0.00           H  
ATOM     51 2HB  DTY A   3       9.374  13.883   2.035  1.00  0.00           H  
ATOM     52  HD1 DTY A   3       6.727  12.463   4.008  1.00  0.00           H  
ATOM     53  HD2 DTY A   3       8.070  15.994   2.009  1.00  0.00           H  
ATOM     54  HE1 DTY A   3       4.438  13.377   4.069  1.00  0.00           H  
ATOM     55  HE2 DTY A   3       5.780  16.901   2.071  1.00  0.00           H  
ATOM     56  HH  DTY A   3       3.685  16.561   2.694  1.00  0.00           H  
ATOM     57  N   PHE A   4      12.074  14.250   3.230  1.00  0.00           N  
ATOM     58  CA  PHE A   4      13.423  13.676   3.126  1.00  0.00           C  
ATOM     59  C   PHE A   4      14.406  14.575   3.899  1.00  0.00           C  
ATOM     60  O   PHE A   4      14.246  15.794   3.865  1.00  0.00           O  
ATOM     61  CB  PHE A   4      13.868  13.593   1.646  1.00  0.00           C  
ATOM     62  CG  PHE A   4      15.194  13.034   1.472  1.00  0.00           C  
ATOM     63  CD1 PHE A   4      15.344  11.657   1.412  1.00  0.00           C  
ATOM     64  CD2 PHE A   4      16.308  13.833   1.402  1.00  0.00           C  
ATOM     65  CE1 PHE A   4      16.579  11.097   1.278  1.00  0.00           C  
ATOM     66  CE2 PHE A   4      17.552  13.275   1.269  1.00  0.00           C  
ATOM     67  CZ  PHE A   4      17.687  11.904   1.208  1.00  0.00           C  
ATOM     68  CN  PHE A   4      11.708  15.350   2.320  1.00  0.00           C  
ATOM     69  HA  PHE A   4      13.422  12.680   3.552  1.00  0.00           H  
ATOM     70 1HB  PHE A   4      13.175  12.996   1.075  1.00  0.00           H  
ATOM     71 2HB  PHE A   4      13.894  14.581   1.201  1.00  0.00           H  
ATOM     72  HD1 PHE A   4      14.466  11.022   1.474  1.00  0.00           H  
ATOM     73  HD2 PHE A   4      16.196  14.919   1.460  1.00  0.00           H  
ATOM     74  HE1 PHE A   4      16.687  10.011   1.232  1.00  0.00           H  
ATOM     75  HE2 PHE A   4      18.434  13.912   1.216  1.00  0.00           H  
ATOM     76  HZ  PHE A   4      18.677  11.460   1.104  1.00  0.00           H  
ATOM     77 1HN  PHE A   4      11.578  15.002   1.304  1.00  0.00           H  
ATOM     78 2HN  PHE A   4      10.805  15.851   2.599  1.00  0.00           H  
ATOM     79 3HN  PHE A   4      12.489  16.095   2.329  1.00  0.00           H  
ATOM     80  N   PRO A   5      15.410  14.021   4.591  1.00  0.00           N  
ATOM     81  CA  PRO A   5      15.757  12.634   4.843  1.00  0.00           C  
ATOM     82  C   PRO A   5      14.786  12.014   5.822  1.00  0.00           C  
ATOM     83  O   PRO A   5      14.178  12.747   6.597  1.00  0.00           O  
ATOM     84  CB  PRO A   5      17.160  12.751   5.445  1.00  0.00           C  
ATOM     85  CG  PRO A   5      17.164  14.105   6.098  1.00  0.00           C  
ATOM     86  CD  PRO A   5      16.330  14.971   5.185  1.00  0.00           C  
ATOM     87  HA  PRO A   5      15.798  12.097   3.913  1.00  0.00           H  
ATOM     88 1HB  PRO A   5      17.340  11.936   6.162  1.00  0.00           H  
ATOM     89 2HB  PRO A   5      17.915  12.655   4.648  1.00  0.00           H  
ATOM     90 1HG  PRO A   5      16.734  14.034   7.112  1.00  0.00           H  
ATOM     91 2HG  PRO A   5      18.193  14.477   6.212  1.00  0.00           H  
ATOM     92 1HD  PRO A   5      15.771  15.728   5.753  1.00  0.00           H  
ATOM     93 2HD  PRO A   5      16.955  15.421   4.401  1.00  0.00           H  
ATOM     94  N   DLE A   6      14.649  10.688   5.827  1.00  0.00           N  
ATOM     95  CA  DLE A   6      13.761  10.079   6.811  1.00  0.00           C  
ATOM     96  C   DLE A   6      12.635   9.298   6.153  1.00  0.00           C  
ATOM     97  O   DLE A   6      12.660   8.066   6.153  1.00  0.00           O  
ATOM     98  CB  DLE A   6      14.564   9.147   7.731  1.00  0.00           C  
ATOM     99  CG  DLE A   6      15.737   9.802   8.504  1.00  0.00           C  
ATOM    100  CD1 DLE A   6      16.474   8.723   9.253  1.00  0.00           C  
ATOM    101  CD2 DLE A   6      15.231  10.879   9.447  1.00  0.00           C  
ATOM    102  CN  DLE A   6      15.291   9.842   4.822  1.00  0.00           C  
ATOM    103  HA  DLE A   6      13.290  10.861   7.401  1.00  0.00           H  
ATOM    104 1HB  DLE A   6      14.953   8.305   7.176  1.00  0.00           H  
ATOM    105 2HB  DLE A   6      13.875   8.751   8.479  1.00  0.00           H  
ATOM    106  HG  DLE A   6      16.433  10.248   7.800  1.00  0.00           H  
ATOM    107 1HD1 DLE A   6      17.319   9.162   9.785  1.00  0.00           H  
ATOM    108 2HD1 DLE A   6      16.842   7.977   8.548  1.00  0.00           H  
ATOM    109 3HD1 DLE A   6      15.802   8.250   9.966  1.00  0.00           H  
ATOM    110 1HD2 DLE A   6      16.075  11.317   9.974  1.00  0.00           H  
ATOM    111 2HD2 DLE A   6      14.539  10.441  10.165  1.00  0.00           H  
ATOM    112 3HD2 DLE A   6      14.725  11.664   8.892  1.00  0.00           H  
ATOM    113 1HN  DLE A   6      15.168   8.789   5.035  1.00  0.00           H  
ATOM    114 2HN  DLE A   6      16.351  10.043   4.763  1.00  0.00           H  
ATOM    115 3HN  DLE A   6      14.833  10.036   3.863  1.00  0.00           H  
ATOM    116  N   DLE A   7      11.684   9.992   5.544  1.00  0.00           N  
ATOM    117  CA  DLE A   7      10.618   9.315   4.835  1.00  0.00           C  
ATOM    118  C   DLE A   7       9.327   9.467   5.633  1.00  0.00           C  
ATOM    119  O   DLE A   7       9.066  10.531   6.227  1.00  0.00           O  
ATOM    120  CB  DLE A   7      10.461   9.942   3.459  1.00  0.00           C  
ATOM    121  CG  DLE A   7      11.735  10.022   2.592  1.00  0.00           C  
ATOM    122  CD1 DLE A   7      11.387  10.757   1.323  1.00  0.00           C  
ATOM    123  CD2 DLE A   7      12.295   8.642   2.302  1.00  0.00           C  
ATOM    124  H   DLE A   7      11.672  11.014   5.539  1.00  0.00           H  
ATOM    125  HA  DLE A   7      10.846   8.256   4.749  1.00  0.00           H  
ATOM    126 1HB  DLE A   7      10.118  10.929   3.606  1.00  0.00           H  
ATOM    127 2HB  DLE A   7       9.699   9.393   2.906  1.00  0.00           H  
ATOM    128  HG  DLE A   7      12.485  10.598   3.119  1.00  0.00           H  
ATOM    129 1HD1 DLE A   7      12.267  10.852   0.699  1.00  0.00           H  
ATOM    130 2HD1 DLE A   7      11.010  11.748   1.572  1.00  0.00           H  
ATOM    131 3HD1 DLE A   7      10.623  10.206   0.779  1.00  0.00           H  
ATOM    132 1HD2 DLE A   7      13.191   8.741   1.692  1.00  0.00           H  
ATOM    133 2HD2 DLE A   7      11.555   8.049   1.765  1.00  0.00           H  
ATOM    134 3HD2 DLE A   7      12.555   8.141   3.233  1.00  0.00           H  
ATOM    135  N   DPR A   8       8.475   8.443   5.575  1.00  0.00           N  
ATOM    136  CA  DPR A   8       7.219   8.471   6.305  1.00  0.00           C  
ATOM    137  C   DPR A   8       6.427   9.726   5.944  1.00  0.00           C  
ATOM    138  O   DPR A   8       6.360  10.115   4.779  1.00  0.00           O  
ATOM    139  CB  DPR A   8       6.518   7.193   5.834  1.00  0.00           C  
ATOM    140  CG  DPR A   8       7.022   6.990   4.446  1.00  0.00           C  
ATOM    141  CD  DPR A   8       8.440   7.494   4.485  1.00  0.00           C  
ATOM    142  HA  DPR A   8       7.427   8.431   7.384  1.00  0.00           H  
ATOM    143 1HB  DPR A   8       5.427   7.325   5.876  1.00  0.00           H  
ATOM    144 2HB  DPR A   8       6.767   6.358   6.505  1.00  0.00           H  
ATOM    145 1HG  DPR A   8       6.396   7.543   3.729  1.00  0.00           H  
ATOM    146 2HG  DPR A   8       6.958   5.927   4.170  1.00  0.00           H  
ATOM    147 1HD  DPR A   8       8.681   7.987   3.532  1.00  0.00           H  
ATOM    148 2HD  DPR A   8       9.124   6.652   4.670  1.00  0.00           H  
TER                                                                             
CONECT   19   36                                                                
CONECT   36   19   37   48                                                      
CONECT   37   36   38   40   49                                                 
CONECT   38   37   39   57                                                      
CONECT   39   38                                                                
CONECT   40   37   41   50   51                                                 
CONECT   41   40   42   43                                                      
CONECT   42   41   44   52                                                      
CONECT   43   41   45   53                                                      
CONECT   44   42   46   54                                                      
CONECT   45   43   46   55                                                      
CONECT   46   44   45   47                                                      
CONECT   47   46   56                                                           
CONECT   48   36                                                                
CONECT   49   37                                                                
CONECT   50   40                                                                
CONECT   51   40                                                                
CONECT   52   42                                                                
CONECT   53   43                                                                
CONECT   54   44                                                                
CONECT   55   45                                                                
CONECT   56   47                                                                
CONECT   57   38   58   68                                                      
CONECT   58   57   59   61   69                                                 
CONECT   59   58   60   80                                                      
CONECT   60   59                                                                
CONECT   61   58   62   70   71                                                 
CONECT   62   61   63   64                                                      
CONECT   63   62   65   72                                                      
CONECT   64   62   66   73                                                      
CONECT   65   63   67   74                                                      
CONECT   66   64   67   75                                                      
CONECT   67   65   66   76                                                      
CONECT   68   57   77   78   79                                                 
CONECT   69   58                                                                
CONECT   70   61                                                                
CONECT   71   61                                                                
CONECT   72   63                                                                
CONECT   73   64                                                                
CONECT   74   65                                                                
CONECT   75   66                                                                
CONECT   76   67                                                                
CONECT   77   68                                                                
CONECT   78   68                                                                
CONECT   79   68                                                                
CONECT   80   59                                                                
CONECT   82   94                                                                
CONECT   94   82   95  102                                                      
CONECT   95   94   96   98  103                                                 
CONECT   96   95   97  116                                                      
CONECT   97   96                                                                
CONECT   98   95   99  104  105                                                 
CONECT   99   98  100  101  106                                                 
CONECT  100   99  107  108  109                                                 
CONECT  101   99  110  111  112                                                 
CONECT  102   94  113  114  115                                                 
CONECT  103   95                                                                
CONECT  104   98                                                                
CONECT  105   98                                                                
CONECT  106   99                                                                
CONECT  107  100                                                                
CONECT  108  100                                                                
CONECT  109  100                                                                
CONECT  110  101                                                                
CONECT  111  101                                                                
CONECT  112  101                                                                
CONECT  113  102                                                                
CONECT  114  102                                                                
CONECT  115  102                                                                
CONECT  116   96  117  124                                                      
CONECT  117  116  118  120  125                                                 
CONECT  118  117  119  135                                                      
CONECT  119  118                                                                
CONECT  120  117  121  126  127                                                 
CONECT  121  120  122  123  128                                                 
CONECT  122  121  129  130  131                                                 
CONECT  123  121  132  133  134                                                 
CONECT  124  116                                                                
CONECT  125  117                                                                
CONECT  126  120                                                                
CONECT  127  120                                                                
CONECT  128  121                                                                
CONECT  129  122                                                                
CONECT  130  122                                                                
CONECT  131  122                                                                
CONECT  132  123                                                                
CONECT  133  123                                                                
CONECT  134  123                                                                
CONECT  135  118  136  141                                                      
CONECT  136  135  137  139  142                                                 
CONECT  137  136  138                                                           
CONECT  138  137                                                                
CONECT  139  136  140  143  144                                                 
CONECT  140  139  141  145  146                                                 
CONECT  141  135  140  147  148                                                 
CONECT  142  136                                                                
CONECT  143  139                                                                
CONECT  144  139                                                                
CONECT  145  140                                                                
CONECT  146  140                                                                
CONECT  147  141                                                                
CONECT  148  141                                                                
# All scores below are weighted scores, not raw scores.
#BEGIN_POSE_ENERGIES_TABLE D8.15_8res_jc35YFG_0001.pdb
label fa_atr fa_rep fa_sol fa_intra_rep fa_intra_sol_xover4 lk_ball_wtd fa_elec pro_close hbond_sr_bb hbond_lr_bb hbond_bb_sc hbond_sc dslf_fa13 omega fa_dun p_aa_pp yhh_planarity ref rama_prepro total
weights 1 0.55 1 0.005 1 1 1 1.25 1 1 1 1 1.25 0.4 0.7 0.6 0.625 1 0.45 NA
pose -34.5172 264.523 13.5891 0.13431 0.2818 -1.21056 -0.51551 37.8668 -2.2795 -1.41193 0 0 0 0.32488 3.89949 -3.23679 0 2.49757 0.24427 280.19
PRO:NtermProteinFull_1 -4.27211 128.857 3.62988 0.00391 0.06726 -0.22876 1.61204 1.12148 0 0 0 0 0 0.20078 0.09656 0 0 -1.64321 0 129.445
ILE_2 -3.41003 0.18885 1.91323 0.02007 0.10291 -0.2032 -0.05897 0 0 0 0 0 0 -0.00648 0.74226 -0.54516 0 2.30374 0.04065 1.08786
DTYR_3 -5.73846 0.86206 3.06867 0.02381 0.27865 -0.18113 -0.33602 0 0 0 0 0 0 -0.00069 1.53517 -0.391 0 0.58223 0.2048 -0.09192
PHE:N_Methylation_4 -4.6074 1.31492 -0.89689 0.04225 -0.09342 -0.11021 0.07715 0.07055 0 0 0 0 0 0.06173 0.31823 -0.30537 0 1.21829 0.35005 -2.56012
PRO_5 -3.59608 0.99871 0.46572 0.00418 0.11965 -0.12235 0.4024 0.15481 0 0 0 0 0 0.00326 0.08076 -0.9119 0 -1.64321 -0.01668 -4.06074
DLEU:N_Methylation_6 -3.19965 0.41121 -0.36317 0.02277 -0.38175 -0.10557 -0.30691 0 0 0 0 0 0 0.01026 0.03441 0.09909 0 1.66147 -0.17743 -2.29525
DLEU_7 -6.24989 1.73048 2.76156 0.01352 0.06192 -0.02734 -3.33014 17.9516 0 0 0 0 0 0.05602 0.25116 -0.31797 0 1.66147 -0.06599 14.4964
DPRO_8 -3.44362 130.16 3.0101 0.0038 0.12659 -0.23201 1.42492 18.5683 0 0 0 0 0 0 0.84094 -0.86447 0 -1.64321 -0.09113 147.86
#END_POSE_ENERGIES_TABLE D8.15_8res_jc35YFG_0001.pdb
