# Supplementary material for: Accurate de novo design of membrane-traversing macrocycles
Source: Cell. 2022 Sep 15;185(19):3520–3532.e26. doi: 10.1016/j.cell.2022.07.019 (PMC9490236; doi:10.1016/j.cell.2022.07.019)
Supplement: Data S2. Amino acid sequences and computational models, related to Figures 1 and 3 [file mmc6.zip › Supplemental_Data_File_2/design_models/8-mers/D8.23.pdb]

HEADER                                            25-FEB-20   XXXX              
EXPDTA    THEORETICAL MODEL                                                     
REMARK 220                                                                      
REMARK 220 EXPERIMENTAL DETAILS                                                 
REMARK 220  EXPERIMENT TYPE                : THEORETICAL MODELLING              
REMARK 220  DATE OF DATA COLLECTION        : 25-FEB-20                          
REMARK 220                                                                      
REMARK 220 REMARK: MODEL GENERATED BY ROSETTA                                   
REMARK 220  VERSION 2019.50.post.dev+96.master.4bb7883abb1                      
LINK         N   DLE A   1                 C   PRO A   8                  1.33  
ATOM      1  N   DLE A   1       6.219  10.719   7.371  1.00  0.00           N  
ATOM      2  CA  DLE A   1       5.509   9.852   6.448  1.00  0.00           C  
ATOM      3  C   DLE A   1       4.512  10.647   5.608  1.00  0.00           C  
ATOM      4  O   DLE A   1       3.380  10.214   5.395  1.00  0.00           O  
ATOM      5  CB  DLE A   1       6.548   9.186   5.564  1.00  0.00           C  
ATOM      6  CG  DLE A   1       7.628   8.305   6.225  1.00  0.00           C  
ATOM      7  CD1 DLE A   1       8.624   7.890   5.153  1.00  0.00           C  
ATOM      8  CD2 DLE A   1       7.009   7.078   6.863  1.00  0.00           C  
ATOM      9  H   DLE A   1       6.686  11.541   7.014  1.00  0.00           H  
ATOM     10  HA  DLE A   1       4.952   9.109   7.009  1.00  0.00           H  
ATOM     11 1HB  DLE A   1       7.067   9.964   5.008  1.00  0.00           H  
ATOM     12 2HB  DLE A   1       6.016   8.552   4.901  1.00  0.00           H  
ATOM     13  HG  DLE A   1       8.159   8.886   6.979  1.00  0.00           H  
ATOM     14 1HD1 DLE A   1       9.409   7.286   5.606  1.00  0.00           H  
ATOM     15 2HD1 DLE A   1       9.071   8.781   4.708  1.00  0.00           H  
ATOM     16 3HD1 DLE A   1       8.128   7.309   4.387  1.00  0.00           H  
ATOM     17 1HD2 DLE A   1       7.795   6.473   7.311  1.00  0.00           H  
ATOM     18 2HD2 DLE A   1       6.486   6.494   6.106  1.00  0.00           H  
ATOM     19 3HD2 DLE A   1       6.307   7.377   7.640  1.00  0.00           H  
ATOM     20  N   VAL A   2       4.927  11.823   5.123  1.00  0.00           N  
ATOM     21  CA  VAL A   2       4.029  12.716   4.405  1.00  0.00           C  
ATOM     22  C   VAL A   2       4.540  13.281   3.031  1.00  0.00           C  
ATOM     23  O   VAL A   2       5.740  13.165   2.763  1.00  0.00           O  
ATOM     24  CB  VAL A   2       3.737  13.913   5.368  1.00  0.00           C  
ATOM     25  CG1 VAL A   2       3.075  13.417   6.657  1.00  0.00           C  
ATOM     26  CG2 VAL A   2       5.044  14.640   5.681  1.00  0.00           C  
ATOM     27  H   VAL A   2       5.893  12.114   5.262  1.00  0.00           H  
ATOM     28  HA  VAL A   2       3.122  12.138   4.251  1.00  0.00           H  
ATOM     29  HB  VAL A   2       3.055  14.595   4.910  1.00  0.00           H  
ATOM     30 1HG1 VAL A   2       2.865  14.266   7.306  1.00  0.00           H  
ATOM     31 2HG1 VAL A   2       2.144  12.910   6.409  1.00  0.00           H  
ATOM     32 3HG1 VAL A   2       3.730  12.731   7.183  1.00  0.00           H  
ATOM     33 1HG2 VAL A   2       4.840  15.478   6.343  1.00  0.00           H  
ATOM     34 2HG2 VAL A   2       5.734  13.961   6.167  1.00  0.00           H  
ATOM     35 3HG2 VAL A   2       5.497  15.011   4.761  1.00  0.00           H  
ATOM     36  N   DLE A   3       3.646  13.886   2.114  1.00  0.00           N  
ATOM     37  CA  DLE A   3       4.233  14.646   0.915  1.00  0.00           C  
ATOM     38  C   DLE A   3       5.223  13.867   0.002  1.00  0.00           C  
ATOM     39  O   DLE A   3       6.315  14.411  -0.233  1.00  0.00           O  
ATOM     40  CB  DLE A   3       3.144  15.317  -0.048  1.00  0.00           C  
ATOM     41  CG  DLE A   3       3.648  16.143  -1.391  1.00  0.00           C  
ATOM     42  CD1 DLE A   3       4.524  17.385  -0.977  1.00  0.00           C  
ATOM     43  CD2 DLE A   3       2.394  16.573  -2.240  1.00  0.00           C  
ATOM     44  CN  DLE A   3       2.170  14.062   2.435  1.00  0.00           C  
ATOM     45  HA  DLE A   3       4.788  15.494   1.340  1.00  0.00           H  
ATOM     46 1HB  DLE A   3       2.568  16.035   0.548  1.00  0.00           H  
ATOM     47 2HB  DLE A   3       2.452  14.568  -0.402  1.00  0.00           H  
ATOM     48  HG  DLE A   3       4.274  15.485  -2.013  1.00  0.00           H  
ATOM     49 1HD1 DLE A   3       4.867  17.915  -1.870  1.00  0.00           H  
ATOM     50 2HD1 DLE A   3       5.403  17.055  -0.415  1.00  0.00           H  
ATOM     51 3HD1 DLE A   3       3.944  18.073  -0.357  1.00  0.00           H  
ATOM     52 1HD2 DLE A   3       2.717  17.099  -3.144  1.00  0.00           H  
ATOM     53 2HD2 DLE A   3       1.743  17.236  -1.658  1.00  0.00           H  
ATOM     54 3HD2 DLE A   3       1.824  15.688  -2.536  1.00  0.00           H  
ATOM     55 1HN  DLE A   3       1.532  14.013   1.563  1.00  0.00           H  
ATOM     56 2HN  DLE A   3       2.009  15.027   2.896  1.00  0.00           H  
ATOM     57 3HN  DLE A   3       1.794  13.303   3.099  1.00  0.00           H  
ATOM     58  N   DLE A   4       4.890  12.633  -0.558  1.00  0.00           N  
ATOM     59  CA  DLE A   4       5.912  11.986  -1.474  1.00  0.00           C  
ATOM     60  C   DLE A   4       6.837  10.974  -0.737  1.00  0.00           C  
ATOM     61  O   DLE A   4       7.613  10.270  -1.403  1.00  0.00           O  
ATOM     62  CB  DLE A   4       5.224  11.263  -2.704  1.00  0.00           C  
ATOM     63  CG  DLE A   4       4.322  12.205  -3.711  1.00  0.00           C  
ATOM     64  CD1 DLE A   4       3.708  11.307  -4.849  1.00  0.00           C  
ATOM     65  CD2 DLE A   4       5.178  13.398  -4.310  1.00  0.00           C  
ATOM     66  CN  DLE A   4       3.672  11.843  -0.117  1.00  0.00           C  
ATOM     67  HA  DLE A   4       6.574  12.747  -1.902  1.00  0.00           H  
ATOM     68 1HB  DLE A   4       4.638  10.410  -2.379  1.00  0.00           H  
ATOM     69 2HB  DLE A   4       6.029  10.847  -3.334  1.00  0.00           H  
ATOM     70  HG  DLE A   4       3.482  12.636  -3.138  1.00  0.00           H  
ATOM     71 1HD1 DLE A   4       3.077  11.912  -5.506  1.00  0.00           H  
ATOM     72 2HD1 DLE A   4       3.096  10.514  -4.412  1.00  0.00           H  
ATOM     73 3HD1 DLE A   4       4.504  10.850  -5.447  1.00  0.00           H  
ATOM     74 1HD2 DLE A   4       4.551  14.013  -4.959  1.00  0.00           H  
ATOM     75 2HD2 DLE A   4       6.018  13.007  -4.892  1.00  0.00           H  
ATOM     76 3HD2 DLE A   4       5.566  14.030  -3.512  1.00  0.00           H  
ATOM     77 1HN  DLE A   4       3.459  10.967  -0.706  1.00  0.00           H  
ATOM     78 2HN  DLE A   4       2.784  12.445  -0.152  1.00  0.00           H  
ATOM     79 3HN  DLE A   4       3.815  11.510   0.901  1.00  0.00           H  
ATOM     80  N   DLE A   5       6.738  10.854   0.617  1.00  0.00           N  
ATOM     81  CA  DLE A   5       7.492   9.877   1.400  1.00  0.00           C  
ATOM     82  C   DLE A   5       8.621  10.479   2.237  1.00  0.00           C  
ATOM     83  O   DLE A   5       9.681   9.867   2.378  1.00  0.00           O  
ATOM     84  CB  DLE A   5       6.460   9.219   2.279  1.00  0.00           C  
ATOM     85  CG  DLE A   5       5.284   8.519   1.568  1.00  0.00           C  
ATOM     86  CD1 DLE A   5       4.324   8.027   2.622  1.00  0.00           C  
ATOM     87  CD2 DLE A   5       5.778   7.372   0.700  1.00  0.00           C  
ATOM     88  H   DLE A   5       6.127  11.490   1.130  1.00  0.00           H  
ATOM     89  HA  DLE A   5       7.952   9.131   0.753  1.00  0.00           H  
ATOM     90 1HB  DLE A   5       6.037   9.984   2.920  1.00  0.00           H  
ATOM     91 2HB  DLE A   5       6.959   8.482   2.859  1.00  0.00           H  
ATOM     92  HG  DLE A   5       4.760   9.230   0.945  1.00  0.00           H  
ATOM     93 1HD1 DLE A   5       3.472   7.548   2.142  1.00  0.00           H  
ATOM     94 2HD1 DLE A   5       3.972   8.870   3.220  1.00  0.00           H  
ATOM     95 3HD1 DLE A   5       4.822   7.308   3.268  1.00  0.00           H  
ATOM     96 1HD2 DLE A   5       4.925   6.893   0.220  1.00  0.00           H  
ATOM     97 2HD2 DLE A   5       6.301   6.643   1.320  1.00  0.00           H  
ATOM     98 3HD2 DLE A   5       6.450   7.740  -0.071  1.00  0.00           H  
ATOM     99  N   VAL A   6       8.415  11.679   2.770  1.00  0.00           N  
ATOM    100  CA  VAL A   6       9.439  12.360   3.561  1.00  0.00           C  
ATOM    101  C   VAL A   6       8.933  12.745   4.961  1.00  0.00           C  
ATOM    102  O   VAL A   6       7.723  12.728   5.217  1.00  0.00           O  
ATOM    103  CB  VAL A   6       9.874  13.625   2.779  1.00  0.00           C  
ATOM    104  CG1 VAL A   6      10.450  13.220   1.424  1.00  0.00           C  
ATOM    105  CG2 VAL A   6       8.676  14.549   2.594  1.00  0.00           C  
ATOM    106  H   VAL A   6       7.514  12.145   2.634  1.00  0.00           H  
ATOM    107  HA  VAL A   6      10.284  11.685   3.656  1.00  0.00           H  
ATOM    108  HB  VAL A   6      10.639  14.141   3.308  1.00  0.00           H  
ATOM    109 1HG1 VAL A   6      10.765  14.109   0.882  1.00  0.00           H  
ATOM    110 2HG1 VAL A   6      11.307  12.563   1.577  1.00  0.00           H  
ATOM    111 3HG1 VAL A   6       9.694  12.698   0.839  1.00  0.00           H  
ATOM    112 1HG2 VAL A   6       8.988  15.436   2.046  1.00  0.00           H  
ATOM    113 2HG2 VAL A   6       7.903  14.043   2.026  1.00  0.00           H  
ATOM    114 3HG2 VAL A   6       8.273  14.851   3.560  1.00  0.00           H  
ATOM    115  N   DPR A   7       9.797  13.102   5.927  1.00  0.00           N  
ATOM    116  CA  DPR A   7       9.298  13.530   7.199  1.00  0.00           C  
ATOM    117  C   DPR A   7       8.665  12.330   7.845  1.00  0.00           C  
ATOM    118  O   DPR A   7       9.063  11.211   7.539  1.00  0.00           O  
ATOM    119  CB  DPR A   7      10.564  14.007   7.926  1.00  0.00           C  
ATOM    120  CG  DPR A   7      11.696  13.222   7.254  1.00  0.00           C  
ATOM    121  CD  DPR A   7      11.259  13.061   5.794  1.00  0.00           C  
ATOM    122  HA  DPR A   7       8.580  14.344   7.023  1.00  0.00           H  
ATOM    123 1HB  DPR A   7      10.495  13.790   9.002  1.00  0.00           H  
ATOM    124 2HB  DPR A   7      10.675  15.097   7.822  1.00  0.00           H  
ATOM    125 1HG  DPR A   7      11.826  12.250   7.760  1.00  0.00           H  
ATOM    126 2HG  DPR A   7      12.650  13.762   7.358  1.00  0.00           H  
ATOM    127 1HD  DPR A   7      11.598  12.083   5.427  1.00  0.00           H  
ATOM    128 2HD  DPR A   7      11.647  13.891   5.204  1.00  0.00           H  
ATOM    129  N   PRO A   8       7.742  12.512   8.788  1.00  0.00           N  
ATOM    130  CA  PRO A   8       7.062  11.467   9.539  1.00  0.00           C  
ATOM    131  C   PRO A   8       6.271  10.460   8.673  1.00  0.00           C  
ATOM    132  O   PRO A   8       5.729   9.480   9.184  1.00  0.00           O  
ATOM    133  CB  PRO A   8       6.062  12.291  10.372  1.00  0.00           C  
ATOM    134  CG  PRO A   8       6.648  13.672  10.463  1.00  0.00           C  
ATOM    135  CD  PRO A   8       7.328  13.889   9.151  1.00  0.00           C  
ATOM    136  HA  PRO A   8       7.788  10.943  10.177  1.00  0.00           H  
ATOM    137 1HB  PRO A   8       5.077  12.280   9.876  1.00  0.00           H  
ATOM    138 2HB  PRO A   8       5.926  11.823  11.358  1.00  0.00           H  
ATOM    139 1HG  PRO A   8       5.846  14.407  10.652  1.00  0.00           H  
ATOM    140 2HG  PRO A   8       7.340  13.735  11.317  1.00  0.00           H  
ATOM    141 1HD  PRO A   8       6.633  14.303   8.406  1.00  0.00           H  
ATOM    142 2HD  PRO A   8       8.188  14.545   9.325  1.00  0.00           H  
TER                                                                             
CONECT    1    2    9  131                                                      
CONECT    2    1    3    5   10                                                 
CONECT    3    2    4   20                                                      
CONECT    4    3                                                                
CONECT    5    2    6   11   12                                                 
CONECT    6    5    7    8   13                                                 
CONECT    7    6   14   15   16                                                 
CONECT    8    6   17   18   19                                                 
CONECT    9    1                                                                
CONECT   10    2                                                                
CONECT   11    5                                                                
CONECT   12    5                                                                
CONECT   13    6                                                                
CONECT   14    7                                                                
CONECT   15    7                                                                
CONECT   16    7                                                                
CONECT   17    8                                                                
CONECT   18    8                                                                
CONECT   19    8                                                                
CONECT   20    3                                                                
CONECT   22   36                                                                
CONECT   36   22   37   44                                                      
CONECT   37   36   38   40   45                                                 
CONECT   38   37   39   58                                                      
CONECT   39   38                                                                
CONECT   40   37   41   46   47                                                 
CONECT   41   40   42   43   48                                                 
CONECT   42   41   49   50   51                                                 
CONECT   43   41   52   53   54                                                 
CONECT   44   36   55   56   57                                                 
CONECT   45   37                                                                
CONECT   46   40                                                                
CONECT   47   40                                                                
CONECT   48   41                                                                
CONECT   49   42                                                                
CONECT   50   42                                                                
CONECT   51   42                                                                
CONECT   52   43                                                                
CONECT   53   43                                                                
CONECT   54   43                                                                
CONECT   55   44                                                                
CONECT   56   44                                                                
CONECT   57   44                                                                
CONECT   58   38   59   66                                                      
CONECT   59   58   60   62   67                                                 
CONECT   60   59   61   80                                                      
CONECT   61   60                                                                
CONECT   62   59   63   68   69                                                 
CONECT   63   62   64   65   70                                                 
CONECT   64   63   71   72   73                                                 
CONECT   65   63   74   75   76                                                 
CONECT   66   58   77   78   79                                                 
CONECT   67   59                                                                
CONECT   68   62                                                                
CONECT   69   62                                                                
CONECT   70   63                                                                
CONECT   71   64                                                                
CONECT   72   64                                                                
CONECT   73   64                                                                
CONECT   74   65                                                                
CONECT   75   65                                                                
CONECT   76   65                                                                
CONECT   77   66                                                                
CONECT   78   66                                                                
CONECT   79   66                                                                
CONECT   80   60   81   88                                                      
CONECT   81   80   82   84   89                                                 
CONECT   82   81   83   99                                                      
CONECT   83   82                                                                
CONECT   84   81   85   90   91                                                 
CONECT   85   84   86   87   92                                                 
CONECT   86   85   93   94   95                                                 
CONECT   87   85   96   97   98                                                 
CONECT   88   80                                                                
CONECT   89   81                                                                
CONECT   90   84                                                                
CONECT   91   84                                                                
CONECT   92   85                                                                
CONECT   93   86                                                                
CONECT   94   86                                                                
CONECT   95   86                                                                
CONECT   96   87                                                                
CONECT   97   87                                                                
CONECT   98   87                                                                
CONECT   99   82                                                                
CONECT  101  115                                                                
CONECT  115  101  116  121                                                      
CONECT  116  115  117  119  122                                                 
CONECT  117  116  118  129                                                      
CONECT  118  117                                                                
CONECT  119  116  120  123  124                                                 
CONECT  120  119  121  125  126                                                 
CONECT  121  115  120  127  128                                                 
CONECT  122  116                                                                
CONECT  123  119                                                                
CONECT  124  119                                                                
CONECT  125  120                                                                
CONECT  126  120                                                                
CONECT  127  121                                                                
CONECT  128  121                                                                
CONECT  129  117                                                                
CONECT  131    1                                                                
C6s 0
end_unsatselection_count 0
nme_count 2
nme_count2 2
oversat 0
score 0.024
silent_score 0.024
time 29
total_hbonds -4
