# Supplementary material for: Accurate de novo design of membrane-traversing macrocycles
Source: Cell. 2022 Sep 15;185(19):3520–3532.e26. doi: 10.1016/j.cell.2022.07.019 (PMC9490236; doi:10.1016/j.cell.2022.07.019)
Supplement: Data S2. Amino acid sequences and computational models, related to Figures 1 and 3 [file mmc6.zip › Supplemental_Data_File_2/design_models/8-mers/D8.27.pdb]

HEADER                                            25-FEB-20   XXXX              
EXPDTA    THEORETICAL MODEL                                                     
REMARK 220                                                                      
REMARK 220 EXPERIMENTAL DETAILS                                                 
REMARK 220  EXPERIMENT TYPE                : THEORETICAL MODELLING              
REMARK 220  DATE OF DATA COLLECTION        : 25-FEB-20                          
REMARK 220                                                                      
REMARK 220 REMARK: MODEL GENERATED BY ROSETTA                                   
REMARK 220  VERSION 2019.50.post.dev+96.master.4bb7883abb1                      
LINK         N   PHE A   1                 C   DLE A   8                  1.33  
ATOM      1  N   PHE A   1      -1.340   3.403   6.803  1.00  0.00           N  
ATOM      2  CA  PHE A   1      -0.594   4.670   6.837  1.00  0.00           C  
ATOM      3  C   PHE A   1       0.190   5.089   5.568  1.00  0.00           C  
ATOM      4  O   PHE A   1       1.337   5.529   5.653  1.00  0.00           O  
ATOM      5  CB  PHE A   1       0.339   4.672   8.038  1.00  0.00           C  
ATOM      6  CG  PHE A   1      -0.385   4.477   9.332  1.00  0.00           C  
ATOM      7  CD1 PHE A   1      -0.278   3.279  10.009  1.00  0.00           C  
ATOM      8  CD2 PHE A   1      -1.194   5.464   9.861  1.00  0.00           C  
ATOM      9  CE1 PHE A   1      -0.948   3.070  11.189  1.00  0.00           C  
ATOM     10  CE2 PHE A   1      -1.872   5.256  11.044  1.00  0.00           C  
ATOM     11  CZ  PHE A   1      -1.747   4.057  11.708  1.00  0.00           C  
ATOM     12  H   PHE A   1      -0.838   2.541   6.645  1.00  0.00           H  
ATOM     13  HA  PHE A   1      -1.327   5.455   7.017  1.00  0.00           H  
ATOM     14 1HB  PHE A   1       1.053   3.884   7.932  1.00  0.00           H  
ATOM     15 2HB  PHE A   1       0.885   5.609   8.083  1.00  0.00           H  
ATOM     16  HD1 PHE A   1       0.345   2.493   9.597  1.00  0.00           H  
ATOM     17  HD2 PHE A   1      -1.299   6.410   9.333  1.00  0.00           H  
ATOM     18  HE1 PHE A   1      -0.848   2.121  11.705  1.00  0.00           H  
ATOM     19  HE2 PHE A   1      -2.512   6.037  11.452  1.00  0.00           H  
ATOM     20  HZ  PHE A   1      -2.283   3.895  12.642  1.00  0.00           H  
ATOM     21  N   DPR A   2      -0.382   4.975   4.350  1.00  0.00           N  
ATOM     22  CA  DPR A   2       0.236   5.267   3.071  1.00  0.00           C  
ATOM     23  C   DPR A   2       1.378   4.283   2.925  1.00  0.00           C  
ATOM     24  O   DPR A   2       1.454   3.368   3.750  1.00  0.00           O  
ATOM     25  CB  DPR A   2      -0.885   4.995   2.056  1.00  0.00           C  
ATOM     26  CG  DPR A   2      -2.145   5.048   2.859  1.00  0.00           C  
ATOM     27  CD  DPR A   2      -1.756   4.537   4.218  1.00  0.00           C  
ATOM     28  HA  DPR A   2       0.575   6.311   3.072  1.00  0.00           H  
ATOM     29 1HB  DPR A   2      -0.722   4.013   1.575  1.00  0.00           H  
ATOM     30 2HB  DPR A   2      -0.876   5.752   1.260  1.00  0.00           H  
ATOM     31 1HG  DPR A   2      -2.921   4.431   2.384  1.00  0.00           H  
ATOM     32 2HG  DPR A   2      -2.535   6.077   2.895  1.00  0.00           H  
ATOM     33 1HD  DPR A   2      -1.797   3.452   4.239  1.00  0.00           H  
ATOM     34 2HD  DPR A   2      -2.405   5.027   4.952  1.00  0.00           H  
ATOM     35  N   DPR A   3       2.234   4.422   1.898  1.00  0.00           N  
ATOM     36  CA  DPR A   3       3.355   3.556   1.632  1.00  0.00           C  
ATOM     37  C   DPR A   3       2.813   2.132   1.675  1.00  0.00           C  
ATOM     38  O   DPR A   3       1.587   1.990   1.673  1.00  0.00           O  
ATOM     39  CB  DPR A   3       3.829   4.025   0.246  1.00  0.00           C  
ATOM     40  CG  DPR A   3       3.354   5.462   0.158  1.00  0.00           C  
ATOM     41  CD  DPR A   3       2.048   5.499   0.919  1.00  0.00           C  
ATOM     42  HA  DPR A   3       4.112   3.728   2.413  1.00  0.00           H  
ATOM     43 1HB  DPR A   3       3.406   3.380  -0.541  1.00  0.00           H  
ATOM     44 2HB  DPR A   3       4.922   3.959   0.164  1.00  0.00           H  
ATOM     45 1HG  DPR A   3       3.238   5.755  -0.900  1.00  0.00           H  
ATOM     46 2HG  DPR A   3       4.110   6.134   0.587  1.00  0.00           H  
ATOM     47 1HD  DPR A   3       1.208   5.273   0.248  1.00  0.00           H  
ATOM     48 2HD  DPR A   3       1.948   6.471   1.405  1.00  0.00           H  
ATOM     49  N   LEU A   4       3.667   1.057   1.700  1.00  0.00           N  
ATOM     50  CA  LEU A   4       3.032  -0.281   1.958  1.00  0.00           C  
ATOM     51  C   LEU A   4       3.076  -0.461   3.512  1.00  0.00           C  
ATOM     52  O   LEU A   4       3.641  -1.445   4.018  1.00  0.00           O  
ATOM     53  CB  LEU A   4       3.750  -1.468   1.207  1.00  0.00           C  
ATOM     54  CG  LEU A   4       3.841  -1.377  -0.426  1.00  0.00           C  
ATOM     55  CD1 LEU A   4       4.594  -2.646  -0.979  1.00  0.00           C  
ATOM     56  CD2 LEU A   4       2.396  -1.238  -1.064  1.00  0.00           C  
ATOM     57  CN  LEU A   4       5.160   1.246   1.801  1.00  0.00           C  
ATOM     58  HA  LEU A   4       1.982  -0.293   1.642  1.00  0.00           H  
ATOM     59 1HB  LEU A   4       4.757  -1.605   1.603  1.00  0.00           H  
ATOM     60 2HB  LEU A   4       3.199  -2.392   1.445  1.00  0.00           H  
ATOM     61  HG  LEU A   4       4.434  -0.491  -0.703  1.00  0.00           H  
ATOM     62 1HD1 LEU A   4       4.686  -2.582  -2.066  1.00  0.00           H  
ATOM     63 2HD1 LEU A   4       5.596  -2.706  -0.547  1.00  0.00           H  
ATOM     64 3HD1 LEU A   4       4.043  -3.558  -0.725  1.00  0.00           H  
ATOM     65 1HD2 LEU A   4       2.476  -1.166  -2.150  1.00  0.00           H  
ATOM     66 2HD2 LEU A   4       1.782  -2.109  -0.812  1.00  0.00           H  
ATOM     67 3HD2 LEU A   4       1.901  -0.335  -0.697  1.00  0.00           H  
ATOM     68 1HN  LEU A   4       5.732   0.365   1.547  1.00  0.00           H  
ATOM     69 2HN  LEU A   4       5.499   2.022   1.139  1.00  0.00           H  
ATOM     70 3HN  LEU A   4       5.415   1.519   2.816  1.00  0.00           H  
ATOM     71  N   ILE A   5       2.511   0.520   4.283  1.00  0.00           N  
ATOM     72  CA  ILE A   5       2.584   0.517   5.747  1.00  0.00           C  
ATOM     73  C   ILE A   5       1.317  -0.060   6.415  1.00  0.00           C  
ATOM     74  O   ILE A   5       0.199   0.462   6.233  1.00  0.00           O  
ATOM     75  CB  ILE A   5       2.841   1.950   6.233  1.00  0.00           C  
ATOM     76  CG1 ILE A   5       4.160   2.446   5.599  1.00  0.00           C  
ATOM     77  CG2 ILE A   5       2.936   1.970   7.763  1.00  0.00           C  
ATOM     78  CD1 ILE A   5       4.395   3.919   5.716  1.00  0.00           C  
ATOM     79  H   ILE A   5       2.047   1.332   3.843  1.00  0.00           H  
ATOM     80  HA  ILE A   5       3.463  -0.038   6.044  1.00  0.00           H  
ATOM     81  HB  ILE A   5       2.039   2.604   5.904  1.00  0.00           H  
ATOM     82 1HG1 ILE A   5       4.990   1.918   6.060  1.00  0.00           H  
ATOM     83 2HG1 ILE A   5       4.144   2.216   4.550  1.00  0.00           H  
ATOM     84 1HG2 ILE A   5       3.128   2.972   8.116  1.00  0.00           H  
ATOM     85 2HG2 ILE A   5       2.008   1.624   8.194  1.00  0.00           H  
ATOM     86 3HG2 ILE A   5       3.745   1.320   8.088  1.00  0.00           H  
ATOM     87 1HD1 ILE A   5       5.334   4.174   5.227  1.00  0.00           H  
ATOM     88 2HD1 ILE A   5       3.570   4.446   5.222  1.00  0.00           H  
ATOM     89 3HD1 ILE A   5       4.444   4.222   6.753  1.00  0.00           H  
ATOM     90  N   PRO A   6       1.464  -1.122   7.232  1.00  0.00           N  
ATOM     91  CA  PRO A   6       0.379  -1.778   7.904  1.00  0.00           C  
ATOM     92  C   PRO A   6      -0.345  -0.745   8.739  1.00  0.00           C  
ATOM     93  O   PRO A   6       0.219   0.296   9.047  1.00  0.00           O  
ATOM     94  CB  PRO A   6       1.079  -2.841   8.768  1.00  0.00           C  
ATOM     95  CG  PRO A   6       2.394  -3.088   8.075  1.00  0.00           C  
ATOM     96  CD  PRO A   6       2.785  -1.754   7.464  1.00  0.00           C  
ATOM     97  HA  PRO A   6      -0.259  -2.223   7.132  1.00  0.00           H  
ATOM     98 1HB  PRO A   6       1.202  -2.475   9.800  1.00  0.00           H  
ATOM     99 2HB  PRO A   6       0.471  -3.754   8.823  1.00  0.00           H  
ATOM    100 1HG  PRO A   6       3.140  -3.454   8.800  1.00  0.00           H  
ATOM    101 2HG  PRO A   6       2.280  -3.877   7.317  1.00  0.00           H  
ATOM    102 1HD  PRO A   6       3.411  -1.151   8.141  1.00  0.00           H  
ATOM    103 2HD  PRO A   6       3.288  -2.001   6.511  1.00  0.00           H  
ATOM    104  N   DPR A   7      -1.568  -1.019   9.158  1.00  0.00           N  
ATOM    105  CA  DPR A   7      -2.421  -0.157   9.944  1.00  0.00           C  
ATOM    106  C   DPR A   7      -2.964   1.000   9.100  1.00  0.00           C  
ATOM    107  O   DPR A   7      -3.733   1.810   9.608  1.00  0.00           O  
ATOM    108  CB  DPR A   7      -3.554  -1.112  10.337  1.00  0.00           C  
ATOM    109  CG  DPR A   7      -3.627  -2.120   9.227  1.00  0.00           C  
ATOM    110  CD  DPR A   7      -2.201  -2.310   8.779  1.00  0.00           C  
ATOM    111  HA  DPR A   7      -1.875   0.208  10.826  1.00  0.00           H  
ATOM    112 1HB  DPR A   7      -4.491  -0.547  10.454  1.00  0.00           H  
ATOM    113 2HB  DPR A   7      -3.335  -1.569  11.313  1.00  0.00           H  
ATOM    114 1HG  DPR A   7      -4.282  -1.746   8.421  1.00  0.00           H  
ATOM    115 2HG  DPR A   7      -4.084  -3.052   9.597  1.00  0.00           H  
ATOM    116 1HD  DPR A   7      -2.226  -2.449   7.693  1.00  0.00           H  
ATOM    117 2HD  DPR A   7      -1.731  -3.152   9.303  1.00  0.00           H  
ATOM    118  N   DLE A   8      -2.691   0.996   7.783  1.00  0.00           N  
ATOM    119  CA  DLE A   8      -3.300   1.985   6.915  1.00  0.00           C  
ATOM    120  C   DLE A   8      -2.656   3.363   6.975  1.00  0.00           C  
ATOM    121  O   DLE A   8      -3.338   4.369   7.172  1.00  0.00           O  
ATOM    122  CB  DLE A   8      -3.235   1.474   5.473  1.00  0.00           C  
ATOM    123  CG  DLE A   8      -4.038   0.189   5.152  1.00  0.00           C  
ATOM    124  CD1 DLE A   8      -3.691  -0.241   3.740  1.00  0.00           C  
ATOM    125  CD2 DLE A   8      -5.542   0.433   5.287  1.00  0.00           C  
ATOM    126  H   DLE A   8      -2.065   0.311   7.384  1.00  0.00           H  
ATOM    127  HA  DLE A   8      -4.337   2.102   7.217  1.00  0.00           H  
ATOM    128 1HB  DLE A   8      -2.188   1.280   5.223  1.00  0.00           H  
ATOM    129 2HB  DLE A   8      -3.613   2.255   4.819  1.00  0.00           H  
ATOM    130  HG  DLE A   8      -3.741  -0.607   5.834  1.00  0.00           H  
ATOM    131 1HD1 DLE A   8      -4.230  -1.156   3.496  1.00  0.00           H  
ATOM    132 2HD1 DLE A   8      -2.617  -0.423   3.668  1.00  0.00           H  
ATOM    133 3HD1 DLE A   8      -3.974   0.543   3.039  1.00  0.00           H  
ATOM    134 1HD2 DLE A   8      -6.077  -0.485   5.043  1.00  0.00           H  
ATOM    135 2HD2 DLE A   8      -5.849   1.221   4.602  1.00  0.00           H  
ATOM    136 3HD2 DLE A   8      -5.793   0.722   6.303  1.00  0.00           H  
TER                                                                             
CONECT    1  120                                                                
CONECT    3   21                                                                
CONECT   21    3   22   27                                                      
CONECT   22   21   23   25   28                                                 
CONECT   23   22   24   35                                                      
CONECT   24   23                                                                
CONECT   25   22   26   29   30                                                 
CONECT   26   25   27   31   32                                                 
CONECT   27   21   26   33   34                                                 
CONECT   28   22                                                                
CONECT   29   25                                                                
CONECT   30   25                                                                
CONECT   31   26                                                                
CONECT   32   26                                                                
CONECT   33   27                                                                
CONECT   34   27                                                                
CONECT   35   23   36   41                                                      
CONECT   36   35   37   39   42                                                 
CONECT   37   36   38   49                                                      
CONECT   38   37                                                                
CONECT   39   36   40   43   44                                                 
CONECT   40   39   41   45   46                                                 
CONECT   41   35   40   47   48                                                 
CONECT   42   36                                                                
CONECT   43   39                                                                
CONECT   44   39                                                                
CONECT   45   40                                                                
CONECT   46   40                                                                
CONECT   47   41                                                                
CONECT   48   41                                                                
CONECT   49   37   50   57                                                      
CONECT   50   49   51   53   58                                                 
CONECT   51   50   52   71                                                      
CONECT   52   51                                                                
CONECT   53   50   54   59   60                                                 
CONECT   54   53   55   56   61                                                 
CONECT   55   54   62   63   64                                                 
CONECT   56   54   65   66   67                                                 
CONECT   57   49   68   69   70                                                 
CONECT   58   50                                                                
CONECT   59   53                                                                
CONECT   60   53                                                                
CONECT   61   54                                                                
CONECT   62   55                                                                
CONECT   63   55                                                                
CONECT   64   55                                                                
CONECT   65   56                                                                
CONECT   66   56                                                                
CONECT   67   56                                                                
CONECT   68   57                                                                
CONECT   69   57                                                                
CONECT   70   57                                                                
CONECT   71   51                                                                
CONECT   92  104                                                                
CONECT  104   92  105  110                                                      
CONECT  105  104  106  108  111                                                 
CONECT  106  105  107  118                                                      
CONECT  107  106                                                                
CONECT  108  105  109  112  113                                                 
CONECT  109  108  110  114  115                                                 
CONECT  110  104  109  116  117                                                 
CONECT  111  105                                                                
CONECT  112  108                                                                
CONECT  113  108                                                                
CONECT  114  109                                                                
CONECT  115  109                                                                
CONECT  116  110                                                                
CONECT  117  110                                                                
CONECT  118  106  119  126                                                      
CONECT  119  118  120  122  127                                                 
CONECT  120    1  119  121                                                      
CONECT  121  120                                                                
CONECT  122  119  123  128  129                                                 
CONECT  123  122  124  125  130                                                 
CONECT  124  123  131  132  133                                                 
CONECT  125  123  134  135  136                                                 
CONECT  126  118                                                                
CONECT  127  119                                                                
CONECT  128  122                                                                
CONECT  129  122                                                                
CONECT  130  123                                                                
CONECT  131  124                                                                
CONECT  132  124                                                                
CONECT  133  124                                                                
CONECT  134  125                                                                
CONECT  135  125                                                                
CONECT  136  125                                                                
C6s 0
end_unsatselection_count 0
nme_count 1
nme_count2 1
oversat 0
score -7.143
silent_score -7.143
time 27
total_hbonds -3
