# Supplementary material for: Accurate de novo design of membrane-traversing macrocycles
Source: Cell. 2022 Sep 15;185(19):3520–3532.e26. doi: 10.1016/j.cell.2022.07.019 (PMC9490236; doi:10.1016/j.cell.2022.07.019)
Supplement: Data S2. Amino acid sequences and computational models, related to Figures 1 and 3 [file mmc6.zip › Supplemental_Data_File_2/design_models/8-mers/D8.11.pdb]

HEADER                                            25-FEB-20   XXXX              
EXPDTA    THEORETICAL MODEL                                                     
REMARK 220                                                                      
REMARK 220 EXPERIMENTAL DETAILS                                                 
REMARK 220  EXPERIMENT TYPE                : THEORETICAL MODELLING              
REMARK 220  DATE OF DATA COLLECTION        : 25-FEB-20                          
REMARK 220                                                                      
REMARK 220 REMARK: MODEL GENERATED BY ROSETTA                                   
REMARK 220  VERSION 2019.50.post.dev+96.master.4bb7883abb1                      
LINK         N   DAL A   1                 C   DIL A   8                  1.33  
ATOM      1  N   DAL A   1       0.231   2.040  -8.456  1.00  0.00           N  
ATOM      2  CA  DAL A   1       0.510   3.470  -8.463  1.00  0.00           C  
ATOM      3  C   DAL A   1       0.247   4.116  -7.115  1.00  0.00           C  
ATOM      4  O   DAL A   1       0.352   3.468  -6.074  1.00  0.00           O  
ATOM      5  CB  DAL A   1       1.971   3.710  -8.820  1.00  0.00           C  
ATOM      6  H   DAL A   1       0.055   1.577  -7.576  1.00  0.00           H  
ATOM      7  HA  DAL A   1      -0.134   3.905  -9.215  1.00  0.00           H  
ATOM      8 1HB  DAL A   1       2.179   4.774  -8.850  1.00  0.00           H  
ATOM      9 2HB  DAL A   1       2.201   3.278  -9.787  1.00  0.00           H  
ATOM     10 3HB  DAL A   1       2.593   3.252  -8.069  1.00  0.00           H  
ATOM     11  N   DPR A   2      -0.106   5.415  -7.062  1.00  0.00           N  
ATOM     12  CA  DPR A   2      -0.278   6.105  -5.820  1.00  0.00           C  
ATOM     13  C   DPR A   2       1.046   5.952  -5.091  1.00  0.00           C  
ATOM     14  O   DPR A   2       2.074   5.752  -5.735  1.00  0.00           O  
ATOM     15  CB  DPR A   2      -0.554   7.555  -6.255  1.00  0.00           C  
ATOM     16  CG  DPR A   2      -1.087   7.430  -7.667  1.00  0.00           C  
ATOM     17  CD  DPR A   2      -0.351   6.241  -8.266  1.00  0.00           C  
ATOM     18  HA  DPR A   2      -1.123   5.650  -5.285  1.00  0.00           H  
ATOM     19 1HB  DPR A   2       0.369   8.154  -6.194  1.00  0.00           H  
ATOM     20 2HB  DPR A   2      -1.290   8.029  -5.590  1.00  0.00           H  
ATOM     21 1HG  DPR A   2      -0.904   8.364  -8.223  1.00  0.00           H  
ATOM     22 2HG  DPR A   2      -2.178   7.284  -7.647  1.00  0.00           H  
ATOM     23 1HD  DPR A   2       0.592   6.538  -8.748  1.00  0.00           H  
ATOM     24 2HD  DPR A   2      -1.053   5.771  -8.959  1.00  0.00           H  
ATOM     25  N   PRO A   3       1.062   6.071  -3.770  1.00  0.00           N  
ATOM     26  CA  PRO A   3       2.209   5.948  -2.880  1.00  0.00           C  
ATOM     27  C   PRO A   3       2.900   4.573  -2.954  1.00  0.00           C  
ATOM     28  O   PRO A   3       3.957   4.389  -2.352  1.00  0.00           O  
ATOM     29  CB  PRO A   3       1.546   6.092  -1.498  1.00  0.00           C  
ATOM     30  CG  PRO A   3       0.275   6.844  -1.734  1.00  0.00           C  
ATOM     31  CD  PRO A   3      -0.209   6.375  -3.063  1.00  0.00           C  
ATOM     32  HA  PRO A   3       2.924   6.759  -3.079  1.00  0.00           H  
ATOM     33 1HB  PRO A   3       1.375   5.092  -1.066  1.00  0.00           H  
ATOM     34 2HB  PRO A   3       2.228   6.618  -0.814  1.00  0.00           H  
ATOM     35 1HG  PRO A   3      -0.441   6.629  -0.921  1.00  0.00           H  
ATOM     36 2HG  PRO A   3       0.466   7.928  -1.706  1.00  0.00           H  
ATOM     37 1HD  PRO A   3      -0.838   5.486  -2.970  1.00  0.00           H  
ATOM     38 2HD  PRO A   3      -0.738   7.209  -3.516  1.00  0.00           H  
ATOM     39  N   DVA A   4       2.274   3.594  -3.622  1.00  0.00           N  
ATOM     40  CA  DVA A   4       2.787   2.237  -3.689  1.00  0.00           C  
ATOM     41  C   DVA A   4       1.677   1.388  -3.123  1.00  0.00           C  
ATOM     42  O   DVA A   4       1.852   0.638  -2.162  1.00  0.00           O  
ATOM     43  CB  DVA A   4       3.113   1.807  -5.136  1.00  0.00           C  
ATOM     44  CG1 DVA A   4       3.578   0.354  -5.172  1.00  0.00           C  
ATOM     45  CG2 DVA A   4       4.173   2.733  -5.693  1.00  0.00           C  
ATOM     46  H   DVA A   4       1.414   3.770  -4.132  1.00  0.00           H  
ATOM     47  HA  DVA A   4       3.674   2.138  -3.065  1.00  0.00           H  
ATOM     48  HB  DVA A   4       2.222   1.868  -5.745  1.00  0.00           H  
ATOM     49 1HG1 DVA A   4       3.795   0.071  -6.199  1.00  0.00           H  
ATOM     50 2HG1 DVA A   4       2.793  -0.297  -4.781  1.00  0.00           H  
ATOM     51 3HG1 DVA A   4       4.477   0.244  -4.565  1.00  0.00           H  
ATOM     52 1HG2 DVA A   4       4.410   2.448  -6.716  1.00  0.00           H  
ATOM     53 2HG2 DVA A   4       5.068   2.668  -5.080  1.00  0.00           H  
ATOM     54 3HG2 DVA A   4       3.799   3.760  -5.681  1.00  0.00           H  
ATOM     55  N   VAL A   5       0.514   1.557  -3.738  1.00  0.00           N  
ATOM     56  CA  VAL A   5      -0.700   0.889  -3.349  1.00  0.00           C  
ATOM     57  C   VAL A   5      -1.187   0.002  -4.513  1.00  0.00           C  
ATOM     58  O   VAL A   5      -0.737   0.178  -5.666  1.00  0.00           O  
ATOM     59  CB  VAL A   5      -1.739   1.975  -2.933  1.00  0.00           C  
ATOM     60  CG1 VAL A   5      -1.173   2.785  -1.760  1.00  0.00           C  
ATOM     61  CG2 VAL A   5      -2.067   2.879  -4.093  1.00  0.00           C  
ATOM     62  H   VAL A   5       0.491   2.192  -4.535  1.00  0.00           H  
ATOM     63  HA  VAL A   5      -0.464   0.278  -2.485  1.00  0.00           H  
ATOM     64  HB  VAL A   5      -2.633   1.518  -2.595  1.00  0.00           H  
ATOM     65 1HG1 VAL A   5      -1.899   3.534  -1.446  1.00  0.00           H  
ATOM     66 2HG1 VAL A   5      -0.961   2.114  -0.928  1.00  0.00           H  
ATOM     67 3HG1 VAL A   5      -0.255   3.281  -2.057  1.00  0.00           H  
ATOM     68 1HG2 VAL A   5      -2.794   3.624  -3.780  1.00  0.00           H  
ATOM     69 2HG2 VAL A   5      -1.186   3.368  -4.412  1.00  0.00           H  
ATOM     70 3HG2 VAL A   5      -2.485   2.292  -4.921  1.00  0.00           H  
ATOM     71  N   PRO A   6      -2.096  -0.968  -4.250  1.00  0.00           N  
ATOM     72  CA  PRO A   6      -2.613  -1.884  -5.232  1.00  0.00           C  
ATOM     73  C   PRO A   6      -3.140  -1.076  -6.406  1.00  0.00           C  
ATOM     74  O   PRO A   6      -3.348   0.126  -6.284  1.00  0.00           O  
ATOM     75  CB  PRO A   6      -3.699  -2.654  -4.456  1.00  0.00           C  
ATOM     76  CG  PRO A   6      -3.281  -2.547  -3.013  1.00  0.00           C  
ATOM     77  CD  PRO A   6      -2.651  -1.190  -2.886  1.00  0.00           C  
ATOM     78  HA  PRO A   6      -1.780  -2.537  -5.523  1.00  0.00           H  
ATOM     79 1HB  PRO A   6      -4.692  -2.220  -4.656  1.00  0.00           H  
ATOM     80 2HB  PRO A   6      -3.734  -3.703  -4.771  1.00  0.00           H  
ATOM     81 1HG  PRO A   6      -4.157  -2.669  -2.357  1.00  0.00           H  
ATOM     82 2HG  PRO A   6      -2.584  -3.361  -2.760  1.00  0.00           H  
ATOM     83 1HD  PRO A   6      -3.432  -0.466  -2.646  1.00  0.00           H  
ATOM     84 2HD  PRO A   6      -1.880  -1.257  -2.117  1.00  0.00           H  
ATOM     85  N   DPR A   7      -3.352  -1.708  -7.556  1.00  0.00           N  
ATOM     86  CA  DPR A   7      -3.754  -1.130  -8.819  1.00  0.00           C  
ATOM     87  C   DPR A   7      -2.513  -0.566  -9.534  1.00  0.00           C  
ATOM     88  O   DPR A   7      -2.549  -0.368 -10.746  1.00  0.00           O  
ATOM     89  CB  DPR A   7      -4.284  -2.351  -9.574  1.00  0.00           C  
ATOM     90  CG  DPR A   7      -3.405  -3.481  -9.108  1.00  0.00           C  
ATOM     91  CD  DPR A   7      -3.146  -3.190  -7.643  1.00  0.00           C  
ATOM     92  HA  DPR A   7      -4.527  -0.363  -8.660  1.00  0.00           H  
ATOM     93 1HB  DPR A   7      -4.217  -2.180 -10.660  1.00  0.00           H  
ATOM     94 2HB  DPR A   7      -5.347  -2.507  -9.341  1.00  0.00           H  
ATOM     95 1HG  DPR A   7      -2.479  -3.506  -9.709  1.00  0.00           H  
ATOM     96 2HG  DPR A   7      -3.912  -4.446  -9.271  1.00  0.00           H  
ATOM     97 1HD  DPR A   7      -2.119  -3.485  -7.413  1.00  0.00           H  
ATOM     98 2HD  DPR A   7      -3.881  -3.728  -7.043  1.00  0.00           H  
ATOM     99  N   DIL A   8      -1.376  -0.469  -8.818  1.00  0.00           N  
ATOM    100  CA  DIL A   8      -0.098  -0.149  -9.426  1.00  0.00           C  
ATOM    101  C   DIL A   8       0.204   1.328  -9.578  1.00  0.00           C  
ATOM    102  O   DIL A   8       0.408   1.819 -10.688  1.00  0.00           O  
ATOM    103  CB  DIL A   8       1.014  -0.766  -8.551  1.00  0.00           C  
ATOM    104  CG1 DIL A   8       0.851  -2.294  -8.558  1.00  0.00           C  
ATOM    105  CG2 DIL A   8       2.429  -0.347  -9.075  1.00  0.00           C  
ATOM    106  CD1 DIL A   8       1.654  -3.002  -7.496  1.00  0.00           C  
ATOM    107  H   DIL A   8      -1.421  -0.628  -7.821  1.00  0.00           H  
ATOM    108  HA  DIL A   8      -0.073  -0.610 -10.410  1.00  0.00           H  
ATOM    109  HB  DIL A   8       0.898  -0.429  -7.523  1.00  0.00           H  
ATOM    110 1HG1 DIL A   8       1.147  -2.672  -9.532  1.00  0.00           H  
ATOM    111 2HG1 DIL A   8      -0.189  -2.535  -8.402  1.00  0.00           H  
ATOM    112 1HG2 DIL A   8       3.200  -0.786  -8.461  1.00  0.00           H  
ATOM    113 2HG2 DIL A   8       2.553   0.729  -9.053  1.00  0.00           H  
ATOM    114 3HG2 DIL A   8       2.550  -0.693 -10.103  1.00  0.00           H  
ATOM    115 1HD1 DIL A   8       1.469  -4.074  -7.567  1.00  0.00           H  
ATOM    116 2HD1 DIL A   8       1.344  -2.646  -6.510  1.00  0.00           H  
ATOM    117 3HD1 DIL A   8       2.713  -2.822  -7.626  1.00  0.00           H  
TER                                                                             
CONECT    1    2    6  101                                                      
CONECT    2    1    3    5    7                                                 
CONECT    3    2    4   11                                                      
CONECT    4    3                                                                
CONECT    5    2    8    9   10                                                 
CONECT    6    1                                                                
CONECT    7    2                                                                
CONECT    8    5                                                                
CONECT    9    5                                                                
CONECT   10    5                                                                
CONECT   11    3   12   17                                                      
CONECT   12   11   13   15   18                                                 
CONECT   13   12   14   25                                                      
CONECT   14   13                                                                
CONECT   15   12   16   19   20                                                 
CONECT   16   15   17   21   22                                                 
CONECT   17   11   16   23   24                                                 
CONECT   18   12                                                                
CONECT   19   15                                                                
CONECT   20   15                                                                
CONECT   21   16                                                                
CONECT   22   16                                                                
CONECT   23   17                                                                
CONECT   24   17                                                                
CONECT   25   13                                                                
CONECT   27   39                                                                
CONECT   39   27   40   46                                                      
CONECT   40   39   41   43   47                                                 
CONECT   41   40   42   55                                                      
CONECT   42   41                                                                
CONECT   43   40   44   45   48                                                 
CONECT   44   43   49   50   51                                                 
CONECT   45   43   52   53   54                                                 
CONECT   46   39                                                                
CONECT   47   40                                                                
CONECT   48   43                                                                
CONECT   49   44                                                                
CONECT   50   44                                                                
CONECT   51   44                                                                
CONECT   52   45                                                                
CONECT   53   45                                                                
CONECT   54   45                                                                
CONECT   55   41                                                                
CONECT   73   85                                                                
CONECT   85   73   86   91                                                      
CONECT   86   85   87   89   92                                                 
CONECT   87   86   88   99                                                      
CONECT   88   87                                                                
CONECT   89   86   90   93   94                                                 
CONECT   90   89   91   95   96                                                 
CONECT   91   85   90   97   98                                                 
CONECT   92   86                                                                
CONECT   93   89                                                                
CONECT   94   89                                                                
CONECT   95   90                                                                
CONECT   96   90                                                                
CONECT   97   91                                                                
CONECT   98   91                                                                
CONECT   99   87  100  107                                                      
CONECT  100   99  101  103  108                                                 
CONECT  101    1  100  102                                                      
CONECT  102  101                                                                
CONECT  103  100  104  105  109                                                 
CONECT  104  103  106  110  111                                                 
CONECT  105  103  112  113  114                                                 
CONECT  106  104  115  116  117                                                 
CONECT  107   99                                                                
CONECT  108  100                                                                
CONECT  109  103                                                                
CONECT  110  104                                                                
CONECT  111  104                                                                
CONECT  112  105                                                                
CONECT  113  105                                                                
CONECT  114  105                                                                
CONECT  115  106                                                                
CONECT  116  106                                                                
CONECT  117  106                                                                
C6s 0
end_unsatselection_count 0
nme_count 0
nme_count2 0
oversat 0
score 0.251
silent_score 0.251
time 36
total_hbonds -4
