# Supplementary material for: Accurate de novo design of membrane-traversing macrocycles
Source: Cell. 2022 Sep 15;185(19):3520–3532.e26. doi: 10.1016/j.cell.2022.07.019 (PMC9490236; doi:10.1016/j.cell.2022.07.019)
Supplement: Data S2. Amino acid sequences and computational models, related to Figures 1 and 3 [file mmc6.zip › Supplemental_Data_File_2/design_models/8-mers/D8.32.pdb]

HEADER                                            25-FEB-20   XXXX              
EXPDTA    THEORETICAL MODEL                                                     
REMARK 220                                                                      
REMARK 220 EXPERIMENTAL DETAILS                                                 
REMARK 220  EXPERIMENT TYPE                : THEORETICAL MODELLING              
REMARK 220  DATE OF DATA COLLECTION        : 25-FEB-20                          
REMARK 220                                                                      
REMARK 220 REMARK: MODEL GENERATED BY ROSETTA                                   
REMARK 220  VERSION 2019.50.post.dev+96.master.4bb7883abb1                      
LINK         N   DPR A   1                 C   DLE A   8                  1.33  
ATOM      1  N   DPR A   1       4.863  15.655  -1.516  1.00  0.00           N  
ATOM      2  CA  DPR A   1       3.453  16.037  -1.548  1.00  0.00           C  
ATOM      3  C   DPR A   1       2.594  14.944  -2.212  1.00  0.00           C  
ATOM      4  O   DPR A   1       3.056  13.823  -2.426  1.00  0.00           O  
ATOM      5  CB  DPR A   1       3.134  16.242  -0.057  1.00  0.00           C  
ATOM      6  CG  DPR A   1       4.469  16.618   0.577  1.00  0.00           C  
ATOM      7  CD  DPR A   1       5.531  15.864  -0.184  1.00  0.00           C  
ATOM      8  HA  DPR A   1       3.391  16.973  -2.113  1.00  0.00           H  
ATOM      9 1HB  DPR A   1       2.696  15.321   0.362  1.00  0.00           H  
ATOM     10 2HB  DPR A   1       2.384  17.038   0.075  1.00  0.00           H  
ATOM     11 1HG  DPR A   1       4.457  16.360   1.648  1.00  0.00           H  
ATOM     12 2HG  DPR A   1       4.616  17.711   0.525  1.00  0.00           H  
ATOM     13 1HD  DPR A   1       5.767  14.951   0.329  1.00  0.00           H  
ATOM     14 2HD  DPR A   1       6.387  16.538  -0.257  1.00  0.00           H  
ATOM     15  N   DPR A   2       1.329  15.219  -2.559  1.00  0.00           N  
ATOM     16  CA  DPR A   2       0.514  14.290  -3.296  1.00  0.00           C  
ATOM     17  C   DPR A   2       0.426  12.938  -2.567  1.00  0.00           C  
ATOM     18  O   DPR A   2       0.638  12.931  -1.347  1.00  0.00           O  
ATOM     19  CB  DPR A   2      -0.847  15.001  -3.358  1.00  0.00           C  
ATOM     20  CG  DPR A   2      -0.506  16.470  -3.194  1.00  0.00           C  
ATOM     21  CD  DPR A   2       0.681  16.509  -2.250  1.00  0.00           C  
ATOM     22  HA  DPR A   2       0.976  14.202  -4.288  1.00  0.00           H  
ATOM     23 1HB  DPR A   2      -1.502  14.618  -2.557  1.00  0.00           H  
ATOM     24 2HB  DPR A   2      -1.343  14.780  -4.309  1.00  0.00           H  
ATOM     25 1HG  DPR A   2      -1.381  17.022  -2.802  1.00  0.00           H  
ATOM     26 2HG  DPR A   2      -0.273  16.913  -4.173  1.00  0.00           H  
ATOM     27 1HD  DPR A   2       0.354  16.528  -1.194  1.00  0.00           H  
ATOM     28 2HD  DPR A   2       1.299  17.356  -2.515  1.00  0.00           H  
ATOM     29  N   LEU A   3       0.084  11.778  -3.272  1.00  0.00           N  
ATOM     30  CA  LEU A   3       0.064  10.469  -2.511  1.00  0.00           C  
ATOM     31  C   LEU A   3       1.505   9.825  -2.441  1.00  0.00           C  
ATOM     32  O   LEU A   3       1.632   8.591  -2.371  1.00  0.00           O  
ATOM     33  CB  LEU A   3      -0.960   9.418  -3.114  1.00  0.00           C  
ATOM     34  CG  LEU A   3      -2.534   9.849  -3.195  1.00  0.00           C  
ATOM     35  CD1 LEU A   3      -3.352   8.715  -3.921  1.00  0.00           C  
ATOM     36  CD2 LEU A   3      -3.106  10.141  -1.748  1.00  0.00           C  
ATOM     37  CN  LEU A   3       0.081  11.770  -4.785  1.00  0.00           C  
ATOM     38  HA  LEU A   3      -0.256  10.650  -1.474  1.00  0.00           H  
ATOM     39 1HB  LEU A   3      -0.623   9.087  -4.099  1.00  0.00           H  
ATOM     40 2HB  LEU A   3      -0.924   8.523  -2.476  1.00  0.00           H  
ATOM     41  HG  LEU A   3      -2.629  10.770  -3.797  1.00  0.00           H  
ATOM     42 1HD1 LEU A   3      -4.402   9.001  -4.002  1.00  0.00           H  
ATOM     43 2HD1 LEU A   3      -2.955   8.552  -4.928  1.00  0.00           H  
ATOM     44 3HD1 LEU A   3      -3.282   7.778  -3.359  1.00  0.00           H  
ATOM     45 1HD2 LEU A   3      -4.156  10.435  -1.816  1.00  0.00           H  
ATOM     46 2HD2 LEU A   3      -3.031   9.244  -1.123  1.00  0.00           H  
ATOM     47 3HD2 LEU A   3      -2.550  10.949  -1.272  1.00  0.00           H  
ATOM     48 1HN  LEU A   3      -0.334  10.883  -5.236  1.00  0.00           H  
ATOM     49 2HN  LEU A   3      -0.494  12.596  -5.177  1.00  0.00           H  
ATOM     50 3HN  LEU A   3       1.112  11.863  -5.134  1.00  0.00           H  
ATOM     51  N   DLE A   4       2.588  10.658  -2.436  1.00  0.00           N  
ATOM     52  CA  DLE A   4       3.989  10.251  -2.322  1.00  0.00           C  
ATOM     53  C   DLE A   4       4.746  10.309  -3.667  1.00  0.00           C  
ATOM     54  O   DLE A   4       4.383  11.083  -4.551  1.00  0.00           O  
ATOM     55  CB  DLE A   4       4.631  11.155  -1.271  1.00  0.00           C  
ATOM     56  CG  DLE A   4       3.986  11.128   0.123  1.00  0.00           C  
ATOM     57  CD1 DLE A   4       4.625  12.193   0.968  1.00  0.00           C  
ATOM     58  CD2 DLE A   4       4.186   9.758   0.770  1.00  0.00           C  
ATOM     59  H   DLE A   4       2.450  11.675  -2.486  1.00  0.00           H  
ATOM     60  HA  DLE A   4       4.014   9.230  -1.972  1.00  0.00           H  
ATOM     61 1HB  DLE A   4       4.551  12.163  -1.630  1.00  0.00           H  
ATOM     62 2HB  DLE A   4       5.659  10.920  -1.165  1.00  0.00           H  
ATOM     63  HG  DLE A   4       2.918  11.356   0.045  1.00  0.00           H  
ATOM     64 1HD1 DLE A   4       4.169  12.196   1.954  1.00  0.00           H  
ATOM     65 2HD1 DLE A   4       4.455  13.147   0.492  1.00  0.00           H  
ATOM     66 3HD1 DLE A   4       5.691  12.006   1.063  1.00  0.00           H  
ATOM     67 1HD2 DLE A   4       3.735   9.765   1.762  1.00  0.00           H  
ATOM     68 2HD2 DLE A   4       5.250   9.545   0.855  1.00  0.00           H  
ATOM     69 3HD2 DLE A   4       3.706   8.991   0.175  1.00  0.00           H  
ATOM     70  N   DPR A   5       5.796   9.474  -3.857  1.00  0.00           N  
ATOM     71  CA  DPR A   5       6.671   9.409  -5.025  1.00  0.00           C  
ATOM     72  C   DPR A   5       7.619  10.615  -5.086  1.00  0.00           C  
ATOM     73  O   DPR A   5       7.759  11.334  -4.102  1.00  0.00           O  
ATOM     74  CB  DPR A   5       7.444   8.099  -4.777  1.00  0.00           C  
ATOM     75  CG  DPR A   5       7.490   7.958  -3.284  1.00  0.00           C  
ATOM     76  CD  DPR A   5       6.172   8.490  -2.795  1.00  0.00           C  
ATOM     77  HA  DPR A   5       6.039   9.343  -5.917  1.00  0.00           H  
ATOM     78 1HB  DPR A   5       8.450   8.148  -5.200  1.00  0.00           H  
ATOM     79 2HB  DPR A   5       6.925   7.266  -5.268  1.00  0.00           H  
ATOM     80 1HG  DPR A   5       8.350   8.519  -2.876  1.00  0.00           H  
ATOM     81 2HG  DPR A   5       7.646   6.902  -3.010  1.00  0.00           H  
ATOM     82 1HD  DPR A   5       6.344   8.960  -1.829  1.00  0.00           H  
ATOM     83 2HD  DPR A   5       5.432   7.674  -2.737  1.00  0.00           H  
ATOM     84  N   PRO A   6       8.367  10.816  -6.170  1.00  0.00           N  
ATOM     85  CA  PRO A   6       9.384  11.825  -6.226  1.00  0.00           C  
ATOM     86  C   PRO A   6       8.730  13.207  -6.167  1.00  0.00           C  
ATOM     87  O   PRO A   6       7.525  13.261  -6.428  1.00  0.00           O  
ATOM     88  CB  PRO A   6      10.076  11.540  -7.572  1.00  0.00           C  
ATOM     89  CG  PRO A   6       9.009  10.850  -8.405  1.00  0.00           C  
ATOM     90  CD  PRO A   6       8.188  10.033  -7.404  1.00  0.00           C  
ATOM     91  HA  PRO A   6      10.053  11.646  -5.376  1.00  0.00           H  
ATOM     92 1HB  PRO A   6      10.418  12.486  -8.029  1.00  0.00           H  
ATOM     93 2HB  PRO A   6      10.971  10.925  -7.405  1.00  0.00           H  
ATOM     94 1HG  PRO A   6       8.406  11.606  -8.930  1.00  0.00           H  
ATOM     95 2HG  PRO A   6       9.483  10.225  -9.181  1.00  0.00           H  
ATOM     96 1HD  PRO A   6       7.138  10.055  -7.723  1.00  0.00           H  
ATOM     97 2HD  PRO A   6       8.577   9.014  -7.313  1.00  0.00           H  
ATOM     98  N   DLE A   7       9.482  14.339  -5.866  1.00  0.00           N  
ATOM     99  CA  DLE A   7       8.766  15.675  -5.812  1.00  0.00           C  
ATOM    100  C   DLE A   7       8.079  15.906  -4.410  1.00  0.00           C  
ATOM    101  O   DLE A   7       7.932  17.059  -3.968  1.00  0.00           O  
ATOM    102  CB  DLE A   7       9.720  16.897  -6.149  1.00  0.00           C  
ATOM    103  CG  DLE A   7      10.457  16.902  -7.622  1.00  0.00           C  
ATOM    104  CD1 DLE A   7      11.440  18.133  -7.701  1.00  0.00           C  
ATOM    105  CD2 DLE A   7       9.394  16.943  -8.784  1.00  0.00           C  
ATOM    106  CN  DLE A   7      10.885  14.203  -5.307  1.00  0.00           C  
ATOM    107  HA  DLE A   7       7.963  15.693  -6.563  1.00  0.00           H  
ATOM    108 1HB  DLE A   7      10.464  17.019  -5.371  1.00  0.00           H  
ATOM    109 2HB  DLE A   7       9.104  17.812  -6.119  1.00  0.00           H  
ATOM    110  HG  DLE A   7      11.057  15.983  -7.727  1.00  0.00           H  
ATOM    111 1HD1 DLE A   7      11.962  18.131  -8.664  1.00  0.00           H  
ATOM    112 2HD1 DLE A   7      12.186  18.070  -6.904  1.00  0.00           H  
ATOM    113 3HD1 DLE A   7      10.888  19.069  -7.600  1.00  0.00           H  
ATOM    114 1HD2 DLE A   7       9.902  16.930  -9.754  1.00  0.00           H  
ATOM    115 2HD2 DLE A   7       8.780  17.843  -8.715  1.00  0.00           H  
ATOM    116 3HD2 DLE A   7       8.741  16.065  -8.734  1.00  0.00           H  
ATOM    117 1HN  DLE A   7      11.463  15.115  -5.296  1.00  0.00           H  
ATOM    118 2HN  DLE A   7      11.467  13.499  -5.883  1.00  0.00           H  
ATOM    119 3HN  DLE A   7      10.819  13.844  -4.282  1.00  0.00           H  
ATOM    120  N   DLE A   8       7.641  14.813  -3.716  1.00  0.00           N  
ATOM    121  CA  DLE A   8       6.963  14.831  -2.418  1.00  0.00           C  
ATOM    122  C   DLE A   8       5.486  15.192  -2.594  1.00  0.00           C  
ATOM    123  O   DLE A   8       4.928  15.053  -3.683  1.00  0.00           O  
ATOM    124  CB  DLE A   8       7.120  13.454  -1.765  1.00  0.00           C  
ATOM    125  CG  DLE A   8       8.540  12.974  -1.447  1.00  0.00           C  
ATOM    126  CD1 DLE A   8       8.462  11.544  -0.928  1.00  0.00           C  
ATOM    127  CD2 DLE A   8       9.203  13.883  -0.414  1.00  0.00           C  
ATOM    128  H   DLE A   8       7.817  13.927  -4.167  1.00  0.00           H  
ATOM    129  HA  DLE A   8       7.439  15.581  -1.803  1.00  0.00           H  
ATOM    130 1HB  DLE A   8       6.709  12.740  -2.468  1.00  0.00           H  
ATOM    131 2HB  DLE A   8       6.557  13.379  -0.878  1.00  0.00           H  
ATOM    132  HG  DLE A   8       9.135  12.969  -2.364  1.00  0.00           H  
ATOM    133 1HD1 DLE A   8       9.460  11.181  -0.715  1.00  0.00           H  
ATOM    134 2HD1 DLE A   8       8.000  10.911  -1.676  1.00  0.00           H  
ATOM    135 3HD1 DLE A   8       7.865  11.518  -0.016  1.00  0.00           H  
ATOM    136 1HD2 DLE A   8      10.202  13.509  -0.198  1.00  0.00           H  
ATOM    137 2HD2 DLE A   8       8.612  13.883   0.510  1.00  0.00           H  
ATOM    138 3HD2 DLE A   8       9.281  14.900  -0.783  1.00  0.00           H  
TER                                                                             
CONECT    1    2    7  122                                                      
CONECT    2    1    3    5    8                                                 
CONECT    3    2    4   15                                                      
CONECT    4    3                                                                
CONECT    5    2    6    9   10                                                 
CONECT    6    5    7   11   12                                                 
CONECT    7    1    6   13   14                                                 
CONECT    8    2                                                                
CONECT    9    5                                                                
CONECT   10    5                                                                
CONECT   11    6                                                                
CONECT   12    6                                                                
CONECT   13    7                                                                
CONECT   14    7                                                                
CONECT   15    3   16   21                                                      
CONECT   16   15   17   19   22                                                 
CONECT   17   16   18   29                                                      
CONECT   18   17                                                                
CONECT   19   16   20   23   24                                                 
CONECT   20   19   21   25   26                                                 
CONECT   21   15   20   27   28                                                 
CONECT   22   16                                                                
CONECT   23   19                                                                
CONECT   24   19                                                                
CONECT   25   20                                                                
CONECT   26   20                                                                
CONECT   27   21                                                                
CONECT   28   21                                                                
CONECT   29   17   30   37                                                      
CONECT   30   29   31   33   38                                                 
CONECT   31   30   32   51                                                      
CONECT   32   31                                                                
CONECT   33   30   34   39   40                                                 
CONECT   34   33   35   36   41                                                 
CONECT   35   34   42   43   44                                                 
CONECT   36   34   45   46   47                                                 
CONECT   37   29   48   49   50                                                 
CONECT   38   30                                                                
CONECT   39   33                                                                
CONECT   40   33                                                                
CONECT   41   34                                                                
CONECT   42   35                                                                
CONECT   43   35                                                                
CONECT   44   35                                                                
CONECT   45   36                                                                
CONECT   46   36                                                                
CONECT   47   36                                                                
CONECT   48   37                                                                
CONECT   49   37                                                                
CONECT   50   37                                                                
CONECT   51   31   52   59                                                      
CONECT   52   51   53   55   60                                                 
CONECT   53   52   54   70                                                      
CONECT   54   53                                                                
CONECT   55   52   56   61   62                                                 
CONECT   56   55   57   58   63                                                 
CONECT   57   56   64   65   66                                                 
CONECT   58   56   67   68   69                                                 
CONECT   59   51                                                                
CONECT   60   52                                                                
CONECT   61   55                                                                
CONECT   62   55                                                                
CONECT   63   56                                                                
CONECT   64   57                                                                
CONECT   65   57                                                                
CONECT   66   57                                                                
CONECT   67   58                                                                
CONECT   68   58                                                                
CONECT   69   58                                                                
CONECT   70   53   71   76                                                      
CONECT   71   70   72   74   77                                                 
CONECT   72   71   73   84                                                      
CONECT   73   72                                                                
CONECT   74   71   75   78   79                                                 
CONECT   75   74   76   80   81                                                 
CONECT   76   70   75   82   83                                                 
CONECT   77   71                                                                
CONECT   78   74                                                                
CONECT   79   74                                                                
CONECT   80   75                                                                
CONECT   81   75                                                                
CONECT   82   76                                                                
CONECT   83   76                                                                
CONECT   84   72                                                                
CONECT   86   98                                                                
CONECT   98   86   99  106                                                      
CONECT   99   98  100  102  107                                                 
CONECT  100   99  101  120                                                      
CONECT  101  100                                                                
CONECT  102   99  103  108  109                                                 
CONECT  103  102  104  105  110                                                 
CONECT  104  103  111  112  113                                                 
CONECT  105  103  114  115  116                                                 
CONECT  106   98  117  118  119                                                 
CONECT  107   99                                                                
CONECT  108  102                                                                
CONECT  109  102                                                                
CONECT  110  103                                                                
CONECT  111  104                                                                
CONECT  112  104                                                                
CONECT  113  104                                                                
CONECT  114  105                                                                
CONECT  115  105                                                                
CONECT  116  105                                                                
CONECT  117  106                                                                
CONECT  118  106                                                                
CONECT  119  106                                                                
CONECT  120  100  121  128                                                      
CONECT  121  120  122  124  129                                                 
CONECT  122    1  121  123                                                      
CONECT  123  122                                                                
CONECT  124  121  125  130  131                                                 
CONECT  125  124  126  127  132                                                 
CONECT  126  125  133  134  135                                                 
CONECT  127  125  136  137  138                                                 
CONECT  128  120                                                                
CONECT  129  121                                                                
CONECT  130  124                                                                
CONECT  131  124                                                                
CONECT  132  125                                                                
CONECT  133  126                                                                
CONECT  134  126                                                                
CONECT  135  126                                                                
CONECT  136  127                                                                
CONECT  137  127                                                                
CONECT  138  127                                                                
C6s 0
end_unsatselection_count 0
nme_count 2
nme_count2 2
oversat 0
score -19.648
silent_score -19.648
time 25
total_hbonds -2
