# Supplementary material for: Accurate de novo design of membrane-traversing macrocycles
Source: Cell. 2022 Sep 15;185(19):3520–3532.e26. doi: 10.1016/j.cell.2022.07.019 (PMC9490236; doi:10.1016/j.cell.2022.07.019)
Supplement: Data S2. Amino acid sequences and computational models, related to Figures 1 and 3 [file mmc6.zip › Supplemental_Data_File_2/design_models/8-mers/D8.9.pdb]

HEADER                                            25-FEB-20   XXXX              
EXPDTA    THEORETICAL MODEL                                                     
REMARK 220                                                                      
REMARK 220 EXPERIMENTAL DETAILS                                                 
REMARK 220  EXPERIMENT TYPE                : THEORETICAL MODELLING              
REMARK 220  DATE OF DATA COLLECTION        : 25-FEB-20                          
REMARK 220                                                                      
REMARK 220 REMARK: MODEL GENERATED BY ROSETTA                                   
REMARK 220  VERSION 2019.50.post.dev+96.master.4bb7883abb1                      
LINK         N   ILE A   1                 C   DLE A   8                  1.33  
ATOM      1  N   ILE A   1       9.427   9.305  -0.778  1.00  0.00           N  
ATOM      2  CA  ILE A   1      10.611   8.990  -1.562  1.00  0.00           C  
ATOM      3  C   ILE A   1      10.221   8.810  -3.043  1.00  0.00           C  
ATOM      4  O   ILE A   1       9.499   7.878  -3.395  1.00  0.00           O  
ATOM      5  CB  ILE A   1      11.326   7.728  -1.051  1.00  0.00           C  
ATOM      6  CG1 ILE A   1      11.801   7.992   0.400  1.00  0.00           C  
ATOM      7  CG2 ILE A   1      12.472   7.339  -1.996  1.00  0.00           C  
ATOM      8  CD1 ILE A   1      12.360   6.790   1.136  1.00  0.00           C  
ATOM      9  H   ILE A   1       8.715   8.599  -0.657  1.00  0.00           H  
ATOM     10  HA  ILE A   1      11.321   9.787  -1.389  1.00  0.00           H  
ATOM     11  HB  ILE A   1      10.607   6.906  -1.005  1.00  0.00           H  
ATOM     12 1HG1 ILE A   1      12.565   8.766   0.374  1.00  0.00           H  
ATOM     13 2HG1 ILE A   1      10.968   8.374   0.962  1.00  0.00           H  
ATOM     14 1HG2 ILE A   1      12.963   6.441  -1.643  1.00  0.00           H  
ATOM     15 2HG2 ILE A   1      12.084   7.146  -2.996  1.00  0.00           H  
ATOM     16 3HG2 ILE A   1      13.195   8.151  -2.043  1.00  0.00           H  
ATOM     17 1HD1 ILE A   1      12.651   7.093   2.143  1.00  0.00           H  
ATOM     18 2HD1 ILE A   1      11.622   6.016   1.200  1.00  0.00           H  
ATOM     19 3HD1 ILE A   1      13.229   6.404   0.621  1.00  0.00           H  
ATOM     20  N   DLE A   2      10.675   9.696  -4.030  1.00  0.00           N  
ATOM     21  CA  DLE A   2      10.240   9.472  -5.476  1.00  0.00           C  
ATOM     22  C   DLE A   2       8.684   9.341  -5.628  1.00  0.00           C  
ATOM     23  O   DLE A   2       8.269   8.353  -6.261  1.00  0.00           O  
ATOM     24  CB  DLE A   2      10.748  10.555  -6.522  1.00  0.00           C  
ATOM     25  CG  DLE A   2      10.310  10.404  -8.103  1.00  0.00           C  
ATOM     26  CD1 DLE A   2      10.894   9.062  -8.713  1.00  0.00           C  
ATOM     27  CD2 DLE A   2      10.807  11.667  -8.903  1.00  0.00           C  
ATOM     28  CN  DLE A   2      11.653  10.806  -3.672  1.00  0.00           C  
ATOM     29  HA  DLE A   2      10.687   8.520  -5.797  1.00  0.00           H  
ATOM     30 1HB  DLE A   2      11.843  10.538  -6.513  1.00  0.00           H  
ATOM     31 2HB  DLE A   2      10.433  11.547  -6.208  1.00  0.00           H  
ATOM     32  HG  DLE A   2       9.210  10.353  -8.178  1.00  0.00           H  
ATOM     33 1HD1 DLE A   2      10.587   8.965  -9.758  1.00  0.00           H  
ATOM     34 2HD1 DLE A   2      10.516   8.197  -8.161  1.00  0.00           H  
ATOM     35 3HD1 DLE A   2      11.987   9.063  -8.665  1.00  0.00           H  
ATOM     36 1HD2 DLE A   2      10.503  11.588  -9.952  1.00  0.00           H  
ATOM     37 2HD2 DLE A   2      11.899  11.749  -8.859  1.00  0.00           H  
ATOM     38 3HD2 DLE A   2      10.366  12.575  -8.480  1.00  0.00           H  
ATOM     39 1HN  DLE A   2      11.919  11.482  -4.464  1.00  0.00           H  
ATOM     40 2HN  DLE A   2      12.579  10.376  -3.315  1.00  0.00           H  
ATOM     41 3HN  DLE A   2      11.228  11.419  -2.881  1.00  0.00           H  
ATOM     42  N   DLE A   3       7.789  10.292  -5.104  1.00  0.00           N  
ATOM     43  CA  DLE A   3       6.311  10.047  -5.362  1.00  0.00           C  
ATOM     44  C   DLE A   3       5.674   8.907  -4.484  1.00  0.00           C  
ATOM     45  O   DLE A   3       4.448   8.720  -4.563  1.00  0.00           O  
ATOM     46  CB  DLE A   3       5.415  11.347  -5.203  1.00  0.00           C  
ATOM     47  CG  DLE A   3       5.714  12.608  -6.221  1.00  0.00           C  
ATOM     48  CD1 DLE A   3       4.822  13.835  -5.795  1.00  0.00           C  
ATOM     49  CD2 DLE A   3       5.454  12.192  -7.727  1.00  0.00           C  
ATOM     50  CN  DLE A   3       8.226  11.372  -4.131  1.00  0.00           C  
ATOM     51  HA  DLE A   3       6.192   9.730  -6.405  1.00  0.00           H  
ATOM     52 1HB  DLE A   3       5.437  11.692  -4.171  1.00  0.00           H  
ATOM     53 2HB  DLE A   3       4.366  11.066  -5.400  1.00  0.00           H  
ATOM     54  HG  DLE A   3       6.766  12.911  -6.126  1.00  0.00           H  
ATOM     55 1HD1 DLE A   3       5.029  14.690  -6.444  1.00  0.00           H  
ATOM     56 2HD1 DLE A   3       5.042  14.120  -4.762  1.00  0.00           H  
ATOM     57 3HD1 DLE A   3       3.761  13.581  -5.873  1.00  0.00           H  
ATOM     58 1HD2 DLE A   3       5.668  13.038  -8.386  1.00  0.00           H  
ATOM     59 2HD2 DLE A   3       4.411  11.891  -7.865  1.00  0.00           H  
ATOM     60 3HD2 DLE A   3       6.103  11.364  -8.012  1.00  0.00           H  
ATOM     61 1HN  DLE A   3       7.540  12.186  -3.996  1.00  0.00           H  
ATOM     62 2HN  DLE A   3       9.143  11.831  -4.445  1.00  0.00           H  
ATOM     63 3HN  DLE A   3       8.381  10.922  -3.162  1.00  0.00           H  
ATOM     64  N   ILE A   4       6.459   8.124  -3.668  1.00  0.00           N  
ATOM     65  CA  ILE A   4       5.899   7.025  -2.856  1.00  0.00           C  
ATOM     66  C   ILE A   4       5.356   7.609  -1.549  1.00  0.00           C  
ATOM     67  O   ILE A   4       6.140   8.186  -0.786  1.00  0.00           O  
ATOM     68  CB  ILE A   4       6.985   5.981  -2.538  1.00  0.00           C  
ATOM     69  CG1 ILE A   4       7.537   5.393  -3.855  1.00  0.00           C  
ATOM     70  CG2 ILE A   4       6.382   4.875  -1.664  1.00  0.00           C  
ATOM     71  CD1 ILE A   4       8.811   4.579  -3.686  1.00  0.00           C  
ATOM     72  H   ILE A   4       7.475   8.252  -3.629  1.00  0.00           H  
ATOM     73  HA  ILE A   4       5.128   6.525  -3.433  1.00  0.00           H  
ATOM     74  HB  ILE A   4       7.812   6.457  -2.014  1.00  0.00           H  
ATOM     75 1HG1 ILE A   4       6.775   4.766  -4.308  1.00  0.00           H  
ATOM     76 2HG1 ILE A   4       7.761   6.215  -4.542  1.00  0.00           H  
ATOM     77 1HG2 ILE A   4       7.124   4.135  -1.437  1.00  0.00           H  
ATOM     78 2HG2 ILE A   4       6.009   5.294  -0.730  1.00  0.00           H  
ATOM     79 3HG2 ILE A   4       5.565   4.397  -2.195  1.00  0.00           H  
ATOM     80 1HD1 ILE A   4       9.135   4.220  -4.662  1.00  0.00           H  
ATOM     81 2HD1 ILE A   4       9.588   5.221  -3.258  1.00  0.00           H  
ATOM     82 3HD1 ILE A   4       8.647   3.730  -3.037  1.00  0.00           H  
ATOM     83  N   PRO A   5       4.052   7.447  -1.234  1.00  0.00           N  
ATOM     84  CA  PRO A   5       3.407   8.031  -0.079  1.00  0.00           C  
ATOM     85  C   PRO A   5       3.990   7.471   1.191  1.00  0.00           C  
ATOM     86  O   PRO A   5       4.662   6.440   1.156  1.00  0.00           O  
ATOM     87  CB  PRO A   5       1.928   7.661  -0.286  1.00  0.00           C  
ATOM     88  CG  PRO A   5       1.950   6.448  -1.171  1.00  0.00           C  
ATOM     89  CD  PRO A   5       3.151   6.644  -2.081  1.00  0.00           C  
ATOM     90  HA  PRO A   5       3.540   9.111  -0.147  1.00  0.00           H  
ATOM     91 1HB  PRO A   5       1.438   7.445   0.672  1.00  0.00           H  
ATOM     92 2HB  PRO A   5       1.392   8.508  -0.740  1.00  0.00           H  
ATOM     93 1HG  PRO A   5       2.031   5.536  -0.557  1.00  0.00           H  
ATOM     94 2HG  PRO A   5       1.006   6.369  -1.731  1.00  0.00           H  
ATOM     95 1HD  PRO A   5       3.556   5.647  -2.270  1.00  0.00           H  
ATOM     96 2HD  PRO A   5       2.892   7.187  -3.009  1.00  0.00           H  
ATOM     97  N   DPR A   6       3.746   8.098   2.347  1.00  0.00           N  
ATOM     98  CA  DPR A   6       4.245   7.690   3.644  1.00  0.00           C  
ATOM     99  C   DPR A   6       5.734   8.022   3.745  1.00  0.00           C  
ATOM    100  O   DPR A   6       6.131   8.879   4.533  1.00  0.00           O  
ATOM    101  CB  DPR A   6       3.403   8.538   4.604  1.00  0.00           C  
ATOM    102  CG  DPR A   6       3.127   9.809   3.834  1.00  0.00           C  
ATOM    103  CD  DPR A   6       2.923   9.349   2.395  1.00  0.00           C  
ATOM    104  HA  DPR A   6       4.062   6.615   3.791  1.00  0.00           H  
ATOM    105 1HB  DPR A   6       3.960   8.716   5.538  1.00  0.00           H  
ATOM    106 2HB  DPR A   6       2.487   7.996   4.879  1.00  0.00           H  
ATOM    107 1HG  DPR A   6       3.980  10.503   3.941  1.00  0.00           H  
ATOM    108 2HG  DPR A   6       2.248  10.324   4.252  1.00  0.00           H  
ATOM    109 1HD  DPR A   6       3.305  10.128   1.745  1.00  0.00           H  
ATOM    110 2HD  DPR A   6       1.863   9.140   2.211  1.00  0.00           H  
ATOM    111  N   LEU A   7       6.532   7.356   2.913  1.00  0.00           N  
ATOM    112  CA  LEU A   7       7.967   7.574   2.815  1.00  0.00           C  
ATOM    113  C   LEU A   7       8.371   8.921   2.210  1.00  0.00           C  
ATOM    114  O   LEU A   7       9.373   9.501   2.629  1.00  0.00           O  
ATOM    115  CB  LEU A   7       8.551   6.494   1.903  1.00  0.00           C  
ATOM    116  CG  LEU A   7       8.557   5.040   2.415  1.00  0.00           C  
ATOM    117  CD1 LEU A   7       9.018   4.137   1.277  1.00  0.00           C  
ATOM    118  CD2 LEU A   7       9.496   4.897   3.618  1.00  0.00           C  
ATOM    119  H   LEU A   7       6.089   6.673   2.302  1.00  0.00           H  
ATOM    120  HA  LEU A   7       8.391   7.514   3.812  1.00  0.00           H  
ATOM    121 1HB  LEU A   7       7.988   6.509   0.965  1.00  0.00           H  
ATOM    122 2HB  LEU A   7       9.547   6.760   1.688  1.00  0.00           H  
ATOM    123  HG  LEU A   7       7.547   4.747   2.699  1.00  0.00           H  
ATOM    124 1HD1 LEU A   7       9.014   3.100   1.614  1.00  0.00           H  
ATOM    125 2HD1 LEU A   7       8.347   4.245   0.446  1.00  0.00           H  
ATOM    126 3HD1 LEU A   7      10.019   4.405   0.964  1.00  0.00           H  
ATOM    127 1HD2 LEU A   7       9.494   3.861   3.952  1.00  0.00           H  
ATOM    128 2HD2 LEU A   7      10.507   5.182   3.332  1.00  0.00           H  
ATOM    129 3HD2 LEU A   7       9.167   5.528   4.437  1.00  0.00           H  
ATOM    130  N   DLE A   8       7.609   9.429   1.227  1.00  0.00           N  
ATOM    131  CA  DLE A   8       7.976  10.691   0.574  1.00  0.00           C  
ATOM    132  C   DLE A   8       9.258  10.498  -0.217  1.00  0.00           C  
ATOM    133  O   DLE A   8      10.079  11.409  -0.320  1.00  0.00           O  
ATOM    134  CB  DLE A   8       6.926  11.092  -0.467  1.00  0.00           C  
ATOM    135  CG  DLE A   8       5.536  11.403   0.022  1.00  0.00           C  
ATOM    136  CD1 DLE A   8       4.634  11.552  -1.202  1.00  0.00           C  
ATOM    137  CD2 DLE A   8       5.519  12.658   0.878  1.00  0.00           C  
ATOM    138  H   DLE A   8       6.775   8.945   0.928  1.00  0.00           H  
ATOM    139  HA  DLE A   8       8.129  11.464   1.323  1.00  0.00           H  
ATOM    140 1HB  DLE A   8       6.871  10.341  -1.233  1.00  0.00           H  
ATOM    141 2HB  DLE A   8       7.288  11.999  -0.946  1.00  0.00           H  
ATOM    142  HG  DLE A   8       5.186  10.574   0.609  1.00  0.00           H  
ATOM    143 1HD1 DLE A   8       3.612  11.746  -0.881  1.00  0.00           H  
ATOM    144 2HD1 DLE A   8       4.658  10.629  -1.793  1.00  0.00           H  
ATOM    145 3HD1 DLE A   8       4.983  12.379  -1.815  1.00  0.00           H  
ATOM    146 1HD2 DLE A   8       4.500  12.849   1.213  1.00  0.00           H  
ATOM    147 2HD2 DLE A   8       5.874  13.509   0.296  1.00  0.00           H  
ATOM    148 3HD2 DLE A   8       6.157  12.523   1.749  1.00  0.00           H  
TER                                                                             
CONECT    1  132                                                                
CONECT    3   20                                                                
CONECT   20    3   21   28                                                      
CONECT   21   20   22   24   29                                                 
CONECT   22   21   23   42                                                      
CONECT   23   22                                                                
CONECT   24   21   25   30   31                                                 
CONECT   25   24   26   27   32                                                 
CONECT   26   25   33   34   35                                                 
CONECT   27   25   36   37   38                                                 
CONECT   28   20   39   40   41                                                 
CONECT   29   21                                                                
CONECT   30   24                                                                
CONECT   31   24                                                                
CONECT   32   25                                                                
CONECT   33   26                                                                
CONECT   34   26                                                                
CONECT   35   26                                                                
CONECT   36   27                                                                
CONECT   37   27                                                                
CONECT   38   27                                                                
CONECT   39   28                                                                
CONECT   40   28                                                                
CONECT   41   28                                                                
CONECT   42   22   43   50                                                      
CONECT   43   42   44   46   51                                                 
CONECT   44   43   45   64                                                      
CONECT   45   44                                                                
CONECT   46   43   47   52   53                                                 
CONECT   47   46   48   49   54                                                 
CONECT   48   47   55   56   57                                                 
CONECT   49   47   58   59   60                                                 
CONECT   50   42   61   62   63                                                 
CONECT   51   43                                                                
CONECT   52   46                                                                
CONECT   53   46                                                                
CONECT   54   47                                                                
CONECT   55   48                                                                
CONECT   56   48                                                                
CONECT   57   48                                                                
CONECT   58   49                                                                
CONECT   59   49                                                                
CONECT   60   49                                                                
CONECT   61   50                                                                
CONECT   62   50                                                                
CONECT   63   50                                                                
CONECT   64   44                                                                
CONECT   85   97                                                                
CONECT   97   85   98  103                                                      
CONECT   98   97   99  101  104                                                 
CONECT   99   98  100  111                                                      
CONECT  100   99                                                                
CONECT  101   98  102  105  106                                                 
CONECT  102  101  103  107  108                                                 
CONECT  103   97  102  109  110                                                 
CONECT  104   98                                                                
CONECT  105  101                                                                
CONECT  106  101                                                                
CONECT  107  102                                                                
CONECT  108  102                                                                
CONECT  109  103                                                                
CONECT  110  103                                                                
CONECT  111   99                                                                
CONECT  113  130                                                                
CONECT  130  113  131  138                                                      
CONECT  131  130  132  134  139                                                 
CONECT  132    1  131  133                                                      
CONECT  133  132                                                                
CONECT  134  131  135  140  141                                                 
CONECT  135  134  136  137  142                                                 
CONECT  136  135  143  144  145                                                 
CONECT  137  135  146  147  148                                                 
CONECT  138  130                                                                
CONECT  139  131                                                                
CONECT  140  134                                                                
CONECT  141  134                                                                
CONECT  142  135                                                                
CONECT  143  136                                                                
CONECT  144  136                                                                
CONECT  145  136                                                                
CONECT  146  137                                                                
CONECT  147  137                                                                
CONECT  148  137                                                                
C6s 0
end_unsatselection_count 0
nme_count 2
nme_count2 2
oversat 0
score -8.168
silent_score -8.168
time 31
total_hbonds -3
