# Supplementary material for: Accurate de novo design of membrane-traversing macrocycles
Source: Cell. 2022 Sep 15;185(19):3520–3532.e26. doi: 10.1016/j.cell.2022.07.019 (PMC9490236; doi:10.1016/j.cell.2022.07.019)
Supplement: Data S2. Amino acid sequences and computational models, related to Figures 1 and 3 [file mmc6.zip › Supplemental_Data_File_2/design_models/8-mers/D8.6.pdb]

HEADER                                            25-FEB-20   XXXX              
EXPDTA    THEORETICAL MODEL                                                     
REMARK 220                                                                      
REMARK 220 EXPERIMENTAL DETAILS                                                 
REMARK 220  EXPERIMENT TYPE                : THEORETICAL MODELLING              
REMARK 220  DATE OF DATA COLLECTION        : 25-FEB-20                          
REMARK 220                                                                      
REMARK 220 REMARK: MODEL GENERATED BY ROSETTA                                   
REMARK 220  VERSION 2019.50.post.dev+96.master.4bb7883abb1                      
LINK         N   LEU A   1                 C   DLE A   8                  1.33  
ATOM      1  N   LEU A   1       7.216   8.334   5.506  1.00  0.00           N  
ATOM      2  CA  LEU A   1       7.585   9.552   4.796  1.00  0.00           C  
ATOM      3  C   LEU A   1       6.435  10.551   4.781  1.00  0.00           C  
ATOM      4  O   LEU A   1       5.266  10.166   4.798  1.00  0.00           O  
ATOM      5  CB  LEU A   1       8.045   9.233   3.359  1.00  0.00           C  
ATOM      6  CG  LEU A   1       9.349   8.402   3.201  1.00  0.00           C  
ATOM      7  CD1 LEU A   1       9.475   7.956   1.765  1.00  0.00           C  
ATOM      8  CD2 LEU A   1      10.562   9.256   3.592  1.00  0.00           C  
ATOM      9  H   LEU A   1       6.295   7.944   5.369  1.00  0.00           H  
ATOM     10  HA  LEU A   1       8.413   9.978   5.334  1.00  0.00           H  
ATOM     11 1HB  LEU A   1       7.251   8.661   2.889  1.00  0.00           H  
ATOM     12 2HB  LEU A   1       8.160  10.159   2.804  1.00  0.00           H  
ATOM     13  HG  LEU A   1       9.308   7.515   3.828  1.00  0.00           H  
ATOM     14 1HD1 LEU A   1      10.385   7.368   1.650  1.00  0.00           H  
ATOM     15 2HD1 LEU A   1       8.622   7.341   1.502  1.00  0.00           H  
ATOM     16 3HD1 LEU A   1       9.517   8.824   1.109  1.00  0.00           H  
ATOM     17 1HD2 LEU A   1      11.469   8.666   3.468  1.00  0.00           H  
ATOM     18 2HD2 LEU A   1      10.612  10.138   2.956  1.00  0.00           H  
ATOM     19 3HD2 LEU A   1      10.489   9.566   4.632  1.00  0.00           H  
ATOM     20  N   PRO A   2       6.682  11.873   4.750  1.00  0.00           N  
ATOM     21  CA  PRO A   2       5.635  12.860   4.667  1.00  0.00           C  
ATOM     22  C   PRO A   2       4.868  12.557   3.391  1.00  0.00           C  
ATOM     23  O   PRO A   2       5.394  11.856   2.522  1.00  0.00           O  
ATOM     24  CB  PRO A   2       6.401  14.189   4.579  1.00  0.00           C  
ATOM     25  CG  PRO A   2       7.768  13.889   5.172  1.00  0.00           C  
ATOM     26  CD  PRO A   2       8.053  12.432   4.807  1.00  0.00           C  
ATOM     27  HA  PRO A   2       5.015  12.779   5.569  1.00  0.00           H  
ATOM     28 1HB  PRO A   2       6.454  14.531   3.531  1.00  0.00           H  
ATOM     29 2HB  PRO A   2       5.870  14.969   5.141  1.00  0.00           H  
ATOM     30 1HG  PRO A   2       8.520  14.582   4.756  1.00  0.00           H  
ATOM     31 2HG  PRO A   2       7.752  14.059   6.258  1.00  0.00           H  
ATOM     32 1HD  PRO A   2       8.572  12.335   3.842  1.00  0.00           H  
ATOM     33 2HD  PRO A   2       8.636  12.028   5.642  1.00  0.00           H  
ATOM     34  N   DPR A   3       3.659  13.084   3.204  1.00  0.00           N  
ATOM     35  CA  DPR A   3       2.833  12.884   2.024  1.00  0.00           C  
ATOM     36  C   DPR A   3       2.235  11.471   1.976  1.00  0.00           C  
ATOM     37  O   DPR A   3       1.021  11.309   2.070  1.00  0.00           O  
ATOM     38  CB  DPR A   3       1.753  13.956   2.207  1.00  0.00           C  
ATOM     39  CG  DPR A   3       1.606  14.095   3.702  1.00  0.00           C  
ATOM     40  CD  DPR A   3       3.030  13.940   4.240  1.00  0.00           C  
ATOM     41  HA  DPR A   3       3.435  13.083   1.125  1.00  0.00           H  
ATOM     42 1HB  DPR A   3       0.822  13.641   1.711  1.00  0.00           H  
ATOM     43 2HB  DPR A   3       2.068  14.891   1.719  1.00  0.00           H  
ATOM     44 1HG  DPR A   3       0.917  13.320   4.083  1.00  0.00           H  
ATOM     45 2HG  DPR A   3       1.156  15.068   3.951  1.00  0.00           H  
ATOM     46 1HD  DPR A   3       2.981  13.444   5.207  1.00  0.00           H  
ATOM     47 2HD  DPR A   3       3.530  14.916   4.300  1.00  0.00           H  
ATOM     48  N   LEU A   4       3.110  10.468   1.844  1.00  0.00           N  
ATOM     49  CA  LEU A   4       2.719   9.060   1.814  1.00  0.00           C  
ATOM     50  C   LEU A   4       2.180   8.535   3.142  1.00  0.00           C  
ATOM     51  O   LEU A   4       1.291   7.677   3.152  1.00  0.00           O  
ATOM     52  CB  LEU A   4       3.950   8.216   1.471  1.00  0.00           C  
ATOM     53  CG  LEU A   4       4.536   8.349   0.061  1.00  0.00           C  
ATOM     54  CD1 LEU A   4       5.837   7.574   0.019  1.00  0.00           C  
ATOM     55  CD2 LEU A   4       3.559   7.801  -0.981  1.00  0.00           C  
ATOM     56  H   LEU A   4       4.094  10.726   1.781  1.00  0.00           H  
ATOM     57  HA  LEU A   4       1.945   8.935   1.064  1.00  0.00           H  
ATOM     58 1HB  LEU A   4       4.735   8.452   2.196  1.00  0.00           H  
ATOM     59 2HB  LEU A   4       3.678   7.184   1.586  1.00  0.00           H  
ATOM     60  HG  LEU A   4       4.752   9.396  -0.156  1.00  0.00           H  
ATOM     61 1HD1 LEU A   4       6.284   7.657  -0.971  1.00  0.00           H  
ATOM     62 2HD1 LEU A   4       6.512   7.982   0.754  1.00  0.00           H  
ATOM     63 3HD1 LEU A   4       5.646   6.522   0.241  1.00  0.00           H  
ATOM     64 1HD2 LEU A   4       4.004   7.887  -1.971  1.00  0.00           H  
ATOM     65 2HD2 LEU A   4       3.353   6.751  -0.769  1.00  0.00           H  
ATOM     66 3HD2 LEU A   4       2.629   8.358  -0.964  1.00  0.00           H  
ATOM     67  N   DVA A   5       2.703   9.034   4.258  1.00  0.00           N  
ATOM     68  CA  DVA A   5       2.244   8.563   5.547  1.00  0.00           C  
ATOM     69  C   DVA A   5       2.865   7.190   5.935  1.00  0.00           C  
ATOM     70  O   DVA A   5       4.102   7.127   5.996  1.00  0.00           O  
ATOM     71  CB  DVA A   5       2.620   9.585   6.630  1.00  0.00           C  
ATOM     72  CG1 DVA A   5       2.230   9.067   8.025  1.00  0.00           C  
ATOM     73  CG2 DVA A   5       1.929  10.889   6.302  1.00  0.00           C  
ATOM     74  H   DVA A   5       3.456   9.724   4.214  1.00  0.00           H  
ATOM     75  HA  DVA A   5       1.163   8.561   5.493  1.00  0.00           H  
ATOM     76  HB  DVA A   5       3.697   9.733   6.629  1.00  0.00           H  
ATOM     77 1HG1 DVA A   5       2.511   9.809   8.769  1.00  0.00           H  
ATOM     78 2HG1 DVA A   5       2.750   8.135   8.244  1.00  0.00           H  
ATOM     79 3HG1 DVA A   5       1.157   8.904   8.067  1.00  0.00           H  
ATOM     80 1HG2 DVA A   5       2.194  11.640   7.044  1.00  0.00           H  
ATOM     81 2HG2 DVA A   5       0.852  10.740   6.301  1.00  0.00           H  
ATOM     82 3HG2 DVA A   5       2.244  11.220   5.317  1.00  0.00           H  
ATOM     83  N   DAL A   6       2.037   6.084   6.214  1.00  0.00           N  
ATOM     84  CA  DAL A   6       2.535   4.716   6.626  1.00  0.00           C  
ATOM     85  C   DAL A   6       3.956   4.278   6.094  1.00  0.00           C  
ATOM     86  O   DAL A   6       4.716   3.691   6.876  1.00  0.00           O  
ATOM     87  CB  DAL A   6       2.486   4.660   8.180  1.00  0.00           C  
ATOM     88  CN  DAL A   6       0.528   6.197   6.153  1.00  0.00           C  
ATOM     89  HA  DAL A   6       1.836   3.957   6.240  1.00  0.00           H  
ATOM     90 1HB  DAL A   6       2.773   3.666   8.540  1.00  0.00           H  
ATOM     91 2HB  DAL A   6       1.479   4.878   8.539  1.00  0.00           H  
ATOM     92 3HB  DAL A   6       3.164   5.393   8.600  1.00  0.00           H  
ATOM     93 1HN  DAL A   6      -0.002   5.281   6.398  1.00  0.00           H  
ATOM     94 2HN  DAL A   6       0.178   6.952   6.842  1.00  0.00           H  
ATOM     95 3HN  DAL A   6       0.236   6.477   5.144  1.00  0.00           H  
ATOM     96  N   DAL A   7       4.373   4.533   4.775  1.00  0.00           N  
ATOM     97  CA  DAL A   7       5.777   4.177   4.318  1.00  0.00           C  
ATOM     98  C   DAL A   7       6.930   4.821   5.184  1.00  0.00           C  
ATOM     99  O   DAL A   7       8.111   4.490   4.968  1.00  0.00           O  
ATOM    100  CB  DAL A   7       5.939   2.633   4.260  1.00  0.00           C  
ATOM    101  CN  DAL A   7       3.476   5.090   3.702  1.00  0.00           C  
ATOM    102  HA  DAL A   7       5.928   4.554   3.295  1.00  0.00           H  
ATOM    103 1HB  DAL A   7       6.929   2.366   3.875  1.00  0.00           H  
ATOM    104 2HB  DAL A   7       5.181   2.209   3.599  1.00  0.00           H  
ATOM    105 3HB  DAL A   7       5.823   2.193   5.252  1.00  0.00           H  
ATOM    106 1HN  DAL A   7       3.681   6.133   3.543  1.00  0.00           H  
ATOM    107 2HN  DAL A   7       3.625   4.577   2.761  1.00  0.00           H  
ATOM    108 3HN  DAL A   7       2.430   4.977   3.953  1.00  0.00           H  
ATOM    109  N   DLE A   8       6.606   5.763   6.119  1.00  0.00           N  
ATOM    110  CA  DLE A   8       7.548   6.465   7.003  1.00  0.00           C  
ATOM    111  C   DLE A   8       8.061   7.723   6.329  1.00  0.00           C  
ATOM    112  O   DLE A   8       9.201   8.135   6.548  1.00  0.00           O  
ATOM    113  CB  DLE A   8       6.794   6.907   8.266  1.00  0.00           C  
ATOM    114  CG  DLE A   8       6.172   5.809   9.142  1.00  0.00           C  
ATOM    115  CD1 DLE A   8       5.377   6.486  10.239  1.00  0.00           C  
ATOM    116  CD2 DLE A   8       7.250   4.905   9.715  1.00  0.00           C  
ATOM    117  H   DLE A   8       5.620   5.974   6.184  1.00  0.00           H  
ATOM    118  HA  DLE A   8       8.396   5.826   7.249  1.00  0.00           H  
ATOM    119 1HB  DLE A   8       5.970   7.551   7.944  1.00  0.00           H  
ATOM    120 2HB  DLE A   8       7.465   7.493   8.884  1.00  0.00           H  
ATOM    121  HG  DLE A   8       5.503   5.221   8.555  1.00  0.00           H  
ATOM    122 1HD1 DLE A   8       4.904   5.725  10.864  1.00  0.00           H  
ATOM    123 2HD1 DLE A   8       4.605   7.113   9.792  1.00  0.00           H  
ATOM    124 3HD1 DLE A   8       6.036   7.097  10.851  1.00  0.00           H  
ATOM    125 1HD2 DLE A   8       6.774   4.139  10.335  1.00  0.00           H  
ATOM    126 2HD2 DLE A   8       7.939   5.484  10.323  1.00  0.00           H  
ATOM    127 3HD2 DLE A   8       7.793   4.413   8.910  1.00  0.00           H  
TER                                                                             
CONECT    1  111                                                                
CONECT   22   34                                                                
CONECT   34   22   35   40                                                      
CONECT   35   34   36   38   41                                                 
CONECT   36   35   37   48                                                      
CONECT   37   36                                                                
CONECT   38   35   39   42   43                                                 
CONECT   39   38   40   44   45                                                 
CONECT   40   34   39   46   47                                                 
CONECT   41   35                                                                
CONECT   42   38                                                                
CONECT   43   38                                                                
CONECT   44   39                                                                
CONECT   45   39                                                                
CONECT   46   40                                                                
CONECT   47   40                                                                
CONECT   48   36                                                                
CONECT   50   67                                                                
CONECT   67   50   68   74                                                      
CONECT   68   67   69   71   75                                                 
CONECT   69   68   70   83                                                      
CONECT   70   69                                                                
CONECT   71   68   72   73   76                                                 
CONECT   72   71   77   78   79                                                 
CONECT   73   71   80   81   82                                                 
CONECT   74   67                                                                
CONECT   75   68                                                                
CONECT   76   71                                                                
CONECT   77   72                                                                
CONECT   78   72                                                                
CONECT   79   72                                                                
CONECT   80   73                                                                
CONECT   81   73                                                                
CONECT   82   73                                                                
CONECT   83   69   84   88                                                      
CONECT   84   83   85   87   89                                                 
CONECT   85   84   86   96                                                      
CONECT   86   85                                                                
CONECT   87   84   90   91   92                                                 
CONECT   88   83   93   94   95                                                 
CONECT   89   84                                                                
CONECT   90   87                                                                
CONECT   91   87                                                                
CONECT   92   87                                                                
CONECT   93   88                                                                
CONECT   94   88                                                                
CONECT   95   88                                                                
CONECT   96   85   97  101                                                      
CONECT   97   96   98  100  102                                                 
CONECT   98   97   99  109                                                      
CONECT   99   98                                                                
CONECT  100   97  103  104  105                                                 
CONECT  101   96  106  107  108                                                 
CONECT  102   97                                                                
CONECT  103  100                                                                
CONECT  104  100                                                                
CONECT  105  100                                                                
CONECT  106  101                                                                
CONECT  107  101                                                                
CONECT  108  101                                                                
CONECT  109   98  110  117                                                      
CONECT  110  109  111  113  118                                                 
CONECT  111    1  110  112                                                      
CONECT  112  111                                                                
CONECT  113  110  114  119  120                                                 
CONECT  114  113  115  116  121                                                 
CONECT  115  114  122  123  124                                                 
CONECT  116  114  125  126  127                                                 
CONECT  117  109                                                                
CONECT  118  110                                                                
CONECT  119  113                                                                
CONECT  120  113                                                                
CONECT  121  114                                                                
CONECT  122  115                                                                
CONECT  123  115                                                                
CONECT  124  115                                                                
CONECT  125  116                                                                
CONECT  126  116                                                                
CONECT  127  116                                                                
C6s 0
end_unsatselection_count 0
nme_count 2
nme_count2 2
oversat 0
score -0.625
silent_score -0.625
time 36
total_hbonds -3
