# Supplementary material for: Accurate de novo design of membrane-traversing macrocycles
Source: Cell. 2022 Sep 15;185(19):3520–3532.e26. doi: 10.1016/j.cell.2022.07.019 (PMC9490236; doi:10.1016/j.cell.2022.07.019)
Supplement: Data S2. Amino acid sequences and computational models, related to Figures 1 and 3 [file mmc6.zip › Supplemental_Data_File_2/design_models/8-mers/D8.29.pdb]

HEADER                                            25-FEB-20   XXXX              
EXPDTA    THEORETICAL MODEL                                                     
REMARK 220                                                                      
REMARK 220 EXPERIMENTAL DETAILS                                                 
REMARK 220  EXPERIMENT TYPE                : THEORETICAL MODELLING              
REMARK 220  DATE OF DATA COLLECTION        : 25-FEB-20                          
REMARK 220                                                                      
REMARK 220 REMARK: MODEL GENERATED BY ROSETTA                                   
REMARK 220  VERSION 2019.50.post.dev+96.master.4bb7883abb1                      
LINK         N   MET A   1                 C   PRO A   8                  1.33  
ATOM      1  N   MET A   1       2.053   3.946   4.172  1.00  0.00           N  
ATOM      2  CA  MET A   1       0.730   3.729   3.622  1.00  0.00           C  
ATOM      3  C   MET A   1       0.633   4.328   2.217  1.00  0.00           C  
ATOM      4  O   MET A   1       1.265   5.342   1.919  1.00  0.00           O  
ATOM      5  CB  MET A   1      -0.279   4.383   4.548  1.00  0.00           C  
ATOM      6  CG  MET A   1      -0.073   5.903   4.619  1.00  0.00           C  
ATOM      7  SD  MET A   1      -0.823   6.668   6.029  1.00  0.00           S  
ATOM      8  CE  MET A   1       0.382   6.216   7.281  1.00  0.00           C  
ATOM      9  H   MET A   1       2.638   4.666   3.774  1.00  0.00           H  
ATOM     10  HA  MET A   1       0.571   2.655   3.578  1.00  0.00           H  
ATOM     11 1HB  MET A   1      -1.288   4.203   4.191  1.00  0.00           H  
ATOM     12 2HB  MET A   1      -0.204   3.950   5.539  1.00  0.00           H  
ATOM     13 1HG  MET A   1       0.992   6.138   4.632  1.00  0.00           H  
ATOM     14 2HG  MET A   1      -0.498   6.349   3.726  1.00  0.00           H  
ATOM     15 1HE  MET A   1       0.085   6.635   8.241  1.00  0.00           H  
ATOM     16 2HE  MET A   1       0.458   5.134   7.367  1.00  0.00           H  
ATOM     17 3HE  MET A   1       1.341   6.610   7.007  1.00  0.00           H  
ATOM     18  N   DPR A   2      -0.149   3.745   1.297  1.00  0.00           N  
ATOM     19  CA  DPR A   2      -0.387   4.271  -0.029  1.00  0.00           C  
ATOM     20  C   DPR A   2       0.959   4.450  -0.722  1.00  0.00           C  
ATOM     21  O   DPR A   2       1.971   3.935  -0.241  1.00  0.00           O  
ATOM     22  CB  DPR A   2      -1.252   3.180  -0.682  1.00  0.00           C  
ATOM     23  CG  DPR A   2      -1.886   2.442   0.478  1.00  0.00           C  
ATOM     24  CD  DPR A   2      -0.856   2.482   1.586  1.00  0.00           C  
ATOM     25  HA  DPR A   2      -0.924   5.219   0.082  1.00  0.00           H  
ATOM     26 1HB  DPR A   2      -0.631   2.530  -1.320  1.00  0.00           H  
ATOM     27 2HB  DPR A   2      -2.014   3.633  -1.331  1.00  0.00           H  
ATOM     28 1HG  DPR A   2      -2.140   1.413   0.173  1.00  0.00           H  
ATOM     29 2HG  DPR A   2      -2.832   2.926   0.764  1.00  0.00           H  
ATOM     30 1HD  DPR A   2      -0.165   1.625   1.532  1.00  0.00           H  
ATOM     31 2HD  DPR A   2      -1.401   2.523   2.537  1.00  0.00           H  
ATOM     32  N   PRO A   3       1.027   5.162  -1.849  1.00  0.00           N  
ATOM     33  CA  PRO A   3       2.232   5.426  -2.605  1.00  0.00           C  
ATOM     34  C   PRO A   3       3.108   6.464  -1.909  1.00  0.00           C  
ATOM     35  O   PRO A   3       3.279   7.566  -2.427  1.00  0.00           O  
ATOM     36  CB  PRO A   3       1.673   5.956  -3.931  1.00  0.00           C  
ATOM     37  CG  PRO A   3       0.393   6.647  -3.543  1.00  0.00           C  
ATOM     38  CD  PRO A   3      -0.185   5.772  -2.434  1.00  0.00           C  
ATOM     39  HA  PRO A   3       2.783   4.485  -2.758  1.00  0.00           H  
ATOM     40 1HB  PRO A   3       2.398   6.635  -4.404  1.00  0.00           H  
ATOM     41 2HB  PRO A   3       1.512   5.125  -4.631  1.00  0.00           H  
ATOM     42 1HG  PRO A   3       0.607   7.678  -3.222  1.00  0.00           H  
ATOM     43 2HG  PRO A   3      -0.274   6.723  -4.415  1.00  0.00           H  
ATOM     44 1HD  PRO A   3      -0.695   6.401  -1.729  1.00  0.00           H  
ATOM     45 2HD  PRO A   3      -0.841   5.007  -2.863  1.00  0.00           H  
ATOM     46  N   DLE A   4       3.640   6.117  -0.732  1.00  0.00           N  
ATOM     47  CA  DLE A   4       4.445   7.070   0.034  1.00  0.00           C  
ATOM     48  C   DLE A   4       3.605   8.189   0.638  1.00  0.00           C  
ATOM     49  O   DLE A   4       4.044   9.345   0.650  1.00  0.00           O  
ATOM     50  CB  DLE A   4       5.115   6.354   1.218  1.00  0.00           C  
ATOM     51  CG  DLE A   4       6.225   5.316   0.922  1.00  0.00           C  
ATOM     52  CD1 DLE A   4       6.605   4.623   2.239  1.00  0.00           C  
ATOM     53  CD2 DLE A   4       7.447   6.005   0.317  1.00  0.00           C  
ATOM     54  H   DLE A   4       3.441   5.181  -0.373  1.00  0.00           H  
ATOM     55  HA  DLE A   4       5.185   7.513  -0.622  1.00  0.00           H  
ATOM     56 1HB  DLE A   4       4.329   5.840   1.778  1.00  0.00           H  
ATOM     57 2HB  DLE A   4       5.532   7.116   1.878  1.00  0.00           H  
ATOM     58  HG  DLE A   4       5.847   4.565   0.231  1.00  0.00           H  
ATOM     59 1HD1 DLE A   4       7.377   3.878   2.050  1.00  0.00           H  
ATOM     60 2HD1 DLE A   4       5.724   4.136   2.656  1.00  0.00           H  
ATOM     61 3HD1 DLE A   4       6.981   5.358   2.946  1.00  0.00           H  
ATOM     62 1HD2 DLE A   4       8.221   5.262   0.125  1.00  0.00           H  
ATOM     63 2HD2 DLE A   4       7.825   6.752   1.015  1.00  0.00           H  
ATOM     64 3HD2 DLE A   4       7.185   6.488  -0.620  1.00  0.00           H  
ATOM     65  N   DLE A   5       2.387   7.836   1.076  1.00  0.00           N  
ATOM     66  CA  DLE A   5       1.438   8.714   1.741  1.00  0.00           C  
ATOM     67  C   DLE A   5       2.015   9.292   3.067  1.00  0.00           C  
ATOM     68  O   DLE A   5       3.238   9.351   3.176  1.00  0.00           O  
ATOM     69  CB  DLE A   5       0.966   9.797   0.761  1.00  0.00           C  
ATOM     70  CG  DLE A   5       0.210   9.272  -0.477  1.00  0.00           C  
ATOM     71  CD1 DLE A   5      -0.017  10.416  -1.419  1.00  0.00           C  
ATOM     72  CD2 DLE A   5      -1.143   8.649  -0.067  1.00  0.00           C  
ATOM     73  H   DLE A   5       2.109   6.855   1.010  1.00  0.00           H  
ATOM     74  HA  DLE A   5       0.599   8.079   1.987  1.00  0.00           H  
ATOM     75 1HB  DLE A   5       1.829  10.350   0.406  1.00  0.00           H  
ATOM     76 2HB  DLE A   5       0.320  10.493   1.268  1.00  0.00           H  
ATOM     77  HG  DLE A   5       0.822   8.529  -0.986  1.00  0.00           H  
ATOM     78 1HD1 DLE A   5      -0.534  10.055  -2.307  1.00  0.00           H  
ATOM     79 2HD1 DLE A   5       0.947  10.841  -1.710  1.00  0.00           H  
ATOM     80 3HD1 DLE A   5      -0.619  11.180  -0.932  1.00  0.00           H  
ATOM     81 1HD2 DLE A   5      -1.663   8.313  -0.958  1.00  0.00           H  
ATOM     82 2HD2 DLE A   5      -1.751   9.403   0.434  1.00  0.00           H  
ATOM     83 3HD2 DLE A   5      -1.004   7.804   0.593  1.00  0.00           H  
ATOM     84  N   DAL A   6       1.175   9.719   4.120  1.00  0.00           N  
ATOM     85  CA  DAL A   6       1.709  10.264   5.444  1.00  0.00           C  
ATOM     86  C   DAL A   6       2.405   9.187   6.325  1.00  0.00           C  
ATOM     87  O   DAL A   6       2.071   9.072   7.514  1.00  0.00           O  
ATOM     88  CB  DAL A   6       2.670  11.465   5.220  1.00  0.00           C  
ATOM     89  CN  DAL A   6      -0.329   9.683   4.001  1.00  0.00           C  
ATOM     90  HA  DAL A   6       0.871  10.659   6.036  1.00  0.00           H  
ATOM     91 1HB  DAL A   6       2.989  11.873   6.185  1.00  0.00           H  
ATOM     92 2HB  DAL A   6       2.150  12.245   4.662  1.00  0.00           H  
ATOM     93 3HB  DAL A   6       3.562  11.178   4.664  1.00  0.00           H  
ATOM     94 1HN  DAL A   6      -0.851   9.843   4.939  1.00  0.00           H  
ATOM     95 2HN  DAL A   6      -0.667  10.450   3.322  1.00  0.00           H  
ATOM     96 3HN  DAL A   6      -0.657   8.724   3.634  1.00  0.00           H  
ATOM     97  N   DVA A   7       3.351   8.409   5.753  1.00  0.00           N  
ATOM     98  CA  DVA A   7       4.122   7.350   6.406  1.00  0.00           C  
ATOM     99  C   DVA A   7       3.949   6.041   5.631  1.00  0.00           C  
ATOM    100  O   DVA A   7       3.791   6.061   4.413  1.00  0.00           O  
ATOM    101  CB  DVA A   7       5.616   7.742   6.423  1.00  0.00           C  
ATOM    102  CG1 DVA A   7       5.792   9.020   7.231  1.00  0.00           C  
ATOM    103  CG2 DVA A   7       6.124   7.933   4.973  1.00  0.00           C  
ATOM    104  H   DVA A   7       3.544   8.598   4.780  1.00  0.00           H  
ATOM    105  HA  DVA A   7       3.782   7.243   7.431  1.00  0.00           H  
ATOM    106  HB  DVA A   7       6.192   6.962   6.910  1.00  0.00           H  
ATOM    107 1HG1 DVA A   7       6.845   9.289   7.258  1.00  0.00           H  
ATOM    108 2HG1 DVA A   7       5.431   8.858   8.247  1.00  0.00           H  
ATOM    109 3HG1 DVA A   7       5.226   9.828   6.773  1.00  0.00           H  
ATOM    110 1HG2 DVA A   7       7.173   8.209   4.996  1.00  0.00           H  
ATOM    111 2HG2 DVA A   7       5.556   8.723   4.477  1.00  0.00           H  
ATOM    112 3HG2 DVA A   7       6.020   7.017   4.407  1.00  0.00           H  
ATOM    113  N   PRO A   8       4.002   4.871   6.285  1.00  0.00           N  
ATOM    114  CA  PRO A   8       3.922   3.555   5.663  1.00  0.00           C  
ATOM    115  C   PRO A   8       2.515   3.221   5.185  1.00  0.00           C  
ATOM    116  O   PRO A   8       1.863   2.326   5.722  1.00  0.00           O  
ATOM    117  CB  PRO A   8       4.364   2.638   6.810  1.00  0.00           C  
ATOM    118  CG  PRO A   8       3.903   3.342   8.057  1.00  0.00           C  
ATOM    119  CD  PRO A   8       4.109   4.827   7.764  1.00  0.00           C  
ATOM    120  HA  PRO A   8       4.638   3.505   4.830  1.00  0.00           H  
ATOM    121 1HB  PRO A   8       3.913   1.641   6.692  1.00  0.00           H  
ATOM    122 2HB  PRO A   8       5.455   2.495   6.779  1.00  0.00           H  
ATOM    123 1HG  PRO A   8       2.845   3.089   8.256  1.00  0.00           H  
ATOM    124 2HG  PRO A   8       4.481   2.993   8.927  1.00  0.00           H  
ATOM    125 1HD  PRO A   8       3.276   5.355   8.246  1.00  0.00           H  
ATOM    126 2HD  PRO A   8       5.091   5.175   8.111  1.00  0.00           H  
TER                                                                             
CONECT    3   18                                                                
CONECT   18    3   19   24                                                      
CONECT   19   18   20   22   25                                                 
CONECT   20   19   21   32                                                      
CONECT   21   20                                                                
CONECT   22   19   23   26   27                                                 
CONECT   23   22   24   28   29                                                 
CONECT   24   18   23   30   31                                                 
CONECT   25   19                                                                
CONECT   26   22                                                                
CONECT   27   22                                                                
CONECT   28   23                                                                
CONECT   29   23                                                                
CONECT   30   24                                                                
CONECT   31   24                                                                
CONECT   32   20                                                                
CONECT   34   46                                                                
CONECT   46   34   47   54                                                      
CONECT   47   46   48   50   55                                                 
CONECT   48   47   49   65                                                      
CONECT   49   48                                                                
CONECT   50   47   51   56   57                                                 
CONECT   51   50   52   53   58                                                 
CONECT   52   51   59   60   61                                                 
CONECT   53   51   62   63   64                                                 
CONECT   54   46                                                                
CONECT   55   47                                                                
CONECT   56   50                                                                
CONECT   57   50                                                                
CONECT   58   51                                                                
CONECT   59   52                                                                
CONECT   60   52                                                                
CONECT   61   52                                                                
CONECT   62   53                                                                
CONECT   63   53                                                                
CONECT   64   53                                                                
CONECT   65   48   66   73                                                      
CONECT   66   65   67   69   74                                                 
CONECT   67   66   68   84                                                      
CONECT   68   67                                                                
CONECT   69   66   70   75   76                                                 
CONECT   70   69   71   72   77                                                 
CONECT   71   70   78   79   80                                                 
CONECT   72   70   81   82   83                                                 
CONECT   73   65                                                                
CONECT   74   66                                                                
CONECT   75   69                                                                
CONECT   76   69                                                                
CONECT   77   70                                                                
CONECT   78   71                                                                
CONECT   79   71                                                                
CONECT   80   71                                                                
CONECT   81   72                                                                
CONECT   82   72                                                                
CONECT   83   72                                                                
CONECT   84   67   85   89                                                      
CONECT   85   84   86   88   90                                                 
CONECT   86   85   87   97                                                      
CONECT   87   86                                                                
CONECT   88   85   91   92   93                                                 
CONECT   89   84   94   95   96                                                 
CONECT   90   85                                                                
CONECT   91   88                                                                
CONECT   92   88                                                                
CONECT   93   88                                                                
CONECT   94   89                                                                
CONECT   95   89                                                                
CONECT   96   89                                                                
CONECT   97   86   98  104                                                      
CONECT   98   97   99  101  105                                                 
CONECT   99   98  100  113                                                      
CONECT  100   99                                                                
CONECT  101   98  102  103  106                                                 
CONECT  102  101  107  108  109                                                 
CONECT  103  101  110  111  112                                                 
CONECT  104   97                                                                
CONECT  105   98                                                                
CONECT  106  101                                                                
CONECT  107  102                                                                
CONECT  108  102                                                                
CONECT  109  102                                                                
CONECT  110  103                                                                
CONECT  111  103                                                                
CONECT  112  103                                                                
CONECT  113   99                                                                
C6s 0
end_unsatselection_count 0
nme_count 1
nme_count2 1
oversat 0
score 2.22
silent_score 2.22
time 31
total_hbonds -1
