# Supplementary material for: Accurate de novo design of membrane-traversing macrocycles
Source: Cell. 2022 Sep 15;185(19):3520–3532.e26. doi: 10.1016/j.cell.2022.07.019 (PMC9490236; doi:10.1016/j.cell.2022.07.019)
Supplement: Data S2. Amino acid sequences and computational models, related to Figures 1 and 3 [file mmc6.zip › Supplemental_Data_File_2/design_models/8-mers/D8.22.pdb]

HEADER                                            25-FEB-20   XXXX              
EXPDTA    THEORETICAL MODEL                                                     
REMARK 220                                                                      
REMARK 220 EXPERIMENTAL DETAILS                                                 
REMARK 220  EXPERIMENT TYPE                : THEORETICAL MODELLING              
REMARK 220  DATE OF DATA COLLECTION        : 25-FEB-20                          
REMARK 220                                                                      
REMARK 220 REMARK: MODEL GENERATED BY ROSETTA                                   
REMARK 220  VERSION 2019.50.post.dev+96.master.4bb7883abb1                      
LINK         N   ALA A   1                 C   VAL A   8                  1.33  
ATOM      1  N   ALA A   1       8.788   4.300  -4.050  1.00  0.00           N  
ATOM      2  CA  ALA A   1       8.846   3.954  -2.640  1.00  0.00           C  
ATOM      3  C   ALA A   1       8.112   2.642  -2.412  1.00  0.00           C  
ATOM      4  O   ALA A   1       7.181   2.305  -3.144  1.00  0.00           O  
ATOM      5  CB  ALA A   1       8.214   5.050  -1.786  1.00  0.00           C  
ATOM      6  H   ALA A   1       8.215   3.746  -4.670  1.00  0.00           H  
ATOM      7  HA  ALA A   1       9.891   3.839  -2.376  1.00  0.00           H  
ATOM      8 1HB  ALA A   1       8.269   4.780  -0.738  1.00  0.00           H  
ATOM      9 2HB  ALA A   1       8.732   5.993  -1.937  1.00  0.00           H  
ATOM     10 3HB  ALA A   1       7.189   5.173  -2.061  1.00  0.00           H  
ATOM     11  N   PRO A   2       8.481   1.839  -1.400  1.00  0.00           N  
ATOM     12  CA  PRO A   2       7.776   0.628  -1.129  1.00  0.00           C  
ATOM     13  C   PRO A   2       6.355   1.072  -0.866  1.00  0.00           C  
ATOM     14  O   PRO A   2       6.155   2.199  -0.419  1.00  0.00           O  
ATOM     15  CB  PRO A   2       8.466   0.082   0.130  1.00  0.00           C  
ATOM     16  CG  PRO A   2       9.843   0.736   0.113  1.00  0.00           C  
ATOM     17  CD  PRO A   2       9.615   2.122  -0.508  1.00  0.00           C  
ATOM     18  HA  PRO A   2       7.868  -0.031  -2.002  1.00  0.00           H  
ATOM     19 1HB  PRO A   2       7.880   0.337   1.026  1.00  0.00           H  
ATOM     20 2HB  PRO A   2       8.529  -1.015   0.088  1.00  0.00           H  
ATOM     21 1HG  PRO A   2      10.247   0.792   1.138  1.00  0.00           H  
ATOM     22 2HG  PRO A   2      10.549   0.122  -0.469  1.00  0.00           H  
ATOM     23 1HD  PRO A   2       9.343   2.877   0.247  1.00  0.00           H  
ATOM     24 2HD  PRO A   2      10.522   2.383  -1.057  1.00  0.00           H  
ATOM     25  N   DPR A   3       5.372   0.211  -1.071  1.00  0.00           N  
ATOM     26  CA  DPR A   3       3.949   0.430  -0.861  1.00  0.00           C  
ATOM     27  C   DPR A   3       3.403   1.648  -1.635  1.00  0.00           C  
ATOM     28  O   DPR A   3       2.265   2.051  -1.393  1.00  0.00           O  
ATOM     29  CB  DPR A   3       3.350  -0.870  -1.429  1.00  0.00           C  
ATOM     30  CG  DPR A   3       4.443  -1.896  -1.313  1.00  0.00           C  
ATOM     31  CD  DPR A   3       5.708  -1.137  -1.574  1.00  0.00           C  
ATOM     32  HA  DPR A   3       3.748   0.532   0.215  1.00  0.00           H  
ATOM     33 1HB  DPR A   3       3.029  -0.702  -2.470  1.00  0.00           H  
ATOM     34 2HB  DPR A   3       2.448  -1.143  -0.860  1.00  0.00           H  
ATOM     35 1HG  DPR A   3       4.276  -2.709  -2.040  1.00  0.00           H  
ATOM     36 2HG  DPR A   3       4.422  -2.359  -0.314  1.00  0.00           H  
ATOM     37 1HD  DPR A   3       5.946  -1.105  -2.650  1.00  0.00           H  
ATOM     38 2HD  DPR A   3       6.508  -1.594  -0.982  1.00  0.00           H  
ATOM     39  N   VAL A   4       4.171   2.203  -2.589  1.00  0.00           N  
ATOM     40  CA  VAL A   4       3.687   3.334  -3.364  1.00  0.00           C  
ATOM     41  C   VAL A   4       3.761   3.061  -4.853  1.00  0.00           C  
ATOM     42  O   VAL A   4       2.750   3.113  -5.557  1.00  0.00           O  
ATOM     43  CB  VAL A   4       4.519   4.597  -3.057  1.00  0.00           C  
ATOM     44  CG1 VAL A   4       4.066   5.780  -3.914  1.00  0.00           C  
ATOM     45  CG2 VAL A   4       4.389   4.932  -1.587  1.00  0.00           C  
ATOM     46  H   VAL A   4       5.122   1.880  -2.779  1.00  0.00           H  
ATOM     47  HA  VAL A   4       2.647   3.520  -3.099  1.00  0.00           H  
ATOM     48  HB  VAL A   4       5.556   4.401  -3.298  1.00  0.00           H  
ATOM     49 1HG1 VAL A   4       4.677   6.648  -3.679  1.00  0.00           H  
ATOM     50 2HG1 VAL A   4       4.176   5.547  -4.973  1.00  0.00           H  
ATOM     51 3HG1 VAL A   4       3.020   6.002  -3.702  1.00  0.00           H  
ATOM     52 1HG2 VAL A   4       4.983   5.812  -1.357  1.00  0.00           H  
ATOM     53 2HG2 VAL A   4       3.344   5.127  -1.353  1.00  0.00           H  
ATOM     54 3HG2 VAL A   4       4.741   4.097  -0.988  1.00  0.00           H  
ATOM     55  N   ALA A   5       4.973   2.809  -5.343  1.00  0.00           N  
ATOM     56  CA  ALA A   5       5.162   2.554  -6.758  1.00  0.00           C  
ATOM     57  C   ALA A   5       6.570   1.950  -6.984  1.00  0.00           C  
ATOM     58  O   ALA A   5       7.483   2.260  -6.186  1.00  0.00           O  
ATOM     59  CB  ALA A   5       4.955   3.823  -7.578  1.00  0.00           C  
ATOM     60  H   ALA A   5       5.765   2.774  -4.698  1.00  0.00           H  
ATOM     61  HA  ALA A   5       4.410   1.824  -7.038  1.00  0.00           H  
ATOM     62 1HB  ALA A   5       5.070   3.614  -8.635  1.00  0.00           H  
ATOM     63 2HB  ALA A   5       3.952   4.211  -7.403  1.00  0.00           H  
ATOM     64 3HB  ALA A   5       5.647   4.548  -7.298  1.00  0.00           H  
ATOM     65  N   LEU A   6       6.804   1.074  -8.051  1.00  0.00           N  
ATOM     66  CA  LEU A   6       8.224   0.624  -8.217  1.00  0.00           C  
ATOM     67  C   LEU A   6       9.092   1.870  -8.573  1.00  0.00           C  
ATOM     68  O   LEU A   6       8.634   2.707  -9.366  1.00  0.00           O  
ATOM     69  CB  LEU A   6       8.460  -0.483  -9.325  1.00  0.00           C  
ATOM     70  CG  LEU A   6       9.958  -1.152  -9.482  1.00  0.00           C  
ATOM     71  CD1 LEU A   6      10.190  -2.237  -8.342  1.00  0.00           C  
ATOM     72  CD2 LEU A   6      10.119  -1.781 -10.913  1.00  0.00           C  
ATOM     73  CN  LEU A   6       5.803   0.906  -9.164  1.00  0.00           C  
ATOM     74  HA  LEU A   6       8.516   0.172  -7.269  1.00  0.00           H  
ATOM     75 1HB  LEU A   6       7.762  -1.305  -9.132  1.00  0.00           H  
ATOM     76 2HB  LEU A   6       8.188  -0.051 -10.301  1.00  0.00           H  
ATOM     77  HG  LEU A   6      10.719  -0.371  -9.368  1.00  0.00           H  
ATOM     78 1HD1 LEU A   6      11.193  -2.664  -8.436  1.00  0.00           H  
ATOM     79 2HD1 LEU A   6      10.093  -1.800  -7.356  1.00  0.00           H  
ATOM     80 3HD1 LEU A   6       9.454  -3.041  -8.433  1.00  0.00           H  
ATOM     81 1HD2 LEU A   6      11.122  -2.206 -11.023  1.00  0.00           H  
ATOM     82 2HD2 LEU A   6       9.380  -2.574 -11.072  1.00  0.00           H  
ATOM     83 3HD2 LEU A   6       9.983  -1.009 -11.677  1.00  0.00           H  
ATOM     84 1HN  LEU A   6       5.894  -0.034  -9.692  1.00  0.00           H  
ATOM     85 2HN  LEU A   6       4.785   0.941  -8.825  1.00  0.00           H  
ATOM     86 3HN  LEU A   6       5.956   1.709  -9.877  1.00  0.00           H  
ATOM     87  N   DLE A   7      10.361   2.009  -8.044  1.00  0.00           N  
ATOM     88  CA  DLE A   7      11.172   3.194  -8.491  1.00  0.00           C  
ATOM     89  C   DLE A   7      10.788   4.485  -7.712  1.00  0.00           C  
ATOM     90  O   DLE A   7      11.414   5.534  -7.934  1.00  0.00           O  
ATOM     91  CB  DLE A   7      12.733   2.958  -8.369  1.00  0.00           C  
ATOM     92  CG  DLE A   7      13.386   1.720  -9.244  1.00  0.00           C  
ATOM     93  CD1 DLE A   7      14.942   1.689  -9.010  1.00  0.00           C  
ATOM     94  CD2 DLE A   7      13.026   1.845 -10.781  1.00  0.00           C  
ATOM     95  CN  DLE A   7      10.784   1.180  -6.859  1.00  0.00           C  
ATOM     96  HA  DLE A   7      10.963   3.391  -9.548  1.00  0.00           H  
ATOM     97 1HB  DLE A   7      13.035   2.861  -7.330  1.00  0.00           H  
ATOM     98 2HB  DLE A   7      13.229   3.871  -8.739  1.00  0.00           H  
ATOM     99  HG  DLE A   7      12.978   0.769  -8.872  1.00  0.00           H  
ATOM    100 1HD1 DLE A   7      15.387   0.851  -9.554  1.00  0.00           H  
ATOM    101 2HD1 DLE A   7      15.160   1.567  -7.945  1.00  0.00           H  
ATOM    102 3HD1 DLE A   7      15.400   2.619  -9.361  1.00  0.00           H  
ATOM    103 1HD2 DLE A   7      13.457   1.005 -11.331  1.00  0.00           H  
ATOM    104 2HD2 DLE A   7      13.421   2.780 -11.190  1.00  0.00           H  
ATOM    105 3HD2 DLE A   7      11.943   1.825 -10.922  1.00  0.00           H  
ATOM    106 1HN  DLE A   7      11.702   1.487  -6.388  1.00  0.00           H  
ATOM    107 2HN  DLE A   7      10.916   0.157  -7.146  1.00  0.00           H  
ATOM    108 3HN  DLE A   7      10.013   1.235  -6.094  1.00  0.00           H  
ATOM    109  N   VAL A   8       9.761   4.432  -6.821  1.00  0.00           N  
ATOM    110  CA  VAL A   8       9.319   5.576  -6.028  1.00  0.00           C  
ATOM    111  C   VAL A   8       9.470   5.328  -4.545  1.00  0.00           C  
ATOM    112  O   VAL A   8      10.190   6.049  -3.855  1.00  0.00           O  
ATOM    113  CB  VAL A   8       7.853   5.879  -6.339  1.00  0.00           C  
ATOM    114  CG1 VAL A   8       7.338   7.032  -5.489  1.00  0.00           C  
ATOM    115  CG2 VAL A   8       7.727   6.191  -7.827  1.00  0.00           C  
ATOM    116  H   VAL A   8       9.288   3.547  -6.713  1.00  0.00           H  
ATOM    117  HA  VAL A   8       9.912   6.455  -6.280  1.00  0.00           H  
ATOM    118  HB  VAL A   8       7.262   5.017  -6.085  1.00  0.00           H  
ATOM    119 1HG1 VAL A   8       6.291   7.211  -5.728  1.00  0.00           H  
ATOM    120 2HG1 VAL A   8       7.421   6.791  -4.430  1.00  0.00           H  
ATOM    121 3HG1 VAL A   8       7.919   7.928  -5.701  1.00  0.00           H  
ATOM    122 1HG2 VAL A   8       6.692   6.398  -8.077  1.00  0.00           H  
ATOM    123 2HG2 VAL A   8       8.338   7.060  -8.064  1.00  0.00           H  
ATOM    124 3HG2 VAL A   8       8.074   5.334  -8.413  1.00  0.00           H  
TER                                                                             
CONECT   13   25                                                                
CONECT   25   13   26   31                                                      
CONECT   26   25   27   29   32                                                 
CONECT   27   26   28   39                                                      
CONECT   28   27                                                                
CONECT   29   26   30   33   34                                                 
CONECT   30   29   31   35   36                                                 
CONECT   31   25   30   37   38                                                 
CONECT   32   26                                                                
CONECT   33   29                                                                
CONECT   34   29                                                                
CONECT   35   30                                                                
CONECT   36   30                                                                
CONECT   37   31                                                                
CONECT   38   31                                                                
CONECT   39   27                                                                
CONECT   57   65                                                                
CONECT   65   57   66   73                                                      
CONECT   66   65   67   69   74                                                 
CONECT   67   66   68   87                                                      
CONECT   68   67                                                                
CONECT   69   66   70   75   76                                                 
CONECT   70   69   71   72   77                                                 
CONECT   71   70   78   79   80                                                 
CONECT   72   70   81   82   83                                                 
CONECT   73   65   84   85   86                                                 
CONECT   74   66                                                                
CONECT   75   69                                                                
CONECT   76   69                                                                
CONECT   77   70                                                                
CONECT   78   71                                                                
CONECT   79   71                                                                
CONECT   80   71                                                                
CONECT   81   72                                                                
CONECT   82   72                                                                
CONECT   83   72                                                                
CONECT   84   73                                                                
CONECT   85   73                                                                
CONECT   86   73                                                                
CONECT   87   67   88   95                                                      
CONECT   88   87   89   91   96                                                 
CONECT   89   88   90  109                                                      
CONECT   90   89                                                                
CONECT   91   88   92   97   98                                                 
CONECT   92   91   93   94   99                                                 
CONECT   93   92  100  101  102                                                 
CONECT   94   92  103  104  105                                                 
CONECT   95   87  106  107  108                                                 
CONECT   96   88                                                                
CONECT   97   91                                                                
CONECT   98   91                                                                
CONECT   99   92                                                                
CONECT  100   93                                                                
CONECT  101   93                                                                
CONECT  102   93                                                                
CONECT  103   94                                                                
CONECT  104   94                                                                
CONECT  105   94                                                                
CONECT  106   95                                                                
CONECT  107   95                                                                
CONECT  108   95                                                                
CONECT  109   89                                                                
C6s 0
end_unsatselection_count 0
nme_count 2
nme_count2 2
oversat 0
score 1.519
silent_score 1.519
time 29
total_hbonds -4
