# Supplementary material for: Accurate de novo design of membrane-traversing macrocycles
Source: Cell. 2022 Sep 15;185(19):3520–3532.e26. doi: 10.1016/j.cell.2022.07.019 (PMC9490236; doi:10.1016/j.cell.2022.07.019)
Supplement: Data S2. Amino acid sequences and computational models, related to Figures 1 and 3 [file mmc6.zip › Supplemental_Data_File_2/design_models/8-mers/D8.14.pdb]

HEADER                                            10-AUG-21   XXXX              
EXPDTA    THEORETICAL MODEL                                                     
REMARK 220                                                                      
REMARK 220 EXPERIMENTAL DETAILS                                                 
REMARK 220  EXPERIMENT TYPE                : THEORETICAL MODELLING              
REMARK 220  DATE OF DATA COLLECTION        : 10-AUG-21                          
REMARK 220                                                                      
REMARK 220 REMARK: MODEL GENERATED BY ROSETTA                                   
REMARK 220  VERSION 2020.02.post.dev+104.JacobOConnor.ncaacyclicmsd.c8          
ATOM      1  N   PRO A   1       5.829  10.352   6.952  1.00  0.00           N  
ATOM      2  CA  PRO A   1       5.049  11.550   6.746  1.00  0.00           C  
ATOM      3  C   PRO A   1       5.845  12.829   6.999  1.00  0.00           C  
ATOM      4  O   PRO A   1       5.277  13.918   7.087  1.00  0.00           O  
ATOM      5  CB  PRO A   1       3.960  11.367   7.801  1.00  0.00           C  
ATOM      6  CG  PRO A   1       4.702  10.716   8.977  1.00  0.00           C  
ATOM      7  CD  PRO A   1       5.759   9.799   8.325  1.00  0.00           C  
ATOM      8  HA  PRO A   1       4.627  11.542   5.730  1.00  0.00           H  
ATOM      9 1HB  PRO A   1       3.522  12.344   8.062  1.00  0.00           H  
ATOM     10 2HB  PRO A   1       3.143  10.745   7.404  1.00  0.00           H  
ATOM     11 1HG  PRO A   1       5.156  11.496   9.608  1.00  0.00           H  
ATOM     12 2HG  PRO A   1       3.995  10.167   9.616  1.00  0.00           H  
ATOM     13 1HD  PRO A   1       6.716   9.922   8.854  1.00  0.00           H  
ATOM     14 2HD  PRO A   1       5.399   8.758   8.324  1.00  0.00           H  
ATOM     15 1H   PRO A   1       6.799  10.556   6.741  1.00  0.00           H  
ATOM     16 2H   PRO A   1       5.517   9.643   6.305  1.00  0.00           H  
ATOM     17  N   ILE A   2       7.171  12.718   7.123  1.00  0.00           N  
ATOM     18  CA  ILE A   2       7.979  13.872   7.494  1.00  0.00           C  
ATOM     19  C   ILE A   2       8.570  14.507   6.250  1.00  0.00           C  
ATOM     20  O   ILE A   2       8.543  15.728   6.082  1.00  0.00           O  
ATOM     21  CB  ILE A   2       9.104  13.473   8.466  1.00  0.00           C  
ATOM     22  CG1 ILE A   2       8.496  12.769   9.736  1.00  0.00           C  
ATOM     23  CG2 ILE A   2       9.957  14.704   8.842  1.00  0.00           C  
ATOM     24  CD1 ILE A   2       7.469  13.569  10.535  1.00  0.00           C  
ATOM     25  H   ILE A   2       7.657  11.836   6.936  1.00  0.00           H  
ATOM     26  HA  ILE A   2       7.344  14.619   7.962  1.00  0.00           H  
ATOM     27  HB  ILE A   2       9.749  12.737   7.977  1.00  0.00           H  
ATOM     28 1HG1 ILE A   2       8.024  11.849   9.414  1.00  0.00           H  
ATOM     29 2HG1 ILE A   2       9.317  12.518  10.405  1.00  0.00           H  
ATOM     30 1HG2 ILE A   2      10.758  14.397   9.511  1.00  0.00           H  
ATOM     31 2HG2 ILE A   2      10.396  15.141   7.942  1.00  0.00           H  
ATOM     32 3HG2 ILE A   2       9.340  15.453   9.332  1.00  0.00           H  
ATOM     33 1HD1 ILE A   2       7.136  12.968  11.380  1.00  0.00           H  
ATOM     34 2HD1 ILE A   2       7.913  14.488  10.907  1.00  0.00           H  
ATOM     35 3HD1 ILE A   2       6.609  13.809   9.915  1.00  0.00           H  
ATOM     36  N   DPH A   3       9.141  13.662   5.402  1.00  0.00           N  
ATOM     37  CA  DPH A   3       9.760  14.106   4.168  1.00  0.00           C  
ATOM     38  C   DPH A   3      11.215  13.629   4.067  1.00  0.00           C  
ATOM     39  O   DPH A   3      11.583  12.681   4.758  1.00  0.00           O  
ATOM     40  CB  DPH A   3       8.919  13.622   2.976  1.00  0.00           C  
ATOM     41  CG  DPH A   3       7.548  14.170   3.000  1.00  0.00           C  
ATOM     42  CD1 DPH A   3       6.517  13.447   3.576  1.00  0.00           C  
ATOM     43  CD2 DPH A   3       7.270  15.412   2.461  1.00  0.00           C  
ATOM     44  CE1 DPH A   3       5.239  13.953   3.612  1.00  0.00           C  
ATOM     45  CE2 DPH A   3       5.991  15.920   2.497  1.00  0.00           C  
ATOM     46  CZ  DPH A   3       4.974  15.188   3.074  1.00  0.00           C  
ATOM     47  H   DPH A   3       9.124  12.671   5.644  1.00  0.00           H  
ATOM     48  HA  DPH A   3       9.726  15.188   4.202  1.00  0.00           H  
ATOM     49 1HB  DPH A   3       8.828  12.554   3.000  1.00  0.00           H  
ATOM     50 2HB  DPH A   3       9.374  13.883   2.035  1.00  0.00           H  
ATOM     51  HD1 DPH A   3       6.727  12.463   4.008  1.00  0.00           H  
ATOM     52  HD2 DPH A   3       8.070  15.994   2.009  1.00  0.00           H  
ATOM     53  HE1 DPH A   3       4.438  13.377   4.069  1.00  0.00           H  
ATOM     54  HE2 DPH A   3       5.780  16.901   2.071  1.00  0.00           H  
ATOM     55  HZ  DPH A   3       3.962  15.588   3.104  1.00  0.00           H  
ATOM     56  N   PHE A   4      12.074  14.250   3.230  1.00  0.00           N  
ATOM     57  CA  PHE A   4      13.423  13.676   3.126  1.00  0.00           C  
ATOM     58  C   PHE A   4      14.406  14.575   3.899  1.00  0.00           C  
ATOM     59  O   PHE A   4      14.246  15.794   3.865  1.00  0.00           O  
ATOM     60  CB  PHE A   4      13.868  13.593   1.646  1.00  0.00           C  
ATOM     61  CG  PHE A   4      15.194  13.034   1.472  1.00  0.00           C  
ATOM     62  CD1 PHE A   4      15.344  11.657   1.412  1.00  0.00           C  
ATOM     63  CD2 PHE A   4      16.308  13.833   1.402  1.00  0.00           C  
ATOM     64  CE1 PHE A   4      16.579  11.097   1.278  1.00  0.00           C  
ATOM     65  CE2 PHE A   4      17.552  13.275   1.269  1.00  0.00           C  
ATOM     66  CZ  PHE A   4      17.687  11.904   1.208  1.00  0.00           C  
ATOM     67  CN  PHE A   4      11.708  15.350   2.320  1.00  0.00           C  
ATOM     68  HA  PHE A   4      13.422  12.680   3.552  1.00  0.00           H  
ATOM     69 1HB  PHE A   4      13.175  12.996   1.075  1.00  0.00           H  
ATOM     70 2HB  PHE A   4      13.894  14.581   1.201  1.00  0.00           H  
ATOM     71  HD1 PHE A   4      14.466  11.022   1.474  1.00  0.00           H  
ATOM     72  HD2 PHE A   4      16.196  14.919   1.460  1.00  0.00           H  
ATOM     73  HE1 PHE A   4      16.687  10.011   1.232  1.00  0.00           H  
ATOM     74  HE2 PHE A   4      18.434  13.912   1.216  1.00  0.00           H  
ATOM     75  HZ  PHE A   4      18.677  11.460   1.104  1.00  0.00           H  
ATOM     76 1HN  PHE A   4      11.578  15.002   1.304  1.00  0.00           H  
ATOM     77 2HN  PHE A   4      10.805  15.851   2.599  1.00  0.00           H  
ATOM     78 3HN  PHE A   4      12.489  16.095   2.329  1.00  0.00           H  
ATOM     79  N   PRO A   5      15.410  14.021   4.591  1.00  0.00           N  
ATOM     80  CA  PRO A   5      15.757  12.634   4.843  1.00  0.00           C  
ATOM     81  C   PRO A   5      14.786  12.014   5.822  1.00  0.00           C  
ATOM     82  O   PRO A   5      14.178  12.747   6.597  1.00  0.00           O  
ATOM     83  CB  PRO A   5      17.160  12.751   5.445  1.00  0.00           C  
ATOM     84  CG  PRO A   5      17.164  14.105   6.098  1.00  0.00           C  
ATOM     85  CD  PRO A   5      16.330  14.971   5.185  1.00  0.00           C  
ATOM     86  HA  PRO A   5      15.798  12.097   3.913  1.00  0.00           H  
ATOM     87 1HB  PRO A   5      17.340  11.936   6.162  1.00  0.00           H  
ATOM     88 2HB  PRO A   5      17.915  12.655   4.648  1.00  0.00           H  
ATOM     89 1HG  PRO A   5      16.734  14.034   7.112  1.00  0.00           H  
ATOM     90 2HG  PRO A   5      18.193  14.477   6.212  1.00  0.00           H  
ATOM     91 1HD  PRO A   5      15.771  15.728   5.753  1.00  0.00           H  
ATOM     92 2HD  PRO A   5      16.955  15.421   4.401  1.00  0.00           H  
ATOM     93  N   DLE A   6      14.649  10.688   5.827  1.00  0.00           N  
ATOM     94  CA  DLE A   6      13.761  10.079   6.811  1.00  0.00           C  
ATOM     95  C   DLE A   6      12.635   9.298   6.153  1.00  0.00           C  
ATOM     96  O   DLE A   6      12.660   8.066   6.153  1.00  0.00           O  
ATOM     97  CB  DLE A   6      14.564   9.147   7.731  1.00  0.00           C  
ATOM     98  CG  DLE A   6      15.737   9.802   8.504  1.00  0.00           C  
ATOM     99  CD1 DLE A   6      16.474   8.723   9.253  1.00  0.00           C  
ATOM    100  CD2 DLE A   6      15.231  10.879   9.447  1.00  0.00           C  
ATOM    101  CN  DLE A   6      15.291   9.842   4.822  1.00  0.00           C  
ATOM    102  HA  DLE A   6      13.290  10.861   7.401  1.00  0.00           H  
ATOM    103 1HB  DLE A   6      14.953   8.305   7.176  1.00  0.00           H  
ATOM    104 2HB  DLE A   6      13.875   8.751   8.479  1.00  0.00           H  
ATOM    105  HG  DLE A   6      16.433  10.248   7.800  1.00  0.00           H  
ATOM    106 1HD1 DLE A   6      17.319   9.162   9.785  1.00  0.00           H  
ATOM    107 2HD1 DLE A   6      16.842   7.977   8.548  1.00  0.00           H  
ATOM    108 3HD1 DLE A   6      15.802   8.250   9.966  1.00  0.00           H  
ATOM    109 1HD2 DLE A   6      16.075  11.317   9.974  1.00  0.00           H  
ATOM    110 2HD2 DLE A   6      14.539  10.441  10.165  1.00  0.00           H  
ATOM    111 3HD2 DLE A   6      14.725  11.664   8.892  1.00  0.00           H  
ATOM    112 1HN  DLE A   6      15.168   8.789   5.035  1.00  0.00           H  
ATOM    113 2HN  DLE A   6      16.351  10.043   4.763  1.00  0.00           H  
ATOM    114 3HN  DLE A   6      14.833  10.036   3.863  1.00  0.00           H  
ATOM    115  N   DLE A   7      11.684   9.992   5.544  1.00  0.00           N  
ATOM    116  CA  DLE A   7      10.618   9.315   4.835  1.00  0.00           C  
ATOM    117  C   DLE A   7       9.327   9.467   5.633  1.00  0.00           C  
ATOM    118  O   DLE A   7       9.066  10.531   6.227  1.00  0.00           O  
ATOM    119  CB  DLE A   7      10.461   9.942   3.459  1.00  0.00           C  
ATOM    120  CG  DLE A   7      11.735  10.022   2.592  1.00  0.00           C  
ATOM    121  CD1 DLE A   7      11.387  10.757   1.323  1.00  0.00           C  
ATOM    122  CD2 DLE A   7      12.295   8.642   2.302  1.00  0.00           C  
ATOM    123  H   DLE A   7      11.672  11.014   5.539  1.00  0.00           H  
ATOM    124  HA  DLE A   7      10.846   8.256   4.749  1.00  0.00           H  
ATOM    125 1HB  DLE A   7      10.118  10.929   3.606  1.00  0.00           H  
ATOM    126 2HB  DLE A   7       9.699   9.393   2.906  1.00  0.00           H  
ATOM    127  HG  DLE A   7      12.485  10.598   3.119  1.00  0.00           H  
ATOM    128 1HD1 DLE A   7      12.267  10.852   0.699  1.00  0.00           H  
ATOM    129 2HD1 DLE A   7      11.010  11.748   1.572  1.00  0.00           H  
ATOM    130 3HD1 DLE A   7      10.623  10.206   0.779  1.00  0.00           H  
ATOM    131 1HD2 DLE A   7      13.191   8.741   1.692  1.00  0.00           H  
ATOM    132 2HD2 DLE A   7      11.555   8.049   1.765  1.00  0.00           H  
ATOM    133 3HD2 DLE A   7      12.555   8.141   3.233  1.00  0.00           H  
ATOM    134  N   DPR A   8       8.475   8.443   5.575  1.00  0.00           N  
ATOM    135  CA  DPR A   8       7.219   8.471   6.305  1.00  0.00           C  
ATOM    136  C   DPR A   8       6.427   9.726   5.944  1.00  0.00           C  
ATOM    137  O   DPR A   8       6.360  10.115   4.779  1.00  0.00           O  
ATOM    138  CB  DPR A   8       6.518   7.193   5.834  1.00  0.00           C  
ATOM    139  CG  DPR A   8       7.022   6.990   4.446  1.00  0.00           C  
ATOM    140  CD  DPR A   8       8.440   7.494   4.485  1.00  0.00           C  
ATOM    141  HA  DPR A   8       7.427   8.431   7.384  1.00  0.00           H  
ATOM    142 1HB  DPR A   8       5.427   7.325   5.876  1.00  0.00           H  
ATOM    143 2HB  DPR A   8       6.767   6.358   6.505  1.00  0.00           H  
ATOM    144 1HG  DPR A   8       6.396   7.543   3.729  1.00  0.00           H  
ATOM    145 2HG  DPR A   8       6.958   5.927   4.170  1.00  0.00           H  
ATOM    146 1HD  DPR A   8       8.681   7.987   3.532  1.00  0.00           H  
ATOM    147 2HD  DPR A   8       9.124   6.652   4.670  1.00  0.00           H  
TER                                                                             
CONECT   19   36                                                                
CONECT   36   19   37   47                                                      
CONECT   37   36   38   40   48                                                 
CONECT   38   37   39   56                                                      
CONECT   39   38                                                                
CONECT   40   37   41   49   50                                                 
CONECT   41   40   42   43                                                      
CONECT   42   41   44   51                                                      
CONECT   43   41   45   52                                                      
CONECT   44   42   46   53                                                      
CONECT   45   43   46   54                                                      
CONECT   46   44   45   55                                                      
CONECT   47   36                                                                
CONECT   48   37                                                                
CONECT   49   40                                                                
CONECT   50   40                                                                
CONECT   51   42                                                                
CONECT   52   43                                                                
CONECT   53   44                                                                
CONECT   54   45                                                                
CONECT   55   46                                                                
CONECT   56   38   57   67                                                      
CONECT   57   56   58   60   68                                                 
CONECT   58   57   59   79                                                      
CONECT   59   58                                                                
CONECT   60   57   61   69   70                                                 
CONECT   61   60   62   63                                                      
CONECT   62   61   64   71                                                      
CONECT   63   61   65   72                                                      
CONECT   64   62   66   73                                                      
CONECT   65   63   66   74                                                      
CONECT   66   64   65   75                                                      
CONECT   67   56   76   77   78                                                 
CONECT   68   57                                                                
CONECT   69   60                                                                
CONECT   70   60                                                                
CONECT   71   62                                                                
CONECT   72   63                                                                
CONECT   73   64                                                                
CONECT   74   65                                                                
CONECT   75   66                                                                
CONECT   76   67                                                                
CONECT   77   67                                                                
CONECT   78   67                                                                
CONECT   79   58                                                                
CONECT   81   93                                                                
CONECT   93   81   94  101                                                      
CONECT   94   93   95   97  102                                                 
CONECT   95   94   96  115                                                      
CONECT   96   95                                                                
CONECT   97   94   98  103  104                                                 
CONECT   98   97   99  100  105                                                 
CONECT   99   98  106  107  108                                                 
CONECT  100   98  109  110  111                                                 
CONECT  101   93  112  113  114                                                 
CONECT  102   94                                                                
CONECT  103   97                                                                
CONECT  104   97                                                                
CONECT  105   98                                                                
CONECT  106   99                                                                
CONECT  107   99                                                                
CONECT  108   99                                                                
CONECT  109  100                                                                
CONECT  110  100                                                                
CONECT  111  100                                                                
CONECT  112  101                                                                
CONECT  113  101                                                                
CONECT  114  101                                                                
CONECT  115   95  116  123                                                      
CONECT  116  115  117  119  124                                                 
CONECT  117  116  118  134                                                      
CONECT  118  117                                                                
CONECT  119  116  120  125  126                                                 
CONECT  120  119  121  122  127                                                 
CONECT  121  120  128  129  130                                                 
CONECT  122  120  131  132  133                                                 
CONECT  123  115                                                                
CONECT  124  116                                                                
CONECT  125  119                                                                
CONECT  126  119                                                                
CONECT  127  120                                                                
CONECT  128  121                                                                
CONECT  129  121                                                                
CONECT  130  121                                                                
CONECT  131  122                                                                
CONECT  132  122                                                                
CONECT  133  122                                                                
CONECT  134  117  135  140                                                      
CONECT  135  134  136  138  141                                                 
CONECT  136  135  137                                                           
CONECT  137  136                                                                
CONECT  138  135  139  142  143                                                 
CONECT  139  138  140  144  145                                                 
CONECT  140  134  139  146  147                                                 
CONECT  141  135                                                                
CONECT  142  138                                                                
CONECT  143  138                                                                
CONECT  144  139                                                                
CONECT  145  139                                                                
CONECT  146  140                                                                
CONECT  147  140                                                                
# All scores below are weighted scores, not raw scores.
#BEGIN_POSE_ENERGIES_TABLE D8.15_8res_jc35YFG_0001.pdb
label fa_atr fa_rep fa_sol fa_intra_rep fa_intra_sol_xover4 lk_ball_wtd fa_elec pro_close hbond_sr_bb hbond_lr_bb hbond_bb_sc hbond_sc dslf_fa13 omega fa_dun p_aa_pp yhh_planarity ref rama_prepro total
weights 1 0.55 1 0.005 1 1 1 1.25 1 1 1 1 1.25 0.4 0.7 0.6 0.625 1 0.45 NA
pose -34.5156 264.523 13.5174 0.13444 0.27994 -1.18723 -0.5939 37.8668 -2.2795 -1.41193 0 0 0 0.32488 3.8869 -3.1449 0 3.13363 0.14008 280.674
PRO:NtermProteinFull_1 -4.2678 128.857 3.5817 0.00391 0.06726 -0.21364 1.60663 1.12148 0 0 0 0 0 0.20078 0.09656 0 0 -1.64321 0 129.411
ILE_2 -3.41337 0.18885 1.92313 0.02007 0.10291 -0.20688 -0.01244 0 0 0 0 0 0 -0.00648 0.74226 -0.54516 0 2.30374 0.04065 1.13727
DPHE_3 -5.73762 0.86206 3.0328 0.02395 0.27678 -0.16947 -0.37521 0 0 0 0 0 0 -0.00069 1.52258 -0.29911 0 1.21829 0.15271 0.50706
PHE:N_Methylation_4 -4.6074 1.31492 -0.89689 0.04225 -0.09342 -0.11021 0.04653 0.07055 0 0 0 0 0 0.06173 0.31823 -0.30537 0 1.21829 0.29795 -2.64284
PRO_5 -3.59608 0.99871 0.46572 0.00418 0.11965 -0.12235 0.4024 0.15481 0 0 0 0 0 0.00326 0.08076 -0.9119 0 -1.64321 -0.01668 -4.06074
DLEU:N_Methylation_6 -3.19965 0.41121 -0.36317 0.02277 -0.38175 -0.10557 -0.30691 0 0 0 0 0 0 0.01026 0.03441 0.09909 0 1.66147 -0.17743 -2.29525
DLEU_7 -6.24989 1.73048 2.76156 0.01352 0.06192 -0.02734 -3.32444 17.9516 0 0 0 0 0 0.05602 0.25116 -0.31797 0 1.66147 -0.06599 14.5021
DPRO_8 -3.44375 130.16 3.01251 0.0038 0.12659 -0.23177 1.36953 18.5683 0 0 0 0 0 0 0.84094 -0.86447 0 -1.64321 -0.09113 147.807
#END_POSE_ENERGIES_TABLE D8.15_8res_jc35YFG_0001.pdb
