# Supplementary material for: Accurate de novo design of membrane-traversing macrocycles
Source: Cell. 2022 Sep 15;185(19):3520–3532.e26. doi: 10.1016/j.cell.2022.07.019 (PMC9490236; doi:10.1016/j.cell.2022.07.019)
Supplement: Data S2. Amino acid sequences and computational models, related to Figures 1 and 3 [file mmc6.zip › Supplemental_Data_File_2/design_models/8-mers/D8.1.pdb]

ATOM      1  N   DLE A   1       4.314  11.920   2.592  1.00  0.00           N  
ATOM      2  CA  DLE A   1       3.308  12.846   2.086  1.00  0.00           C  
ATOM      3  C   DLE A   1       2.561  12.252   0.897  1.00  0.00           C  
ATOM      4  O   DLE A   1       1.366  11.969   0.982  1.00  0.00           O  
ATOM      5  CB  DLE A   1       2.312  13.207   3.196  1.00  0.00           C  
ATOM      6  CG  DLE A   1       2.920  13.849   4.451  1.00  0.00           C  
ATOM      7  CD1 DLE A   1       1.827  14.071   5.487  1.00  0.00           C  
ATOM      8  CD2 DLE A   1       3.591  15.161   4.074  1.00  0.00           C  
ATOM      9  H   DLE A   1       4.103  11.361   3.407  1.00  0.00           H  
ATOM     10  HA  DLE A   1       3.819  13.747   1.744  1.00  0.00           H  
ATOM     11 1HB  DLE A   1       1.796  12.300   3.507  1.00  0.00           H  
ATOM     12 2HB  DLE A   1       1.577  13.900   2.791  1.00  0.00           H  
ATOM     13  HG  DLE A   1       3.658  13.174   4.884  1.00  0.00           H  
ATOM     14 1HD1 DLE A   1       2.258  14.526   6.379  1.00  0.00           H  
ATOM     15 2HD1 DLE A   1       1.377  13.112   5.752  1.00  0.00           H  
ATOM     16 3HD1 DLE A   1       1.064  14.729   5.076  1.00  0.00           H  
ATOM     17 1HD2 DLE A   1       4.023  15.617   4.966  1.00  0.00           H  
ATOM     18 2HD2 DLE A   1       2.852  15.837   3.643  1.00  0.00           H  
ATOM     19 3HD2 DLE A   1       4.379  14.970   3.346  1.00  0.00           H  
ATOM     20  N   LEU A   2       3.274  12.064  -0.218  1.00  0.00           N  
ATOM     21  CA  LEU A   2       2.647  11.571  -1.441  1.00  0.00           C  
ATOM     22  C   LEU A   2       2.075  10.187  -1.237  1.00  0.00           C  
ATOM     23  O   LEU A   2       2.729   9.301  -0.686  1.00  0.00           O  
ATOM     24  CB  LEU A   2       3.662  11.542  -2.590  1.00  0.00           C  
ATOM     25  CG  LEU A   2       4.159  12.911  -3.072  1.00  0.00           C  
ATOM     26  CD1 LEU A   2       5.256  12.717  -4.110  1.00  0.00           C  
ATOM     27  CD2 LEU A   2       2.994  13.701  -3.650  1.00  0.00           C  
ATOM     28  H   LEU A   2       4.261  12.265  -0.215  1.00  0.00           H  
ATOM     29  HA  LEU A   2       1.809  12.243  -1.707  1.00  0.00           H  
ATOM     30 1HB  LEU A   2       4.531  10.968  -2.272  1.00  0.00           H  
ATOM     31 2HB  LEU A   2       3.209  11.036  -3.442  1.00  0.00           H  
ATOM     32  HG  LEU A   2       4.588  13.459  -2.232  1.00  0.00           H  
ATOM     33 1HD1 LEU A   2       5.610  13.689  -4.452  1.00  0.00           H  
ATOM     34 2HD1 LEU A   2       6.085  12.167  -3.665  1.00  0.00           H  
ATOM     35 3HD1 LEU A   2       4.861  12.156  -4.956  1.00  0.00           H  
ATOM     36 1HD2 LEU A   2       3.347  14.674  -3.991  1.00  0.00           H  
ATOM     37 2HD2 LEU A   2       2.565  13.154  -4.490  1.00  0.00           H  
ATOM     38 3HD2 LEU A   2       2.233  13.840  -2.882  1.00  0.00           H  
ATOM     39  N   DPR A   3       0.852   9.988  -1.718  1.00  0.00           N  
ATOM     40  CA  DPR A   3       0.239   8.664  -1.738  1.00  0.00           C  
ATOM     41  C   DPR A   3      -0.250   8.268  -0.352  1.00  0.00           C  
ATOM     42  O   DPR A   3      -0.665   7.128  -0.133  1.00  0.00           O  
ATOM     43  CB  DPR A   3      -0.923   8.838  -2.719  1.00  0.00           C  
ATOM     44  CG  DPR A   3      -1.299  10.276  -2.594  1.00  0.00           C  
ATOM     45  CD  DPR A   3       0.015  10.993  -2.430  1.00  0.00           C  
ATOM     46  HA  DPR A   3       0.989   7.941  -2.056  1.00  0.00           H  
ATOM     47 1HB  DPR A   3      -1.746   8.159  -2.453  1.00  0.00           H  
ATOM     48 2HB  DPR A   3      -0.602   8.570  -3.737  1.00  0.00           H  
ATOM     49 1HG  DPR A   3      -1.969  10.419  -1.732  1.00  0.00           H  
ATOM     50 2HG  DPR A   3      -1.852  10.603  -3.485  1.00  0.00           H  
ATOM     51 1HD  DPR A   3      -0.128  11.884  -1.802  1.00  0.00           H  
ATOM     52 2HD  DPR A   3       0.407  11.273  -3.419  1.00  0.00           H  
ATOM     53  N   DLE A   4      -0.200   9.209   0.582  1.00  0.00           N  
ATOM     54  CA  DLE A   4      -0.562   8.936   1.968  1.00  0.00           C  
ATOM     55  C   DLE A   4       0.399   7.936   2.600  1.00  0.00           C  
ATOM     56  O   DLE A   4       0.055   7.259   3.569  1.00  0.00           O  
ATOM     57  CB  DLE A   4      -0.565  10.236   2.782  1.00  0.00           C  
ATOM     58  CG  DLE A   4      -1.646  11.256   2.402  1.00  0.00           C  
ATOM     59  CD1 DLE A   4      -1.442  12.535   3.203  1.00  0.00           C  
ATOM     60  CD2 DLE A   4      -3.021  10.660   2.663  1.00  0.00           C  
ATOM     61  H   DLE A   4       0.094  10.142   0.326  1.00  0.00           H  
ATOM     62  HA  DLE A   4      -1.557   8.492   1.978  1.00  0.00           H  
ATOM     63 1HB  DLE A   4       0.403  10.720   2.667  1.00  0.00           H  
ATOM     64 2HB  DLE A   4      -0.701   9.986   3.835  1.00  0.00           H  
ATOM     65  HG  DLE A   4      -1.554  11.507   1.345  1.00  0.00           H  
ATOM     66 1HD1 DLE A   4      -2.210  13.260   2.933  1.00  0.00           H  
ATOM     67 2HD1 DLE A   4      -0.458  12.949   2.983  1.00  0.00           H  
ATOM     68 3HD1 DLE A   4      -1.512  12.312   4.267  1.00  0.00           H  
ATOM     69 1HD2 DLE A   4      -3.789  11.385   2.392  1.00  0.00           H  
ATOM     70 2HD2 DLE A   4      -3.115  10.411   3.720  1.00  0.00           H  
ATOM     71 3HD2 DLE A   4      -3.147   9.758   2.065  1.00  0.00           H  
ATOM     72  N   LEU A   5       1.602   7.847   2.045  1.00  0.00           N  
ATOM     73  CA  LEU A   5       2.599   6.896   2.525  1.00  0.00           C  
ATOM     74  C   LEU A   5       3.359   7.454   3.724  1.00  0.00           C  
ATOM     75  O   LEU A   5       4.552   7.739   3.635  1.00  0.00           O  
ATOM     76  CB  LEU A   5       3.585   6.551   1.402  1.00  0.00           C  
ATOM     77  CG  LEU A   5       2.969   5.921   0.146  1.00  0.00           C  
ATOM     78  CD1 LEU A   5       4.053   5.716  -0.904  1.00  0.00           C  
ATOM     79  CD2 LEU A   5       2.306   4.602   0.512  1.00  0.00           C  
ATOM     80  H   LEU A   5       1.833   8.454   1.272  1.00  0.00           H  
ATOM     81  HA  LEU A   5       2.099   5.951   2.788  1.00  0.00           H  
ATOM     82 1HB  LEU A   5       4.099   7.462   1.098  1.00  0.00           H  
ATOM     83 2HB  LEU A   5       4.327   5.854   1.792  1.00  0.00           H  
ATOM     84  HG  LEU A   5       2.224   6.599  -0.272  1.00  0.00           H  
ATOM     85 1HD1 LEU A   5       3.615   5.269  -1.796  1.00  0.00           H  
ATOM     86 2HD1 LEU A   5       4.497   6.678  -1.161  1.00  0.00           H  
ATOM     87 3HD1 LEU A   5       4.823   5.055  -0.507  1.00  0.00           H  
ATOM     88 1HD2 LEU A   5       1.867   4.155  -0.380  1.00  0.00           H  
ATOM     89 2HD2 LEU A   5       3.050   3.924   0.930  1.00  0.00           H  
ATOM     90 3HD2 LEU A   5       1.524   4.781   1.250  1.00  0.00           H  
ATOM     91  N   DAL A   6       2.657   7.606   4.842  1.00  0.00           N  
ATOM     92  CA  DAL A   6       3.271   8.111   6.066  1.00  0.00           C  
ATOM     93  C   DAL A   6       3.840   9.507   5.858  1.00  0.00           C  
ATOM     94  O   DAL A   6       3.185  10.377   5.283  1.00  0.00           O  
ATOM     95  CB  DAL A   6       2.258   8.118   7.202  1.00  0.00           C  
ATOM     96  H   DAL A   6       1.677   7.364   4.847  1.00  0.00           H  
ATOM     97  HA  DAL A   6       4.088   7.444   6.343  1.00  0.00           H  
ATOM     98 1HB  DAL A   6       2.730   8.499   8.107  1.00  0.00           H  
ATOM     99 2HB  DAL A   6       1.902   7.102   7.379  1.00  0.00           H  
ATOM    100 3HB  DAL A   6       1.416   8.755   6.937  1.00  0.00           H  
ATOM    101  N   PRO A   7       5.062   9.719   6.333  1.00  0.00           N  
ATOM    102  CA  PRO A   7       5.660  11.049   6.348  1.00  0.00           C  
ATOM    103  C   PRO A   7       6.133  11.458   4.959  1.00  0.00           C  
ATOM    104  O   PRO A   7       6.523  12.603   4.738  1.00  0.00           O  
ATOM    105  CB  PRO A   7       6.835  10.888   7.321  1.00  0.00           C  
ATOM    106  CG  PRO A   7       7.206   9.450   7.208  1.00  0.00           C  
ATOM    107  CD  PRO A   7       5.890   8.731   7.065  1.00  0.00           C  
ATOM    108  HA  PRO A   7       4.926  11.772   6.737  1.00  0.00           H  
ATOM    109 1HB  PRO A   7       7.653  11.564   7.034  1.00  0.00           H  
ATOM    110 2HB  PRO A   7       6.524  11.171   8.337  1.00  0.00           H  
ATOM    111 1HG  PRO A   7       7.869   9.294   6.342  1.00  0.00           H  
ATOM    112 2HG  PRO A   7       7.768   9.131   8.100  1.00  0.00           H  
ATOM    113 1HD  PRO A   7       6.032   7.820   6.468  1.00  0.00           H  
ATOM    114 2HD  PRO A   7       5.498   8.484   8.063  1.00  0.00           H  
ATOM    115  N   LEU A   8       6.092  10.512   4.026  1.00  0.00           N  
ATOM    116  CA  LEU A   8       6.456  10.788   2.642  1.00  0.00           C  
ATOM    117  C   LEU A   8       5.501  11.792   2.009  1.00  0.00           C  
ATOM    118  O   LEU A   8       5.833  12.436   1.014  1.00  0.00           O  
ATOM    119  CB  LEU A   8       6.457   9.490   1.826  1.00  0.00           C  
ATOM    120  CG  LEU A   8       7.539   8.469   2.202  1.00  0.00           C  
ATOM    121  CD1 LEU A   8       7.335   7.193   1.396  1.00  0.00           C  
ATOM    122  CD2 LEU A   8       8.914   9.066   1.941  1.00  0.00           C  
ATOM    123  H   LEU A   8       5.801   9.579   4.282  1.00  0.00           H  
ATOM    124  HA  LEU A   8       7.455  11.227   2.636  1.00  0.00           H  
ATOM    125 1HB  LEU A   8       5.490   9.005   1.943  1.00  0.00           H  
ATOM    126 2HB  LEU A   8       6.590   9.741   0.774  1.00  0.00           H  
ATOM    127  HG  LEU A   8       7.448   8.214   3.258  1.00  0.00           H  
ATOM    128 1HD1 LEU A   8       8.104   6.467   1.663  1.00  0.00           H  
ATOM    129 2HD1 LEU A   8       6.352   6.776   1.617  1.00  0.00           H  
ATOM    130 3HD1 LEU A   8       7.404   7.419   0.333  1.00  0.00           H  
ATOM    131 1HD2 LEU A   8       9.683   8.341   2.209  1.00  0.00           H  
ATOM    132 2HD2 LEU A   8       9.006   9.320   0.885  1.00  0.00           H  
ATOM    133 3HD2 LEU A   8       9.039   9.967   2.543  1.00  0.00           H  
