# Supplementary material for: Accurate de novo design of membrane-traversing macrocycles
Source: Cell. 2022 Sep 15;185(19):3520–3532.e26. doi: 10.1016/j.cell.2022.07.019 (PMC9490236; doi:10.1016/j.cell.2022.07.019)
Supplement: Data S2. Amino acid sequences and computational models, related to Figures 1 and 3 [file mmc6.zip › Supplemental_Data_File_2/design_models/8-mers/D8.19.pdb]

HEADER                                            25-FEB-20   XXXX              
EXPDTA    THEORETICAL MODEL                                                     
REMARK 220                                                                      
REMARK 220 EXPERIMENTAL DETAILS                                                 
REMARK 220  EXPERIMENT TYPE                : THEORETICAL MODELLING              
REMARK 220  DATE OF DATA COLLECTION        : 25-FEB-20                          
REMARK 220                                                                      
REMARK 220 REMARK: MODEL GENERATED BY ROSETTA                                   
REMARK 220  VERSION 2019.50.post.dev+96.master.4bb7883abb1                      
LINK         N   DPH A   1                 C   DVA A   8                  1.33  
ATOM      1  N   DPH A   1       0.754   1.271  12.267  1.00  0.00           N  
ATOM      2  CA  DPH A   1       1.441   0.111  12.845  1.00  0.00           C  
ATOM      3  C   DPH A   1       1.737  -1.071  11.885  1.00  0.00           C  
ATOM      4  O   DPH A   1       1.306  -2.199  12.124  1.00  0.00           O  
ATOM      5  CB  DPH A   1       2.693   0.533  13.635  1.00  0.00           C  
ATOM      6  CG  DPH A   1       3.478  -0.648  14.136  1.00  0.00           C  
ATOM      7  CD1 DPH A   1       2.961  -1.473  15.109  1.00  0.00           C  
ATOM      8  CD2 DPH A   1       4.745  -0.937  13.633  1.00  0.00           C  
ATOM      9  CE1 DPH A   1       3.672  -2.559  15.559  1.00  0.00           C  
ATOM     10  CE2 DPH A   1       5.450  -2.021  14.077  1.00  0.00           C  
ATOM     11  CZ  DPH A   1       4.916  -2.835  15.038  1.00  0.00           C  
ATOM     12  H   DPH A   1       0.838   1.449  11.276  1.00  0.00           H  
ATOM     13  HA  DPH A   1       0.754  -0.296  13.590  1.00  0.00           H  
ATOM     14 1HB  DPH A   1       2.375   1.107  14.505  1.00  0.00           H  
ATOM     15 2HB  DPH A   1       3.335   1.176  13.061  1.00  0.00           H  
ATOM     16  HD1 DPH A   1       1.976  -1.259  15.517  1.00  0.00           H  
ATOM     17  HD2 DPH A   1       5.185  -0.306  12.877  1.00  0.00           H  
ATOM     18  HE1 DPH A   1       3.246  -3.206  16.325  1.00  0.00           H  
ATOM     19  HE2 DPH A   1       6.442  -2.232  13.669  1.00  0.00           H  
ATOM     20  HZ  DPH A   1       5.478  -3.698  15.391  1.00  0.00           H  
ATOM     21  N   DAL A   2       2.497  -0.921  10.716  1.00  0.00           N  
ATOM     22  CA  DAL A   2       2.667  -2.179   9.893  1.00  0.00           C  
ATOM     23  C   DAL A   2       2.986  -2.030   8.344  1.00  0.00           C  
ATOM     24  O   DAL A   2       3.393  -0.957   7.874  1.00  0.00           O  
ATOM     25  CB  DAL A   2       3.808  -3.007  10.541  1.00  0.00           C  
ATOM     26  CN  DAL A   2       3.316   0.318  10.509  1.00  0.00           C  
ATOM     27  HA  DAL A   2       1.719  -2.720   9.972  1.00  0.00           H  
ATOM     28 1HB  DAL A   2       3.951  -3.971  10.062  1.00  0.00           H  
ATOM     29 2HB  DAL A   2       3.581  -3.184  11.601  1.00  0.00           H  
ATOM     30 3HB  DAL A   2       4.754  -2.454  10.484  1.00  0.00           H  
ATOM     31 1HN  DAL A   2       3.725   0.433   9.537  1.00  0.00           H  
ATOM     32 2HN  DAL A   2       4.158   0.307  11.170  1.00  0.00           H  
ATOM     33 3HN  DAL A   2       2.729   1.203  10.705  1.00  0.00           H  
ATOM     34  N   LEU A   3       2.851  -3.145   7.506  1.00  0.00           N  
ATOM     35  CA  LEU A   3       3.252  -2.983   6.051  1.00  0.00           C  
ATOM     36  C   LEU A   3       2.298  -1.930   5.394  1.00  0.00           C  
ATOM     37  O   LEU A   3       1.097  -1.914   5.699  1.00  0.00           O  
ATOM     38  CB  LEU A   3       3.201  -4.342   5.232  1.00  0.00           C  
ATOM     39  CG  LEU A   3       3.738  -4.398   3.698  1.00  0.00           C  
ATOM     40  CD1 LEU A   3       5.337  -4.311   3.669  1.00  0.00           C  
ATOM     41  CD2 LEU A   3       3.241  -5.728   3.011  1.00  0.00           C  
ATOM     42  CN  LEU A   3       2.081  -4.370   7.964  1.00  0.00           C  
ATOM     43  HA  LEU A   3       4.291  -2.646   6.045  1.00  0.00           H  
ATOM     44 1HB  LEU A   3       3.792  -5.085   5.781  1.00  0.00           H  
ATOM     45 2HB  LEU A   3       2.156  -4.695   5.221  1.00  0.00           H  
ATOM     46  HG  LEU A   3       3.329  -3.552   3.137  1.00  0.00           H  
ATOM     47 1HD1 LEU A   3       5.691  -4.339   2.635  1.00  0.00           H  
ATOM     48 2HD1 LEU A   3       5.694  -3.399   4.131  1.00  0.00           H  
ATOM     49 3HD1 LEU A   3       5.771  -5.157   4.211  1.00  0.00           H  
ATOM     50 1HD2 LEU A   3       3.583  -5.764   1.973  1.00  0.00           H  
ATOM     51 2HD2 LEU A   3       3.629  -6.605   3.543  1.00  0.00           H  
ATOM     52 3HD2 LEU A   3       2.147  -5.768   3.019  1.00  0.00           H  
ATOM     53 1HN  LEU A   3       2.461  -5.298   7.563  1.00  0.00           H  
ATOM     54 2HN  LEU A   3       2.082  -4.513   9.026  1.00  0.00           H  
ATOM     55 3HN  LEU A   3       1.052  -4.259   7.642  1.00  0.00           H  
ATOM     56  N   DPR A   4       2.776  -1.026   4.470  1.00  0.00           N  
ATOM     57  CA  DPR A   4       1.978  -0.007   3.779  1.00  0.00           C  
ATOM     58  C   DPR A   4       1.534   1.072   4.762  1.00  0.00           C  
ATOM     59  O   DPR A   4       0.709   1.928   4.441  1.00  0.00           O  
ATOM     60  CB  DPR A   4       2.977   0.563   2.756  1.00  0.00           C  
ATOM     61  CG  DPR A   4       4.337   0.348   3.352  1.00  0.00           C  
ATOM     62  CD  DPR A   4       4.242  -0.950   4.088  1.00  0.00           C  
ATOM     63  HA  DPR A   4       1.112  -0.473   3.279  1.00  0.00           H  
ATOM     64 1HB  DPR A   4       2.760   1.628   2.580  1.00  0.00           H  
ATOM     65 2HB  DPR A   4       2.854   0.049   1.789  1.00  0.00           H  
ATOM     66 1HG  DPR A   4       4.609   1.188   4.001  1.00  0.00           H  
ATOM     67 2HG  DPR A   4       5.093   0.317   2.551  1.00  0.00           H  
ATOM     68 1HD  DPR A   4       4.902  -0.904   4.971  1.00  0.00           H  
ATOM     69 2HD  DPR A   4       4.515  -1.733   3.398  1.00  0.00           H  
ATOM     70  N   DLE A   5       2.147   1.052   5.949  1.00  0.00           N  
ATOM     71  CA  DLE A   5       1.890   2.004   6.999  1.00  0.00           C  
ATOM     72  C   DLE A   5       1.047   1.373   8.095  1.00  0.00           C  
ATOM     73  O   DLE A   5       0.907   1.953   9.185  1.00  0.00           O  
ATOM     74  CB  DLE A   5       3.209   2.548   7.542  1.00  0.00           C  
ATOM     75  CG  DLE A   5       4.117   3.312   6.532  1.00  0.00           C  
ATOM     76  CD1 DLE A   5       5.396   3.705   7.240  1.00  0.00           C  
ATOM     77  CD2 DLE A   5       3.400   4.540   5.964  1.00  0.00           C  
ATOM     78  H   DLE A   5       2.816   0.323   6.192  1.00  0.00           H  
ATOM     79  HA  DLE A   5       1.309   2.821   6.588  1.00  0.00           H  
ATOM     80 1HB  DLE A   5       3.791   1.707   7.868  1.00  0.00           H  
ATOM     81 2HB  DLE A   5       3.006   3.192   8.397  1.00  0.00           H  
ATOM     82  HG  DLE A   5       4.376   2.650   5.717  1.00  0.00           H  
ATOM     83 1HD1 DLE A   5       6.056   4.218   6.540  1.00  0.00           H  
ATOM     84 2HD1 DLE A   5       5.897   2.811   7.617  1.00  0.00           H  
ATOM     85 3HD1 DLE A   5       5.165   4.369   8.072  1.00  0.00           H  
ATOM     86 1HD2 DLE A   5       4.065   5.049   5.267  1.00  0.00           H  
ATOM     87 2HD2 DLE A   5       3.140   5.221   6.775  1.00  0.00           H  
ATOM     88 3HD2 DLE A   5       2.500   4.247   5.434  1.00  0.00           H  
ATOM     89  N   DLE A   6       0.473   0.194   7.801  1.00  0.00           N  
ATOM     90  CA  DLE A   6      -0.353  -0.544   8.738  1.00  0.00           C  
ATOM     91  C   DLE A   6      -1.433   0.256   9.480  1.00  0.00           C  
ATOM     92  O   DLE A   6      -1.702  -0.066  10.629  1.00  0.00           O  
ATOM     93  CB  DLE A   6      -0.999  -1.718   8.003  1.00  0.00           C  
ATOM     94  CG  DLE A   6      -1.929  -2.652   8.836  1.00  0.00           C  
ATOM     95  CD1 DLE A   6      -1.156  -3.294   9.990  1.00  0.00           C  
ATOM     96  CD2 DLE A   6      -2.481  -3.723   7.911  1.00  0.00           C  
ATOM     97  H   DLE A   6       0.643  -0.238   6.888  1.00  0.00           H  
ATOM     98  HA  DLE A   6       0.301  -0.944   9.486  1.00  0.00           H  
ATOM     99 1HB  DLE A   6      -0.201  -2.338   7.625  1.00  0.00           H  
ATOM    100 2HB  DLE A   6      -1.557  -1.349   7.154  1.00  0.00           H  
ATOM    101  HG  DLE A   6      -2.755  -2.074   9.257  1.00  0.00           H  
ATOM    102 1HD1 DLE A   6      -1.825  -3.943  10.554  1.00  0.00           H  
ATOM    103 2HD1 DLE A   6      -0.770  -2.531  10.666  1.00  0.00           H  
ATOM    104 3HD1 DLE A   6      -0.334  -3.876   9.603  1.00  0.00           H  
ATOM    105 1HD2 DLE A   6      -3.144  -4.385   8.471  1.00  0.00           H  
ATOM    106 2HD2 DLE A   6      -1.658  -4.305   7.492  1.00  0.00           H  
ATOM    107 3HD2 DLE A   6      -3.039  -3.252   7.103  1.00  0.00           H  
ATOM    108  N   DPR A   7      -2.099   1.296   8.916  1.00  0.00           N  
ATOM    109  CA  DPR A   7      -3.116   2.046   9.626  1.00  0.00           C  
ATOM    110  C   DPR A   7      -2.559   2.614  10.946  1.00  0.00           C  
ATOM    111  O   DPR A   7      -3.334   2.938  11.850  1.00  0.00           O  
ATOM    112  CB  DPR A   7      -3.463   3.150   8.619  1.00  0.00           C  
ATOM    113  CG  DPR A   7      -3.147   2.548   7.267  1.00  0.00           C  
ATOM    114  CD  DPR A   7      -1.927   1.715   7.492  1.00  0.00           C  
ATOM    115  HA  DPR A   7      -3.983   1.399   9.822  1.00  0.00           H  
ATOM    116 1HB  DPR A   7      -2.874   4.055   8.836  1.00  0.00           H  
ATOM    117 2HB  DPR A   7      -4.523   3.428   8.727  1.00  0.00           H  
ATOM    118 1HG  DPR A   7      -2.974   3.347   6.527  1.00  0.00           H  
ATOM    119 2HG  DPR A   7      -3.997   1.957   6.904  1.00  0.00           H  
ATOM    120 1HD  DPR A   7      -1.085   2.378   7.348  1.00  0.00           H  
ATOM    121 2HD  DPR A   7      -1.929   0.864   6.805  1.00  0.00           H  
ATOM    122  N   DVA A   8      -1.230   2.762  11.051  1.00  0.00           N  
ATOM    123  CA  DVA A   8      -0.640   3.264  12.278  1.00  0.00           C  
ATOM    124  C   DVA A   8       0.023   2.093  13.012  1.00  0.00           C  
ATOM    125  O   DVA A   8      -0.127   1.943  14.225  1.00  0.00           O  
ATOM    126  CB  DVA A   8       0.400   4.355  11.971  1.00  0.00           C  
ATOM    127  CG1 DVA A   8       1.094   4.818  13.260  1.00  0.00           C  
ATOM    128  CG2 DVA A   8      -0.300   5.519  11.273  1.00  0.00           C  
ATOM    129  H   DVA A   8      -0.628   2.526  10.276  1.00  0.00           H  
ATOM    130  HA  DVA A   8      -1.422   3.690  12.907  1.00  0.00           H  
ATOM    131  HB  DVA A   8       1.171   3.948  11.309  1.00  0.00           H  
ATOM    132 1HG1 DVA A   8       1.826   5.583  13.024  1.00  0.00           H  
ATOM    133 2HG1 DVA A   8       1.596   3.978  13.738  1.00  0.00           H  
ATOM    134 3HG1 DVA A   8       0.345   5.224  13.945  1.00  0.00           H  
ATOM    135 1HG2 DVA A   8       0.426   6.291  11.036  1.00  0.00           H  
ATOM    136 2HG2 DVA A   8      -1.067   5.927  11.933  1.00  0.00           H  
ATOM    137 3HG2 DVA A   8      -0.769   5.169  10.353  1.00  0.00           H  
TER                                                                             
CONECT    1    2   12  124                                                      
CONECT    2    1    3    5   13                                                 
CONECT    3    2    4   21                                                      
CONECT    4    3                                                                
CONECT    5    2    6   14   15                                                 
CONECT    6    5    7    8                                                      
CONECT    7    6    9   16                                                      
CONECT    8    6   10   17                                                      
CONECT    9    7   11   18                                                      
CONECT   10    8   11   19                                                      
CONECT   11    9   10   20                                                      
CONECT   12    1                                                                
CONECT   13    2                                                                
CONECT   14    5                                                                
CONECT   15    5                                                                
CONECT   16    7                                                                
CONECT   17    8                                                                
CONECT   18    9                                                                
CONECT   19   10                                                                
CONECT   20   11                                                                
CONECT   21    3   22   26                                                      
CONECT   22   21   23   25   27                                                 
CONECT   23   22   24   34                                                      
CONECT   24   23                                                                
CONECT   25   22   28   29   30                                                 
CONECT   26   21   31   32   33                                                 
CONECT   27   22                                                                
CONECT   28   25                                                                
CONECT   29   25                                                                
CONECT   30   25                                                                
CONECT   31   26                                                                
CONECT   32   26                                                                
CONECT   33   26                                                                
CONECT   34   23   35   42                                                      
CONECT   35   34   36   38   43                                                 
CONECT   36   35   37   56                                                      
CONECT   37   36                                                                
CONECT   38   35   39   44   45                                                 
CONECT   39   38   40   41   46                                                 
CONECT   40   39   47   48   49                                                 
CONECT   41   39   50   51   52                                                 
CONECT   42   34   53   54   55                                                 
CONECT   43   35                                                                
CONECT   44   38                                                                
CONECT   45   38                                                                
CONECT   46   39                                                                
CONECT   47   40                                                                
CONECT   48   40                                                                
CONECT   49   40                                                                
CONECT   50   41                                                                
CONECT   51   41                                                                
CONECT   52   41                                                                
CONECT   53   42                                                                
CONECT   54   42                                                                
CONECT   55   42                                                                
CONECT   56   36   57   62                                                      
CONECT   57   56   58   60   63                                                 
CONECT   58   57   59   70                                                      
CONECT   59   58                                                                
CONECT   60   57   61   64   65                                                 
CONECT   61   60   62   66   67                                                 
CONECT   62   56   61   68   69                                                 
CONECT   63   57                                                                
CONECT   64   60                                                                
CONECT   65   60                                                                
CONECT   66   61                                                                
CONECT   67   61                                                                
CONECT   68   62                                                                
CONECT   69   62                                                                
CONECT   70   58   71   78                                                      
CONECT   71   70   72   74   79                                                 
CONECT   72   71   73   89                                                      
CONECT   73   72                                                                
CONECT   74   71   75   80   81                                                 
CONECT   75   74   76   77   82                                                 
CONECT   76   75   83   84   85                                                 
CONECT   77   75   86   87   88                                                 
CONECT   78   70                                                                
CONECT   79   71                                                                
CONECT   80   74                                                                
CONECT   81   74                                                                
CONECT   82   75                                                                
CONECT   83   76                                                                
CONECT   84   76                                                                
CONECT   85   76                                                                
CONECT   86   77                                                                
CONECT   87   77                                                                
CONECT   88   77                                                                
CONECT   89   72   90   97                                                      
CONECT   90   89   91   93   98                                                 
CONECT   91   90   92  108                                                      
CONECT   92   91                                                                
CONECT   93   90   94   99  100                                                 
CONECT   94   93   95   96  101                                                 
CONECT   95   94  102  103  104                                                 
CONECT   96   94  105  106  107                                                 
CONECT   97   89                                                                
CONECT   98   90                                                                
CONECT   99   93                                                                
CONECT  100   93                                                                
CONECT  101   94                                                                
CONECT  102   95                                                                
CONECT  103   95                                                                
CONECT  104   95                                                                
CONECT  105   96                                                                
CONECT  106   96                                                                
CONECT  107   96                                                                
CONECT  108   91  109  114                                                      
CONECT  109  108  110  112  115                                                 
CONECT  110  109  111  122                                                      
CONECT  111  110                                                                
CONECT  112  109  113  116  117                                                 
CONECT  113  112  114  118  119                                                 
CONECT  114  108  113  120  121                                                 
CONECT  115  109                                                                
CONECT  116  112                                                                
CONECT  117  112                                                                
CONECT  118  113                                                                
CONECT  119  113                                                                
CONECT  120  114                                                                
CONECT  121  114                                                                
CONECT  122  110  123  129                                                      
CONECT  123  122  124  126  130                                                 
CONECT  124    1  123  125                                                      
CONECT  125  124                                                                
CONECT  126  123  127  128  131                                                 
CONECT  127  126  132  133  134                                                 
CONECT  128  126  135  136  137                                                 
CONECT  129  122                                                                
CONECT  130  123                                                                
CONECT  131  126                                                                
CONECT  132  127                                                                
CONECT  133  127                                                                
CONECT  134  127                                                                
CONECT  135  128                                                                
CONECT  136  128                                                                
CONECT  137  128                                                                
C6s 0
end_unsatselection_count 0
nme_count 2
nme_count2 2
oversat 0
score 10.971
silent_score 10.971
time 36
total_hbonds -4
