# Supplementary material for: Accurate de novo design of membrane-traversing macrocycles
Source: Cell. 2022 Sep 15;185(19):3520–3532.e26. doi: 10.1016/j.cell.2022.07.019 (PMC9490236; doi:10.1016/j.cell.2022.07.019)
Supplement: Data S2. Amino acid sequences and computational models, related to Figures 1 and 3 [file mmc6.zip › Supplemental_Data_File_2/design_models/8-mers/D8.8.pdb]

HEADER                                            25-FEB-20   XXXX              
EXPDTA    THEORETICAL MODEL                                                     
REMARK 220                                                                      
REMARK 220 EXPERIMENTAL DETAILS                                                 
REMARK 220  EXPERIMENT TYPE                : THEORETICAL MODELLING              
REMARK 220  DATE OF DATA COLLECTION        : 25-FEB-20                          
REMARK 220                                                                      
REMARK 220 REMARK: MODEL GENERATED BY ROSETTA                                   
REMARK 220  VERSION 2019.50.post.dev+96.master.4bb7883abb1                      
LINK         N   PRO A   1                 C   DVA A   8                  1.33  
ATOM      1  N   PRO A   1      -3.533  -0.358   9.143  1.00  0.00           N  
ATOM      2  CA  PRO A   1      -4.275   0.848   9.428  1.00  0.00           C  
ATOM      3  C   PRO A   1      -3.598   1.976   8.636  1.00  0.00           C  
ATOM      4  O   PRO A   1      -2.469   1.827   8.168  1.00  0.00           O  
ATOM      5  CB  PRO A   1      -4.151   0.983  10.954  1.00  0.00           C  
ATOM      6  CG  PRO A   1      -3.934  -0.438  11.440  1.00  0.00           C  
ATOM      7  CD  PRO A   1      -3.141  -1.134  10.340  1.00  0.00           C  
ATOM      8  HA  PRO A   1      -5.316   0.684   9.107  1.00  0.00           H  
ATOM      9 1HB  PRO A   1      -3.316   1.657  11.208  1.00  0.00           H  
ATOM     10 2HB  PRO A   1      -5.061   1.428  11.379  1.00  0.00           H  
ATOM     11 1HG  PRO A   1      -3.394  -0.428  12.400  1.00  0.00           H  
ATOM     12 2HG  PRO A   1      -4.904  -0.922  11.630  1.00  0.00           H  
ATOM     13 1HD  PRO A   1      -2.048  -1.087  10.508  1.00  0.00           H  
ATOM     14 2HD  PRO A   1      -3.527  -2.163  10.312  1.00  0.00           H  
ATOM     15  N   DLE A   2      -4.231   3.191   8.422  1.00  0.00           N  
ATOM     16  CA  DLE A   2      -3.544   4.154   7.472  1.00  0.00           C  
ATOM     17  C   DLE A   2      -4.056   3.852   6.007  1.00  0.00           C  
ATOM     18  O   DLE A   2      -4.262   4.788   5.215  1.00  0.00           O  
ATOM     19  CB  DLE A   2      -3.771   5.668   7.853  1.00  0.00           C  
ATOM     20  CG  DLE A   2      -3.264   6.145   9.339  1.00  0.00           C  
ATOM     21  CD1 DLE A   2      -3.635   7.659   9.556  1.00  0.00           C  
ATOM     22  CD2 DLE A   2      -1.702   5.901   9.503  1.00  0.00           C  
ATOM     23  CN  DLE A   2      -5.666   3.437   8.840  1.00  0.00           C  
ATOM     24  HA  DLE A   2      -2.456   4.002   7.470  1.00  0.00           H  
ATOM     25 1HB  DLE A   2      -4.821   5.932   7.732  1.00  0.00           H  
ATOM     26 2HB  DLE A   2      -3.219   6.280   7.123  1.00  0.00           H  
ATOM     27  HG  DLE A   2      -3.793   5.558  10.106  1.00  0.00           H  
ATOM     28 1HD1 DLE A   2      -3.327   7.981  10.555  1.00  0.00           H  
ATOM     29 2HD1 DLE A   2      -4.716   7.798   9.463  1.00  0.00           H  
ATOM     30 3HD1 DLE A   2      -3.133   8.287   8.813  1.00  0.00           H  
ATOM     31 1HD2 DLE A   2      -1.381   6.211  10.500  1.00  0.00           H  
ATOM     32 2HD2 DLE A   2      -1.147   6.477   8.757  1.00  0.00           H  
ATOM     33 3HD2 DLE A   2      -1.464   4.841   9.380  1.00  0.00           H  
ATOM     34 1HN  DLE A   2      -5.911   4.481   8.968  1.00  0.00           H  
ATOM     35 2HN  DLE A   2      -5.893   2.972   9.785  1.00  0.00           H  
ATOM     36 3HN  DLE A   2      -6.330   3.033   8.092  1.00  0.00           H  
ATOM     37  N   DLE A   3      -4.288   2.536   5.647  1.00  0.00           N  
ATOM     38  CA  DLE A   3      -4.799   2.114   4.332  1.00  0.00           C  
ATOM     39  C   DLE A   3      -3.712   1.550   3.428  1.00  0.00           C  
ATOM     40  O   DLE A   3      -3.709   1.811   2.221  1.00  0.00           O  
ATOM     41  CB  DLE A   3      -5.798   0.979   4.574  1.00  0.00           C  
ATOM     42  CG  DLE A   3      -6.987   1.290   5.488  1.00  0.00           C  
ATOM     43  CD1 DLE A   3      -7.778   0.023   5.679  1.00  0.00           C  
ATOM     44  CD2 DLE A   3      -7.848   2.413   4.910  1.00  0.00           C  
ATOM     45  H   DLE A   3      -4.081   1.786   6.311  1.00  0.00           H  
ATOM     46  HA  DLE A   3      -5.269   2.948   3.812  1.00  0.00           H  
ATOM     47 1HB  DLE A   3      -5.259   0.142   5.015  1.00  0.00           H  
ATOM     48 2HB  DLE A   3      -6.189   0.658   3.612  1.00  0.00           H  
ATOM     49  HG  DLE A   3      -6.619   1.584   6.452  1.00  0.00           H  
ATOM     50 1HD1 DLE A   3      -8.612   0.213   6.354  1.00  0.00           H  
ATOM     51 2HD1 DLE A   3      -7.134  -0.746   6.110  1.00  0.00           H  
ATOM     52 3HD1 DLE A   3      -8.161  -0.321   4.720  1.00  0.00           H  
ATOM     53 1HD2 DLE A   3      -8.683   2.608   5.582  1.00  0.00           H  
ATOM     54 2HD2 DLE A   3      -8.232   2.116   3.933  1.00  0.00           H  
ATOM     55 3HD2 DLE A   3      -7.259   3.323   4.807  1.00  0.00           H  
ATOM     56  N   DIL A   4      -2.792   0.778   4.012  1.00  0.00           N  
ATOM     57  CA  DIL A   4      -1.702   0.203   3.233  1.00  0.00           C  
ATOM     58  C   DIL A   4      -0.375   0.525   3.902  1.00  0.00           C  
ATOM     59  O   DIL A   4      -0.034  -0.159   4.883  1.00  0.00           O  
ATOM     60  CB  DIL A   4      -1.810  -1.333   3.146  1.00  0.00           C  
ATOM     61  CG1 DIL A   4      -3.177  -1.726   2.510  1.00  0.00           C  
ATOM     62  CG2 DIL A   4      -0.603  -1.905   2.363  1.00  0.00           C  
ATOM     63  CD1 DIL A   4      -3.507  -3.203   2.557  1.00  0.00           C  
ATOM     64  H   DIL A   4      -2.881   0.601   5.017  1.00  0.00           H  
ATOM     65  HA  DIL A   4      -1.754   0.597   2.230  1.00  0.00           H  
ATOM     66  HB  DIL A   4      -1.782  -1.744   4.135  1.00  0.00           H  
ATOM     67 1HG1 DIL A   4      -3.184  -1.396   1.473  1.00  0.00           H  
ATOM     68 2HG1 DIL A   4      -3.969  -1.212   3.040  1.00  0.00           H  
ATOM     69 1HG2 DIL A   4      -0.663  -2.984   2.323  1.00  0.00           H  
ATOM     70 2HG2 DIL A   4       0.332  -1.634   2.849  1.00  0.00           H  
ATOM     71 3HG2 DIL A   4      -0.608  -1.504   1.348  1.00  0.00           H  
ATOM     72 1HD1 DIL A   4      -4.483  -3.365   2.101  1.00  0.00           H  
ATOM     73 2HD1 DIL A   4      -3.536  -3.535   3.589  1.00  0.00           H  
ATOM     74 3HD1 DIL A   4      -2.766  -3.777   2.016  1.00  0.00           H  
ATOM     75  N   PRO A   5       0.419   1.498   3.398  1.00  0.00           N  
ATOM     76  CA  PRO A   5       1.687   1.873   3.969  1.00  0.00           C  
ATOM     77  C   PRO A   5       1.415   2.074   5.462  1.00  0.00           C  
ATOM     78  O   PRO A   5       0.235   2.185   5.802  1.00  0.00           O  
ATOM     79  CB  PRO A   5       2.052   3.161   3.217  1.00  0.00           C  
ATOM     80  CG  PRO A   5       1.313   3.047   1.903  1.00  0.00           C  
ATOM     81  CD  PRO A   5       0.023   2.298   2.226  1.00  0.00           C  
ATOM     82  HA  PRO A   5       2.399   1.056   3.774  1.00  0.00           H  
ATOM     83 1HB  PRO A   5       1.752   4.043   3.807  1.00  0.00           H  
ATOM     84 2HB  PRO A   5       3.140   3.226   3.074  1.00  0.00           H  
ATOM     85 1HG  PRO A   5       1.123   4.051   1.490  1.00  0.00           H  
ATOM     86 2HG  PRO A   5       1.935   2.518   1.166  1.00  0.00           H  
ATOM     87 1HD  PRO A   5      -0.816   2.975   2.476  1.00  0.00           H  
ATOM     88 2HD  PRO A   5      -0.187   1.670   1.353  1.00  0.00           H  
ATOM     89  N   DLE A   6       2.449   2.138   6.378  1.00  0.00           N  
ATOM     90  CA  DLE A   6       2.065   2.150   7.845  1.00  0.00           C  
ATOM     91  C   DLE A   6       2.011   0.648   8.334  1.00  0.00           C  
ATOM     92  O   DLE A   6       2.470   0.338   9.447  1.00  0.00           O  
ATOM     93  CB  DLE A   6       3.037   3.017   8.735  1.00  0.00           C  
ATOM     94  CG  DLE A   6       3.177   4.604   8.350  1.00  0.00           C  
ATOM     95  CD1 DLE A   6       4.217   5.286   9.316  1.00  0.00           C  
ATOM     96  CD2 DLE A   6       1.762   5.326   8.419  1.00  0.00           C  
ATOM     97  CN  DLE A   6       3.889   1.948   5.955  1.00  0.00           C  
ATOM     98  HA  DLE A   6       1.061   2.573   7.991  1.00  0.00           H  
ATOM     99 1HB  DLE A   6       4.027   2.569   8.764  1.00  0.00           H  
ATOM    100 2HB  DLE A   6       2.658   2.977   9.768  1.00  0.00           H  
ATOM    101  HG  DLE A   6       3.567   4.692   7.324  1.00  0.00           H  
ATOM    102 1HD1 DLE A   6       4.340   6.339   9.050  1.00  0.00           H  
ATOM    103 2HD1 DLE A   6       5.188   4.789   9.231  1.00  0.00           H  
ATOM    104 3HD1 DLE A   6       3.876   5.221  10.353  1.00  0.00           H  
ATOM    105 1HD2 DLE A   6       1.869   6.379   8.149  1.00  0.00           H  
ATOM    106 2HD2 DLE A   6       1.352   5.260   9.431  1.00  0.00           H  
ATOM    107 3HD2 DLE A   6       1.059   4.863   7.721  1.00  0.00           H  
ATOM    108 1HN  DLE A   6       4.608   2.016   6.757  1.00  0.00           H  
ATOM    109 2HN  DLE A   6       4.164   2.701   5.231  1.00  0.00           H  
ATOM    110 3HN  DLE A   6       4.009   0.974   5.501  1.00  0.00           H  
ATOM    111  N   DIL A   7       1.468  -0.296   7.482  1.00  0.00           N  
ATOM    112  CA  DIL A   7       1.379  -1.737   7.762  1.00  0.00           C  
ATOM    113  C   DIL A   7      -0.034  -2.128   8.180  1.00  0.00           C  
ATOM    114  O   DIL A   7      -0.215  -2.825   9.181  1.00  0.00           O  
ATOM    115  CB  DIL A   7       1.752  -2.517   6.488  1.00  0.00           C  
ATOM    116  CG1 DIL A   7       3.187  -2.151   6.086  1.00  0.00           C  
ATOM    117  CG2 DIL A   7       1.647  -4.036   6.764  1.00  0.00           C  
ATOM    118  CD1 DIL A   7       3.574  -2.578   4.695  1.00  0.00           C  
ATOM    119  H   DIL A   7       1.075   0.006   6.585  1.00  0.00           H  
ATOM    120  HA  DIL A   7       2.065  -2.013   8.564  1.00  0.00           H  
ATOM    121  HB  DIL A   7       1.086  -2.242   5.675  1.00  0.00           H  
ATOM    122 1HG1 DIL A   7       3.875  -2.605   6.795  1.00  0.00           H  
ATOM    123 2HG1 DIL A   7       3.298  -1.084   6.148  1.00  0.00           H  
ATOM    124 1HG2 DIL A   7       1.908  -4.600   5.879  1.00  0.00           H  
ATOM    125 2HG2 DIL A   7       0.641  -4.303   7.055  1.00  0.00           H  
ATOM    126 3HG2 DIL A   7       2.326  -4.301   7.574  1.00  0.00           H  
ATOM    127 1HD1 DIL A   7       4.598  -2.266   4.498  1.00  0.00           H  
ATOM    128 2HD1 DIL A   7       2.905  -2.101   3.974  1.00  0.00           H  
ATOM    129 3HD1 DIL A   7       3.507  -3.653   4.590  1.00  0.00           H  
ATOM    130  N   DVA A   8      -1.032  -1.691   7.404  1.00  0.00           N  
ATOM    131  CA  DVA A   8      -2.417  -1.998   7.745  1.00  0.00           C  
ATOM    132  C   DVA A   8      -3.203  -0.697   7.902  1.00  0.00           C  
ATOM    133  O   DVA A   8      -3.502  -0.019   6.919  1.00  0.00           O  
ATOM    134  CB  DVA A   8      -3.116  -2.809   6.637  1.00  0.00           C  
ATOM    135  CG1 DVA A   8      -4.556  -3.114   7.042  1.00  0.00           C  
ATOM    136  CG2 DVA A   8      -2.333  -4.066   6.365  1.00  0.00           C  
ATOM    137  H   DVA A   8      -0.839  -1.144   6.577  1.00  0.00           H  
ATOM    138  HA  DVA A   8      -2.412  -2.609   8.631  1.00  0.00           H  
ATOM    139  HB  DVA A   8      -3.175  -2.216   5.745  1.00  0.00           H  
ATOM    140 1HG1 DVA A   8      -5.042  -3.670   6.243  1.00  0.00           H  
ATOM    141 2HG1 DVA A   8      -5.107  -2.190   7.214  1.00  0.00           H  
ATOM    142 3HG1 DVA A   8      -4.559  -3.710   7.954  1.00  0.00           H  
ATOM    143 1HG2 DVA A   8      -2.818  -4.639   5.582  1.00  0.00           H  
ATOM    144 2HG2 DVA A   8      -2.280  -4.666   7.273  1.00  0.00           H  
ATOM    145 3HG2 DVA A   8      -1.336  -3.802   6.043  1.00  0.00           H  
TER                                                                             
CONECT    1  132                                                                
CONECT    3   15                                                                
CONECT   15    3   16   23                                                      
CONECT   16   15   17   19   24                                                 
CONECT   17   16   18   37                                                      
CONECT   18   17                                                                
CONECT   19   16   20   25   26                                                 
CONECT   20   19   21   22   27                                                 
CONECT   21   20   28   29   30                                                 
CONECT   22   20   31   32   33                                                 
CONECT   23   15   34   35   36                                                 
CONECT   24   16                                                                
CONECT   25   19                                                                
CONECT   26   19                                                                
CONECT   27   20                                                                
CONECT   28   21                                                                
CONECT   29   21                                                                
CONECT   30   21                                                                
CONECT   31   22                                                                
CONECT   32   22                                                                
CONECT   33   22                                                                
CONECT   34   23                                                                
CONECT   35   23                                                                
CONECT   36   23                                                                
CONECT   37   17   38   45                                                      
CONECT   38   37   39   41   46                                                 
CONECT   39   38   40   56                                                      
CONECT   40   39                                                                
CONECT   41   38   42   47   48                                                 
CONECT   42   41   43   44   49                                                 
CONECT   43   42   50   51   52                                                 
CONECT   44   42   53   54   55                                                 
CONECT   45   37                                                                
CONECT   46   38                                                                
CONECT   47   41                                                                
CONECT   48   41                                                                
CONECT   49   42                                                                
CONECT   50   43                                                                
CONECT   51   43                                                                
CONECT   52   43                                                                
CONECT   53   44                                                                
CONECT   54   44                                                                
CONECT   55   44                                                                
CONECT   56   39   57   64                                                      
CONECT   57   56   58   60   65                                                 
CONECT   58   57   59   75                                                      
CONECT   59   58                                                                
CONECT   60   57   61   62   66                                                 
CONECT   61   60   63   67   68                                                 
CONECT   62   60   69   70   71                                                 
CONECT   63   61   72   73   74                                                 
CONECT   64   56                                                                
CONECT   65   57                                                                
CONECT   66   60                                                                
CONECT   67   61                                                                
CONECT   68   61                                                                
CONECT   69   62                                                                
CONECT   70   62                                                                
CONECT   71   62                                                                
CONECT   72   63                                                                
CONECT   73   63                                                                
CONECT   74   63                                                                
CONECT   75   58                                                                
CONECT   77   89                                                                
CONECT   89   77   90   97                                                      
CONECT   90   89   91   93   98                                                 
CONECT   91   90   92  111                                                      
CONECT   92   91                                                                
CONECT   93   90   94   99  100                                                 
CONECT   94   93   95   96  101                                                 
CONECT   95   94  102  103  104                                                 
CONECT   96   94  105  106  107                                                 
CONECT   97   89  108  109  110                                                 
CONECT   98   90                                                                
CONECT   99   93                                                                
CONECT  100   93                                                                
CONECT  101   94                                                                
CONECT  102   95                                                                
CONECT  103   95                                                                
CONECT  104   95                                                                
CONECT  105   96                                                                
CONECT  106   96                                                                
CONECT  107   96                                                                
CONECT  108   97                                                                
CONECT  109   97                                                                
CONECT  110   97                                                                
CONECT  111   91  112  119                                                      
CONECT  112  111  113  115  120                                                 
CONECT  113  112  114  130                                                      
CONECT  114  113                                                                
CONECT  115  112  116  117  121                                                 
CONECT  116  115  118  122  123                                                 
CONECT  117  115  124  125  126                                                 
CONECT  118  116  127  128  129                                                 
CONECT  119  111                                                                
CONECT  120  112                                                                
CONECT  121  115                                                                
CONECT  122  116                                                                
CONECT  123  116                                                                
CONECT  124  117                                                                
CONECT  125  117                                                                
CONECT  126  117                                                                
CONECT  127  118                                                                
CONECT  128  118                                                                
CONECT  129  118                                                                
CONECT  130  113  131  137                                                      
CONECT  131  130  132  134  138                                                 
CONECT  132    1  131  133                                                      
CONECT  133  132                                                                
CONECT  134  131  135  136  139                                                 
CONECT  135  134  140  141  142                                                 
CONECT  136  134  143  144  145                                                 
CONECT  137  130                                                                
CONECT  138  131                                                                
CONECT  139  134                                                                
CONECT  140  135                                                                
CONECT  141  135                                                                
CONECT  142  135                                                                
CONECT  143  136                                                                
CONECT  144  136                                                                
CONECT  145  136                                                                
C6s 0
end_unsatselection_count 0
nme_count 2
nme_count2 2
oversat 0
score -3.628
silent_score -3.628
time 37
total_hbonds -4
