# Supplementary material for: Accurate de novo design of membrane-traversing macrocycles
Source: Cell. 2022 Sep 15;185(19):3520–3532.e26. doi: 10.1016/j.cell.2022.07.019 (PMC9490236; doi:10.1016/j.cell.2022.07.019)
Supplement: Data S2. Amino acid sequences and computational models, related to Figures 1 and 3 [file mmc6.zip › Supplemental_Data_File_2/design_models/8-mers/D8.30.pdb]

HEADER                                            25-FEB-20   XXXX              
EXPDTA    THEORETICAL MODEL                                                     
REMARK 220                                                                      
REMARK 220 EXPERIMENTAL DETAILS                                                 
REMARK 220  EXPERIMENT TYPE                : THEORETICAL MODELLING              
REMARK 220  DATE OF DATA COLLECTION        : 25-FEB-20                          
REMARK 220                                                                      
REMARK 220 REMARK: MODEL GENERATED BY ROSETTA                                   
REMARK 220  VERSION 2019.50.post.dev+96.master.4bb7883abb1                      
LINK         N   DAL A   1                 C   DAL A   8                  1.33  
ATOM      1  N   DAL A   1       2.889   2.934  -2.054  1.00  0.00           N  
ATOM      2  CA  DAL A   1       4.312   3.173  -2.258  1.00  0.00           C  
ATOM      3  C   DAL A   1       4.529   3.826  -3.618  1.00  0.00           C  
ATOM      4  O   DAL A   1       3.623   4.453  -4.168  1.00  0.00           O  
ATOM      5  CB  DAL A   1       4.870   4.070  -1.154  1.00  0.00           C  
ATOM      6  H   DAL A   1       2.219   3.561  -2.476  1.00  0.00           H  
ATOM      7  HA  DAL A   1       4.830   2.217  -2.235  1.00  0.00           H  
ATOM      8 1HB  DAL A   1       5.923   4.239  -1.295  1.00  0.00           H  
ATOM      9 2HB  DAL A   1       4.709   3.597  -0.185  1.00  0.00           H  
ATOM     10 3HB  DAL A   1       4.360   5.022  -1.190  1.00  0.00           H  
ATOM     11  N   DPR A   2       5.723   3.719  -4.233  1.00  0.00           N  
ATOM     12  CA  DPR A   2       6.079   4.408  -5.450  1.00  0.00           C  
ATOM     13  C   DPR A   2       5.991   5.913  -5.095  1.00  0.00           C  
ATOM     14  O   DPR A   2       5.849   6.194  -3.898  1.00  0.00           O  
ATOM     15  CB  DPR A   2       7.531   3.963  -5.707  1.00  0.00           C  
ATOM     16  CG  DPR A   2       7.702   2.701  -4.903  1.00  0.00           C  
ATOM     17  CD  DPR A   2       6.818   2.878  -3.688  1.00  0.00           C  
ATOM     18  HA  DPR A   2       5.382   4.104  -6.248  1.00  0.00           H  
ATOM     19 1HB  DPR A   2       8.233   4.761  -5.405  1.00  0.00           H  
ATOM     20 2HB  DPR A   2       7.691   3.788  -6.779  1.00  0.00           H  
ATOM     21 1HG  DPR A   2       8.763   2.569  -4.631  1.00  0.00           H  
ATOM     22 2HG  DPR A   2       7.421   1.828  -5.505  1.00  0.00           H  
ATOM     23 1HD  DPR A   2       7.349   3.387  -2.874  1.00  0.00           H  
ATOM     24 2HD  DPR A   2       6.491   1.873  -3.419  1.00  0.00           H  
ATOM     25  N   LEU A   3       6.077   6.902  -6.071  1.00  0.00           N  
ATOM     26  CA  LEU A   3       5.987   8.355  -5.627  1.00  0.00           C  
ATOM     27  C   LEU A   3       4.488   8.768  -5.601  1.00  0.00           C  
ATOM     28  O   LEU A   3       4.051   9.633  -6.379  1.00  0.00           O  
ATOM     29  CB  LEU A   3       6.836   9.340  -6.532  1.00  0.00           C  
ATOM     30  CG  LEU A   3       8.449   9.048  -6.653  1.00  0.00           C  
ATOM     31  CD1 LEU A   3       9.102  10.122  -7.608  1.00  0.00           C  
ATOM     32  CD2 LEU A   3       9.134   9.052  -5.227  1.00  0.00           C  
ATOM     33  CN  LEU A   3       6.037   6.537  -7.535  1.00  0.00           C  
ATOM     34  HA  LEU A   3       6.385   8.465  -4.608  1.00  0.00           H  
ATOM     35 1HB  LEU A   3       6.415   9.397  -7.535  1.00  0.00           H  
ATOM     36 2HB  LEU A   3       6.733  10.348  -6.105  1.00  0.00           H  
ATOM     37  HG  LEU A   3       8.602   8.061  -7.114  1.00  0.00           H  
ATOM     38 1HD1 LEU A   3      10.173   9.920  -7.721  1.00  0.00           H  
ATOM     39 2HD1 LEU A   3       8.634  10.082  -8.594  1.00  0.00           H  
ATOM     40 3HD1 LEU A   3       8.977  11.128  -7.195  1.00  0.00           H  
ATOM     41 1HD2 LEU A   3      10.202   8.844  -5.330  1.00  0.00           H  
ATOM     42 2HD2 LEU A   3       9.007  10.026  -4.746  1.00  0.00           H  
ATOM     43 3HD2 LEU A   3       8.694   8.281  -4.591  1.00  0.00           H  
ATOM     44 1HN  LEU A   3       6.047   7.378  -8.212  1.00  0.00           H  
ATOM     45 2HN  LEU A   3       6.879   5.916  -7.794  1.00  0.00           H  
ATOM     46 3HN  LEU A   3       5.124   5.985  -7.736  1.00  0.00           H  
ATOM     47  N   LEU A   4       3.699   8.093  -4.724  1.00  0.00           N  
ATOM     48  CA  LEU A   4       2.245   8.269  -4.603  1.00  0.00           C  
ATOM     49  C   LEU A   4       1.813   8.536  -3.157  1.00  0.00           C  
ATOM     50  O   LEU A   4       1.574   7.594  -2.394  1.00  0.00           O  
ATOM     51  CB  LEU A   4       1.577   6.978  -5.084  1.00  0.00           C  
ATOM     52  CG  LEU A   4       1.945   6.520  -6.530  1.00  0.00           C  
ATOM     53  CD1 LEU A   4       1.375   5.144  -6.763  1.00  0.00           C  
ATOM     54  CD2 LEU A   4       1.413   7.516  -7.568  1.00  0.00           C  
ATOM     55  H   LEU A   4       4.183   7.413  -4.122  1.00  0.00           H  
ATOM     56  HA  LEU A   4       1.902   9.075  -5.235  1.00  0.00           H  
ATOM     57 1HB  LEU A   4       1.849   6.174  -4.400  1.00  0.00           H  
ATOM     58 2HB  LEU A   4       0.500   7.108  -5.040  1.00  0.00           H  
ATOM     59  HG  LEU A   4       3.019   6.451  -6.619  1.00  0.00           H  
ATOM     60 1HD1 LEU A   4       1.649   4.798  -7.760  1.00  0.00           H  
ATOM     61 2HD1 LEU A   4       1.789   4.457  -6.017  1.00  0.00           H  
ATOM     62 3HD1 LEU A   4       0.293   5.169  -6.671  1.00  0.00           H  
ATOM     63 1HD2 LEU A   4       1.685   7.171  -8.566  1.00  0.00           H  
ATOM     64 2HD2 LEU A   4       0.328   7.585  -7.494  1.00  0.00           H  
ATOM     65 3HD2 LEU A   4       1.850   8.499  -7.408  1.00  0.00           H  
ATOM     66  N   PRO A   5       1.640   9.806  -2.760  1.00  0.00           N  
ATOM     67  CA  PRO A   5       1.239  10.245  -1.426  1.00  0.00           C  
ATOM     68  C   PRO A   5       0.071   9.488  -0.728  1.00  0.00           C  
ATOM     69  O   PRO A   5       0.212   9.302   0.482  1.00  0.00           O  
ATOM     70  CB  PRO A   5       0.913  11.728  -1.679  1.00  0.00           C  
ATOM     71  CG  PRO A   5       1.853  12.124  -2.789  1.00  0.00           C  
ATOM     72  CD  PRO A   5       1.888  10.926  -3.707  1.00  0.00           C  
ATOM     73  HA  PRO A   5       2.129  10.181  -0.780  1.00  0.00           H  
ATOM     74 1HB  PRO A   5      -0.148  11.874  -1.921  1.00  0.00           H  
ATOM     75 2HB  PRO A   5       1.097  12.305  -0.758  1.00  0.00           H  
ATOM     76 1HG  PRO A   5       1.485  13.036  -3.290  1.00  0.00           H  
ATOM     77 2HG  PRO A   5       2.842  12.365  -2.379  1.00  0.00           H  
ATOM     78 1HD  PRO A   5       1.103  11.002  -4.472  1.00  0.00           H  
ATOM     79 2HD  PRO A   5       2.898  10.850  -4.149  1.00  0.00           H  
ATOM     80  N   DLE A   6      -1.083   9.042  -1.414  1.00  0.00           N  
ATOM     81  CA  DLE A   6      -2.195   8.327  -0.666  1.00  0.00           C  
ATOM     82  C   DLE A   6      -1.807   7.003   0.085  1.00  0.00           C  
ATOM     83  O   DLE A   6      -2.643   6.487   0.845  1.00  0.00           O  
ATOM     84  CB  DLE A   6      -2.879   9.337   0.345  1.00  0.00           C  
ATOM     85  CG  DLE A   6      -3.539  10.706  -0.297  1.00  0.00           C  
ATOM     86  CD1 DLE A   6      -3.894  11.703   0.860  1.00  0.00           C  
ATOM     87  CD2 DLE A   6      -4.823  10.352  -1.155  1.00  0.00           C  
ATOM     88  CN  DLE A   6      -1.357   9.261  -2.881  1.00  0.00           C  
ATOM     89  HA  DLE A   6      -2.976   8.019  -1.372  1.00  0.00           H  
ATOM     90 1HB  DLE A   6      -2.143   9.636   1.096  1.00  0.00           H  
ATOM     91 2HB  DLE A   6      -3.685   8.814   0.881  1.00  0.00           H  
ATOM     92  HG  DLE A   6      -2.797  11.201  -0.943  1.00  0.00           H  
ATOM     93 1HD1 DLE A   6      -4.316  12.625   0.442  1.00  0.00           H  
ATOM     94 2HD1 DLE A   6      -2.996  11.958   1.427  1.00  0.00           H  
ATOM     95 3HD1 DLE A   6      -4.630  11.257   1.536  1.00  0.00           H  
ATOM     96 1HD2 DLE A   6      -5.247  11.263  -1.583  1.00  0.00           H  
ATOM     97 2HD2 DLE A   6      -5.579   9.868  -0.530  1.00  0.00           H  
ATOM     98 3HD2 DLE A   6      -4.567   9.679  -1.971  1.00  0.00           H  
ATOM     99 1HN  DLE A   6      -2.414   9.310  -3.120  1.00  0.00           H  
ATOM    100 2HN  DLE A   6      -0.939  10.184  -3.234  1.00  0.00           H  
ATOM    101 3HN  DLE A   6      -0.927   8.440  -3.438  1.00  0.00           H  
ATOM    102  N   DVA A   7      -0.589   6.429  -0.140  1.00  0.00           N  
ATOM    103  CA  DVA A   7      -0.104   5.198   0.532  1.00  0.00           C  
ATOM    104  C   DVA A   7       0.324   4.112  -0.496  1.00  0.00           C  
ATOM    105  O   DVA A   7       0.548   4.478  -1.655  1.00  0.00           O  
ATOM    106  CB  DVA A   7       1.076   5.564   1.472  1.00  0.00           C  
ATOM    107  CG1 DVA A   7       0.599   6.523   2.548  1.00  0.00           C  
ATOM    108  CG2 DVA A   7       2.180   6.167   0.654  1.00  0.00           C  
ATOM    109  H   DVA A   7       0.052   6.884  -0.800  1.00  0.00           H  
ATOM    110  HA  DVA A   7      -0.912   4.803   1.142  1.00  0.00           H  
ATOM    111  HB  DVA A   7       1.443   4.691   1.967  1.00  0.00           H  
ATOM    112 1HG1 DVA A   7       1.427   6.777   3.206  1.00  0.00           H  
ATOM    113 2HG1 DVA A   7      -0.198   6.057   3.118  1.00  0.00           H  
ATOM    114 3HG1 DVA A   7       0.224   7.431   2.088  1.00  0.00           H  
ATOM    115 1HG2 DVA A   7       3.019   6.419   1.298  1.00  0.00           H  
ATOM    116 2HG2 DVA A   7       1.829   7.067   0.156  1.00  0.00           H  
ATOM    117 3HG2 DVA A   7       2.495   5.455  -0.086  1.00  0.00           H  
ATOM    118  N   DAL A   8       0.448   2.749  -0.122  1.00  0.00           N  
ATOM    119  CA  DAL A   8       0.918   1.778  -1.194  1.00  0.00           C  
ATOM    120  C   DAL A   8       2.450   1.912  -1.327  1.00  0.00           C  
ATOM    121  O   DAL A   8       3.203   1.105  -0.781  1.00  0.00           O  
ATOM    122  CB  DAL A   8       0.483   0.307  -0.963  1.00  0.00           C  
ATOM    123  CN  DAL A   8       0.153   2.247   1.205  1.00  0.00           C  
ATOM    124  HA  DAL A   8       0.448   2.060  -2.152  1.00  0.00           H  
ATOM    125 1HB  DAL A   8       0.825  -0.319  -1.794  1.00  0.00           H  
ATOM    126 2HB  DAL A   8      -0.607   0.250  -0.904  1.00  0.00           H  
ATOM    127 3HB  DAL A   8       0.911  -0.096  -0.045  1.00  0.00           H  
ATOM    128 1HN  DAL A   8       1.055   1.975   1.741  1.00  0.00           H  
ATOM    129 2HN  DAL A   8      -0.478   1.373   1.134  1.00  0.00           H  
ATOM    130 3HN  DAL A   8      -0.370   3.015   1.759  1.00  0.00           H  
TER                                                                             
CONECT    1    2    6  120                                                      
CONECT    2    1    3    5    7                                                 
CONECT    3    2    4   11                                                      
CONECT    4    3                                                                
CONECT    5    2    8    9   10                                                 
CONECT    6    1                                                                
CONECT    7    2                                                                
CONECT    8    5                                                                
CONECT    9    5                                                                
CONECT   10    5                                                                
CONECT   11    3   12   17                                                      
CONECT   12   11   13   15   18                                                 
CONECT   13   12   14   25                                                      
CONECT   14   13                                                                
CONECT   15   12   16   19   20                                                 
CONECT   16   15   17   21   22                                                 
CONECT   17   11   16   23   24                                                 
CONECT   18   12                                                                
CONECT   19   15                                                                
CONECT   20   15                                                                
CONECT   21   16                                                                
CONECT   22   16                                                                
CONECT   23   17                                                                
CONECT   24   17                                                                
CONECT   25   13   26   33                                                      
CONECT   26   25   27   29   34                                                 
CONECT   27   26   28   47                                                      
CONECT   28   27                                                                
CONECT   29   26   30   35   36                                                 
CONECT   30   29   31   32   37                                                 
CONECT   31   30   38   39   40                                                 
CONECT   32   30   41   42   43                                                 
CONECT   33   25   44   45   46                                                 
CONECT   34   26                                                                
CONECT   35   29                                                                
CONECT   36   29                                                                
CONECT   37   30                                                                
CONECT   38   31                                                                
CONECT   39   31                                                                
CONECT   40   31                                                                
CONECT   41   32                                                                
CONECT   42   32                                                                
CONECT   43   32                                                                
CONECT   44   33                                                                
CONECT   45   33                                                                
CONECT   46   33                                                                
CONECT   47   27                                                                
CONECT   68   80                                                                
CONECT   80   68   81   88                                                      
CONECT   81   80   82   84   89                                                 
CONECT   82   81   83  102                                                      
CONECT   83   82                                                                
CONECT   84   81   85   90   91                                                 
CONECT   85   84   86   87   92                                                 
CONECT   86   85   93   94   95                                                 
CONECT   87   85   96   97   98                                                 
CONECT   88   80   99  100  101                                                 
CONECT   89   81                                                                
CONECT   90   84                                                                
CONECT   91   84                                                                
CONECT   92   85                                                                
CONECT   93   86                                                                
CONECT   94   86                                                                
CONECT   95   86                                                                
CONECT   96   87                                                                
CONECT   97   87                                                                
CONECT   98   87                                                                
CONECT   99   88                                                                
CONECT  100   88                                                                
CONECT  101   88                                                                
CONECT  102   82  103  109                                                      
CONECT  103  102  104  106  110                                                 
CONECT  104  103  105  118                                                      
CONECT  105  104                                                                
CONECT  106  103  107  108  111                                                 
CONECT  107  106  112  113  114                                                 
CONECT  108  106  115  116  117                                                 
CONECT  109  102                                                                
CONECT  110  103                                                                
CONECT  111  106                                                                
CONECT  112  107                                                                
CONECT  113  107                                                                
CONECT  114  107                                                                
CONECT  115  108                                                                
CONECT  116  108                                                                
CONECT  117  108                                                                
CONECT  118  104  119  123                                                      
CONECT  119  118  120  122  124                                                 
CONECT  120    1  119  121                                                      
CONECT  121  120                                                                
CONECT  122  119  125  126  127                                                 
CONECT  123  118  128  129  130                                                 
CONECT  124  119                                                                
CONECT  125  122                                                                
CONECT  126  122                                                                
CONECT  127  122                                                                
CONECT  128  123                                                                
CONECT  129  123                                                                
CONECT  130  123                                                                
C6s 0
end_unsatselection_count 0
nme_count 3
nme_count2 3
oversat 0
score 12.951
silent_score 12.951
time 163
total_hbonds -1
