# Supplementary material for: Accurate de novo design of membrane-traversing macrocycles
Source: Cell. 2022 Sep 15;185(19):3520–3532.e26. doi: 10.1016/j.cell.2022.07.019 (PMC9490236; doi:10.1016/j.cell.2022.07.019)
Supplement: Data S2. Amino acid sequences and computational models, related to Figures 1 and 3 [file mmc6.zip › Supplemental_Data_File_2/design_models/8-mers/D8.7.pdb]

HEADER                                            25-FEB-20   XXXX              
EXPDTA    THEORETICAL MODEL                                                     
REMARK 220                                                                      
REMARK 220 EXPERIMENTAL DETAILS                                                 
REMARK 220  EXPERIMENT TYPE                : THEORETICAL MODELLING              
REMARK 220  DATE OF DATA COLLECTION        : 25-FEB-20                          
REMARK 220                                                                      
REMARK 220 REMARK: MODEL GENERATED BY ROSETTA                                   
REMARK 220  VERSION 2019.50.post.dev+96.master.4bb7883abb1                      
LINK         N   PHE A   1                 C   LEU A   8                  1.33  
ATOM      1  N   PHE A   1      10.333   5.955   5.048  1.00  0.00           N  
ATOM      2  CA  PHE A   1      11.057   7.025   4.388  1.00  0.00           C  
ATOM      3  C   PHE A   1      10.212   7.639   3.280  1.00  0.00           C  
ATOM      4  O   PHE A   1      10.518   7.489   2.098  1.00  0.00           O  
ATOM      5  CB  PHE A   1      12.346   6.445   3.792  1.00  0.00           C  
ATOM      6  CG  PHE A   1      13.206   5.750   4.797  1.00  0.00           C  
ATOM      7  CD1 PHE A   1      13.130   4.377   4.920  1.00  0.00           C  
ATOM      8  CD2 PHE A   1      14.064   6.442   5.627  1.00  0.00           C  
ATOM      9  CE1 PHE A   1      13.889   3.706   5.854  1.00  0.00           C  
ATOM     10  CE2 PHE A   1      14.826   5.773   6.561  1.00  0.00           C  
ATOM     11  CZ  PHE A   1      14.734   4.402   6.673  1.00  0.00           C  
ATOM     12  H   PHE A   1       9.848   5.269   4.487  1.00  0.00           H  
ATOM     13  HA  PHE A   1      11.320   7.786   5.117  1.00  0.00           H  
ATOM     14 1HB  PHE A   1      12.085   5.722   3.025  1.00  0.00           H  
ATOM     15 2HB  PHE A   1      12.928   7.234   3.321  1.00  0.00           H  
ATOM     16  HD1 PHE A   1      12.448   3.832   4.268  1.00  0.00           H  
ATOM     17  HD2 PHE A   1      14.131   7.527   5.543  1.00  0.00           H  
ATOM     18  HE1 PHE A   1      13.816   2.626   5.949  1.00  0.00           H  
ATOM     19  HE2 PHE A   1      15.499   6.329   7.215  1.00  0.00           H  
ATOM     20  HZ  PHE A   1      15.332   3.875   7.413  1.00  0.00           H  
ATOM     21  N   DPR A   2       9.119   8.355   3.596  1.00  0.00           N  
ATOM     22  CA  DPR A   2       8.240   8.852   2.586  1.00  0.00           C  
ATOM     23  C   DPR A   2       7.758   7.559   1.993  1.00  0.00           C  
ATOM     24  O   DPR A   2       7.811   6.565   2.694  1.00  0.00           O  
ATOM     25  CB  DPR A   2       7.140   9.582   3.371  1.00  0.00           C  
ATOM     26  CG  DPR A   2       7.770   9.839   4.742  1.00  0.00           C  
ATOM     27  CD  DPR A   2       8.708   8.641   4.971  1.00  0.00           C  
ATOM     28  HA  DPR A   2       8.798   9.485   1.882  1.00  0.00           H  
ATOM     29 1HB  DPR A   2       6.236   8.963   3.429  1.00  0.00           H  
ATOM     30 2HB  DPR A   2       6.861  10.514   2.857  1.00  0.00           H  
ATOM     31 1HG  DPR A   2       6.983   9.903   5.511  1.00  0.00           H  
ATOM     32 2HG  DPR A   2       8.300  10.801   4.746  1.00  0.00           H  
ATOM     33 1HD  DPR A   2       8.173   7.779   5.400  1.00  0.00           H  
ATOM     34 2HD  DPR A   2       9.544   8.960   5.600  1.00  0.00           H  
ATOM     35  N   PRO A   3       7.258   7.509   0.780  1.00  0.00           N  
ATOM     36  CA  PRO A   3       6.735   6.311   0.145  1.00  0.00           C  
ATOM     37  C   PRO A   3       7.725   5.115   0.142  1.00  0.00           C  
ATOM     38  O   PRO A   3       7.294   3.985  -0.097  1.00  0.00           O  
ATOM     39  CB  PRO A   3       6.497   6.818  -1.286  1.00  0.00           C  
ATOM     40  CG  PRO A   3       6.276   8.311  -1.144  1.00  0.00           C  
ATOM     41  CD  PRO A   3       7.192   8.730  -0.031  1.00  0.00           C  
ATOM     42  HA  PRO A   3       5.784   6.029   0.618  1.00  0.00           H  
ATOM     43 1HB  PRO A   3       7.371   6.573  -1.913  1.00  0.00           H  
ATOM     44 2HB  PRO A   3       5.634   6.298  -1.727  1.00  0.00           H  
ATOM     45 1HG  PRO A   3       6.502   8.819  -2.096  1.00  0.00           H  
ATOM     46 2HG  PRO A   3       5.216   8.516  -0.922  1.00  0.00           H  
ATOM     47 1HD  PRO A   3       8.191   9.001  -0.409  1.00  0.00           H  
ATOM     48 2HD  PRO A   3       6.721   9.550   0.524  1.00  0.00           H  
ATOM     49  N   LEU A   4       9.037   5.343   0.328  1.00  0.00           N  
ATOM     50  CA  LEU A   4       9.977   4.235   0.317  1.00  0.00           C  
ATOM     51  C   LEU A   4       9.973   3.461   1.672  1.00  0.00           C  
ATOM     52  O   LEU A   4       9.726   4.107   2.700  1.00  0.00           O  
ATOM     53  CB  LEU A   4      11.398   4.730   0.008  1.00  0.00           C  
ATOM     54  CG  LEU A   4      11.627   5.384  -1.377  1.00  0.00           C  
ATOM     55  CD1 LEU A   4      13.056   5.898  -1.431  1.00  0.00           C  
ATOM     56  CD2 LEU A   4      11.385   4.370  -2.507  1.00  0.00           C  
ATOM     57  H   LEU A   4       9.404   6.271   0.553  1.00  0.00           H  
ATOM     58  HA  LEU A   4       9.651   3.593  -0.484  1.00  0.00           H  
ATOM     59 1HB  LEU A   4      11.645   5.486   0.747  1.00  0.00           H  
ATOM     60 2HB  LEU A   4      12.102   3.916   0.117  1.00  0.00           H  
ATOM     61  HG  LEU A   4      10.953   6.232  -1.498  1.00  0.00           H  
ATOM     62 1HD1 LEU A   4      13.234   6.378  -2.394  1.00  0.00           H  
ATOM     63 2HD1 LEU A   4      13.212   6.625  -0.631  1.00  0.00           H  
ATOM     64 3HD1 LEU A   4      13.751   5.068  -1.307  1.00  0.00           H  
ATOM     65 1HD2 LEU A   4      11.568   4.855  -3.467  1.00  0.00           H  
ATOM     66 2HD2 LEU A   4      12.065   3.526  -2.394  1.00  0.00           H  
ATOM     67 3HD2 LEU A   4      10.363   4.012  -2.493  1.00  0.00           H  
ATOM     68  N   DLE A   5      10.256   2.081   1.728  1.00  0.00           N  
ATOM     69  CA  DLE A   5      10.232   1.467   3.120  1.00  0.00           C  
ATOM     70  C   DLE A   5       8.797   1.374   3.793  1.00  0.00           C  
ATOM     71  O   DLE A   5       8.784   1.484   5.018  1.00  0.00           O  
ATOM     72  CB  DLE A   5      10.819  -0.008   3.184  1.00  0.00           C  
ATOM     73  CG  DLE A   5      12.433  -0.228   2.910  1.00  0.00           C  
ATOM     74  CD1 DLE A   5      12.746  -1.772   2.889  1.00  0.00           C  
ATOM     75  CD2 DLE A   5      13.289   0.514   4.001  1.00  0.00           C  
ATOM     76  CN  DLE A   5      10.635   1.310   0.472  1.00  0.00           C  
ATOM     77  HA  DLE A   5      10.860   2.082   3.774  1.00  0.00           H  
ATOM     78 1HB  DLE A   5      10.253  -0.665   2.524  1.00  0.00           H  
ATOM     79 2HB  DLE A   5      10.659  -0.403   4.206  1.00  0.00           H  
ATOM     80  HG  DLE A   5      12.701   0.176   1.930  1.00  0.00           H  
ATOM     81 1HD1 DLE A   5      13.808  -1.937   2.685  1.00  0.00           H  
ATOM     82 2HD1 DLE A   5      12.162  -2.264   2.106  1.00  0.00           H  
ATOM     83 3HD1 DLE A   5      12.498  -2.227   3.853  1.00  0.00           H  
ATOM     84 1HD2 DLE A   5      14.355   0.368   3.805  1.00  0.00           H  
ATOM     85 2HD2 DLE A   5      13.060   0.131   4.999  1.00  0.00           H  
ATOM     86 3HD2 DLE A   5      13.081   1.570   3.971  1.00  0.00           H  
ATOM     87 1HN  DLE A   5      10.700   0.242   0.592  1.00  0.00           H  
ATOM     88 2HN  DLE A   5      11.596   1.643   0.108  1.00  0.00           H  
ATOM     89 3HN  DLE A   5       9.899   1.473  -0.302  1.00  0.00           H  
ATOM     90  N   DLE A   6       7.577   1.209   3.090  1.00  0.00           N  
ATOM     91  CA  DLE A   6       6.290   1.085   3.930  1.00  0.00           C  
ATOM     92  C   DLE A   6       6.045   2.298   4.898  1.00  0.00           C  
ATOM     93  O   DLE A   6       5.837   2.035   6.094  1.00  0.00           O  
ATOM     94  CB  DLE A   6       4.946   0.832   3.107  1.00  0.00           C  
ATOM     95  CG  DLE A   6       3.517   0.716   3.919  1.00  0.00           C  
ATOM     96  CD1 DLE A   6       3.540  -0.523   4.905  1.00  0.00           C  
ATOM     97  CD2 DLE A   6       2.336   0.605   2.879  1.00  0.00           C  
ATOM     98  CN  DLE A   6       7.554   0.941   1.605  1.00  0.00           C  
ATOM     99  HA  DLE A   6       6.407   0.187   4.554  1.00  0.00           H  
ATOM    100 1HB  DLE A   6       5.056  -0.127   2.590  1.00  0.00           H  
ATOM    101 2HB  DLE A   6       4.817   1.593   2.347  1.00  0.00           H  
ATOM    102  HG  DLE A   6       3.364   1.625   4.527  1.00  0.00           H  
ATOM    103 1HD1 DLE A   6       2.592  -0.583   5.448  1.00  0.00           H  
ATOM    104 2HD1 DLE A   6       4.348  -0.412   5.633  1.00  0.00           H  
ATOM    105 3HD1 DLE A   6       3.687  -1.452   4.349  1.00  0.00           H  
ATOM    106 1HD2 DLE A   6       1.378   0.548   3.405  1.00  0.00           H  
ATOM    107 2HD2 DLE A   6       2.451  -0.292   2.259  1.00  0.00           H  
ATOM    108 3HD2 DLE A   6       2.326   1.485   2.230  1.00  0.00           H  
ATOM    109 1HN  DLE A   6       7.777   1.828   1.032  1.00  0.00           H  
ATOM    110 2HN  DLE A   6       6.620   0.583   1.228  1.00  0.00           H  
ATOM    111 3HN  DLE A   6       8.279   0.176   1.373  1.00  0.00           H  
ATOM    112  N   DLE A   7       6.050   3.621   4.442  1.00  0.00           N  
ATOM    113  CA  DLE A   7       5.820   4.728   5.461  1.00  0.00           C  
ATOM    114  C   DLE A   7       7.107   5.101   6.291  1.00  0.00           C  
ATOM    115  O   DLE A   7       7.054   6.087   7.049  1.00  0.00           O  
ATOM    116  CB  DLE A   7       5.263   6.073   4.826  1.00  0.00           C  
ATOM    117  CG  DLE A   7       3.812   6.017   4.070  1.00  0.00           C  
ATOM    118  CD1 DLE A   7       3.653   7.318   3.183  1.00  0.00           C  
ATOM    119  CD2 DLE A   7       2.645   5.869   5.120  1.00  0.00           C  
ATOM    120  CN  DLE A   7       6.439   3.987   3.034  1.00  0.00           C  
ATOM    121  HA  DLE A   7       5.061   4.394   6.179  1.00  0.00           H  
ATOM    122 1HB  DLE A   7       6.000   6.493   4.171  1.00  0.00           H  
ATOM    123 2HB  DLE A   7       5.145   6.814   5.634  1.00  0.00           H  
ATOM    124  HG  DLE A   7       3.781   5.147   3.397  1.00  0.00           H  
ATOM    125 1HD1 DLE A   7       2.701   7.290   2.648  1.00  0.00           H  
ATOM    126 2HD1 DLE A   7       4.463   7.375   2.449  1.00  0.00           H  
ATOM    127 3HD1 DLE A   7       3.680   8.213   3.811  1.00  0.00           H  
ATOM    128 1HD2 DLE A   7       1.684   5.823   4.602  1.00  0.00           H  
ATOM    129 2HD2 DLE A   7       2.636   6.721   5.807  1.00  0.00           H  
ATOM    130 3HD2 DLE A   7       2.773   4.951   5.698  1.00  0.00           H  
ATOM    131 1HN  DLE A   7       6.009   4.894   2.668  1.00  0.00           H  
ATOM    132 2HN  DLE A   7       6.168   3.252   2.309  1.00  0.00           H  
ATOM    133 3HN  DLE A   7       7.496   4.106   3.007  1.00  0.00           H  
ATOM    134  N   LEU A   8       8.256   4.347   6.187  1.00  0.00           N  
ATOM    135  CA  LEU A   8       9.493   4.677   6.935  1.00  0.00           C  
ATOM    136  C   LEU A   8      10.292   5.853   6.373  1.00  0.00           C  
ATOM    137  O   LEU A   8      10.856   6.648   7.124  1.00  0.00           O  
ATOM    138  CB  LEU A   8      10.440   3.477   6.931  1.00  0.00           C  
ATOM    139  CG  LEU A   8      10.044   2.217   7.716  1.00  0.00           C  
ATOM    140  CD1 LEU A   8      11.055   1.123   7.370  1.00  0.00           C  
ATOM    141  CD2 LEU A   8      10.060   2.498   9.217  1.00  0.00           C  
ATOM    142  H   LEU A   8       8.250   3.542   5.577  1.00  0.00           H  
ATOM    143  HA  LEU A   8       9.230   4.924   7.961  1.00  0.00           H  
ATOM    144 1HB  LEU A   8      10.580   3.177   5.902  1.00  0.00           H  
ATOM    145 2HB  LEU A   8      11.395   3.813   7.320  1.00  0.00           H  
ATOM    146  HG  LEU A   8       9.048   1.888   7.419  1.00  0.00           H  
ATOM    147 1HD1 LEU A   8      10.797   0.210   7.904  1.00  0.00           H  
ATOM    148 2HD1 LEU A   8      11.024   0.936   6.299  1.00  0.00           H  
ATOM    149 3HD1 LEU A   8      12.056   1.441   7.656  1.00  0.00           H  
ATOM    150 1HD2 LEU A   8       9.795   1.586   9.752  1.00  0.00           H  
ATOM    151 2HD2 LEU A   8      11.056   2.820   9.518  1.00  0.00           H  
ATOM    152 3HD2 LEU A   8       9.340   3.270   9.462  1.00  0.00           H  
TER                                                                             
CONECT    3   21                                                                
CONECT   21    3   22   27                                                      
CONECT   22   21   23   25   28                                                 
CONECT   23   22   24   35                                                      
CONECT   24   23                                                                
CONECT   25   22   26   29   30                                                 
CONECT   26   25   27   31   32                                                 
CONECT   27   21   26   33   34                                                 
CONECT   28   22                                                                
CONECT   29   25                                                                
CONECT   30   25                                                                
CONECT   31   26                                                                
CONECT   32   26                                                                
CONECT   33   27                                                                
CONECT   34   27                                                                
CONECT   35   23                                                                
CONECT   51   68                                                                
CONECT   68   51   69   76                                                      
CONECT   69   68   70   72   77                                                 
CONECT   70   69   71   90                                                      
CONECT   71   70                                                                
CONECT   72   69   73   78   79                                                 
CONECT   73   72   74   75   80                                                 
CONECT   74   73   81   82   83                                                 
CONECT   75   73   84   85   86                                                 
CONECT   76   68   87   88   89                                                 
CONECT   77   69                                                                
CONECT   78   72                                                                
CONECT   79   72                                                                
CONECT   80   73                                                                
CONECT   81   74                                                                
CONECT   82   74                                                                
CONECT   83   74                                                                
CONECT   84   75                                                                
CONECT   85   75                                                                
CONECT   86   75                                                                
CONECT   87   76                                                                
CONECT   88   76                                                                
CONECT   89   76                                                                
CONECT   90   70   91   98                                                      
CONECT   91   90   92   94   99                                                 
CONECT   92   91   93  112                                                      
CONECT   93   92                                                                
CONECT   94   91   95  100  101                                                 
CONECT   95   94   96   97  102                                                 
CONECT   96   95  103  104  105                                                 
CONECT   97   95  106  107  108                                                 
CONECT   98   90  109  110  111                                                 
CONECT   99   91                                                                
CONECT  100   94                                                                
CONECT  101   94                                                                
CONECT  102   95                                                                
CONECT  103   96                                                                
CONECT  104   96                                                                
CONECT  105   96                                                                
CONECT  106   97                                                                
CONECT  107   97                                                                
CONECT  108   97                                                                
CONECT  109   98                                                                
CONECT  110   98                                                                
CONECT  111   98                                                                
CONECT  112   92  113  120                                                      
CONECT  113  112  114  116  121                                                 
CONECT  114  113  115  134                                                      
CONECT  115  114                                                                
CONECT  116  113  117  122  123                                                 
CONECT  117  116  118  119  124                                                 
CONECT  118  117  125  126  127                                                 
CONECT  119  117  128  129  130                                                 
CONECT  120  112  131  132  133                                                 
CONECT  121  113                                                                
CONECT  122  116                                                                
CONECT  123  116                                                                
CONECT  124  117                                                                
CONECT  125  118                                                                
CONECT  126  118                                                                
CONECT  127  118                                                                
CONECT  128  119                                                                
CONECT  129  119                                                                
CONECT  130  119                                                                
CONECT  131  120                                                                
CONECT  132  120                                                                
CONECT  133  120                                                                
CONECT  134  114                                                                
C6s 0
end_unsatselection_count 0
nme_count 3
nme_count2 3
oversat 0
score -1.03
silent_score -1.03
time 87
total_hbonds -3
