# Supplementary material for: Accurate de novo design of membrane-traversing macrocycles
Source: Cell. 2022 Sep 15;185(19):3520–3532.e26. doi: 10.1016/j.cell.2022.07.019 (PMC9490236; doi:10.1016/j.cell.2022.07.019)
Supplement: Data S2. Amino acid sequences and computational models, related to Figures 1 and 3 [file mmc6.zip › Supplemental_Data_File_2/design_models/8-mers/D8.10.pdb]

HEADER                                            25-FEB-20   XXXX              
EXPDTA    THEORETICAL MODEL                                                     
REMARK 220                                                                      
REMARK 220 EXPERIMENTAL DETAILS                                                 
REMARK 220  EXPERIMENT TYPE                : THEORETICAL MODELLING              
REMARK 220  DATE OF DATA COLLECTION        : 25-FEB-20                          
REMARK 220                                                                      
REMARK 220 REMARK: MODEL GENERATED BY ROSETTA                                   
REMARK 220  VERSION 2019.50.post.dev+96.master.4bb7883abb1                      
LINK         N   DPR A   1                 C   DLE A   8                  1.33  
ATOM      1  N   DPR A   1     -12.079   7.069  -0.842  1.00  0.00           N  
ATOM      2  CA  DPR A   1     -12.455   6.692   0.506  1.00  0.00           C  
ATOM      3  C   DPR A   1     -11.236   6.766   1.441  1.00  0.00           C  
ATOM      4  O   DPR A   1     -10.201   7.330   1.084  1.00  0.00           O  
ATOM      5  CB  DPR A   1     -13.532   7.730   0.866  1.00  0.00           C  
ATOM      6  CG  DPR A   1     -14.075   8.219  -0.471  1.00  0.00           C  
ATOM      7  CD  DPR A   1     -12.899   8.192  -1.411  1.00  0.00           C  
ATOM      8  HA  DPR A   1     -12.864   5.676   0.450  1.00  0.00           H  
ATOM      9 1HB  DPR A   1     -13.085   8.539   1.474  1.00  0.00           H  
ATOM     10 2HB  DPR A   1     -14.318   7.271   1.479  1.00  0.00           H  
ATOM     11 1HG  DPR A   1     -14.492   9.232  -0.353  1.00  0.00           H  
ATOM     12 2HG  DPR A   1     -14.904   7.576  -0.808  1.00  0.00           H  
ATOM     13 1HD  DPR A   1     -12.397   9.154  -1.353  1.00  0.00           H  
ATOM     14 2HD  DPR A   1     -13.294   7.981  -2.406  1.00  0.00           H  
ATOM     15  N   DPR A   2     -11.321   6.202   2.659  1.00  0.00           N  
ATOM     16  CA  DPR A   2     -10.263   6.219   3.624  1.00  0.00           C  
ATOM     17  C   DPR A   2      -9.917   7.688   3.824  1.00  0.00           C  
ATOM     18  O   DPR A   2     -10.763   8.510   3.455  1.00  0.00           O  
ATOM     19  CB  DPR A   2     -10.891   5.569   4.864  1.00  0.00           C  
ATOM     20  CG  DPR A   2     -12.019   4.728   4.313  1.00  0.00           C  
ATOM     21  CD  DPR A   2     -12.538   5.501   3.109  1.00  0.00           C  
ATOM     22  HA  DPR A   2      -9.432   5.631   3.222  1.00  0.00           H  
ATOM     23 1HB  DPR A   2     -11.239   6.343   5.567  1.00  0.00           H  
ATOM     24 2HB  DPR A   2     -10.144   4.964   5.398  1.00  0.00           H  
ATOM     25 1HG  DPR A   2     -12.795   4.583   5.083  1.00  0.00           H  
ATOM     26 2HG  DPR A   2     -11.646   3.729   4.047  1.00  0.00           H  
ATOM     27 1HD  DPR A   2     -13.317   6.218   3.400  1.00  0.00           H  
ATOM     28 2HD  DPR A   2     -12.890   4.768   2.381  1.00  0.00           H  
ATOM     29  N   ALA A   3      -8.719   8.073   4.413  1.00  0.00           N  
ATOM     30  CA  ALA A   3      -8.421   9.555   4.463  1.00  0.00           C  
ATOM     31  C   ALA A   3      -7.576   9.918   3.200  1.00  0.00           C  
ATOM     32  O   ALA A   3      -6.533  10.585   3.313  1.00  0.00           O  
ATOM     33  CB  ALA A   3      -7.742   9.981   5.794  1.00  0.00           C  
ATOM     34  CN  ALA A   3      -7.612   7.069   4.674  1.00  0.00           C  
ATOM     35  HA  ALA A   3      -9.356  10.133   4.426  1.00  0.00           H  
ATOM     36 1HB  ALA A   3      -7.573  11.066   5.798  1.00  0.00           H  
ATOM     37 2HB  ALA A   3      -8.394   9.724   6.628  1.00  0.00           H  
ATOM     38 3HB  ALA A   3      -6.782   9.499   5.937  1.00  0.00           H  
ATOM     39 1HN  ALA A   3      -6.842   7.423   5.343  1.00  0.00           H  
ATOM     40 2HN  ALA A   3      -7.994   6.162   5.117  1.00  0.00           H  
ATOM     41 3HN  ALA A   3      -7.136   6.821   3.732  1.00  0.00           H  
ATOM     42  N   DPH A   4      -8.014   9.450   1.987  1.00  0.00           N  
ATOM     43  CA  DPH A   4      -7.298   9.680   0.724  1.00  0.00           C  
ATOM     44  C   DPH A   4      -6.556   8.408   0.325  1.00  0.00           C  
ATOM     45  O   DPH A   4      -5.466   8.457  -0.249  1.00  0.00           O  
ATOM     46  CB  DPH A   4      -8.312   9.870  -0.376  1.00  0.00           C  
ATOM     47  CG  DPH A   4      -9.242  10.979  -0.249  1.00  0.00           C  
ATOM     48  CD1 DPH A   4     -10.514  10.731   0.228  1.00  0.00           C  
ATOM     49  CD2 DPH A   4      -8.899  12.259  -0.623  1.00  0.00           C  
ATOM     50  CE1 DPH A   4     -11.428  11.736   0.336  1.00  0.00           C  
ATOM     51  CE2 DPH A   4      -9.815  13.278  -0.519  1.00  0.00           C  
ATOM     52  CZ  DPH A   4     -11.085  13.015  -0.037  1.00  0.00           C  
ATOM     53  H   DPH A   4      -8.883   8.909   1.927  1.00  0.00           H  
ATOM     54  HA  DPH A   4      -6.601  10.518   0.794  1.00  0.00           H  
ATOM     55 1HB  DPH A   4      -8.894   8.961  -0.424  1.00  0.00           H  
ATOM     56 2HB  DPH A   4      -7.790   9.970  -1.310  1.00  0.00           H  
ATOM     57  HD1 DPH A   4     -10.786   9.714   0.521  1.00  0.00           H  
ATOM     58  HD2 DPH A   4      -7.896  12.458  -1.009  1.00  0.00           H  
ATOM     59  HE1 DPH A   4     -12.427  11.522   0.716  1.00  0.00           H  
ATOM     60  HE2 DPH A   4      -9.543  14.292  -0.816  1.00  0.00           H  
ATOM     61  HZ  DPH A   4     -11.812  13.820   0.048  1.00  0.00           H  
ATOM     62  N   ALA A   5      -7.162   7.276   0.669  1.00  0.00           N  
ATOM     63  CA  ALA A   5      -6.671   5.953   0.341  1.00  0.00           C  
ATOM     64  C   ALA A   5      -6.560   5.811  -1.204  1.00  0.00           C  
ATOM     65  O   ALA A   5      -7.308   6.529  -1.894  1.00  0.00           O  
ATOM     66  CB  ALA A   5      -7.599   4.897   0.920  1.00  0.00           C  
ATOM     67  H   ALA A   5      -8.071   7.344   1.130  1.00  0.00           H  
ATOM     68  HA  ALA A   5      -5.688   5.865   0.791  1.00  0.00           H  
ATOM     69 1HB  ALA A   5      -7.236   3.902   0.698  1.00  0.00           H  
ATOM     70 2HB  ALA A   5      -7.647   5.026   1.988  1.00  0.00           H  
ATOM     71 3HB  ALA A   5      -8.592   5.018   0.494  1.00  0.00           H  
ATOM     72  N   LEU A   6      -5.638   4.916  -1.805  1.00  0.00           N  
ATOM     73  CA  LEU A   6      -5.677   4.837  -3.317  1.00  0.00           C  
ATOM     74  C   LEU A   6      -7.093   4.267  -3.719  1.00  0.00           C  
ATOM     75  O   LEU A   6      -7.570   3.353  -3.025  1.00  0.00           O  
ATOM     76  CB  LEU A   6      -4.553   3.937  -3.975  1.00  0.00           C  
ATOM     77  CG  LEU A   6      -4.398   3.885  -5.605  1.00  0.00           C  
ATOM     78  CD1 LEU A   6      -3.710   5.224  -6.125  1.00  0.00           C  
ATOM     79  CD2 LEU A   6      -3.569   2.620  -6.023  1.00  0.00           C  
ATOM     80  CN  LEU A   6      -4.899   3.869  -1.000  1.00  0.00           C  
ATOM     81  HA  LEU A   6      -5.509   5.849  -3.688  1.00  0.00           H  
ATOM     82 1HB  LEU A   6      -3.587   4.272  -3.583  1.00  0.00           H  
ATOM     83 2HB  LEU A   6      -4.701   2.903  -3.627  1.00  0.00           H  
ATOM     84  HG  LEU A   6      -5.387   3.803  -6.067  1.00  0.00           H  
ATOM     85 1HD1 LEU A   6      -3.619   5.198  -7.213  1.00  0.00           H  
ATOM     86 2HD1 LEU A   6      -4.292   6.094  -5.847  1.00  0.00           H  
ATOM     87 3HD1 LEU A   6      -2.710   5.328  -5.692  1.00  0.00           H  
ATOM     88 1HD2 LEU A   6      -3.477   2.577  -7.111  1.00  0.00           H  
ATOM     89 2HD2 LEU A   6      -2.566   2.657  -5.583  1.00  0.00           H  
ATOM     90 3HD2 LEU A   6      -4.074   1.711  -5.679  1.00  0.00           H  
ATOM     91 1HN  LEU A   6      -3.964   3.557  -1.441  1.00  0.00           H  
ATOM     92 2HN  LEU A   6      -4.642   4.202  -0.009  1.00  0.00           H  
ATOM     93 3HN  LEU A   6      -5.540   2.999  -0.914  1.00  0.00           H  
ATOM     94  N   DLE A   7      -7.773   4.754  -4.838  1.00  0.00           N  
ATOM     95  CA  DLE A   7      -9.141   4.184  -5.170  1.00  0.00           C  
ATOM     96  C   DLE A   7     -10.292   5.048  -4.518  1.00  0.00           C  
ATOM     97  O   DLE A   7     -11.473   4.862  -4.852  1.00  0.00           O  
ATOM     98  CB  DLE A   7      -9.385   4.066  -6.731  1.00  0.00           C  
ATOM     99  CG  DLE A   7      -8.352   3.109  -7.588  1.00  0.00           C  
ATOM    100  CD1 DLE A   7      -8.842   3.025  -9.083  1.00  0.00           C  
ATOM    101  CD2 DLE A   7      -8.213   1.669  -6.937  1.00  0.00           C  
ATOM    102  CN  DLE A   7      -7.326   6.004  -5.573  1.00  0.00           C  
ATOM    103  HA  DLE A   7      -9.241   3.172  -4.760  1.00  0.00           H  
ATOM    104 1HB  DLE A   7      -9.423   5.044  -7.199  1.00  0.00           H  
ATOM    105 2HB  DLE A   7     -10.385   3.622  -6.871  1.00  0.00           H  
ATOM    106  HG  DLE A   7      -7.357   3.582  -7.594  1.00  0.00           H  
ATOM    107 1HD1 DLE A   7      -8.144   2.424  -9.672  1.00  0.00           H  
ATOM    108 2HD1 DLE A   7      -8.894   4.026  -9.519  1.00  0.00           H  
ATOM    109 3HD1 DLE A   7      -9.834   2.564  -9.133  1.00  0.00           H  
ATOM    110 1HD2 DLE A   7      -7.508   1.068  -7.515  1.00  0.00           H  
ATOM    111 2HD2 DLE A   7      -9.183   1.160  -6.919  1.00  0.00           H  
ATOM    112 3HD2 DLE A   7      -7.836   1.749  -5.916  1.00  0.00           H  
ATOM    113 1HN  DLE A   7      -8.081   6.435  -6.213  1.00  0.00           H  
ATOM    114 2HN  DLE A   7      -6.483   5.790  -6.197  1.00  0.00           H  
ATOM    115 3HN  DLE A   7      -7.060   6.780  -4.862  1.00  0.00           H  
ATOM    116  N   DLE A   8      -9.941   6.009  -3.614  1.00  0.00           N  
ATOM    117  CA  DLE A   8     -10.810   6.950  -2.918  1.00  0.00           C  
ATOM    118  C   DLE A   8     -11.104   6.446  -1.495  1.00  0.00           C  
ATOM    119  O   DLE A   8     -10.459   5.517  -1.010  1.00  0.00           O  
ATOM    120  CB  DLE A   8     -10.073   8.302  -2.945  1.00  0.00           C  
ATOM    121  CG  DLE A   8      -9.743   8.883  -4.324  1.00  0.00           C  
ATOM    122  CD1 DLE A   8      -8.931  10.141  -4.123  1.00  0.00           C  
ATOM    123  CD2 DLE A   8     -11.015   9.181  -5.092  1.00  0.00           C  
ATOM    124  H   DLE A   8      -8.947   6.034  -3.437  1.00  0.00           H  
ATOM    125  HA  DLE A   8     -11.743   7.018  -3.460  1.00  0.00           H  
ATOM    126 1HB  DLE A   8      -9.115   8.122  -2.485  1.00  0.00           H  
ATOM    127 2HB  DLE A   8     -10.559   9.055  -2.391  1.00  0.00           H  
ATOM    128  HG  DLE A   8      -9.151   8.182  -4.886  1.00  0.00           H  
ATOM    129 1HD1 DLE A   8      -8.677  10.566  -5.091  1.00  0.00           H  
ATOM    130 2HD1 DLE A   8      -8.018   9.898  -3.591  1.00  0.00           H  
ATOM    131 3HD1 DLE A   8      -9.508  10.868  -3.548  1.00  0.00           H  
ATOM    132 1HD2 DLE A   8     -10.753   9.606  -6.062  1.00  0.00           H  
ATOM    133 2HD2 DLE A   8     -11.626   9.897  -4.538  1.00  0.00           H  
ATOM    134 3HD2 DLE A   8     -11.582   8.271  -5.253  1.00  0.00           H  
TER                                                                             
CONECT    1    2    7  118                                                      
CONECT    2    1    3    5    8                                                 
CONECT    3    2    4   15                                                      
CONECT    4    3                                                                
CONECT    5    2    6    9   10                                                 
CONECT    6    5    7   11   12                                                 
CONECT    7    1    6   13   14                                                 
CONECT    8    2                                                                
CONECT    9    5                                                                
CONECT   10    5                                                                
CONECT   11    6                                                                
CONECT   12    6                                                                
CONECT   13    7                                                                
CONECT   14    7                                                                
CONECT   15    3   16   21                                                      
CONECT   16   15   17   19   22                                                 
CONECT   17   16   18   29                                                      
CONECT   18   17                                                                
CONECT   19   16   20   23   24                                                 
CONECT   20   19   21   25   26                                                 
CONECT   21   15   20   27   28                                                 
CONECT   22   16                                                                
CONECT   23   19                                                                
CONECT   24   19                                                                
CONECT   25   20                                                                
CONECT   26   20                                                                
CONECT   27   21                                                                
CONECT   28   21                                                                
CONECT   29   17   30   34                                                      
CONECT   30   29   31   33   35                                                 
CONECT   31   30   32   42                                                      
CONECT   32   31                                                                
CONECT   33   30   36   37   38                                                 
CONECT   34   29   39   40   41                                                 
CONECT   35   30                                                                
CONECT   36   33                                                                
CONECT   37   33                                                                
CONECT   38   33                                                                
CONECT   39   34                                                                
CONECT   40   34                                                                
CONECT   41   34                                                                
CONECT   42   31   43   53                                                      
CONECT   43   42   44   46   54                                                 
CONECT   44   43   45   62                                                      
CONECT   45   44                                                                
CONECT   46   43   47   55   56                                                 
CONECT   47   46   48   49                                                      
CONECT   48   47   50   57                                                      
CONECT   49   47   51   58                                                      
CONECT   50   48   52   59                                                      
CONECT   51   49   52   60                                                      
CONECT   52   50   51   61                                                      
CONECT   53   42                                                                
CONECT   54   43                                                                
CONECT   55   46                                                                
CONECT   56   46                                                                
CONECT   57   48                                                                
CONECT   58   49                                                                
CONECT   59   50                                                                
CONECT   60   51                                                                
CONECT   61   52                                                                
CONECT   62   44                                                                
CONECT   64   72                                                                
CONECT   72   64   73   80                                                      
CONECT   73   72   74   76   81                                                 
CONECT   74   73   75   94                                                      
CONECT   75   74                                                                
CONECT   76   73   77   82   83                                                 
CONECT   77   76   78   79   84                                                 
CONECT   78   77   85   86   87                                                 
CONECT   79   77   88   89   90                                                 
CONECT   80   72   91   92   93                                                 
CONECT   81   73                                                                
CONECT   82   76                                                                
CONECT   83   76                                                                
CONECT   84   77                                                                
CONECT   85   78                                                                
CONECT   86   78                                                                
CONECT   87   78                                                                
CONECT   88   79                                                                
CONECT   89   79                                                                
CONECT   90   79                                                                
CONECT   91   80                                                                
CONECT   92   80                                                                
CONECT   93   80                                                                
CONECT   94   74   95  102                                                      
CONECT   95   94   96   98  103                                                 
CONECT   96   95   97  116                                                      
CONECT   97   96                                                                
CONECT   98   95   99  104  105                                                 
CONECT   99   98  100  101  106                                                 
CONECT  100   99  107  108  109                                                 
CONECT  101   99  110  111  112                                                 
CONECT  102   94  113  114  115                                                 
CONECT  103   95                                                                
CONECT  104   98                                                                
CONECT  105   98                                                                
CONECT  106   99                                                                
CONECT  107  100                                                                
CONECT  108  100                                                                
CONECT  109  100                                                                
CONECT  110  101                                                                
CONECT  111  101                                                                
CONECT  112  101                                                                
CONECT  113  102                                                                
CONECT  114  102                                                                
CONECT  115  102                                                                
CONECT  116   96  117  124                                                      
CONECT  117  116  118  120  125                                                 
CONECT  118    1  117  119                                                      
CONECT  119  118                                                                
CONECT  120  117  121  126  127                                                 
CONECT  121  120  122  123  128                                                 
CONECT  122  121  129  130  131                                                 
CONECT  123  121  132  133  134                                                 
CONECT  124  116                                                                
CONECT  125  117                                                                
CONECT  126  120                                                                
CONECT  127  120                                                                
CONECT  128  121                                                                
CONECT  129  122                                                                
CONECT  130  122                                                                
CONECT  131  122                                                                
CONECT  132  123                                                                
CONECT  133  123                                                                
CONECT  134  123                                                                
C6s 0
end_unsatselection_count 0
nme_count 3
nme_count2 3
oversat 0
score -10.644
silent_score -10.644
time 49
total_hbonds -3
