# Supplementary material for: Accurate de novo design of membrane-traversing macrocycles
Source: Cell. 2022 Sep 15;185(19):3520–3532.e26. doi: 10.1016/j.cell.2022.07.019 (PMC9490236; doi:10.1016/j.cell.2022.07.019)
Supplement: Data S2. Amino acid sequences and computational models, related to Figures 1 and 3 [file mmc6.zip › Supplemental_Data_File_2/design_models/8-mers/D8.24.pdb]

HEADER                                            25-FEB-20   XXXX              
EXPDTA    THEORETICAL MODEL                                                     
REMARK 220                                                                      
REMARK 220 EXPERIMENTAL DETAILS                                                 
REMARK 220  EXPERIMENT TYPE                : THEORETICAL MODELLING              
REMARK 220  DATE OF DATA COLLECTION        : 25-FEB-20                          
REMARK 220                                                                      
REMARK 220 REMARK: MODEL GENERATED BY ROSETTA                                   
REMARK 220  VERSION 2019.50.post.dev+96.master.4bb7883abb1                      
LINK         N   DPR A   1                 C   DLE A   8                  1.33  
ATOM      1  N   DPR A   1       3.031  10.037  -6.603  1.00  0.00           N  
ATOM      2  CA  DPR A   1       1.657  10.483  -6.710  1.00  0.00           C  
ATOM      3  C   DPR A   1       0.951   9.993  -5.453  1.00  0.00           C  
ATOM      4  O   DPR A   1       1.595   9.640  -4.466  1.00  0.00           O  
ATOM      5  CB  DPR A   1       1.785  12.009  -6.786  1.00  0.00           C  
ATOM      6  CG  DPR A   1       3.188  12.240  -7.330  1.00  0.00           C  
ATOM      7  CD  DPR A   1       4.033  11.103  -6.759  1.00  0.00           C  
ATOM      8  HA  DPR A   1       1.231  10.061  -7.627  1.00  0.00           H  
ATOM      9 1HB  DPR A   1       1.632  12.455  -5.788  1.00  0.00           H  
ATOM     10 2HB  DPR A   1       1.013  12.425  -7.446  1.00  0.00           H  
ATOM     11 1HG  DPR A   1       3.556  13.229  -7.025  1.00  0.00           H  
ATOM     12 2HG  DPR A   1       3.175  12.232  -8.432  1.00  0.00           H  
ATOM     13 1HD  DPR A   1       4.481  11.372  -5.790  1.00  0.00           H  
ATOM     14 2HD  DPR A   1       4.769  10.863  -7.504  1.00  0.00           H  
ATOM     15  N   PRO A   2      -0.375   9.942  -5.405  1.00  0.00           N  
ATOM     16  CA  PRO A   2      -1.147   9.447  -4.286  1.00  0.00           C  
ATOM     17  C   PRO A   2      -1.078   7.911  -4.107  1.00  0.00           C  
ATOM     18  O   PRO A   2      -2.050   7.316  -3.646  1.00  0.00           O  
ATOM     19  CB  PRO A   2      -2.562   9.932  -4.633  1.00  0.00           C  
ATOM     20  CG  PRO A   2      -2.603   9.920  -6.132  1.00  0.00           C  
ATOM     21  CD  PRO A   2      -1.209  10.394  -6.549  1.00  0.00           C  
ATOM     22  HA  PRO A   2      -0.788   9.946  -3.373  1.00  0.00           H  
ATOM     23 1HB  PRO A   2      -3.312   9.258  -4.185  1.00  0.00           H  
ATOM     24 2HB  PRO A   2      -2.734  10.927  -4.203  1.00  0.00           H  
ATOM     25 1HG  PRO A   2      -2.847   8.915  -6.495  1.00  0.00           H  
ATOM     26 2HG  PRO A   2      -3.405  10.584  -6.495  1.00  0.00           H  
ATOM     27 1HD  PRO A   2      -0.948   9.915  -7.472  1.00  0.00           H  
ATOM     28 2HD  PRO A   2      -1.178  11.490  -6.634  1.00  0.00           H  
ATOM     29  N   DIL A   3       0.044   7.265  -4.477  1.00  0.00           N  
ATOM     30  CA  DIL A   3       0.145   5.816  -4.332  1.00  0.00           C  
ATOM     31  C   DIL A   3      -0.188   5.172  -5.671  1.00  0.00           C  
ATOM     32  O   DIL A   3      -0.939   4.199  -5.734  1.00  0.00           O  
ATOM     33  CB  DIL A   3       1.556   5.409  -3.861  1.00  0.00           C  
ATOM     34  CG1 DIL A   3       1.821   6.037  -2.472  1.00  0.00           C  
ATOM     35  CG2 DIL A   3       1.653   3.863  -3.769  1.00  0.00           C  
ATOM     36  CD1 DIL A   3       3.259   5.941  -1.981  1.00  0.00           C  
ATOM     37  H   DIL A   3       0.845   7.775  -4.864  1.00  0.00           H  
ATOM     38  HA  DIL A   3      -0.572   5.477  -3.587  1.00  0.00           H  
ATOM     39  HB  DIL A   3       2.291   5.797  -4.551  1.00  0.00           H  
ATOM     40 1HG1 DIL A   3       1.173   5.551  -1.745  1.00  0.00           H  
ATOM     41 2HG1 DIL A   3       1.556   7.095  -2.517  1.00  0.00           H  
ATOM     42 1HG2 DIL A   3       2.642   3.565  -3.443  1.00  0.00           H  
ATOM     43 2HG2 DIL A   3       1.463   3.411  -4.721  1.00  0.00           H  
ATOM     44 3HG2 DIL A   3       0.914   3.498  -3.059  1.00  0.00           H  
ATOM     45 1HD1 DIL A   3       3.329   6.421  -1.007  1.00  0.00           H  
ATOM     46 2HD1 DIL A   3       3.912   6.447  -2.665  1.00  0.00           H  
ATOM     47 3HD1 DIL A   3       3.567   4.907  -1.889  1.00  0.00           H  
ATOM     48  N   VAL A   4       0.362   5.740  -6.750  1.00  0.00           N  
ATOM     49  CA  VAL A   4       0.087   5.286  -8.115  1.00  0.00           C  
ATOM     50  C   VAL A   4       1.272   4.963  -9.057  1.00  0.00           C  
ATOM     51  O   VAL A   4       1.136   5.211 -10.256  1.00  0.00           O  
ATOM     52  CB  VAL A   4      -0.737   6.377  -8.814  1.00  0.00           C  
ATOM     53  CG1 VAL A   4      -2.095   6.522  -8.138  1.00  0.00           C  
ATOM     54  CG2 VAL A   4       0.039   7.676  -8.767  1.00  0.00           C  
ATOM     55  H   VAL A   4       0.997   6.529  -6.604  1.00  0.00           H  
ATOM     56  HA  VAL A   4      -0.520   4.384  -8.035  1.00  0.00           H  
ATOM     57  HB  VAL A   4      -0.919   6.091  -9.847  1.00  0.00           H  
ATOM     58 1HG1 VAL A   4      -2.676   7.289  -8.647  1.00  0.00           H  
ATOM     59 2HG1 VAL A   4      -2.628   5.573  -8.185  1.00  0.00           H  
ATOM     60 3HG1 VAL A   4      -1.961   6.804  -7.099  1.00  0.00           H  
ATOM     61 1HG2 VAL A   4      -0.529   8.449  -9.273  1.00  0.00           H  
ATOM     62 2HG2 VAL A   4       0.203   7.950  -7.740  1.00  0.00           H  
ATOM     63 3HG2 VAL A   4       1.006   7.560  -9.266  1.00  0.00           H  
ATOM     64  N   DPR A   5       2.434   4.464  -8.605  1.00  0.00           N  
ATOM     65  CA  DPR A   5       3.578   4.219  -9.457  1.00  0.00           C  
ATOM     66  C   DPR A   5       4.060   5.558 -10.059  1.00  0.00           C  
ATOM     67  O   DPR A   5       3.758   6.620  -9.509  1.00  0.00           O  
ATOM     68  CB  DPR A   5       4.585   3.564  -8.493  1.00  0.00           C  
ATOM     69  CG  DPR A   5       3.730   3.032  -7.372  1.00  0.00           C  
ATOM     70  CD  DPR A   5       2.594   4.029  -7.250  1.00  0.00           C  
ATOM     71  HA  DPR A   5       3.247   3.513 -10.226  1.00  0.00           H  
ATOM     72 1HB  DPR A   5       5.300   4.282  -8.129  1.00  0.00           H  
ATOM     73 2HB  DPR A   5       5.147   2.770  -9.001  1.00  0.00           H  
ATOM     74 1HG  DPR A   5       4.308   2.931  -6.449  1.00  0.00           H  
ATOM     75 2HG  DPR A   5       3.368   2.024  -7.625  1.00  0.00           H  
ATOM     76 1HD  DPR A   5       2.849   4.857  -6.597  1.00  0.00           H  
ATOM     77 2HD  DPR A   5       1.710   3.475  -6.937  1.00  0.00           H  
ATOM     78  N   DPR A   6       4.865   5.539 -11.138  1.00  0.00           N  
ATOM     79  CA  DPR A   6       5.431   6.702 -11.835  1.00  0.00           C  
ATOM     80  C   DPR A   6       6.041   7.866 -10.994  1.00  0.00           C  
ATOM     81  O   DPR A   6       5.714   9.007 -11.335  1.00  0.00           O  
ATOM     82  CB  DPR A   6       6.471   6.036 -12.758  1.00  0.00           C  
ATOM     83  CG  DPR A   6       5.870   4.694 -13.072  1.00  0.00           C  
ATOM     84  CD  DPR A   6       5.237   4.239 -11.770  1.00  0.00           C  
ATOM     85  HA  DPR A   6       4.627   7.124 -12.459  1.00  0.00           H  
ATOM     86 1HB  DPR A   6       7.461   5.991 -12.301  1.00  0.00           H  
ATOM     87 2HB  DPR A   6       6.589   6.648 -13.668  1.00  0.00           H  
ATOM     88 1HG  DPR A   6       6.651   4.003 -13.430  1.00  0.00           H  
ATOM     89 2HG  DPR A   6       5.137   4.793 -13.884  1.00  0.00           H  
ATOM     90 1HD  DPR A   6       5.946   3.676 -11.151  1.00  0.00           H  
ATOM     91 2HD  DPR A   6       4.356   3.649 -12.037  1.00  0.00           H  
ATOM     92  N   DAL A   7       6.922   7.646  -9.918  1.00  0.00           N  
ATOM     93  CA  DAL A   7       7.442   8.847  -9.147  1.00  0.00           C  
ATOM     94  C   DAL A   7       6.710   9.057  -7.788  1.00  0.00           C  
ATOM     95  O   DAL A   7       7.203   9.834  -6.954  1.00  0.00           O  
ATOM     96  CB  DAL A   7       8.983   8.778  -8.934  1.00  0.00           C  
ATOM     97  CN  DAL A   7       7.244   6.270  -9.359  1.00  0.00           C  
ATOM     98  HA  DAL A   7       7.280   9.755  -9.747  1.00  0.00           H  
ATOM     99 1HB  DAL A   7       9.332   9.693  -8.439  1.00  0.00           H  
ATOM    100 2HB  DAL A   7       9.478   8.696  -9.906  1.00  0.00           H  
ATOM    101 3HB  DAL A   7       9.284   7.944  -8.318  1.00  0.00           H  
ATOM    102 1HN  DAL A   7       8.194   6.200  -8.856  1.00  0.00           H  
ATOM    103 2HN  DAL A   7       7.272   5.514 -10.119  1.00  0.00           H  
ATOM    104 3HN  DAL A   7       6.487   6.010  -8.645  1.00  0.00           H  
ATOM    105  N   DLE A   8       5.549   8.376  -7.538  1.00  0.00           N  
ATOM    106  CA  DLE A   8       4.828   8.436  -6.260  1.00  0.00           C  
ATOM    107  C   DLE A   8       3.335   8.769  -6.346  1.00  0.00           C  
ATOM    108  O   DLE A   8       2.484   7.895  -6.183  1.00  0.00           O  
ATOM    109  CB  DLE A   8       4.952   7.049  -5.625  1.00  0.00           C  
ATOM    110  CG  DLE A   8       6.363   6.543  -5.278  1.00  0.00           C  
ATOM    111  CD1 DLE A   8       6.260   5.084  -4.900  1.00  0.00           C  
ATOM    112  CD2 DLE A   8       6.945   7.351  -4.144  1.00  0.00           C  
ATOM    113  H   DLE A   8       5.180   7.804  -8.285  1.00  0.00           H  
ATOM    114  HA  DLE A   8       5.279   9.175  -5.601  1.00  0.00           H  
ATOM    115 1HB  DLE A   8       4.532   6.339  -6.322  1.00  0.00           H  
ATOM    116 2HB  DLE A   8       4.359   7.040  -4.735  1.00  0.00           H  
ATOM    117  HG  DLE A   8       7.010   6.624  -6.145  1.00  0.00           H  
ATOM    118 1HD1 DLE A   8       7.251   4.699  -4.658  1.00  0.00           H  
ATOM    119 2HD1 DLE A   8       5.852   4.528  -5.730  1.00  0.00           H  
ATOM    120 3HD1 DLE A   8       5.609   4.974  -4.036  1.00  0.00           H  
ATOM    121 1HD2 DLE A   8       7.938   6.972  -3.903  1.00  0.00           H  
ATOM    122 2HD2 DLE A   8       6.303   7.266  -3.267  1.00  0.00           H  
ATOM    123 3HD2 DLE A   8       7.028   8.395  -4.432  1.00  0.00           H  
TER                                                                             
CONECT    1    2    7  107                                                      
CONECT    2    1    3    5    8                                                 
CONECT    3    2    4   15                                                      
CONECT    4    3                                                                
CONECT    5    2    6    9   10                                                 
CONECT    6    5    7   11   12                                                 
CONECT    7    1    6   13   14                                                 
CONECT    8    2                                                                
CONECT    9    5                                                                
CONECT   10    5                                                                
CONECT   11    6                                                                
CONECT   12    6                                                                
CONECT   13    7                                                                
CONECT   14    7                                                                
CONECT   15    3                                                                
CONECT   17   29                                                                
CONECT   29   17   30   37                                                      
CONECT   30   29   31   33   38                                                 
CONECT   31   30   32   48                                                      
CONECT   32   31                                                                
CONECT   33   30   34   35   39                                                 
CONECT   34   33   36   40   41                                                 
CONECT   35   33   42   43   44                                                 
CONECT   36   34   45   46   47                                                 
CONECT   37   29                                                                
CONECT   38   30                                                                
CONECT   39   33                                                                
CONECT   40   34                                                                
CONECT   41   34                                                                
CONECT   42   35                                                                
CONECT   43   35                                                                
CONECT   44   35                                                                
CONECT   45   36                                                                
CONECT   46   36                                                                
CONECT   47   36                                                                
CONECT   48   31                                                                
CONECT   50   64                                                                
CONECT   64   50   65   70                                                      
CONECT   65   64   66   68   71                                                 
CONECT   66   65   67   78                                                      
CONECT   67   66                                                                
CONECT   68   65   69   72   73                                                 
CONECT   69   68   70   74   75                                                 
CONECT   70   64   69   76   77                                                 
CONECT   71   65                                                                
CONECT   72   68                                                                
CONECT   73   68                                                                
CONECT   74   69                                                                
CONECT   75   69                                                                
CONECT   76   70                                                                
CONECT   77   70                                                                
CONECT   78   66   79   84                                                      
CONECT   79   78   80   82   85                                                 
CONECT   80   79   81   92                                                      
CONECT   81   80                                                                
CONECT   82   79   83   86   87                                                 
CONECT   83   82   84   88   89                                                 
CONECT   84   78   83   90   91                                                 
CONECT   85   79                                                                
CONECT   86   82                                                                
CONECT   87   82                                                                
CONECT   88   83                                                                
CONECT   89   83                                                                
CONECT   90   84                                                                
CONECT   91   84                                                                
CONECT   92   80   93   97                                                      
CONECT   93   92   94   96   98                                                 
CONECT   94   93   95  105                                                      
CONECT   95   94                                                                
CONECT   96   93   99  100  101                                                 
CONECT   97   92  102  103  104                                                 
CONECT   98   93                                                                
CONECT   99   96                                                                
CONECT  100   96                                                                
CONECT  101   96                                                                
CONECT  102   97                                                                
CONECT  103   97                                                                
CONECT  104   97                                                                
CONECT  105   94  106  113                                                      
CONECT  106  105  107  109  114                                                 
CONECT  107    1  106  108                                                      
CONECT  108  107                                                                
CONECT  109  106  110  115  116                                                 
CONECT  110  109  111  112  117                                                 
CONECT  111  110  118  119  120                                                 
CONECT  112  110  121  122  123                                                 
CONECT  113  105                                                                
CONECT  114  106                                                                
CONECT  115  109                                                                
CONECT  116  109                                                                
CONECT  117  110                                                                
CONECT  118  111                                                                
CONECT  119  111                                                                
CONECT  120  111                                                                
CONECT  121  112                                                                
CONECT  122  112                                                                
CONECT  123  112                                                                
C6s 0
end_unsatselection_count 0
nme_count 1
nme_count2 1
oversat 0
score 3.241
silent_score 3.241
time 22
total_hbonds -3
