# Supplementary material for: Accurate de novo design of membrane-traversing macrocycles
Source: Cell. 2022 Sep 15;185(19):3520–3532.e26. doi: 10.1016/j.cell.2022.07.019 (PMC9490236; doi:10.1016/j.cell.2022.07.019)
Supplement: Data S2. Amino acid sequences and computational models, related to Figures 1 and 3 [file mmc6.zip › Supplemental_Data_File_2/design_models/8-mers/D8.25.pdb]

HEADER                                            25-FEB-20   XXXX              
EXPDTA    THEORETICAL MODEL                                                     
REMARK 220                                                                      
REMARK 220 EXPERIMENTAL DETAILS                                                 
REMARK 220  EXPERIMENT TYPE                : THEORETICAL MODELLING              
REMARK 220  DATE OF DATA COLLECTION        : 25-FEB-20                          
REMARK 220                                                                      
REMARK 220 REMARK: MODEL GENERATED BY ROSETTA                                   
REMARK 220  VERSION 2019.50.post.dev+96.master.4bb7883abb1                      
LINK         N   DLE A   1                 C   ALA A   8                  1.33  
ATOM      1  N   DLE A   1       4.557   6.563  -2.757  1.00  0.00           N  
ATOM      2  CA  DLE A   1       5.111   5.255  -3.023  1.00  0.00           C  
ATOM      3  C   DLE A   1       6.604   5.374  -3.327  1.00  0.00           C  
ATOM      4  O   DLE A   1       7.292   6.235  -2.779  1.00  0.00           O  
ATOM      5  CB  DLE A   1       4.886   4.321  -1.831  1.00  0.00           C  
ATOM      6  CG  DLE A   1       3.448   4.109  -1.367  1.00  0.00           C  
ATOM      7  CD1 DLE A   1       3.478   3.295  -0.096  1.00  0.00           C  
ATOM      8  CD2 DLE A   1       2.632   3.410  -2.443  1.00  0.00           C  
ATOM      9  H   DLE A   1       4.920   7.103  -1.985  1.00  0.00           H  
ATOM     10  HA  DLE A   1       4.591   4.859  -3.876  1.00  0.00           H  
ATOM     11 1HB  DLE A   1       5.432   4.723  -0.993  1.00  0.00           H  
ATOM     12 2HB  DLE A   1       5.288   3.345  -2.067  1.00  0.00           H  
ATOM     13  HG  DLE A   1       2.993   5.062  -1.144  1.00  0.00           H  
ATOM     14 1HD1 DLE A   1       2.460   3.150   0.266  1.00  0.00           H  
ATOM     15 2HD1 DLE A   1       4.056   3.823   0.661  1.00  0.00           H  
ATOM     16 3HD1 DLE A   1       3.936   2.326  -0.288  1.00  0.00           H  
ATOM     17 1HD2 DLE A   1       1.614   3.266  -2.080  1.00  0.00           H  
ATOM     18 2HD2 DLE A   1       3.074   2.441  -2.669  1.00  0.00           H  
ATOM     19 3HD2 DLE A   1       2.599   4.015  -3.345  1.00  0.00           H  
ATOM     20  N   DPR A   2       7.177   4.529  -4.205  1.00  0.00           N  
ATOM     21  CA  DPR A   2       8.602   4.503  -4.540  1.00  0.00           C  
ATOM     22  C   DPR A   2       9.602   4.606  -3.341  1.00  0.00           C  
ATOM     23  O   DPR A   2      10.525   5.415  -3.468  1.00  0.00           O  
ATOM     24  CB  DPR A   2       8.722   3.178  -5.320  1.00  0.00           C  
ATOM     25  CG  DPR A   2       7.382   3.037  -5.999  1.00  0.00           C  
ATOM     26  CD  DPR A   2       6.366   3.522  -4.967  1.00  0.00           C  
ATOM     27  HA  DPR A   2       8.797   5.341  -5.226  1.00  0.00           H  
ATOM     28 1HB  DPR A   2       8.998   2.338  -4.677  1.00  0.00           H  
ATOM     29 2HB  DPR A   2       9.536   3.269  -6.057  1.00  0.00           H  
ATOM     30 1HG  DPR A   2       7.217   1.988  -6.296  1.00  0.00           H  
ATOM     31 2HG  DPR A   2       7.364   3.634  -6.922  1.00  0.00           H  
ATOM     32 1HD  DPR A   2       5.999   2.710  -4.326  1.00  0.00           H  
ATOM     33 2HD  DPR A   2       5.560   4.004  -5.539  1.00  0.00           H  
ATOM     34  N   DLE A   3       9.467   3.819  -2.175  1.00  0.00           N  
ATOM     35  CA  DLE A   3      10.468   4.036  -1.048  1.00  0.00           C  
ATOM     36  C   DLE A   3       9.933   5.034   0.032  1.00  0.00           C  
ATOM     37  O   DLE A   3      10.563   5.187   1.095  1.00  0.00           O  
ATOM     38  CB  DLE A   3      10.907   2.693  -0.334  1.00  0.00           C  
ATOM     39  CG  DLE A   3      11.644   1.560  -1.266  1.00  0.00           C  
ATOM     40  CD1 DLE A   3      11.956   0.291  -0.384  1.00  0.00           C  
ATOM     41  CD2 DLE A   3      12.965   2.141  -1.932  1.00  0.00           C  
ATOM     42  CN  DLE A   3       8.294   2.895  -1.889  1.00  0.00           C  
ATOM     43  HA  DLE A   3      11.388   4.481  -1.444  1.00  0.00           H  
ATOM     44 1HB  DLE A   3      10.067   2.240   0.192  1.00  0.00           H  
ATOM     45 2HB  DLE A   3      11.639   2.954   0.446  1.00  0.00           H  
ATOM     46  HG  DLE A   3      10.953   1.250  -2.065  1.00  0.00           H  
ATOM     47 1HD1 DLE A   3      12.418  -0.486  -0.998  1.00  0.00           H  
ATOM     48 2HD1 DLE A   3      11.030  -0.109   0.044  1.00  0.00           H  
ATOM     49 3HD1 DLE A   3      12.638   0.551   0.430  1.00  0.00           H  
ATOM     50 1HD2 DLE A   3      13.433   1.377  -2.557  1.00  0.00           H  
ATOM     51 2HD2 DLE A   3      13.674   2.457  -1.164  1.00  0.00           H  
ATOM     52 3HD2 DLE A   3      12.726   3.000  -2.567  1.00  0.00           H  
ATOM     53 1HN  DLE A   3       8.553   2.014  -1.326  1.00  0.00           H  
ATOM     54 2HN  DLE A   3       7.839   2.512  -2.777  1.00  0.00           H  
ATOM     55 3HN  DLE A   3       7.551   3.437  -1.329  1.00  0.00           H  
ATOM     56  N   DAL A   4       8.772   5.703  -0.210  1.00  0.00           N  
ATOM     57  CA  DAL A   4       8.124   6.638   0.708  1.00  0.00           C  
ATOM     58  C   DAL A   4       7.444   7.788  -0.063  1.00  0.00           C  
ATOM     59  O   DAL A   4       6.204   7.775  -0.098  1.00  0.00           O  
ATOM     60  CB  DAL A   4       7.096   5.917   1.557  1.00  0.00           C  
ATOM     61  H   DAL A   4       8.315   5.587  -1.113  1.00  0.00           H  
ATOM     62  HA  DAL A   4       8.864   7.057   1.396  1.00  0.00           H  
ATOM     63 1HB  DAL A   4       6.644   6.623   2.247  1.00  0.00           H  
ATOM     64 2HB  DAL A   4       7.587   5.122   2.119  1.00  0.00           H  
ATOM     65 3HB  DAL A   4       6.337   5.492   0.925  1.00  0.00           H  
ATOM     66  N   DLE A   5       8.212   8.806  -0.675  1.00  0.00           N  
ATOM     67  CA  DLE A   5       7.506   9.933  -1.432  1.00  0.00           C  
ATOM     68  C   DLE A   5       6.205  10.508  -0.754  1.00  0.00           C  
ATOM     69  O   DLE A   5       5.218  10.712  -1.475  1.00  0.00           O  
ATOM     70  CB  DLE A   5       8.437  11.160  -1.823  1.00  0.00           C  
ATOM     71  CG  DLE A   5       7.801  12.400  -2.706  1.00  0.00           C  
ATOM     72  CD1 DLE A   5       7.325  11.879  -4.127  1.00  0.00           C  
ATOM     73  CD2 DLE A   5       8.880  13.543  -2.851  1.00  0.00           C  
ATOM     74  CN  DLE A   5       9.711   8.612  -0.853  1.00  0.00           C  
ATOM     75  HA  DLE A   5       7.199   9.492  -2.389  1.00  0.00           H  
ATOM     76 1HB  DLE A   5       9.255  10.779  -2.440  1.00  0.00           H  
ATOM     77 2HB  DLE A   5       8.878  11.583  -0.917  1.00  0.00           H  
ATOM     78  HG  DLE A   5       6.921  12.813  -2.186  1.00  0.00           H  
ATOM     79 1HD1 DLE A   5       6.895  12.703  -4.701  1.00  0.00           H  
ATOM     80 2HD1 DLE A   5       6.565  11.110  -4.009  1.00  0.00           H  
ATOM     81 3HD1 DLE A   5       8.167  11.461  -4.683  1.00  0.00           H  
ATOM     82 1HD2 DLE A   5       8.464  14.379  -3.420  1.00  0.00           H  
ATOM     83 2HD2 DLE A   5       9.769  13.169  -3.371  1.00  0.00           H  
ATOM     84 3HD2 DLE A   5       9.176  13.907  -1.862  1.00  0.00           H  
ATOM     85 1HN  DLE A   5       9.928   8.055  -1.765  1.00  0.00           H  
ATOM     86 2HN  DLE A   5      10.169   8.076  -0.039  1.00  0.00           H  
ATOM     87 3HN  DLE A   5      10.234   9.549  -0.893  1.00  0.00           H  
ATOM     88  N   DPR A   6       6.113  10.770   0.614  1.00  0.00           N  
ATOM     89  CA  DPR A   6       4.919  11.319   1.297  1.00  0.00           C  
ATOM     90  C   DPR A   6       3.658  10.439   1.166  1.00  0.00           C  
ATOM     91  O   DPR A   6       2.544  10.911   1.389  1.00  0.00           O  
ATOM     92  CB  DPR A   6       5.379  11.355   2.767  1.00  0.00           C  
ATOM     93  CG  DPR A   6       6.884  11.434   2.732  1.00  0.00           C  
ATOM     94  CD  DPR A   6       7.282  10.594   1.579  1.00  0.00           C  
ATOM     95  HA  DPR A   6       4.720  12.337   0.931  1.00  0.00           H  
ATOM     96 1HB  DPR A   6       5.010  10.455   3.287  1.00  0.00           H  
ATOM     97 2HB  DPR A   6       4.922  12.220   3.273  1.00  0.00           H  
ATOM     98 1HG  DPR A   6       7.306  11.075   3.682  1.00  0.00           H  
ATOM     99 2HG  DPR A   6       7.206  12.483   2.620  1.00  0.00           H  
ATOM    100 1HD  DPR A   6       7.352   9.565   1.936  1.00  0.00           H  
ATOM    101 2HD  DPR A   6       8.233  10.955   1.175  1.00  0.00           H  
ATOM    102  N   DLE A   7       3.848   9.157   0.846  1.00  0.00           N  
ATOM    103  CA  DLE A   7       2.756   8.212   0.684  1.00  0.00           C  
ATOM    104  C   DLE A   7       2.465   7.972  -0.795  1.00  0.00           C  
ATOM    105  O   DLE A   7       1.613   7.147  -1.133  1.00  0.00           O  
ATOM    106  CB  DLE A   7       3.126   6.873   1.335  1.00  0.00           C  
ATOM    107  CG  DLE A   7       3.438   6.894   2.862  1.00  0.00           C  
ATOM    108  CD1 DLE A   7       3.807   5.480   3.309  1.00  0.00           C  
ATOM    109  CD2 DLE A   7       2.247   7.413   3.655  1.00  0.00           C  
ATOM    110  H   DLE A   7       4.781   8.791   0.652  1.00  0.00           H  
ATOM    111  HA  DLE A   7       1.861   8.623   1.140  1.00  0.00           H  
ATOM    112 1HB  DLE A   7       4.011   6.496   0.826  1.00  0.00           H  
ATOM    113 2HB  DLE A   7       2.312   6.172   1.169  1.00  0.00           H  
ATOM    114  HG  DLE A   7       4.296   7.541   3.045  1.00  0.00           H  
ATOM    115 1HD1 DLE A   7       4.049   5.486   4.371  1.00  0.00           H  
ATOM    116 2HD1 DLE A   7       4.660   5.125   2.752  1.00  0.00           H  
ATOM    117 3HD1 DLE A   7       2.962   4.814   3.133  1.00  0.00           H  
ATOM    118 1HD2 DLE A   7       2.493   7.415   4.716  1.00  0.00           H  
ATOM    119 2HD2 DLE A   7       1.384   6.769   3.482  1.00  0.00           H  
ATOM    120 3HD2 DLE A   7       2.005   8.429   3.352  1.00  0.00           H  
ATOM    121  N   ALA A   8       3.196   8.667  -1.678  1.00  0.00           N  
ATOM    122  CA  ALA A   8       3.094   8.460  -3.113  1.00  0.00           C  
ATOM    123  C   ALA A   8       3.584   7.073  -3.504  1.00  0.00           C  
ATOM    124  O   ALA A   8       3.090   6.478  -4.461  1.00  0.00           O  
ATOM    125  CB  ALA A   8       3.941   9.488  -3.845  1.00  0.00           C  
ATOM    126  H   ALA A   8       3.840   9.360  -1.325  1.00  0.00           H  
ATOM    127  HA  ALA A   8       2.051   8.567  -3.405  1.00  0.00           H  
ATOM    128 1HB  ALA A   8       3.847   9.334  -4.917  1.00  0.00           H  
ATOM    129 2HB  ALA A   8       3.605  10.491  -3.584  1.00  0.00           H  
ATOM    130 3HB  ALA A   8       4.977   9.362  -3.553  1.00  0.00           H  
TER                                                                             
CONECT    1    2    9  123                                                      
CONECT    2    1    3    5   10                                                 
CONECT    3    2    4   20                                                      
CONECT    4    3                                                                
CONECT    5    2    6   11   12                                                 
CONECT    6    5    7    8   13                                                 
CONECT    7    6   14   15   16                                                 
CONECT    8    6   17   18   19                                                 
CONECT    9    1                                                                
CONECT   10    2                                                                
CONECT   11    5                                                                
CONECT   12    5                                                                
CONECT   13    6                                                                
CONECT   14    7                                                                
CONECT   15    7                                                                
CONECT   16    7                                                                
CONECT   17    8                                                                
CONECT   18    8                                                                
CONECT   19    8                                                                
CONECT   20    3   21   26                                                      
CONECT   21   20   22   24   27                                                 
CONECT   22   21   23   34                                                      
CONECT   23   22                                                                
CONECT   24   21   25   28   29                                                 
CONECT   25   24   26   30   31                                                 
CONECT   26   20   25   32   33                                                 
CONECT   27   21                                                                
CONECT   28   24                                                                
CONECT   29   24                                                                
CONECT   30   25                                                                
CONECT   31   25                                                                
CONECT   32   26                                                                
CONECT   33   26                                                                
CONECT   34   22   35   42                                                      
CONECT   35   34   36   38   43                                                 
CONECT   36   35   37   56                                                      
CONECT   37   36                                                                
CONECT   38   35   39   44   45                                                 
CONECT   39   38   40   41   46                                                 
CONECT   40   39   47   48   49                                                 
CONECT   41   39   50   51   52                                                 
CONECT   42   34   53   54   55                                                 
CONECT   43   35                                                                
CONECT   44   38                                                                
CONECT   45   38                                                                
CONECT   46   39                                                                
CONECT   47   40                                                                
CONECT   48   40                                                                
CONECT   49   40                                                                
CONECT   50   41                                                                
CONECT   51   41                                                                
CONECT   52   41                                                                
CONECT   53   42                                                                
CONECT   54   42                                                                
CONECT   55   42                                                                
CONECT   56   36   57   61                                                      
CONECT   57   56   58   60   62                                                 
CONECT   58   57   59   66                                                      
CONECT   59   58                                                                
CONECT   60   57   63   64   65                                                 
CONECT   61   56                                                                
CONECT   62   57                                                                
CONECT   63   60                                                                
CONECT   64   60                                                                
CONECT   65   60                                                                
CONECT   66   58   67   74                                                      
CONECT   67   66   68   70   75                                                 
CONECT   68   67   69   88                                                      
CONECT   69   68                                                                
CONECT   70   67   71   76   77                                                 
CONECT   71   70   72   73   78                                                 
CONECT   72   71   79   80   81                                                 
CONECT   73   71   82   83   84                                                 
CONECT   74   66   85   86   87                                                 
CONECT   75   67                                                                
CONECT   76   70                                                                
CONECT   77   70                                                                
CONECT   78   71                                                                
CONECT   79   72                                                                
CONECT   80   72                                                                
CONECT   81   72                                                                
CONECT   82   73                                                                
CONECT   83   73                                                                
CONECT   84   73                                                                
CONECT   85   74                                                                
CONECT   86   74                                                                
CONECT   87   74                                                                
CONECT   88   68   89   94                                                      
CONECT   89   88   90   92   95                                                 
CONECT   90   89   91  102                                                      
CONECT   91   90                                                                
CONECT   92   89   93   96   97                                                 
CONECT   93   92   94   98   99                                                 
CONECT   94   88   93  100  101                                                 
CONECT   95   89                                                                
CONECT   96   92                                                                
CONECT   97   92                                                                
CONECT   98   93                                                                
CONECT   99   93                                                                
CONECT  100   94                                                                
CONECT  101   94                                                                
CONECT  102   90  103  110                                                      
CONECT  103  102  104  106  111                                                 
CONECT  104  103  105  121                                                      
CONECT  105  104                                                                
CONECT  106  103  107  112  113                                                 
CONECT  107  106  108  109  114                                                 
CONECT  108  107  115  116  117                                                 
CONECT  109  107  118  119  120                                                 
CONECT  110  102                                                                
CONECT  111  103                                                                
CONECT  112  106                                                                
CONECT  113  106                                                                
CONECT  114  107                                                                
CONECT  115  108                                                                
CONECT  116  108                                                                
CONECT  117  108                                                                
CONECT  118  109                                                                
CONECT  119  109                                                                
CONECT  120  109                                                                
CONECT  121  104                                                                
CONECT  123    1                                                                
C6s 0
end_unsatselection_count 0
nme_count 2
nme_count2 2
oversat 0
score 8.16
silent_score 8.16
time 78
total_hbonds -4
