# Supplementary material for: Accurate de novo design of membrane-traversing macrocycles
Source: Cell. 2022 Sep 15;185(19):3520–3532.e26. doi: 10.1016/j.cell.2022.07.019 (PMC9490236; doi:10.1016/j.cell.2022.07.019)
Supplement: Data S2. Amino acid sequences and computational models, related to Figures 1 and 3 [file mmc6.zip › Supplemental_Data_File_2/design_models/8-mers/D8.31.pdb]

HEADER                                            25-FEB-20   XXXX              
EXPDTA    THEORETICAL MODEL                                                     
REMARK 220                                                                      
REMARK 220 EXPERIMENTAL DETAILS                                                 
REMARK 220  EXPERIMENT TYPE                : THEORETICAL MODELLING              
REMARK 220  DATE OF DATA COLLECTION        : 25-FEB-20                          
REMARK 220                                                                      
REMARK 220 REMARK: MODEL GENERATED BY ROSETTA                                   
REMARK 220  VERSION 2019.50.post.dev+96.master.4bb7883abb1                      
LINK         N   DAL A   1                 C   DVA A   8                  1.33  
ATOM      1  N   DAL A   1      13.216   3.901  -1.004  1.00  0.00           N  
ATOM      2  CA  DAL A   1      12.916   5.264  -1.396  1.00  0.00           C  
ATOM      3  C   DAL A   1      11.985   5.213  -2.605  1.00  0.00           C  
ATOM      4  O   DAL A   1      11.069   4.392  -2.661  1.00  0.00           O  
ATOM      5  CB  DAL A   1      12.210   6.051  -0.281  1.00  0.00           C  
ATOM      6  H   DAL A   1      12.875   3.140  -1.573  1.00  0.00           H  
ATOM      7  HA  DAL A   1      13.857   5.737  -1.657  1.00  0.00           H  
ATOM      8 1HB  DAL A   1      12.008   7.056  -0.624  1.00  0.00           H  
ATOM      9 2HB  DAL A   1      12.812   6.131   0.613  1.00  0.00           H  
ATOM     10 3HB  DAL A   1      11.287   5.564  -0.030  1.00  0.00           H  
ATOM     11  N   DPR A   2      12.157   6.068  -3.625  1.00  0.00           N  
ATOM     12  CA  DPR A   2      11.301   6.110  -4.809  1.00  0.00           C  
ATOM     13  C   DPR A   2       9.745   6.096  -4.606  1.00  0.00           C  
ATOM     14  O   DPR A   2       9.114   5.412  -5.417  1.00  0.00           O  
ATOM     15  CB  DPR A   2      11.847   7.350  -5.558  1.00  0.00           C  
ATOM     16  CG  DPR A   2      12.686   8.132  -4.573  1.00  0.00           C  
ATOM     17  CD  DPR A   2      13.243   7.086  -3.614  1.00  0.00           C  
ATOM     18  HA  DPR A   2      11.556   5.222  -5.408  1.00  0.00           H  
ATOM     19 1HB  DPR A   2      11.004   7.943  -5.944  1.00  0.00           H  
ATOM     20 2HB  DPR A   2      12.432   7.033  -6.435  1.00  0.00           H  
ATOM     21 1HG  DPR A   2      12.110   8.933  -4.102  1.00  0.00           H  
ATOM     22 2HG  DPR A   2      13.497   8.640  -5.125  1.00  0.00           H  
ATOM     23 1HD  DPR A   2      13.339   7.584  -2.639  1.00  0.00           H  
ATOM     24 2HD  DPR A   2      14.196   6.660  -3.967  1.00  0.00           H  
ATOM     25  N   DLE A   3       9.077   6.807  -3.584  1.00  0.00           N  
ATOM     26  CA  DLE A   3       7.564   6.646  -3.487  1.00  0.00           C  
ATOM     27  C   DLE A   3       7.145   5.481  -2.514  1.00  0.00           C  
ATOM     28  O   DLE A   3       5.944   5.330  -2.241  1.00  0.00           O  
ATOM     29  CB  DLE A   3       6.820   7.968  -3.019  1.00  0.00           C  
ATOM     30  CG  DLE A   3       6.981   9.297  -3.973  1.00  0.00           C  
ATOM     31  CD1 DLE A   3       6.298  10.528  -3.263  1.00  0.00           C  
ATOM     32  CD2 DLE A   3       6.364   9.042  -5.405  1.00  0.00           C  
ATOM     33  CN  DLE A   3       9.756   7.575  -2.475  1.00  0.00           C  
ATOM     34  HA  DLE A   3       7.151   6.398  -4.472  1.00  0.00           H  
ATOM     35 1HB  DLE A   3       7.086   8.215  -1.990  1.00  0.00           H  
ATOM     36 2HB  DLE A   3       5.737   7.752  -2.997  1.00  0.00           H  
ATOM     37  HG  DLE A   3       8.053   9.530  -4.090  1.00  0.00           H  
ATOM     38 1HD1 DLE A   3       6.425  11.429  -3.870  1.00  0.00           H  
ATOM     39 2HD1 DLE A   3       6.761  10.701  -2.286  1.00  0.00           H  
ATOM     40 3HD1 DLE A   3       5.230  10.344  -3.122  1.00  0.00           H  
ATOM     41 1HD2 DLE A   3       6.491   9.932  -6.028  1.00  0.00           H  
ATOM     42 2HD2 DLE A   3       5.297   8.814  -5.327  1.00  0.00           H  
ATOM     43 3HD2 DLE A   3       6.871   8.207  -5.893  1.00  0.00           H  
ATOM     44 1HN  DLE A   3       9.228   8.457  -2.156  1.00  0.00           H  
ATOM     45 2HN  DLE A   3      10.709   7.937  -2.752  1.00  0.00           H  
ATOM     46 3HN  DLE A   3       9.865   6.927  -1.621  1.00  0.00           H  
ATOM     47  N   DVA A   4       8.116   4.676  -1.967  1.00  0.00           N  
ATOM     48  CA  DVA A   4       7.857   3.594  -1.003  1.00  0.00           C  
ATOM     49  C   DVA A   4       8.203   2.200  -1.513  1.00  0.00           C  
ATOM     50  O   DVA A   4       7.367   1.296  -1.473  1.00  0.00           O  
ATOM     51  CB  DVA A   4       8.706   3.849   0.266  1.00  0.00           C  
ATOM     52  CG1 DVA A   4       8.516   2.729   1.297  1.00  0.00           C  
ATOM     53  CG2 DVA A   4       8.332   5.201   0.850  1.00  0.00           C  
ATOM     54  H   DVA A   4       9.087   4.807  -2.256  1.00  0.00           H  
ATOM     55  HA  DVA A   4       6.802   3.589  -0.721  1.00  0.00           H  
ATOM     56  HB  DVA A   4       9.756   3.852  -0.002  1.00  0.00           H  
ATOM     57 1HG1 DVA A   4       9.133   2.936   2.166  1.00  0.00           H  
ATOM     58 2HG1 DVA A   4       8.810   1.769   0.878  1.00  0.00           H  
ATOM     59 3HG1 DVA A   4       7.469   2.685   1.595  1.00  0.00           H  
ATOM     60 1HG2 DVA A   4       8.941   5.397   1.731  1.00  0.00           H  
ATOM     61 2HG2 DVA A   4       7.279   5.196   1.126  1.00  0.00           H  
ATOM     62 3HG2 DVA A   4       8.505   5.982   0.119  1.00  0.00           H  
ATOM     63  N   DAL A   5       9.454   2.005  -1.923  1.00  0.00           N  
ATOM     64  CA  DAL A   5       9.911   0.695  -2.372  1.00  0.00           C  
ATOM     65  C   DAL A   5      11.277   0.830  -3.061  1.00  0.00           C  
ATOM     66  O   DAL A   5      12.074   1.717  -2.711  1.00  0.00           O  
ATOM     67  CB  DAL A   5      10.008  -0.281  -1.201  1.00  0.00           C  
ATOM     68  H   DAL A   5      10.092   2.801  -1.946  1.00  0.00           H  
ATOM     69  HA  DAL A   5       9.181   0.330  -3.084  1.00  0.00           H  
ATOM     70 1HB  DAL A   5      10.332  -1.254  -1.558  1.00  0.00           H  
ATOM     71 2HB  DAL A   5       9.038  -0.388  -0.721  1.00  0.00           H  
ATOM     72 3HB  DAL A   5      10.710   0.073  -0.489  1.00  0.00           H  
ATOM     73  N   DPR A   6      11.641  -0.040  -4.009  1.00  0.00           N  
ATOM     74  CA  DPR A   6      12.950   0.005  -4.578  1.00  0.00           C  
ATOM     75  C   DPR A   6      13.885  -0.196  -3.377  1.00  0.00           C  
ATOM     76  O   DPR A   6      13.376  -0.701  -2.370  1.00  0.00           O  
ATOM     77  CB  DPR A   6      12.966  -1.192  -5.543  1.00  0.00           C  
ATOM     78  CG  DPR A   6      11.494  -1.461  -5.833  1.00  0.00           C  
ATOM     79  CD  DPR A   6      10.761  -1.096  -4.536  1.00  0.00           C  
ATOM     80  HA  DPR A   6      13.080   0.976  -5.081  1.00  0.00           H  
ATOM     81 1HB  DPR A   6      13.474  -2.051  -5.073  1.00  0.00           H  
ATOM     82 2HB  DPR A   6      13.533  -0.942  -6.452  1.00  0.00           H  
ATOM     83 1HG  DPR A   6      11.355  -2.513  -6.117  1.00  0.00           H  
ATOM     84 2HG  DPR A   6      11.165  -0.854  -6.691  1.00  0.00           H  
ATOM     85 1HD  DPR A   6      10.699  -1.947  -3.842  1.00  0.00           H  
ATOM     86 2HD  DPR A   6       9.778  -0.715  -4.828  1.00  0.00           H  
ATOM     87  N   DLE A   7      15.225   0.156  -3.436  1.00  0.00           N  
ATOM     88  CA  DLE A   7      16.160  -0.040  -2.262  1.00  0.00           C  
ATOM     89  C   DLE A   7      15.828   0.801  -0.976  1.00  0.00           C  
ATOM     90  O   DLE A   7      16.728   0.952  -0.135  1.00  0.00           O  
ATOM     91  CB  DLE A   7      16.247  -1.567  -1.876  1.00  0.00           C  
ATOM     92  CG  DLE A   7      16.806  -2.594  -3.030  1.00  0.00           C  
ATOM     93  CD1 DLE A   7      16.618  -4.074  -2.541  1.00  0.00           C  
ATOM     94  CD2 DLE A   7      18.322  -2.290  -3.371  1.00  0.00           C  
ATOM     95  CN  DLE A   7      15.812   0.793  -4.663  1.00  0.00           C  
ATOM     96  HA  DLE A   7      17.175   0.264  -2.546  1.00  0.00           H  
ATOM     97 1HB  DLE A   7      15.266  -1.917  -1.551  1.00  0.00           H  
ATOM     98 2HB  DLE A   7      16.920  -1.673  -1.010  1.00  0.00           H  
ATOM     99  HG  DLE A   7      16.202  -2.468  -3.945  1.00  0.00           H  
ATOM    100 1HD1 DLE A   7      16.958  -4.769  -3.313  1.00  0.00           H  
ATOM    101 2HD1 DLE A   7      15.560  -4.270  -2.337  1.00  0.00           H  
ATOM    102 3HD1 DLE A   7      17.193  -4.250  -1.628  1.00  0.00           H  
ATOM    103 1HD2 DLE A   7      18.671  -2.975  -4.147  1.00  0.00           H  
ATOM    104 2HD2 DLE A   7      18.945  -2.416  -2.481  1.00  0.00           H  
ATOM    105 3HD2 DLE A   7      18.436  -1.272  -3.738  1.00  0.00           H  
ATOM    106 1HN  DLE A   7      16.892   0.892  -4.643  1.00  0.00           H  
ATOM    107 2HN  DLE A   7      15.578   0.213  -5.545  1.00  0.00           H  
ATOM    108 3HN  DLE A   7      15.392   1.786  -4.776  1.00  0.00           H  
ATOM    109  N   DVA A   8      14.582   1.355  -0.809  1.00  0.00           N  
ATOM    110  CA  DVA A   8      14.170   2.131   0.382  1.00  0.00           C  
ATOM    111  C   DVA A   8      13.926   3.628   0.085  1.00  0.00           C  
ATOM    112  O   DVA A   8      14.376   4.500   0.828  1.00  0.00           O  
ATOM    113  CB  DVA A   8      12.854   1.548   0.933  1.00  0.00           C  
ATOM    114  CG1 DVA A   8      12.343   2.358   2.124  1.00  0.00           C  
ATOM    115  CG2 DVA A   8      13.075   0.093   1.297  1.00  0.00           C  
ATOM    116  H   DVA A   8      13.918   1.212  -1.556  1.00  0.00           H  
ATOM    117  HA  DVA A   8      14.933   2.063   1.162  1.00  0.00           H  
ATOM    118  HB  DVA A   8      12.103   1.621   0.163  1.00  0.00           H  
ATOM    119 1HG1 DVA A   8      11.408   1.924   2.472  1.00  0.00           H  
ATOM    120 2HG1 DVA A   8      12.164   3.394   1.841  1.00  0.00           H  
ATOM    121 3HG1 DVA A   8      13.079   2.325   2.926  1.00  0.00           H  
ATOM    122 1HG2 DVA A   8      12.144  -0.338   1.660  1.00  0.00           H  
ATOM    123 2HG2 DVA A   8      13.837   0.023   2.070  1.00  0.00           H  
ATOM    124 3HG2 DVA A   8      13.405  -0.460   0.412  1.00  0.00           H  
TER                                                                             
CONECT    1    2    6  111                                                      
CONECT    2    1    3    5    7                                                 
CONECT    3    2    4   11                                                      
CONECT    4    3                                                                
CONECT    5    2    8    9   10                                                 
CONECT    6    1                                                                
CONECT    7    2                                                                
CONECT    8    5                                                                
CONECT    9    5                                                                
CONECT   10    5                                                                
CONECT   11    3   12   17                                                      
CONECT   12   11   13   15   18                                                 
CONECT   13   12   14   25                                                      
CONECT   14   13                                                                
CONECT   15   12   16   19   20                                                 
CONECT   16   15   17   21   22                                                 
CONECT   17   11   16   23   24                                                 
CONECT   18   12                                                                
CONECT   19   15                                                                
CONECT   20   15                                                                
CONECT   21   16                                                                
CONECT   22   16                                                                
CONECT   23   17                                                                
CONECT   24   17                                                                
CONECT   25   13   26   33                                                      
CONECT   26   25   27   29   34                                                 
CONECT   27   26   28   47                                                      
CONECT   28   27                                                                
CONECT   29   26   30   35   36                                                 
CONECT   30   29   31   32   37                                                 
CONECT   31   30   38   39   40                                                 
CONECT   32   30   41   42   43                                                 
CONECT   33   25   44   45   46                                                 
CONECT   34   26                                                                
CONECT   35   29                                                                
CONECT   36   29                                                                
CONECT   37   30                                                                
CONECT   38   31                                                                
CONECT   39   31                                                                
CONECT   40   31                                                                
CONECT   41   32                                                                
CONECT   42   32                                                                
CONECT   43   32                                                                
CONECT   44   33                                                                
CONECT   45   33                                                                
CONECT   46   33                                                                
CONECT   47   27   48   54                                                      
CONECT   48   47   49   51   55                                                 
CONECT   49   48   50   63                                                      
CONECT   50   49                                                                
CONECT   51   48   52   53   56                                                 
CONECT   52   51   57   58   59                                                 
CONECT   53   51   60   61   62                                                 
CONECT   54   47                                                                
CONECT   55   48                                                                
CONECT   56   51                                                                
CONECT   57   52                                                                
CONECT   58   52                                                                
CONECT   59   52                                                                
CONECT   60   53                                                                
CONECT   61   53                                                                
CONECT   62   53                                                                
CONECT   63   49   64   68                                                      
CONECT   64   63   65   67   69                                                 
CONECT   65   64   66   73                                                      
CONECT   66   65                                                                
CONECT   67   64   70   71   72                                                 
CONECT   68   63                                                                
CONECT   69   64                                                                
CONECT   70   67                                                                
CONECT   71   67                                                                
CONECT   72   67                                                                
CONECT   73   65   74   79                                                      
CONECT   74   73   75   77   80                                                 
CONECT   75   74   76   87                                                      
CONECT   76   75                                                                
CONECT   77   74   78   81   82                                                 
CONECT   78   77   79   83   84                                                 
CONECT   79   73   78   85   86                                                 
CONECT   80   74                                                                
CONECT   81   77                                                                
CONECT   82   77                                                                
CONECT   83   78                                                                
CONECT   84   78                                                                
CONECT   85   79                                                                
CONECT   86   79                                                                
CONECT   87   75   88   95                                                      
CONECT   88   87   89   91   96                                                 
CONECT   89   88   90  109                                                      
CONECT   90   89                                                                
CONECT   91   88   92   97   98                                                 
CONECT   92   91   93   94   99                                                 
CONECT   93   92  100  101  102                                                 
CONECT   94   92  103  104  105                                                 
CONECT   95   87  106  107  108                                                 
CONECT   96   88                                                                
CONECT   97   91                                                                
CONECT   98   91                                                                
CONECT   99   92                                                                
CONECT  100   93                                                                
CONECT  101   93                                                                
CONECT  102   93                                                                
CONECT  103   94                                                                
CONECT  104   94                                                                
CONECT  105   94                                                                
CONECT  106   95                                                                
CONECT  107   95                                                                
CONECT  108   95                                                                
CONECT  109   89  110  116                                                      
CONECT  110  109  111  113  117                                                 
CONECT  111    1  110  112                                                      
CONECT  112  111                                                                
CONECT  113  110  114  115  118                                                 
CONECT  114  113  119  120  121                                                 
CONECT  115  113  122  123  124                                                 
CONECT  116  109                                                                
CONECT  117  110                                                                
CONECT  118  113                                                                
CONECT  119  114                                                                
CONECT  120  114                                                                
CONECT  121  114                                                                
CONECT  122  115                                                                
CONECT  123  115                                                                
CONECT  124  115                                                                
C6s 0
end_unsatselection_count 0
nme_count 2
nme_count2 2
oversat 0
score 8.858
silent_score 8.858
time 58
total_hbonds -4
