# Supplementary material for: Accurate de novo design of membrane-traversing macrocycles
Source: Cell. 2022 Sep 15;185(19):3520–3532.e26. doi: 10.1016/j.cell.2022.07.019 (PMC9490236; doi:10.1016/j.cell.2022.07.019)
Supplement: Data S2. Amino acid sequences and computational models, related to Figures 1 and 3 [file mmc6.zip › Supplemental_Data_File_2/design_models/8-mers/D8.20.pdb]

HEADER                                            25-FEB-20   XXXX              
EXPDTA    THEORETICAL MODEL                                                     
REMARK 220                                                                      
REMARK 220 EXPERIMENTAL DETAILS                                                 
REMARK 220  EXPERIMENT TYPE                : THEORETICAL MODELLING              
REMARK 220  DATE OF DATA COLLECTION        : 25-FEB-20                          
REMARK 220                                                                      
REMARK 220 REMARK: MODEL GENERATED BY ROSETTA                                   
REMARK 220  VERSION 2019.50.post.dev+96.master.4bb7883abb1                      
LINK         N   PRO A   1                 C   DPR A   8                  1.33  
ATOM      1  N   PRO A   1       5.952   6.911  -4.763  1.00  0.00           N  
ATOM      2  CA  PRO A   1       6.918   7.990  -4.634  1.00  0.00           C  
ATOM      3  C   PRO A   1       6.782   8.844  -3.348  1.00  0.00           C  
ATOM      4  O   PRO A   1       7.730   9.510  -2.931  1.00  0.00           O  
ATOM      5  CB  PRO A   1       6.589   8.812  -5.892  1.00  0.00           C  
ATOM      6  CG  PRO A   1       6.033   7.804  -6.883  1.00  0.00           C  
ATOM      7  CD  PRO A   1       5.239   6.836  -6.048  1.00  0.00           C  
ATOM      8  HA  PRO A   1       7.932   7.575  -4.697  1.00  0.00           H  
ATOM      9 1HB  PRO A   1       5.859   9.602  -5.636  1.00  0.00           H  
ATOM     10 2HB  PRO A   1       7.491   9.320  -6.256  1.00  0.00           H  
ATOM     11 1HG  PRO A   1       5.413   8.308  -7.647  1.00  0.00           H  
ATOM     12 2HG  PRO A   1       6.857   7.313  -7.425  1.00  0.00           H  
ATOM     13 1HD  PRO A   1       4.197   7.180  -5.938  1.00  0.00           H  
ATOM     14 2HD  PRO A   1       5.308   5.838  -6.490  1.00  0.00           H  
ATOM     15  N   DAL A   2       5.615   8.861  -2.673  1.00  0.00           N  
ATOM     16  CA  DAL A   2       5.502   9.678  -1.480  1.00  0.00           C  
ATOM     17  C   DAL A   2       4.004  10.186  -1.387  1.00  0.00           C  
ATOM     18  O   DAL A   2       3.584  10.683  -2.443  1.00  0.00           O  
ATOM     19  CB  DAL A   2       6.146   8.867  -0.358  1.00  0.00           C  
ATOM     20  H   DAL A   2       4.821   8.274  -2.931  1.00  0.00           H  
ATOM     21  HA  DAL A   2       6.110  10.571  -1.607  1.00  0.00           H  
ATOM     22 1HB  DAL A   2       6.196   9.410   0.555  1.00  0.00           H  
ATOM     23 2HB  DAL A   2       7.168   8.633  -0.652  1.00  0.00           H  
ATOM     24 3HB  DAL A   2       5.619   7.959  -0.236  1.00  0.00           H  
ATOM     25  N   DLE A   3       3.152  10.145  -0.234  1.00  0.00           N  
ATOM     26  CA  DLE A   3       1.742  10.688  -0.430  1.00  0.00           C  
ATOM     27  C   DLE A   3       0.949   9.787  -1.443  1.00  0.00           C  
ATOM     28  O   DLE A   3       1.120   8.544  -1.400  1.00  0.00           O  
ATOM     29  CB  DLE A   3       0.872  10.934   0.864  1.00  0.00           C  
ATOM     30  CG  DLE A   3       1.364  12.083   1.898  1.00  0.00           C  
ATOM     31  CD1 DLE A   3       0.536  11.960   3.239  1.00  0.00           C  
ATOM     32  CD2 DLE A   3       1.199  13.522   1.257  1.00  0.00           C  
ATOM     33  CN  DLE A   3       3.486   9.390   1.021  1.00  0.00           C  
ATOM     34  HA  DLE A   3       1.879  11.686  -0.852  1.00  0.00           H  
ATOM     35 1HB  DLE A   3       0.776  10.046   1.389  1.00  0.00           H  
ATOM     36 2HB  DLE A   3      -0.154  11.201   0.568  1.00  0.00           H  
ATOM     37  HG  DLE A   3       2.430  11.928   2.146  1.00  0.00           H  
ATOM     38 1HD1 DLE A   3       0.875  12.713   3.957  1.00  0.00           H  
ATOM     39 2HD1 DLE A   3       0.683  10.969   3.682  1.00  0.00           H  
ATOM     40 3HD1 DLE A   3      -0.532  12.107   3.050  1.00  0.00           H  
ATOM     41 1HD2 DLE A   3       1.538  14.281   1.964  1.00  0.00           H  
ATOM     42 2HD2 DLE A   3       0.151  13.712   1.007  1.00  0.00           H  
ATOM     43 3HD2 DLE A   3       1.796  13.607   0.352  1.00  0.00           H  
ATOM     44 1HN  DLE A   3       2.748   9.405   1.793  1.00  0.00           H  
ATOM     45 2HN  DLE A   3       4.371   9.789   1.479  1.00  0.00           H  
ATOM     46 3HN  DLE A   3       3.629   8.352   0.765  1.00  0.00           H  
ATOM     47  N   DPH A   4       0.045  10.365  -2.363  1.00  0.00           N  
ATOM     48  CA  DPH A   4      -0.691   9.411  -3.270  1.00  0.00           C  
ATOM     49  C   DPH A   4      -1.615   8.505  -2.380  1.00  0.00           C  
ATOM     50  O   DPH A   4      -2.213   9.045  -1.429  1.00  0.00           O  
ATOM     51  CB  DPH A   4      -1.550  10.078  -4.413  1.00  0.00           C  
ATOM     52  CG  DPH A   4      -2.281   9.127  -5.409  1.00  0.00           C  
ATOM     53  CD1 DPH A   4      -1.546   8.484  -6.532  1.00  0.00           C  
ATOM     54  CD2 DPH A   4      -3.732   8.845  -5.263  1.00  0.00           C  
ATOM     55  CE1 DPH A   4      -2.238   7.586  -7.458  1.00  0.00           C  
ATOM     56  CE2 DPH A   4      -4.417   7.953  -6.199  1.00  0.00           C  
ATOM     57  CZ  DPH A   4      -3.670   7.320  -7.291  1.00  0.00           C  
ATOM     58  CN  DPH A   4      -0.156  11.864  -2.431  1.00  0.00           C  
ATOM     59  HA  DPH A   4       0.082   8.836  -3.789  1.00  0.00           H  
ATOM     60 1HB  DPH A   4      -0.906  10.733  -5.002  1.00  0.00           H  
ATOM     61 2HB  DPH A   4      -2.313  10.721  -3.964  1.00  0.00           H  
ATOM     62  HD1 DPH A   4      -0.481   8.687  -6.654  1.00  0.00           H  
ATOM     63  HD2 DPH A   4      -4.287   9.305  -4.443  1.00  0.00           H  
ATOM     64  HE1 DPH A   4      -1.683   7.114  -8.272  1.00  0.00           H  
ATOM     65  HE2 DPH A   4      -5.482   7.750  -6.082  1.00  0.00           H  
ATOM     66  HZ  DPH A   4      -4.184   6.653  -7.984  1.00  0.00           H  
ATOM     67 1HN  DPH A   4      -0.941  12.202  -3.078  1.00  0.00           H  
ATOM     68 2HN  DPH A   4       0.759  12.333  -2.773  1.00  0.00           H  
ATOM     69 3HN  DPH A   4      -0.391  12.241  -1.446  1.00  0.00           H  
ATOM     70  N   LEU A   5      -1.779   7.145  -2.662  1.00  0.00           N  
ATOM     71  CA  LEU A   5      -2.709   6.346  -1.768  1.00  0.00           C  
ATOM     72  C   LEU A   5      -2.032   5.900  -0.423  1.00  0.00           C  
ATOM     73  O   LEU A   5      -2.623   5.090   0.308  1.00  0.00           O  
ATOM     74  CB  LEU A   5      -3.289   5.055  -2.484  1.00  0.00           C  
ATOM     75  CG  LEU A   5      -4.187   5.300  -3.821  1.00  0.00           C  
ATOM     76  CD1 LEU A   5      -4.458   3.938  -4.545  1.00  0.00           C  
ATOM     77  CD2 LEU A   5      -5.540   6.037  -3.461  1.00  0.00           C  
ATOM     78  CN  LEU A   5      -0.805   6.425  -3.578  1.00  0.00           C  
ATOM     79  HA  LEU A   5      -3.572   6.968  -1.498  1.00  0.00           H  
ATOM     80 1HB  LEU A   5      -2.497   4.338  -2.689  1.00  0.00           H  
ATOM     81 2HB  LEU A   5      -3.961   4.545  -1.768  1.00  0.00           H  
ATOM     82  HG  LEU A   5      -3.615   5.920  -4.516  1.00  0.00           H  
ATOM     83 1HD1 LEU A   5      -5.031   4.108  -5.460  1.00  0.00           H  
ATOM     84 2HD1 LEU A   5      -3.510   3.460  -4.810  1.00  0.00           H  
ATOM     85 3HD1 LEU A   5      -5.022   3.263  -3.892  1.00  0.00           H  
ATOM     86 1HD2 LEU A   5      -6.122   6.209  -4.362  1.00  0.00           H  
ATOM     87 2HD2 LEU A   5      -6.132   5.429  -2.769  1.00  0.00           H  
ATOM     88 3HD2 LEU A   5      -5.332   6.999  -2.993  1.00  0.00           H  
ATOM     89 1HN  LEU A   5      -1.065   5.413  -3.825  1.00  0.00           H  
ATOM     90 2HN  LEU A   5      -0.713   6.921  -4.520  1.00  0.00           H  
ATOM     91 3HN  LEU A   5       0.169   6.408  -3.103  1.00  0.00           H  
ATOM     92  N   DVA A   6      -0.801   6.408  -0.085  1.00  0.00           N  
ATOM     93  CA  DVA A   6      -0.071   6.051   1.136  1.00  0.00           C  
ATOM     94  C   DVA A   6       1.177   5.265   0.786  1.00  0.00           C  
ATOM     95  O   DVA A   6       1.430   4.209   1.368  1.00  0.00           O  
ATOM     96  CB  DVA A   6       0.306   7.315   1.900  1.00  0.00           C  
ATOM     97  CG1 DVA A   6       1.126   6.988   3.139  1.00  0.00           C  
ATOM     98  CG2 DVA A   6      -0.970   8.066   2.263  1.00  0.00           C  
ATOM     99  H   DVA A   6      -0.331   7.078  -0.702  1.00  0.00           H  
ATOM    100  HA  DVA A   6      -0.688   5.432   1.791  1.00  0.00           H  
ATOM    101  HB  DVA A   6       0.919   7.913   1.265  1.00  0.00           H  
ATOM    102 1HG1 DVA A   6       1.390   7.915   3.649  1.00  0.00           H  
ATOM    103 2HG1 DVA A   6       2.037   6.462   2.861  1.00  0.00           H  
ATOM    104 3HG1 DVA A   6       0.538   6.358   3.805  1.00  0.00           H  
ATOM    105 1HG2 DVA A   6      -0.729   8.985   2.793  1.00  0.00           H  
ATOM    106 2HG2 DVA A   6      -1.590   7.439   2.899  1.00  0.00           H  
ATOM    107 3HG2 DVA A   6      -1.523   8.314   1.353  1.00  0.00           H  
ATOM    108  N   DAL A   7       1.967   5.768  -0.159  1.00  0.00           N  
ATOM    109  CA  DAL A   7       3.169   5.044  -0.534  1.00  0.00           C  
ATOM    110  C   DAL A   7       3.606   5.469  -1.932  1.00  0.00           C  
ATOM    111  O   DAL A   7       3.403   6.630  -2.303  1.00  0.00           O  
ATOM    112  CB  DAL A   7       4.275   5.268   0.486  1.00  0.00           C  
ATOM    113  H   DAL A   7       1.735   6.661  -0.608  1.00  0.00           H  
ATOM    114  HA  DAL A   7       2.917   3.990  -0.539  1.00  0.00           H  
ATOM    115 1HB  DAL A   7       5.161   4.704   0.204  1.00  0.00           H  
ATOM    116 2HB  DAL A   7       3.936   4.941   1.467  1.00  0.00           H  
ATOM    117 3HB  DAL A   7       4.517   6.291   0.531  1.00  0.00           H  
ATOM    118  N   DPR A   8       4.211   4.589  -2.749  1.00  0.00           N  
ATOM    119  CA  DPR A   8       4.678   4.993  -4.035  1.00  0.00           C  
ATOM    120  C   DPR A   8       5.707   6.069  -3.764  1.00  0.00           C  
ATOM    121  O   DPR A   8       6.273   6.141  -2.673  1.00  0.00           O  
ATOM    122  CB  DPR A   8       5.331   3.717  -4.595  1.00  0.00           C  
ATOM    123  CG  DPR A   8       4.694   2.586  -3.801  1.00  0.00           C  
ATOM    124  CD  DPR A   8       4.440   3.172  -2.411  1.00  0.00           C  
ATOM    125  HA  DPR A   8       3.823   5.342  -4.626  1.00  0.00           H  
ATOM    126 1HB  DPR A   8       6.426   3.759  -4.479  1.00  0.00           H  
ATOM    127 2HB  DPR A   8       5.125   3.623  -5.670  1.00  0.00           H  
ATOM    128 1HG  DPR A   8       5.368   1.714  -3.774  1.00  0.00           H  
ATOM    129 2HG  DPR A   8       3.768   2.250  -4.296  1.00  0.00           H  
ATOM    130 1HD  DPR A   8       5.301   3.056  -1.735  1.00  0.00           H  
ATOM    131 2HD  DPR A   8       3.538   2.675  -2.036  1.00  0.00           H  
TER                                                                             
CONECT    1  120                                                                
CONECT    3   15                                                                
CONECT   15    3   16   20                                                      
CONECT   16   15   17   19   21                                                 
CONECT   17   16   18   25                                                      
CONECT   18   17                                                                
CONECT   19   16   22   23   24                                                 
CONECT   20   15                                                                
CONECT   21   16                                                                
CONECT   22   19                                                                
CONECT   23   19                                                                
CONECT   24   19                                                                
CONECT   25   17   26   33                                                      
CONECT   26   25   27   29   34                                                 
CONECT   27   26   28   47                                                      
CONECT   28   27                                                                
CONECT   29   26   30   35   36                                                 
CONECT   30   29   31   32   37                                                 
CONECT   31   30   38   39   40                                                 
CONECT   32   30   41   42   43                                                 
CONECT   33   25   44   45   46                                                 
CONECT   34   26                                                                
CONECT   35   29                                                                
CONECT   36   29                                                                
CONECT   37   30                                                                
CONECT   38   31                                                                
CONECT   39   31                                                                
CONECT   40   31                                                                
CONECT   41   32                                                                
CONECT   42   32                                                                
CONECT   43   32                                                                
CONECT   44   33                                                                
CONECT   45   33                                                                
CONECT   46   33                                                                
CONECT   47   27   48   58                                                      
CONECT   48   47   49   51   59                                                 
CONECT   49   48   50   70                                                      
CONECT   50   49                                                                
CONECT   51   48   52   60   61                                                 
CONECT   52   51   53   54                                                      
CONECT   53   52   55   62                                                      
CONECT   54   52   56   63                                                      
CONECT   55   53   57   64                                                      
CONECT   56   54   57   65                                                      
CONECT   57   55   56   66                                                      
CONECT   58   47   67   68   69                                                 
CONECT   59   48                                                                
CONECT   60   51                                                                
CONECT   61   51                                                                
CONECT   62   53                                                                
CONECT   63   54                                                                
CONECT   64   55                                                                
CONECT   65   56                                                                
CONECT   66   57                                                                
CONECT   67   58                                                                
CONECT   68   58                                                                
CONECT   69   58                                                                
CONECT   70   49   71   78                                                      
CONECT   71   70   72   74   79                                                 
CONECT   72   71   73   92                                                      
CONECT   73   72                                                                
CONECT   74   71   75   80   81                                                 
CONECT   75   74   76   77   82                                                 
CONECT   76   75   83   84   85                                                 
CONECT   77   75   86   87   88                                                 
CONECT   78   70   89   90   91                                                 
CONECT   79   71                                                                
CONECT   80   74                                                                
CONECT   81   74                                                                
CONECT   82   75                                                                
CONECT   83   76                                                                
CONECT   84   76                                                                
CONECT   85   76                                                                
CONECT   86   77                                                                
CONECT   87   77                                                                
CONECT   88   77                                                                
CONECT   89   78                                                                
CONECT   90   78                                                                
CONECT   91   78                                                                
CONECT   92   72   93   99                                                      
CONECT   93   92   94   96  100                                                 
CONECT   94   93   95  108                                                      
CONECT   95   94                                                                
CONECT   96   93   97   98  101                                                 
CONECT   97   96  102  103  104                                                 
CONECT   98   96  105  106  107                                                 
CONECT   99   92                                                                
CONECT  100   93                                                                
CONECT  101   96                                                                
CONECT  102   97                                                                
CONECT  103   97                                                                
CONECT  104   97                                                                
CONECT  105   98                                                                
CONECT  106   98                                                                
CONECT  107   98                                                                
CONECT  108   94  109  113                                                      
CONECT  109  108  110  112  114                                                 
CONECT  110  109  111  118                                                      
CONECT  111  110                                                                
CONECT  112  109  115  116  117                                                 
CONECT  113  108                                                                
CONECT  114  109                                                                
CONECT  115  112                                                                
CONECT  116  112                                                                
CONECT  117  112                                                                
CONECT  118  110  119  124                                                      
CONECT  119  118  120  122  125                                                 
CONECT  120    1  119  121                                                      
CONECT  121  120                                                                
CONECT  122  119  123  126  127                                                 
CONECT  123  122  124  128  129                                                 
CONECT  124  118  123  130  131                                                 
CONECT  125  119                                                                
CONECT  126  122                                                                
CONECT  127  122                                                                
CONECT  128  123                                                                
CONECT  129  123                                                                
CONECT  130  124                                                                
CONECT  131  124                                                                
C6s 0
end_unsatselection_count 0
nme_count 3
nme_count2 3
oversat 0
score 13.154
silent_score 13.154
time 77
total_hbonds -3
