# Supplementary material for: Accurate de novo design of membrane-traversing macrocycles
Source: Cell. 2022 Sep 15;185(19):3520–3532.e26. doi: 10.1016/j.cell.2022.07.019 (PMC9490236; doi:10.1016/j.cell.2022.07.019)
Supplement: Data S2. Amino acid sequences and computational models, related to Figures 1 and 3 [file mmc6.zip › Supplemental_Data_File_2/design_models/8-mers/D8.3.pdb]

ATOM      1  N   DLE A   1       0.284   1.846  -5.397  1.00  0.00           N  
ATOM      2  CA  DLE A   1       1.246   1.447  -4.377  1.00  0.00           C  
ATOM      3  C   DLE A   1       2.095   2.629  -3.928  1.00  0.00           C  
ATOM      4  O   DLE A   1       3.317   2.522  -3.817  1.00  0.00           O  
ATOM      5  CB  DLE A   1       0.518   0.844  -3.169  1.00  0.00           C  
ATOM      6  CG  DLE A   1      -0.302  -0.422  -3.451  1.00  0.00           C  
ATOM      7  CD1 DLE A   1      -1.027  -0.850  -2.183  1.00  0.00           C  
ATOM      8  CD2 DLE A   1       0.622  -1.524  -3.949  1.00  0.00           C  
ATOM      9  H   DLE A   1      -0.640   2.140  -5.114  1.00  0.00           H  
ATOM     10  HA  DLE A   1       1.909   0.691  -4.803  1.00  0.00           H  
ATOM     11 1HB  DLE A   1      -0.159   1.593  -2.763  1.00  0.00           H  
ATOM     12 2HB  DLE A   1       1.256   0.598  -2.406  1.00  0.00           H  
ATOM     13  HG  DLE A   1      -1.054  -0.207  -4.209  1.00  0.00           H  
ATOM     14 1HD1 DLE A   1      -1.610  -1.749  -2.382  1.00  0.00           H  
ATOM     15 2HD1 DLE A   1      -1.695  -0.051  -1.859  1.00  0.00           H  
ATOM     16 3HD1 DLE A   1      -0.300  -1.056  -1.398  1.00  0.00           H  
ATOM     17 1HD2 DLE A   1       0.039  -2.423  -4.150  1.00  0.00           H  
ATOM     18 2HD2 DLE A   1       1.374  -1.740  -3.190  1.00  0.00           H  
ATOM     19 3HD2 DLE A   1       1.114  -1.199  -4.866  1.00  0.00           H  
ATOM     20  N   DVA A   2       1.442   3.757  -3.670  1.00  0.00           N  
ATOM     21  CA  DVA A   2       2.132   4.954  -3.205  1.00  0.00           C  
ATOM     22  C   DVA A   2       1.987   6.096  -4.204  1.00  0.00           C  
ATOM     23  O   DVA A   2       0.959   6.771  -4.243  1.00  0.00           O  
ATOM     24  CB  DVA A   2       1.573   5.397  -1.840  1.00  0.00           C  
ATOM     25  CG1 DVA A   2       2.303   6.635  -1.341  1.00  0.00           C  
ATOM     26  CG2 DVA A   2       1.694   4.259  -0.837  1.00  0.00           C  
ATOM     27  H   DVA A   2       0.441   3.786  -3.799  1.00  0.00           H  
ATOM     28  HA  DVA A   2       3.193   4.721  -3.117  1.00  0.00           H  
ATOM     29  HB  DVA A   2       0.523   5.668  -1.958  1.00  0.00           H  
ATOM     30 1HG1 DVA A   2       1.895   6.934  -0.375  1.00  0.00           H  
ATOM     31 2HG1 DVA A   2       2.172   7.447  -2.057  1.00  0.00           H  
ATOM     32 3HG1 DVA A   2       3.364   6.413  -1.233  1.00  0.00           H  
ATOM     33 1HG2 DVA A   2       1.296   4.578   0.125  1.00  0.00           H  
ATOM     34 2HG2 DVA A   2       2.743   3.984  -0.724  1.00  0.00           H  
ATOM     35 3HG2 DVA A   2       1.130   3.397  -1.195  1.00  0.00           H  
ATOM     36  N   PRO A   3       3.022   6.305  -5.010  1.00  0.00           N  
ATOM     37  CA  PRO A   3       2.964   7.275  -6.098  1.00  0.00           C  
ATOM     38  C   PRO A   3       1.689   7.108  -6.916  1.00  0.00           C  
ATOM     39  O   PRO A   3       1.334   5.998  -7.310  1.00  0.00           O  
ATOM     40  CB  PRO A   3       4.212   6.946  -6.923  1.00  0.00           C  
ATOM     41  CG  PRO A   3       5.188   6.435  -5.919  1.00  0.00           C  
ATOM     42  CD  PRO A   3       4.357   5.608  -4.974  1.00  0.00           C  
ATOM     43  HA  PRO A   3       3.025   8.291  -5.679  1.00  0.00           H  
ATOM     44 1HB  PRO A   3       3.966   6.203  -7.696  1.00  0.00           H  
ATOM     45 2HB  PRO A   3       4.567   7.847  -7.443  1.00  0.00           H  
ATOM     46 1HG  PRO A   3       5.973   5.846  -6.417  1.00  0.00           H  
ATOM     47 2HG  PRO A   3       5.691   7.274  -5.417  1.00  0.00           H  
ATOM     48 1HD  PRO A   3       4.283   4.579  -5.354  1.00  0.00           H  
ATOM     49 2HD  PRO A   3       4.816   5.621  -3.974  1.00  0.00           H  
ATOM     50  N   DLE A   4       1.005   8.220  -7.168  1.00  0.00           N  
ATOM     51  CA  DLE A   4      -0.340   8.179  -7.732  1.00  0.00           C  
ATOM     52  C   DLE A   4      -1.374   8.653  -6.719  1.00  0.00           C  
ATOM     53  O   DLE A   4      -2.456   9.109  -7.089  1.00  0.00           O  
ATOM     54  CB  DLE A   4      -0.413   9.048  -8.993  1.00  0.00           C  
ATOM     55  CG  DLE A   4       0.509   8.628 -10.145  1.00  0.00           C  
ATOM     56  CD1 DLE A   4       0.391   9.633 -11.283  1.00  0.00           C  
ATOM     57  CD2 DLE A   4       0.135   7.229 -10.611  1.00  0.00           C  
ATOM     58  CN  DLE A   4       1.608   9.504  -6.875  1.00  0.00           C  
ATOM     59  HA  DLE A   4      -0.570   7.149  -8.002  1.00  0.00           H  
ATOM     60 1HB  DLE A   4      -0.161  10.073  -8.724  1.00  0.00           H  
ATOM     61 2HB  DLE A   4      -1.437   9.034  -9.366  1.00  0.00           H  
ATOM     62  HG  DLE A   4       1.544   8.632  -9.803  1.00  0.00           H  
ATOM     63 1HD1 DLE A   4       1.047   9.335 -12.101  1.00  0.00           H  
ATOM     64 2HD1 DLE A   4       0.683  10.621 -10.927  1.00  0.00           H  
ATOM     65 3HD1 DLE A   4      -0.639   9.664 -11.636  1.00  0.00           H  
ATOM     66 1HD2 DLE A   4       0.791   6.930 -11.429  1.00  0.00           H  
ATOM     67 2HD2 DLE A   4      -0.900   7.224 -10.955  1.00  0.00           H  
ATOM     68 3HD2 DLE A   4       0.245   6.528  -9.783  1.00  0.00           H  
ATOM     69 1HN  DLE A   4       1.079  10.317  -7.360  1.00  0.00           H  
ATOM     70 2HN  DLE A   4       2.633   9.513  -7.215  1.00  0.00           H  
ATOM     71 3HN  DLE A   4       1.590   9.661  -5.805  1.00  0.00           H  
ATOM     72  N   DLE A   5      -1.037   8.544  -5.438  1.00  0.00           N  
ATOM     73  CA  DLE A   5      -1.942   8.948  -4.370  1.00  0.00           C  
ATOM     74  C   DLE A   5      -2.820   7.785  -3.923  1.00  0.00           C  
ATOM     75  O   DLE A   5      -4.020   7.951  -3.699  1.00  0.00           O  
ATOM     76  CB  DLE A   5      -1.145   9.485  -3.176  1.00  0.00           C  
ATOM     77  CG  DLE A   5      -0.287  10.727  -3.452  1.00  0.00           C  
ATOM     78  CD1 DLE A   5       0.506  11.085  -2.202  1.00  0.00           C  
ATOM     79  CD2 DLE A   5      -1.185  11.879  -3.879  1.00  0.00           C  
ATOM     80  H   DLE A   5      -0.128   8.173  -5.200  1.00  0.00           H  
ATOM     81  HA  DLE A   5      -2.589   9.741  -4.747  1.00  0.00           H  
ATOM     82 1HB  DLE A   5      -0.483   8.698  -2.818  1.00  0.00           H  
ATOM     83 2HB  DLE A   5      -1.843   9.735  -2.376  1.00  0.00           H  
ATOM     84  HG  DLE A   5       0.425  10.507  -4.248  1.00  0.00           H  
ATOM     85 1HD1 DLE A   5       1.116  11.967  -2.399  1.00  0.00           H  
ATOM     86 2HD1 DLE A   5       1.153  10.251  -1.931  1.00  0.00           H  
ATOM     87 3HD1 DLE A   5      -0.180  11.294  -1.383  1.00  0.00           H  
ATOM     88 1HD2 DLE A   5      -0.574  12.761  -4.077  1.00  0.00           H  
ATOM     89 2HD2 DLE A   5      -1.897  12.100  -3.084  1.00  0.00           H  
ATOM     90 3HD2 DLE A   5      -1.726  11.603  -4.784  1.00  0.00           H  
ATOM     91  N   DIL A   6      -2.191   6.649  -3.644  1.00  0.00           N  
ATOM     92  CA  DIL A   6      -2.906   5.479  -3.145  1.00  0.00           C  
ATOM     93  C   DIL A   6      -2.804   4.315  -4.122  1.00  0.00           C  
ATOM     94  O   DIL A   6      -1.788   3.621  -4.171  1.00  0.00           O  
ATOM     95  CB  DIL A   6      -2.361   5.047  -1.772  1.00  0.00           C  
ATOM     96  CG1 DIL A   6      -2.472   6.197  -0.767  1.00  0.00           C  
ATOM     97  CG2 DIL A   6      -3.104   3.820  -1.267  1.00  0.00           C  
ATOM     98  CD1 DIL A   6      -1.769   5.932   0.545  1.00  0.00           C  
ATOM     99  H   DIL A   6      -1.211   6.566  -3.873  1.00  0.00           H  
ATOM    100  HA  DIL A   6      -3.960   5.743  -3.047  1.00  0.00           H  
ATOM    101  HB  DIL A   6      -1.301   4.807  -1.860  1.00  0.00           H  
ATOM    102 1HG1 DIL A   6      -3.523   6.395  -0.556  1.00  0.00           H  
ATOM    103 2HG1 DIL A   6      -2.051   7.103  -1.203  1.00  0.00           H  
ATOM    104 1HG2 DIL A   6      -2.708   3.529  -0.295  1.00  0.00           H  
ATOM    105 2HG2 DIL A   6      -2.975   3.000  -1.972  1.00  0.00           H  
ATOM    106 3HG2 DIL A   6      -4.165   4.052  -1.171  1.00  0.00           H  
ATOM    107 1HD1 DIL A   6      -1.892   6.792   1.203  1.00  0.00           H  
ATOM    108 2HD1 DIL A   6      -0.707   5.766   0.360  1.00  0.00           H  
ATOM    109 3HD1 DIL A   6      -2.197   5.049   1.016  1.00  0.00           H  
ATOM    110  N   PRO A   7      -3.863   4.106  -4.896  1.00  0.00           N  
ATOM    111  CA  PRO A   7      -3.861   3.083  -5.937  1.00  0.00           C  
ATOM    112  C   PRO A   7      -2.599   3.164  -6.786  1.00  0.00           C  
ATOM    113  O   PRO A   7      -2.223   4.237  -7.254  1.00  0.00           O  
ATOM    114  CB  PRO A   7      -5.113   3.418  -6.752  1.00  0.00           C  
ATOM    115  CG  PRO A   7      -6.055   3.999  -5.753  1.00  0.00           C  
ATOM    116  CD  PRO A   7      -5.182   4.835  -4.858  1.00  0.00           C  
ATOM    117  HA  PRO A   7      -3.949   2.092  -5.468  1.00  0.00           H  
ATOM    118 1HB  PRO A   7      -4.861   4.120  -7.560  1.00  0.00           H  
ATOM    119 2HB  PRO A   7      -5.506   2.508  -7.229  1.00  0.00           H  
ATOM    120 1HG  PRO A   7      -6.830   4.591  -6.263  1.00  0.00           H  
ATOM    121 2HG  PRO A   7      -6.575   3.197  -5.210  1.00  0.00           H  
ATOM    122 1HD  PRO A   7      -5.084   5.847  -5.280  1.00  0.00           H  
ATOM    123 2HD  PRO A   7      -5.621   4.876  -3.850  1.00  0.00           H  
ATOM    124  N   DLE A   8      -1.951   2.021  -6.982  1.00  0.00           N  
ATOM    125  CA  DLE A   8      -0.646   1.984  -7.631  1.00  0.00           C  
ATOM    126  C   DLE A   8       0.434   1.500  -6.671  1.00  0.00           C  
ATOM    127  O   DLE A   8       1.420   0.891  -7.086  1.00  0.00           O  
ATOM    128  CB  DLE A   8      -0.692   1.069  -8.861  1.00  0.00           C  
ATOM    129  CG  DLE A   8      -1.657   1.499  -9.974  1.00  0.00           C  
ATOM    130  CD1 DLE A   8      -1.677   0.439 -11.067  1.00  0.00           C  
ATOM    131  CD2 DLE A   8      -1.225   2.848 -10.528  1.00  0.00           C  
ATOM    132  CN  DLE A   8      -2.555   0.780  -6.540  1.00  0.00           C  
ATOM    133  HA  DLE A   8      -0.391   2.993  -7.953  1.00  0.00           H  
ATOM    134 1HB  DLE A   8      -0.980   0.070  -8.540  1.00  0.00           H  
ATOM    135 2HB  DLE A   8       0.308   1.016  -9.292  1.00  0.00           H  
ATOM    136  HG  DLE A   8      -2.666   1.579  -9.569  1.00  0.00           H  
ATOM    137 1HD1 DLE A   8      -2.363   0.744 -11.857  1.00  0.00           H  
ATOM    138 2HD1 DLE A   8      -2.008  -0.511 -10.646  1.00  0.00           H  
ATOM    139 3HD1 DLE A   8      -0.676   0.324 -11.480  1.00  0.00           H  
ATOM    140 1HD2 DLE A   8      -1.911   3.154 -11.318  1.00  0.00           H  
ATOM    141 2HD2 DLE A   8      -0.216   2.768 -10.934  1.00  0.00           H  
ATOM    142 3HD2 DLE A   8      -1.237   3.590  -9.730  1.00  0.00           H  
ATOM    143 1HN  DLE A   8      -2.034  -0.083  -6.936  1.00  0.00           H  
ATOM    144 2HN  DLE A   8      -3.584   0.738  -6.867  1.00  0.00           H  
ATOM    145 3HN  DLE A   8      -2.527   0.746  -5.459  1.00  0.00           H  
