# Supplementary material for: Accurate de novo design of membrane-traversing macrocycles
Source: Cell. 2022 Sep 15;185(19):3520–3532.e26. doi: 10.1016/j.cell.2022.07.019 (PMC9490236; doi:10.1016/j.cell.2022.07.019)
Supplement: Data S2. Amino acid sequences and computational models, related to Figures 1 and 3 [file mmc6.zip › Supplemental_Data_File_2/design_models/8-mers/D8.16.pdb]

HEADER                                            25-FEB-20   XXXX              
EXPDTA    THEORETICAL MODEL                                                     
REMARK 220                                                                      
REMARK 220 EXPERIMENTAL DETAILS                                                 
REMARK 220  EXPERIMENT TYPE                : THEORETICAL MODELLING              
REMARK 220  DATE OF DATA COLLECTION        : 25-FEB-20                          
REMARK 220                                                                      
REMARK 220 REMARK: MODEL GENERATED BY ROSETTA                                   
REMARK 220  VERSION 2019.50.post.dev+96.master.4bb7883abb1                      
LINK         N   DPR A   1                 C   ILE A   8                  1.33  
ATOM      1  N   DPR A   1      12.114   5.738  -0.214  1.00  0.00           N  
ATOM      2  CA  DPR A   1      12.123   4.279  -0.388  1.00  0.00           C  
ATOM      3  C   DPR A   1      11.709   3.802  -1.787  1.00  0.00           C  
ATOM      4  O   DPR A   1      11.266   2.666  -1.960  1.00  0.00           O  
ATOM      5  CB  DPR A   1      13.603   3.959  -0.120  1.00  0.00           C  
ATOM      6  CG  DPR A   1      14.078   5.040   0.824  1.00  0.00           C  
ATOM      7  CD  DPR A   1      13.361   6.293   0.388  1.00  0.00           C  
ATOM      8  HA  DPR A   1      11.478   3.820   0.377  1.00  0.00           H  
ATOM      9 1HB  DPR A   1      14.158   3.951  -1.074  1.00  0.00           H  
ATOM     10 2HB  DPR A   1      13.693   2.950   0.308  1.00  0.00           H  
ATOM     11 1HG  DPR A   1      15.174   5.139   0.761  1.00  0.00           H  
ATOM     12 2HG  DPR A   1      13.847   4.761   1.864  1.00  0.00           H  
ATOM     13 1HD  DPR A   1      13.954   6.857  -0.357  1.00  0.00           H  
ATOM     14 2HD  DPR A   1      13.167   6.867   1.304  1.00  0.00           H  
ATOM     15  N   DLE A   2      11.855   4.669  -2.778  1.00  0.00           N  
ATOM     16  CA  DLE A   2      11.533   4.382  -4.162  1.00  0.00           C  
ATOM     17  C   DLE A   2      10.038   4.553  -4.496  1.00  0.00           C  
ATOM     18  O   DLE A   2       9.647   4.374  -5.653  1.00  0.00           O  
ATOM     19  CB  DLE A   2      12.349   5.330  -5.011  1.00  0.00           C  
ATOM     20  CG  DLE A   2      13.895   5.179  -4.962  1.00  0.00           C  
ATOM     21  CD1 DLE A   2      14.516   6.333  -5.733  1.00  0.00           C  
ATOM     22  CD2 DLE A   2      14.326   3.839  -5.572  1.00  0.00           C  
ATOM     23  H   DLE A   2      12.215   5.609  -2.576  1.00  0.00           H  
ATOM     24  HA  DLE A   2      11.805   3.353  -4.369  1.00  0.00           H  
ATOM     25 1HB  DLE A   2      12.145   6.267  -4.612  1.00  0.00           H  
ATOM     26 2HB  DLE A   2      12.009   5.292  -6.045  1.00  0.00           H  
ATOM     27  HG  DLE A   2      14.236   5.234  -3.927  1.00  0.00           H  
ATOM     28 1HD1 DLE A   2      15.600   6.248  -5.699  1.00  0.00           H  
ATOM     29 2HD1 DLE A   2      14.220   7.274  -5.277  1.00  0.00           H  
ATOM     30 3HD1 DLE A   2      14.180   6.306  -6.768  1.00  0.00           H  
ATOM     31 1HD2 DLE A   2      15.413   3.763  -5.535  1.00  0.00           H  
ATOM     32 2HD2 DLE A   2      13.994   3.786  -6.608  1.00  0.00           H  
ATOM     33 3HD2 DLE A   2      13.899   3.012  -5.014  1.00  0.00           H  
ATOM     34  N   VAL A   3       9.205   4.906  -3.505  1.00  0.00           N  
ATOM     35  CA  VAL A   3       7.776   5.125  -3.727  1.00  0.00           C  
ATOM     36  C   VAL A   3       7.242   6.383  -3.003  1.00  0.00           C  
ATOM     37  O   VAL A   3       7.230   6.407  -1.773  1.00  0.00           O  
ATOM     38  CB  VAL A   3       6.954   3.914  -3.217  1.00  0.00           C  
ATOM     39  CG1 VAL A   3       5.454   4.158  -3.444  1.00  0.00           C  
ATOM     40  CG2 VAL A   3       7.394   2.646  -3.934  1.00  0.00           C  
ATOM     41  H   VAL A   3       9.588   5.053  -2.570  1.00  0.00           H  
ATOM     42  HA  VAL A   3       7.624   5.185  -4.796  1.00  0.00           H  
ATOM     43  HB  VAL A   3       7.115   3.798  -2.143  1.00  0.00           H  
ATOM     44 1HG1 VAL A   3       4.894   3.302  -3.071  1.00  0.00           H  
ATOM     45 2HG1 VAL A   3       5.126   5.050  -2.913  1.00  0.00           H  
ATOM     46 3HG1 VAL A   3       5.262   4.279  -4.508  1.00  0.00           H  
ATOM     47 1HG2 VAL A   3       6.814   1.804  -3.565  1.00  0.00           H  
ATOM     48 2HG2 VAL A   3       7.233   2.759  -5.005  1.00  0.00           H  
ATOM     49 3HG2 VAL A   3       8.447   2.458  -3.744  1.00  0.00           H  
ATOM     50  N   DPR A   4       6.667   7.368  -3.706  1.00  0.00           N  
ATOM     51  CA  DPR A   4       6.067   8.560  -3.133  1.00  0.00           C  
ATOM     52  C   DPR A   4       7.099   9.483  -2.469  1.00  0.00           C  
ATOM     53  O   DPR A   4       8.308   9.287  -2.661  1.00  0.00           O  
ATOM     54  CB  DPR A   4       5.417   9.212  -4.371  1.00  0.00           C  
ATOM     55  CG  DPR A   4       6.224   8.728  -5.540  1.00  0.00           C  
ATOM     56  CD  DPR A   4       6.631   7.320  -5.181  1.00  0.00           C  
ATOM     57  HA  DPR A   4       5.309   8.220  -2.417  1.00  0.00           H  
ATOM     58 1HB  DPR A   4       5.475  10.307  -4.308  1.00  0.00           H  
ATOM     59 2HB  DPR A   4       4.354   8.945  -4.430  1.00  0.00           H  
ATOM     60 1HG  DPR A   4       7.089   9.395  -5.689  1.00  0.00           H  
ATOM     61 2HG  DPR A   4       5.625   8.779  -6.459  1.00  0.00           H  
ATOM     62 1HD  DPR A   4       7.626   7.152  -5.601  1.00  0.00           H  
ATOM     63 2HD  DPR A   4       5.893   6.587  -5.541  1.00  0.00           H  
ATOM     64  N   DPR A   5       6.653  10.521  -1.731  1.00  0.00           N  
ATOM     65  CA  DPR A   5       7.499  11.500  -1.111  1.00  0.00           C  
ATOM     66  C   DPR A   5       8.329  12.071  -2.243  1.00  0.00           C  
ATOM     67  O   DPR A   5       7.944  11.812  -3.387  1.00  0.00           O  
ATOM     68  CB  DPR A   5       6.513  12.505  -0.498  1.00  0.00           C  
ATOM     69  CG  DPR A   5       5.235  11.719  -0.324  1.00  0.00           C  
ATOM     70  CD  DPR A   5       5.207  10.746  -1.490  1.00  0.00           C  
ATOM     71  HA  DPR A   5       8.111  10.984  -0.372  1.00  0.00           H  
ATOM     72 1HB  DPR A   5       6.395  13.374  -1.166  1.00  0.00           H  
ATOM     73 2HB  DPR A   5       6.899  12.887   0.459  1.00  0.00           H  
ATOM     74 1HG  DPR A   5       4.371  12.402  -0.324  1.00  0.00           H  
ATOM     75 2HG  DPR A   5       5.238  11.212   0.652  1.00  0.00           H  
ATOM     76 1HD  DPR A   5       4.719  11.199  -2.359  1.00  0.00           H  
ATOM     77 2HD  DPR A   5       4.702   9.840  -1.147  1.00  0.00           H  
ATOM     78  N   LEU A   6       9.450  12.851  -2.001  1.00  0.00           N  
ATOM     79  CA  LEU A   6      10.259  13.254  -3.207  1.00  0.00           C  
ATOM     80  C   LEU A   6      11.324  12.131  -3.460  1.00  0.00           C  
ATOM     81  O   LEU A   6      12.521  12.439  -3.602  1.00  0.00           O  
ATOM     82  CB  LEU A   6      10.941  14.674  -3.061  1.00  0.00           C  
ATOM     83  CG  LEU A   6       9.956  15.970  -2.814  1.00  0.00           C  
ATOM     84  CD1 LEU A   6      10.838  17.266  -2.647  1.00  0.00           C  
ATOM     85  CD2 LEU A   6       8.924  16.126  -4.005  1.00  0.00           C  
ATOM     86  CN  LEU A   6      10.022  13.100  -0.617  1.00  0.00           C  
ATOM     87  HA  LEU A   6       9.631  13.319  -4.105  1.00  0.00           H  
ATOM     88 1HB  LEU A   6      11.683  14.641  -2.259  1.00  0.00           H  
ATOM     89 2HB  LEU A   6      11.500  14.872  -3.990  1.00  0.00           H  
ATOM     90  HG  LEU A   6       9.393  15.827  -1.882  1.00  0.00           H  
ATOM     91 1HD1 LEU A   6      10.197  18.132  -2.457  1.00  0.00           H  
ATOM     92 2HD1 LEU A   6      11.523  17.147  -1.804  1.00  0.00           H  
ATOM     93 3HD1 LEU A   6      11.421  17.450  -3.555  1.00  0.00           H  
ATOM     94 1HD2 LEU A   6       8.273  16.984  -3.822  1.00  0.00           H  
ATOM     95 2HD2 LEU A   6       9.452  16.279  -4.952  1.00  0.00           H  
ATOM     96 3HD2 LEU A   6       8.300  15.233  -4.087  1.00  0.00           H  
ATOM     97 1HN  LEU A   6      10.927  12.525  -0.451  1.00  0.00           H  
ATOM     98 2HN  LEU A   6      10.277  14.139  -0.484  1.00  0.00           H  
ATOM     99 3HN  LEU A   6       9.325  12.862   0.168  1.00  0.00           H  
ATOM    100  N   DVA A   7      10.898  10.813  -3.521  1.00  0.00           N  
ATOM    101  CA  DVA A   7      11.835   9.690  -3.742  1.00  0.00           C  
ATOM    102  C   DVA A   7      11.947   8.716  -2.534  1.00  0.00           C  
ATOM    103  O   DVA A   7      12.881   7.908  -2.478  1.00  0.00           O  
ATOM    104  CB  DVA A   7      11.469   8.964  -5.046  1.00  0.00           C  
ATOM    105  CG1 DVA A   7      11.566   9.924  -6.209  1.00  0.00           C  
ATOM    106  CG2 DVA A   7      10.099   8.359  -4.954  1.00  0.00           C  
ATOM    107  H   DVA A   7       9.905  10.584  -3.393  1.00  0.00           H  
ATOM    108  HA  DVA A   7      12.845  10.073  -3.908  1.00  0.00           H  
ATOM    109  HB  DVA A   7      12.183   8.232  -5.226  1.00  0.00           H  
ATOM    110 1HG1 DVA A   7      11.345   9.397  -7.136  1.00  0.00           H  
ATOM    111 2HG1 DVA A   7      12.576  10.332  -6.255  1.00  0.00           H  
ATOM    112 3HG1 DVA A   7      10.851  10.736  -6.077  1.00  0.00           H  
ATOM    113 1HG2 DVA A   7       9.882   7.837  -5.880  1.00  0.00           H  
ATOM    114 2HG2 DVA A   7       9.372   9.143  -4.804  1.00  0.00           H  
ATOM    115 3HG2 DVA A   7      10.048   7.654  -4.126  1.00  0.00           H  
ATOM    116  N   ILE A   8      11.045   8.804  -1.546  1.00  0.00           N  
ATOM    117  CA  ILE A   8      11.194   7.981  -0.334  1.00  0.00           C  
ATOM    118  C   ILE A   8      11.069   6.477  -0.572  1.00  0.00           C  
ATOM    119  O   ILE A   8      10.049   6.000  -1.069  1.00  0.00           O  
ATOM    120  CB  ILE A   8      10.144   8.356   0.744  1.00  0.00           C  
ATOM    121  CG1 ILE A   8      10.383   9.804   1.211  1.00  0.00           C  
ATOM    122  CG2 ILE A   8      10.168   7.347   1.931  1.00  0.00           C  
ATOM    123  CD1 ILE A   8       9.308  10.376   2.147  1.00  0.00           C  
ATOM    124  H   ILE A   8      10.258   9.432  -1.621  1.00  0.00           H  
ATOM    125  HA  ILE A   8      12.155   8.248   0.069  1.00  0.00           H  
ATOM    126  HB  ILE A   8       9.149   8.334   0.280  1.00  0.00           H  
ATOM    127 1HG1 ILE A   8      11.348   9.862   1.710  1.00  0.00           H  
ATOM    128 2HG1 ILE A   8      10.424  10.415   0.331  1.00  0.00           H  
ATOM    129 1HG2 ILE A   8       9.412   7.610   2.657  1.00  0.00           H  
ATOM    130 2HG2 ILE A   8       9.959   6.338   1.585  1.00  0.00           H  
ATOM    131 3HG2 ILE A   8      11.142   7.367   2.411  1.00  0.00           H  
ATOM    132 1HD1 ILE A   8       9.559  11.405   2.393  1.00  0.00           H  
ATOM    133 2HD1 ILE A   8       8.336  10.346   1.677  1.00  0.00           H  
ATOM    134 3HD1 ILE A   8       9.264   9.801   3.064  1.00  0.00           H  
TER                                                                             
CONECT    1    2    7  118                                                      
CONECT    2    1    3    5    8                                                 
CONECT    3    2    4   15                                                      
CONECT    4    3                                                                
CONECT    5    2    6    9   10                                                 
CONECT    6    5    7   11   12                                                 
CONECT    7    1    6   13   14                                                 
CONECT    8    2                                                                
CONECT    9    5                                                                
CONECT   10    5                                                                
CONECT   11    6                                                                
CONECT   12    6                                                                
CONECT   13    7                                                                
CONECT   14    7                                                                
CONECT   15    3   16   23                                                      
CONECT   16   15   17   19   24                                                 
CONECT   17   16   18   34                                                      
CONECT   18   17                                                                
CONECT   19   16   20   25   26                                                 
CONECT   20   19   21   22   27                                                 
CONECT   21   20   28   29   30                                                 
CONECT   22   20   31   32   33                                                 
CONECT   23   15                                                                
CONECT   24   16                                                                
CONECT   25   19                                                                
CONECT   26   19                                                                
CONECT   27   20                                                                
CONECT   28   21                                                                
CONECT   29   21                                                                
CONECT   30   21                                                                
CONECT   31   22                                                                
CONECT   32   22                                                                
CONECT   33   22                                                                
CONECT   34   17                                                                
CONECT   36   50                                                                
CONECT   50   36   51   56                                                      
CONECT   51   50   52   54   57                                                 
CONECT   52   51   53   64                                                      
CONECT   53   52                                                                
CONECT   54   51   55   58   59                                                 
CONECT   55   54   56   60   61                                                 
CONECT   56   50   55   62   63                                                 
CONECT   57   51                                                                
CONECT   58   54                                                                
CONECT   59   54                                                                
CONECT   60   55                                                                
CONECT   61   55                                                                
CONECT   62   56                                                                
CONECT   63   56                                                                
CONECT   64   52   65   70                                                      
CONECT   65   64   66   68   71                                                 
CONECT   66   65   67   78                                                      
CONECT   67   66                                                                
CONECT   68   65   69   72   73                                                 
CONECT   69   68   70   74   75                                                 
CONECT   70   64   69   76   77                                                 
CONECT   71   65                                                                
CONECT   72   68                                                                
CONECT   73   68                                                                
CONECT   74   69                                                                
CONECT   75   69                                                                
CONECT   76   70                                                                
CONECT   77   70                                                                
CONECT   78   66   79   86                                                      
CONECT   79   78   80   82   87                                                 
CONECT   80   79   81  100                                                      
CONECT   81   80                                                                
CONECT   82   79   83   88   89                                                 
CONECT   83   82   84   85   90                                                 
CONECT   84   83   91   92   93                                                 
CONECT   85   83   94   95   96                                                 
CONECT   86   78   97   98   99                                                 
CONECT   87   79                                                                
CONECT   88   82                                                                
CONECT   89   82                                                                
CONECT   90   83                                                                
CONECT   91   84                                                                
CONECT   92   84                                                                
CONECT   93   84                                                                
CONECT   94   85                                                                
CONECT   95   85                                                                
CONECT   96   85                                                                
CONECT   97   86                                                                
CONECT   98   86                                                                
CONECT   99   86                                                                
CONECT  100   80  101  107                                                      
CONECT  101  100  102  104  108                                                 
CONECT  102  101  103  116                                                      
CONECT  103  102                                                                
CONECT  104  101  105  106  109                                                 
CONECT  105  104  110  111  112                                                 
CONECT  106  104  113  114  115                                                 
CONECT  107  100                                                                
CONECT  108  101                                                                
CONECT  109  104                                                                
CONECT  110  105                                                                
CONECT  111  105                                                                
CONECT  112  105                                                                
CONECT  113  106                                                                
CONECT  114  106                                                                
CONECT  115  106                                                                
CONECT  116  102                                                                
CONECT  118    1                                                                
C6s 0
end_unsatselection_count 0
nme_count 1
nme_count2 1
oversat 0
score -13.406
silent_score -13.406
time 16
total_hbonds -4
