# Supplementary material for: Accurate de novo design of membrane-traversing macrocycles
Source: Cell. 2022 Sep 15;185(19):3520–3532.e26. doi: 10.1016/j.cell.2022.07.019 (PMC9490236; doi:10.1016/j.cell.2022.07.019)
Supplement: Data S2. Amino acid sequences and computational models, related to Figures 1 and 3 [file mmc6.zip › Supplemental_Data_File_2/design_models/8-mers/D8.3.p1_1cis_LE.pdb]

LINK         N   DLE A   1                 C   DLE A   8                  1.33  
ATOM      1  N   DLE A   1      -0.037   1.965  -5.993  1.00  0.00           N  
ATOM      2  CA  DLE A   1       1.057   2.401  -6.854  1.00  0.00           C  
ATOM      3  C   DLE A   1       2.138   3.114  -6.052  1.00  0.00           C  
ATOM      4  O   DLE A   1       3.324   3.015  -6.365  1.00  0.00           O  
ATOM      5  CB  DLE A   1       1.665   1.200  -7.588  1.00  0.00           C  
ATOM      6  CG  DLE A   1       0.684   0.361  -8.418  1.00  0.00           C  
ATOM      7  CD1 DLE A   1       1.419  -0.823  -9.030  1.00  0.00           C  
ATOM      8  CD2 DLE A   1       0.057   1.233  -9.497  1.00  0.00           C  
ATOM      9  H   DLE A   1      -0.974   2.287  -6.188  1.00  0.00           H  
ATOM     10  HA  DLE A   1       0.659   3.098  -7.591  1.00  0.00           H  
ATOM     11 1HB  DLE A   1       2.125   0.540  -6.854  1.00  0.00           H  
ATOM     12 2HB  DLE A   1       2.443   1.561  -8.260  1.00  0.00           H  
ATOM     13  HG  DLE A   1      -0.099  -0.031  -7.769  1.00  0.00           H  
ATOM     14 1HD1 DLE A   1       0.722  -1.419  -9.619  1.00  0.00           H  
ATOM     15 2HD1 DLE A   1       1.841  -1.440  -8.236  1.00  0.00           H  
ATOM     16 3HD1 DLE A   1       2.220  -0.461  -9.673  1.00  0.00           H  
ATOM     17 1HD2 DLE A   1      -0.640   0.637 -10.086  1.00  0.00           H  
ATOM     18 2HD2 DLE A   1       0.839   1.625 -10.147  1.00  0.00           H  
ATOM     19 3HD2 DLE A   1      -0.476   2.061  -9.031  1.00  0.00           H  
ATOM     20  N   DVA A   2       1.721   3.834  -5.015  1.00  0.00           N  
ATOM     21  CA  DVA A   2       2.646   4.615  -4.203  1.00  0.00           C  
ATOM     22  C   DVA A   2       2.462   6.108  -4.440  1.00  0.00           C  
ATOM     23  O   DVA A   2       1.352   6.630  -4.336  1.00  0.00           O  
ATOM     24  CB  DVA A   2       2.438   4.305  -2.709  1.00  0.00           C  
ATOM     25  CG1 DVA A   2       3.355   5.167  -1.854  1.00  0.00           C  
ATOM     26  CG2 DVA A   2       2.688   2.828  -2.446  1.00  0.00           C  
ATOM     27  H   DVA A   2       0.738   3.839  -4.784  1.00  0.00           H  
ATOM     28  HA  DVA A   2       3.665   4.340  -4.479  1.00  0.00           H  
ATOM     29  HB  DVA A   2       1.414   4.556  -2.435  1.00  0.00           H  
ATOM     30 1HG1 DVA A   2       3.194   4.936  -0.800  1.00  0.00           H  
ATOM     31 2HG1 DVA A   2       3.134   6.220  -2.031  1.00  0.00           H  
ATOM     32 3HG1 DVA A   2       4.393   4.964  -2.115  1.00  0.00           H  
ATOM     33 1HG2 DVA A   2       2.538   2.616  -1.388  1.00  0.00           H  
ATOM     34 2HG2 DVA A   2       3.711   2.576  -2.726  1.00  0.00           H  
ATOM     35 3HG2 DVA A   2       1.993   2.231  -3.037  1.00  0.00           H  
ATOM     36  N   PRO A   3       3.555   6.791  -4.760  1.00  0.00           N  
ATOM     37  CA  PRO A   3       3.513   8.224  -5.027  1.00  0.00           C  
ATOM     38  C   PRO A   3       2.466   8.557  -6.081  1.00  0.00           C  
ATOM     39  O   PRO A   3       2.382   7.897  -7.117  1.00  0.00           O  
ATOM     40  CB  PRO A   3       4.931   8.524  -5.524  1.00  0.00           C  
ATOM     41  CG  PRO A   3       5.781   7.510  -4.837  1.00  0.00           C  
ATOM     42  CD  PRO A   3       4.948   6.257  -4.841  1.00  0.00           C  
ATOM     43  HA  PRO A   3       3.303   8.760  -4.090  1.00  0.00           H  
ATOM     44 1HB  PRO A   3       4.971   8.441  -6.620  1.00  0.00           H  
ATOM     45 2HB  PRO A   3       5.208   9.557  -5.269  1.00  0.00           H  
ATOM     46 1HG  PRO A   3       6.734   7.387  -5.373  1.00  0.00           H  
ATOM     47 2HG  PRO A   3       6.030   7.850  -3.821  1.00  0.00           H  
ATOM     48 1HD  PRO A   3       5.117   5.707  -5.779  1.00  0.00           H  
ATOM     49 2HD  PRO A   3       5.214   5.636  -3.973  1.00  0.00           H  
ATOM     50  N   DLE A   4       1.669   9.585  -5.812  1.00  0.00           N  
ATOM     51  CA  DLE A   4       0.571   9.956  -6.698  1.00  0.00           C  
ATOM     52  C   DLE A   4      -0.772   9.539  -6.114  1.00  0.00           C  
ATOM     53  O   DLE A   4      -1.794  10.179  -6.362  1.00  0.00           O  
ATOM     54  CB  DLE A   4       0.579  11.470  -6.946  1.00  0.00           C  
ATOM     55  CG  DLE A   4       1.850  12.030  -7.599  1.00  0.00           C  
ATOM     56  CD1 DLE A   4       1.696  13.531  -7.805  1.00  0.00           C  
ATOM     57  CD2 DLE A   4       2.097  11.319  -8.921  1.00  0.00           C  
ATOM     58  CN  DLE A   4       1.896  10.358  -4.608  1.00  0.00           C  
ATOM     59  HA  DLE A   4       0.707   9.444  -7.649  1.00  0.00           H  
ATOM     60 1HB  DLE A   4       0.444  11.979  -5.994  1.00  0.00           H  
ATOM     61 2HB  DLE A   4      -0.263  11.720  -7.591  1.00  0.00           H  
ATOM     62  HG  DLE A   4       2.700  11.870  -6.936  1.00  0.00           H  
ATOM     63 1HD1 DLE A   4       2.599  13.929  -8.268  1.00  0.00           H  
ATOM     64 2HD1 DLE A   4       1.540  14.016  -6.841  1.00  0.00           H  
ATOM     65 3HD1 DLE A   4       0.841  13.723  -8.452  1.00  0.00           H  
ATOM     66 1HD2 DLE A   4       3.001  11.716  -9.385  1.00  0.00           H  
ATOM     67 2HD2 DLE A   4       1.248  11.480  -9.585  1.00  0.00           H  
ATOM     68 3HD2 DLE A   4       2.221  10.251  -8.742  1.00  0.00           H  
ATOM     69 1HN  DLE A   4       1.291  11.257  -4.587  1.00  0.00           H  
ATOM     70 2HN  DLE A   4       2.936  10.645  -4.548  1.00  0.00           H  
ATOM     71 3HN  DLE A   4       1.649   9.746  -3.751  1.00  0.00           H  
ATOM     72  N   DLE A   5      -0.765   8.460  -5.337  1.00  0.00           N  
ATOM     73  CA  DLE A   5      -2.000   7.866  -4.841  1.00  0.00           C  
ATOM     74  C   DLE A   5      -2.086   6.389  -5.206  1.00  0.00           C  
ATOM     75  O   DLE A   5      -1.252   5.587  -4.789  1.00  0.00           O  
ATOM     76  CB  DLE A   5      -2.091   8.028  -3.318  1.00  0.00           C  
ATOM     77  CG  DLE A   5      -3.288   7.342  -2.647  1.00  0.00           C  
ATOM     78  CD1 DLE A   5      -4.582   7.957  -3.163  1.00  0.00           C  
ATOM     79  CD2 DLE A   5      -3.177   7.491  -1.137  1.00  0.00           C  
ATOM     80  H   DLE A   5       0.119   8.042  -5.085  1.00  0.00           H  
ATOM     81  HA  DLE A   5      -2.842   8.383  -5.299  1.00  0.00           H  
ATOM     82 1HB  DLE A   5      -2.144   9.090  -3.085  1.00  0.00           H  
ATOM     83 2HB  DLE A   5      -1.184   7.624  -2.870  1.00  0.00           H  
ATOM     84  HG  DLE A   5      -3.294   6.284  -2.908  1.00  0.00           H  
ATOM     85 1HD1 DLE A   5      -5.432   7.470  -2.686  1.00  0.00           H  
ATOM     86 2HD1 DLE A   5      -4.644   7.819  -4.243  1.00  0.00           H  
ATOM     87 3HD1 DLE A   5      -4.597   9.021  -2.931  1.00  0.00           H  
ATOM     88 1HD2 DLE A   5      -4.027   7.003  -0.659  1.00  0.00           H  
ATOM     89 2HD2 DLE A   5      -3.172   8.549  -0.874  1.00  0.00           H  
ATOM     90 3HD2 DLE A   5      -2.252   7.027  -0.792  1.00  0.00           H  
ATOM     91  N   DIL A   6      -3.101   6.037  -5.988  1.00  0.00           N  
ATOM     92  CA  DIL A   6      -3.322   4.650  -6.379  1.00  0.00           C  
ATOM     93  C   DIL A   6      -4.745   4.208  -6.060  1.00  0.00           C  
ATOM     94  O   DIL A   6      -5.652   4.369  -6.876  1.00  0.00           O  
ATOM     95  CB  DIL A   6      -3.046   4.451  -7.880  1.00  0.00           C  
ATOM     96  CG1 DIL A   6      -1.665   5.001  -8.246  1.00  0.00           C  
ATOM     97  CG2 DIL A   6      -3.151   2.979  -8.250  1.00  0.00           C  
ATOM     98  CD1 DIL A   6      -1.362   4.954  -9.727  1.00  0.00           C  
ATOM     99  H   DIL A   6      -3.736   6.749  -6.321  1.00  0.00           H  
ATOM    100  HA  DIL A   6      -2.636   4.019  -5.815  1.00  0.00           H  
ATOM    101  HB  DIL A   6      -3.774   5.015  -8.462  1.00  0.00           H  
ATOM    102 1HG1 DIL A   6      -0.897   4.434  -7.722  1.00  0.00           H  
ATOM    103 2HG1 DIL A   6      -1.587   6.037  -7.917  1.00  0.00           H  
ATOM    104 1HG2 DIL A   6      -2.953   2.857  -9.314  1.00  0.00           H  
ATOM    105 2HG2 DIL A   6      -4.154   2.619  -8.024  1.00  0.00           H  
ATOM    106 3HG2 DIL A   6      -2.422   2.407  -7.676  1.00  0.00           H  
ATOM    107 1HD1 DIL A   6      -0.367   5.361  -9.908  1.00  0.00           H  
ATOM    108 2HD1 DIL A   6      -2.100   5.546 -10.269  1.00  0.00           H  
ATOM    109 3HD1 DIL A   6      -1.400   3.922 -10.073  1.00  0.00           H  
ATOM    110  N   PRO A   7      -4.933   3.651  -4.869  1.00  0.00           N  
ATOM    111  CA  PRO A   7      -3.823   3.392  -3.960  1.00  0.00           C  
ATOM    112  C   PRO A   7      -3.066   2.132  -4.360  1.00  0.00           C  
ATOM    113  O   PRO A   7      -3.560   1.323  -5.146  1.00  0.00           O  
ATOM    114  CB  PRO A   7      -4.519   3.227  -2.605  1.00  0.00           C  
ATOM    115  CG  PRO A   7      -5.824   2.589  -2.939  1.00  0.00           C  
ATOM    116  CD  PRO A   7      -6.221   3.214  -4.250  1.00  0.00           C  
ATOM    117  HA  PRO A   7      -3.150   4.262  -3.954  1.00  0.00           H  
ATOM    118 1HB  PRO A   7      -3.900   2.608  -1.938  1.00  0.00           H  
ATOM    119 2HB  PRO A   7      -4.634   4.207  -2.119  1.00  0.00           H  
ATOM    120 1HG  PRO A   7      -5.707   1.498  -3.008  1.00  0.00           H  
ATOM    121 2HG  PRO A   7      -6.555   2.780  -2.140  1.00  0.00           H  
ATOM    122 1HD  PRO A   7      -6.725   2.464  -4.877  1.00  0.00           H  
ATOM    123 2HD  PRO A   7      -6.884   4.071  -4.062  1.00  0.00           H  
ATOM    124  N   DLE A   8      -1.862   1.955  -3.824  1.00  0.00           N  
ATOM    125  CA  DLE A   8      -1.063   0.779  -4.146  1.00  0.00           C  
ATOM    126  C   DLE A   8       0.168   1.155  -4.960  1.00  0.00           C  
ATOM    127  O   DLE A   8       1.280   0.721  -4.659  1.00  0.00           O  
ATOM    128  CB  DLE A   8      -0.633   0.062  -2.859  1.00  0.00           C  
ATOM    129  CG  DLE A   8      -1.773  -0.463  -1.978  1.00  0.00           C  
ATOM    130  CD1 DLE A   8      -1.191  -1.146  -0.748  1.00  0.00           C  
ATOM    131  CD2 DLE A   8      -2.634  -1.426  -2.782  1.00  0.00           C  
ATOM    132  CN  DLE A   8      -1.329   2.942  -2.906  1.00  0.00           C  
ATOM    133  HA  DLE A   8      -1.672   0.098  -4.739  1.00  0.00           H  
ATOM    134 1HB  DLE A   8      -0.041   0.752  -2.259  1.00  0.00           H  
ATOM    135 2HB  DLE A   8      -0.003  -0.786  -3.127  1.00  0.00           H  
ATOM    136  HG  DLE A   8      -2.385   0.373  -1.637  1.00  0.00           H  
ATOM    137 1HD1 DLE A   8      -2.002  -1.520  -0.121  1.00  0.00           H  
ATOM    138 2HD1 DLE A   8      -0.596  -0.430  -0.181  1.00  0.00           H  
ATOM    139 3HD1 DLE A   8      -0.560  -1.978  -1.058  1.00  0.00           H  
ATOM    140 1HD2 DLE A   8      -3.445  -1.799  -2.156  1.00  0.00           H  
ATOM    141 2HD2 DLE A   8      -2.024  -2.263  -3.122  1.00  0.00           H  
ATOM    142 3HD2 DLE A   8      -3.052  -0.907  -3.645  1.00  0.00           H  
ATOM    143 1HN  DLE A   8      -0.528   3.517  -3.355  1.00  0.00           H  
ATOM    144 2HN  DLE A   8      -0.944   2.450  -2.024  1.00  0.00           H  
ATOM    145 3HN  DLE A   8      -2.126   3.613  -2.616  1.00  0.00           H  
TER                                                                             
CONECT    1    2    9  126                                                      
CONECT    2    1    3    5   10                                                 
CONECT    3    2    4   20                                                      
CONECT    4    3                                                                
CONECT    5    2    6   11   12                                                 
CONECT    6    5    7    8   13                                                 
CONECT    7    6   14   15   16                                                 
CONECT    8    6   17   18   19                                                 
CONECT    9    1                                                                
CONECT   10    2                                                                
CONECT   11    5                                                                
CONECT   12    5                                                                
CONECT   13    6                                                                
CONECT   14    7                                                                
CONECT   15    7                                                                
CONECT   16    7                                                                
CONECT   17    8                                                                
CONECT   18    8                                                                
CONECT   19    8                                                                
CONECT   20    3   21   27                                                      
CONECT   21   20   22   24   28                                                 
CONECT   22   21   23   36                                                      
CONECT   23   22                                                                
CONECT   24   21   25   26   29                                                 
CONECT   25   24   30   31   32                                                 
CONECT   26   24   33   34   35                                                 
CONECT   27   20                                                                
CONECT   28   21                                                                
CONECT   29   24                                                                
CONECT   30   25                                                                
CONECT   31   25                                                                
CONECT   32   25                                                                
CONECT   33   26                                                                
CONECT   34   26                                                                
CONECT   35   26                                                                
CONECT   36   22                                                                
CONECT   38   50                                                                
CONECT   50   38   51   58                                                      
CONECT   51   50   52   54   59                                                 
CONECT   52   51   53   72                                                      
CONECT   53   52                                                                
CONECT   54   51   55   60   61                                                 
CONECT   55   54   56   57   62                                                 
CONECT   56   55   63   64   65                                                 
CONECT   57   55   66   67   68                                                 
CONECT   58   50   69   70   71                                                 
CONECT   59   51                                                                
CONECT   60   54                                                                
CONECT   61   54                                                                
CONECT   62   55                                                                
CONECT   63   56                                                                
CONECT   64   56                                                                
CONECT   65   56                                                                
CONECT   66   57                                                                
CONECT   67   57                                                                
CONECT   68   57                                                                
CONECT   69   58                                                                
CONECT   70   58                                                                
CONECT   71   58                                                                
CONECT   72   52   73   80                                                      
CONECT   73   72   74   76   81                                                 
CONECT   74   73   75   91                                                      
CONECT   75   74                                                                
CONECT   76   73   77   82   83                                                 
CONECT   77   76   78   79   84                                                 
CONECT   78   77   85   86   87                                                 
CONECT   79   77   88   89   90                                                 
CONECT   80   72                                                                
CONECT   81   73                                                                
CONECT   82   76                                                                
CONECT   83   76                                                                
CONECT   84   77                                                                
CONECT   85   78                                                                
CONECT   86   78                                                                
CONECT   87   78                                                                
CONECT   88   79                                                                
CONECT   89   79                                                                
CONECT   90   79                                                                
CONECT   91   74   92   99                                                      
CONECT   92   91   93   95  100                                                 
CONECT   93   92   94  110                                                      
CONECT   94   93                                                                
CONECT   95   92   96   97  101                                                 
CONECT   96   95   98  102  103                                                 
CONECT   97   95  104  105  106                                                 
CONECT   98   96  107  108  109                                                 
CONECT   99   91                                                                
CONECT  100   92                                                                
CONECT  101   95                                                                
CONECT  102   96                                                                
CONECT  103   96                                                                
CONECT  104   97                                                                
CONECT  105   97                                                                
CONECT  106   97                                                                
CONECT  107   98                                                                
CONECT  108   98                                                                
CONECT  109   98                                                                
CONECT  110   93                                                                
CONECT  112  124                                                                
CONECT  124  112  125  132                                                      
CONECT  125  124  126  128  133                                                 
CONECT  126    1  125  127                                                      
CONECT  127  126                                                                
CONECT  128  125  129  134  135                                                 
CONECT  129  128  130  131  136                                                 
CONECT  130  129  137  138  139                                                 
CONECT  131  129  140  141  142                                                 
CONECT  132  124  143  144  145                                                 
CONECT  133  125                                                                
CONECT  134  128                                                                
CONECT  135  128                                                                
CONECT  136  129                                                                
CONECT  137  130                                                                
CONECT  138  130                                                                
CONECT  139  130                                                                
CONECT  140  131                                                                
CONECT  141  131                                                                
CONECT  142  131                                                                
CONECT  143  132                                                                
CONECT  144  132                                                                
CONECT  145  132                                                                
CIS_PEPTIDE_BOND_COUNT 1
HBOND_COUNT 1
RMSD 2.339
score 1.823
silent_score 1.823
