# Supplementary material for: Accurate de novo design of membrane-traversing macrocycles
Source: Cell. 2022 Sep 15;185(19):3520–3532.e26. doi: 10.1016/j.cell.2022.07.019 (PMC9490236; doi:10.1016/j.cell.2022.07.019)
Supplement: Data S2. Amino acid sequences and computational models, related to Figures 1 and 3 [file mmc6.zip › Supplemental_Data_File_2/design_models/10-mers/D10.26.pdb]

HEADER                                            10-FEB-20   XXXX              
EXPDTA    THEORETICAL MODEL                                                     
REMARK 220                                                                      
REMARK 220 EXPERIMENTAL DETAILS                                                 
REMARK 220  EXPERIMENT TYPE                : THEORETICAL MODELLING              
REMARK 220  DATE OF DATA COLLECTION        : 10-FEB-20                          
REMARK 220                                                                      
REMARK 220 REMARK: MODEL GENERATED BY ROSETTA                                   
REMARK 220  VERSION 2019.50.post.dev+96.master.4bb7883abb1                      
LINK         N   PRO A   1                 C   DPH A  10                  1.33  
ATOM      1  N   PRO A   1       0.191   2.620   5.424  1.00  0.00           N  
ATOM      2  CA  PRO A   1       0.510   3.257   6.707  1.00  0.00           C  
ATOM      3  C   PRO A   1       1.010   4.705   6.676  1.00  0.00           C  
ATOM      4  O   PRO A   1       2.130   4.994   7.099  1.00  0.00           O  
ATOM      5  CB  PRO A   1       1.592   2.313   7.247  1.00  0.00           C  
ATOM      6  CG  PRO A   1       2.303   1.806   6.023  1.00  0.00           C  
ATOM      7  CD  PRO A   1       1.212   1.627   4.978  1.00  0.00           C  
ATOM      8  HA  PRO A   1      -0.384   3.193   7.346  1.00  0.00           H  
ATOM      9 1HB  PRO A   1       2.256   2.850   7.935  1.00  0.00           H  
ATOM     10 2HB  PRO A   1       1.121   1.500   7.824  1.00  0.00           H  
ATOM     11 1HG  PRO A   1       3.080   2.530   5.717  1.00  0.00           H  
ATOM     12 2HG  PRO A   1       2.824   0.864   6.254  1.00  0.00           H  
ATOM     13 1HD  PRO A   1       1.663   1.908   4.013  1.00  0.00           H  
ATOM     14 2HD  PRO A   1       0.839   0.604   4.998  1.00  0.00           H  
ATOM     15  N   DIL A   2       0.191   5.612   6.180  1.00  0.00           N  
ATOM     16  CA  DIL A   2       0.534   7.033   6.097  1.00  0.00           C  
ATOM     17  C   DIL A   2       0.495   7.743   4.703  1.00  0.00           C  
ATOM     18  O   DIL A   2       0.290   8.962   4.746  1.00  0.00           O  
ATOM     19  CB  DIL A   2      -0.430   7.833   6.997  1.00  0.00           C  
ATOM     20  CG1 DIL A   2      -1.911   7.584   6.515  1.00  0.00           C  
ATOM     21  CG2 DIL A   2      -0.228   7.404   8.449  1.00  0.00           C  
ATOM     22  CD1 DIL A   2      -2.951   8.517   7.113  1.00  0.00           C  
ATOM     23  H   DIL A   2      -0.717   5.282   5.856  1.00  0.00           H  
ATOM     24  HA  DIL A   2       1.547   7.139   6.482  1.00  0.00           H  
ATOM     25  HB  DIL A   2      -0.221   8.897   6.917  1.00  0.00           H  
ATOM     26 1HG1 DIL A   2      -2.189   6.561   6.760  1.00  0.00           H  
ATOM     27 2HG1 DIL A   2      -1.956   7.703   5.429  1.00  0.00           H  
ATOM     28 1HG2 DIL A   2      -0.885   7.964   9.102  1.00  0.00           H  
ATOM     29 2HG2 DIL A   2       0.807   7.594   8.732  1.00  0.00           H  
ATOM     30 3HG2 DIL A   2      -0.439   6.344   8.553  1.00  0.00           H  
ATOM     31 1HD1 DIL A   2      -3.930   8.263   6.707  1.00  0.00           H  
ATOM     32 2HD1 DIL A   2      -2.702   9.545   6.846  1.00  0.00           H  
ATOM     33 3HD1 DIL A   2      -2.976   8.418   8.192  1.00  0.00           H  
ATOM     34  N   ALA A   3       0.656   7.070   3.474  1.00  0.00           N  
ATOM     35  CA  ALA A   3       0.495   7.858   2.206  1.00  0.00           C  
ATOM     36  C   ALA A   3      -0.852   7.402   1.512  1.00  0.00           C  
ATOM     37  O   ALA A   3      -1.341   6.276   1.771  1.00  0.00           O  
ATOM     38  CB  ALA A   3       1.733   7.719   1.275  1.00  0.00           C  
ATOM     39  CN  ALA A   3       0.978   5.607   3.363  1.00  0.00           C  
ATOM     40  HA  ALA A   3       0.428   8.924   2.448  1.00  0.00           H  
ATOM     41 1HB  ALA A   3       1.632   8.305   0.373  1.00  0.00           H  
ATOM     42 2HB  ALA A   3       2.621   8.066   1.812  1.00  0.00           H  
ATOM     43 3HB  ALA A   3       1.896   6.705   0.974  1.00  0.00           H  
ATOM     44 1HN  ALA A   3       1.242   5.260   2.375  1.00  0.00           H  
ATOM     45 2HN  ALA A   3       1.783   5.331   4.028  1.00  0.00           H  
ATOM     46 3HN  ALA A   3       0.089   5.092   3.623  1.00  0.00           H  
ATOM     47  N   LEU A   4      -1.477   8.268   0.605  1.00  0.00           N  
ATOM     48  CA  LEU A   4      -2.756   7.858  -0.082  1.00  0.00           C  
ATOM     49  C   LEU A   4      -2.708   8.104  -1.624  1.00  0.00           C  
ATOM     50  O   LEU A   4      -3.656   8.656  -2.206  1.00  0.00           O  
ATOM     51  CB  LEU A   4      -3.980   8.586   0.600  1.00  0.00           C  
ATOM     52  CG  LEU A   4      -4.294   8.206   2.171  1.00  0.00           C  
ATOM     53  CD1 LEU A   4      -5.293   9.252   2.785  1.00  0.00           C  
ATOM     54  CD2 LEU A   4      -4.862   6.736   2.274  1.00  0.00           C  
ATOM     55  CN  LEU A   4      -1.019   9.697   0.398  1.00  0.00           C  
ATOM     56  HA  LEU A   4      -2.914   6.783   0.037  1.00  0.00           H  
ATOM     57 1HB  LEU A   4      -3.835   9.666   0.529  1.00  0.00           H  
ATOM     58 2HB  LEU A   4      -4.892   8.354   0.027  1.00  0.00           H  
ATOM     59  HG  LEU A   4      -3.358   8.266   2.752  1.00  0.00           H  
ATOM     60 1HD1 LEU A   4      -5.485   9.015   3.835  1.00  0.00           H  
ATOM     61 2HD1 LEU A   4      -4.869  10.259   2.726  1.00  0.00           H  
ATOM     62 3HD1 LEU A   4      -6.243   9.237   2.240  1.00  0.00           H  
ATOM     63 1HD2 LEU A   4      -5.050   6.485   3.320  1.00  0.00           H  
ATOM     64 2HD2 LEU A   4      -5.797   6.649   1.712  1.00  0.00           H  
ATOM     65 3HD2 LEU A   4      -4.137   6.023   1.873  1.00  0.00           H  
ATOM     66 1HN  LEU A   4      -1.614  10.252  -0.321  1.00  0.00           H  
ATOM     67 2HN  LEU A   4      -1.082  10.243   1.331  1.00  0.00           H  
ATOM     68 3HN  LEU A   4       0.000   9.715   0.052  1.00  0.00           H  
ATOM     69  N   LEU A   5      -1.572   7.741  -2.277  1.00  0.00           N  
ATOM     70  CA  LEU A   5      -1.336   7.918  -3.720  1.00  0.00           C  
ATOM     71  C   LEU A   5      -1.062   6.556  -4.328  1.00  0.00           C  
ATOM     72  O   LEU A   5      -0.578   5.680  -3.616  1.00  0.00           O  
ATOM     73  CB  LEU A   5      -0.148   8.852  -3.979  1.00  0.00           C  
ATOM     74  CG  LEU A   5      -0.221  10.245  -3.352  1.00  0.00           C  
ATOM     75  CD1 LEU A   5       1.093  10.937  -3.580  1.00  0.00           C  
ATOM     76  CD2 LEU A   5      -1.379  11.044  -3.938  1.00  0.00           C  
ATOM     77  H   LEU A   5      -0.836   7.260  -1.739  1.00  0.00           H  
ATOM     78  HA  LEU A   5      -2.219   8.332  -4.187  1.00  0.00           H  
ATOM     79 1HB  LEU A   5       0.741   8.384  -3.612  1.00  0.00           H  
ATOM     80 2HB  LEU A   5      -0.029   8.983  -5.048  1.00  0.00           H  
ATOM     81  HG  LEU A   5      -0.358  10.150  -2.302  1.00  0.00           H  
ATOM     82 1HD1 LEU A   5       1.071  11.923  -3.118  1.00  0.00           H  
ATOM     83 2HD1 LEU A   5       1.897  10.346  -3.136  1.00  0.00           H  
ATOM     84 3HD1 LEU A   5       1.270  11.041  -4.650  1.00  0.00           H  
ATOM     85 1HD2 LEU A   5      -1.407  12.032  -3.476  1.00  0.00           H  
ATOM     86 2HD2 LEU A   5      -1.242  11.155  -5.014  1.00  0.00           H  
ATOM     87 3HD2 LEU A   5      -2.324  10.540  -3.742  1.00  0.00           H  
ATOM     88  N   PRO A   6      -1.323   6.300  -5.616  1.00  0.00           N  
ATOM     89  CA  PRO A   6      -1.009   5.020  -6.175  1.00  0.00           C  
ATOM     90  C   PRO A   6       0.479   4.844  -5.915  1.00  0.00           C  
ATOM     91  O   PRO A   6       1.192   5.842  -5.810  1.00  0.00           O  
ATOM     92  CB  PRO A   6      -1.356   5.188  -7.663  1.00  0.00           C  
ATOM     93  CG  PRO A   6      -2.376   6.327  -7.678  1.00  0.00           C  
ATOM     94  CD  PRO A   6      -1.942   7.263  -6.538  1.00  0.00           C  
ATOM     95  HA  PRO A   6      -1.630   4.264  -5.673  1.00  0.00           H  
ATOM     96 1HB  PRO A   6      -0.447   5.415  -8.244  1.00  0.00           H  
ATOM     97 2HB  PRO A   6      -1.774   4.257  -8.069  1.00  0.00           H  
ATOM     98 1HG  PRO A   6      -2.371   6.829  -8.660  1.00  0.00           H  
ATOM     99 2HG  PRO A   6      -3.391   5.926  -7.534  1.00  0.00           H  
ATOM    100 1HD  PRO A   6      -1.212   8.013  -6.872  1.00  0.00           H  
ATOM    101 2HD  PRO A   6      -2.849   7.712  -6.122  1.00  0.00           H  
ATOM    102  N   DPR A   7       0.986   3.613  -5.848  1.00  0.00           N  
ATOM    103  CA  DPR A   7       2.378   3.246  -5.586  1.00  0.00           C  
ATOM    104  C   DPR A   7       2.867   3.792  -4.220  1.00  0.00           C  
ATOM    105  O   DPR A   7       4.056   3.731  -3.906  1.00  0.00           O  
ATOM    106  CB  DPR A   7       2.290   1.709  -5.533  1.00  0.00           C  
ATOM    107  CG  DPR A   7       1.059   1.346  -6.323  1.00  0.00           C  
ATOM    108  CD  DPR A   7       0.086   2.457  -6.047  1.00  0.00           C  
ATOM    109  HA  DPR A   7       3.024   3.595  -6.405  1.00  0.00           H  
ATOM    110 1HB  DPR A   7       2.243   1.376  -4.489  1.00  0.00           H  
ATOM    111 2HB  DPR A   7       3.205   1.272  -5.960  1.00  0.00           H  
ATOM    112 1HG  DPR A   7       0.680   0.360  -6.009  1.00  0.00           H  
ATOM    113 2HG  DPR A   7       1.309   1.260  -7.393  1.00  0.00           H  
ATOM    114 1HD  DPR A   7      -0.518   2.261  -5.148  1.00  0.00           H  
ATOM    115 2HD  DPR A   7      -0.533   2.580  -6.939  1.00  0.00           H  
ATOM    116  N   ALA A   8       1.925   4.252  -3.395  1.00  0.00           N  
ATOM    117  CA  ALA A   8       2.126   4.774  -2.053  1.00  0.00           C  
ATOM    118  C   ALA A   8       0.802   4.643  -1.227  1.00  0.00           C  
ATOM    119  O   ALA A   8       0.377   5.665  -0.677  1.00  0.00           O  
ATOM    120  CB  ALA A   8       2.575   6.212  -2.124  1.00  0.00           C  
ATOM    121  H   ALA A   8       0.957   4.307  -3.705  1.00  0.00           H  
ATOM    122  HA  ALA A   8       2.901   4.186  -1.565  1.00  0.00           H  
ATOM    123 1HB  ALA A   8       2.744   6.596  -1.140  1.00  0.00           H  
ATOM    124 2HB  ALA A   8       3.497   6.272  -2.699  1.00  0.00           H  
ATOM    125 3HB  ALA A   8       1.809   6.782  -2.612  1.00  0.00           H  
ATOM    126  N   LEU A   9       0.117   3.411  -1.149  1.00  0.00           N  
ATOM    127  CA  LEU A   9      -1.193   3.301  -0.402  1.00  0.00           C  
ATOM    128  C   LEU A   9      -1.025   2.441   0.883  1.00  0.00           C  
ATOM    129  O   LEU A   9      -0.730   1.236   0.778  1.00  0.00           O  
ATOM    130  CB  LEU A   9      -2.321   2.637  -1.304  1.00  0.00           C  
ATOM    131  CG  LEU A   9      -2.699   3.399  -2.703  1.00  0.00           C  
ATOM    132  CD1 LEU A   9      -3.590   2.484  -3.603  1.00  0.00           C  
ATOM    133  CD2 LEU A   9      -3.400   4.760  -2.398  1.00  0.00           C  
ATOM    134  CN  LEU A   9       0.654   2.147  -1.805  1.00  0.00           C  
ATOM    135  HA  LEU A   9      -1.544   4.304  -0.112  1.00  0.00           H  
ATOM    136 1HB  LEU A   9      -2.035   1.610  -1.547  1.00  0.00           H  
ATOM    137 2HB  LEU A   9      -3.243   2.573  -0.714  1.00  0.00           H  
ATOM    138  HG  LEU A   9      -1.774   3.590  -3.257  1.00  0.00           H  
ATOM    139 1HD1 LEU A   9      -3.812   2.990  -4.548  1.00  0.00           H  
ATOM    140 2HD1 LEU A   9      -3.065   1.550  -3.823  1.00  0.00           H  
ATOM    141 3HD1 LEU A   9      -4.532   2.249  -3.099  1.00  0.00           H  
ATOM    142 1HD2 LEU A   9      -3.624   5.291  -3.329  1.00  0.00           H  
ATOM    143 2HD2 LEU A   9      -4.330   4.612  -1.845  1.00  0.00           H  
ATOM    144 3HD2 LEU A   9      -2.735   5.355  -1.813  1.00  0.00           H  
ATOM    145 1HN  LEU A   9       0.248   1.231  -1.400  1.00  0.00           H  
ATOM    146 2HN  LEU A   9       0.418   2.150  -2.856  1.00  0.00           H  
ATOM    147 3HN  LEU A   9       1.727   2.087  -1.686  1.00  0.00           H  
ATOM    148  N   DPH A  10      -1.228   3.027   2.100  1.00  0.00           N  
ATOM    149  CA  DPH A  10      -1.072   2.240   3.366  1.00  0.00           C  
ATOM    150  C   DPH A  10      -0.855   2.998   4.697  1.00  0.00           C  
ATOM    151  O   DPH A  10      -1.621   3.898   5.042  1.00  0.00           O  
ATOM    152  CB  DPH A  10      -2.302   1.339   3.609  1.00  0.00           C  
ATOM    153  CG  DPH A  10      -2.170   0.476   4.819  1.00  0.00           C  
ATOM    154  CD1 DPH A  10      -1.518  -0.736   4.747  1.00  0.00           C  
ATOM    155  CD2 DPH A  10      -2.671   0.896   6.045  1.00  0.00           C  
ATOM    156  CE1 DPH A  10      -1.362  -1.514   5.869  1.00  0.00           C  
ATOM    157  CE2 DPH A  10      -2.515   0.122   7.164  1.00  0.00           C  
ATOM    158  CZ  DPH A  10      -1.859  -1.085   7.077  1.00  0.00           C  
ATOM    159  H   DPH A  10      -1.486   4.002   2.155  1.00  0.00           H  
ATOM    160  HA  DPH A  10      -0.247   1.563   3.202  1.00  0.00           H  
ATOM    161 1HB  DPH A  10      -2.457   0.683   2.751  1.00  0.00           H  
ATOM    162 2HB  DPH A  10      -3.191   1.957   3.714  1.00  0.00           H  
ATOM    163  HD1 DPH A  10      -1.115  -1.070   3.787  1.00  0.00           H  
ATOM    164  HD2 DPH A  10      -3.184   1.858   6.115  1.00  0.00           H  
ATOM    165  HE1 DPH A  10      -0.841  -2.469   5.807  1.00  0.00           H  
ATOM    166  HE2 DPH A  10      -2.906   0.463   8.122  1.00  0.00           H  
ATOM    167  HZ  DPH A  10      -1.733  -1.700   7.967  1.00  0.00           H  
TER                                                                             
CONECT    1  150                                                                
CONECT    3   15                                                                
CONECT   15    3   16   23                                                      
CONECT   16   15   17   19   24                                                 
CONECT   17   16   18   34                                                      
CONECT   18   17                                                                
CONECT   19   16   20   21   25                                                 
CONECT   20   19   22   26   27                                                 
CONECT   21   19   28   29   30                                                 
CONECT   22   20   31   32   33                                                 
CONECT   23   15                                                                
CONECT   24   16                                                                
CONECT   25   19                                                                
CONECT   26   20                                                                
CONECT   27   20                                                                
CONECT   28   21                                                                
CONECT   29   21                                                                
CONECT   30   21                                                                
CONECT   31   22                                                                
CONECT   32   22                                                                
CONECT   33   22                                                                
CONECT   34   17   35   39                                                      
CONECT   35   34   36   38   40                                                 
CONECT   36   35   37   47                                                      
CONECT   37   36                                                                
CONECT   38   35   41   42   43                                                 
CONECT   39   34   44   45   46                                                 
CONECT   40   35                                                                
CONECT   41   38                                                                
CONECT   42   38                                                                
CONECT   43   38                                                                
CONECT   44   39                                                                
CONECT   45   39                                                                
CONECT   46   39                                                                
CONECT   47   36   48   55                                                      
CONECT   48   47   49   51   56                                                 
CONECT   49   48   50   69                                                      
CONECT   50   49                                                                
CONECT   51   48   52   57   58                                                 
CONECT   52   51   53   54   59                                                 
CONECT   53   52   60   61   62                                                 
CONECT   54   52   63   64   65                                                 
CONECT   55   47   66   67   68                                                 
CONECT   56   48                                                                
CONECT   57   51                                                                
CONECT   58   51                                                                
CONECT   59   52                                                                
CONECT   60   53                                                                
CONECT   61   53                                                                
CONECT   62   53                                                                
CONECT   63   54                                                                
CONECT   64   54                                                                
CONECT   65   54                                                                
CONECT   66   55                                                                
CONECT   67   55                                                                
CONECT   68   55                                                                
CONECT   69   49                                                                
CONECT   90  102                                                                
CONECT  102   90  103  108                                                      
CONECT  103  102  104  106  109                                                 
CONECT  104  103  105  116                                                      
CONECT  105  104                                                                
CONECT  106  103  107  110  111                                                 
CONECT  107  106  108  112  113                                                 
CONECT  108  102  107  114  115                                                 
CONECT  109  103                                                                
CONECT  110  106                                                                
CONECT  111  106                                                                
CONECT  112  107                                                                
CONECT  113  107                                                                
CONECT  114  108                                                                
CONECT  115  108                                                                
CONECT  116  104                                                                
CONECT  118  126                                                                
CONECT  126  118  127  134                                                      
CONECT  127  126  128  130  135                                                 
CONECT  128  127  129  148                                                      
CONECT  129  128                                                                
CONECT  130  127  131  136  137                                                 
CONECT  131  130  132  133  138                                                 
CONECT  132  131  139  140  141                                                 
CONECT  133  131  142  143  144                                                 
CONECT  134  126  145  146  147                                                 
CONECT  135  127                                                                
CONECT  136  130                                                                
CONECT  137  130                                                                
CONECT  138  131                                                                
CONECT  139  132                                                                
CONECT  140  132                                                                
CONECT  141  132                                                                
CONECT  142  133                                                                
CONECT  143  133                                                                
CONECT  144  133                                                                
CONECT  145  134                                                                
CONECT  146  134                                                                
CONECT  147  134                                                                
CONECT  148  128  149  159                                                      
CONECT  149  148  150  152  160                                                 
CONECT  150    1  149  151                                                      
CONECT  151  150                                                                
CONECT  152  149  153  161  162                                                 
CONECT  153  152  154  155                                                      
CONECT  154  153  156  163                                                      
CONECT  155  153  157  164                                                      
CONECT  156  154  158  165                                                      
CONECT  157  155  158  166                                                      
CONECT  158  156  157  167                                                      
CONECT  159  148                                                                
CONECT  160  149                                                                
CONECT  161  152                                                                
CONECT  162  152                                                                
CONECT  163  154                                                                
CONECT  164  155                                                                
CONECT  165  156                                                                
CONECT  166  157                                                                
CONECT  167  158                                                                
C6s 0
end_unsatselection_count 0
nme_count 3
nme_count2 3
oversat 0
score 11.318
silent_score 11.318
time 27
total_hbonds -3
