# Supplementary material for: Accurate de novo design of membrane-traversing macrocycles
Source: Cell. 2022 Sep 15;185(19):3520–3532.e26. doi: 10.1016/j.cell.2022.07.019 (PMC9490236; doi:10.1016/j.cell.2022.07.019)
Supplement: Data S2. Amino acid sequences and computational models, related to Figures 1 and 3 [file mmc6.zip › Supplemental_Data_File_2/design_models/10-mers/D10.53.pdb]

ATOM      1  N   ALA A   1      -4.822  -0.458  -1.435  1.00  0.00           N  
ATOM      2  CA  ALA A   1      -5.630   0.487  -2.196  1.00  0.00           C  
ATOM      3  C   ALA A   1      -4.781   1.252  -3.203  1.00  0.00           C  
ATOM      4  O   ALA A   1      -4.474   2.428  -3.005  1.00  0.00           O  
ATOM      5  CB  ALA A   1      -6.338   1.454  -1.258  1.00  0.00           C  
ATOM      6  H   ALA A   1      -3.847  -0.252  -1.272  1.00  0.00           H  
ATOM      7  HA  ALA A   1      -6.379  -0.078  -2.752  1.00  0.00           H  
ATOM      8 1HB  ALA A   1      -6.937   2.153  -1.841  1.00  0.00           H  
ATOM      9 2HB  ALA A   1      -6.986   0.897  -0.582  1.00  0.00           H  
ATOM     10 3HB  ALA A   1      -5.599   2.006  -0.679  1.00  0.00           H  
ATOM     11  N   DPR A   2      -4.403   0.579  -4.284  1.00  0.00           N  
ATOM     12  CA  DPR A   2      -3.583   1.193  -5.321  1.00  0.00           C  
ATOM     13  C   DPR A   2      -2.101   1.099  -4.979  1.00  0.00           C  
ATOM     14  O   DPR A   2      -1.343   0.396  -5.646  1.00  0.00           O  
ATOM     15  CB  DPR A   2      -3.929   0.370  -6.566  1.00  0.00           C  
ATOM     16  CG  DPR A   2      -4.132  -1.012  -6.046  1.00  0.00           C  
ATOM     17  CD  DPR A   2      -4.789  -0.815  -4.706  1.00  0.00           C  
ATOM     18  HA  DPR A   2      -3.851   2.247  -5.396  1.00  0.00           H  
ATOM     19 1HB  DPR A   2      -3.111   0.435  -7.299  1.00  0.00           H  
ATOM     20 2HB  DPR A   2      -4.827   0.781  -7.050  1.00  0.00           H  
ATOM     21 1HG  DPR A   2      -3.168  -1.535  -5.972  1.00  0.00           H  
ATOM     22 2HG  DPR A   2      -4.756  -1.592  -6.742  1.00  0.00           H  
ATOM     23 1HD  DPR A   2      -4.405  -1.561  -3.995  1.00  0.00           H  
ATOM     24 2HD  DPR A   2      -5.880  -0.907  -4.814  1.00  0.00           H  
ATOM     25  N   PHE A   3      -1.695   1.813  -3.935  1.00  0.00           N  
ATOM     26  CA  PHE A   3      -0.285   1.908  -3.574  1.00  0.00           C  
ATOM     27  C   PHE A   3      -0.074   1.614  -2.094  1.00  0.00           C  
ATOM     28  O   PHE A   3       0.115   2.528  -1.291  1.00  0.00           O  
ATOM     29  CB  PHE A   3       0.259   3.299  -3.905  1.00  0.00           C  
ATOM     30  CG  PHE A   3       0.137   3.668  -5.356  1.00  0.00           C  
ATOM     31  CD1 PHE A   3      -0.948   4.401  -5.812  1.00  0.00           C  
ATOM     32  CD2 PHE A   3       1.107   3.281  -6.269  1.00  0.00           C  
ATOM     33  CE1 PHE A   3      -1.061   4.741  -7.147  1.00  0.00           C  
ATOM     34  CE2 PHE A   3       0.997   3.620  -7.604  1.00  0.00           C  
ATOM     35  CZ  PHE A   3      -0.089   4.351  -8.043  1.00  0.00           C  
ATOM     36  H   PHE A   3      -2.379   2.303  -3.377  1.00  0.00           H  
ATOM     37  HA  PHE A   3       0.271   1.169  -4.152  1.00  0.00           H  
ATOM     38 1HB  PHE A   3      -0.273   4.047  -3.319  1.00  0.00           H  
ATOM     39 2HB  PHE A   3       1.311   3.354  -3.628  1.00  0.00           H  
ATOM     40  HD1 PHE A   3      -1.717   4.711  -5.103  1.00  0.00           H  
ATOM     41  HD2 PHE A   3       1.964   2.704  -5.922  1.00  0.00           H  
ATOM     42  HE1 PHE A   3      -1.920   5.318  -7.491  1.00  0.00           H  
ATOM     43  HE2 PHE A   3       1.766   3.311  -8.311  1.00  0.00           H  
ATOM     44  HZ  PHE A   3      -0.178   4.617  -9.095  1.00  0.00           H  
ATOM     45  N   PRO A   4      -0.108   0.334  -1.740  1.00  0.00           N  
ATOM     46  CA  PRO A   4       0.004  -0.078  -0.346  1.00  0.00           C  
ATOM     47  C   PRO A   4       1.448  -0.007   0.135  1.00  0.00           C  
ATOM     48  O   PRO A   4       2.038  -1.021   0.510  1.00  0.00           O  
ATOM     49  CB  PRO A   4      -0.513  -1.520  -0.370  1.00  0.00           C  
ATOM     50  CG  PRO A   4      -0.170  -2.008  -1.736  1.00  0.00           C  
ATOM     51  CD  PRO A   4      -0.408  -0.821  -2.630  1.00  0.00           C  
ATOM     52  HA  PRO A   4      -0.642   0.561   0.274  1.00  0.00           H  
ATOM     53 1HB  PRO A   4      -0.032  -2.105   0.427  1.00  0.00           H  
ATOM     54 2HB  PRO A   4      -1.595  -1.535  -0.171  1.00  0.00           H  
ATOM     55 1HG  PRO A   4       0.873  -2.357  -1.763  1.00  0.00           H  
ATOM     56 2HG  PRO A   4      -0.799  -2.871  -2.000  1.00  0.00           H  
ATOM     57 1HD  PRO A   4       0.281  -0.862  -3.486  1.00  0.00           H  
ATOM     58 2HD  PRO A   4      -1.453  -0.822  -2.972  1.00  0.00           H  
ATOM     59  N   VAL A   5       2.012   1.196   0.121  1.00  0.00           N  
ATOM     60  CA  VAL A   5       3.433   1.378   0.392  1.00  0.00           C  
ATOM     61  C   VAL A   5       3.744   1.173   1.869  1.00  0.00           C  
ATOM     62  O   VAL A   5       3.114   1.780   2.736  1.00  0.00           O  
ATOM     63  CB  VAL A   5       3.881   2.789  -0.033  1.00  0.00           C  
ATOM     64  CG1 VAL A   5       5.333   3.026   0.356  1.00  0.00           C  
ATOM     65  CG2 VAL A   5       3.688   2.965  -1.531  1.00  0.00           C  
ATOM     66  H   VAL A   5       1.442   2.004  -0.081  1.00  0.00           H  
ATOM     67  HA  VAL A   5       3.993   0.644  -0.189  1.00  0.00           H  
ATOM     68  HB  VAL A   5       3.282   3.527   0.501  1.00  0.00           H  
ATOM     69 1HG1 VAL A   5       5.633   4.029   0.048  1.00  0.00           H  
ATOM     70 2HG1 VAL A   5       5.441   2.931   1.436  1.00  0.00           H  
ATOM     71 3HG1 VAL A   5       5.967   2.291  -0.140  1.00  0.00           H  
ATOM     72 1HG2 VAL A   5       4.006   3.965  -1.824  1.00  0.00           H  
ATOM     73 2HG2 VAL A   5       4.283   2.223  -2.064  1.00  0.00           H  
ATOM     74 3HG2 VAL A   5       2.635   2.832  -1.780  1.00  0.00           H  
ATOM     75  N   DLE A   6       4.718   0.314   2.150  1.00  0.00           N  
ATOM     76  CA  DLE A   6       5.287   0.213   3.488  1.00  0.00           C  
ATOM     77  C   DLE A   6       4.297  -0.412   4.462  1.00  0.00           C  
ATOM     78  O   DLE A   6       4.434  -0.271   5.678  1.00  0.00           O  
ATOM     79  CB  DLE A   6       6.575  -0.619   3.455  1.00  0.00           C  
ATOM     80  CG  DLE A   6       7.741  -0.009   2.665  1.00  0.00           C  
ATOM     81  CD1 DLE A   6       8.904  -0.991   2.635  1.00  0.00           C  
ATOM     82  CD2 DLE A   6       8.154   1.308   3.304  1.00  0.00           C  
ATOM     83  CN  DLE A   6       5.227  -0.544   1.099  1.00  0.00           C  
ATOM     84  HA  DLE A   6       5.527   1.217   3.840  1.00  0.00           H  
ATOM     85 1HB  DLE A   6       6.351  -1.590   3.016  1.00  0.00           H  
ATOM     86 2HB  DLE A   6       6.915  -0.775   4.478  1.00  0.00           H  
ATOM     87  HG  DLE A   6       7.429   0.170   1.635  1.00  0.00           H  
ATOM     88 1HD1 DLE A   6       9.732  -0.558   2.074  1.00  0.00           H  
ATOM     89 2HD1 DLE A   6       8.586  -1.917   2.155  1.00  0.00           H  
ATOM     90 3HD1 DLE A   6       9.227  -1.202   3.654  1.00  0.00           H  
ATOM     91 1HD2 DLE A   6       8.981   1.742   2.743  1.00  0.00           H  
ATOM     92 2HD2 DLE A   6       8.467   1.131   4.333  1.00  0.00           H  
ATOM     93 3HD2 DLE A   6       7.309   1.997   3.296  1.00  0.00           H  
ATOM     94 1HN  DLE A   6       5.934  -1.269   1.481  1.00  0.00           H  
ATOM     95 2HN  DLE A   6       5.723   0.054   0.347  1.00  0.00           H  
ATOM     96 3HN  DLE A   6       4.397  -1.065   0.643  1.00  0.00           H  
ATOM     97  N   DVA A   7       3.298  -1.101   3.922  1.00  0.00           N  
ATOM     98  CA  DVA A   7       2.389  -1.899   4.737  1.00  0.00           C  
ATOM     99  C   DVA A   7       0.961  -1.375   4.643  1.00  0.00           C  
ATOM    100  O   DVA A   7       0.020  -2.024   5.099  1.00  0.00           O  
ATOM    101  CB  DVA A   7       2.423  -3.372   4.289  1.00  0.00           C  
ATOM    102  CG1 DVA A   7       3.811  -3.960   4.497  1.00  0.00           C  
ATOM    103  CG2 DVA A   7       2.005  -3.479   2.830  1.00  0.00           C  
ATOM    104  H   DVA A   7       3.165  -1.072   2.921  1.00  0.00           H  
ATOM    105  HA  DVA A   7       2.715  -1.841   5.776  1.00  0.00           H  
ATOM    106  HB  DVA A   7       1.734  -3.947   4.908  1.00  0.00           H  
ATOM    107 1HG1 DVA A   7       3.816  -5.002   4.175  1.00  0.00           H  
ATOM    108 2HG1 DVA A   7       4.074  -3.906   5.553  1.00  0.00           H  
ATOM    109 3HG1 DVA A   7       4.536  -3.396   3.911  1.00  0.00           H  
ATOM    110 1HG2 DVA A   7       2.030  -4.523   2.520  1.00  0.00           H  
ATOM    111 2HG2 DVA A   7       2.690  -2.900   2.212  1.00  0.00           H  
ATOM    112 3HG2 DVA A   7       0.993  -3.091   2.712  1.00  0.00           H  
ATOM    113  N   ALA A   8       0.807  -0.196   4.048  1.00  0.00           N  
ATOM    114  CA  ALA A   8      -0.507   0.417   3.894  1.00  0.00           C  
ATOM    115  C   ALA A   8      -1.509  -0.567   3.303  1.00  0.00           C  
ATOM    116  O   ALA A   8      -1.145  -1.438   2.511  1.00  0.00           O  
ATOM    117  CB  ALA A   8      -0.412   1.662   3.024  1.00  0.00           C  
ATOM    118  H   ALA A   8       1.620   0.287   3.693  1.00  0.00           H  
ATOM    119  HA  ALA A   8      -0.864   0.721   4.877  1.00  0.00           H  
ATOM    120 1HB  ALA A   8      -1.400   2.109   2.918  1.00  0.00           H  
ATOM    121 2HB  ALA A   8       0.263   2.380   3.489  1.00  0.00           H  
ATOM    122 3HB  ALA A   8      -0.030   1.390   2.041  1.00  0.00           H  
ATOM    123  N   PRO A   9      -2.771  -0.424   3.692  1.00  0.00           N  
ATOM    124  CA  PRO A   9      -3.832  -1.283   3.180  1.00  0.00           C  
ATOM    125  C   PRO A   9      -3.834  -1.309   1.657  1.00  0.00           C  
ATOM    126  O   PRO A   9      -3.462  -0.330   1.010  1.00  0.00           O  
ATOM    127  CB  PRO A   9      -5.102  -0.630   3.735  1.00  0.00           C  
ATOM    128  CG  PRO A   9      -4.658   0.010   5.007  1.00  0.00           C  
ATOM    129  CD  PRO A   9      -3.286   0.547   4.697  1.00  0.00           C  
ATOM    130  HA  PRO A   9      -3.702  -2.298   3.584  1.00  0.00           H  
ATOM    131 1HB  PRO A   9      -5.501   0.094   3.010  1.00  0.00           H  
ATOM    132 2HB  PRO A   9      -5.880  -1.392   3.890  1.00  0.00           H  
ATOM    133 1HG  PRO A   9      -5.365   0.799   5.302  1.00  0.00           H  
ATOM    134 2HG  PRO A   9      -4.649  -0.730   5.821  1.00  0.00           H  
ATOM    135 1HD  PRO A   9      -3.375   1.558   4.271  1.00  0.00           H  
ATOM    136 2HD  PRO A   9      -2.682   0.565   5.616  1.00  0.00           H  
ATOM    137  N   PRO A  10      -4.255  -2.434   1.090  1.00  0.00           N  
ATOM    138  CA  PRO A  10      -4.343  -2.576  -0.359  1.00  0.00           C  
ATOM    139  C   PRO A  10      -5.336  -1.583  -0.950  1.00  0.00           C  
ATOM    140  O   PRO A  10      -6.542  -1.831  -0.966  1.00  0.00           O  
ATOM    141  CB  PRO A  10      -4.817  -4.022  -0.536  1.00  0.00           C  
ATOM    142  CG  PRO A  10      -4.385  -4.704   0.717  1.00  0.00           C  
ATOM    143  CD  PRO A  10      -4.612  -3.681   1.798  1.00  0.00           C  
ATOM    144  HA  PRO A  10      -3.345  -2.432  -0.798  1.00  0.00           H  
ATOM    145 1HB  PRO A  10      -5.907  -4.045  -0.680  1.00  0.00           H  
ATOM    146 2HB  PRO A  10      -4.364  -4.459  -1.438  1.00  0.00           H  
ATOM    147 1HG  PRO A  10      -4.972  -5.621   0.872  1.00  0.00           H  
ATOM    148 2HG  PRO A  10      -3.331  -5.011   0.639  1.00  0.00           H  
ATOM    149 1HD  PRO A  10      -5.668  -3.699   2.105  1.00  0.00           H  
ATOM    150 2HD  PRO A  10      -3.955  -3.898   2.653  1.00  0.00           H  
