# Supplementary material for: Accurate de novo design of membrane-traversing macrocycles
Source: Cell. 2022 Sep 15;185(19):3520–3532.e26. doi: 10.1016/j.cell.2022.07.019 (PMC9490236; doi:10.1016/j.cell.2022.07.019)
Supplement: Data S2. Amino acid sequences and computational models, related to Figures 1 and 3 [file mmc6.zip › Supplemental_Data_File_2/design_models/10-mers/D10.52.pdb]

ATOM      1  N   ILE A   1       4.157   0.756  -2.284  1.00  0.00           N  
ATOM      2  CA  ILE A   1       3.245   1.269  -3.299  1.00  0.00           C  
ATOM      3  C   ILE A   1       2.344   2.358  -2.730  1.00  0.00           C  
ATOM      4  O   ILE A   1       1.645   3.049  -3.472  1.00  0.00           O  
ATOM      5  CB  ILE A   1       2.378   0.137  -3.882  1.00  0.00           C  
ATOM      6  CG1 ILE A   1       1.512  -0.490  -2.786  1.00  0.00           C  
ATOM      7  CG2 ILE A   1       3.254  -0.917  -4.541  1.00  0.00           C  
ATOM      8  CD1 ILE A   1       0.494  -1.480  -3.305  1.00  0.00           C  
ATOM      9  H   ILE A   1       3.791   0.501  -1.378  1.00  0.00           H  
ATOM     10  HA  ILE A   1       3.834   1.702  -4.106  1.00  0.00           H  
ATOM     11  HB  ILE A   1       1.697   0.547  -4.626  1.00  0.00           H  
ATOM     12 1HG1 ILE A   1       2.150  -1.001  -2.066  1.00  0.00           H  
ATOM     13 2HG1 ILE A   1       0.980   0.296  -2.249  1.00  0.00           H  
ATOM     14 1HG2 ILE A   1       2.626  -1.710  -4.947  1.00  0.00           H  
ATOM     15 2HG2 ILE A   1       3.828  -0.461  -5.347  1.00  0.00           H  
ATOM     16 3HG2 ILE A   1       3.937  -1.337  -3.802  1.00  0.00           H  
ATOM     17 1HD1 ILE A   1      -0.081  -1.881  -2.470  1.00  0.00           H  
ATOM     18 2HD1 ILE A   1      -0.179  -0.979  -4.002  1.00  0.00           H  
ATOM     19 3HD1 ILE A   1       1.006  -2.294  -3.816  1.00  0.00           H  
ATOM     20  N   DVA A   2       2.367   2.504  -1.409  1.00  0.00           N  
ATOM     21  CA  DVA A   2       1.556   3.510  -0.734  1.00  0.00           C  
ATOM     22  C   DVA A   2       0.469   2.862   0.114  1.00  0.00           C  
ATOM     23  O   DVA A   2       0.760   2.101   1.037  1.00  0.00           O  
ATOM     24  CB  DVA A   2       2.441   4.398   0.161  1.00  0.00           C  
ATOM     25  CG1 DVA A   2       1.603   5.470   0.842  1.00  0.00           C  
ATOM     26  CG2 DVA A   2       3.551   5.025  -0.668  1.00  0.00           C  
ATOM     27  H   DVA A   2       2.963   1.902  -0.859  1.00  0.00           H  
ATOM     28  HA  DVA A   2       1.082   4.137  -1.490  1.00  0.00           H  
ATOM     29  HB  DVA A   2       2.877   3.783   0.948  1.00  0.00           H  
ATOM     30 1HG1 DVA A   2       2.245   6.088   1.471  1.00  0.00           H  
ATOM     31 2HG1 DVA A   2       0.838   4.998   1.458  1.00  0.00           H  
ATOM     32 3HG1 DVA A   2       1.128   6.095   0.086  1.00  0.00           H  
ATOM     33 1HG2 DVA A   2       4.173   5.651  -0.029  1.00  0.00           H  
ATOM     34 2HG2 DVA A   2       3.114   5.635  -1.459  1.00  0.00           H  
ATOM     35 3HG2 DVA A   2       4.162   4.239  -1.112  1.00  0.00           H  
ATOM     36  N   LEU A   3      -0.784   3.169  -0.203  1.00  0.00           N  
ATOM     37  CA  LEU A   3      -1.918   2.497   0.419  1.00  0.00           C  
ATOM     38  C   LEU A   3      -2.982   2.144  -0.612  1.00  0.00           C  
ATOM     39  O   LEU A   3      -3.944   2.887  -0.807  1.00  0.00           O  
ATOM     40  CB  LEU A   3      -2.529   3.387   1.509  1.00  0.00           C  
ATOM     41  CG  LEU A   3      -1.654   3.616   2.748  1.00  0.00           C  
ATOM     42  CD1 LEU A   3      -2.286   4.688   3.625  1.00  0.00           C  
ATOM     43  CD2 LEU A   3      -1.501   2.307   3.510  1.00  0.00           C  
ATOM     44  CN  LEU A   3      -1.029   4.198  -1.194  1.00  0.00           C  
ATOM     45  HA  LEU A   3      -1.565   1.575   0.877  1.00  0.00           H  
ATOM     46 1HB  LEU A   3      -2.752   4.361   1.077  1.00  0.00           H  
ATOM     47 2HB  LEU A   3      -3.464   2.937   1.842  1.00  0.00           H  
ATOM     48  HG  LEU A   3      -0.672   3.973   2.439  1.00  0.00           H  
ATOM     49 1HD1 LEU A   3      -1.664   4.851   4.506  1.00  0.00           H  
ATOM     50 2HD1 LEU A   3      -2.366   5.618   3.062  1.00  0.00           H  
ATOM     51 3HD1 LEU A   3      -3.279   4.365   3.937  1.00  0.00           H  
ATOM     52 1HD2 LEU A   3      -0.878   2.470   4.390  1.00  0.00           H  
ATOM     53 2HD2 LEU A   3      -2.483   1.950   3.820  1.00  0.00           H  
ATOM     54 3HD2 LEU A   3      -1.031   1.564   2.865  1.00  0.00           H  
ATOM     55 1HN  LEU A   3      -2.081   4.453  -1.257  1.00  0.00           H  
ATOM     56 2HN  LEU A   3      -0.476   5.090  -0.940  1.00  0.00           H  
ATOM     57 3HN  LEU A   3      -0.695   3.839  -2.158  1.00  0.00           H  
ATOM     58  N   PHE A   4      -2.804   1.004  -1.272  1.00  0.00           N  
ATOM     59  CA  PHE A   4      -3.665   0.620  -2.384  1.00  0.00           C  
ATOM     60  C   PHE A   4      -4.081  -0.842  -2.280  1.00  0.00           C  
ATOM     61  O   PHE A   4      -3.918  -1.613  -3.226  1.00  0.00           O  
ATOM     62  CB  PHE A   4      -2.955   0.860  -3.718  1.00  0.00           C  
ATOM     63  CG  PHE A   4      -2.730   2.312  -4.032  1.00  0.00           C  
ATOM     64  CD1 PHE A   4      -3.649   3.272  -3.635  1.00  0.00           C  
ATOM     65  CD2 PHE A   4      -1.602   2.720  -4.727  1.00  0.00           C  
ATOM     66  CE1 PHE A   4      -3.443   4.608  -3.924  1.00  0.00           C  
ATOM     67  CE2 PHE A   4      -1.394   4.054  -5.017  1.00  0.00           C  
ATOM     68  CZ  PHE A   4      -2.316   4.999  -4.615  1.00  0.00           C  
ATOM     69  CN  PHE A   4      -1.727   0.120  -0.875  1.00  0.00           C  
ATOM     70  HA  PHE A   4      -4.564   1.235  -2.354  1.00  0.00           H  
ATOM     71 1HB  PHE A   4      -1.987   0.361  -3.708  1.00  0.00           H  
ATOM     72 2HB  PHE A   4      -3.540   0.423  -4.525  1.00  0.00           H  
ATOM     73  HD1 PHE A   4      -4.540   2.963  -3.088  1.00  0.00           H  
ATOM     74  HD2 PHE A   4      -0.874   1.973  -5.045  1.00  0.00           H  
ATOM     75  HE1 PHE A   4      -4.173   5.352  -3.606  1.00  0.00           H  
ATOM     76  HE2 PHE A   4      -0.502   4.362  -5.563  1.00  0.00           H  
ATOM     77  HZ  PHE A   4      -2.154   6.051  -4.844  1.00  0.00           H  
ATOM     78 1HN  PHE A   4      -1.654  -0.742  -1.527  1.00  0.00           H  
ATOM     79 2HN  PHE A   4      -0.788   0.652  -0.907  1.00  0.00           H  
ATOM     80 3HN  PHE A   4      -1.909  -0.216   0.137  1.00  0.00           H  
ATOM     81  N   DPH A   5      -4.618  -1.218  -1.124  1.00  0.00           N  
ATOM     82  CA  DPH A   5      -4.738  -2.624  -0.757  1.00  0.00           C  
ATOM     83  C   DPH A   5      -3.596  -3.056   0.154  1.00  0.00           C  
ATOM     84  O   DPH A   5      -3.637  -2.834   1.364  1.00  0.00           O  
ATOM     85  CB  DPH A   5      -6.077  -2.882  -0.063  1.00  0.00           C  
ATOM     86  CG  DPH A   5      -7.261  -2.812  -0.984  1.00  0.00           C  
ATOM     87  CD1 DPH A   5      -7.087  -2.772  -2.360  1.00  0.00           C  
ATOM     88  CD2 DPH A   5      -8.552  -2.785  -0.478  1.00  0.00           C  
ATOM     89  CE1 DPH A   5      -8.176  -2.708  -3.208  1.00  0.00           C  
ATOM     90  CE2 DPH A   5      -9.642  -2.720  -1.324  1.00  0.00           C  
ATOM     91  CZ  DPH A   5      -9.453  -2.681  -2.691  1.00  0.00           C  
ATOM     92  CN  DPH A   5      -5.096  -0.205  -0.205  1.00  0.00           C  
ATOM     93  HA  DPH A   5      -4.697  -3.224  -1.666  1.00  0.00           H  
ATOM     94 1HB  DPH A   5      -6.221  -2.152   0.732  1.00  0.00           H  
ATOM     95 2HB  DPH A   5      -6.063  -3.869   0.398  1.00  0.00           H  
ATOM     96  HD1 DPH A   5      -6.076  -2.792  -2.769  1.00  0.00           H  
ATOM     97  HD2 DPH A   5      -8.701  -2.816   0.602  1.00  0.00           H  
ATOM     98  HE1 DPH A   5      -8.024  -2.677  -4.287  1.00  0.00           H  
ATOM     99  HE2 DPH A   5     -10.651  -2.699  -0.913  1.00  0.00           H  
ATOM    100  HZ  DPH A   5     -10.312  -2.631  -3.359  1.00  0.00           H  
ATOM    101 1HN  DPH A   5      -5.913  -0.571   0.406  1.00  0.00           H  
ATOM    102 2HN  DPH A   5      -5.443   0.656  -0.758  1.00  0.00           H  
ATOM    103 3HN  DPH A   5      -4.280   0.094   0.438  1.00  0.00           H  
ATOM    104  N   PRO A   6      -2.577  -3.672  -0.435  1.00  0.00           N  
ATOM    105  CA  PRO A   6      -1.369  -4.030   0.300  1.00  0.00           C  
ATOM    106  C   PRO A   6      -0.793  -2.825   1.032  1.00  0.00           C  
ATOM    107  O   PRO A   6      -0.073  -2.016   0.445  1.00  0.00           O  
ATOM    108  CB  PRO A   6      -0.428  -4.524  -0.803  1.00  0.00           C  
ATOM    109  CG  PRO A   6      -1.343  -5.034  -1.864  1.00  0.00           C  
ATOM    110  CD  PRO A   6      -2.491  -4.060  -1.868  1.00  0.00           C  
ATOM    111  HA  PRO A   6      -1.604  -4.837   1.009  1.00  0.00           H  
ATOM    112 1HB  PRO A   6       0.210  -3.698  -1.151  1.00  0.00           H  
ATOM    113 2HB  PRO A   6       0.241  -5.301  -0.406  1.00  0.00           H  
ATOM    114 1HG  PRO A   6      -0.819  -5.075  -2.830  1.00  0.00           H  
ATOM    115 2HG  PRO A   6      -1.660  -6.061  -1.630  1.00  0.00           H  
ATOM    116 1HD  PRO A   6      -2.242  -3.202  -2.511  1.00  0.00           H  
ATOM    117 2HD  PRO A   6      -3.399  -4.565  -2.228  1.00  0.00           H  
ATOM    118  N   ALA A   7      -1.113  -2.710   2.316  1.00  0.00           N  
ATOM    119  CA  ALA A   7      -0.386  -1.816   3.210  1.00  0.00           C  
ATOM    120  C   ALA A   7       1.057  -2.268   3.388  1.00  0.00           C  
ATOM    121  O   ALA A   7       1.359  -3.459   3.312  1.00  0.00           O  
ATOM    122  CB  ALA A   7      -1.085  -1.733   4.559  1.00  0.00           C  
ATOM    123  H   ALA A   7      -1.879  -3.256   2.683  1.00  0.00           H  
ATOM    124  HA  ALA A   7      -0.372  -0.824   2.758  1.00  0.00           H  
ATOM    125 1HB  ALA A   7      -0.530  -1.062   5.216  1.00  0.00           H  
ATOM    126 2HB  ALA A   7      -2.097  -1.352   4.423  1.00  0.00           H  
ATOM    127 3HB  ALA A   7      -1.128  -2.725   5.007  1.00  0.00           H  
ATOM    128  N   DPH A   8       1.947  -1.310   3.625  1.00  0.00           N  
ATOM    129  CA  DPH A   8       3.325  -1.617   3.988  1.00  0.00           C  
ATOM    130  C   DPH A   8       4.207  -1.733   2.751  1.00  0.00           C  
ATOM    131  O   DPH A   8       5.287  -1.146   2.690  1.00  0.00           O  
ATOM    132  CB  DPH A   8       3.884  -0.541   4.920  1.00  0.00           C  
ATOM    133  CG  DPH A   8       3.191  -0.473   6.252  1.00  0.00           C  
ATOM    134  CD1 DPH A   8       2.341  -1.490   6.660  1.00  0.00           C  
ATOM    135  CD2 DPH A   8       3.387   0.607   7.098  1.00  0.00           C  
ATOM    136  CE1 DPH A   8       1.703  -1.429   7.885  1.00  0.00           C  
ATOM    137  CE2 DPH A   8       2.750   0.672   8.322  1.00  0.00           C  
ATOM    138  CZ  DPH A   8       1.907  -0.348   8.715  1.00  0.00           C  
ATOM    139  CN  DPH A   8       1.537   0.076   3.522  1.00  0.00           C  
ATOM    140  HA  DPH A   8       3.340  -2.573   4.511  1.00  0.00           H  
ATOM    141 1HB  DPH A   8       3.799   0.434   4.443  1.00  0.00           H  
ATOM    142 2HB  DPH A   8       4.942  -0.727   5.097  1.00  0.00           H  
ATOM    143  HD1 DPH A   8       2.179  -2.345   6.002  1.00  0.00           H  
ATOM    144  HD2 DPH A   8       4.053   1.413   6.787  1.00  0.00           H  
ATOM    145  HE1 DPH A   8       1.039  -2.236   8.193  1.00  0.00           H  
ATOM    146  HE2 DPH A   8       2.913   1.527   8.978  1.00  0.00           H  
ATOM    147  HZ  DPH A   8       1.406  -0.299   9.681  1.00  0.00           H  
ATOM    148 1HN  DPH A   8       2.338   0.754   3.790  1.00  0.00           H  
ATOM    149 2HN  DPH A   8       0.698   0.260   4.179  1.00  0.00           H  
ATOM    150 3HN  DPH A   8       1.234   0.273   2.501  1.00  0.00           H  
ATOM    151  N   ALA A   9       3.741  -2.495   1.767  1.00  0.00           N  
ATOM    152  CA  ALA A   9       4.417  -2.581   0.479  1.00  0.00           C  
ATOM    153  C   ALA A   9       4.752  -1.197  -0.062  1.00  0.00           C  
ATOM    154  O   ALA A   9       4.034  -0.230   0.193  1.00  0.00           O  
ATOM    155  CB  ALA A   9       3.559  -3.345  -0.519  1.00  0.00           C  
ATOM    156  H   ALA A   9       2.895  -3.027   1.916  1.00  0.00           H  
ATOM    157  HA  ALA A   9       5.354  -3.119   0.624  1.00  0.00           H  
ATOM    158 1HB  ALA A   9       4.077  -3.402  -1.476  1.00  0.00           H  
ATOM    159 2HB  ALA A   9       3.376  -4.353  -0.145  1.00  0.00           H  
ATOM    160 3HB  ALA A   9       2.609  -2.830  -0.651  1.00  0.00           H  
ATOM    161  N   PRO A  10       5.847  -1.109  -0.809  1.00  0.00           N  
ATOM    162  CA  PRO A  10       6.311   0.167  -1.341  1.00  0.00           C  
ATOM    163  C   PRO A  10       5.457   0.615  -2.520  1.00  0.00           C  
ATOM    164  O   PRO A  10       5.964   0.829  -3.621  1.00  0.00           O  
ATOM    165  CB  PRO A  10       7.749  -0.140  -1.770  1.00  0.00           C  
ATOM    166  CG  PRO A  10       7.719  -1.584  -2.140  1.00  0.00           C  
ATOM    167  CD  PRO A  10       6.812  -2.214  -1.116  1.00  0.00           C  
ATOM    168  HA  PRO A  10       6.290   0.922  -0.541  1.00  0.00           H  
ATOM    169 1HB  PRO A  10       8.038   0.509  -2.609  1.00  0.00           H  
ATOM    170 2HB  PRO A  10       8.442   0.075  -0.944  1.00  0.00           H  
ATOM    171 1HG  PRO A  10       7.347  -1.706  -3.168  1.00  0.00           H  
ATOM    172 2HG  PRO A  10       8.736  -2.003  -2.119  1.00  0.00           H  
ATOM    173 1HD  PRO A  10       6.310  -3.087  -1.559  1.00  0.00           H  
ATOM    174 2HD  PRO A  10       7.401  -2.510  -0.236  1.00  0.00           H  
