# Supplementary material for: Accurate de novo design of membrane-traversing macrocycles
Source: Cell. 2022 Sep 15;185(19):3520–3532.e26. doi: 10.1016/j.cell.2022.07.019 (PMC9490236; doi:10.1016/j.cell.2022.07.019)
Supplement: Data S2. Amino acid sequences and computational models, related to Figures 1 and 3 [file mmc6.zip › Supplemental_Data_File_2/design_models/10-mers/D10.50.pdb]

ATOM      1  N   LEU A   1       0.419  -5.324  -1.548  1.00  0.00           N  
ATOM      2  CA  LEU A   1       1.808  -4.929  -1.753  1.00  0.00           C  
ATOM      3  C   LEU A   1       1.916  -3.804  -2.774  1.00  0.00           C  
ATOM      4  O   LEU A   1       3.002  -3.508  -3.272  1.00  0.00           O  
ATOM      5  CB  LEU A   1       2.638  -6.132  -2.219  1.00  0.00           C  
ATOM      6  CG  LEU A   1       2.708  -7.312  -1.240  1.00  0.00           C  
ATOM      7  CD1 LEU A   1       3.492  -8.452  -1.875  1.00  0.00           C  
ATOM      8  CD2 LEU A   1       3.358  -6.857   0.058  1.00  0.00           C  
ATOM      9  CN  LEU A   1      -0.120  -6.430  -2.314  1.00  0.00           C  
ATOM     10  HA  LEU A   1       2.209  -4.572  -0.805  1.00  0.00           H  
ATOM     11 1HB  LEU A   1       2.220  -6.502  -3.154  1.00  0.00           H  
ATOM     12 2HB  LEU A   1       3.658  -5.798  -2.408  1.00  0.00           H  
ATOM     13  HG  LEU A   1       1.700  -7.674  -1.034  1.00  0.00           H  
ATOM     14 1HD1 LEU A   1       3.541  -9.291  -1.179  1.00  0.00           H  
ATOM     15 2HD1 LEU A   1       2.995  -8.771  -2.791  1.00  0.00           H  
ATOM     16 3HD1 LEU A   1       4.501  -8.115  -2.107  1.00  0.00           H  
ATOM     17 1HD2 LEU A   1       3.407  -7.695   0.754  1.00  0.00           H  
ATOM     18 2HD2 LEU A   1       4.366  -6.496  -0.147  1.00  0.00           H  
ATOM     19 3HD2 LEU A   1       2.768  -6.053   0.498  1.00  0.00           H  
ATOM     20 1HN  LEU A   1       0.639  -6.904  -2.924  1.00  0.00           H  
ATOM     21 2HN  LEU A   1      -0.534  -7.171  -1.645  1.00  0.00           H  
ATOM     22 3HN  LEU A   1      -0.907  -6.056  -2.955  1.00  0.00           H  
ATOM     23  N   VAL A   2       0.784  -3.180  -3.082  1.00  0.00           N  
ATOM     24  CA  VAL A   2       0.681  -2.311  -4.248  1.00  0.00           C  
ATOM     25  C   VAL A   2       0.948  -0.858  -3.878  1.00  0.00           C  
ATOM     26  O   VAL A   2       0.054  -0.015  -3.949  1.00  0.00           O  
ATOM     27  CB  VAL A   2      -0.719  -2.428  -4.879  1.00  0.00           C  
ATOM     28  CG1 VAL A   2      -0.802  -1.593  -6.148  1.00  0.00           C  
ATOM     29  CG2 VAL A   2      -1.034  -3.887  -5.172  1.00  0.00           C  
ATOM     30  H   VAL A   2      -0.026  -3.311  -2.493  1.00  0.00           H  
ATOM     31  HA  VAL A   2       1.427  -2.622  -4.978  1.00  0.00           H  
ATOM     32  HB  VAL A   2      -1.456  -2.029  -4.182  1.00  0.00           H  
ATOM     33 1HG1 VAL A   2      -1.798  -1.687  -6.581  1.00  0.00           H  
ATOM     34 2HG1 VAL A   2      -0.608  -0.547  -5.908  1.00  0.00           H  
ATOM     35 3HG1 VAL A   2      -0.061  -1.945  -6.865  1.00  0.00           H  
ATOM     36 1HG2 VAL A   2      -2.026  -3.962  -5.618  1.00  0.00           H  
ATOM     37 2HG2 VAL A   2      -0.294  -4.288  -5.865  1.00  0.00           H  
ATOM     38 3HG2 VAL A   2      -1.010  -4.458  -4.244  1.00  0.00           H  
ATOM     39  N   DPH A   3       2.184  -0.572  -3.482  1.00  0.00           N  
ATOM     40  CA  DPH A   3       2.574   0.780  -3.101  1.00  0.00           C  
ATOM     41  C   DPH A   3       3.297   0.788  -1.760  1.00  0.00           C  
ATOM     42  O   DPH A   3       4.512   0.978  -1.701  1.00  0.00           O  
ATOM     43  CB  DPH A   3       3.472   1.399  -4.174  1.00  0.00           C  
ATOM     44  CG  DPH A   3       2.841   1.451  -5.536  1.00  0.00           C  
ATOM     45  CD1 DPH A   3       3.079   0.450  -6.465  1.00  0.00           C  
ATOM     46  CD2 DPH A   3       2.007   2.501  -5.890  1.00  0.00           C  
ATOM     47  CE1 DPH A   3       2.499   0.497  -7.719  1.00  0.00           C  
ATOM     48  CE2 DPH A   3       1.427   2.551  -7.143  1.00  0.00           C  
ATOM     49  CZ  DPH A   3       1.673   1.547  -8.058  1.00  0.00           C  
ATOM     50  H   DPH A   3       2.872  -1.311  -3.444  1.00  0.00           H  
ATOM     51  HA  DPH A   3       1.673   1.387  -3.009  1.00  0.00           H  
ATOM     52 1HB  DPH A   3       4.396   0.827  -4.249  1.00  0.00           H  
ATOM     53 2HB  DPH A   3       3.739   2.414  -3.883  1.00  0.00           H  
ATOM     54  HD1 DPH A   3       3.733  -0.380  -6.198  1.00  0.00           H  
ATOM     55  HD2 DPH A   3       1.812   3.294  -5.167  1.00  0.00           H  
ATOM     56  HE1 DPH A   3       2.695  -0.297  -8.439  1.00  0.00           H  
ATOM     57  HE2 DPH A   3       0.774   3.382  -7.409  1.00  0.00           H  
ATOM     58  HZ  DPH A   3       1.214   1.585  -9.045  1.00  0.00           H  
ATOM     59  N   DLE A   4       2.543   0.581  -0.686  1.00  0.00           N  
ATOM     60  CA  DLE A   4       3.051   0.808   0.662  1.00  0.00           C  
ATOM     61  C   DLE A   4       2.460   2.075   1.267  1.00  0.00           C  
ATOM     62  O   DLE A   4       1.278   2.118   1.609  1.00  0.00           O  
ATOM     63  CB  DLE A   4       2.729  -0.394   1.560  1.00  0.00           C  
ATOM     64  CG  DLE A   4       3.296  -1.742   1.097  1.00  0.00           C  
ATOM     65  CD1 DLE A   4       2.830  -2.841   2.042  1.00  0.00           C  
ATOM     66  CD2 DLE A   4       4.815  -1.665   1.053  1.00  0.00           C  
ATOM     67  CN  DLE A   4       1.181   0.117  -0.858  1.00  0.00           C  
ATOM     68  HA  DLE A   4       4.134   0.927   0.608  1.00  0.00           H  
ATOM     69 1HB  DLE A   4       1.647  -0.496   1.627  1.00  0.00           H  
ATOM     70 2HB  DLE A   4       3.117  -0.196   2.558  1.00  0.00           H  
ATOM     71  HG  DLE A   4       2.916  -1.974   0.102  1.00  0.00           H  
ATOM     72 1HD1 DLE A   4       3.234  -3.799   1.713  1.00  0.00           H  
ATOM     73 2HD1 DLE A   4       1.741  -2.886   2.038  1.00  0.00           H  
ATOM     74 3HD1 DLE A   4       3.182  -2.627   3.050  1.00  0.00           H  
ATOM     75 1HD2 DLE A   4       5.219  -2.623   0.723  1.00  0.00           H  
ATOM     76 2HD2 DLE A   4       5.196  -1.434   2.048  1.00  0.00           H  
ATOM     77 3HD2 DLE A   4       5.120  -0.884   0.357  1.00  0.00           H  
ATOM     78 1HN  DLE A   4       0.662   0.035   0.090  1.00  0.00           H  
ATOM     79 2HN  DLE A   4       1.183  -0.854  -1.332  1.00  0.00           H  
ATOM     80 3HN  DLE A   4       0.653   0.817  -1.491  1.00  0.00           H  
ATOM     81  N   DPR A   5       3.289   3.105   1.397  1.00  0.00           N  
ATOM     82  CA  DPR A   5       2.849   4.376   1.960  1.00  0.00           C  
ATOM     83  C   DPR A   5       2.100   4.169   3.270  1.00  0.00           C  
ATOM     84  O   DPR A   5       2.512   3.372   4.113  1.00  0.00           O  
ATOM     85  CB  DPR A   5       4.165   5.131   2.175  1.00  0.00           C  
ATOM     86  CG  DPR A   5       5.054   4.633   1.087  1.00  0.00           C  
ATOM     87  CD  DPR A   5       4.718   3.170   0.969  1.00  0.00           C  
ATOM     88  HA  DPR A   5       2.212   4.894   1.228  1.00  0.00           H  
ATOM     89 1HB  DPR A   5       4.560   4.920   3.180  1.00  0.00           H  
ATOM     90 2HB  DPR A   5       3.989   6.216   2.120  1.00  0.00           H  
ATOM     91 1HG  DPR A   5       6.108   4.806   1.350  1.00  0.00           H  
ATOM     92 2HG  DPR A   5       4.864   5.188   0.157  1.00  0.00           H  
ATOM     93 1HD  DPR A   5       5.360   2.590   1.649  1.00  0.00           H  
ATOM     94 2HD  DPR A   5       4.860   2.844  -0.072  1.00  0.00           H  
ATOM     95  N   PHE A   6       0.996   4.891   3.435  1.00  0.00           N  
ATOM     96  CA  PHE A   6       0.048   4.607   4.505  1.00  0.00           C  
ATOM     97  C   PHE A   6      -1.286   4.129   3.947  1.00  0.00           C  
ATOM     98  O   PHE A   6      -2.347   4.474   4.467  1.00  0.00           O  
ATOM     99  CB  PHE A   6      -0.171   5.850   5.369  1.00  0.00           C  
ATOM    100  CG  PHE A   6       1.059   6.300   6.106  1.00  0.00           C  
ATOM    101  CD1 PHE A   6       1.763   7.420   5.691  1.00  0.00           C  
ATOM    102  CD2 PHE A   6       1.513   5.604   7.216  1.00  0.00           C  
ATOM    103  CE1 PHE A   6       2.894   7.835   6.369  1.00  0.00           C  
ATOM    104  CE2 PHE A   6       2.643   6.016   7.896  1.00  0.00           C  
ATOM    105  CZ  PHE A   6       3.334   7.133   7.471  1.00  0.00           C  
ATOM    106  CN  PHE A   6       0.729   5.989   2.528  1.00  0.00           C  
ATOM    107  HA  PHE A   6       0.461   3.817   5.132  1.00  0.00           H  
ATOM    108 1HB  PHE A   6      -0.511   6.673   4.742  1.00  0.00           H  
ATOM    109 2HB  PHE A   6      -0.952   5.652   6.101  1.00  0.00           H  
ATOM    110  HD1 PHE A   6       1.414   7.976   4.820  1.00  0.00           H  
ATOM    111  HD2 PHE A   6       0.968   4.721   7.551  1.00  0.00           H  
ATOM    112  HE1 PHE A   6       3.438   8.717   6.032  1.00  0.00           H  
ATOM    113  HE2 PHE A   6       2.989   5.460   8.767  1.00  0.00           H  
ATOM    114  HZ  PHE A   6       4.225   7.459   8.005  1.00  0.00           H  
ATOM    115 1HN  PHE A   6       0.029   6.698   2.953  1.00  0.00           H  
ATOM    116 2HN  PHE A   6       1.648   6.509   2.303  1.00  0.00           H  
ATOM    117 3HN  PHE A   6       0.316   5.589   1.612  1.00  0.00           H  
ATOM    118  N   ILE A   7      -1.226   3.332   2.885  1.00  0.00           N  
ATOM    119  CA  ILE A   7      -2.431   2.856   2.215  1.00  0.00           C  
ATOM    120  C   ILE A   7      -2.493   1.334   2.209  1.00  0.00           C  
ATOM    121  O   ILE A   7      -1.655   0.672   1.597  1.00  0.00           O  
ATOM    122  CB  ILE A   7      -2.498   3.378   0.769  1.00  0.00           C  
ATOM    123  CG1 ILE A   7      -2.630   4.903   0.758  1.00  0.00           C  
ATOM    124  CG2 ILE A   7      -3.658   2.735   0.024  1.00  0.00           C  
ATOM    125  CD1 ILE A   7      -2.456   5.521  -0.611  1.00  0.00           C  
ATOM    126  H   ILE A   7      -0.323   3.049   2.533  1.00  0.00           H  
ATOM    127  HA  ILE A   7      -3.298   3.230   2.758  1.00  0.00           H  
ATOM    128  HB  ILE A   7      -1.569   3.139   0.252  1.00  0.00           H  
ATOM    129 1HG1 ILE A   7      -3.610   5.187   1.138  1.00  0.00           H  
ATOM    130 2HG1 ILE A   7      -1.884   5.338   1.424  1.00  0.00           H  
ATOM    131 1HG2 ILE A   7      -3.691   3.116  -0.996  1.00  0.00           H  
ATOM    132 2HG2 ILE A   7      -3.522   1.655   0.004  1.00  0.00           H  
ATOM    133 3HG2 ILE A   7      -4.593   2.974   0.531  1.00  0.00           H  
ATOM    134 1HD1 ILE A   7      -2.562   6.604  -0.538  1.00  0.00           H  
ATOM    135 2HD1 ILE A   7      -1.465   5.280  -0.996  1.00  0.00           H  
ATOM    136 3HD1 ILE A   7      -3.214   5.128  -1.287  1.00  0.00           H  
ATOM    137  N   PRO A   8      -3.490   0.785   2.894  1.00  0.00           N  
ATOM    138  CA  PRO A   8      -3.574  -0.655   3.104  1.00  0.00           C  
ATOM    139  C   PRO A   8      -4.189  -1.353   1.897  1.00  0.00           C  
ATOM    140  O   PRO A   8      -5.315  -1.846   1.961  1.00  0.00           O  
ATOM    141  CB  PRO A   8      -4.470  -0.771   4.341  1.00  0.00           C  
ATOM    142  CG  PRO A   8      -5.383   0.403   4.242  1.00  0.00           C  
ATOM    143  CD  PRO A   8      -4.510   1.514   3.723  1.00  0.00           C  
ATOM    144  HA  PRO A   8      -2.567  -1.050   3.307  1.00  0.00           H  
ATOM    145 1HB  PRO A   8      -5.006  -1.732   4.329  1.00  0.00           H  
ATOM    146 2HB  PRO A   8      -3.855  -0.758   5.254  1.00  0.00           H  
ATOM    147 1HG  PRO A   8      -6.223   0.175   3.570  1.00  0.00           H  
ATOM    148 2HG  PRO A   8      -5.817   0.630   5.227  1.00  0.00           H  
ATOM    149 1HD  PRO A   8      -5.114   2.200   3.112  1.00  0.00           H  
ATOM    150 2HD  PRO A   8      -4.052   2.047   4.569  1.00  0.00           H  
ATOM    151  N   LEU A   9      -3.444  -1.390   0.798  1.00  0.00           N  
ATOM    152  CA  LEU A   9      -3.888  -2.084  -0.405  1.00  0.00           C  
ATOM    153  C   LEU A   9      -2.842  -3.083  -0.883  1.00  0.00           C  
ATOM    154  O   LEU A   9      -2.164  -2.856  -1.885  1.00  0.00           O  
ATOM    155  CB  LEU A   9      -4.186  -1.074  -1.520  1.00  0.00           C  
ATOM    156  CG  LEU A   9      -5.380  -0.144  -1.273  1.00  0.00           C  
ATOM    157  CD1 LEU A   9      -5.428   0.921  -2.360  1.00  0.00           C  
ATOM    158  CD2 LEU A   9      -6.664  -0.960  -1.250  1.00  0.00           C  
ATOM    159  H   LEU A   9      -2.547  -0.926   0.796  1.00  0.00           H  
ATOM    160  HA  LEU A   9      -4.802  -2.628  -0.173  1.00  0.00           H  
ATOM    161 1HB  LEU A   9      -3.305  -0.451  -1.668  1.00  0.00           H  
ATOM    162 2HB  LEU A   9      -4.377  -1.621  -2.443  1.00  0.00           H  
ATOM    163  HG  LEU A   9      -5.255   0.363  -0.315  1.00  0.00           H  
ATOM    164 1HD1 LEU A   9      -6.277   1.583  -2.184  1.00  0.00           H  
ATOM    165 2HD1 LEU A   9      -4.506   1.503  -2.340  1.00  0.00           H  
ATOM    166 3HD1 LEU A   9      -5.536   0.444  -3.333  1.00  0.00           H  
ATOM    167 1HD2 LEU A   9      -7.513  -0.299  -1.073  1.00  0.00           H  
ATOM    168 2HD2 LEU A   9      -6.790  -1.466  -2.207  1.00  0.00           H  
ATOM    169 3HD2 LEU A   9      -6.609  -1.701  -0.452  1.00  0.00           H  
ATOM    170  N   DPR A  10      -2.715  -4.190  -0.159  1.00  0.00           N  
ATOM    171  CA  DPR A  10      -1.778  -5.244  -0.528  1.00  0.00           C  
ATOM    172  C   DPR A  10      -0.364  -4.696  -0.677  1.00  0.00           C  
ATOM    173  O   DPR A  10       0.009  -3.726  -0.017  1.00  0.00           O  
ATOM    174  CB  DPR A  10      -1.883  -6.225   0.644  1.00  0.00           C  
ATOM    175  CG  DPR A  10      -3.275  -6.047   1.146  1.00  0.00           C  
ATOM    176  CD  DPR A  10      -3.532  -4.569   1.021  1.00  0.00           C  
ATOM    177  HA  DPR A  10      -2.112  -5.713  -1.466  1.00  0.00           H  
ATOM    178 1HB  DPR A  10      -1.123  -5.988   1.403  1.00  0.00           H  
ATOM    179 2HB  DPR A  10      -1.682  -7.249   0.297  1.00  0.00           H  
ATOM    180 1HG  DPR A  10      -3.354  -6.404   2.183  1.00  0.00           H  
ATOM    181 2HG  DPR A  10      -3.975  -6.651   0.548  1.00  0.00           H  
ATOM    182 1HD  DPR A  10      -3.185  -4.057   1.930  1.00  0.00           H  
ATOM    183 2HD  DPR A  10      -4.607  -4.395   0.864  1.00  0.00           H  
