# Supplementary material for: Accurate de novo design of membrane-traversing macrocycles
Source: Cell. 2022 Sep 15;185(19):3520–3532.e26. doi: 10.1016/j.cell.2022.07.019 (PMC9490236; doi:10.1016/j.cell.2022.07.019)
Supplement: Data S2. Amino acid sequences and computational models, related to Figures 1 and 3 [file mmc6.zip › Supplemental_Data_File_2/design_models/10-mers/D10.42.pdb]

HEADER                                            21-FEB-20   XXXX              
EXPDTA    THEORETICAL MODEL                                                     
REMARK 220                                                                      
REMARK 220 EXPERIMENTAL DETAILS                                                 
REMARK 220  EXPERIMENT TYPE                : THEORETICAL MODELLING              
REMARK 220  DATE OF DATA COLLECTION        : 21-FEB-20                          
REMARK 220                                                                      
REMARK 220 REMARK: MODEL GENERATED BY ROSETTA                                   
REMARK 220  VERSION 2019.50.post.dev+96.master.4bb7883abb1                      
LINK         N   DVA A   1                 C   LEU A  10                  1.33  
ATOM      1  N   DVA A   1      -5.755  13.812  16.550  1.00  0.00           N  
ATOM      2  CA  DVA A   1      -4.813  14.256  17.607  1.00  0.00           C  
ATOM      3  C   DVA A   1      -3.895  13.084  17.942  1.00  0.00           C  
ATOM      4  O   DVA A   1      -3.354  13.002  19.045  1.00  0.00           O  
ATOM      5  CB  DVA A   1      -4.020  15.537  17.202  1.00  0.00           C  
ATOM      6  CG1 DVA A   1      -4.971  16.718  17.025  1.00  0.00           C  
ATOM      7  CG2 DVA A   1      -3.290  15.325  15.902  1.00  0.00           C  
ATOM      8  H   DVA A   1      -5.400  13.286  15.764  1.00  0.00           H  
ATOM      9  HA  DVA A   1      -5.347  14.504  18.531  1.00  0.00           H  
ATOM     10  HB  DVA A   1      -3.318  15.778  17.997  1.00  0.00           H  
ATOM     11 1HG1 DVA A   1      -4.402  17.609  16.761  1.00  0.00           H  
ATOM     12 2HG1 DVA A   1      -5.508  16.891  17.956  1.00  0.00           H  
ATOM     13 3HG1 DVA A   1      -5.682  16.501  16.233  1.00  0.00           H  
ATOM     14 1HG2 DVA A   1      -2.740  16.227  15.644  1.00  0.00           H  
ATOM     15 2HG2 DVA A   1      -4.013  15.105  15.118  1.00  0.00           H  
ATOM     16 3HG2 DVA A   1      -2.605  14.513  15.993  1.00  0.00           H  
ATOM     17  N   DLE A   2      -3.727  12.179  16.977  1.00  0.00           N  
ATOM     18  CA  DLE A   2      -2.936  10.966  17.150  1.00  0.00           C  
ATOM     19  C   DLE A   2      -3.793   9.758  16.789  1.00  0.00           C  
ATOM     20  O   DLE A   2      -4.597   9.846  15.867  1.00  0.00           O  
ATOM     21  CB  DLE A   2      -1.673  10.951  16.273  1.00  0.00           C  
ATOM     22  CG  DLE A   2      -0.635  12.024  16.456  1.00  0.00           C  
ATOM     23  CD1 DLE A   2       0.374  11.843  15.357  1.00  0.00           C  
ATOM     24  CD2 DLE A   2       0.017  11.932  17.814  1.00  0.00           C  
ATOM     25  H   DLE A   2      -4.122  12.381  16.057  1.00  0.00           H  
ATOM     26  HA  DLE A   2      -2.655  10.909  18.193  1.00  0.00           H  
ATOM     27 1HB  DLE A   2      -2.005  11.075  15.258  1.00  0.00           H  
ATOM     28 2HB  DLE A   2      -1.181   9.994  16.349  1.00  0.00           H  
ATOM     29  HG  DLE A   2      -1.086  12.986  16.345  1.00  0.00           H  
ATOM     30 1HD1 DLE A   2       1.138  12.616  15.427  1.00  0.00           H  
ATOM     31 2HD1 DLE A   2      -0.124  11.907  14.399  1.00  0.00           H  
ATOM     32 3HD1 DLE A   2       0.840  10.862  15.446  1.00  0.00           H  
ATOM     33 1HD2 DLE A   2       0.772  12.711  17.903  1.00  0.00           H  
ATOM     34 2HD2 DLE A   2       0.488  10.956  17.931  1.00  0.00           H  
ATOM     35 3HD2 DLE A   2      -0.729  12.071  18.596  1.00  0.00           H  
ATOM     36  N   DPR A   3      -3.613   8.585  17.422  1.00  0.00           N  
ATOM     37  CA  DPR A   3      -4.306   7.334  17.115  1.00  0.00           C  
ATOM     38  C   DPR A   3      -3.750   6.685  15.848  1.00  0.00           C  
ATOM     39  O   DPR A   3      -3.227   5.570  15.897  1.00  0.00           O  
ATOM     40  CB  DPR A   3      -3.997   6.485  18.353  1.00  0.00           C  
ATOM     41  CG  DPR A   3      -2.624   6.953  18.784  1.00  0.00           C  
ATOM     42  CD  DPR A   3      -2.628   8.462  18.523  1.00  0.00           C  
ATOM     43  HA  DPR A   3      -5.385   7.525  17.023  1.00  0.00           H  
ATOM     44 1HB  DPR A   3      -4.027   5.415  18.100  1.00  0.00           H  
ATOM     45 2HB  DPR A   3      -4.766   6.651  19.123  1.00  0.00           H  
ATOM     46 1HG  DPR A   3      -1.850   6.421  18.203  1.00  0.00           H  
ATOM     47 2HG  DPR A   3      -2.452   6.702  19.843  1.00  0.00           H  
ATOM     48 1HD  DPR A   3      -1.624   8.766  18.209  1.00  0.00           H  
ATOM     49 2HD  DPR A   3      -2.969   9.007  19.418  1.00  0.00           H  
ATOM     50  N   DVA A   4      -3.811   7.414  14.740  1.00  0.00           N  
ATOM     51  CA  DVA A   4      -3.274   6.949  13.474  1.00  0.00           C  
ATOM     52  C   DVA A   4      -4.287   7.196  12.359  1.00  0.00           C  
ATOM     53  O   DVA A   4      -5.035   8.161  12.446  1.00  0.00           O  
ATOM     54  CB  DVA A   4      -1.984   7.753  13.151  1.00  0.00           C  
ATOM     55  CG1 DVA A   4      -0.968   7.557  14.282  1.00  0.00           C  
ATOM     56  CG2 DVA A   4      -2.325   9.250  12.930  1.00  0.00           C  
ATOM     57  H   DVA A   4      -4.269   8.321  14.803  1.00  0.00           H  
ATOM     58  HA  DVA A   4      -3.056   5.889  13.571  1.00  0.00           H  
ATOM     59  HB  DVA A   4      -1.525   7.365  12.246  1.00  0.00           H  
ATOM     60 1HG1 DVA A   4      -0.053   8.098  14.046  1.00  0.00           H  
ATOM     61 2HG1 DVA A   4      -0.747   6.495  14.387  1.00  0.00           H  
ATOM     62 3HG1 DVA A   4      -1.367   7.931  15.213  1.00  0.00           H  
ATOM     63 1HG2 DVA A   4      -1.412   9.799  12.710  1.00  0.00           H  
ATOM     64 2HG2 DVA A   4      -2.785   9.646  13.811  1.00  0.00           H  
ATOM     65 3HG2 DVA A   4      -3.007   9.376  12.083  1.00  0.00           H  
ATOM     66  N   DPR A   5      -4.338   6.375  11.305  1.00  0.00           N  
ATOM     67  CA  DPR A   5      -5.159   6.599  10.139  1.00  0.00           C  
ATOM     68  C   DPR A   5      -4.473   7.717   9.359  1.00  0.00           C  
ATOM     69  O   DPR A   5      -3.268   7.891   9.545  1.00  0.00           O  
ATOM     70  CB  DPR A   5      -5.092   5.254   9.409  1.00  0.00           C  
ATOM     71  CG  DPR A   5      -3.724   4.705   9.792  1.00  0.00           C  
ATOM     72  CD  DPR A   5      -3.489   5.176  11.230  1.00  0.00           C  
ATOM     73  HA  DPR A   5      -6.176   6.860  10.465  1.00  0.00           H  
ATOM     74 1HB  DPR A   5      -5.189   5.393   8.326  1.00  0.00           H  
ATOM     75 2HB  DPR A   5      -5.924   4.605   9.727  1.00  0.00           H  
ATOM     76 1HG  DPR A   5      -2.958   5.092   9.097  1.00  0.00           H  
ATOM     77 2HG  DPR A   5      -3.713   3.609   9.696  1.00  0.00           H  
ATOM     78 1HD  DPR A   5      -2.430   5.435  11.339  1.00  0.00           H  
ATOM     79 2HD  DPR A   5      -3.814   4.416  11.955  1.00  0.00           H  
ATOM     80  N   PRO A   6      -5.112   8.343   8.369  1.00  0.00           N  
ATOM     81  CA  PRO A   6      -4.494   9.324   7.496  1.00  0.00           C  
ATOM     82  C   PRO A   6      -4.209  10.597   8.281  1.00  0.00           C  
ATOM     83  O   PRO A   6      -4.846  10.810   9.314  1.00  0.00           O  
ATOM     84  CB  PRO A   6      -5.577   9.531   6.424  1.00  0.00           C  
ATOM     85  CG  PRO A   6      -6.883   9.215   7.139  1.00  0.00           C  
ATOM     86  CD  PRO A   6      -6.542   8.107   8.127  1.00  0.00           C  
ATOM     87  HA  PRO A   6      -3.574   8.885   7.080  1.00  0.00           H  
ATOM     88 1HB  PRO A   6      -5.560  10.565   6.050  1.00  0.00           H  
ATOM     89 2HB  PRO A   6      -5.389   8.874   5.560  1.00  0.00           H  
ATOM     90 1HG  PRO A   6      -7.260  10.119   7.646  1.00  0.00           H  
ATOM     91 2HG  PRO A   6      -7.654   8.914   6.413  1.00  0.00           H  
ATOM     92 1HD  PRO A   6      -7.123   8.280   9.048  1.00  0.00           H  
ATOM     93 2HD  PRO A   6      -6.720   7.115   7.701  1.00  0.00           H  
ATOM     94  N   DPR A   7      -3.371  11.514   7.774  1.00  0.00           N  
ATOM     95  CA  DPR A   7      -3.126  12.794   8.384  1.00  0.00           C  
ATOM     96  C   DPR A   7      -2.669  12.494   9.814  1.00  0.00           C  
ATOM     97  O   DPR A   7      -2.251  11.355  10.026  1.00  0.00           O  
ATOM     98  CB  DPR A   7      -2.020  13.401   7.509  1.00  0.00           C  
ATOM     99  CG  DPR A   7      -2.160  12.677   6.179  1.00  0.00           C  
ATOM    100  CD  DPR A   7      -2.611  11.264   6.547  1.00  0.00           C  
ATOM    101  HA  DPR A   7      -4.065  13.366   8.344  1.00  0.00           H  
ATOM    102 1HB  DPR A   7      -1.036  13.250   7.978  1.00  0.00           H  
ATOM    103 2HB  DPR A   7      -2.166  14.485   7.406  1.00  0.00           H  
ATOM    104 1HG  DPR A   7      -1.197  12.686   5.641  1.00  0.00           H  
ATOM    105 2HG  DPR A   7      -2.884  13.201   5.537  1.00  0.00           H  
ATOM    106 1HD  DPR A   7      -1.756  10.603   6.760  1.00  0.00           H  
ATOM    107 2HD  DPR A   7      -3.239  10.880   5.743  1.00  0.00           H  
ATOM    108  N   LEU A   8      -2.699  13.469  10.806  1.00  0.00           N  
ATOM    109  CA  LEU A   8      -2.335  13.039  12.212  1.00  0.00           C  
ATOM    110  C   LEU A   8      -3.643  12.571  12.962  1.00  0.00           C  
ATOM    111  O   LEU A   8      -3.805  12.843  14.175  1.00  0.00           O  
ATOM    112  CB  LEU A   8      -1.609  14.176  13.025  1.00  0.00           C  
ATOM    113  CG  LEU A   8      -0.209  14.794  12.432  1.00  0.00           C  
ATOM    114  CD1 LEU A   8       0.459  15.692  13.544  1.00  0.00           C  
ATOM    115  CD2 LEU A   8       0.778  13.652  11.931  1.00  0.00           C  
ATOM    116  CN  LEU A   8      -3.389  14.795  10.578  1.00  0.00           C  
ATOM    117  HA  LEU A   8      -1.644  12.185  12.194  1.00  0.00           H  
ATOM    118 1HB  LEU A   8      -2.291  15.001  13.200  1.00  0.00           H  
ATOM    119 2HB  LEU A   8      -1.383  13.774  14.007  1.00  0.00           H  
ATOM    120  HG  LEU A   8      -0.446  15.444  11.574  1.00  0.00           H  
ATOM    121 1HD1 LEU A   8       1.374  16.147  13.157  1.00  0.00           H  
ATOM    122 2HD1 LEU A   8      -0.229  16.489  13.845  1.00  0.00           H  
ATOM    123 3HD1 LEU A   8       0.707  15.088  14.423  1.00  0.00           H  
ATOM    124 1HD2 LEU A   8       1.689  14.103  11.530  1.00  0.00           H  
ATOM    125 2HD2 LEU A   8       1.051  12.992  12.745  1.00  0.00           H  
ATOM    126 3HD2 LEU A   8       0.308  13.064  11.139  1.00  0.00           H  
ATOM    127 1HN  LEU A   8      -3.134  15.563  11.295  1.00  0.00           H  
ATOM    128 2HN  LEU A   8      -3.147  15.207   9.611  1.00  0.00           H  
ATOM    129 3HN  LEU A   8      -4.464  14.641  10.632  1.00  0.00           H  
ATOM    130  N   DPH A   9      -4.613  11.929  12.225  1.00  0.00           N  
ATOM    131  CA  DPH A   9      -5.891  11.445  12.749  1.00  0.00           C  
ATOM    132  C   DPH A   9      -6.636  12.588  13.498  1.00  0.00           C  
ATOM    133  O   DPH A   9      -6.607  13.710  12.968  1.00  0.00           O  
ATOM    134  CB  DPH A   9      -6.754  10.878  11.613  1.00  0.00           C  
ATOM    135  CG  DPH A   9      -8.112  10.379  11.974  1.00  0.00           C  
ATOM    136  CD1 DPH A   9      -8.284   9.138  12.554  1.00  0.00           C  
ATOM    137  CD2 DPH A   9      -9.230  11.149  11.714  1.00  0.00           C  
ATOM    138  CE1 DPH A   9      -9.538   8.685  12.881  1.00  0.00           C  
ATOM    139  CE2 DPH A   9     -10.485  10.693  12.028  1.00  0.00           C  
ATOM    140  CZ  DPH A   9     -10.640   9.463  12.617  1.00  0.00           C  
ATOM    141  H   DPH A   9      -4.456  11.714  11.232  1.00  0.00           H  
ATOM    142  HA  DPH A   9      -5.630  10.616  13.400  1.00  0.00           H  
ATOM    143 1HB  DPH A   9      -6.212  10.038  11.176  1.00  0.00           H  
ATOM    144 2HB  DPH A   9      -6.855  11.624  10.830  1.00  0.00           H  
ATOM    145  HD1 DPH A   9      -7.406   8.522  12.756  1.00  0.00           H  
ATOM    146  HD2 DPH A   9      -9.101  12.132  11.251  1.00  0.00           H  
ATOM    147  HE1 DPH A   9      -9.657   7.705  13.342  1.00  0.00           H  
ATOM    148  HE2 DPH A   9     -11.359  11.307  11.818  1.00  0.00           H  
ATOM    149  HZ  DPH A   9     -11.634   9.102  12.871  1.00  0.00           H  
ATOM    150  N   LEU A  10      -7.309  12.363  14.705  1.00  0.00           N  
ATOM    151  CA  LEU A  10      -7.939  13.550  15.415  1.00  0.00           C  
ATOM    152  C   LEU A  10      -7.053  14.087  16.612  1.00  0.00           C  
ATOM    153  O   LEU A  10      -7.561  14.722  17.537  1.00  0.00           O  
ATOM    154  CB  LEU A  10      -9.383  13.218  15.975  1.00  0.00           C  
ATOM    155  CG  LEU A  10     -10.511  12.755  14.896  1.00  0.00           C  
ATOM    156  CD1 LEU A  10     -11.852  12.423  15.636  1.00  0.00           C  
ATOM    157  CD2 LEU A  10     -10.722  13.859  13.775  1.00  0.00           C  
ATOM    158  CN  LEU A  10      -7.424  11.045  15.297  1.00  0.00           C  
ATOM    159  HA  LEU A  10      -8.059  14.388  14.719  1.00  0.00           H  
ATOM    160 1HB  LEU A  10      -9.320  12.471  16.768  1.00  0.00           H  
ATOM    161 2HB  LEU A  10      -9.778  14.130  16.449  1.00  0.00           H  
ATOM    162  HG  LEU A  10     -10.170  11.839  14.431  1.00  0.00           H  
ATOM    163 1HD1 LEU A  10     -12.596  12.068  14.915  1.00  0.00           H  
ATOM    164 2HD1 LEU A  10     -11.688  11.638  16.379  1.00  0.00           H  
ATOM    165 3HD1 LEU A  10     -12.243  13.312  16.138  1.00  0.00           H  
ATOM    166 1HD2 LEU A  10     -11.463  13.516  13.050  1.00  0.00           H  
ATOM    167 2HD2 LEU A  10     -11.070  14.795  14.219  1.00  0.00           H  
ATOM    168 3HD2 LEU A  10      -9.787  14.044  13.242  1.00  0.00           H  
ATOM    169 1HN  LEU A  10      -6.801  10.944  16.177  1.00  0.00           H  
ATOM    170 2HN  LEU A  10      -8.449  10.859  15.580  1.00  0.00           H  
ATOM    171 3HN  LEU A  10      -7.122  10.308  14.564  1.00  0.00           H  
TER                                                                             
CONECT    1    2    8  152                                                      
CONECT    2    1    3    5    9                                                 
CONECT    3    2    4   17                                                      
CONECT    4    3                                                                
CONECT    5    2    6    7   10                                                 
CONECT    6    5   11   12   13                                                 
CONECT    7    5   14   15   16                                                 
CONECT    8    1                                                                
CONECT    9    2                                                                
CONECT   10    5                                                                
CONECT   11    6                                                                
CONECT   12    6                                                                
CONECT   13    6                                                                
CONECT   14    7                                                                
CONECT   15    7                                                                
CONECT   16    7                                                                
CONECT   17    3   18   25                                                      
CONECT   18   17   19   21   26                                                 
CONECT   19   18   20   36                                                      
CONECT   20   19                                                                
CONECT   21   18   22   27   28                                                 
CONECT   22   21   23   24   29                                                 
CONECT   23   22   30   31   32                                                 
CONECT   24   22   33   34   35                                                 
CONECT   25   17                                                                
CONECT   26   18                                                                
CONECT   27   21                                                                
CONECT   28   21                                                                
CONECT   29   22                                                                
CONECT   30   23                                                                
CONECT   31   23                                                                
CONECT   32   23                                                                
CONECT   33   24                                                                
CONECT   34   24                                                                
CONECT   35   24                                                                
CONECT   36   19   37   42                                                      
CONECT   37   36   38   40   43                                                 
CONECT   38   37   39   50                                                      
CONECT   39   38                                                                
CONECT   40   37   41   44   45                                                 
CONECT   41   40   42   46   47                                                 
CONECT   42   36   41   48   49                                                 
CONECT   43   37                                                                
CONECT   44   40                                                                
CONECT   45   40                                                                
CONECT   46   41                                                                
CONECT   47   41                                                                
CONECT   48   42                                                                
CONECT   49   42                                                                
CONECT   50   38   51   57                                                      
CONECT   51   50   52   54   58                                                 
CONECT   52   51   53   66                                                      
CONECT   53   52                                                                
CONECT   54   51   55   56   59                                                 
CONECT   55   54   60   61   62                                                 
CONECT   56   54   63   64   65                                                 
CONECT   57   50                                                                
CONECT   58   51                                                                
CONECT   59   54                                                                
CONECT   60   55                                                                
CONECT   61   55                                                                
CONECT   62   55                                                                
CONECT   63   56                                                                
CONECT   64   56                                                                
CONECT   65   56                                                                
CONECT   66   52   67   72                                                      
CONECT   67   66   68   70   73                                                 
CONECT   68   67   69   80                                                      
CONECT   69   68                                                                
CONECT   70   67   71   74   75                                                 
CONECT   71   70   72   76   77                                                 
CONECT   72   66   71   78   79                                                 
CONECT   73   67                                                                
CONECT   74   70                                                                
CONECT   75   70                                                                
CONECT   76   71                                                                
CONECT   77   71                                                                
CONECT   78   72                                                                
CONECT   79   72                                                                
CONECT   80   68                                                                
CONECT   82   94                                                                
CONECT   94   82   95  100                                                      
CONECT   95   94   96   98  101                                                 
CONECT   96   95   97  108                                                      
CONECT   97   96                                                                
CONECT   98   95   99  102  103                                                 
CONECT   99   98  100  104  105                                                 
CONECT  100   94   99  106  107                                                 
CONECT  101   95                                                                
CONECT  102   98                                                                
CONECT  103   98                                                                
CONECT  104   99                                                                
CONECT  105   99                                                                
CONECT  106  100                                                                
CONECT  107  100                                                                
CONECT  108   96  109  116                                                      
CONECT  109  108  110  112  117                                                 
CONECT  110  109  111  130                                                      
CONECT  111  110                                                                
CONECT  112  109  113  118  119                                                 
CONECT  113  112  114  115  120                                                 
CONECT  114  113  121  122  123                                                 
CONECT  115  113  124  125  126                                                 
CONECT  116  108  127  128  129                                                 
CONECT  117  109                                                                
CONECT  118  112                                                                
CONECT  119  112                                                                
CONECT  120  113                                                                
CONECT  121  114                                                                
CONECT  122  114                                                                
CONECT  123  114                                                                
CONECT  124  115                                                                
CONECT  125  115                                                                
CONECT  126  115                                                                
CONECT  127  116                                                                
CONECT  128  116                                                                
CONECT  129  116                                                                
CONECT  130  110  131  141                                                      
CONECT  131  130  132  134  142                                                 
CONECT  132  131  133  150                                                      
CONECT  133  132                                                                
CONECT  134  131  135  143  144                                                 
CONECT  135  134  136  137                                                      
CONECT  136  135  138  145                                                      
CONECT  137  135  139  146                                                      
CONECT  138  136  140  147                                                      
CONECT  139  137  140  148                                                      
CONECT  140  138  139  149                                                      
CONECT  141  130                                                                
CONECT  142  131                                                                
CONECT  143  134                                                                
CONECT  144  134                                                                
CONECT  145  136                                                                
CONECT  146  137                                                                
CONECT  147  138                                                                
CONECT  148  139                                                                
CONECT  149  140                                                                
CONECT  150  132  151  158                                                      
CONECT  151  150  152  154  159                                                 
CONECT  152    1  151  153                                                      
CONECT  153  152                                                                
CONECT  154  151  155  160  161                                                 
CONECT  155  154  156  157  162                                                 
CONECT  156  155  163  164  165                                                 
CONECT  157  155  166  167  168                                                 
CONECT  158  150  169  170  171                                                 
CONECT  159  151                                                                
CONECT  160  154                                                                
CONECT  161  154                                                                
CONECT  162  155                                                                
CONECT  163  156                                                                
CONECT  164  156                                                                
CONECT  165  156                                                                
CONECT  166  157                                                                
CONECT  167  157                                                                
CONECT  168  157                                                                
CONECT  169  158                                                                
CONECT  170  158                                                                
CONECT  171  158                                                                
C6s 0
end_unsatselection_count 0
nme_count 2
nme_count2 2
oversat 0
score -15.128
silent_score -15.128
time 25
total_hbonds -3
