# Supplementary material for: Accurate de novo design of membrane-traversing macrocycles
Source: Cell. 2022 Sep 15;185(19):3520–3532.e26. doi: 10.1016/j.cell.2022.07.019 (PMC9490236; doi:10.1016/j.cell.2022.07.019)
Supplement: Data S2. Amino acid sequences and computational models, related to Figures 1 and 3 [file mmc6.zip › Supplemental_Data_File_2/design_models/10-mers/D10.37.pdb]

HEADER                                            10-FEB-20   XXXX              
EXPDTA    THEORETICAL MODEL                                                     
REMARK 220                                                                      
REMARK 220 EXPERIMENTAL DETAILS                                                 
REMARK 220  EXPERIMENT TYPE                : THEORETICAL MODELLING              
REMARK 220  DATE OF DATA COLLECTION        : 10-FEB-20                          
REMARK 220                                                                      
REMARK 220 REMARK: MODEL GENERATED BY ROSETTA                                   
REMARK 220  VERSION 2019.50.post.dev+96.master.4bb7883abb1                      
LINK         N   DLE A   1                 C   LEU A  10                  1.33  
ATOM      1  N   DLE A   1       7.746  -3.201  -6.377  1.00  0.00           N  
ATOM      2  CA  DLE A   1       6.503  -2.633  -6.871  1.00  0.00           C  
ATOM      3  C   DLE A   1       5.212  -3.048  -6.096  1.00  0.00           C  
ATOM      4  O   DLE A   1       5.192  -3.061  -4.865  1.00  0.00           O  
ATOM      5  CB  DLE A   1       6.602  -1.110  -6.992  1.00  0.00           C  
ATOM      6  CG  DLE A   1       7.585  -0.582  -8.063  1.00  0.00           C  
ATOM      7  CD1 DLE A   1       7.708   0.910  -7.904  1.00  0.00           C  
ATOM      8  CD2 DLE A   1       7.121  -0.919  -9.488  1.00  0.00           C  
ATOM      9  H   DLE A   1       8.578  -2.629  -6.366  1.00  0.00           H  
ATOM     10  HA  DLE A   1       6.452  -3.013  -7.874  1.00  0.00           H  
ATOM     11 1HB  DLE A   1       6.954  -0.720  -6.038  1.00  0.00           H  
ATOM     12 2HB  DLE A   1       5.614  -0.698  -7.192  1.00  0.00           H  
ATOM     13  HG  DLE A   1       8.547  -1.027  -7.893  1.00  0.00           H  
ATOM     14 1HD1 DLE A   1       8.421   1.302  -8.625  1.00  0.00           H  
ATOM     15 2HD1 DLE A   1       8.051   1.130  -6.904  1.00  0.00           H  
ATOM     16 3HD1 DLE A   1       6.737   1.377  -8.063  1.00  0.00           H  
ATOM     17 1HD2 DLE A   1       7.839  -0.516 -10.201  1.00  0.00           H  
ATOM     18 2HD2 DLE A   1       6.146  -0.462  -9.667  1.00  0.00           H  
ATOM     19 3HD2 DLE A   1       7.048  -1.986  -9.642  1.00  0.00           H  
ATOM     20  N   DAL A   2       4.074  -3.408  -6.819  1.00  0.00           N  
ATOM     21  CA  DAL A   2       2.784  -3.802  -6.155  1.00  0.00           C  
ATOM     22  C   DAL A   2       2.886  -5.010  -5.184  1.00  0.00           C  
ATOM     23  O   DAL A   2       1.854  -5.415  -4.629  1.00  0.00           O  
ATOM     24  CB  DAL A   2       2.196  -2.573  -5.436  1.00  0.00           C  
ATOM     25  CN  DAL A   2       4.075  -3.399  -8.324  1.00  0.00           C  
ATOM     26  HA  DAL A   2       2.057  -4.100  -6.919  1.00  0.00           H  
ATOM     27 1HB  DAL A   2       1.230  -2.815  -4.997  1.00  0.00           H  
ATOM     28 2HB  DAL A   2       2.059  -1.752  -6.142  1.00  0.00           H  
ATOM     29 3HB  DAL A   2       2.861  -2.251  -4.656  1.00  0.00           H  
ATOM     30 1HN  DAL A   2       4.739  -4.159  -8.731  1.00  0.00           H  
ATOM     31 2HN  DAL A   2       3.097  -3.579  -8.752  1.00  0.00           H  
ATOM     32 3HN  DAL A   2       4.395  -2.425  -8.677  1.00  0.00           H  
ATOM     33  N   LEU A   3       4.078  -5.640  -5.009  1.00  0.00           N  
ATOM     34  CA  LEU A   3       4.252  -6.800  -4.133  1.00  0.00           C  
ATOM     35  C   LEU A   3       4.586  -6.375  -2.705  1.00  0.00           C  
ATOM     36  O   LEU A   3       4.663  -7.217  -1.805  1.00  0.00           O  
ATOM     37  CB  LEU A   3       5.402  -7.650  -4.669  1.00  0.00           C  
ATOM     38  CG  LEU A   3       5.249  -8.243  -6.086  1.00  0.00           C  
ATOM     39  CD1 LEU A   3       6.562  -8.915  -6.454  1.00  0.00           C  
ATOM     40  CD2 LEU A   3       4.081  -9.240  -6.149  1.00  0.00           C  
ATOM     41  H   LEU A   3       4.929  -5.334  -5.490  1.00  0.00           H  
ATOM     42  HA  LEU A   3       3.335  -7.387  -4.099  1.00  0.00           H  
ATOM     43 1HB  LEU A   3       6.266  -7.036  -4.683  1.00  0.00           H  
ATOM     44 2HB  LEU A   3       5.576  -8.470  -3.979  1.00  0.00           H  
ATOM     45  HG  LEU A   3       5.075  -7.429  -6.799  1.00  0.00           H  
ATOM     46 1HD1 LEU A   3       6.492  -9.320  -7.462  1.00  0.00           H  
ATOM     47 2HD1 LEU A   3       7.367  -8.174  -6.413  1.00  0.00           H  
ATOM     48 3HD1 LEU A   3       6.771  -9.722  -5.752  1.00  0.00           H  
ATOM     49 1HD2 LEU A   3       4.007  -9.644  -7.158  1.00  0.00           H  
ATOM     50 2HD2 LEU A   3       4.255 -10.055  -5.445  1.00  0.00           H  
ATOM     51 3HD2 LEU A   3       3.146  -8.743  -5.899  1.00  0.00           H  
ATOM     52  N   DPH A   4       4.762  -5.072  -2.477  1.00  0.00           N  
ATOM     53  CA  DPH A   4       5.083  -4.619  -1.122  1.00  0.00           C  
ATOM     54  C   DPH A   4       5.678  -3.215  -0.995  1.00  0.00           C  
ATOM     55  O   DPH A   4       6.147  -2.849   0.086  1.00  0.00           O  
ATOM     56  CB  DPH A   4       3.793  -4.645  -0.303  1.00  0.00           C  
ATOM     57  CG  DPH A   4       2.761  -3.684  -0.796  1.00  0.00           C  
ATOM     58  CD1 DPH A   4       2.693  -2.389  -0.302  1.00  0.00           C  
ATOM     59  CD2 DPH A   4       1.867  -4.064  -1.770  1.00  0.00           C  
ATOM     60  CE1 DPH A   4       1.748  -1.509  -0.771  1.00  0.00           C  
ATOM     61  CE2 DPH A   4       0.929  -3.191  -2.237  1.00  0.00           C  
ATOM     62  CZ  DPH A   4       0.866  -1.912  -1.742  1.00  0.00           C  
ATOM     63  H   DPH A   4       4.694  -4.416  -3.260  1.00  0.00           H  
ATOM     64  HA  DPH A   4       5.800  -5.324  -0.700  1.00  0.00           H  
ATOM     65 1HB  DPH A   4       4.018  -4.400   0.735  1.00  0.00           H  
ATOM     66 2HB  DPH A   4       3.366  -5.647  -0.314  1.00  0.00           H  
ATOM     67  HD1 DPH A   4       3.399  -2.073   0.473  1.00  0.00           H  
ATOM     68  HD2 DPH A   4       1.908  -5.079  -2.176  1.00  0.00           H  
ATOM     69  HE1 DPH A   4       1.703  -0.494  -0.376  1.00  0.00           H  
ATOM     70  HE2 DPH A   4       0.231  -3.520  -3.009  1.00  0.00           H  
ATOM     71  HZ  DPH A   4       0.117  -1.220  -2.124  1.00  0.00           H  
ATOM     72  N   DIL A   5       5.613  -2.405  -2.044  1.00  0.00           N  
ATOM     73  CA  DIL A   5       6.115  -1.044  -1.984  1.00  0.00           C  
ATOM     74  C   DIL A   5       7.634  -1.038  -2.019  1.00  0.00           C  
ATOM     75  O   DIL A   5       8.207  -1.603  -2.935  1.00  0.00           O  
ATOM     76  CB  DIL A   5       5.564  -0.200  -3.148  1.00  0.00           C  
ATOM     77  CG1 DIL A   5       4.041  -0.083  -3.049  1.00  0.00           C  
ATOM     78  CG2 DIL A   5       6.207   1.179  -3.155  1.00  0.00           C  
ATOM     79  CD1 DIL A   5       3.393   0.521  -4.274  1.00  0.00           C  
ATOM     80  H   DIL A   5       5.237  -2.742  -2.927  1.00  0.00           H  
ATOM     81  HA  DIL A   5       5.734  -0.603  -1.067  1.00  0.00           H  
ATOM     82  HB  DIL A   5       5.781  -0.697  -4.093  1.00  0.00           H  
ATOM     83 1HG1 DIL A   5       3.778   0.529  -2.187  1.00  0.00           H  
ATOM     84 2HG1 DIL A   5       3.610  -1.072  -2.889  1.00  0.00           H  
ATOM     85 1HG2 DIL A   5       5.806   1.763  -3.984  1.00  0.00           H  
ATOM     86 2HG2 DIL A   5       7.285   1.076  -3.272  1.00  0.00           H  
ATOM     87 3HG2 DIL A   5       5.990   1.687  -2.215  1.00  0.00           H  
ATOM     88 1HD1 DIL A   5       2.314   0.570  -4.129  1.00  0.00           H  
ATOM     89 2HD1 DIL A   5       3.615  -0.097  -5.145  1.00  0.00           H  
ATOM     90 3HD1 DIL A   5       3.783   1.525  -4.433  1.00  0.00           H  
ATOM     91  N   DPR A   6       8.334  -0.370  -1.090  1.00  0.00           N  
ATOM     92  CA  DPR A   6       9.787  -0.285  -1.028  1.00  0.00           C  
ATOM     93  C   DPR A   6      10.359   0.644  -2.101  1.00  0.00           C  
ATOM     94  O   DPR A   6      10.987   1.657  -1.794  1.00  0.00           O  
ATOM     95  CB  DPR A   6      10.016   0.267   0.385  1.00  0.00           C  
ATOM     96  CG  DPR A   6       8.814   1.133   0.636  1.00  0.00           C  
ATOM     97  CD  DPR A   6       7.648   0.368  -0.015  1.00  0.00           C  
ATOM     98  HA  DPR A   6      10.211  -1.297  -1.123  1.00  0.00           H  
ATOM     99 1HB  DPR A   6      10.964   0.824   0.429  1.00  0.00           H  
ATOM    100 2HB  DPR A   6      10.100  -0.563   1.103  1.00  0.00           H  
ATOM    101 1HG  DPR A   6       8.977   2.129   0.192  1.00  0.00           H  
ATOM    102 2HG  DPR A   6       8.677   1.286   1.720  1.00  0.00           H  
ATOM    103 1HD  DPR A   6       6.942   1.098  -0.417  1.00  0.00           H  
ATOM    104 2HD  DPR A   6       7.174  -0.336   0.695  1.00  0.00           H  
ATOM    105  N   DAL A   7      10.099   0.301  -3.351  1.00  0.00           N  
ATOM    106  CA  DAL A   7      10.528   1.057  -4.506  1.00  0.00           C  
ATOM    107  C   DAL A   7      10.502   0.137  -5.728  1.00  0.00           C  
ATOM    108  O   DAL A   7       9.679  -0.781  -5.782  1.00  0.00           O  
ATOM    109  CB  DAL A   7       9.619   2.266  -4.702  1.00  0.00           C  
ATOM    110  H   DAL A   7       9.569  -0.553  -3.501  1.00  0.00           H  
ATOM    111  HA  DAL A   7      11.549   1.381  -4.328  1.00  0.00           H  
ATOM    112 1HB  DAL A   7       9.932   2.849  -5.558  1.00  0.00           H  
ATOM    113 2HB  DAL A   7       9.657   2.890  -3.808  1.00  0.00           H  
ATOM    114 3HB  DAL A   7       8.604   1.933  -4.860  1.00  0.00           H  
ATOM    115  N   PRO A   8      11.369   0.358  -6.723  1.00  0.00           N  
ATOM    116  CA  PRO A   8      11.390  -0.384  -7.960  1.00  0.00           C  
ATOM    117  C   PRO A   8      11.554  -1.861  -7.638  1.00  0.00           C  
ATOM    118  O   PRO A   8      11.974  -2.212  -6.532  1.00  0.00           O  
ATOM    119  CB  PRO A   8      12.607   0.199  -8.691  1.00  0.00           C  
ATOM    120  CG  PRO A   8      12.798   1.571  -8.077  1.00  0.00           C  
ATOM    121  CD  PRO A   8      12.381   1.421  -6.629  1.00  0.00           C  
ATOM    122  HA  PRO A   8      10.466  -0.169  -8.501  1.00  0.00           H  
ATOM    123 1HB  PRO A   8      13.482  -0.459  -8.555  1.00  0.00           H  
ATOM    124 2HB  PRO A   8      12.414   0.257  -9.768  1.00  0.00           H  
ATOM    125 1HG  PRO A   8      13.852   1.881  -8.182  1.00  0.00           H  
ATOM    126 2HG  PRO A   8      12.196   2.315  -8.618  1.00  0.00           H  
ATOM    127 1HD  PRO A   8      13.223   1.098  -5.994  1.00  0.00           H  
ATOM    128 2HD  PRO A   8      11.953   2.368  -6.298  1.00  0.00           H  
ATOM    129  N   DPR A   9      11.279  -2.757  -8.582  1.00  0.00           N  
ATOM    130  CA  DPR A   9      11.407  -4.192  -8.449  1.00  0.00           C  
ATOM    131  C   DPR A   9      10.299  -4.783  -7.588  1.00  0.00           C  
ATOM    132  O   DPR A   9       9.484  -5.565  -8.078  1.00  0.00           O  
ATOM    133  CB  DPR A   9      11.294  -4.660  -9.904  1.00  0.00           C  
ATOM    134  CG  DPR A   9      10.382  -3.649 -10.545  1.00  0.00           C  
ATOM    135  CD  DPR A   9      10.767  -2.323  -9.898  1.00  0.00           C  
ATOM    136  HA  DPR A   9      12.396  -4.430  -8.031  1.00  0.00           H  
ATOM    137 1HB  DPR A   9      10.896  -5.686  -9.941  1.00  0.00           H  
ATOM    138 2HB  DPR A   9      12.291  -4.691 -10.364  1.00  0.00           H  
ATOM    139 1HG  DPR A   9       9.327  -3.925 -10.360  1.00  0.00           H  
ATOM    140 2HG  DPR A   9      10.523  -3.653 -11.636  1.00  0.00           H  
ATOM    141 1HD  DPR A   9       9.868  -1.723  -9.798  1.00  0.00           H  
ATOM    142 2HD  DPR A   9      11.546  -1.816 -10.480  1.00  0.00           H  
ATOM    143  N   LEU A  10      10.246  -4.398  -6.314  1.00  0.00           N  
ATOM    144  CA  LEU A  10       9.194  -4.925  -5.445  1.00  0.00           C  
ATOM    145  C   LEU A  10       7.816  -4.454  -5.939  1.00  0.00           C  
ATOM    146  O   LEU A  10       6.847  -5.212  -5.921  1.00  0.00           O  
ATOM    147  CB  LEU A  10       9.459  -4.487  -3.993  1.00  0.00           C  
ATOM    148  CG  LEU A  10       8.471  -5.021  -2.881  1.00  0.00           C  
ATOM    149  CD1 LEU A  10       8.466  -6.550  -2.836  1.00  0.00           C  
ATOM    150  CD2 LEU A  10       8.902  -4.473  -1.514  1.00  0.00           C  
ATOM    151  H   LEU A  10      10.918  -3.747  -5.934  1.00  0.00           H  
ATOM    152  HA  LEU A  10       9.229  -6.008  -5.497  1.00  0.00           H  
ATOM    153 1HB  LEU A  10      10.463  -4.795  -3.721  1.00  0.00           H  
ATOM    154 2HB  LEU A  10       9.423  -3.398  -3.968  1.00  0.00           H  
ATOM    155  HG  LEU A  10       7.464  -4.676  -3.115  1.00  0.00           H  
ATOM    156 1HD1 LEU A  10       7.767  -6.882  -2.067  1.00  0.00           H  
ATOM    157 2HD1 LEU A  10       8.164  -6.957  -3.781  1.00  0.00           H  
ATOM    158 3HD1 LEU A  10       9.463  -6.910  -2.600  1.00  0.00           H  
ATOM    159 1HD2 LEU A  10       8.217  -4.826  -0.743  1.00  0.00           H  
ATOM    160 2HD2 LEU A  10       9.907  -4.820  -1.280  1.00  0.00           H  
ATOM    161 3HD2 LEU A  10       8.894  -3.401  -1.526  1.00  0.00           H  
TER                                                                             
CONECT    1    2    9  145                                                      
CONECT    2    1    3    5   10                                                 
CONECT    3    2    4   20                                                      
CONECT    4    3                                                                
CONECT    5    2    6   11   12                                                 
CONECT    6    5    7    8   13                                                 
CONECT    7    6   14   15   16                                                 
CONECT    8    6   17   18   19                                                 
CONECT    9    1                                                                
CONECT   10    2                                                                
CONECT   11    5                                                                
CONECT   12    5                                                                
CONECT   13    6                                                                
CONECT   14    7                                                                
CONECT   15    7                                                                
CONECT   16    7                                                                
CONECT   17    8                                                                
CONECT   18    8                                                                
CONECT   19    8                                                                
CONECT   20    3   21   25                                                      
CONECT   21   20   22   24   26                                                 
CONECT   22   21   23   33                                                      
CONECT   23   22                                                                
CONECT   24   21   27   28   29                                                 
CONECT   25   20   30   31   32                                                 
CONECT   26   21                                                                
CONECT   27   24                                                                
CONECT   28   24                                                                
CONECT   29   24                                                                
CONECT   30   25                                                                
CONECT   31   25                                                                
CONECT   32   25                                                                
CONECT   33   22                                                                
CONECT   35   52                                                                
CONECT   52   35   53   63                                                      
CONECT   53   52   54   56   64                                                 
CONECT   54   53   55   72                                                      
CONECT   55   54                                                                
CONECT   56   53   57   65   66                                                 
CONECT   57   56   58   59                                                      
CONECT   58   57   60   67                                                      
CONECT   59   57   61   68                                                      
CONECT   60   58   62   69                                                      
CONECT   61   59   62   70                                                      
CONECT   62   60   61   71                                                      
CONECT   63   52                                                                
CONECT   64   53                                                                
CONECT   65   56                                                                
CONECT   66   56                                                                
CONECT   67   58                                                                
CONECT   68   59                                                                
CONECT   69   60                                                                
CONECT   70   61                                                                
CONECT   71   62                                                                
CONECT   72   54   73   80                                                      
CONECT   73   72   74   76   81                                                 
CONECT   74   73   75   91                                                      
CONECT   75   74                                                                
CONECT   76   73   77   78   82                                                 
CONECT   77   76   79   83   84                                                 
CONECT   78   76   85   86   87                                                 
CONECT   79   77   88   89   90                                                 
CONECT   80   72                                                                
CONECT   81   73                                                                
CONECT   82   76                                                                
CONECT   83   77                                                                
CONECT   84   77                                                                
CONECT   85   78                                                                
CONECT   86   78                                                                
CONECT   87   78                                                                
CONECT   88   79                                                                
CONECT   89   79                                                                
CONECT   90   79                                                                
CONECT   91   74   92   97                                                      
CONECT   92   91   93   95   98                                                 
CONECT   93   92   94  105                                                      
CONECT   94   93                                                                
CONECT   95   92   96   99  100                                                 
CONECT   96   95   97  101  102                                                 
CONECT   97   91   96  103  104                                                 
CONECT   98   92                                                                
CONECT   99   95                                                                
CONECT  100   95                                                                
CONECT  101   96                                                                
CONECT  102   96                                                                
CONECT  103   97                                                                
CONECT  104   97                                                                
CONECT  105   93  106  110                                                      
CONECT  106  105  107  109  111                                                 
CONECT  107  106  108  115                                                      
CONECT  108  107                                                                
CONECT  109  106  112  113  114                                                 
CONECT  110  105                                                                
CONECT  111  106                                                                
CONECT  112  109                                                                
CONECT  113  109                                                                
CONECT  114  109                                                                
CONECT  115  107                                                                
CONECT  117  129                                                                
CONECT  129  117  130  135                                                      
CONECT  130  129  131  133  136                                                 
CONECT  131  130  132  143                                                      
CONECT  132  131                                                                
CONECT  133  130  134  137  138                                                 
CONECT  134  133  135  139  140                                                 
CONECT  135  129  134  141  142                                                 
CONECT  136  130                                                                
CONECT  137  133                                                                
CONECT  138  133                                                                
CONECT  139  134                                                                
CONECT  140  134                                                                
CONECT  141  135                                                                
CONECT  142  135                                                                
CONECT  143  131                                                                
CONECT  145    1                                                                
C6s 0
end_unsatselection_count 0
nme_count 1
nme_count2 1
oversat 0
score -9.294
silent_score -9.294
time 26
total_hbonds -4
