# Supplementary material for: Accurate de novo design of membrane-traversing macrocycles
Source: Cell. 2022 Sep 15;185(19):3520–3532.e26. doi: 10.1016/j.cell.2022.07.019 (PMC9490236; doi:10.1016/j.cell.2022.07.019)
Supplement: Data S2. Amino acid sequences and computational models, related to Figures 1 and 3 [file mmc6.zip › Supplemental_Data_File_2/design_models/10-mers/D10.29.pdb]

HEADER                                            10-FEB-20   XXXX              
EXPDTA    THEORETICAL MODEL                                                     
REMARK 220                                                                      
REMARK 220 EXPERIMENTAL DETAILS                                                 
REMARK 220  EXPERIMENT TYPE                : THEORETICAL MODELLING              
REMARK 220  DATE OF DATA COLLECTION        : 10-FEB-20                          
REMARK 220                                                                      
REMARK 220 REMARK: MODEL GENERATED BY ROSETTA                                   
REMARK 220  VERSION 2019.50.post.dev+96.master.4bb7883abb1                      
LINK         N   PHE A   1                 C   DAL A  10                  1.33  
ATOM      1  N   PHE A   1       3.414   0.693  10.786  1.00  0.00           N  
ATOM      2  CA  PHE A   1       2.109   0.181  11.168  1.00  0.00           C  
ATOM      3  C   PHE A   1       1.052   0.634  10.152  1.00  0.00           C  
ATOM      4  O   PHE A   1       1.277   1.570   9.384  1.00  0.00           O  
ATOM      5  CB  PHE A   1       1.751   0.655  12.579  1.00  0.00           C  
ATOM      6  CG  PHE A   1       1.491   2.127  12.671  1.00  0.00           C  
ATOM      7  CD1 PHE A   1       0.198   2.611  12.491  1.00  0.00           C  
ATOM      8  CD2 PHE A   1       2.502   3.029  12.949  1.00  0.00           C  
ATOM      9  CE1 PHE A   1      -0.069   3.948  12.583  1.00  0.00           C  
ATOM     10  CE2 PHE A   1       2.220   4.366  13.045  1.00  0.00           C  
ATOM     11  CZ  PHE A   1       0.942   4.824  12.864  1.00  0.00           C  
ATOM     12  H   PHE A   1       3.480   1.609  10.365  1.00  0.00           H  
ATOM     13  HA  PHE A   1       2.168  -0.905  11.157  1.00  0.00           H  
ATOM     14 1HB  PHE A   1       0.899   0.135  12.970  1.00  0.00           H  
ATOM     15 2HB  PHE A   1       2.586   0.425  13.240  1.00  0.00           H  
ATOM     16  HD1 PHE A   1      -0.612   1.915  12.277  1.00  0.00           H  
ATOM     17  HD2 PHE A   1       3.521   2.673  13.095  1.00  0.00           H  
ATOM     18  HE1 PHE A   1      -1.085   4.314  12.438  1.00  0.00           H  
ATOM     19  HE2 PHE A   1       2.999   5.068  13.268  1.00  0.00           H  
ATOM     20  HZ  PHE A   1       0.732   5.888  12.944  1.00  0.00           H  
ATOM     21  N   DPR A   2      -0.139   0.012  10.088  1.00  0.00           N  
ATOM     22  CA  DPR A   2      -1.149   0.495   9.200  1.00  0.00           C  
ATOM     23  C   DPR A   2      -0.616   0.277   7.810  1.00  0.00           C  
ATOM     24  O   DPR A   2       0.207  -0.615   7.620  1.00  0.00           O  
ATOM     25  CB  DPR A   2      -2.365  -0.375   9.543  1.00  0.00           C  
ATOM     26  CG  DPR A   2      -1.761  -1.645  10.147  1.00  0.00           C  
ATOM     27  CD  DPR A   2      -0.495  -1.179  10.872  1.00  0.00           C  
ATOM     28  HA  DPR A   2      -1.314   1.556   9.433  1.00  0.00           H  
ATOM     29 1HB  DPR A   2      -2.954  -0.589   8.637  1.00  0.00           H  
ATOM     30 2HB  DPR A   2      -3.029   0.158  10.240  1.00  0.00           H  
ATOM     31 1HG  DPR A   2      -1.538  -2.370   9.345  1.00  0.00           H  
ATOM     32 2HG  DPR A   2      -2.485  -2.130  10.820  1.00  0.00           H  
ATOM     33 1HD  DPR A   2       0.266  -1.964  10.776  1.00  0.00           H  
ATOM     34 2HD  DPR A   2      -0.721  -0.933  11.910  1.00  0.00           H  
ATOM     35  N   PRO A   3      -1.088   1.030   6.822  1.00  0.00           N  
ATOM     36  CA  PRO A   3      -0.727   0.972   5.415  1.00  0.00           C  
ATOM     37  C   PRO A   3       0.787   1.134   5.170  1.00  0.00           C  
ATOM     38  O   PRO A   3       1.237   0.949   4.040  1.00  0.00           O  
ATOM     39  CB  PRO A   3      -1.480   2.188   4.848  1.00  0.00           C  
ATOM     40  CG  PRO A   3      -2.631   2.418   5.782  1.00  0.00           C  
ATOM     41  CD  PRO A   3      -2.101   2.072   7.135  1.00  0.00           C  
ATOM     42  HA  PRO A   3      -1.092   0.031   4.978  1.00  0.00           H  
ATOM     43 1HB  PRO A   3      -0.797   3.051   4.795  1.00  0.00           H  
ATOM     44 2HB  PRO A   3      -1.804   1.977   3.818  1.00  0.00           H  
ATOM     45 1HG  PRO A   3      -2.970   3.465   5.712  1.00  0.00           H  
ATOM     46 2HG  PRO A   3      -3.485   1.789   5.488  1.00  0.00           H  
ATOM     47 1HD  PRO A   3      -1.634   2.947   7.611  1.00  0.00           H  
ATOM     48 2HD  PRO A   3      -2.934   1.673   7.724  1.00  0.00           H  
ATOM     49  N   DVA A   4       1.568   1.522   6.196  1.00  0.00           N  
ATOM     50  CA  DVA A   4       2.998   1.715   6.018  1.00  0.00           C  
ATOM     51  C   DVA A   4       3.405   3.080   6.565  1.00  0.00           C  
ATOM     52  O   DVA A   4       4.190   3.805   5.951  1.00  0.00           O  
ATOM     53  CB  DVA A   4       3.814   0.612   6.712  1.00  0.00           C  
ATOM     54  CG1 DVA A   4       5.276   0.897   6.512  1.00  0.00           C  
ATOM     55  CG2 DVA A   4       3.447  -0.743   6.169  1.00  0.00           C  
ATOM     56  H   DVA A   4       1.193   1.656   7.134  1.00  0.00           H  
ATOM     57  HA  DVA A   4       3.228   1.694   4.953  1.00  0.00           H  
ATOM     58  HB  DVA A   4       3.612   0.633   7.787  1.00  0.00           H  
ATOM     59 1HG1 DVA A   4       5.881   0.168   6.996  1.00  0.00           H  
ATOM     60 2HG1 DVA A   4       5.467   1.825   6.912  1.00  0.00           H  
ATOM     61 3HG1 DVA A   4       5.510   0.900   5.450  1.00  0.00           H  
ATOM     62 1HG2 DVA A   4       4.040  -1.505   6.678  1.00  0.00           H  
ATOM     63 2HG2 DVA A   4       3.651  -0.773   5.099  1.00  0.00           H  
ATOM     64 3HG2 DVA A   4       2.392  -0.936   6.340  1.00  0.00           H  
ATOM     65  N   VAL A   5       2.874   3.413   7.738  1.00  0.00           N  
ATOM     66  CA  VAL A   5       3.164   4.653   8.415  1.00  0.00           C  
ATOM     67  C   VAL A   5       4.431   4.465   9.304  1.00  0.00           C  
ATOM     68  O   VAL A   5       4.446   3.473  10.036  1.00  0.00           O  
ATOM     69  CB  VAL A   5       1.940   5.041   9.267  1.00  0.00           C  
ATOM     70  CG1 VAL A   5       2.184   6.339  10.012  1.00  0.00           C  
ATOM     71  CG2 VAL A   5       0.720   5.129   8.371  1.00  0.00           C  
ATOM     72  H   VAL A   5       2.244   2.764   8.204  1.00  0.00           H  
ATOM     73  HA  VAL A   5       3.284   5.411   7.647  1.00  0.00           H  
ATOM     74  HB  VAL A   5       1.773   4.263  10.013  1.00  0.00           H  
ATOM     75 1HG1 VAL A   5       1.313   6.578  10.610  1.00  0.00           H  
ATOM     76 2HG1 VAL A   5       3.023   6.250  10.643  1.00  0.00           H  
ATOM     77 3HG1 VAL A   5       2.354   7.138   9.299  1.00  0.00           H  
ATOM     78 1HG2 VAL A   5      -0.153   5.377   8.975  1.00  0.00           H  
ATOM     79 2HG2 VAL A   5       0.878   5.900   7.622  1.00  0.00           H  
ATOM     80 3HG2 VAL A   5       0.552   4.175   7.876  1.00  0.00           H  
ATOM     81  N   DLE A   6       5.505   5.365   9.257  1.00  0.00           N  
ATOM     82  CA  DLE A   6       6.728   5.191  10.142  1.00  0.00           C  
ATOM     83  C   DLE A   6       8.095   5.214   9.357  1.00  0.00           C  
ATOM     84  O   DLE A   6       8.937   6.085   9.625  1.00  0.00           O  
ATOM     85  CB  DLE A   6       6.718   6.245  11.309  1.00  0.00           C  
ATOM     86  CG  DLE A   6       5.475   6.145  12.368  1.00  0.00           C  
ATOM     87  CD1 DLE A   6       5.044   7.571  12.857  1.00  0.00           C  
ATOM     88  CD2 DLE A   6       5.894   5.225  13.588  1.00  0.00           C  
ATOM     89  CN  DLE A   6       5.504   6.561   8.341  1.00  0.00           C  
ATOM     90  HA  DLE A   6       6.675   4.228  10.649  1.00  0.00           H  
ATOM     91 1HB  DLE A   6       6.722   7.245  10.859  1.00  0.00           H  
ATOM     92 2HB  DLE A   6       7.661   6.165  11.873  1.00  0.00           H  
ATOM     93  HG  DLE A   6       4.639   5.686  11.887  1.00  0.00           H  
ATOM     94 1HD1 DLE A   6       4.203   7.493  13.551  1.00  0.00           H  
ATOM     95 2HD1 DLE A   6       4.733   8.179  12.001  1.00  0.00           H  
ATOM     96 3HD1 DLE A   6       5.875   8.069  13.362  1.00  0.00           H  
ATOM     97 1HD2 DLE A   6       5.068   5.127  14.294  1.00  0.00           H  
ATOM     98 2HD2 DLE A   6       6.751   5.655  14.115  1.00  0.00           H  
ATOM     99 3HD2 DLE A   6       6.163   4.234  13.231  1.00  0.00           H  
ATOM    100 1HN  DLE A   6       6.393   7.178   8.415  1.00  0.00           H  
ATOM    101 2HN  DLE A   6       4.661   7.200   8.556  1.00  0.00           H  
ATOM    102 3HN  DLE A   6       5.433   6.216   7.313  1.00  0.00           H  
ATOM    103  N   DAL A   7       8.344   4.252   8.379  1.00  0.00           N  
ATOM    104  CA  DAL A   7       9.621   4.272   7.583  1.00  0.00           C  
ATOM    105  C   DAL A   7      10.198   2.810   7.471  1.00  0.00           C  
ATOM    106  O   DAL A   7      10.329   2.301   6.344  1.00  0.00           O  
ATOM    107  CB  DAL A   7       9.372   4.926   6.206  1.00  0.00           C  
ATOM    108  CN  DAL A   7       7.290   3.264   7.959  1.00  0.00           C  
ATOM    109  HA  DAL A   7      10.379   4.889   8.091  1.00  0.00           H  
ATOM    110 1HB  DAL A   7      10.301   4.964   5.630  1.00  0.00           H  
ATOM    111 2HB  DAL A   7       9.002   5.946   6.347  1.00  0.00           H  
ATOM    112 3HB  DAL A   7       8.631   4.358   5.636  1.00  0.00           H  
ATOM    113 1HN  DAL A   7       7.653   2.439   7.359  1.00  0.00           H  
ATOM    114 2HN  DAL A   7       6.542   3.775   7.368  1.00  0.00           H  
ATOM    115 3HN  DAL A   7       6.821   2.834   8.824  1.00  0.00           H  
ATOM    116  N   VAL A   8      10.536   2.108   8.639  1.00  0.00           N  
ATOM    117  CA  VAL A   8      10.960   0.664   8.539  1.00  0.00           C  
ATOM    118  C   VAL A   8       9.855  -0.226   9.225  1.00  0.00           C  
ATOM    119  O   VAL A   8       9.655  -0.112  10.449  1.00  0.00           O  
ATOM    120  CB  VAL A   8      12.408   0.387   9.166  1.00  0.00           C  
ATOM    121  CG1 VAL A   8      12.804  -1.175   9.066  1.00  0.00           C  
ATOM    122  CG2 VAL A   8      13.520   1.270   8.408  1.00  0.00           C  
ATOM    123  CN  VAL A   8      10.374   2.709  10.020  1.00  0.00           C  
ATOM    124  HA  VAL A   8      11.086   0.393   7.488  1.00  0.00           H  
ATOM    125  HB  VAL A   8      12.403   0.646  10.230  1.00  0.00           H  
ATOM    126 1HG1 VAL A   8      13.789  -1.336   9.512  1.00  0.00           H  
ATOM    127 2HG1 VAL A   8      12.082  -1.796   9.602  1.00  0.00           H  
ATOM    128 3HG1 VAL A   8      12.835  -1.495   8.020  1.00  0.00           H  
ATOM    129 1HG2 VAL A   8      14.503   1.092   8.846  1.00  0.00           H  
ATOM    130 2HG2 VAL A   8      13.552   1.012   7.344  1.00  0.00           H  
ATOM    131 3HG2 VAL A   8      13.284   2.334   8.502  1.00  0.00           H  
ATOM    132 1HN  VAL A   8      10.898   2.170  10.798  1.00  0.00           H  
ATOM    133 2HN  VAL A   8      10.733   3.729  10.055  1.00  0.00           H  
ATOM    134 3HN  VAL A   8       9.326   2.700  10.283  1.00  0.00           H  
ATOM    135  N   DPR A   9       9.102  -1.133   8.498  1.00  0.00           N  
ATOM    136  CA  DPR A   9       8.052  -2.018   9.038  1.00  0.00           C  
ATOM    137  C   DPR A   9       6.765  -1.248   9.292  1.00  0.00           C  
ATOM    138  O   DPR A   9       5.745  -1.490   8.656  1.00  0.00           O  
ATOM    139  CB  DPR A   9       7.874  -3.049   7.919  1.00  0.00           C  
ATOM    140  CG  DPR A   9       8.148  -2.282   6.645  1.00  0.00           C  
ATOM    141  CD  DPR A   9       9.265  -1.311   6.996  1.00  0.00           C  
ATOM    142  HA  DPR A   9       8.402  -2.503   9.964  1.00  0.00           H  
ATOM    143 1HB  DPR A   9       6.857  -3.469   7.952  1.00  0.00           H  
ATOM    144 2HB  DPR A   9       8.569  -3.889   8.069  1.00  0.00           H  
ATOM    145 1HG  DPR A   9       7.229  -1.772   6.311  1.00  0.00           H  
ATOM    146 2HG  DPR A   9       8.428  -2.978   5.840  1.00  0.00           H  
ATOM    147 1HD  DPR A   9       9.105  -0.349   6.461  1.00  0.00           H  
ATOM    148 2HD  DPR A   9      10.245  -1.759   6.757  1.00  0.00           H  
ATOM    149  N   DAL A  10       6.861  -0.307  10.215  1.00  0.00           N  
ATOM    150  CA  DAL A  10       5.809   0.638  10.533  1.00  0.00           C  
ATOM    151  C   DAL A  10       4.524  -0.012  10.976  1.00  0.00           C  
ATOM    152  O   DAL A  10       4.527  -1.134  11.482  1.00  0.00           O  
ATOM    153  CB  DAL A  10       6.297   1.582  11.616  1.00  0.00           C  
ATOM    154  H   DAL A  10       7.734  -0.260  10.721  1.00  0.00           H  
ATOM    155  HA  DAL A  10       5.584   1.197   9.631  1.00  0.00           H  
ATOM    156 1HB  DAL A  10       5.536   2.314  11.836  1.00  0.00           H  
ATOM    157 2HB  DAL A  10       7.198   2.077  11.279  1.00  0.00           H  
ATOM    158 3HB  DAL A  10       6.514   1.011  12.515  1.00  0.00           H  
TER                                                                             
CONECT    1  151                                                                
CONECT    3   21                                                                
CONECT   21    3   22   27                                                      
CONECT   22   21   23   25   28                                                 
CONECT   23   22   24   35                                                      
CONECT   24   23                                                                
CONECT   25   22   26   29   30                                                 
CONECT   26   25   27   31   32                                                 
CONECT   27   21   26   33   34                                                 
CONECT   28   22                                                                
CONECT   29   25                                                                
CONECT   30   25                                                                
CONECT   31   26                                                                
CONECT   32   26                                                                
CONECT   33   27                                                                
CONECT   34   27                                                                
CONECT   35   23                                                                
CONECT   37   49                                                                
CONECT   49   37   50   56                                                      
CONECT   50   49   51   53   57                                                 
CONECT   51   50   52   65                                                      
CONECT   52   51                                                                
CONECT   53   50   54   55   58                                                 
CONECT   54   53   59   60   61                                                 
CONECT   55   53   62   63   64                                                 
CONECT   56   49                                                                
CONECT   57   50                                                                
CONECT   58   53                                                                
CONECT   59   54                                                                
CONECT   60   54                                                                
CONECT   61   54                                                                
CONECT   62   55                                                                
CONECT   63   55                                                                
CONECT   64   55                                                                
CONECT   65   51                                                                
CONECT   67   81                                                                
CONECT   81   67   82   89                                                      
CONECT   82   81   83   85   90                                                 
CONECT   83   82   84  103                                                      
CONECT   84   83                                                                
CONECT   85   82   86   91   92                                                 
CONECT   86   85   87   88   93                                                 
CONECT   87   86   94   95   96                                                 
CONECT   88   86   97   98   99                                                 
CONECT   89   81  100  101  102                                                 
CONECT   90   82                                                                
CONECT   91   85                                                                
CONECT   92   85                                                                
CONECT   93   86                                                                
CONECT   94   87                                                                
CONECT   95   87                                                                
CONECT   96   87                                                                
CONECT   97   88                                                                
CONECT   98   88                                                                
CONECT   99   88                                                                
CONECT  100   89                                                                
CONECT  101   89                                                                
CONECT  102   89                                                                
CONECT  103   83  104  108                                                      
CONECT  104  103  105  107  109                                                 
CONECT  105  104  106  116                                                      
CONECT  106  105                                                                
CONECT  107  104  110  111  112                                                 
CONECT  108  103  113  114  115                                                 
CONECT  109  104                                                                
CONECT  110  107                                                                
CONECT  111  107                                                                
CONECT  112  107                                                                
CONECT  113  108                                                                
CONECT  114  108                                                                
CONECT  115  108                                                                
CONECT  116  105  117  123                                                      
CONECT  117  116  118  120  124                                                 
CONECT  118  117  119  135                                                      
CONECT  119  118                                                                
CONECT  120  117  121  122  125                                                 
CONECT  121  120  126  127  128                                                 
CONECT  122  120  129  130  131                                                 
CONECT  123  116  132  133  134                                                 
CONECT  124  117                                                                
CONECT  125  120                                                                
CONECT  126  121                                                                
CONECT  127  121                                                                
CONECT  128  121                                                                
CONECT  129  122                                                                
CONECT  130  122                                                                
CONECT  131  122                                                                
CONECT  132  123                                                                
CONECT  133  123                                                                
CONECT  134  123                                                                
CONECT  135  118  136  141                                                      
CONECT  136  135  137  139  142                                                 
CONECT  137  136  138  149                                                      
CONECT  138  137                                                                
CONECT  139  136  140  143  144                                                 
CONECT  140  139  141  145  146                                                 
CONECT  141  135  140  147  148                                                 
CONECT  142  136                                                                
CONECT  143  139                                                                
CONECT  144  139                                                                
CONECT  145  140                                                                
CONECT  146  140                                                                
CONECT  147  141                                                                
CONECT  148  141                                                                
CONECT  149  137  150  154                                                      
CONECT  150  149  151  153  155                                                 
CONECT  151    1  150  152                                                      
CONECT  152  151                                                                
CONECT  153  150  156  157  158                                                 
CONECT  154  149                                                                
CONECT  155  150                                                                
CONECT  156  153                                                                
CONECT  157  153                                                                
CONECT  158  153                                                                
C6s 0
end_unsatselection_count 0
nme_count 3
nme_count2 3
oversat 0
score 0.782
silent_score 0.782
time 34
total_hbonds -3
