# Supplementary material for: Accurate de novo design of membrane-traversing macrocycles
Source: Cell. 2022 Sep 15;185(19):3520–3532.e26. doi: 10.1016/j.cell.2022.07.019 (PMC9490236; doi:10.1016/j.cell.2022.07.019)
Supplement: Data S2. Amino acid sequences and computational models, related to Figures 1 and 3 [file mmc6.zip › Supplemental_Data_File_2/design_models/10-mers/D10.6.pdb]

LINK         N   PRO A   1                 C   VAL A  10                  1.33  
ATOM      1  N   PRO A   1      -5.699  10.426   8.884  1.00  0.00           N  
ATOM      2  CA  PRO A   1      -4.288  10.625   9.123  1.00  0.00           C  
ATOM      3  C   PRO A   1      -4.097  11.247  10.510  1.00  0.00           C  
ATOM      4  O   PRO A   1      -4.877  12.102  10.930  1.00  0.00           O  
ATOM      5  CB  PRO A   1      -3.899  11.591   7.998  1.00  0.00           C  
ATOM      6  CG  PRO A   1      -4.900  11.300   6.892  1.00  0.00           C  
ATOM      7  CD  PRO A   1      -6.198  10.975   7.612  1.00  0.00           C  
ATOM      8  HA  PRO A   1      -3.786   9.661   9.002  1.00  0.00           H  
ATOM      9 1HB  PRO A   1      -3.947  12.631   8.357  1.00  0.00           H  
ATOM     10 2HB  PRO A   1      -2.858  11.408   7.689  1.00  0.00           H  
ATOM     11 1HG  PRO A   1      -4.990  12.174   6.226  1.00  0.00           H  
ATOM     12 2HG  PRO A   1      -4.546  10.464   6.270  1.00  0.00           H  
ATOM     13 1HD  PRO A   1      -6.791  11.886   7.782  1.00  0.00           H  
ATOM     14 2HD  PRO A   1      -6.734  10.210   7.022  1.00  0.00           H  
ATOM     15  N   DPR A   2      -3.069  10.856  11.277  1.00  0.00           N  
ATOM     16  CA  DPR A   2      -2.760  11.386  12.593  1.00  0.00           C  
ATOM     17  C   DPR A   2      -3.683  10.827  13.677  1.00  0.00           C  
ATOM     18  O   DPR A   2      -3.239  10.119  14.579  1.00  0.00           O  
ATOM     19  CB  DPR A   2      -1.303  10.942  12.777  1.00  0.00           C  
ATOM     20  CG  DPR A   2      -1.213   9.634  12.025  1.00  0.00           C  
ATOM     21  CD  DPR A   2      -2.129   9.812  10.811  1.00  0.00           C  
ATOM     22  HA  DPR A   2      -2.832  12.483  12.560  1.00  0.00           H  
ATOM     23 1HB  DPR A   2      -1.075  10.833  13.848  1.00  0.00           H  
ATOM     24 2HB  DPR A   2      -0.623  11.712  12.383  1.00  0.00           H  
ATOM     25 1HG  DPR A   2      -1.526   8.807  12.681  1.00  0.00           H  
ATOM     26 2HG  DPR A   2      -0.167   9.431  11.743  1.00  0.00           H  
ATOM     27 1HD  DPR A   2      -2.650   8.858  10.638  1.00  0.00           H  
ATOM     28 2HD  DPR A   2      -1.558  10.153   9.934  1.00  0.00           H  
ATOM     29  N   ALA A   3      -4.971  11.158  13.559  1.00  0.00           N  
ATOM     30  CA  ALA A   3      -6.013  10.725  14.495  1.00  0.00           C  
ATOM     31  C   ALA A   3      -6.177   9.212  14.599  1.00  0.00           C  
ATOM     32  O   ALA A   3      -6.376   8.696  15.699  1.00  0.00           O  
ATOM     33  CB  ALA A   3      -7.345  11.303  14.075  1.00  0.00           C  
ATOM     34  H   ALA A   3      -5.209  11.747  12.758  1.00  0.00           H  
ATOM     35  HA  ALA A   3      -5.746  11.100  15.481  1.00  0.00           H  
ATOM     36 1HB  ALA A   3      -8.111  11.007  14.786  1.00  0.00           H  
ATOM     37 2HB  ALA A   3      -7.279  12.388  14.036  1.00  0.00           H  
ATOM     38 3HB  ALA A   3      -7.583  10.922  13.109  1.00  0.00           H  
ATOM     39  N   DVA A   4      -6.081   8.503  13.476  1.00  0.00           N  
ATOM     40  CA  DVA A   4      -6.238   7.064  13.468  1.00  0.00           C  
ATOM     41  C   DVA A   4      -7.690   6.659  13.208  1.00  0.00           C  
ATOM     42  O   DVA A   4      -8.235   6.980  12.149  1.00  0.00           O  
ATOM     43  CB  DVA A   4      -5.372   6.454  12.363  1.00  0.00           C  
ATOM     44  CG1 DVA A   4      -5.560   4.921  12.324  1.00  0.00           C  
ATOM     45  CG2 DVA A   4      -3.939   6.853  12.606  1.00  0.00           C  
ATOM     46  H   DVA A   4      -5.924   8.977  12.587  1.00  0.00           H  
ATOM     47  HA  DVA A   4      -5.867   6.691  14.412  1.00  0.00           H  
ATOM     48  HB  DVA A   4      -5.688   6.847  11.396  1.00  0.00           H  
ATOM     49 1HG1 DVA A   4      -4.945   4.503  11.530  1.00  0.00           H  
ATOM     50 2HG1 DVA A   4      -6.601   4.671  12.132  1.00  0.00           H  
ATOM     51 3HG1 DVA A   4      -5.259   4.493  13.279  1.00  0.00           H  
ATOM     52 1HG2 DVA A   4      -3.306   6.446  11.822  1.00  0.00           H  
ATOM     53 2HG2 DVA A   4      -3.615   6.474  13.571  1.00  0.00           H  
ATOM     54 3HG2 DVA A   4      -3.863   7.939  12.607  1.00  0.00           H  
ATOM     55  N   LEU A   5      -8.347   5.953  14.136  1.00  0.00           N  
ATOM     56  CA  LEU A   5      -9.732   5.616  13.840  1.00  0.00           C  
ATOM     57  C   LEU A   5     -10.608   6.636  14.493  1.00  0.00           C  
ATOM     58  O   LEU A   5     -10.710   6.722  15.717  1.00  0.00           O  
ATOM     59  CB  LEU A   5     -10.113   4.196  14.285  1.00  0.00           C  
ATOM     60  CG  LEU A   5      -9.298   3.056  13.645  1.00  0.00           C  
ATOM     61  CD1 LEU A   5      -9.805   1.749  14.184  1.00  0.00           C  
ATOM     62  CD2 LEU A   5      -9.416   3.118  12.123  1.00  0.00           C  
ATOM     63  CN  LEU A   5      -7.790   5.648  15.454  1.00  0.00           C  
ATOM     64  HA  LEU A   5      -9.916   5.708  12.775  1.00  0.00           H  
ATOM     65 1HB  LEU A   5     -10.108   4.090  15.357  1.00  0.00           H  
ATOM     66 2HB  LEU A   5     -11.145   4.040  13.962  1.00  0.00           H  
ATOM     67  HG  LEU A   5      -8.252   3.145  13.924  1.00  0.00           H  
ATOM     68 1HD1 LEU A   5      -9.228   0.930  13.754  1.00  0.00           H  
ATOM     69 2HD1 LEU A   5      -9.694   1.737  15.270  1.00  0.00           H  
ATOM     70 3HD1 LEU A   5     -10.854   1.627  13.925  1.00  0.00           H  
ATOM     71 1HD2 LEU A   5      -8.843   2.302  11.688  1.00  0.00           H  
ATOM     72 2HD2 LEU A   5     -10.461   3.026  11.827  1.00  0.00           H  
ATOM     73 3HD2 LEU A   5      -9.023   4.054  11.748  1.00  0.00           H  
ATOM     74 1HN  LEU A   5      -8.521   5.255  16.139  1.00  0.00           H  
ATOM     75 2HN  LEU A   5      -6.987   4.932  15.372  1.00  0.00           H  
ATOM     76 3HN  LEU A   5      -7.423   6.559  15.900  1.00  0.00           H  
ATOM     77  N   ALA A   6     -11.145   7.476  13.640  1.00  0.00           N  
ATOM     78  CA  ALA A   6     -11.958   8.614  14.015  1.00  0.00           C  
ATOM     79  C   ALA A   6     -12.979   8.807  12.908  1.00  0.00           C  
ATOM     80  O   ALA A   6     -13.002   9.874  12.296  1.00  0.00           O  
ATOM     81  CB  ALA A   6     -11.074   9.839  14.176  1.00  0.00           C  
ATOM     82  H   ALA A   6     -11.018   7.252  12.641  1.00  0.00           H  
ATOM     83  HA  ALA A   6     -12.454   8.433  14.964  1.00  0.00           H  
ATOM     84 1HB  ALA A   6     -11.684  10.700  14.443  1.00  0.00           H  
ATOM     85 2HB  ALA A   6     -10.342   9.651  14.964  1.00  0.00           H  
ATOM     86 3HB  ALA A   6     -10.555  10.036  13.241  1.00  0.00           H  
ATOM     87  N   DLE A   7     -13.825   7.788  12.630  1.00  0.00           N  
ATOM     88  CA  DLE A   7     -14.690   7.971  11.449  1.00  0.00           C  
ATOM     89  C   DLE A   7     -13.930   7.433  10.201  1.00  0.00           C  
ATOM     90  O   DLE A   7     -13.480   8.263   9.415  1.00  0.00           O  
ATOM     91  CB  DLE A   7     -16.141   7.438  11.635  1.00  0.00           C  
ATOM     92  CG  DLE A   7     -17.106   7.589  10.429  1.00  0.00           C  
ATOM     93  CD1 DLE A   7     -17.326   9.065  10.101  1.00  0.00           C  
ATOM     94  CD2 DLE A   7     -18.415   6.904  10.782  1.00  0.00           C  
ATOM     95  CN  DLE A   7     -13.827   6.541  13.423  1.00  0.00           C  
ATOM     96  HA  DLE A   7     -14.806   9.042  11.302  1.00  0.00           H  
ATOM     97 1HB  DLE A   7     -16.587   8.033  12.433  1.00  0.00           H  
ATOM     98 2HB  DLE A   7     -16.199   6.435  11.949  1.00  0.00           H  
ATOM     99  HG  DLE A   7     -16.677   7.116   9.548  1.00  0.00           H  
ATOM    100 1HD1 DLE A   7     -18.009   9.145   9.255  1.00  0.00           H  
ATOM    101 2HD1 DLE A   7     -16.385   9.541   9.834  1.00  0.00           H  
ATOM    102 3HD1 DLE A   7     -17.755   9.572  10.962  1.00  0.00           H  
ATOM    103 1HD2 DLE A   7     -19.109   6.986   9.943  1.00  0.00           H  
ATOM    104 2HD2 DLE A   7     -18.854   7.378  11.661  1.00  0.00           H  
ATOM    105 3HD2 DLE A   7     -18.229   5.850  10.995  1.00  0.00           H  
ATOM    106 1HN  DLE A   7     -14.805   6.106  13.518  1.00  0.00           H  
ATOM    107 2HN  DLE A   7     -13.499   6.698  14.432  1.00  0.00           H  
ATOM    108 3HN  DLE A   7     -13.159   5.827  12.956  1.00  0.00           H  
ATOM    109  N   DPR A   8     -13.756   6.113   9.935  1.00  0.00           N  
ATOM    110  CA  DPR A   8     -12.859   5.667   8.901  1.00  0.00           C  
ATOM    111  C   DPR A   8     -11.421   5.905   9.365  1.00  0.00           C  
ATOM    112  O   DPR A   8     -11.178   5.986  10.578  1.00  0.00           O  
ATOM    113  CB  DPR A   8     -13.191   4.176   8.760  1.00  0.00           C  
ATOM    114  CG  DPR A   8     -13.753   3.795  10.087  1.00  0.00           C  
ATOM    115  CD  DPR A   8     -14.560   5.005  10.500  1.00  0.00           C  
ATOM    116  HA  DPR A   8     -13.108   6.226   7.991  1.00  0.00           H  
ATOM    117 1HB  DPR A   8     -12.284   3.604   8.512  1.00  0.00           H  
ATOM    118 2HB  DPR A   8     -13.903   4.024   7.934  1.00  0.00           H  
ATOM    119 1HG  DPR A   8     -12.932   3.577  10.792  1.00  0.00           H  
ATOM    120 2HG  DPR A   8     -14.356   2.877  10.003  1.00  0.00           H  
ATOM    121 1HD  DPR A   8     -14.636   4.993  11.537  1.00  0.00           H  
ATOM    122 2HD  DPR A   8     -15.543   4.961  10.012  1.00  0.00           H  
ATOM    123  N   VAL A   9     -10.469   5.992   8.428  1.00  0.00           N  
ATOM    124  CA  VAL A   9      -9.071   6.138   8.835  1.00  0.00           C  
ATOM    125  C   VAL A   9      -8.628   7.535   8.509  1.00  0.00           C  
ATOM    126  O   VAL A   9      -8.609   7.941   7.346  1.00  0.00           O  
ATOM    127  CB  VAL A   9      -8.125   5.121   8.145  1.00  0.00           C  
ATOM    128  CG1 VAL A   9      -6.690   5.370   8.614  1.00  0.00           C  
ATOM    129  CG2 VAL A   9      -8.578   3.710   8.456  1.00  0.00           C  
ATOM    130  CN  VAL A   9     -10.819   6.061   7.008  1.00  0.00           C  
ATOM    131  HA  VAL A   9      -8.994   5.995   9.914  1.00  0.00           H  
ATOM    132  HB  VAL A   9      -8.118   5.272   7.080  1.00  0.00           H  
ATOM    133 1HG1 VAL A   9      -6.022   4.663   8.126  1.00  0.00           H  
ATOM    134 2HG1 VAL A   9      -6.374   6.384   8.365  1.00  0.00           H  
ATOM    135 3HG1 VAL A   9      -6.642   5.232   9.686  1.00  0.00           H  
ATOM    136 1HG2 VAL A   9      -7.908   3.001   7.972  1.00  0.00           H  
ATOM    137 2HG2 VAL A   9      -8.553   3.558   9.517  1.00  0.00           H  
ATOM    138 3HG2 VAL A   9      -9.590   3.550   8.092  1.00  0.00           H  
ATOM    139 1HN  VAL A   9      -9.963   6.037   6.355  1.00  0.00           H  
ATOM    140 2HN  VAL A   9     -11.462   5.243   6.727  1.00  0.00           H  
ATOM    141 3HN  VAL A   9     -11.329   6.999   6.831  1.00  0.00           H  
ATOM    142  N   VAL A  10      -8.336   8.267   9.555  1.00  0.00           N  
ATOM    143  CA  VAL A  10      -7.994   9.656   9.471  1.00  0.00           C  
ATOM    144  C   VAL A  10      -6.498   9.808   9.757  1.00  0.00           C  
ATOM    145  O   VAL A  10      -6.006   9.365  10.794  1.00  0.00           O  
ATOM    146  CB  VAL A  10      -8.871  10.404  10.477  1.00  0.00           C  
ATOM    147  CG1 VAL A  10      -8.555  11.889  10.469  1.00  0.00           C  
ATOM    148  CG2 VAL A  10     -10.346  10.134  10.130  1.00  0.00           C  
ATOM    149  H   VAL A  10      -8.357   7.819  10.460  1.00  0.00           H  
ATOM    150  HA  VAL A  10      -8.260  10.010   8.485  1.00  0.00           H  
ATOM    151  HB  VAL A  10      -8.677  10.019  11.466  1.00  0.00           H  
ATOM    152 1HG1 VAL A  10      -9.188  12.394  11.198  1.00  0.00           H  
ATOM    153 2HG1 VAL A  10      -7.507  12.050  10.730  1.00  0.00           H  
ATOM    154 3HG1 VAL A  10      -8.747  12.297   9.478  1.00  0.00           H  
ATOM    155 1HG2 VAL A  10     -10.988  10.640  10.846  1.00  0.00           H  
ATOM    156 2HG2 VAL A  10     -10.559  10.504   9.130  1.00  0.00           H  
ATOM    157 3HG2 VAL A  10     -10.564   9.064  10.164  1.00  0.00           H  
TER                                                                             
CONECT    3   15                                                                
CONECT   15    3   16   21                                                      
CONECT   16   15   17   19   22                                                 
CONECT   17   16   18   29                                                      
CONECT   18   17                                                                
CONECT   19   16   20   23   24                                                 
CONECT   20   19   21   25   26                                                 
CONECT   21   15   20   27   28                                                 
CONECT   22   16                                                                
CONECT   23   19                                                                
CONECT   24   19                                                                
CONECT   25   20                                                                
CONECT   26   20                                                                
CONECT   27   21                                                                
CONECT   28   21                                                                
CONECT   29   17                                                                
CONECT   31   39                                                                
CONECT   39   31   40   46                                                      
CONECT   40   39   41   43   47                                                 
CONECT   41   40   42   55                                                      
CONECT   42   41                                                                
CONECT   43   40   44   45   48                                                 
CONECT   44   43   49   50   51                                                 
CONECT   45   43   52   53   54                                                 
CONECT   46   39                                                                
CONECT   47   40                                                                
CONECT   48   43                                                                
CONECT   49   44                                                                
CONECT   50   44                                                                
CONECT   51   44                                                                
CONECT   52   45                                                                
CONECT   53   45                                                                
CONECT   54   45                                                                
CONECT   55   41   56   63                                                      
CONECT   56   55   57   59   64                                                 
CONECT   57   56   58   77                                                      
CONECT   58   57                                                                
CONECT   59   56   60   65   66                                                 
CONECT   60   59   61   62   67                                                 
CONECT   61   60   68   69   70                                                 
CONECT   62   60   71   72   73                                                 
CONECT   63   55   74   75   76                                                 
CONECT   64   56                                                                
CONECT   65   59                                                                
CONECT   66   59                                                                
CONECT   67   60                                                                
CONECT   68   61                                                                
CONECT   69   61                                                                
CONECT   70   61                                                                
CONECT   71   62                                                                
CONECT   72   62                                                                
CONECT   73   62                                                                
CONECT   74   63                                                                
CONECT   75   63                                                                
CONECT   76   63                                                                
CONECT   77   57                                                                
CONECT   79   87                                                                
CONECT   87   79   88   95                                                      
CONECT   88   87   89   91   96                                                 
CONECT   89   88   90  109                                                      
CONECT   90   89                                                                
CONECT   91   88   92   97   98                                                 
CONECT   92   91   93   94   99                                                 
CONECT   93   92  100  101  102                                                 
CONECT   94   92  103  104  105                                                 
CONECT   95   87  106  107  108                                                 
CONECT   96   88                                                                
CONECT   97   91                                                                
CONECT   98   91                                                                
CONECT   99   92                                                                
CONECT  100   93                                                                
CONECT  101   93                                                                
CONECT  102   93                                                                
CONECT  103   94                                                                
CONECT  104   94                                                                
CONECT  105   94                                                                
CONECT  106   95                                                                
CONECT  107   95                                                                
CONECT  108   95                                                                
CONECT  109   89  110  115                                                      
CONECT  110  109  111  113  116                                                 
CONECT  111  110  112  123                                                      
CONECT  112  111                                                                
CONECT  113  110  114  117  118                                                 
CONECT  114  113  115  119  120                                                 
CONECT  115  109  114  121  122                                                 
CONECT  116  110                                                                
CONECT  117  113                                                                
CONECT  118  113                                                                
CONECT  119  114                                                                
CONECT  120  114                                                                
CONECT  121  115                                                                
CONECT  122  115                                                                
CONECT  123  111  124  130                                                      
CONECT  124  123  125  127  131                                                 
CONECT  125  124  126  142                                                      
CONECT  126  125                                                                
CONECT  127  124  128  129  132                                                 
CONECT  128  127  133  134  135                                                 
CONECT  129  127  136  137  138                                                 
CONECT  130  123  139  140  141                                                 
CONECT  131  124                                                                
CONECT  132  127                                                                
CONECT  133  128                                                                
CONECT  134  128                                                                
CONECT  135  128                                                                
CONECT  136  129                                                                
CONECT  137  129                                                                
CONECT  138  129                                                                
CONECT  139  130                                                                
CONECT  140  130                                                                
CONECT  141  130                                                                
CONECT  142  125                                                                
# All scores below are weighted scores, not raw scores.
#BEGIN_POSE_ENERGIES_TABLE result00204_0000002_0_0001.pdb
label fa_atr fa_rep fa_sol fa_intra_atr_xover4 fa_intra_rep_xover4 fa_intra_sol_xover4 lk_ball lk_ball_iso lk_ball_bridge lk_ball_bridge_uncpl fa_elec fa_intra_elec hbond_sr_bb hbond_lr_bb hbond_bb_sc hbond_sc dslf_fa13 omega fa_dun_dev fa_dun_rot fa_dun_semi p_aa_pp hxl_tors ref rama_prepro cart_bonded gen_bonded gen_bonded_improper total
weights 1 0.55 1 1 0.55 1 0.92 -0.38 -0.33 -0.33 1 1 1 1 1 1 1.25 0.48 0.69 0.76 0.78 0.61 1 1 0.5 0.5 1 1 NA
pose -35.8126 7.41181 12.1567 -3.92557 2.57245 -0.04861 9.75639 -10.6653 -0.0007 -0.00181 -10.263 0.64759 -1.7209 -2.8712 0 0 0 0.59028 0.25848 1.29204 0 -5.37156 0 2.60714 4.10947 13.1807 20.8739 0.01607 4.79177
PRO:protein_cutpoint_upper_1 -2.36974 0.73644 1.47254 -0.12196 0.0012 0.08926 0.99376 -0.79173 -0 -0 -1.35102 0.23848 0 0 0 0 0 -0.0778 0.11229 0.08334 0 -1.08467 0 -2.4119 -0.13203 1.79994 0.9291 0 -1.8845
DPRO_2 -2.16818 0.31955 1.11019 -0.17466 0.04732 0.1206 0.37332 -0.57662 -0 -0 0.41332 0.07001 0 0 0 0 0 0.02342 0.00675 0.18432 0 -0.87109 0 -2.4119 0.32129 0.93427 0.9403 0 -1.33778
ALA_3 -2.8326 0.40634 1.0178 -0.02323 0 0 1.05934 -1.09527 -0 -0 -1.09336 -0.33344 0 0 0 0 0 -0.04565 0 0 0 -0.30433 0 1.8394 0.05842 0.34359 0.2307 0 -0.77228
DVAL_4 -5.79092 0.59445 3.00759 -0.29309 0.26378 0.06683 2.45284 -2.16977 -0 -0 -2.59664 -0.13571 0 0 0 0 0 -0.04751 0.00422 0.10608 0 -0.42415 0 1.9342 -0.50172 0.56261 2.57499 0.00025 -0.39168
LEU:N_Methylation_5 -3.73532 0.7163 -0.55986 -1.14523 0.81179 -0.49238 0.39588 -0.59647 -0 -0 -0.59536 -0.00482 0 0 0 0 0 -0.07747 0.01625 0.00114 0 -0.23119 0 0.18072 -0.14115 0.93259 3.46632 0.00025 -1.05801
ALA_6 -2.6904 0.67102 1.14827 -0.02867 0.01221 0 0.50932 -1.03184 -0 -0 -0.35308 -0.49741 0 0 0 0 0 0.12658 0 0 0 -0.24602 0 1.8394 0.46123 0.96973 2.84734 0.0006 3.73826
DLEU:N_Methylation_7 -2.9929 1.5668 0.58525 -0.86236 0.5825 -0.00118 0.2545 -0.61168 -0 -0 0.03108 1.56891 0 0 0 0 0 0.75848 0.01508 0.31542 0 -0.00184 0 0.18072 2.4813 2.88833 2.98356 0.00241 9.7444
DPRO_8 -3.72192 1.19977 1.48373 -0.18596 0.00228 0.13228 0.92529 -0.95953 -0.00035 -0.00091 -1.36792 0.11917 0 0 0 0 0 -0.01245 0.08436 0.44614 0 -0.96888 0 -2.4119 1.8867 2.80675 3.37978 0.00718 2.84362
VAL:N_Methylation_9 -3.59199 0.54519 -0.2849 -0.81553 0.66303 -0.01941 0.37458 -0.57809 -0 -0 -0.35008 -0.0796 0 0 0 0 0 -0.019 0.00925 -0.07704 0 -0.54892 0 1.9342 -0.21182 0.62588 3.46777 0.00537 1.04887
VAL:protein_cutpoint_lower_10 -5.91863 0.65595 3.17613 -0.27488 0.18834 0.05538 2.41755 -2.25431 -0.00035 -0.00091 -2.9999 -0.29801 0 0 0 0 0 -0.03831 0.01027 0.23264 0 -0.69048 0 1.9342 -0.11277 1.31697 0.05405 0 -2.54704
#END_POSE_ENERGIES_TABLE result00204_0000002_0_0001.pdb
