# Supplementary material for: Accurate de novo design of membrane-traversing macrocycles
Source: Cell. 2022 Sep 15;185(19):3520–3532.e26. doi: 10.1016/j.cell.2022.07.019 (PMC9490236; doi:10.1016/j.cell.2022.07.019)
Supplement: Data S2. Amino acid sequences and computational models, related to Figures 1 and 3 [file mmc6.zip › Supplemental_Data_File_2/design_models/10-mers/D10.45.pdb]

HEADER                                            21-FEB-20   XXXX              
EXPDTA    THEORETICAL MODEL                                                     
REMARK 220                                                                      
REMARK 220 EXPERIMENTAL DETAILS                                                 
REMARK 220  EXPERIMENT TYPE                : THEORETICAL MODELLING              
REMARK 220  DATE OF DATA COLLECTION        : 21-FEB-20                          
REMARK 220                                                                      
REMARK 220 REMARK: MODEL GENERATED BY ROSETTA                                   
REMARK 220  VERSION 2019.50.post.dev+96.master.4bb7883abb1                      
LINK         N   DVA A   1                 C   MET A  10                  1.33  
ATOM      1  N   DVA A   1       3.779  11.810  12.015  1.00  0.00           N  
ATOM      2  CA  DVA A   1       5.157  11.743  11.526  1.00  0.00           C  
ATOM      3  C   DVA A   1       5.680  12.985  10.791  1.00  0.00           C  
ATOM      4  O   DVA A   1       6.736  12.945  10.159  1.00  0.00           O  
ATOM      5  CB  DVA A   1       6.132  11.473  12.702  1.00  0.00           C  
ATOM      6  CG1 DVA A   1       5.835  10.125  13.337  1.00  0.00           C  
ATOM      7  CG2 DVA A   1       5.996  12.592  13.743  1.00  0.00           C  
ATOM      8  H   DVA A   1       3.449  12.664  12.441  1.00  0.00           H  
ATOM      9  HA  DVA A   1       5.225  10.898  10.840  1.00  0.00           H  
ATOM     10  HB  DVA A   1       7.144  11.446  12.315  1.00  0.00           H  
ATOM     11 1HG1 DVA A   1       6.542   9.944  14.143  1.00  0.00           H  
ATOM     12 2HG1 DVA A   1       5.937   9.343  12.582  1.00  0.00           H  
ATOM     13 3HG1 DVA A   1       4.830  10.110  13.737  1.00  0.00           H  
ATOM     14 1HG2 DVA A   1       6.690  12.402  14.558  1.00  0.00           H  
ATOM     15 2HG2 DVA A   1       4.987  12.610  14.132  1.00  0.00           H  
ATOM     16 3HG2 DVA A   1       6.229  13.553  13.295  1.00  0.00           H  
ATOM     17  N   DAL A   2       4.977  14.122  10.839  1.00  0.00           N  
ATOM     18  CA  DAL A   2       5.524  15.337  10.243  1.00  0.00           C  
ATOM     19  C   DAL A   2       5.900  15.219   8.773  1.00  0.00           C  
ATOM     20  O   DAL A   2       6.897  15.798   8.336  1.00  0.00           O  
ATOM     21  CB  DAL A   2       4.482  16.430  10.359  1.00  0.00           C  
ATOM     22  H   DAL A   2       4.101  14.188  11.365  1.00  0.00           H  
ATOM     23  HA  DAL A   2       6.418  15.615  10.799  1.00  0.00           H  
ATOM     24 1HB  DAL A   2       4.878  17.356   9.948  1.00  0.00           H  
ATOM     25 2HB  DAL A   2       4.215  16.567  11.407  1.00  0.00           H  
ATOM     26 3HB  DAL A   2       3.599  16.127   9.795  1.00  0.00           H  
ATOM     27  N   DPH A   3       5.133  14.464   8.010  1.00  0.00           N  
ATOM     28  CA  DPH A   3       5.401  14.330   6.591  1.00  0.00           C  
ATOM     29  C   DPH A   3       5.712  12.907   6.135  1.00  0.00           C  
ATOM     30  O   DPH A   3       5.476  12.588   4.968  1.00  0.00           O  
ATOM     31  CB  DPH A   3       4.225  14.883   5.800  1.00  0.00           C  
ATOM     32  CG  DPH A   3       3.884  16.276   6.202  1.00  0.00           C  
ATOM     33  CD1 DPH A   3       2.679  16.537   6.826  1.00  0.00           C  
ATOM     34  CD2 DPH A   3       4.772  17.323   6.008  1.00  0.00           C  
ATOM     35  CE1 DPH A   3       2.359  17.814   7.240  1.00  0.00           C  
ATOM     36  CE2 DPH A   3       4.455  18.593   6.426  1.00  0.00           C  
ATOM     37  CZ  DPH A   3       3.245  18.837   7.040  1.00  0.00           C  
ATOM     38  H   DPH A   3       4.302  14.027   8.417  1.00  0.00           H  
ATOM     39  HA  DPH A   3       6.275  14.936   6.367  1.00  0.00           H  
ATOM     40 1HB  DPH A   3       3.368  14.265   5.971  1.00  0.00           H  
ATOM     41 2HB  DPH A   3       4.448  14.867   4.737  1.00  0.00           H  
ATOM     42  HD1 DPH A   3       1.983  15.717   6.990  1.00  0.00           H  
ATOM     43  HD2 DPH A   3       5.732  17.131   5.530  1.00  0.00           H  
ATOM     44  HE1 DPH A   3       1.409  18.017   7.722  1.00  0.00           H  
ATOM     45  HE2 DPH A   3       5.163  19.408   6.272  1.00  0.00           H  
ATOM     46  HZ  DPH A   3       2.997  19.846   7.368  1.00  0.00           H  
ATOM     47  N   ILE A   4       6.181  12.030   7.024  1.00  0.00           N  
ATOM     48  CA  ILE A   4       6.342  10.648   6.571  1.00  0.00           C  
ATOM     49  C   ILE A   4       5.293   9.863   7.364  1.00  0.00           C  
ATOM     50  O   ILE A   4       5.560   9.620   8.542  1.00  0.00           O  
ATOM     51  CB  ILE A   4       7.737  10.091   6.860  1.00  0.00           C  
ATOM     52  CG1 ILE A   4       8.794  10.973   6.137  1.00  0.00           C  
ATOM     53  CG2 ILE A   4       7.784   8.612   6.413  1.00  0.00           C  
ATOM     54  CD1 ILE A   4      10.239  10.678   6.505  1.00  0.00           C  
ATOM     55  H   ILE A   4       6.384  12.321   7.992  1.00  0.00           H  
ATOM     56  HA  ILE A   4       6.199  10.599   5.500  1.00  0.00           H  
ATOM     57  HB  ILE A   4       7.941  10.154   7.928  1.00  0.00           H  
ATOM     58 1HG1 ILE A   4       8.674  10.843   5.061  1.00  0.00           H  
ATOM     59 2HG1 ILE A   4       8.598  12.014   6.381  1.00  0.00           H  
ATOM     60 1HG2 ILE A   4       8.758   8.189   6.617  1.00  0.00           H  
ATOM     61 2HG2 ILE A   4       7.033   8.035   6.958  1.00  0.00           H  
ATOM     62 3HG2 ILE A   4       7.578   8.550   5.345  1.00  0.00           H  
ATOM     63 1HD1 ILE A   4      10.896  11.355   5.954  1.00  0.00           H  
ATOM     64 2HD1 ILE A   4      10.378  10.835   7.576  1.00  0.00           H  
ATOM     65 3HD1 ILE A   4      10.495   9.657   6.252  1.00  0.00           H  
ATOM     66  N   DLE A   5       4.112   9.455   6.760  1.00  0.00           N  
ATOM     67  CA  DLE A   5       3.019   8.834   7.596  1.00  0.00           C  
ATOM     68  C   DLE A   5       1.808   9.864   7.535  1.00  0.00           C  
ATOM     69  O   DLE A   5       0.722   9.510   7.039  1.00  0.00           O  
ATOM     70  CB  DLE A   5       2.618   7.418   7.040  1.00  0.00           C  
ATOM     71  CG  DLE A   5       3.814   6.301   6.883  1.00  0.00           C  
ATOM     72  CD1 DLE A   5       3.201   4.961   6.326  1.00  0.00           C  
ATOM     73  CD2 DLE A   5       4.562   6.071   8.255  1.00  0.00           C  
ATOM     74  CN  DLE A   5       3.841   9.759   5.308  1.00  0.00           C  
ATOM     75  HA  DLE A   5       3.330   8.684   8.639  1.00  0.00           H  
ATOM     76 1HB  DLE A   5       2.138   7.525   6.062  1.00  0.00           H  
ATOM     77 2HB  DLE A   5       1.864   6.999   7.719  1.00  0.00           H  
ATOM     78  HG  DLE A   5       4.547   6.664   6.142  1.00  0.00           H  
ATOM     79 1HD1 DLE A   5       3.992   4.217   6.183  1.00  0.00           H  
ATOM     80 2HD1 DLE A   5       2.719   5.146   5.365  1.00  0.00           H  
ATOM     81 3HD1 DLE A   5       2.462   4.559   7.025  1.00  0.00           H  
ATOM     82 1HD2 DLE A   5       5.364   5.342   8.127  1.00  0.00           H  
ATOM     83 2HD2 DLE A   5       3.865   5.707   9.016  1.00  0.00           H  
ATOM     84 3HD2 DLE A   5       5.006   7.013   8.606  1.00  0.00           H  
ATOM     85 1HN  DLE A   5       3.807  10.828   5.119  1.00  0.00           H  
ATOM     86 2HN  DLE A   5       2.905   9.350   4.966  1.00  0.00           H  
ATOM     87 3HN  DLE A   5       4.627   9.322   4.699  1.00  0.00           H  
ATOM     88  N   DAL A   6       1.994  11.169   8.021  1.00  0.00           N  
ATOM     89  CA  DAL A   6       0.909  12.213   7.825  1.00  0.00           C  
ATOM     90  C   DAL A   6       1.117  13.603   8.580  1.00  0.00           C  
ATOM     91  O   DAL A   6       2.254  14.023   8.868  1.00  0.00           O  
ATOM     92  CB  DAL A   6       0.787  12.513   6.311  1.00  0.00           C  
ATOM     93  CN  DAL A   6       3.218  11.510   8.785  1.00  0.00           C  
ATOM     94  HA  DAL A   6      -0.024  11.765   8.188  1.00  0.00           H  
ATOM     95 1HB  DAL A   6      -0.014  13.206   6.089  1.00  0.00           H  
ATOM     96 2HB  DAL A   6       0.581  11.590   5.760  1.00  0.00           H  
ATOM     97 3HB  DAL A   6       1.710  12.926   5.934  1.00  0.00           H  
ATOM     98 1HN  DAL A   6       3.029  12.116   9.640  1.00  0.00           H  
ATOM     99 2HN  DAL A   6       3.912  12.027   8.154  1.00  0.00           H  
ATOM    100 3HN  DAL A   6       3.679  10.645   9.205  1.00  0.00           H  
ATOM    101  N   PRO A   7       0.057  14.425   8.831  1.00  0.00           N  
ATOM    102  CA  PRO A   7       0.183  15.723   9.483  1.00  0.00           C  
ATOM    103  C   PRO A   7       0.401  15.476  10.964  1.00  0.00           C  
ATOM    104  O   PRO A   7       0.055  14.394  11.452  1.00  0.00           O  
ATOM    105  CB  PRO A   7      -1.174  16.379   9.185  1.00  0.00           C  
ATOM    106  CG  PRO A   7      -2.143  15.208   9.115  1.00  0.00           C  
ATOM    107  CD  PRO A   7      -1.358  14.064   8.489  1.00  0.00           C  
ATOM    108  HA  PRO A   7       1.015  16.283   9.051  1.00  0.00           H  
ATOM    109 1HB  PRO A   7      -1.448  17.087   9.977  1.00  0.00           H  
ATOM    110 2HB  PRO A   7      -1.123  16.950   8.244  1.00  0.00           H  
ATOM    111 1HG  PRO A   7      -2.502  14.959  10.128  1.00  0.00           H  
ATOM    112 2HG  PRO A   7      -3.031  15.484   8.526  1.00  0.00           H  
ATOM    113 1HD  PRO A   7      -1.652  13.123   8.966  1.00  0.00           H  
ATOM    114 2HD  PRO A   7      -1.526  14.053   7.407  1.00  0.00           H  
ATOM    115  N   DPR A   8       0.831  16.461  11.741  1.00  0.00           N  
ATOM    116  CA  DPR A   8       0.896  16.311  13.159  1.00  0.00           C  
ATOM    117  C   DPR A   8       1.749  15.090  13.538  1.00  0.00           C  
ATOM    118  O   DPR A   8       2.660  14.689  12.790  1.00  0.00           O  
ATOM    119  CB  DPR A   8       1.543  17.638  13.595  1.00  0.00           C  
ATOM    120  CG  DPR A   8       1.201  18.615  12.467  1.00  0.00           C  
ATOM    121  CD  DPR A   8       1.213  17.776  11.203  1.00  0.00           C  
ATOM    122  HA  DPR A   8      -0.141  16.224  13.507  1.00  0.00           H  
ATOM    123 1HB  DPR A   8       2.627  17.505  13.730  1.00  0.00           H  
ATOM    124 2HB  DPR A   8       1.138  17.971  14.558  1.00  0.00           H  
ATOM    125 1HG  DPR A   8       1.940  19.433  12.438  1.00  0.00           H  
ATOM    126 2HG  DPR A   8       0.222  19.083  12.652  1.00  0.00           H  
ATOM    127 1HD  DPR A   8       2.195  17.750  10.746  1.00  0.00           H  
ATOM    128 2HD  DPR A   8       0.461  18.164  10.516  1.00  0.00           H  
ATOM    129  N   PRO A   9       1.474  14.517  14.727  1.00  0.00           N  
ATOM    130  CA  PRO A   9       2.123  13.390  15.373  1.00  0.00           C  
ATOM    131  C   PRO A   9       2.198  12.160  14.482  1.00  0.00           C  
ATOM    132  O   PRO A   9       2.895  11.214  14.823  1.00  0.00           O  
ATOM    133  CB  PRO A   9       1.197  13.127  16.571  1.00  0.00           C  
ATOM    134  CG  PRO A   9       0.551  14.439  16.864  1.00  0.00           C  
ATOM    135  CD  PRO A   9       0.351  15.077  15.530  1.00  0.00           C  
ATOM    136  HA  PRO A   9       3.128  13.685  15.704  1.00  0.00           H  
ATOM    137 1HB  PRO A   9       0.470  12.339  16.313  1.00  0.00           H  
ATOM    138 2HB  PRO A   9       1.787  12.746  17.418  1.00  0.00           H  
ATOM    139 1HG  PRO A   9      -0.398  14.279  17.403  1.00  0.00           H  
ATOM    140 2HG  PRO A   9       1.193  15.036  17.530  1.00  0.00           H  
ATOM    141 1HD  PRO A   9      -0.622  14.788  15.102  1.00  0.00           H  
ATOM    142 2HD  PRO A   9       0.448  16.155  15.666  1.00  0.00           H  
ATOM    143  N   MET A  10       1.470  12.132  13.350  1.00  0.00           N  
ATOM    144  CA  MET A  10       1.547  10.983  12.462  1.00  0.00           C  
ATOM    145  C   MET A  10       2.951  10.776  11.912  1.00  0.00           C  
ATOM    146  O   MET A  10       3.278   9.703  11.406  1.00  0.00           O  
ATOM    147  CB  MET A  10       0.657  11.238  11.259  1.00  0.00           C  
ATOM    148  CG  MET A  10      -0.807  11.117  11.459  1.00  0.00           C  
ATOM    149  SD  MET A  10      -1.291   9.439  11.904  1.00  0.00           S  
ATOM    150  CE  MET A  10      -0.840   8.520  10.393  1.00  0.00           C  
ATOM    151  H   MET A  10       0.865  12.903  13.105  1.00  0.00           H  
ATOM    152  HA  MET A  10       1.244  10.090  13.001  1.00  0.00           H  
ATOM    153 1HB  MET A  10       0.827  12.247  10.942  1.00  0.00           H  
ATOM    154 2HB  MET A  10       0.966  10.613  10.444  1.00  0.00           H  
ATOM    155 1HG  MET A  10      -1.120  11.799  12.249  1.00  0.00           H  
ATOM    156 2HG  MET A  10      -1.319  11.394  10.545  1.00  0.00           H  
ATOM    157 1HE  MET A  10      -1.111   7.472  10.517  1.00  0.00           H  
ATOM    158 2HE  MET A  10      -1.375   8.933   9.534  1.00  0.00           H  
ATOM    159 3HE  MET A  10       0.231   8.578  10.211  1.00  0.00           H  
TER                                                                             
CONECT    1    2    8  145                                                      
CONECT    2    1    3    5    9                                                 
CONECT    3    2    4   17                                                      
CONECT    4    3                                                                
CONECT    5    2    6    7   10                                                 
CONECT    6    5   11   12   13                                                 
CONECT    7    5   14   15   16                                                 
CONECT    8    1                                                                
CONECT    9    2                                                                
CONECT   10    5                                                                
CONECT   11    6                                                                
CONECT   12    6                                                                
CONECT   13    6                                                                
CONECT   14    7                                                                
CONECT   15    7                                                                
CONECT   16    7                                                                
CONECT   17    3   18   22                                                      
CONECT   18   17   19   21   23                                                 
CONECT   19   18   20   27                                                      
CONECT   20   19                                                                
CONECT   21   18   24   25   26                                                 
CONECT   22   17                                                                
CONECT   23   18                                                                
CONECT   24   21                                                                
CONECT   25   21                                                                
CONECT   26   21                                                                
CONECT   27   19   28   38                                                      
CONECT   28   27   29   31   39                                                 
CONECT   29   28   30   47                                                      
CONECT   30   29                                                                
CONECT   31   28   32   40   41                                                 
CONECT   32   31   33   34                                                      
CONECT   33   32   35   42                                                      
CONECT   34   32   36   43                                                      
CONECT   35   33   37   44                                                      
CONECT   36   34   37   45                                                      
CONECT   37   35   36   46                                                      
CONECT   38   27                                                                
CONECT   39   28                                                                
CONECT   40   31                                                                
CONECT   41   31                                                                
CONECT   42   33                                                                
CONECT   43   34                                                                
CONECT   44   35                                                                
CONECT   45   36                                                                
CONECT   46   37                                                                
CONECT   47   29                                                                
CONECT   49   66                                                                
CONECT   66   49   67   74                                                      
CONECT   67   66   68   70   75                                                 
CONECT   68   67   69   88                                                      
CONECT   69   68                                                                
CONECT   70   67   71   76   77                                                 
CONECT   71   70   72   73   78                                                 
CONECT   72   71   79   80   81                                                 
CONECT   73   71   82   83   84                                                 
CONECT   74   66   85   86   87                                                 
CONECT   75   67                                                                
CONECT   76   70                                                                
CONECT   77   70                                                                
CONECT   78   71                                                                
CONECT   79   72                                                                
CONECT   80   72                                                                
CONECT   81   72                                                                
CONECT   82   73                                                                
CONECT   83   73                                                                
CONECT   84   73                                                                
CONECT   85   74                                                                
CONECT   86   74                                                                
CONECT   87   74                                                                
CONECT   88   68   89   93                                                      
CONECT   89   88   90   92   94                                                 
CONECT   90   89   91  101                                                      
CONECT   91   90                                                                
CONECT   92   89   95   96   97                                                 
CONECT   93   88   98   99  100                                                 
CONECT   94   89                                                                
CONECT   95   92                                                                
CONECT   96   92                                                                
CONECT   97   92                                                                
CONECT   98   93                                                                
CONECT   99   93                                                                
CONECT  100   93                                                                
CONECT  101   90                                                                
CONECT  103  115                                                                
CONECT  115  103  116  121                                                      
CONECT  116  115  117  119  122                                                 
CONECT  117  116  118  129                                                      
CONECT  118  117                                                                
CONECT  119  116  120  123  124                                                 
CONECT  120  119  121  125  126                                                 
CONECT  121  115  120  127  128                                                 
CONECT  122  116                                                                
CONECT  123  119                                                                
CONECT  124  119                                                                
CONECT  125  120                                                                
CONECT  126  120                                                                
CONECT  127  121                                                                
CONECT  128  121                                                                
CONECT  129  117                                                                
CONECT  145    1                                                                
C6s 0
end_unsatselection_count 0
nme_count 2
nme_count2 2
oversat 0
score -4.908
silent_score -4.908
time 38
total_hbonds -5
