# Supplementary material for: Accurate de novo design of membrane-traversing macrocycles
Source: Cell. 2022 Sep 15;185(19):3520–3532.e26. doi: 10.1016/j.cell.2022.07.019 (PMC9490236; doi:10.1016/j.cell.2022.07.019)
Supplement: Data S2. Amino acid sequences and computational models, related to Figures 1 and 3 [file mmc6.zip › Supplemental_Data_File_2/design_models/10-mers/D10.62.pdb]

ATOM      1  N   DAL A   1     -12.078  10.761  -0.365  1.00  0.00           N  
ATOM      2  CA  DAL A   1     -11.101   9.865  -0.975  1.00  0.00           C  
ATOM      3  C   DAL A   1     -10.300  10.534  -2.076  1.00  0.00           C  
ATOM      4  O   DAL A   1      -9.939   9.900  -3.067  1.00  0.00           O  
ATOM      5  CB  DAL A   1     -10.155   9.345   0.087  1.00  0.00           C  
ATOM      6  H   DAL A   1     -11.765  11.447   0.307  1.00  0.00           H  
ATOM      7  HA  DAL A   1     -11.641   9.028  -1.417  1.00  0.00           H  
ATOM      8 1HB  DAL A   1      -9.448   8.654  -0.366  1.00  0.00           H  
ATOM      9 2HB  DAL A   1     -10.724   8.832   0.859  1.00  0.00           H  
ATOM     10 3HB  DAL A   1      -9.614  10.183   0.530  1.00  0.00           H  
ATOM     11  N   GLY A   2     -10.017  11.809  -1.915  1.00  0.00           N  
ATOM     12  CA  GLY A   2      -9.209  12.491  -2.916  1.00  0.00           C  
ATOM     13  C   GLY A   2      -9.132  13.965  -2.600  1.00  0.00           C  
ATOM     14  O   GLY A   2      -9.449  14.370  -1.483  1.00  0.00           O  
ATOM     15  H   GLY A   2     -10.368  12.298  -1.089  1.00  0.00           H  
ATOM     16 1HA  GLY A   2      -8.215  12.051  -2.925  1.00  0.00           H  
ATOM     17 2HA  GLY A   2      -9.649  12.331  -3.898  1.00  0.00           H  
ATOM     18  N   DPR A   3      -8.670  14.802  -3.540  1.00  0.00           N  
ATOM     19  CA  DPR A   3      -8.573  16.256  -3.461  1.00  0.00           C  
ATOM     20  C   DPR A   3      -7.433  16.732  -2.579  1.00  0.00           C  
ATOM     21  O   DPR A   3      -6.570  17.494  -3.017  1.00  0.00           O  
ATOM     22  CB  DPR A   3      -8.299  16.616  -4.924  1.00  0.00           C  
ATOM     23  CG  DPR A   3      -7.484  15.451  -5.414  1.00  0.00           C  
ATOM     24  CD  DPR A   3      -8.194  14.255  -4.819  1.00  0.00           C  
ATOM     25  HA  DPR A   3      -9.527  16.680  -3.120  1.00  0.00           H  
ATOM     26 1HB  DPR A   3      -7.803  17.594  -5.014  1.00  0.00           H  
ATOM     27 2HB  DPR A   3      -9.254  16.688  -5.460  1.00  0.00           H  
ATOM     28 1HG  DPR A   3      -6.464  15.550  -4.986  1.00  0.00           H  
ATOM     29 2HG  DPR A   3      -7.366  15.430  -6.506  1.00  0.00           H  
ATOM     30 1HD  DPR A   3      -7.507  13.411  -4.699  1.00  0.00           H  
ATOM     31 2HD  DPR A   3      -9.055  14.008  -5.450  1.00  0.00           H  
ATOM     32  N   DPH A   4      -7.479  16.329  -1.323  1.00  0.00           N  
ATOM     33  CA  DPH A   4      -6.480  16.688  -0.343  1.00  0.00           C  
ATOM     34  C   DPH A   4      -7.189  17.296   0.862  1.00  0.00           C  
ATOM     35  O   DPH A   4      -7.253  16.649   1.906  1.00  0.00           O  
ATOM     36  CB  DPH A   4      -5.747  15.423   0.064  1.00  0.00           C  
ATOM     37  CG  DPH A   4      -5.188  14.721  -1.129  1.00  0.00           C  
ATOM     38  CD1 DPH A   4      -5.794  13.560  -1.585  1.00  0.00           C  
ATOM     39  CD2 DPH A   4      -4.103  15.216  -1.820  1.00  0.00           C  
ATOM     40  CE1 DPH A   4      -5.319  12.901  -2.694  1.00  0.00           C  
ATOM     41  CE2 DPH A   4      -3.627  14.559  -2.932  1.00  0.00           C  
ATOM     42  CZ  DPH A   4      -4.239  13.399  -3.368  1.00  0.00           C  
ATOM     43  H   DPH A   4      -8.210  15.660  -1.076  1.00  0.00           H  
ATOM     44  HA  DPH A   4      -5.769  17.382  -0.781  1.00  0.00           H  
ATOM     45 1HB  DPH A   4      -6.436  14.745   0.569  1.00  0.00           H  
ATOM     46 2HB  DPH A   4      -4.936  15.662   0.750  1.00  0.00           H  
ATOM     47  HD1 DPH A   4      -6.660  13.169  -1.047  1.00  0.00           H  
ATOM     48  HD2 DPH A   4      -3.623  16.134  -1.480  1.00  0.00           H  
ATOM     49  HE1 DPH A   4      -5.798  11.987  -3.039  1.00  0.00           H  
ATOM     50  HE2 DPH A   4      -2.769  14.956  -3.473  1.00  0.00           H  
ATOM     51  HZ  DPH A   4      -3.860  12.881  -4.247  1.00  0.00           H  
ATOM     52  N   PHE A   5      -7.745  18.530   0.745  1.00  0.00           N  
ATOM     53  CA  PHE A   5      -8.617  19.031   1.820  1.00  0.00           C  
ATOM     54  C   PHE A   5      -9.973  19.519   1.298  1.00  0.00           C  
ATOM     55  O   PHE A   5     -10.488  20.529   1.772  1.00  0.00           O  
ATOM     56  CB  PHE A   5      -7.957  20.215   2.558  1.00  0.00           C  
ATOM     57  CG  PHE A   5      -6.695  19.924   3.333  1.00  0.00           C  
ATOM     58  CD1 PHE A   5      -6.449  18.702   3.954  1.00  0.00           C  
ATOM     59  CD2 PHE A   5      -5.735  20.910   3.438  1.00  0.00           C  
ATOM     60  CE1 PHE A   5      -5.288  18.486   4.643  1.00  0.00           C  
ATOM     61  CE2 PHE A   5      -4.567  20.692   4.132  1.00  0.00           C  
ATOM     62  CZ  PHE A   5      -4.344  19.478   4.737  1.00  0.00           C  
ATOM     63  CN  PHE A   5      -7.548  19.384  -0.435  1.00  0.00           C  
ATOM     64 1HN  PHE A   5      -7.810  20.413  -0.248  1.00  0.00           H  
ATOM     65 2HN  PHE A   5      -6.525  19.373  -0.762  1.00  0.00           H  
ATOM     66 3HN  PHE A   5      -8.170  19.034  -1.242  1.00  0.00           H  
ATOM     67  HA  PHE A   5      -8.810  18.227   2.528  1.00  0.00           H  
ATOM     68 1HB  PHE A   5      -7.733  21.018   1.871  1.00  0.00           H  
ATOM     69 2HB  PHE A   5      -8.671  20.632   3.260  1.00  0.00           H  
ATOM     70  HD1 PHE A   5      -7.175  17.902   3.901  1.00  0.00           H  
ATOM     71  HD2 PHE A   5      -5.907  21.875   2.959  1.00  0.00           H  
ATOM     72  HE1 PHE A   5      -5.115  17.523   5.121  1.00  0.00           H  
ATOM     73  HE2 PHE A   5      -3.818  21.482   4.205  1.00  0.00           H  
ATOM     74  HZ  PHE A   5      -3.420  19.303   5.286  1.00  0.00           H  
ATOM     75  N   PHE A   6     -10.612  18.825   0.342  1.00  0.00           N  
ATOM     76  CA  PHE A   6     -11.867  19.367  -0.175  1.00  0.00           C  
ATOM     77  C   PHE A   6     -12.947  18.594   0.539  1.00  0.00           C  
ATOM     78  O   PHE A   6     -13.615  17.735  -0.036  1.00  0.00           O  
ATOM     79  CB  PHE A   6     -11.960  19.144  -1.688  1.00  0.00           C  
ATOM     80  CG  PHE A   6     -10.890  19.848  -2.472  1.00  0.00           C  
ATOM     81  CD1 PHE A   6     -10.210  20.967  -1.990  1.00  0.00           C  
ATOM     82  CD2 PHE A   6     -10.549  19.366  -3.710  1.00  0.00           C  
ATOM     83  CE1 PHE A   6      -9.231  21.562  -2.739  1.00  0.00           C  
ATOM     84  CE2 PHE A   6      -9.570  19.965  -4.456  1.00  0.00           C  
ATOM     85  CZ  PHE A   6      -8.910  21.060  -3.971  1.00  0.00           C  
ATOM     86  CN  PHE A   6     -10.365  17.439   0.036  1.00  0.00           C  
ATOM     87 1HN  PHE A   6     -11.269  16.878  -0.066  1.00  0.00           H  
ATOM     88 2HN  PHE A   6      -9.843  17.368  -0.894  1.00  0.00           H  
ATOM     89 3HN  PHE A   6      -9.788  16.984   0.802  1.00  0.00           H  
ATOM     90  HA  PHE A   6     -11.977  20.420   0.078  1.00  0.00           H  
ATOM     91 1HB  PHE A   6     -11.933  18.096  -1.940  1.00  0.00           H  
ATOM     92 2HB  PHE A   6     -12.924  19.522  -2.039  1.00  0.00           H  
ATOM     93  HD1 PHE A   6     -10.438  21.387  -1.017  1.00  0.00           H  
ATOM     94  HD2 PHE A   6     -11.064  18.499  -4.099  1.00  0.00           H  
ATOM     95  HE1 PHE A   6      -8.707  22.434  -2.352  1.00  0.00           H  
ATOM     96  HE2 PHE A   6      -9.311  19.568  -5.439  1.00  0.00           H  
ATOM     97  HZ  PHE A   6      -8.129  21.534  -4.564  1.00  0.00           H  
ATOM     98  N   DPH A   7     -13.015  18.847   1.832  1.00  0.00           N  
ATOM     99  CA  DPH A   7     -13.895  18.150   2.768  1.00  0.00           C  
ATOM    100  C   DPH A   7     -13.591  16.650   2.834  1.00  0.00           C  
ATOM    101  O   DPH A   7     -14.425  15.846   3.245  1.00  0.00           O  
ATOM    102  CB  DPH A   7     -13.731  18.730   4.173  1.00  0.00           C  
ATOM    103  CG  DPH A   7     -12.403  18.372   4.816  1.00  0.00           C  
ATOM    104  CD1 DPH A   7     -12.284  17.222   5.588  1.00  0.00           C  
ATOM    105  CD2 DPH A   7     -11.277  19.161   4.646  1.00  0.00           C  
ATOM    106  CE1 DPH A   7     -11.082  16.882   6.165  1.00  0.00           C  
ATOM    107  CE2 DPH A   7     -10.083  18.814   5.226  1.00  0.00           C  
ATOM    108  CZ  DPH A   7      -9.985  17.677   5.980  1.00  0.00           C  
ATOM    109  H   DPH A   7     -12.399  19.596   2.167  1.00  0.00           H  
ATOM    110  HA  DPH A   7     -14.926  18.291   2.436  1.00  0.00           H  
ATOM    111 1HB  DPH A   7     -14.522  18.344   4.813  1.00  0.00           H  
ATOM    112 2HB  DPH A   7     -13.827  19.814   4.144  1.00  0.00           H  
ATOM    113  HD1 DPH A   7     -13.157  16.580   5.736  1.00  0.00           H  
ATOM    114  HD2 DPH A   7     -11.341  20.070   4.046  1.00  0.00           H  
ATOM    115  HE1 DPH A   7     -11.005  15.976   6.767  1.00  0.00           H  
ATOM    116  HE2 DPH A   7      -9.208  19.436   5.090  1.00  0.00           H  
ATOM    117  HZ  DPH A   7      -9.031  17.410   6.435  1.00  0.00           H  
ATOM    118  N   DAL A   8     -12.370  16.290   2.449  1.00  0.00           N  
ATOM    119  CA  DAL A   8     -11.859  14.929   2.479  1.00  0.00           C  
ATOM    120  C   DAL A   8     -11.975  14.221   1.126  1.00  0.00           C  
ATOM    121  O   DAL A   8     -11.346  13.163   0.935  1.00  0.00           O  
ATOM    122  CB  DAL A   8     -10.406  14.912   2.939  1.00  0.00           C  
ATOM    123  H   DAL A   8     -11.767  17.024   2.106  1.00  0.00           H  
ATOM    124  HA  DAL A   8     -12.454  14.369   3.200  1.00  0.00           H  
ATOM    125 1HB  DAL A   8     -10.065  13.878   2.997  1.00  0.00           H  
ATOM    126 2HB  DAL A   8     -10.330  15.366   3.916  1.00  0.00           H  
ATOM    127 3HB  DAL A   8      -9.775  15.443   2.263  1.00  0.00           H  
ATOM    128  N   DPH A   9     -12.767  14.775   0.192  1.00  0.00           N  
ATOM    129  CA  DPH A   9     -12.930  14.160  -1.119  1.00  0.00           C  
ATOM    130  C   DPH A   9     -14.391  13.824  -1.376  1.00  0.00           C  
ATOM    131  O   DPH A   9     -15.081  14.562  -2.079  1.00  0.00           O  
ATOM    132  CB  DPH A   9     -12.460  15.118  -2.209  1.00  0.00           C  
ATOM    133  CG  DPH A   9     -12.308  14.548  -3.600  1.00  0.00           C  
ATOM    134  CD1 DPH A   9     -12.425  13.178  -3.898  1.00  0.00           C  
ATOM    135  CD2 DPH A   9     -12.017  15.413  -4.635  1.00  0.00           C  
ATOM    136  CE1 DPH A   9     -12.257  12.731  -5.182  1.00  0.00           C  
ATOM    137  CE2 DPH A   9     -11.852  14.960  -5.916  1.00  0.00           C  
ATOM    138  CZ  DPH A   9     -11.969  13.617  -6.190  1.00  0.00           C  
ATOM    139  H   DPH A   9     -13.249  15.662   0.380  1.00  0.00           H  
ATOM    140  HA  DPH A   9     -12.326  13.271  -1.159  1.00  0.00           H  
ATOM    141 1HB  DPH A   9     -11.520  15.535  -1.928  1.00  0.00           H  
ATOM    142 2HB  DPH A   9     -13.161  15.953  -2.264  1.00  0.00           H  
ATOM    143  HD1 DPH A   9     -12.647  12.445  -3.130  1.00  0.00           H  
ATOM    144  HD2 DPH A   9     -11.923  16.469  -4.419  1.00  0.00           H  
ATOM    145  HE1 DPH A   9     -12.348  11.665  -5.400  1.00  0.00           H  
ATOM    146  HE2 DPH A   9     -11.624  15.661  -6.722  1.00  0.00           H  
ATOM    147  HZ  DPH A   9     -11.835  13.256  -7.209  1.00  0.00           H  
ATOM    148  N   PRO A  10     -14.891  12.717  -0.813  1.00  0.00           N  
ATOM    149  CA  PRO A  10     -14.281  11.695   0.042  1.00  0.00           C  
ATOM    150  C   PRO A  10     -13.370  10.698  -0.671  1.00  0.00           C  
ATOM    151  O   PRO A  10     -13.829   9.891  -1.479  1.00  0.00           O  
ATOM    152  CB  PRO A  10     -15.509  10.967   0.594  1.00  0.00           C  
ATOM    153  CG  PRO A  10     -16.574  11.139  -0.466  1.00  0.00           C  
ATOM    154  CD  PRO A  10     -16.299  12.483  -1.102  1.00  0.00           C  
ATOM    155  HA  PRO A  10     -13.749  12.175   0.869  1.00  0.00           H  
ATOM    156 1HB  PRO A  10     -15.258   9.911   0.783  1.00  0.00           H  
ATOM    157 2HB  PRO A  10     -15.797  11.406   1.561  1.00  0.00           H  
ATOM    158 1HG  PRO A  10     -16.508  10.308  -1.193  1.00  0.00           H  
ATOM    159 2HG  PRO A  10     -17.573  11.081  -0.014  1.00  0.00           H  
ATOM    160 1HD  PRO A  10     -16.449  12.432  -2.192  1.00  0.00           H  
ATOM    161 2HD  PRO A  10     -16.915  13.268  -0.640  1.00  0.00           H  
