# Supplementary material for: Accurate de novo design of membrane-traversing macrocycles
Source: Cell. 2022 Sep 15;185(19):3520–3532.e26. doi: 10.1016/j.cell.2022.07.019 (PMC9490236; doi:10.1016/j.cell.2022.07.019)
Supplement: Data S2. Amino acid sequences and computational models, related to Figures 1 and 3 [file mmc6.zip › Supplemental_Data_File_2/design_models/10-mers/D10.13.pdb]

LINK         N   LEU A   1                 C   DPH A  10                  1.35  
ATOM      1  N   LEU A   1       4.535  11.389   4.466  1.00  0.00           N  
ATOM      2  CA  LEU A   1       5.159  11.390   3.149  1.00  0.00           C  
ATOM      3  C   LEU A   1       5.642   9.968   2.898  1.00  0.00           C  
ATOM      4  O   LEU A   1       6.833   9.735   2.692  1.00  0.00           O  
ATOM      5  CB  LEU A   1       6.350  12.359   3.106  1.00  0.00           C  
ATOM      6  CG  LEU A   1       6.030  13.806   3.415  1.00  0.00           C  
ATOM      7  CD1 LEU A   1       7.300  14.517   3.802  1.00  0.00           C  
ATOM      8  CD2 LEU A   1       5.369  14.455   2.233  1.00  0.00           C  
ATOM      9  CN  LEU A   1       5.284  10.888   5.601  1.00  0.00           C  
ATOM     10  HA  LEU A   1       4.420  11.641   2.389  1.00  0.00           H  
ATOM     11 1HB  LEU A   1       7.118  12.033   3.799  1.00  0.00           H  
ATOM     12 2HB  LEU A   1       6.774  12.326   2.100  1.00  0.00           H  
ATOM     13  HG  LEU A   1       5.370  13.846   4.238  1.00  0.00           H  
ATOM     14 1HD1 LEU A   1       7.075  15.554   4.046  1.00  0.00           H  
ATOM     15 2HD1 LEU A   1       7.737  14.028   4.673  1.00  0.00           H  
ATOM     16 3HD1 LEU A   1       8.004  14.483   2.973  1.00  0.00           H  
ATOM     17 1HD2 LEU A   1       5.137  15.491   2.475  1.00  0.00           H  
ATOM     18 2HD2 LEU A   1       6.038  14.424   1.373  1.00  0.00           H  
ATOM     19 3HD2 LEU A   1       4.446  13.927   1.996  1.00  0.00           H  
ATOM     20 1HN  LEU A   1       5.391   9.810   5.568  1.00  0.00           H  
ATOM     21 2HN  LEU A   1       6.270  11.328   5.611  1.00  0.00           H  
ATOM     22 3HN  LEU A   1       4.765  11.164   6.509  1.00  0.00           H  
ATOM     23  N   LEU A   2       4.711   9.021   2.917  1.00  0.00           N  
ATOM     24  CA  LEU A   2       5.038   7.600   2.847  1.00  0.00           C  
ATOM     25  C   LEU A   2       5.271   7.124   1.432  1.00  0.00           C  
ATOM     26  O   LEU A   2       4.558   6.262   0.925  1.00  0.00           O  
ATOM     27  CB  LEU A   2       3.890   6.786   3.462  1.00  0.00           C  
ATOM     28  CG  LEU A   2       3.530   7.063   4.964  1.00  0.00           C  
ATOM     29  CD1 LEU A   2       2.305   6.243   5.345  1.00  0.00           C  
ATOM     30  CD2 LEU A   2       4.703   6.712   5.865  1.00  0.00           C  
ATOM     31  H   LEU A   2       3.733   9.285   3.053  1.00  0.00           H  
ATOM     32  HA  LEU A   2       5.956   7.429   3.403  1.00  0.00           H  
ATOM     33 1HB  LEU A   2       3.006   7.006   2.886  1.00  0.00           H  
ATOM     34 2HB  LEU A   2       4.112   5.726   3.355  1.00  0.00           H  
ATOM     35  HG  LEU A   2       3.286   8.096   5.092  1.00  0.00           H  
ATOM     36 1HD1 LEU A   2       2.045   6.444   6.384  1.00  0.00           H  
ATOM     37 2HD1 LEU A   2       1.472   6.503   4.717  1.00  0.00           H  
ATOM     38 3HD1 LEU A   2       2.525   5.183   5.226  1.00  0.00           H  
ATOM     39 1HD2 LEU A   2       4.429   6.909   6.901  1.00  0.00           H  
ATOM     40 2HD2 LEU A   2       4.946   5.655   5.750  1.00  0.00           H  
ATOM     41 3HD2 LEU A   2       5.569   7.309   5.609  1.00  0.00           H  
ATOM     42  N   DVA A   3       6.296   7.670   0.811  1.00  0.00           N  
ATOM     43  CA  DVA A   3       6.614   7.351  -0.563  1.00  0.00           C  
ATOM     44  C   DVA A   3       5.709   8.150  -1.498  1.00  0.00           C  
ATOM     45  O   DVA A   3       5.724   9.378  -1.424  1.00  0.00           O  
ATOM     46  CB  DVA A   3       8.091   7.671  -0.840  1.00  0.00           C  
ATOM     47  CG1 DVA A   3       8.430   7.436  -2.301  1.00  0.00           C  
ATOM     48  CG2 DVA A   3       8.943   6.786   0.050  1.00  0.00           C  
ATOM     49  H   DVA A   3       6.829   8.365   1.342  1.00  0.00           H  
ATOM     50  HA  DVA A   3       6.492   6.283  -0.686  1.00  0.00           H  
ATOM     51  HB  DVA A   3       8.286   8.720  -0.612  1.00  0.00           H  
ATOM     52 1HG1 DVA A   3       9.479   7.666  -2.470  1.00  0.00           H  
ATOM     53 2HG1 DVA A   3       7.828   8.084  -2.915  1.00  0.00           H  
ATOM     54 3HG1 DVA A   3       8.240   6.398  -2.564  1.00  0.00           H  
ATOM     55 1HG2 DVA A   3       9.996   7.005  -0.121  1.00  0.00           H  
ATOM     56 2HG2 DVA A   3       8.744   5.742  -0.183  1.00  0.00           H  
ATOM     57 3HG2 DVA A   3       8.701   6.975   1.095  1.00  0.00           H  
ATOM     58  N   LEU A   4       4.921   7.490  -2.372  1.00  0.00           N  
ATOM     59  CA  LEU A   4       4.034   8.226  -3.268  1.00  0.00           C  
ATOM     60  C   LEU A   4       2.579   7.807  -3.055  1.00  0.00           C  
ATOM     61  O   LEU A   4       2.023   7.147  -3.931  1.00  0.00           O  
ATOM     62  CB  LEU A   4       4.391   7.926  -4.737  1.00  0.00           C  
ATOM     63  CG  LEU A   4       5.826   8.234  -5.196  1.00  0.00           C  
ATOM     64  CD1 LEU A   4       5.947   7.874  -6.648  1.00  0.00           C  
ATOM     65  CD2 LEU A   4       6.166   9.689  -4.961  1.00  0.00           C  
ATOM     66  CN  LEU A   4       4.834   6.030  -2.419  1.00  0.00           C  
ATOM     67  HA  LEU A   4       4.125   9.294  -3.090  1.00  0.00           H  
ATOM     68 1HB  LEU A   4       4.191   6.886  -4.969  1.00  0.00           H  
ATOM     69 2HB  LEU A   4       3.730   8.527  -5.363  1.00  0.00           H  
ATOM     70  HG  LEU A   4       6.516   7.609  -4.657  1.00  0.00           H  
ATOM     71 1HD1 LEU A   4       6.966   8.062  -6.986  1.00  0.00           H  
ATOM     72 2HD1 LEU A   4       5.711   6.819  -6.781  1.00  0.00           H  
ATOM     73 3HD1 LEU A   4       5.254   8.477  -7.233  1.00  0.00           H  
ATOM     74 1HD2 LEU A   4       7.184   9.877  -5.299  1.00  0.00           H  
ATOM     75 2HD2 LEU A   4       5.476  10.318  -5.517  1.00  0.00           H  
ATOM     76 3HD2 LEU A   4       6.102   9.930  -3.905  1.00  0.00           H  
ATOM     77 1HN  LEU A   4       4.069   5.685  -3.101  1.00  0.00           H  
ATOM     78 2HN  LEU A   4       5.774   5.605  -2.736  1.00  0.00           H  
ATOM     79 3HN  LEU A   4       4.573   5.654  -1.440  1.00  0.00           H  
ATOM     80  N   LEU A   5       1.944   8.149  -1.927  1.00  0.00           N  
ATOM     81  CA  LEU A   5       0.589   7.644  -1.741  1.00  0.00           C  
ATOM     82  C   LEU A   5      -0.416   8.808  -1.855  1.00  0.00           C  
ATOM     83  O   LEU A   5      -0.263   9.824  -1.173  1.00  0.00           O  
ATOM     84  CB  LEU A   5       0.469   6.873  -0.435  1.00  0.00           C  
ATOM     85  CG  LEU A   5       1.370   5.646  -0.266  1.00  0.00           C  
ATOM     86  CD1 LEU A   5       1.128   5.088   1.102  1.00  0.00           C  
ATOM     87  CD2 LEU A   5       1.084   4.612  -1.338  1.00  0.00           C  
ATOM     88  CN  LEU A   5       2.589   8.828  -0.792  1.00  0.00           C  
ATOM     89  HA  LEU A   5       0.402   6.941  -2.526  1.00  0.00           H  
ATOM     90 1HB  LEU A   5       0.669   7.521   0.379  1.00  0.00           H  
ATOM     91 2HB  LEU A   5      -0.549   6.510  -0.353  1.00  0.00           H  
ATOM     92  HG  LEU A   5       2.408   5.933  -0.324  1.00  0.00           H  
ATOM     93 1HD1 LEU A   5       1.771   4.227   1.259  1.00  0.00           H  
ATOM     94 2HD1 LEU A   5       1.353   5.838   1.839  1.00  0.00           H  
ATOM     95 3HD1 LEU A   5       0.086   4.791   1.197  1.00  0.00           H  
ATOM     96 1HD2 LEU A   5       1.728   3.750  -1.173  1.00  0.00           H  
ATOM     97 2HD2 LEU A   5       0.040   4.303  -1.276  1.00  0.00           H  
ATOM     98 3HD2 LEU A   5       1.289   5.006  -2.325  1.00  0.00           H  
ATOM     99 1HN  LEU A   5       3.099   8.135  -0.136  1.00  0.00           H  
ATOM    100 2HN  LEU A   5       3.301   9.556  -1.125  1.00  0.00           H  
ATOM    101 3HN  LEU A   5       1.850   9.360  -0.216  1.00  0.00           H  
ATOM    102  N   PRO A   6      -1.448   8.704  -2.706  1.00  0.00           N  
ATOM    103  CA  PRO A   6      -2.410   9.748  -3.033  1.00  0.00           C  
ATOM    104  C   PRO A   6      -3.454  10.032  -1.960  1.00  0.00           C  
ATOM    105  O   PRO A   6      -4.629   9.708  -2.135  1.00  0.00           O  
ATOM    106  CB  PRO A   6      -3.087   9.176  -4.284  1.00  0.00           C  
ATOM    107  CG  PRO A   6      -3.059   7.681  -4.068  1.00  0.00           C  
ATOM    108  CD  PRO A   6      -1.727   7.416  -3.389  1.00  0.00           C  
ATOM    109  HA  PRO A   6      -1.862  10.670  -3.277  1.00  0.00           H  
ATOM    110 1HB  PRO A   6      -4.107   9.577  -4.381  1.00  0.00           H  
ATOM    111 2HB  PRO A   6      -2.536   9.487  -5.181  1.00  0.00           H  
ATOM    112 1HG  PRO A   6      -3.924   7.378  -3.452  1.00  0.00           H  
ATOM    113 2HG  PRO A   6      -3.159   7.160  -5.032  1.00  0.00           H  
ATOM    114 1HD  PRO A   6      -1.835   6.592  -2.659  1.00  0.00           H  
ATOM    115 2HD  PRO A   6      -0.968   7.206  -4.167  1.00  0.00           H  
ATOM    116  N   DAL A   7      -3.030  10.620  -0.851  1.00  0.00           N  
ATOM    117  CA  DAL A   7      -3.980  10.909   0.223  1.00  0.00           C  
ATOM    118  C   DAL A   7      -3.285  11.130   1.570  1.00  0.00           C  
ATOM    119  O   DAL A   7      -2.131  11.565   1.610  1.00  0.00           O  
ATOM    120  CB  DAL A   7      -4.791  12.147  -0.136  1.00  0.00           C  
ATOM    121  H   DAL A   7      -2.028  10.822  -0.768  1.00  0.00           H  
ATOM    122  HA  DAL A   7      -4.648  10.061   0.289  1.00  0.00           H  
ATOM    123 1HB  DAL A   7      -5.529  12.356   0.630  1.00  0.00           H  
ATOM    124 2HB  DAL A   7      -5.304  11.986  -1.086  1.00  0.00           H  
ATOM    125 3HB  DAL A   7      -4.123  13.000  -0.229  1.00  0.00           H  
ATOM    126  N   PRO A   8      -3.950  10.849   2.707  1.00  0.00           N  
ATOM    127  CA  PRO A   8      -3.506  11.159   4.060  1.00  0.00           C  
ATOM    128  C   PRO A   8      -2.428  10.198   4.521  1.00  0.00           C  
ATOM    129  O   PRO A   8      -2.646   9.402   5.433  1.00  0.00           O  
ATOM    130  CB  PRO A   8      -4.791  10.964   4.873  1.00  0.00           C  
ATOM    131  CG  PRO A   8      -5.508   9.855   4.137  1.00  0.00           C  
ATOM    132  CD  PRO A   8      -5.262  10.149   2.671  1.00  0.00           C  
ATOM    133  HA  PRO A   8      -3.151  12.200   4.103  1.00  0.00           H  
ATOM    134 1HB  PRO A   8      -4.549  10.705   5.916  1.00  0.00           H  
ATOM    135 2HB  PRO A   8      -5.367  11.901   4.903  1.00  0.00           H  
ATOM    136 1HG  PRO A   8      -5.041   8.901   4.440  1.00  0.00           H  
ATOM    137 2HG  PRO A   8      -6.572   9.784   4.409  1.00  0.00           H  
ATOM    138 1HD  PRO A   8      -5.231   9.190   2.137  1.00  0.00           H  
ATOM    139 2HD  PRO A   8      -6.045  10.822   2.301  1.00  0.00           H  
ATOM    140  N   PHE A   9      -1.272  10.272   3.880  1.00  0.00           N  
ATOM    141  CA  PHE A   9      -0.199   9.338   4.157  1.00  0.00           C  
ATOM    142  C   PHE A   9       1.139   9.998   4.493  1.00  0.00           C  
ATOM    143  O   PHE A   9       2.102   9.720   3.781  1.00  0.00           O  
ATOM    144  CB  PHE A   9       0.009   8.497   2.916  1.00  0.00           C  
ATOM    145  CG  PHE A   9      -1.195   7.747   2.481  1.00  0.00           C  
ATOM    146  CD1 PHE A   9      -1.902   8.175   1.390  1.00  0.00           C  
ATOM    147  CD2 PHE A   9      -1.621   6.628   3.146  1.00  0.00           C  
ATOM    148  CE1 PHE A   9      -3.011   7.512   0.949  1.00  0.00           C  
ATOM    149  CE2 PHE A   9      -2.738   5.954   2.716  1.00  0.00           C  
ATOM    150  CZ  PHE A   9      -3.434   6.402   1.611  1.00  0.00           C  
ATOM    151  H   PHE A   9      -1.187  10.964   3.129  1.00  0.00           H  
ATOM    152  HA  PHE A   9      -0.506   8.665   4.956  1.00  0.00           H  
ATOM    153 1HB  PHE A   9       0.299   9.158   2.097  1.00  0.00           H  
ATOM    154 2HB  PHE A   9       0.805   7.807   3.058  1.00  0.00           H  
ATOM    155  HD1 PHE A   9      -1.553   9.062   0.870  1.00  0.00           H  
ATOM    156  HD2 PHE A   9      -1.067   6.275   4.015  1.00  0.00           H  
ATOM    157  HE1 PHE A   9      -3.558   7.870   0.075  1.00  0.00           H  
ATOM    158  HE2 PHE A   9      -3.074   5.063   3.247  1.00  0.00           H  
ATOM    159  HZ  PHE A   9      -4.318   5.868   1.267  1.00  0.00           H  
ATOM    160  N   DPH A  10       1.220  10.856   5.550  1.00  0.00           N  
ATOM    161  CA  DPH A  10       2.506  11.507   5.885  1.00  0.00           C  
ATOM    162  C   DPH A  10       3.273  11.854   4.603  1.00  0.00           C  
ATOM    163  O   DPH A  10       2.751  12.537   3.722  1.00  0.00           O  
ATOM    164  CB  DPH A  10       2.277  12.809   6.680  1.00  0.00           C  
ATOM    165  CG  DPH A  10       3.518  13.528   7.041  1.00  0.00           C  
ATOM    166  CD1 DPH A  10       4.308  13.097   8.089  1.00  0.00           C  
ATOM    167  CD2 DPH A  10       3.908  14.634   6.329  1.00  0.00           C  
ATOM    168  CE1 DPH A  10       5.465  13.761   8.410  1.00  0.00           C  
ATOM    169  CE2 DPH A  10       5.063  15.304   6.648  1.00  0.00           C  
ATOM    170  CZ  DPH A  10       5.844  14.866   7.687  1.00  0.00           C  
ATOM    171  CN  DPH A  10       0.052  11.144   6.358  1.00  0.00           C  
ATOM    172  HA  DPH A  10       3.052  10.813   6.511  1.00  0.00           H  
ATOM    173 1HB  DPH A  10       1.768  12.606   7.613  1.00  0.00           H  
ATOM    174 2HB  DPH A  10       1.651  13.487   6.101  1.00  0.00           H  
ATOM    175  HD1 DPH A  10       4.008  12.217   8.658  1.00  0.00           H  
ATOM    176  HD2 DPH A  10       3.287  14.977   5.497  1.00  0.00           H  
ATOM    177  HE1 DPH A  10       6.085  13.411   9.238  1.00  0.00           H  
ATOM    178  HE2 DPH A  10       5.363  16.180   6.072  1.00  0.00           H  
ATOM    179  HZ  DPH A  10       6.763  15.394   7.940  1.00  0.00           H  
ATOM    180 1HN  DPH A  10      -0.323  12.145   6.181  1.00  0.00           H  
ATOM    181 2HN  DPH A  10       0.300  11.053   7.405  1.00  0.00           H  
ATOM    182 3HN  DPH A  10      -0.723  10.429   6.116  1.00  0.00           H  
TER                                                                             
CONECT    1    2    9  162                                                      
CONECT    2    1    3    5   10                                                 
CONECT    3    2    4   23                                                      
CONECT    4    3                                                                
CONECT    5    2    6   11   12                                                 
CONECT    6    5    7    8   13                                                 
CONECT    7    6   14   15   16                                                 
CONECT    8    6   17   18   19                                                 
CONECT    9    1   20   21   22                                                 
CONECT   10    2                                                                
CONECT   11    5                                                                
CONECT   12    5                                                                
CONECT   13    6                                                                
CONECT   14    7                                                                
CONECT   15    7                                                                
CONECT   16    7                                                                
CONECT   17    8                                                                
CONECT   18    8                                                                
CONECT   19    8                                                                
CONECT   20    9                                                                
CONECT   21    9                                                                
CONECT   22    9                                                                
CONECT   23    3                                                                
CONECT   25   42                                                                
CONECT   42   25   43   49                                                      
CONECT   43   42   44   46   50                                                 
CONECT   44   43   45   58                                                      
CONECT   45   44                                                                
CONECT   46   43   47   48   51                                                 
CONECT   47   46   52   53   54                                                 
CONECT   48   46   55   56   57                                                 
CONECT   49   42                                                                
CONECT   50   43                                                                
CONECT   51   46                                                                
CONECT   52   47                                                                
CONECT   53   47                                                                
CONECT   54   47                                                                
CONECT   55   48                                                                
CONECT   56   48                                                                
CONECT   57   48                                                                
CONECT   58   44   59   66                                                      
CONECT   59   58   60   62   67                                                 
CONECT   60   59   61   80                                                      
CONECT   61   60                                                                
CONECT   62   59   63   68   69                                                 
CONECT   63   62   64   65   70                                                 
CONECT   64   63   71   72   73                                                 
CONECT   65   63   74   75   76                                                 
CONECT   66   58   77   78   79                                                 
CONECT   67   59                                                                
CONECT   68   62                                                                
CONECT   69   62                                                                
CONECT   70   63                                                                
CONECT   71   64                                                                
CONECT   72   64                                                                
CONECT   73   64                                                                
CONECT   74   65                                                                
CONECT   75   65                                                                
CONECT   76   65                                                                
CONECT   77   66                                                                
CONECT   78   66                                                                
CONECT   79   66                                                                
CONECT   80   60   81   88                                                      
CONECT   81   80   82   84   89                                                 
CONECT   82   81   83  102                                                      
CONECT   83   82                                                                
CONECT   84   81   85   90   91                                                 
CONECT   85   84   86   87   92                                                 
CONECT   86   85   93   94   95                                                 
CONECT   87   85   96   97   98                                                 
CONECT   88   80   99  100  101                                                 
CONECT   89   81                                                                
CONECT   90   84                                                                
CONECT   91   84                                                                
CONECT   92   85                                                                
CONECT   93   86                                                                
CONECT   94   86                                                                
CONECT   95   86                                                                
CONECT   96   87                                                                
CONECT   97   87                                                                
CONECT   98   87                                                                
CONECT   99   88                                                                
CONECT  100   88                                                                
CONECT  101   88                                                                
CONECT  102   82                                                                
CONECT  104  116                                                                
CONECT  116  104  117  121                                                      
CONECT  117  116  118  120  122                                                 
CONECT  118  117  119  126                                                      
CONECT  119  118                                                                
CONECT  120  117  123  124  125                                                 
CONECT  121  116                                                                
CONECT  122  117                                                                
CONECT  123  120                                                                
CONECT  124  120                                                                
CONECT  125  120                                                                
CONECT  126  118                                                                
CONECT  142  160                                                                
CONECT  160  142  161  171                                                      
CONECT  161  160  162  164  172                                                 
CONECT  162    1  161  163                                                      
CONECT  163  162                                                                
CONECT  164  161  165  173  174                                                 
CONECT  165  164  166  167                                                      
CONECT  166  165  168  175                                                      
CONECT  167  165  169  176                                                      
CONECT  168  166  170  177                                                      
CONECT  169  167  170  178                                                      
CONECT  170  168  169  179                                                      
CONECT  171  160  180  181  182                                                 
CONECT  172  161                                                                
CONECT  173  164                                                                
CONECT  174  164                                                                
CONECT  175  166                                                                
CONECT  176  167                                                                
CONECT  177  168                                                                
CONECT  178  169                                                                
CONECT  179  170                                                                
CONECT  180  171                                                                
CONECT  181  171                                                                
CONECT  182  171                                                                
C6s 0
EPSA 94.901
end_unsatselection_count 0
nme_count 4
nme_count2 4
score 0.549
silent_score 0.549
time 59
