# Supplementary material for: Accurate de novo design of membrane-traversing macrocycles
Source: Cell. 2022 Sep 15;185(19):3520–3532.e26. doi: 10.1016/j.cell.2022.07.019 (PMC9490236; doi:10.1016/j.cell.2022.07.019)
Supplement: Data S2. Amino acid sequences and computational models, related to Figures 1 and 3 [file mmc6.zip › Supplemental_Data_File_2/design_models/10-mers/D10.4.pdb]

LINK         N   PHE A   1                 C   DPR A  10                  1.33  
ATOM      1  N   PHE A   1       0.000   0.000   0.000  1.00  0.00           N  
ATOM      2  CA  PHE A   1       1.458   0.000   0.000  1.00  0.00           C  
ATOM      3  C   PHE A   1       2.009   1.420   0.000  1.00  0.00           C  
ATOM      4  O   PHE A   1       3.179   1.642  -0.312  1.00  0.00           O  
ATOM      5  CB  PHE A   1       1.992  -0.760  -1.216  1.00  0.00           C  
ATOM      6  CG  PHE A   1       1.632  -2.218  -1.225  1.00  0.00           C  
ATOM      7  CD1 PHE A   1       1.228  -2.855  -0.061  1.00  0.00           C  
ATOM      8  CD2 PHE A   1       1.697  -2.956  -2.397  1.00  0.00           C  
ATOM      9  CE1 PHE A   1       0.897  -4.197  -0.069  1.00  0.00           C  
ATOM     10  CE2 PHE A   1       1.365  -4.297  -2.408  1.00  0.00           C  
ATOM     11  CZ  PHE A   1       0.965  -4.918  -1.242  1.00  0.00           C  
ATOM     12  CN  PHE A   1      -0.706  -0.043  -1.265  1.00  0.00           C  
ATOM     13  HA  PHE A   1       1.804  -0.481   0.916  1.00  0.00           H  
ATOM     14 1HB  PHE A   1       1.603  -0.307  -2.127  1.00  0.00           H  
ATOM     15 2HB  PHE A   1       3.078  -0.677  -1.247  1.00  0.00           H  
ATOM     16  HD1 PHE A   1       1.174  -2.285   0.866  1.00  0.00           H  
ATOM     17  HD2 PHE A   1       2.013  -2.465  -3.319  1.00  0.00           H  
ATOM     18  HE1 PHE A   1       0.582  -4.685   0.853  1.00  0.00           H  
ATOM     19  HE2 PHE A   1       1.419  -4.865  -3.337  1.00  0.00           H  
ATOM     20  HZ  PHE A   1       0.705  -5.975  -1.249  1.00  0.00           H  
ATOM     21 1HN  PHE A   1      -0.035  -0.237  -2.093  1.00  0.00           H  
ATOM     22 2HN  PHE A   1      -1.453  -0.823  -1.240  1.00  0.00           H  
ATOM     23 3HN  PHE A   1      -1.195   0.909  -1.422  1.00  0.00           H  
ATOM     24  N   DVA A   2       1.159   2.379   0.352  1.00  0.00           N  
ATOM     25  CA  DVA A   2       1.510   3.790   0.246  1.00  0.00           C  
ATOM     26  C   DVA A   2       0.739   4.466  -0.880  1.00  0.00           C  
ATOM     27  O   DVA A   2       1.331   5.055  -1.784  1.00  0.00           O  
ATOM     28  CB  DVA A   2       1.215   4.514   1.573  1.00  0.00           C  
ATOM     29  CG1 DVA A   2       1.524   5.999   1.450  1.00  0.00           C  
ATOM     30  CG2 DVA A   2       2.025   3.886   2.697  1.00  0.00           C  
ATOM     31  H   DVA A   2       0.246   2.123   0.702  1.00  0.00           H  
ATOM     32  HA  DVA A   2       2.577   3.866   0.035  1.00  0.00           H  
ATOM     33  HB  DVA A   2       0.152   4.425   1.797  1.00  0.00           H  
ATOM     34 1HG1 DVA A   2       1.310   6.495   2.396  1.00  0.00           H  
ATOM     35 2HG1 DVA A   2       0.907   6.435   0.664  1.00  0.00           H  
ATOM     36 3HG1 DVA A   2       2.577   6.132   1.201  1.00  0.00           H  
ATOM     37 1HG2 DVA A   2       1.812   4.403   3.632  1.00  0.00           H  
ATOM     38 2HG2 DVA A   2       3.088   3.970   2.470  1.00  0.00           H  
ATOM     39 3HG2 DVA A   2       1.758   2.834   2.794  1.00  0.00           H  
ATOM     40  N   LEU A   3      -0.585   4.379  -0.820  1.00  0.00           N  
ATOM     41  CA  LEU A   3      -1.437   4.892  -1.887  1.00  0.00           C  
ATOM     42  C   LEU A   3      -1.228   6.387  -2.087  1.00  0.00           C  
ATOM     43  O   LEU A   3      -1.098   7.140  -1.123  1.00  0.00           O  
ATOM     44  CB  LEU A   3      -2.911   4.613  -1.569  1.00  0.00           C  
ATOM     45  CG  LEU A   3      -3.323   3.135  -1.563  1.00  0.00           C  
ATOM     46  CD1 LEU A   3      -4.774   3.014  -1.120  1.00  0.00           C  
ATOM     47  CD2 LEU A   3      -3.125   2.547  -2.952  1.00  0.00           C  
ATOM     48  H   LEU A   3      -1.013   3.946  -0.014  1.00  0.00           H  
ATOM     49  HA  LEU A   3      -1.158   4.399  -2.819  1.00  0.00           H  
ATOM     50 1HB  LEU A   3      -3.138   5.024  -0.587  1.00  0.00           H  
ATOM     51 2HB  LEU A   3      -3.529   5.126  -2.306  1.00  0.00           H  
ATOM     52  HG  LEU A   3      -2.709   2.589  -0.847  1.00  0.00           H  
ATOM     53 1HD1 LEU A   3      -5.067   1.964  -1.115  1.00  0.00           H  
ATOM     54 2HD1 LEU A   3      -4.884   3.424  -0.116  1.00  0.00           H  
ATOM     55 3HD1 LEU A   3      -5.413   3.565  -1.809  1.00  0.00           H  
ATOM     56 1HD2 LEU A   3      -3.417   1.497  -2.948  1.00  0.00           H  
ATOM     57 2HD2 LEU A   3      -3.740   3.092  -3.669  1.00  0.00           H  
ATOM     58 3HD2 LEU A   3      -2.076   2.631  -3.237  1.00  0.00           H  
ATOM     59  N   PRO A   4      -1.196   6.811  -3.346  1.00  0.00           N  
ATOM     60  CA  PRO A   4      -0.930   8.206  -3.678  1.00  0.00           C  
ATOM     61  C   PRO A   4      -2.174   9.064  -3.490  1.00  0.00           C  
ATOM     62  O   PRO A   4      -2.742   9.571  -4.458  1.00  0.00           O  
ATOM     63  CB  PRO A   4      -0.508   8.136  -5.149  1.00  0.00           C  
ATOM     64  CG  PRO A   4      -1.272   6.978  -5.693  1.00  0.00           C  
ATOM     65  CD  PRO A   4      -1.268   5.968  -4.577  1.00  0.00           C  
ATOM     66  HA  PRO A   4      -0.106   8.577  -3.050  1.00  0.00           H  
ATOM     67 1HB  PRO A   4      -0.750   9.082  -5.655  1.00  0.00           H  
ATOM     68 2HB  PRO A   4       0.581   8.001  -5.222  1.00  0.00           H  
ATOM     69 1HG  PRO A   4      -2.288   7.292  -5.976  1.00  0.00           H  
ATOM     70 2HG  PRO A   4      -0.791   6.601  -6.608  1.00  0.00           H  
ATOM     71 1HD  PRO A   4      -2.198   5.381  -4.608  1.00  0.00           H  
ATOM     72 2HD  PRO A   4      -0.391   5.312  -4.679  1.00  0.00           H  
ATOM     73  N   DVA A   5      -2.593   9.224  -2.240  1.00  0.00           N  
ATOM     74  CA  DVA A   5      -3.748  10.055  -1.920  1.00  0.00           C  
ATOM     75  C   DVA A   5      -4.763   9.289  -1.080  1.00  0.00           C  
ATOM     76  O   DVA A   5      -4.401   8.395  -0.315  1.00  0.00           O  
ATOM     77  CB  DVA A   5      -3.302  11.317  -1.157  1.00  0.00           C  
ATOM     78  CG1 DVA A   5      -2.366  12.155  -2.015  1.00  0.00           C  
ATOM     79  CG2 DVA A   5      -2.629  10.922   0.148  1.00  0.00           C  
ATOM     80  H   DVA A   5      -2.100   8.758  -1.492  1.00  0.00           H  
ATOM     81  HA  DVA A   5      -4.239  10.341  -2.850  1.00  0.00           H  
ATOM     82  HB  DVA A   5      -4.178  11.930  -0.944  1.00  0.00           H  
ATOM     83 1HG1 DVA A   5      -2.062  13.043  -1.460  1.00  0.00           H  
ATOM     84 2HG1 DVA A   5      -2.881  12.456  -2.927  1.00  0.00           H  
ATOM     85 3HG1 DVA A   5      -1.485  11.568  -2.272  1.00  0.00           H  
ATOM     86 1HG2 DVA A   5      -2.317  11.819   0.683  1.00  0.00           H  
ATOM     87 2HG2 DVA A   5      -1.756  10.304  -0.065  1.00  0.00           H  
ATOM     88 3HG2 DVA A   5      -3.330  10.358   0.764  1.00  0.00           H  
ATOM     89  N   DPR A   6      -6.034   9.645  -1.228  1.00  0.00           N  
ATOM     90  CA  DPR A   6      -7.092   9.061  -0.413  1.00  0.00           C  
ATOM     91  C   DPR A   6      -6.764   9.163   1.072  1.00  0.00           C  
ATOM     92  O   DPR A   6      -6.349  10.216   1.554  1.00  0.00           O  
ATOM     93  CB  DPR A   6      -8.317   9.905  -0.780  1.00  0.00           C  
ATOM     94  CG  DPR A   6      -8.047  10.351  -2.177  1.00  0.00           C  
ATOM     95  CD  DPR A   6      -6.571  10.645  -2.198  1.00  0.00           C  
ATOM     96  HA  DPR A   6      -7.237   8.010  -0.705  1.00  0.00           H  
ATOM     97 1HB  DPR A   6      -8.420  10.744  -0.077  1.00  0.00           H  
ATOM     98 2HB  DPR A   6      -9.231   9.300  -0.694  1.00  0.00           H  
ATOM     99 1HG  DPR A   6      -8.658  11.233  -2.419  1.00  0.00           H  
ATOM    100 2HG  DPR A   6      -8.332   9.562  -2.889  1.00  0.00           H  
ATOM    101 1HD  DPR A   6      -6.397  11.678  -1.862  1.00  0.00           H  
ATOM    102 2HD  DPR A   6      -6.182  10.497  -3.216  1.00  0.00           H  
ATOM    103  N   PHE A   7      -6.954   8.062   1.791  1.00  0.00           N  
ATOM    104  CA  PHE A   7      -6.710   8.035   3.228  1.00  0.00           C  
ATOM    105  C   PHE A   7      -5.460   7.230   3.559  1.00  0.00           C  
ATOM    106  O   PHE A   7      -5.358   6.636   4.633  1.00  0.00           O  
ATOM    107  CB  PHE A   7      -7.914   7.442   3.963  1.00  0.00           C  
ATOM    108  CG  PHE A   7      -9.161   8.271   3.850  1.00  0.00           C  
ATOM    109  CD1 PHE A   7      -9.087   9.625   3.559  1.00  0.00           C  
ATOM    110  CD2 PHE A   7     -10.411   7.699   4.034  1.00  0.00           C  
ATOM    111  CE1 PHE A   7     -10.234  10.389   3.455  1.00  0.00           C  
ATOM    112  CE2 PHE A   7     -11.559   8.460   3.929  1.00  0.00           C  
ATOM    113  CZ  PHE A   7     -11.470   9.807   3.639  1.00  0.00           C  
ATOM    114  CN  PHE A   7      -7.413   6.857   1.130  1.00  0.00           C  
ATOM    115  HA  PHE A   7      -6.557   9.058   3.573  1.00  0.00           H  
ATOM    116 1HB  PHE A   7      -8.128   6.450   3.569  1.00  0.00           H  
ATOM    117 2HB  PHE A   7      -7.675   7.330   5.020  1.00  0.00           H  
ATOM    118  HD1 PHE A   7      -8.110  10.086   3.412  1.00  0.00           H  
ATOM    119  HD2 PHE A   7     -10.481   6.636   4.263  1.00  0.00           H  
ATOM    120  HE1 PHE A   7     -10.162  11.452   3.226  1.00  0.00           H  
ATOM    121  HE2 PHE A   7     -12.535   7.998   4.076  1.00  0.00           H  
ATOM    122  HZ  PHE A   7     -12.375  10.408   3.558  1.00  0.00           H  
ATOM    123 1HN  PHE A   7      -7.597   6.056   1.837  1.00  0.00           H  
ATOM    124 2HN  PHE A   7      -8.331   7.059   0.597  1.00  0.00           H  
ATOM    125 3HN  PHE A   7      -6.658   6.538   0.424  1.00  0.00           H  
ATOM    126  N   DAL A   8      -4.509   7.213   2.631  1.00  0.00           N  
ATOM    127  CA  DAL A   8      -3.295   6.423   2.792  1.00  0.00           C  
ATOM    128  C   DAL A   8      -3.597   4.931   2.738  1.00  0.00           C  
ATOM    129  O   DAL A   8      -4.499   4.496   2.023  1.00  0.00           O  
ATOM    130  CB  DAL A   8      -2.275   6.795   1.725  1.00  0.00           C  
ATOM    131  H   DAL A   8      -4.632   7.762   1.793  1.00  0.00           H  
ATOM    132  HA  DAL A   8      -2.875   6.644   3.774  1.00  0.00           H  
ATOM    133 1HB  DAL A   8      -1.374   6.197   1.858  1.00  0.00           H  
ATOM    134 2HB  DAL A   8      -2.025   7.852   1.813  1.00  0.00           H  
ATOM    135 3HB  DAL A   8      -2.695   6.603   0.738  1.00  0.00           H  
ATOM    136  N   DPR A   9      -2.836   4.151   3.499  1.00  0.00           N  
ATOM    137  CA  DPR A   9      -3.014   2.704   3.531  1.00  0.00           C  
ATOM    138  C   DPR A   9      -2.432   2.050   2.284  1.00  0.00           C  
ATOM    139  O   DPR A   9      -1.629   2.654   1.572  1.00  0.00           O  
ATOM    140  CB  DPR A   9      -2.252   2.291   4.794  1.00  0.00           C  
ATOM    141  CG  DPR A   9      -1.151   3.290   4.900  1.00  0.00           C  
ATOM    142  CD  DPR A   9      -1.778   4.586   4.459  1.00  0.00           C  
ATOM    143  HA  DPR A   9      -4.086   2.473   3.623  1.00  0.00           H  
ATOM    144 1HB  DPR A   9      -1.884   1.259   4.691  1.00  0.00           H  
ATOM    145 2HB  DPR A   9      -2.927   2.305   5.662  1.00  0.00           H  
ATOM    146 1HG  DPR A   9      -0.305   2.991   4.265  1.00  0.00           H  
ATOM    147 2HG  DPR A   9      -0.775   3.332   5.933  1.00  0.00           H  
ATOM    148 1HD  DPR A   9      -1.019   5.211   3.966  1.00  0.00           H  
ATOM    149 2HD  DPR A   9      -2.202   5.105   5.332  1.00  0.00           H  
ATOM    150  N   DPR A  10      -2.840   0.812   2.026  1.00  0.00           N  
ATOM    151  CA  DPR A  10      -2.213  -0.000   0.989  1.00  0.00           C  
ATOM    152  C   DPR A  10      -0.697  -0.000   1.132  1.00  0.00           C  
ATOM    153  O   DPR A  10      -0.168  -0.027   2.243  1.00  0.00           O  
ATOM    154  CB  DPR A  10      -2.805  -1.391   1.238  1.00  0.00           C  
ATOM    155  CG  DPR A  10      -4.128  -1.119   1.868  1.00  0.00           C  
ATOM    156  CD  DPR A  10      -3.876   0.058   2.773  1.00  0.00           C  
ATOM    157  HA  DPR A  10      -2.509   0.383   0.001  1.00  0.00           H  
ATOM    158 1HB  DPR A  10      -2.135  -1.974   1.886  1.00  0.00           H  
ATOM    159 2HB  DPR A  10      -2.890  -1.938   0.287  1.00  0.00           H  
ATOM    160 1HG  DPR A  10      -4.478  -2.006   2.415  1.00  0.00           H  
ATOM    161 2HG  DPR A  10      -4.880  -0.904   1.095  1.00  0.00           H  
ATOM    162 1HD  DPR A  10      -3.506  -0.300   3.746  1.00  0.00           H  
ATOM    163 2HD  DPR A  10      -4.807   0.631   2.899  1.00  0.00           H  
TER                                                                             
CONECT    1    2   12  152                                                      
CONECT    2    1    3    5   13                                                 
CONECT    3    2    4   24                                                      
CONECT    4    3                                                                
CONECT    5    2    6   14   15                                                 
CONECT    6    5    7    8                                                      
CONECT    7    6    9   16                                                      
CONECT    8    6   10   17                                                      
CONECT    9    7   11   18                                                      
CONECT   10    8   11   19                                                      
CONECT   11    9   10   20                                                      
CONECT   12    1   21   22   23                                                 
CONECT   13    2                                                                
CONECT   14    5                                                                
CONECT   15    5                                                                
CONECT   16    7                                                                
CONECT   17    8                                                                
CONECT   18    9                                                                
CONECT   19   10                                                                
CONECT   20   11                                                                
CONECT   21   12                                                                
CONECT   22   12                                                                
CONECT   23   12                                                                
CONECT   24    3   25   31                                                      
CONECT   25   24   26   28   32                                                 
CONECT   26   25   27   40                                                      
CONECT   27   26                                                                
CONECT   28   25   29   30   33                                                 
CONECT   29   28   34   35   36                                                 
CONECT   30   28   37   38   39                                                 
CONECT   31   24                                                                
CONECT   32   25                                                                
CONECT   33   28                                                                
CONECT   34   29                                                                
CONECT   35   29                                                                
CONECT   36   29                                                                
CONECT   37   30                                                                
CONECT   38   30                                                                
CONECT   39   30                                                                
CONECT   40   26                                                                
CONECT   61   73                                                                
CONECT   73   61   74   80                                                      
CONECT   74   73   75   77   81                                                 
CONECT   75   74   76   89                                                      
CONECT   76   75                                                                
CONECT   77   74   78   79   82                                                 
CONECT   78   77   83   84   85                                                 
CONECT   79   77   86   87   88                                                 
CONECT   80   73                                                                
CONECT   81   74                                                                
CONECT   82   77                                                                
CONECT   83   78                                                                
CONECT   84   78                                                                
CONECT   85   78                                                                
CONECT   86   79                                                                
CONECT   87   79                                                                
CONECT   88   79                                                                
CONECT   89   75   90   95                                                      
CONECT   90   89   91   93   96                                                 
CONECT   91   90   92  103                                                      
CONECT   92   91                                                                
CONECT   93   90   94   97   98                                                 
CONECT   94   93   95   99  100                                                 
CONECT   95   89   94  101  102                                                 
CONECT   96   90                                                                
CONECT   97   93                                                                
CONECT   98   93                                                                
CONECT   99   94                                                                
CONECT  100   94                                                                
CONECT  101   95                                                                
CONECT  102   95                                                                
CONECT  103   91  104  114                                                      
CONECT  104  103  105  107  115                                                 
CONECT  105  104  106  126                                                      
CONECT  106  105                                                                
CONECT  107  104  108  116  117                                                 
CONECT  108  107  109  110                                                      
CONECT  109  108  111  118                                                      
CONECT  110  108  112  119                                                      
CONECT  111  109  113  120                                                      
CONECT  112  110  113  121                                                      
CONECT  113  111  112  122                                                      
CONECT  114  103  123  124  125                                                 
CONECT  115  104                                                                
CONECT  116  107                                                                
CONECT  117  107                                                                
CONECT  118  109                                                                
CONECT  119  110                                                                
CONECT  120  111                                                                
CONECT  121  112                                                                
CONECT  122  113                                                                
CONECT  123  114                                                                
CONECT  124  114                                                                
CONECT  125  114                                                                
CONECT  126  105  127  131                                                      
CONECT  127  126  128  130  132                                                 
CONECT  128  127  129  136                                                      
CONECT  129  128                                                                
CONECT  130  127  133  134  135                                                 
CONECT  131  126                                                                
CONECT  132  127                                                                
CONECT  133  130                                                                
CONECT  134  130                                                                
CONECT  135  130                                                                
CONECT  136  128  137  142                                                      
CONECT  137  136  138  140  143                                                 
CONECT  138  137  139  150                                                      
CONECT  139  138                                                                
CONECT  140  137  141  144  145                                                 
CONECT  141  140  142  146  147                                                 
CONECT  142  136  141  148  149                                                 
CONECT  143  137                                                                
CONECT  144  140                                                                
CONECT  145  140                                                                
CONECT  146  141                                                                
CONECT  147  141                                                                
CONECT  148  142                                                                
CONECT  149  142                                                                
CONECT  150  138  151  156                                                      
CONECT  151  150  152  154  157                                                 
CONECT  152    1  151  153                                                      
CONECT  153  152                                                                
CONECT  154  151  155  158  159                                                 
CONECT  155  154  156  160  161                                                 
CONECT  156  150  155  162  163                                                 
CONECT  157  151                                                                
CONECT  158  154                                                                
CONECT  159  154                                                                
CONECT  160  155                                                                
CONECT  161  155                                                                
CONECT  162  156                                                                
CONECT  163  156                                                                
# All scores below are weighted scores, not raw scores.
#BEGIN_POSE_ENERGIES_TABLE c.191.37_0001_0001_0001.pdb
label fa_atr fa_rep fa_sol fa_intra_rep fa_intra_sol_xover4 lk_ball_wtd fa_elec pro_close hbond_sr_bb hbond_lr_bb hbond_bb_sc hbond_sc dslf_fa13 atom_pair_constraint coordinate_constraint angle_constraint dihedral_constraint omega fa_dun p_aa_pp yhh_planarity ref rama_prepro aa_composition total
weights 1 0.55 1 0.005 1 1 1 1.25 1 1 1 1 1.25 1 1 1 1 0.4 0.7 0.6 0.625 1 0.45 1 NA
pose -32.7079 10.1574 9.71491 0.29071 -0.5051 -0.87444 -5.14549 0.35848 -2.11686 -2.17337 0 0 0 0.00144 0 0.02941 0.00115 0.98959 0.86788 -4.99804 0 4.13527 1.05687 0 -20.9182
PHE:N_Methylation_1 -2.47737 1.13686 -0.00367 0.14906 -0.58484 -0.10275 0.20447 0 0 0 0 0 0 0.00072 0 0.0147 0.00058 0.39069 0.07057 -0.09776 0 1.21829 0.63303 0 0.55257
DVAL_2 -4.05103 0.41993 1.15332 0.01721 0.0463 -0.09968 -0.6802 0 0 0 0 0 0 0 0 0 0 0.30604 0.00494 -0.52076 0 2.64269 0.6545 0 -0.10673
LEU_3 -5.51148 0.92482 1.91572 0.017 0.04795 -0.12358 -1.35733 3e-05 0 0 0 0 0 0 0 0 0 0.10269 0.31225 -0.02785 0 1.66147 -0.09379 0 -2.1321
PRO_4 -1.71137 0.3611 0.45543 0.00658 0.10355 -0.05354 0.15499 0.09367 0 0 0 0 0 0 0 0 0 0.11198 0.08873 -0.75169 0 -1.64321 0.0806 0 -2.70317
DVAL_5 -3.31921 0.76552 1.61704 0.01901 0.05426 -0.00043 -1.40753 0.01694 0 0 0 0 0 0 0 0 0 0.01287 0.14823 -0.42967 0 2.64269 0.14307 0 0.2628
DPRO_6 -2.24648 2.10097 0.60573 0.00263 0.07221 -0.2332 0.18725 0.07014 0 0 0 0 0 0 0 0 0 -0.04772 0.04381 -0.85661 0 -1.64321 -0.06052 0 -2.005
PHE:N_Methylation_7 -2.34794 1.55375 0.28163 0.07246 -0.42801 -0.00726 -0.06247 0 0 0 0 0 0 0 0 0 0 0.07114 0.05265 -0.26687 0 1.21829 0.34441 0 0.48179
DALA_8 -4.08541 0.71989 0.90562 0.00129 0 -0.025 -0.8498 0.00156 0 0 0 0 0 0 0 0 0 0.00053 0 -0.10218 0 1.32468 -0.05655 0 -2.16538
DPRO_9 -4.04225 0.64037 1.92816 0.00297 0.11054 -0.03076 -1.82925 0.12012 0 0 0 0 0 0 0 0 0 0.12939 0.06828 -0.81528 0 -1.64321 -0.49828 0 -5.85921
DPRO_10 -2.91539 1.53417 0.85594 0.00249 0.07294 -0.19824 0.49437 0.05602 0 0 0 0 0 0.00072 0 0.0147 0.00058 -0.08802 0.07842 -1.12938 0 -1.64321 -0.08959 0 -2.9535
#END_POSE_ENERGIES_TABLE c.191.37_0001_0001_0001.pdb

nme_count 2
                                                                    
