# Supplementary material for: Accurate de novo design of membrane-traversing macrocycles
Source: Cell. 2022 Sep 15;185(19):3520–3532.e26. doi: 10.1016/j.cell.2022.07.019 (PMC9490236; doi:10.1016/j.cell.2022.07.019)
Supplement: Data S2. Amino acid sequences and computational models, related to Figures 1 and 3 [file mmc6.zip › Supplemental_Data_File_2/design_models/10-mers/D10.49.pdb]

HEADER                                            08-APR-20   XXXX              
EXPDTA    THEORETICAL MODEL                                                     
REMARK 220                                                                      
REMARK 220 EXPERIMENTAL DETAILS                                                 
REMARK 220  EXPERIMENT TYPE                : THEORETICAL MODELLING              
REMARK 220  DATE OF DATA COLLECTION        : 08-APR-20                          
REMARK 220                                                                      
REMARK 220 REMARK: MODEL GENERATED BY ROSETTA                                   
REMARK 220  VERSION 2020.02.post.dev+104.JacobOConnor.ncaacyclicmsd.c8          
LINK         N   DAL A   1                 C   LEU A  10                  1.33  
ATOM      1  N   DAL A   1       5.270  -1.480   0.081  1.00  0.00           N  
ATOM      2  CA  DAL A   1       5.482  -2.793  -0.518  1.00  0.00           C  
ATOM      3  C   DAL A   1       4.167  -3.409  -0.977  1.00  0.00           C  
ATOM      4  O   DAL A   1       3.261  -2.703  -1.420  1.00  0.00           O  
ATOM      5  CB  DAL A   1       6.455  -2.692  -1.684  1.00  0.00           C  
ATOM      6  H   DAL A   1       5.676  -0.667  -0.360  1.00  0.00           H  
ATOM      7  HA  DAL A   1       5.910  -3.446   0.243  1.00  0.00           H  
ATOM      8 1HB  DAL A   1       6.604  -3.680  -2.120  1.00  0.00           H  
ATOM      9 2HB  DAL A   1       7.410  -2.305  -1.329  1.00  0.00           H  
ATOM     10 3HB  DAL A   1       6.049  -2.020  -2.438  1.00  0.00           H  
ATOM     11  N   PRO A   2       4.065  -4.729  -0.870  1.00  0.00           N  
ATOM     12  CA  PRO A   2       2.857  -5.437  -1.276  1.00  0.00           C  
ATOM     13  C   PRO A   2       1.636  -4.918  -0.527  1.00  0.00           C  
ATOM     14  O   PRO A   2       1.726  -4.544   0.642  1.00  0.00           O  
ATOM     15  CB  PRO A   2       3.169  -6.891  -0.909  1.00  0.00           C  
ATOM     16  CG  PRO A   2       4.658  -6.959  -0.919  1.00  0.00           C  
ATOM     17  CD  PRO A   2       5.097  -5.633  -0.359  1.00  0.00           C  
ATOM     18  HA  PRO A   2       2.720  -5.326  -2.362  1.00  0.00           H  
ATOM     19 1HB  PRO A   2       2.737  -7.131   0.074  1.00  0.00           H  
ATOM     20 2HB  PRO A   2       2.705  -7.571  -1.638  1.00  0.00           H  
ATOM     21 1HG  PRO A   2       5.003  -7.810  -0.313  1.00  0.00           H  
ATOM     22 2HG  PRO A   2       5.023  -7.129  -1.943  1.00  0.00           H  
ATOM     23 1HD  PRO A   2       5.101  -5.681   0.739  1.00  0.00           H  
ATOM     24 2HD  PRO A   2       6.100  -5.387  -0.740  1.00  0.00           H  
ATOM     25  N   DPH A   3       0.495  -4.897  -1.208  1.00  0.00           N  
ATOM     26  CA  DPH A   3      -0.755  -4.467  -0.594  1.00  0.00           C  
ATOM     27  C   DPH A   3      -0.715  -2.987  -0.239  1.00  0.00           C  
ATOM     28  O   DPH A   3      -0.630  -2.130  -1.119  1.00  0.00           O  
ATOM     29  CB  DPH A   3      -1.933  -4.740  -1.532  1.00  0.00           C  
ATOM     30  CG  DPH A   3      -3.268  -4.372  -0.952  1.00  0.00           C  
ATOM     31  CD1 DPH A   3      -3.861  -5.167   0.019  1.00  0.00           C  
ATOM     32  CD2 DPH A   3      -3.934  -3.232  -1.373  1.00  0.00           C  
ATOM     33  CE1 DPH A   3      -5.090  -4.829   0.554  1.00  0.00           C  
ATOM     34  CE2 DPH A   3      -5.163  -2.892  -0.841  1.00  0.00           C  
ATOM     35  CZ  DPH A   3      -5.741  -3.692   0.124  1.00  0.00           C  
ATOM     36  CN  DPH A   3       0.494  -5.311  -2.597  1.00  0.00           C  
ATOM     37  HA  DPH A   3      -0.903  -5.036   0.325  1.00  0.00           H  
ATOM     38 1HB  DPH A   3      -1.954  -5.798  -1.791  1.00  0.00           H  
ATOM     39 2HB  DPH A   3      -1.798  -4.181  -2.457  1.00  0.00           H  
ATOM     40  HD1 DPH A   3      -3.347  -6.066   0.358  1.00  0.00           H  
ATOM     41  HD2 DPH A   3      -3.477  -2.599  -2.136  1.00  0.00           H  
ATOM     42  HE1 DPH A   3      -5.545  -5.462   1.315  1.00  0.00           H  
ATOM     43  HE2 DPH A   3      -5.676  -1.993  -1.182  1.00  0.00           H  
ATOM     44  HZ  DPH A   3      -6.709  -3.425   0.546  1.00  0.00           H  
ATOM     45 1HN  DPH A   3      -0.511  -5.379  -2.995  1.00  0.00           H  
ATOM     46 2HN  DPH A   3       0.964  -6.280  -2.689  1.00  0.00           H  
ATOM     47 3HN  DPH A   3       1.056  -4.590  -3.175  1.00  0.00           H  
ATOM     48  N   DPR A   4      -0.777  -2.691   1.055  1.00  0.00           N  
ATOM     49  CA  DPR A   4      -0.723  -1.314   1.530  1.00  0.00           C  
ATOM     50  C   DPR A   4      -2.074  -0.626   1.380  1.00  0.00           C  
ATOM     51  O   DPR A   4      -3.112  -1.285   1.310  1.00  0.00           O  
ATOM     52  CB  DPR A   4      -0.330  -1.472   3.002  1.00  0.00           C  
ATOM     53  CG  DPR A   4      -0.971  -2.752   3.416  1.00  0.00           C  
ATOM     54  CD  DPR A   4      -0.821  -3.651   2.217  1.00  0.00           C  
ATOM     55  HA  DPR A   4       0.052  -0.769   0.971  1.00  0.00           H  
ATOM     56 1HB  DPR A   4      -0.687  -0.609   3.582  1.00  0.00           H  
ATOM     57 2HB  DPR A   4       0.766  -1.493   3.099  1.00  0.00           H  
ATOM     58 1HG  DPR A   4      -2.023  -2.580   3.687  1.00  0.00           H  
ATOM     59 2HG  DPR A   4      -0.474  -3.154   4.311  1.00  0.00           H  
ATOM     60 1HD  DPR A   4      -1.691  -4.321   2.150  1.00  0.00           H  
ATOM     61 2HD  DPR A   4       0.109  -4.231   2.307  1.00  0.00           H  
ATOM     62  N   PHE A   5      -2.054   0.701   1.330  1.00  0.00           N  
ATOM     63  CA  PHE A   5      -3.281   1.488   1.376  1.00  0.00           C  
ATOM     64  C   PHE A   5      -3.324   2.507   0.244  1.00  0.00           C  
ATOM     65  O   PHE A   5      -3.189   3.709   0.473  1.00  0.00           O  
ATOM     66  CB  PHE A   5      -3.406   2.206   2.721  1.00  0.00           C  
ATOM     67  CG  PHE A   5      -3.287   1.293   3.908  1.00  0.00           C  
ATOM     68  CD1 PHE A   5      -2.174   1.349   4.734  1.00  0.00           C  
ATOM     69  CD2 PHE A   5      -4.286   0.378   4.201  1.00  0.00           C  
ATOM     70  CE1 PHE A   5      -2.064   0.509   5.827  1.00  0.00           C  
ATOM     71  CE2 PHE A   5      -4.179  -0.461   5.293  1.00  0.00           C  
ATOM     72  CZ  PHE A   5      -3.066  -0.395   6.107  1.00  0.00           C  
ATOM     73  H   PHE A   5      -1.167   1.178   1.260  1.00  0.00           H  
ATOM     74  HA  PHE A   5      -4.130   0.812   1.260  1.00  0.00           H  
ATOM     75 1HB  PHE A   5      -2.632   2.969   2.799  1.00  0.00           H  
ATOM     76 2HB  PHE A   5      -4.370   2.711   2.775  1.00  0.00           H  
ATOM     77  HD1 PHE A   5      -1.382   2.065   4.514  1.00  0.00           H  
ATOM     78  HD2 PHE A   5      -5.166   0.326   3.558  1.00  0.00           H  
ATOM     79  HE1 PHE A   5      -1.184   0.563   6.468  1.00  0.00           H  
ATOM     80  HE2 PHE A   5      -4.972  -1.176   5.513  1.00  0.00           H  
ATOM     81  HZ  PHE A   5      -2.979  -1.057   6.967  1.00  0.00           H  
ATOM     82  N   DPR A   6      -3.513   2.020  -0.977  1.00  0.00           N  
ATOM     83  CA  DPR A   6      -3.587   2.889  -2.146  1.00  0.00           C  
ATOM     84  C   DPR A   6      -2.325   3.731  -2.286  1.00  0.00           C  
ATOM     85  O   DPR A   6      -1.240   3.206  -2.533  1.00  0.00           O  
ATOM     86  CB  DPR A   6      -3.735   1.897  -3.304  1.00  0.00           C  
ATOM     87  CG  DPR A   6      -4.388   0.708  -2.686  1.00  0.00           C  
ATOM     88  CD  DPR A   6      -3.758   0.601  -1.323  1.00  0.00           C  
ATOM     89  HA  DPR A   6      -4.475   3.532  -2.062  1.00  0.00           H  
ATOM     90 1HB  DPR A   6      -2.748   1.667  -3.732  1.00  0.00           H  
ATOM     91 2HB  DPR A   6      -4.337   2.345  -4.108  1.00  0.00           H  
ATOM     92 1HG  DPR A   6      -4.214  -0.185  -3.304  1.00  0.00           H  
ATOM     93 2HG  DPR A   6      -5.477   0.855  -2.639  1.00  0.00           H  
ATOM     94 1HD  DPR A   6      -2.822   0.028  -1.395  1.00  0.00           H  
ATOM     95 2HD  DPR A   6      -4.460   0.113  -0.631  1.00  0.00           H  
ATOM     96  N   PRO A   7      -2.475   5.042  -2.127  1.00  0.00           N  
ATOM     97  CA  PRO A   7      -1.343   5.957  -2.203  1.00  0.00           C  
ATOM     98  C   PRO A   7      -0.164   5.443  -1.387  1.00  0.00           C  
ATOM     99  O   PRO A   7       0.994   5.648  -1.753  1.00  0.00           O  
ATOM    100  CB  PRO A   7      -1.909   7.256  -1.621  1.00  0.00           C  
ATOM    101  CG  PRO A   7      -3.345   7.241  -2.023  1.00  0.00           C  
ATOM    102  CD  PRO A   7      -3.757   5.799  -1.885  1.00  0.00           C  
ATOM    103  HA  PRO A   7      -1.055   6.090  -3.256  1.00  0.00           H  
ATOM    104 1HB  PRO A   7      -1.772   7.271  -0.529  1.00  0.00           H  
ATOM    105 2HB  PRO A   7      -1.362   8.120  -2.025  1.00  0.00           H  
ATOM    106 1HG  PRO A   7      -3.928   7.912  -1.374  1.00  0.00           H  
ATOM    107 2HG  PRO A   7      -3.455   7.617  -3.050  1.00  0.00           H  
ATOM    108 1HD  PRO A   7      -4.140   5.622  -0.870  1.00  0.00           H  
ATOM    109 2HD  PRO A   7      -4.525   5.564  -2.636  1.00  0.00           H  
ATOM    110  N   ALA A   8      -0.464   4.774  -0.279  1.00  0.00           N  
ATOM    111  CA  ALA A   8       0.571   4.256   0.608  1.00  0.00           C  
ATOM    112  C   ALA A   8       1.159   2.959   0.069  1.00  0.00           C  
ATOM    113  O   ALA A   8       0.718   1.868   0.431  1.00  0.00           O  
ATOM    114  CB  ALA A   8       0.011   4.042   2.007  1.00  0.00           C  
ATOM    115  H   ALA A   8      -1.435   4.621  -0.045  1.00  0.00           H  
ATOM    116  HA  ALA A   8       1.373   4.992   0.658  1.00  0.00           H  
ATOM    117 1HB  ALA A   8       0.795   3.655   2.657  1.00  0.00           H  
ATOM    118 2HB  ALA A   8      -0.353   4.990   2.402  1.00  0.00           H  
ATOM    119 3HB  ALA A   8      -0.810   3.328   1.964  1.00  0.00           H  
ATOM    120  N   LEU A   9       2.158   3.084  -0.799  1.00  0.00           N  
ATOM    121  CA  LEU A   9       2.748   1.926  -1.460  1.00  0.00           C  
ATOM    122  C   LEU A   9       3.768   1.240  -0.561  1.00  0.00           C  
ATOM    123  O   LEU A   9       4.960   1.212  -0.868  1.00  0.00           O  
ATOM    124  CB  LEU A   9       3.417   2.349  -2.773  1.00  0.00           C  
ATOM    125  CG  LEU A   9       2.492   2.997  -3.812  1.00  0.00           C  
ATOM    126  CD1 LEU A   9       3.308   3.416  -5.028  1.00  0.00           C  
ATOM    127  CD2 LEU A   9       1.398   2.014  -4.201  1.00  0.00           C  
ATOM    128  H   LEU A   9       2.517   4.005  -1.006  1.00  0.00           H  
ATOM    129  HA  LEU A   9       1.954   1.214  -1.684  1.00  0.00           H  
ATOM    130 1HB  LEU A   9       4.209   3.061  -2.546  1.00  0.00           H  
ATOM    131 2HB  LEU A   9       3.867   1.470  -3.233  1.00  0.00           H  
ATOM    132  HG  LEU A   9       2.041   3.894  -3.388  1.00  0.00           H  
ATOM    133 1HD1 LEU A   9       2.651   3.876  -5.766  1.00  0.00           H  
ATOM    134 2HD1 LEU A   9       4.071   4.134  -4.724  1.00  0.00           H  
ATOM    135 3HD1 LEU A   9       3.787   2.540  -5.464  1.00  0.00           H  
ATOM    136 1HD2 LEU A   9       0.740   2.475  -4.939  1.00  0.00           H  
ATOM    137 2HD2 LEU A   9       1.849   1.117  -4.626  1.00  0.00           H  
ATOM    138 3HD2 LEU A   9       0.820   1.745  -3.317  1.00  0.00           H  
ATOM    139  N   LEU A  10       3.294   0.687   0.550  1.00  0.00           N  
ATOM    140  CA  LEU A  10       4.177   0.104   1.553  1.00  0.00           C  
ATOM    141  C   LEU A  10       4.555  -1.326   1.190  1.00  0.00           C  
ATOM    142  O   LEU A  10       4.206  -2.270   1.899  1.00  0.00           O  
ATOM    143  CB  LEU A  10       3.502   0.127   2.931  1.00  0.00           C  
ATOM    144  CG  LEU A  10       2.990   1.495   3.398  1.00  0.00           C  
ATOM    145  CD1 LEU A  10       2.268   1.340   4.729  1.00  0.00           C  
ATOM    146  CD2 LEU A  10       4.160   2.460   3.520  1.00  0.00           C  
ATOM    147  H   LEU A  10       2.296   0.670   0.704  1.00  0.00           H  
ATOM    148  HA  LEU A  10       5.088   0.699   1.599  1.00  0.00           H  
ATOM    149 1HB  LEU A  10       2.654  -0.556   2.913  1.00  0.00           H  
ATOM    150 2HB  LEU A  10       4.215  -0.232   3.673  1.00  0.00           H  
ATOM    151  HG  LEU A  10       2.274   1.883   2.673  1.00  0.00           H  
ATOM    152 1HD1 LEU A  10       1.904   2.313   5.062  1.00  0.00           H  
ATOM    153 2HD1 LEU A  10       1.425   0.660   4.609  1.00  0.00           H  
ATOM    154 3HD1 LEU A  10       2.956   0.938   5.472  1.00  0.00           H  
ATOM    155 1HD2 LEU A  10       3.796   3.433   3.851  1.00  0.00           H  
ATOM    156 2HD2 LEU A  10       4.877   2.074   4.245  1.00  0.00           H  
ATOM    157 3HD2 LEU A  10       4.647   2.566   2.550  1.00  0.00           H  
TER                                                                             
CONECT    1    2    6  141                                                      
CONECT    2    1    3    5    7                                                 
CONECT    3    2    4   11                                                      
CONECT    4    3                                                                
CONECT    5    2    8    9   10                                                 
CONECT    6    1                                                                
CONECT    7    2                                                                
CONECT    8    5                                                                
CONECT    9    5                                                                
CONECT   10    5                                                                
CONECT   11    3                                                                
CONECT   13   25                                                                
CONECT   25   13   26   36                                                      
CONECT   26   25   27   29   37                                                 
CONECT   27   26   28   48                                                      
CONECT   28   27                                                                
CONECT   29   26   30   38   39                                                 
CONECT   30   29   31   32                                                      
CONECT   31   30   33   40                                                      
CONECT   32   30   34   41                                                      
CONECT   33   31   35   42                                                      
CONECT   34   32   35   43                                                      
CONECT   35   33   34   44                                                      
CONECT   36   25   45   46   47                                                 
CONECT   37   26                                                                
CONECT   38   29                                                                
CONECT   39   29                                                                
CONECT   40   31                                                                
CONECT   41   32                                                                
CONECT   42   33                                                                
CONECT   43   34                                                                
CONECT   44   35                                                                
CONECT   45   36                                                                
CONECT   46   36                                                                
CONECT   47   36                                                                
CONECT   48   27   49   54                                                      
CONECT   49   48   50   52   55                                                 
CONECT   50   49   51   62                                                      
CONECT   51   50                                                                
CONECT   52   49   53   56   57                                                 
CONECT   53   52   54   58   59                                                 
CONECT   54   48   53   60   61                                                 
CONECT   55   49                                                                
CONECT   56   52                                                                
CONECT   57   52                                                                
CONECT   58   53                                                                
CONECT   59   53                                                                
CONECT   60   54                                                                
CONECT   61   54                                                                
CONECT   62   50                                                                
CONECT   64   82                                                                
CONECT   82   64   83   88                                                      
CONECT   83   82   84   86   89                                                 
CONECT   84   83   85   96                                                      
CONECT   85   84                                                                
CONECT   86   83   87   90   91                                                 
CONECT   87   86   88   92   93                                                 
CONECT   88   82   87   94   95                                                 
CONECT   89   83                                                                
CONECT   90   86                                                                
CONECT   91   86                                                                
CONECT   92   87                                                                
CONECT   93   87                                                                
CONECT   94   88                                                                
CONECT   95   88                                                                
CONECT   96   84                                                                
CONECT  141    1                                                                
CIS_PEPTIDE_BOND_COUNT 0
HBOND_COUNT 5
RMSD 0.188
score -12.449
silent_score -12.449
