# Supplementary material for: Accurate de novo design of membrane-traversing macrocycles
Source: Cell. 2022 Sep 15;185(19):3520–3532.e26. doi: 10.1016/j.cell.2022.07.019 (PMC9490236; doi:10.1016/j.cell.2022.07.019)
Supplement: Data S2. Amino acid sequences and computational models, related to Figures 1 and 3 [file mmc6.zip › Supplemental_Data_File_2/design_models/10-mers/D10.48.pdb]

ATOM      1  N   DAL A   1       0.830  -3.924  -0.485  1.00  0.00           N  
ATOM      2  CA  DAL A   1       2.287  -3.923  -0.464  1.00  0.00           C  
ATOM      3  C   DAL A   1       2.837  -2.502  -0.485  1.00  0.00           C  
ATOM      4  O   DAL A   1       2.200  -1.572   0.011  1.00  0.00           O  
ATOM      5  CB  DAL A   1       2.799  -4.671   0.758  1.00  0.00           C  
ATOM      6  H   DAL A   1       0.332  -3.145  -0.079  1.00  0.00           H  
ATOM      7  HA  DAL A   1       2.640  -4.431  -1.362  1.00  0.00           H  
ATOM      8 1HB  DAL A   1       3.889  -4.662   0.760  1.00  0.00           H  
ATOM      9 2HB  DAL A   1       2.445  -5.701   0.729  1.00  0.00           H  
ATOM     10 3HB  DAL A   1       2.432  -4.187   1.661  1.00  0.00           H  
ATOM     11  N   PRO A   2       4.023  -2.341  -1.062  1.00  0.00           N  
ATOM     12  CA  PRO A   2       4.709  -1.055  -1.057  1.00  0.00           C  
ATOM     13  C   PRO A   2       4.132  -0.118  -2.110  1.00  0.00           C  
ATOM     14  O   PRO A   2       4.805   0.231  -3.080  1.00  0.00           O  
ATOM     15  CB  PRO A   2       6.158  -1.437  -1.374  1.00  0.00           C  
ATOM     16  CG  PRO A   2       6.038  -2.654  -2.226  1.00  0.00           C  
ATOM     17  CD  PRO A   2       4.895  -3.424  -1.620  1.00  0.00           C  
ATOM     18  HA  PRO A   2       4.630  -0.607  -0.055  1.00  0.00           H  
ATOM     19 1HB  PRO A   2       6.663  -0.605  -1.887  1.00  0.00           H  
ATOM     20 2HB  PRO A   2       6.711  -1.622  -0.441  1.00  0.00           H  
ATOM     21 1HG  PRO A   2       5.849  -2.368  -3.271  1.00  0.00           H  
ATOM     22 2HG  PRO A   2       6.982  -3.219  -2.216  1.00  0.00           H  
ATOM     23 1HD  PRO A   2       4.382  -3.998  -2.405  1.00  0.00           H  
ATOM     24 2HD  PRO A   2       5.278  -4.094  -0.836  1.00  0.00           H  
ATOM     25  N   VAL A   3       2.882   0.287  -1.913  1.00  0.00           N  
ATOM     26  CA  VAL A   3       2.186   1.124  -2.883  1.00  0.00           C  
ATOM     27  C   VAL A   3       1.964   2.529  -2.339  1.00  0.00           C  
ATOM     28  O   VAL A   3       1.270   2.716  -1.340  1.00  0.00           O  
ATOM     29  CB  VAL A   3       0.827   0.499  -3.251  1.00  0.00           C  
ATOM     30  CG1 VAL A   3       0.097   1.370  -4.262  1.00  0.00           C  
ATOM     31  CG2 VAL A   3       1.035  -0.905  -3.799  1.00  0.00           C  
ATOM     32  H   VAL A   3       2.401   0.008  -1.070  1.00  0.00           H  
ATOM     33  HA  VAL A   3       2.797   1.190  -3.784  1.00  0.00           H  
ATOM     34  HB  VAL A   3       0.205   0.453  -2.357  1.00  0.00           H  
ATOM     35 1HG1 VAL A   3      -0.862   0.913  -4.511  1.00  0.00           H  
ATOM     36 2HG1 VAL A   3      -0.073   2.358  -3.835  1.00  0.00           H  
ATOM     37 3HG1 VAL A   3       0.699   1.462  -5.166  1.00  0.00           H  
ATOM     38 1HG2 VAL A   3       0.070  -1.341  -4.056  1.00  0.00           H  
ATOM     39 2HG2 VAL A   3       1.662  -0.859  -4.689  1.00  0.00           H  
ATOM     40 3HG2 VAL A   3       1.522  -1.522  -3.043  1.00  0.00           H  
ATOM     41  N   PRO A   4       2.558   3.517  -3.001  1.00  0.00           N  
ATOM     42  CA  PRO A   4       2.422   4.907  -2.582  1.00  0.00           C  
ATOM     43  C   PRO A   4       0.966   5.257  -2.297  1.00  0.00           C  
ATOM     44  O   PRO A   4       0.066   4.859  -3.037  1.00  0.00           O  
ATOM     45  CB  PRO A   4       2.965   5.684  -3.785  1.00  0.00           C  
ATOM     46  CG  PRO A   4       4.015   4.792  -4.353  1.00  0.00           C  
ATOM     47  CD  PRO A   4       3.454   3.404  -4.194  1.00  0.00           C  
ATOM     48  HA  PRO A   4       3.042   5.078  -1.690  1.00  0.00           H  
ATOM     49 1HB  PRO A   4       2.152   5.892  -4.497  1.00  0.00           H  
ATOM     50 2HB  PRO A   4       3.362   6.656  -3.458  1.00  0.00           H  
ATOM     51 1HG  PRO A   4       4.208   5.053  -5.404  1.00  0.00           H  
ATOM     52 2HG  PRO A   4       4.963   4.930  -3.812  1.00  0.00           H  
ATOM     53 1HD  PRO A   4       2.882   3.134  -5.094  1.00  0.00           H  
ATOM     54 2HD  PRO A   4       4.276   2.692  -4.028  1.00  0.00           H  
ATOM     55  N   DPH A   5       0.742   6.003  -1.221  1.00  0.00           N  
ATOM     56  CA  DPH A   5      -0.600   6.182  -0.680  1.00  0.00           C  
ATOM     57  C   DPH A   5      -0.757   5.460   0.652  1.00  0.00           C  
ATOM     58  O   DPH A   5      -1.319   6.005   1.602  1.00  0.00           O  
ATOM     59  CB  DPH A   5      -0.910   7.669  -0.499  1.00  0.00           C  
ATOM     60  CG  DPH A   5      -0.952   8.440  -1.788  1.00  0.00           C  
ATOM     61  CD1 DPH A   5       0.060   9.332  -2.113  1.00  0.00           C  
ATOM     62  CD2 DPH A   5      -2.003   8.276  -2.678  1.00  0.00           C  
ATOM     63  CE1 DPH A   5       0.022  10.042  -3.298  1.00  0.00           C  
ATOM     64  CE2 DPH A   5      -2.044   8.984  -3.863  1.00  0.00           C  
ATOM     65  CZ  DPH A   5      -1.030   9.868  -4.173  1.00  0.00           C  
ATOM     66  CN  DPH A   5       1.859   6.656  -0.570  1.00  0.00           C  
ATOM     67  HA  DPH A   5      -1.317   5.760  -1.385  1.00  0.00           H  
ATOM     68 1HB  DPH A   5      -0.156   8.122   0.143  1.00  0.00           H  
ATOM     69 2HB  DPH A   5      -1.873   7.783  -0.004  1.00  0.00           H  
ATOM     70  HD1 DPH A   5       0.891   9.470  -1.421  1.00  0.00           H  
ATOM     71  HD2 DPH A   5      -2.803   7.577  -2.433  1.00  0.00           H  
ATOM     72  HE1 DPH A   5       0.823  10.739  -3.541  1.00  0.00           H  
ATOM     73  HE2 DPH A   5      -2.876   8.846  -4.553  1.00  0.00           H  
ATOM     74  HZ  DPH A   5      -1.060  10.426  -5.108  1.00  0.00           H  
ATOM     75 1HN  DPH A   5       1.544   7.528  -0.008  1.00  0.00           H  
ATOM     76 2HN  DPH A   5       2.583   6.969  -1.309  1.00  0.00           H  
ATOM     77 3HN  DPH A   5       2.327   5.952   0.106  1.00  0.00           H  
ATOM     78  N   DAL A   6      -0.257   4.231   0.716  1.00  0.00           N  
ATOM     79  CA  DAL A   6      -0.333   3.435   1.935  1.00  0.00           C  
ATOM     80  C   DAL A   6      -1.395   2.350   1.819  1.00  0.00           C  
ATOM     81  O   DAL A   6      -2.267   2.226   2.679  1.00  0.00           O  
ATOM     82  CB  DAL A   6       1.022   2.818   2.250  1.00  0.00           C  
ATOM     83  H   DAL A   6       0.188   3.838  -0.102  1.00  0.00           H  
ATOM     84  HA  DAL A   6      -0.605   4.091   2.760  1.00  0.00           H  
ATOM     85 1HB  DAL A   6       0.948   2.226   3.163  1.00  0.00           H  
ATOM     86 2HB  DAL A   6       1.759   3.608   2.388  1.00  0.00           H  
ATOM     87 3HB  DAL A   6       1.329   2.176   1.426  1.00  0.00           H  
ATOM     88  N   ALA A   7      -1.318   1.565   0.749  1.00  0.00           N  
ATOM     89  CA  ALA A   7      -2.256   0.470   0.533  1.00  0.00           C  
ATOM     90  C   ALA A   7      -1.917  -0.728   1.410  1.00  0.00           C  
ATOM     91  O   ALA A   7      -1.382  -1.728   0.932  1.00  0.00           O  
ATOM     92  CB  ALA A   7      -2.268   0.065  -0.934  1.00  0.00           C  
ATOM     93  H   ALA A   7      -0.590   1.731   0.069  1.00  0.00           H  
ATOM     94  HA  ALA A   7      -3.251   0.817   0.811  1.00  0.00           H  
ATOM     95 1HB  ALA A   7      -2.974  -0.753  -1.079  1.00  0.00           H  
ATOM     96 2HB  ALA A   7      -2.570   0.916  -1.544  1.00  0.00           H  
ATOM     97 3HB  ALA A   7      -1.272  -0.259  -1.230  1.00  0.00           H  
ATOM     98  N   VAL A   8      -2.231  -0.620   2.697  1.00  0.00           N  
ATOM     99  CA  VAL A   8      -1.941  -1.686   3.648  1.00  0.00           C  
ATOM    100  C   VAL A   8      -2.686  -2.965   3.288  1.00  0.00           C  
ATOM    101  O   VAL A   8      -3.915  -2.977   3.211  1.00  0.00           O  
ATOM    102  CB  VAL A   8      -2.333  -1.251   5.073  1.00  0.00           C  
ATOM    103  CG1 VAL A   8      -2.126  -2.395   6.054  1.00  0.00           C  
ATOM    104  CG2 VAL A   8      -1.519  -0.034   5.485  1.00  0.00           C  
ATOM    105  H   VAL A   8      -2.683   0.221   3.024  1.00  0.00           H  
ATOM    106  HA  VAL A   8      -0.869  -1.888   3.625  1.00  0.00           H  
ATOM    107  HB  VAL A   8      -3.394  -1.002   5.088  1.00  0.00           H  
ATOM    108 1HG1 VAL A   8      -2.408  -2.071   7.056  1.00  0.00           H  
ATOM    109 2HG1 VAL A   8      -2.745  -3.243   5.761  1.00  0.00           H  
ATOM    110 3HG1 VAL A   8      -1.077  -2.692   6.052  1.00  0.00           H  
ATOM    111 1HG2 VAL A   8      -1.801   0.269   6.493  1.00  0.00           H  
ATOM    112 2HG2 VAL A   8      -0.457  -0.281   5.464  1.00  0.00           H  
ATOM    113 3HG2 VAL A   8      -1.714   0.786   4.793  1.00  0.00           H  
ATOM    114  N   DPH A   9      -1.936  -4.039   3.068  1.00  0.00           N  
ATOM    115  CA  DPH A   9      -2.521  -5.313   2.666  1.00  0.00           C  
ATOM    116  C   DPH A   9      -2.168  -5.650   1.223  1.00  0.00           C  
ATOM    117  O   DPH A   9      -2.224  -6.810   0.816  1.00  0.00           O  
ATOM    118  CB  DPH A   9      -2.043  -6.435   3.589  1.00  0.00           C  
ATOM    119  CG  DPH A   9      -2.534  -6.308   5.003  1.00  0.00           C  
ATOM    120  CD1 DPH A   9      -3.760  -5.719   5.276  1.00  0.00           C  
ATOM    121  CD2 DPH A   9      -1.773  -6.778   6.062  1.00  0.00           C  
ATOM    122  CE1 DPH A   9      -4.213  -5.602   6.577  1.00  0.00           C  
ATOM    123  CE2 DPH A   9      -2.222  -6.661   7.363  1.00  0.00           C  
ATOM    124  CZ  DPH A   9      -3.444  -6.072   7.620  1.00  0.00           C  
ATOM    125  CN  DPH A   9      -0.500  -3.943   3.232  1.00  0.00           C  
ATOM    126  HA  DPH A   9      -3.607  -5.235   2.744  1.00  0.00           H  
ATOM    127 1HB  DPH A   9      -0.954  -6.452   3.607  1.00  0.00           H  
ATOM    128 2HB  DPH A   9      -2.378  -7.395   3.198  1.00  0.00           H  
ATOM    129  HD1 DPH A   9      -4.367  -5.346   4.451  1.00  0.00           H  
ATOM    130  HD2 DPH A   9      -0.808  -7.243   5.859  1.00  0.00           H  
ATOM    131  HE1 DPH A   9      -5.178  -5.137   6.777  1.00  0.00           H  
ATOM    132  HE2 DPH A   9      -1.614  -7.034   8.187  1.00  0.00           H  
ATOM    133  HZ  DPH A   9      -3.801  -5.981   8.645  1.00  0.00           H  
ATOM    134 1HN  DPH A   9      -0.013  -4.899   3.083  1.00  0.00           H  
ATOM    135 2HN  DPH A   9      -0.268  -3.593   4.228  1.00  0.00           H  
ATOM    136 3HN  DPH A   9      -0.115  -3.234   2.512  1.00  0.00           H  
ATOM    137  N   LEU A  10      -1.804  -4.630   0.454  1.00  0.00           N  
ATOM    138  CA  LEU A  10      -1.377  -4.824  -0.926  1.00  0.00           C  
ATOM    139  C   LEU A  10       0.140  -4.924  -1.024  1.00  0.00           C  
ATOM    140  O   LEU A  10       0.674  -5.886  -1.576  1.00  0.00           O  
ATOM    141  CB  LEU A  10      -1.878  -3.669  -1.803  1.00  0.00           C  
ATOM    142  CG  LEU A  10      -3.283  -3.843  -2.393  1.00  0.00           C  
ATOM    143  CD1 LEU A  10      -4.310  -3.841  -1.269  1.00  0.00           C  
ATOM    144  CD2 LEU A  10      -3.558  -2.724  -3.387  1.00  0.00           C  
ATOM    145  H   LEU A  10      -1.824  -3.695   0.836  1.00  0.00           H  
ATOM    146  HA  LEU A  10      -1.813  -5.753  -1.295  1.00  0.00           H  
ATOM    147 1HB  LEU A  10      -1.879  -2.757  -1.208  1.00  0.00           H  
ATOM    148 2HB  LEU A  10      -1.184  -3.537  -2.633  1.00  0.00           H  
ATOM    149  HG  LEU A  10      -3.347  -4.805  -2.902  1.00  0.00           H  
ATOM    150 1HD1 LEU A  10      -5.309  -3.965  -1.689  1.00  0.00           H  
ATOM    151 2HD1 LEU A  10      -4.101  -4.663  -0.584  1.00  0.00           H  
ATOM    152 3HD1 LEU A  10      -4.258  -2.896  -0.730  1.00  0.00           H  
ATOM    153 1HD2 LEU A  10      -4.557  -2.848  -3.807  1.00  0.00           H  
ATOM    154 2HD2 LEU A  10      -3.495  -1.762  -2.879  1.00  0.00           H  
ATOM    155 3HD2 LEU A  10      -2.820  -2.760  -4.189  1.00  0.00           H  
