# Supplementary material for: Accurate de novo design of membrane-traversing macrocycles
Source: Cell. 2022 Sep 15;185(19):3520–3532.e26. doi: 10.1016/j.cell.2022.07.019 (PMC9490236; doi:10.1016/j.cell.2022.07.019)
Supplement: Data S2. Amino acid sequences and computational models, related to Figures 1 and 3 [file mmc6.zip › Supplemental_Data_File_2/design_models/10-mers/D10.15.pdb]

HEADER                                            10-FEB-20   XXXX              
EXPDTA    THEORETICAL MODEL                                                     
REMARK 220                                                                      
REMARK 220 EXPERIMENTAL DETAILS                                                 
REMARK 220  EXPERIMENT TYPE                : THEORETICAL MODELLING              
REMARK 220  DATE OF DATA COLLECTION        : 10-FEB-20                          
REMARK 220                                                                      
REMARK 220 REMARK: MODEL GENERATED BY ROSETTA                                   
REMARK 220  VERSION 2019.50.post.dev+96.master.4bb7883abb1                      
LINK         N   DPH A   1                 C   PRO A  10                  1.33  
ATOM      1  N   DPH A   1      -2.781   5.566  -0.190  1.00  0.00           N  
ATOM      2  CA  DPH A   1      -3.291   4.222   0.063  1.00  0.00           C  
ATOM      3  C   DPH A   1      -2.500   3.077  -0.621  1.00  0.00           C  
ATOM      4  O   DPH A   1      -2.529   1.933  -0.168  1.00  0.00           O  
ATOM      5  CB  DPH A   1      -3.402   3.948   1.564  1.00  0.00           C  
ATOM      6  CG  DPH A   1      -4.197   4.979   2.295  1.00  0.00           C  
ATOM      7  CD1 DPH A   1      -5.576   5.048   2.167  1.00  0.00           C  
ATOM      8  CD2 DPH A   1      -3.560   5.890   3.115  1.00  0.00           C  
ATOM      9  CE1 DPH A   1      -6.294   6.012   2.845  1.00  0.00           C  
ATOM     10  CE2 DPH A   1      -4.271   6.853   3.790  1.00  0.00           C  
ATOM     11  CZ  DPH A   1      -5.641   6.914   3.656  1.00  0.00           C  
ATOM     12  H   DPH A   1      -3.385   6.246  -0.628  1.00  0.00           H  
ATOM     13  HA  DPH A   1      -4.304   4.194  -0.330  1.00  0.00           H  
ATOM     14 1HB  DPH A   1      -2.412   3.889   2.013  1.00  0.00           H  
ATOM     15 2HB  DPH A   1      -3.879   2.982   1.718  1.00  0.00           H  
ATOM     16  HD1 DPH A   1      -6.093   4.334   1.524  1.00  0.00           H  
ATOM     17  HD2 DPH A   1      -2.472   5.838   3.218  1.00  0.00           H  
ATOM     18  HE1 DPH A   1      -7.379   6.060   2.738  1.00  0.00           H  
ATOM     19  HE2 DPH A   1      -3.754   7.566   4.431  1.00  0.00           H  
ATOM     20  HZ  DPH A   1      -6.208   7.676   4.190  1.00  0.00           H  
ATOM     21  N   ALA A   2      -1.782   3.367  -1.722  1.00  0.00           N  
ATOM     22  CA  ALA A   2      -1.041   2.304  -2.450  1.00  0.00           C  
ATOM     23  C   ALA A   2       0.412   2.519  -3.049  1.00  0.00           C  
ATOM     24  O   ALA A   2       0.859   1.545  -3.667  1.00  0.00           O  
ATOM     25  CB  ALA A   2      -1.916   1.825  -3.589  1.00  0.00           C  
ATOM     26  H   ALA A   2      -1.776   4.344  -2.026  1.00  0.00           H  
ATOM     27  HA  ALA A   2      -0.935   1.484  -1.740  1.00  0.00           H  
ATOM     28 1HB  ALA A   2      -1.454   0.965  -4.073  1.00  0.00           H  
ATOM     29 2HB  ALA A   2      -2.885   1.533  -3.192  1.00  0.00           H  
ATOM     30 3HB  ALA A   2      -2.047   2.609  -4.308  1.00  0.00           H  
ATOM     31  N   DLE A   3       1.160   3.697  -2.944  1.00  0.00           N  
ATOM     32  CA  DLE A   3       2.503   3.831  -3.624  1.00  0.00           C  
ATOM     33  C   DLE A   3       2.313   4.993  -4.673  1.00  0.00           C  
ATOM     34  O   DLE A   3       2.797   6.113  -4.425  1.00  0.00           O  
ATOM     35  CB  DLE A   3       3.667   4.138  -2.601  1.00  0.00           C  
ATOM     36  CG  DLE A   3       3.915   3.051  -1.405  1.00  0.00           C  
ATOM     37  CD1 DLE A   3       5.005   3.606  -0.411  1.00  0.00           C  
ATOM     38  CD2 DLE A   3       4.337   1.651  -1.997  1.00  0.00           C  
ATOM     39  CN  DLE A   3       0.733   4.847  -2.106  1.00  0.00           C  
ATOM     40  HA  DLE A   3       2.793   2.911  -4.135  1.00  0.00           H  
ATOM     41 1HB  DLE A   3       3.517   5.114  -2.140  1.00  0.00           H  
ATOM     42 2HB  DLE A   3       4.603   4.211  -3.173  1.00  0.00           H  
ATOM     43  HG  DLE A   3       2.977   2.925  -0.835  1.00  0.00           H  
ATOM     44 1HD1 DLE A   3       5.157   2.900   0.410  1.00  0.00           H  
ATOM     45 2HD1 DLE A   3       4.678   4.562   0.007  1.00  0.00           H  
ATOM     46 3HD1 DLE A   3       5.956   3.753  -0.931  1.00  0.00           H  
ATOM     47 1HD2 DLE A   3       4.484   0.934  -1.187  1.00  0.00           H  
ATOM     48 2HD2 DLE A   3       5.269   1.740  -2.563  1.00  0.00           H  
ATOM     49 3HD2 DLE A   3       3.556   1.267  -2.659  1.00  0.00           H  
ATOM     50 1HN  DLE A   3       1.395   5.705  -2.115  1.00  0.00           H  
ATOM     51 2HN  DLE A   3       0.641   4.524  -1.082  1.00  0.00           H  
ATOM     52 3HN  DLE A   3      -0.189   5.187  -2.470  1.00  0.00           H  
ATOM     53  N   ALA A   4       1.572   4.765  -5.844  1.00  0.00           N  
ATOM     54  CA  ALA A   4       1.273   5.930  -6.764  1.00  0.00           C  
ATOM     55  C   ALA A   4      -0.056   5.714  -7.603  1.00  0.00           C  
ATOM     56  O   ALA A   4       0.001   5.793  -8.842  1.00  0.00           O  
ATOM     57  CB  ALA A   4       2.490   6.164  -7.692  1.00  0.00           C  
ATOM     58  CN  ALA A   4       1.232   3.351  -6.294  1.00  0.00           C  
ATOM     59  HA  ALA A   4       1.133   6.841  -6.162  1.00  0.00           H  
ATOM     60 1HB  ALA A   4       2.314   7.025  -8.342  1.00  0.00           H  
ATOM     61 2HB  ALA A   4       3.385   6.357  -7.093  1.00  0.00           H  
ATOM     62 3HB  ALA A   4       2.669   5.284  -8.317  1.00  0.00           H  
ATOM     63 1HN  ALA A   4       0.458   2.899  -5.701  1.00  0.00           H  
ATOM     64 2HN  ALA A   4       2.101   2.713  -6.235  1.00  0.00           H  
ATOM     65 3HN  ALA A   4       0.910   3.323  -7.326  1.00  0.00           H  
ATOM     66  N   LEU A   5      -1.268   5.422  -6.954  1.00  0.00           N  
ATOM     67  CA  LEU A   5      -2.504   5.164  -7.788  1.00  0.00           C  
ATOM     68  C   LEU A   5      -3.512   6.359  -7.720  1.00  0.00           C  
ATOM     69  O   LEU A   5      -3.690   6.962  -6.637  1.00  0.00           O  
ATOM     70  CB  LEU A   5      -3.245   3.845  -7.343  1.00  0.00           C  
ATOM     71  CG  LEU A   5      -2.423   2.444  -7.411  1.00  0.00           C  
ATOM     72  CD1 LEU A   5      -3.358   1.277  -6.917  1.00  0.00           C  
ATOM     73  CD2 LEU A   5      -1.872   2.177  -8.864  1.00  0.00           C  
ATOM     74  CN  LEU A   5      -1.383   5.397  -5.452  1.00  0.00           C  
ATOM     75  HA  LEU A   5      -2.204   5.007  -8.827  1.00  0.00           H  
ATOM     76 1HB  LEU A   5      -3.560   3.943  -6.326  1.00  0.00           H  
ATOM     77 2HB  LEU A   5      -4.158   3.721  -7.946  1.00  0.00           H  
ATOM     78  HG  LEU A   5      -1.580   2.495  -6.724  1.00  0.00           H  
ATOM     79 1HD1 LEU A   5      -2.807   0.332  -6.921  1.00  0.00           H  
ATOM     80 2HD1 LEU A   5      -3.706   1.471  -5.900  1.00  0.00           H  
ATOM     81 3HD1 LEU A   5      -4.229   1.179  -7.572  1.00  0.00           H  
ATOM     82 1HD2 LEU A   5      -1.314   1.238  -8.883  1.00  0.00           H  
ATOM     83 2HD2 LEU A   5      -2.697   2.113  -9.580  1.00  0.00           H  
ATOM     84 3HD2 LEU A   5      -1.197   2.980  -9.173  1.00  0.00           H  
ATOM     85 1HN  LEU A   5      -2.384   5.562  -5.088  1.00  0.00           H  
ATOM     86 2HN  LEU A   5      -1.056   4.457  -5.065  1.00  0.00           H  
ATOM     87 3HN  LEU A   5      -0.762   6.163  -5.011  1.00  0.00           H  
ATOM     88  N   PRO A   6      -4.285   6.710  -8.828  1.00  0.00           N  
ATOM     89  CA  PRO A   6      -5.265   7.791  -8.794  1.00  0.00           C  
ATOM     90  C   PRO A   6      -6.404   7.331  -7.904  1.00  0.00           C  
ATOM     91  O   PRO A   6      -6.593   6.127  -7.761  1.00  0.00           O  
ATOM     92  CB  PRO A   6      -5.669   7.951 -10.269  1.00  0.00           C  
ATOM     93  CG  PRO A   6      -5.421   6.577 -10.889  1.00  0.00           C  
ATOM     94  CD  PRO A   6      -4.201   6.021 -10.167  1.00  0.00           C  
ATOM     95  HA  PRO A   6      -4.772   8.700  -8.413  1.00  0.00           H  
ATOM     96 1HB  PRO A   6      -6.725   8.250 -10.350  1.00  0.00           H  
ATOM     97 2HB  PRO A   6      -5.072   8.747 -10.740  1.00  0.00           H  
ATOM     98 1HG  PRO A   6      -6.311   5.940 -10.749  1.00  0.00           H  
ATOM     99 2HG  PRO A   6      -5.268   6.671 -11.976  1.00  0.00           H  
ATOM    100 1HD  PRO A   6      -4.309   4.928 -10.068  1.00  0.00           H  
ATOM    101 2HD  PRO A   6      -3.270   6.300 -10.692  1.00  0.00           H  
ATOM    102  N   DPR A   7      -7.184   8.240  -7.331  1.00  0.00           N  
ATOM    103  CA  DPR A   7      -8.316   7.993  -6.446  1.00  0.00           C  
ATOM    104  C   DPR A   7      -7.914   7.156  -5.204  1.00  0.00           C  
ATOM    105  O   DPR A   7      -8.787   6.714  -4.458  1.00  0.00           O  
ATOM    106  CB  DPR A   7      -8.691   9.421  -6.016  1.00  0.00           C  
ATOM    107  CG  DPR A   7      -8.185  10.318  -7.112  1.00  0.00           C  
ATOM    108  CD  DPR A   7      -6.914   9.680  -7.572  1.00  0.00           C  
ATOM    109  HA  DPR A   7      -9.129   7.505  -7.004  1.00  0.00           H  
ATOM    110 1HB  DPR A   7      -8.236   9.644  -5.037  1.00  0.00           H  
ATOM    111 2HB  DPR A   7      -9.781   9.492  -5.880  1.00  0.00           H  
ATOM    112 1HG  DPR A   7      -8.033  11.339  -6.724  1.00  0.00           H  
ATOM    113 2HG  DPR A   7      -8.936  10.394  -7.914  1.00  0.00           H  
ATOM    114 1HD  DPR A   7      -6.058  10.029  -6.974  1.00  0.00           H  
ATOM    115 2HD  DPR A   7      -6.794   9.906  -8.635  1.00  0.00           H  
ATOM    116  N   VAL A   8      -6.602   6.982  -4.961  1.00  0.00           N  
ATOM    117  CA  VAL A   8      -6.079   6.245  -3.823  1.00  0.00           C  
ATOM    118  C   VAL A   8      -5.070   7.100  -3.076  1.00  0.00           C  
ATOM    119  O   VAL A   8      -5.087   7.208  -1.844  1.00  0.00           O  
ATOM    120  CB  VAL A   8      -5.400   4.958  -4.303  1.00  0.00           C  
ATOM    121  CG1 VAL A   8      -4.773   4.228  -3.164  1.00  0.00           C  
ATOM    122  CG2 VAL A   8      -6.402   4.065  -4.992  1.00  0.00           C  
ATOM    123  H   VAL A   8      -5.897   7.344  -5.599  1.00  0.00           H  
ATOM    124  HA  VAL A   8      -6.900   5.997  -3.151  1.00  0.00           H  
ATOM    125  HB  VAL A   8      -4.636   5.223  -4.985  1.00  0.00           H  
ATOM    126 1HG1 VAL A   8      -4.300   3.343  -3.543  1.00  0.00           H  
ATOM    127 2HG1 VAL A   8      -4.033   4.858  -2.695  1.00  0.00           H  
ATOM    128 3HG1 VAL A   8      -5.539   3.950  -2.441  1.00  0.00           H  
ATOM    129 1HG2 VAL A   8      -5.906   3.165  -5.346  1.00  0.00           H  
ATOM    130 2HG2 VAL A   8      -7.190   3.797  -4.291  1.00  0.00           H  
ATOM    131 3HG2 VAL A   8      -6.839   4.583  -5.837  1.00  0.00           H  
ATOM    132  N   DIL A   9      -4.149   7.666  -3.844  1.00  0.00           N  
ATOM    133  CA  DIL A   9      -3.090   8.487  -3.331  1.00  0.00           C  
ATOM    134  C   DIL A   9      -2.244   7.632  -2.410  1.00  0.00           C  
ATOM    135  O   DIL A   9      -1.863   6.544  -2.821  1.00  0.00           O  
ATOM    136  CB  DIL A   9      -2.205   8.969  -4.510  1.00  0.00           C  
ATOM    137  CG1 DIL A   9      -3.024   9.895  -5.442  1.00  0.00           C  
ATOM    138  CG2 DIL A   9      -0.900   9.619  -4.001  1.00  0.00           C  
ATOM    139  CD1 DIL A   9      -2.354  10.172  -6.790  1.00  0.00           C  
ATOM    140  H   DIL A   9      -4.165   7.495  -4.848  1.00  0.00           H  
ATOM    141  HA  DIL A   9      -3.545   9.330  -2.830  1.00  0.00           H  
ATOM    142  HB  DIL A   9      -1.942   8.120  -5.113  1.00  0.00           H  
ATOM    143 1HG1 DIL A   9      -3.199  10.842  -4.937  1.00  0.00           H  
ATOM    144 2HG1 DIL A   9      -3.984   9.428  -5.641  1.00  0.00           H  
ATOM    145 1HG2 DIL A   9      -0.282   9.913  -4.839  1.00  0.00           H  
ATOM    146 2HG2 DIL A   9      -0.335   8.912  -3.397  1.00  0.00           H  
ATOM    147 3HG2 DIL A   9      -1.134  10.497  -3.406  1.00  0.00           H  
ATOM    148 1HD1 DIL A   9      -3.000  10.814  -7.386  1.00  0.00           H  
ATOM    149 2HD1 DIL A   9      -2.200   9.224  -7.315  1.00  0.00           H  
ATOM    150 3HD1 DIL A   9      -1.401  10.665  -6.651  1.00  0.00           H  
ATOM    151  N   PRO A  10      -1.968   8.053  -1.160  1.00  0.00           N  
ATOM    152  CA  PRO A  10      -1.142   7.355  -0.181  1.00  0.00           C  
ATOM    153  C   PRO A  10      -1.544   5.917   0.142  1.00  0.00           C  
ATOM    154  O   PRO A  10      -0.749   5.146   0.678  1.00  0.00           O  
ATOM    155  CB  PRO A  10      -1.344   8.233   1.065  1.00  0.00           C  
ATOM    156  CG  PRO A  10      -1.678   9.593   0.553  1.00  0.00           C  
ATOM    157  CD  PRO A  10      -2.490   9.356  -0.680  1.00  0.00           C  
ATOM    158  HA  PRO A  10      -0.093   7.391  -0.509  1.00  0.00           H  
ATOM    159 1HB  PRO A  10      -2.151   7.824   1.674  1.00  0.00           H  
ATOM    160 2HB  PRO A  10      -0.437   8.218   1.686  1.00  0.00           H  
ATOM    161 1HG  PRO A  10      -2.234  10.155   1.322  1.00  0.00           H  
ATOM    162 2HG  PRO A  10      -0.756  10.159   0.352  1.00  0.00           H  
ATOM    163 1HD  PRO A  10      -3.572   9.287  -0.455  1.00  0.00           H  
ATOM    164 2HD  PRO A  10      -2.249  10.174  -1.364  1.00  0.00           H  
TER                                                                             
CONECT    1    2   12  153                                                      
CONECT    2    1    3    5   13                                                 
CONECT    3    2    4   21                                                      
CONECT    4    3                                                                
CONECT    5    2    6   14   15                                                 
CONECT    6    5    7    8                                                      
CONECT    7    6    9   16                                                      
CONECT    8    6   10   17                                                      
CONECT    9    7   11   18                                                      
CONECT   10    8   11   19                                                      
CONECT   11    9   10   20                                                      
CONECT   12    1                                                                
CONECT   13    2                                                                
CONECT   14    5                                                                
CONECT   15    5                                                                
CONECT   16    7                                                                
CONECT   17    8                                                                
CONECT   18    9                                                                
CONECT   19   10                                                                
CONECT   20   11                                                                
CONECT   21    3                                                                
CONECT   23   31                                                                
CONECT   31   23   32   39                                                      
CONECT   32   31   33   35   40                                                 
CONECT   33   32   34   53                                                      
CONECT   34   33                                                                
CONECT   35   32   36   41   42                                                 
CONECT   36   35   37   38   43                                                 
CONECT   37   36   44   45   46                                                 
CONECT   38   36   47   48   49                                                 
CONECT   39   31   50   51   52                                                 
CONECT   40   32                                                                
CONECT   41   35                                                                
CONECT   42   35                                                                
CONECT   43   36                                                                
CONECT   44   37                                                                
CONECT   45   37                                                                
CONECT   46   37                                                                
CONECT   47   38                                                                
CONECT   48   38                                                                
CONECT   49   38                                                                
CONECT   50   39                                                                
CONECT   51   39                                                                
CONECT   52   39                                                                
CONECT   53   33   54   58                                                      
CONECT   54   53   55   57   59                                                 
CONECT   55   54   56   66                                                      
CONECT   56   55                                                                
CONECT   57   54   60   61   62                                                 
CONECT   58   53   63   64   65                                                 
CONECT   59   54                                                                
CONECT   60   57                                                                
CONECT   61   57                                                                
CONECT   62   57                                                                
CONECT   63   58                                                                
CONECT   64   58                                                                
CONECT   65   58                                                                
CONECT   66   55   67   74                                                      
CONECT   67   66   68   70   75                                                 
CONECT   68   67   69   88                                                      
CONECT   69   68                                                                
CONECT   70   67   71   76   77                                                 
CONECT   71   70   72   73   78                                                 
CONECT   72   71   79   80   81                                                 
CONECT   73   71   82   83   84                                                 
CONECT   74   66   85   86   87                                                 
CONECT   75   67                                                                
CONECT   76   70                                                                
CONECT   77   70                                                                
CONECT   78   71                                                                
CONECT   79   72                                                                
CONECT   80   72                                                                
CONECT   81   72                                                                
CONECT   82   73                                                                
CONECT   83   73                                                                
CONECT   84   73                                                                
CONECT   85   74                                                                
CONECT   86   74                                                                
CONECT   87   74                                                                
CONECT   88   68                                                                
CONECT   90  102                                                                
CONECT  102   90  103  108                                                      
CONECT  103  102  104  106  109                                                 
CONECT  104  103  105  116                                                      
CONECT  105  104                                                                
CONECT  106  103  107  110  111                                                 
CONECT  107  106  108  112  113                                                 
CONECT  108  102  107  114  115                                                 
CONECT  109  103                                                                
CONECT  110  106                                                                
CONECT  111  106                                                                
CONECT  112  107                                                                
CONECT  113  107                                                                
CONECT  114  108                                                                
CONECT  115  108                                                                
CONECT  116  104                                                                
CONECT  118  132                                                                
CONECT  132  118  133  140                                                      
CONECT  133  132  134  136  141                                                 
CONECT  134  133  135  151                                                      
CONECT  135  134                                                                
CONECT  136  133  137  138  142                                                 
CONECT  137  136  139  143  144                                                 
CONECT  138  136  145  146  147                                                 
CONECT  139  137  148  149  150                                                 
CONECT  140  132                                                                
CONECT  141  133                                                                
CONECT  142  136                                                                
CONECT  143  137                                                                
CONECT  144  137                                                                
CONECT  145  138                                                                
CONECT  146  138                                                                
CONECT  147  138                                                                
CONECT  148  139                                                                
CONECT  149  139                                                                
CONECT  150  139                                                                
CONECT  151  134                                                                
CONECT  153    1                                                                
C6s 0
end_unsatselection_count 0
nme_count 3
nme_count2 3
oversat 0
score 1.981
silent_score 1.981
time 85
total_hbonds -4
