# Supplementary material for: Accurate de novo design of membrane-traversing macrocycles
Source: Cell. 2022 Sep 15;185(19):3520–3532.e26. doi: 10.1016/j.cell.2022.07.019 (PMC9490236; doi:10.1016/j.cell.2022.07.019)
Supplement: Data S2. Amino acid sequences and computational models, related to Figures 1 and 3 [file mmc6.zip › Supplemental_Data_File_2/design_models/10-mers/D10.5.pdb]

LINK         N   PRO A   1                 C   VAL A  10                  1.34  
ATOM      1  N   PRO A   1      -4.812  10.144   8.994  1.00  0.00           N  
ATOM      2  CA  PRO A   1      -3.553  10.331   9.702  1.00  0.00           C  
ATOM      3  C   PRO A   1      -3.786  11.058  11.036  1.00  0.00           C  
ATOM      4  O   PRO A   1      -4.628  11.951  11.128  1.00  0.00           O  
ATOM      5  CB  PRO A   1      -2.757  11.180   8.707  1.00  0.00           C  
ATOM      6  CG  PRO A   1      -3.291  10.754   7.352  1.00  0.00           C  
ATOM      7  CD  PRO A   1      -4.772  10.529   7.569  1.00  0.00           C  
ATOM      8  HA  PRO A   1      -3.095   9.348   9.825  1.00  0.00           H  
ATOM      9 1HB  PRO A   1      -2.910  12.252   8.908  1.00  0.00           H  
ATOM     10 2HB  PRO A   1      -1.680  10.983   8.821  1.00  0.00           H  
ATOM     11 1HG  PRO A   1      -3.090  11.538   6.605  1.00  0.00           H  
ATOM     12 2HG  PRO A   1      -2.772   9.848   7.006  1.00  0.00           H  
ATOM     13 1HD  PRO A   1      -5.330  11.454   7.388  1.00  0.00           H  
ATOM     14 2HD  PRO A   1      -5.100   9.697   6.922  1.00  0.00           H  
ATOM     15  N   DPR A   2      -3.069  10.721  12.118  1.00  0.00           N  
ATOM     16  CA  DPR A   2      -3.212  11.332  13.431  1.00  0.00           C  
ATOM     17  C   DPR A   2      -4.448  10.829  14.184  1.00  0.00           C  
ATOM     18  O   DPR A   2      -4.334  10.171  15.217  1.00  0.00           O  
ATOM     19  CB  DPR A   2      -1.894  10.939  14.110  1.00  0.00           C  
ATOM     20  CG  DPR A   2      -1.537   9.604  13.503  1.00  0.00           C  
ATOM     21  CD  DPR A   2      -1.989   9.705  12.040  1.00  0.00           C  
ATOM     22  HA  DPR A   2      -3.268  12.424  13.305  1.00  0.00           H  
ATOM     23 1HB  DPR A   2      -2.034  10.887  15.201  1.00  0.00           H  
ATOM     24 2HB  DPR A   2      -1.131  11.708  13.924  1.00  0.00           H  
ATOM     25 1HG  DPR A   2      -2.044   8.799  14.058  1.00  0.00           H  
ATOM     26 2HG  DPR A   2      -0.456   9.421  13.602  1.00  0.00           H  
ATOM     27 1HD  DPR A   2      -2.369   8.730  11.734  1.00  0.00           H  
ATOM     28 2HD  DPR A   2      -1.169  10.056  11.396  1.00  0.00           H  
ATOM     29  N   ALA A   3      -5.617  11.152  13.621  1.00  0.00           N  
ATOM     30  CA  ALA A   3      -6.943  10.775  14.124  1.00  0.00           C  
ATOM     31  C   ALA A   3      -7.140   9.256  14.204  1.00  0.00           C  
ATOM     32  O   ALA A   3      -7.846   8.757  15.087  1.00  0.00           O  
ATOM     33  CB  ALA A   3      -7.999  11.394  13.236  1.00  0.00           C  
ATOM     34  H   ALA A   3      -5.551  11.698  12.760  1.00  0.00           H  
ATOM     35  HA  ALA A   3      -7.044  11.179  15.131  1.00  0.00           H  
ATOM     36 1HB  ALA A   3      -8.980  11.176  13.601  1.00  0.00           H  
ATOM     37 2HB  ALA A   3      -7.864  12.473  13.207  1.00  0.00           H  
ATOM     38 3HB  ALA A   3      -7.872  10.992  12.268  1.00  0.00           H  
ATOM     39  N   DVA A   4      -6.554   8.521  13.268  1.00  0.00           N  
ATOM     40  CA  DVA A   4      -6.635   7.079  13.264  1.00  0.00           C  
ATOM     41  C   DVA A   4      -7.974   6.614  12.741  1.00  0.00           C  
ATOM     42  O   DVA A   4      -8.339   6.946  11.611  1.00  0.00           O  
ATOM     43  CB  DVA A   4      -5.517   6.482  12.405  1.00  0.00           C  
ATOM     44  CG1 DVA A   4      -5.652   4.959  12.321  1.00  0.00           C  
ATOM     45  CG2 DVA A   4      -4.210   6.888  13.019  1.00  0.00           C  
ATOM     46  H   DVA A   4      -6.052   8.978  12.506  1.00  0.00           H  
ATOM     47  HA  DVA A   4      -6.444   6.748  14.274  1.00  0.00           H  
ATOM     48  HB  DVA A   4      -5.581   6.871  11.397  1.00  0.00           H  
ATOM     49 1HG1 DVA A   4      -4.844   4.562  11.710  1.00  0.00           H  
ATOM     50 2HG1 DVA A   4      -6.599   4.694  11.866  1.00  0.00           H  
ATOM     51 3HG1 DVA A   4      -5.596   4.530  13.318  1.00  0.00           H  
ATOM     52 1HG2 DVA A   4      -3.386   6.497  12.426  1.00  0.00           H  
ATOM     53 2HG2 DVA A   4      -4.147   6.502  14.032  1.00  0.00           H  
ATOM     54 3HG2 DVA A   4      -4.160   7.969  13.047  1.00  0.00           H  
ATOM     55  N   LEU A   5      -8.734   5.835  13.530  1.00  0.00           N  
ATOM     56  CA  LEU A   5     -10.031   5.438  13.004  1.00  0.00           C  
ATOM     57  C   LEU A   5     -11.122   6.311  13.596  1.00  0.00           C  
ATOM     58  O   LEU A   5     -12.306   6.020  13.456  1.00  0.00           O  
ATOM     59  CB  LEU A   5     -10.303   3.950  13.270  1.00  0.00           C  
ATOM     60  CG  LEU A   5      -9.280   2.960  12.645  1.00  0.00           C  
ATOM     61  CD1 LEU A   5      -9.723   1.559  12.952  1.00  0.00           C  
ATOM     62  CD2 LEU A   5      -9.160   3.188  11.138  1.00  0.00           C  
ATOM     63  CN  LEU A   5      -8.414   5.543  14.938  1.00  0.00           C  
ATOM     64  HA  LEU A   5     -10.056   5.609  11.937  1.00  0.00           H  
ATOM     65 1HB  LEU A   5     -10.404   3.740  14.322  1.00  0.00           H  
ATOM     66 2HB  LEU A   5     -11.266   3.721  12.809  1.00  0.00           H  
ATOM     67  HG  LEU A   5      -8.304   3.101  13.102  1.00  0.00           H  
ATOM     68 1HD1 LEU A   5      -9.004   0.853  12.536  1.00  0.00           H  
ATOM     69 2HD1 LEU A   5      -9.781   1.423  14.031  1.00  0.00           H  
ATOM     70 3HD1 LEU A   5     -10.702   1.381  12.509  1.00  0.00           H  
ATOM     71 1HD2 LEU A   5      -8.447   2.480  10.722  1.00  0.00           H  
ATOM     72 2HD2 LEU A   5     -10.135   3.038  10.676  1.00  0.00           H  
ATOM     73 3HD2 LEU A   5      -8.811   4.191  10.918  1.00  0.00           H  
ATOM     74 1HN  LEU A   5      -8.107   6.413  15.503  1.00  0.00           H  
ATOM     75 2HN  LEU A   5      -9.275   5.155  15.454  1.00  0.00           H  
ATOM     76 3HN  LEU A   5      -7.630   4.798  14.974  1.00  0.00           H  
ATOM     77  N   ALA A   6     -10.718   7.389  14.280  1.00  0.00           N  
ATOM     78  CA  ALA A   6     -11.668   8.332  14.814  1.00  0.00           C  
ATOM     79  C   ALA A   6     -12.565   8.935  13.721  1.00  0.00           C  
ATOM     80  O   ALA A   6     -13.765   9.071  13.965  1.00  0.00           O  
ATOM     81  CB  ALA A   6     -10.959   9.443  15.573  1.00  0.00           C  
ATOM     82  H   ALA A   6      -9.728   7.595  14.429  1.00  0.00           H  
ATOM     83  HA  ALA A   6     -12.309   7.795  15.514  1.00  0.00           H  
ATOM     84 1HB  ALA A   6     -11.702  10.115  16.001  1.00  0.00           H  
ATOM     85 2HB  ALA A   6     -10.357   9.007  16.372  1.00  0.00           H  
ATOM     86 3HB  ALA A   6     -10.321   9.999  14.930  1.00  0.00           H  
ATOM     87  N   LEU A   7     -12.044   9.318  12.514  1.00  0.00           N  
ATOM     88  CA  LEU A   7     -12.955   9.908  11.537  1.00  0.00           C  
ATOM     89  C   LEU A   7     -12.809   9.221  10.179  1.00  0.00           C  
ATOM     90  O   LEU A   7     -12.239   9.831   9.284  1.00  0.00           O  
ATOM     91  CB  LEU A   7     -12.598  11.396  11.356  1.00  0.00           C  
ATOM     92  CG  LEU A   7     -12.678  12.262  12.609  1.00  0.00           C  
ATOM     93  CD1 LEU A   7     -11.695  13.397  12.452  1.00  0.00           C  
ATOM     94  CD2 LEU A   7     -14.080  12.752  12.802  1.00  0.00           C  
ATOM     95  CN  LEU A   7     -10.649   9.169  12.061  1.00  0.00           C  
ATOM     96  HA  LEU A   7     -13.981   9.805  11.882  1.00  0.00           H  
ATOM     97 1HB  LEU A   7     -11.631  11.529  10.908  1.00  0.00           H  
ATOM     98 2HB  LEU A   7     -13.324  11.812  10.655  1.00  0.00           H  
ATOM     99  HG  LEU A   7     -12.381  11.694  13.480  1.00  0.00           H  
ATOM    100 1HD1 LEU A   7     -11.721  14.026  13.341  1.00  0.00           H  
ATOM    101 2HD1 LEU A   7     -10.691  12.991  12.325  1.00  0.00           H  
ATOM    102 3HD1 LEU A   7     -11.960  13.990  11.579  1.00  0.00           H  
ATOM    103 1HD2 LEU A   7     -14.127  13.373  13.696  1.00  0.00           H  
ATOM    104 2HD2 LEU A   7     -14.388  13.336  11.937  1.00  0.00           H  
ATOM    105 3HD2 LEU A   7     -14.747  11.897  12.922  1.00  0.00           H  
ATOM    106 1HN  LEU A   7     -10.373   9.896  11.328  1.00  0.00           H  
ATOM    107 2HN  LEU A   7      -9.941   9.250  12.854  1.00  0.00           H  
ATOM    108 3HN  LEU A   7     -10.539   8.204  11.598  1.00  0.00           H  
ATOM    109  N   DPR A   8     -13.299   7.999   9.954  1.00  0.00           N  
ATOM    110  CA  DPR A   8     -12.990   7.240   8.764  1.00  0.00           C  
ATOM    111  C   DPR A   8     -11.525   6.877   8.907  1.00  0.00           C  
ATOM    112  O   DPR A   8     -11.137   6.561  10.020  1.00  0.00           O  
ATOM    113  CB  DPR A   8     -13.910   6.026   8.879  1.00  0.00           C  
ATOM    114  CG  DPR A   8     -14.167   5.901  10.380  1.00  0.00           C  
ATOM    115  CD  DPR A   8     -14.191   7.335  10.898  1.00  0.00           C  
ATOM    116  HA  DPR A   8     -13.210   7.865   7.890  1.00  0.00           H  
ATOM    117 1HB  DPR A   8     -13.415   5.138   8.459  1.00  0.00           H  
ATOM    118 2HB  DPR A   8     -14.829   6.190   8.297  1.00  0.00           H  
ATOM    119 1HG  DPR A   8     -13.356   5.318  10.862  1.00  0.00           H  
ATOM    120 2HG  DPR A   8     -15.104   5.363  10.574  1.00  0.00           H  
ATOM    121 1HD  DPR A   8     -13.797   7.348  11.905  1.00  0.00           H  
ATOM    122 2HD  DPR A   8     -15.202   7.754  10.841  1.00  0.00           H  
ATOM    123  N   VAL A   9     -10.706   6.874   7.856  1.00  0.00           N  
ATOM    124  CA  VAL A   9      -9.298   6.538   8.116  1.00  0.00           C  
ATOM    125  C   VAL A   9      -8.482   7.786   7.842  1.00  0.00           C  
ATOM    126  O   VAL A   9      -8.392   8.219   6.689  1.00  0.00           O  
ATOM    127  CB  VAL A   9      -8.801   5.372   7.239  1.00  0.00           C  
ATOM    128  CG1 VAL A   9      -7.330   5.093   7.559  1.00  0.00           C  
ATOM    129  CG2 VAL A   9      -9.683   4.156   7.466  1.00  0.00           C  
ATOM    130  CN  VAL A   9     -11.129   7.354   6.545  1.00  0.00           C  
ATOM    131  HA  VAL A   9      -9.168   6.267   9.165  1.00  0.00           H  
ATOM    132  HB  VAL A   9      -8.834   5.649   6.194  1.00  0.00           H  
ATOM    133 1HG1 VAL A   9      -6.972   4.279   6.931  1.00  0.00           H  
ATOM    134 2HG1 VAL A   9      -6.727   5.982   7.368  1.00  0.00           H  
ATOM    135 3HG1 VAL A   9      -7.235   4.811   8.611  1.00  0.00           H  
ATOM    136 1HG2 VAL A   9      -9.332   3.332   6.847  1.00  0.00           H  
ATOM    137 2HG2 VAL A   9      -9.637   3.873   8.499  1.00  0.00           H  
ATOM    138 3HG2 VAL A   9     -10.714   4.384   7.204  1.00  0.00           H  
ATOM    139 1HN  VAL A   9     -10.432   7.101   5.762  1.00  0.00           H  
ATOM    140 2HN  VAL A   9     -12.082   6.931   6.273  1.00  0.00           H  
ATOM    141 3HN  VAL A   9     -11.209   8.434   6.587  1.00  0.00           H  
ATOM    142  N   VAL A  10      -7.961   8.390   8.903  1.00  0.00           N  
ATOM    143  CA  VAL A  10      -7.270   9.671   8.792  1.00  0.00           C  
ATOM    144  C   VAL A  10      -5.925   9.652   9.555  1.00  0.00           C  
ATOM    145  O   VAL A  10      -5.852   9.185  10.692  1.00  0.00           O  
ATOM    146  CB  VAL A  10      -8.215  10.783   9.314  1.00  0.00           C  
ATOM    147  CG1 VAL A  10      -7.569  12.141   9.280  1.00  0.00           C  
ATOM    148  CG2 VAL A  10      -9.470  10.817   8.476  1.00  0.00           C  
ATOM    149  H   VAL A  10      -8.043   7.952   9.809  1.00  0.00           H  
ATOM    150  HA  VAL A  10      -7.111   9.861   7.738  1.00  0.00           H  
ATOM    151  HB  VAL A  10      -8.473  10.561  10.305  1.00  0.00           H  
ATOM    152 1HG1 VAL A  10      -8.273  12.877   9.666  1.00  0.00           H  
ATOM    153 2HG1 VAL A  10      -6.685  12.152   9.891  1.00  0.00           H  
ATOM    154 3HG1 VAL A  10      -7.306  12.398   8.258  1.00  0.00           H  
ATOM    155 1HG2 VAL A  10     -10.145  11.579   8.858  1.00  0.00           H  
ATOM    156 2HG2 VAL A  10      -9.215  11.042   7.442  1.00  0.00           H  
ATOM    157 3HG2 VAL A  10      -9.968   9.868   8.520  1.00  0.00           H  
TER                                                                             
CONECT    3   15                                                                
CONECT   15    3   16   21                                                      
CONECT   16   15   17   19   22                                                 
CONECT   17   16   18   29                                                      
CONECT   18   17                                                                
CONECT   19   16   20   23   24                                                 
CONECT   20   19   21   25   26                                                 
CONECT   21   15   20   27   28                                                 
CONECT   22   16                                                                
CONECT   23   19                                                                
CONECT   24   19                                                                
CONECT   25   20                                                                
CONECT   26   20                                                                
CONECT   27   21                                                                
CONECT   28   21                                                                
CONECT   29   17                                                                
CONECT   31   39                                                                
CONECT   39   31   40   46                                                      
CONECT   40   39   41   43   47                                                 
CONECT   41   40   42   55                                                      
CONECT   42   41                                                                
CONECT   43   40   44   45   48                                                 
CONECT   44   43   49   50   51                                                 
CONECT   45   43   52   53   54                                                 
CONECT   46   39                                                                
CONECT   47   40                                                                
CONECT   48   43                                                                
CONECT   49   44                                                                
CONECT   50   44                                                                
CONECT   51   44                                                                
CONECT   52   45                                                                
CONECT   53   45                                                                
CONECT   54   45                                                                
CONECT   55   41   56   63                                                      
CONECT   56   55   57   59   64                                                 
CONECT   57   56   58   77                                                      
CONECT   58   57                                                                
CONECT   59   56   60   65   66                                                 
CONECT   60   59   61   62   67                                                 
CONECT   61   60   68   69   70                                                 
CONECT   62   60   71   72   73                                                 
CONECT   63   55   74   75   76                                                 
CONECT   64   56                                                                
CONECT   65   59                                                                
CONECT   66   59                                                                
CONECT   67   60                                                                
CONECT   68   61                                                                
CONECT   69   61                                                                
CONECT   70   61                                                                
CONECT   71   62                                                                
CONECT   72   62                                                                
CONECT   73   62                                                                
CONECT   74   63                                                                
CONECT   75   63                                                                
CONECT   76   63                                                                
CONECT   77   57                                                                
CONECT   79   87                                                                
CONECT   87   79   88   95                                                      
CONECT   88   87   89   91   96                                                 
CONECT   89   88   90  109                                                      
CONECT   90   89                                                                
CONECT   91   88   92   97   98                                                 
CONECT   92   91   93   94   99                                                 
CONECT   93   92  100  101  102                                                 
CONECT   94   92  103  104  105                                                 
CONECT   95   87  106  107  108                                                 
CONECT   96   88                                                                
CONECT   97   91                                                                
CONECT   98   91                                                                
CONECT   99   92                                                                
CONECT  100   93                                                                
CONECT  101   93                                                                
CONECT  102   93                                                                
CONECT  103   94                                                                
CONECT  104   94                                                                
CONECT  105   94                                                                
CONECT  106   95                                                                
CONECT  107   95                                                                
CONECT  108   95                                                                
CONECT  109   89  110  115                                                      
CONECT  110  109  111  113  116                                                 
CONECT  111  110  112  123                                                      
CONECT  112  111                                                                
CONECT  113  110  114  117  118                                                 
CONECT  114  113  115  119  120                                                 
CONECT  115  109  114  121  122                                                 
CONECT  116  110                                                                
CONECT  117  113                                                                
CONECT  118  113                                                                
CONECT  119  114                                                                
CONECT  120  114                                                                
CONECT  121  115                                                                
CONECT  122  115                                                                
CONECT  123  111  124  130                                                      
CONECT  124  123  125  127  131                                                 
CONECT  125  124  126  142                                                      
CONECT  126  125                                                                
CONECT  127  124  128  129  132                                                 
CONECT  128  127  133  134  135                                                 
CONECT  129  127  136  137  138                                                 
CONECT  130  123  139  140  141                                                 
CONECT  131  124                                                                
CONECT  132  127                                                                
CONECT  133  128                                                                
CONECT  134  128                                                                
CONECT  135  128                                                                
CONECT  136  129                                                                
CONECT  137  129                                                                
CONECT  138  129                                                                
CONECT  139  130                                                                
CONECT  140  130                                                                
CONECT  141  130                                                                
CONECT  142  125                                                                
C6s 0
EPSA 94.409
end_unsatselection_count 0
nme_count 3
nme_count2 3
score -10.023
silent_score -10.023
time 37
