# Supplementary material for: Accurate de novo design of membrane-traversing macrocycles
Source: Cell. 2022 Sep 15;185(19):3520–3532.e26. doi: 10.1016/j.cell.2022.07.019 (PMC9490236; doi:10.1016/j.cell.2022.07.019)
Supplement: Data S2. Amino acid sequences and computational models, related to Figures 1 and 3 [file mmc6.zip › Supplemental_Data_File_2/design_models/10-mers/D10.28.pdb]

HEADER                                            10-FEB-20   XXXX              
EXPDTA    THEORETICAL MODEL                                                     
REMARK 220                                                                      
REMARK 220 EXPERIMENTAL DETAILS                                                 
REMARK 220  EXPERIMENT TYPE                : THEORETICAL MODELLING              
REMARK 220  DATE OF DATA COLLECTION        : 10-FEB-20                          
REMARK 220                                                                      
REMARK 220 REMARK: MODEL GENERATED BY ROSETTA                                   
REMARK 220  VERSION 2019.50.post.dev+96.master.4bb7883abb1                      
LINK         N   DLE A   1                 C   ALA A  10                  1.33  
ATOM      1  N   DLE A   1      -7.276   1.067   6.708  1.00  0.00           N  
ATOM      2  CA  DLE A   1      -8.268   0.086   6.284  1.00  0.00           C  
ATOM      3  C   DLE A   1      -7.598  -1.135   5.587  1.00  0.00           C  
ATOM      4  O   DLE A   1      -7.607  -2.247   6.116  1.00  0.00           O  
ATOM      5  CB  DLE A   1      -9.032  -0.381   7.524  1.00  0.00           C  
ATOM      6  CG  DLE A   1      -9.756   0.735   8.334  1.00  0.00           C  
ATOM      7  CD1 DLE A   1     -10.322   0.133   9.607  1.00  0.00           C  
ATOM      8  CD2 DLE A   1     -10.855   1.387   7.500  1.00  0.00           C  
ATOM      9  H   DLE A   1      -6.628   0.824   7.444  1.00  0.00           H  
ATOM     10  HA  DLE A   1      -8.964   0.552   5.595  1.00  0.00           H  
ATOM     11 1HB  DLE A   1      -8.324  -0.863   8.200  1.00  0.00           H  
ATOM     12 2HB  DLE A   1      -9.776  -1.117   7.221  1.00  0.00           H  
ATOM     13  HG  DLE A   1      -9.039   1.494   8.617  1.00  0.00           H  
ATOM     14 1HD1 DLE A   1     -10.807   0.912  10.194  1.00  0.00           H  
ATOM     15 2HD1 DLE A   1      -9.513  -0.306  10.190  1.00  0.00           H  
ATOM     16 3HD1 DLE A   1     -11.046  -0.638   9.354  1.00  0.00           H  
ATOM     17 1HD2 DLE A   1     -11.339   2.163   8.091  1.00  0.00           H  
ATOM     18 2HD2 DLE A   1     -11.591   0.637   7.213  1.00  0.00           H  
ATOM     19 3HD2 DLE A   1     -10.434   1.842   6.607  1.00  0.00           H  
ATOM     20  N   ALA A   2      -6.966  -1.004   4.340  1.00  0.00           N  
ATOM     21  CA  ALA A   2      -6.241  -2.178   3.720  1.00  0.00           C  
ATOM     22  C   ALA A   2      -4.769  -1.739   3.356  1.00  0.00           C  
ATOM     23  O   ALA A   2      -4.411  -1.701   2.167  1.00  0.00           O  
ATOM     24  CB  ALA A   2      -7.024  -2.719   2.501  1.00  0.00           C  
ATOM     25  CN  ALA A   2      -6.932   0.300   3.571  1.00  0.00           C  
ATOM     26  HA  ALA A   2      -6.183  -3.014   4.428  1.00  0.00           H  
ATOM     27 1HB  ALA A   2      -6.506  -3.581   2.072  1.00  0.00           H  
ATOM     28 2HB  ALA A   2      -8.024  -3.033   2.820  1.00  0.00           H  
ATOM     29 3HB  ALA A   2      -7.127  -1.958   1.728  1.00  0.00           H  
ATOM     30 1HN  ALA A   2      -6.685   0.183   2.520  1.00  0.00           H  
ATOM     31 2HN  ALA A   2      -7.883   0.810   3.604  1.00  0.00           H  
ATOM     32 3HN  ALA A   2      -6.171   0.940   4.000  1.00  0.00           H  
ATOM     33  N   DPR A   3      -3.907  -1.336   4.370  1.00  0.00           N  
ATOM     34  CA  DPR A   3      -2.554  -0.779   4.243  1.00  0.00           C  
ATOM     35  C   DPR A   3      -2.596   0.635   3.612  1.00  0.00           C  
ATOM     36  O   DPR A   3      -3.690   1.163   3.415  1.00  0.00           O  
ATOM     37  CB  DPR A   3      -2.075  -0.712   5.701  1.00  0.00           C  
ATOM     38  CG  DPR A   3      -2.967  -1.588   6.491  1.00  0.00           C  
ATOM     39  CD  DPR A   3      -4.281  -1.465   5.845  1.00  0.00           C  
ATOM     40  HA  DPR A   3      -1.953  -1.478   3.648  1.00  0.00           H  
ATOM     41 1HB  DPR A   3      -2.170   0.312   6.039  1.00  0.00           H  
ATOM     42 2HB  DPR A   3      -1.024  -1.004   5.783  1.00  0.00           H  
ATOM     43 1HG  DPR A   3      -2.997  -1.229   7.527  1.00  0.00           H  
ATOM     44 2HG  DPR A   3      -2.591  -2.618   6.516  1.00  0.00           H  
ATOM     45 1HD  DPR A   3      -4.780  -0.548   6.190  1.00  0.00           H  
ATOM     46 2HD  DPR A   3      -4.862  -2.366   6.086  1.00  0.00           H  
ATOM     47  N   DPR A   4      -1.435   1.254   3.286  1.00  0.00           N  
ATOM     48  CA  DPR A   4      -1.306   2.596   2.733  1.00  0.00           C  
ATOM     49  C   DPR A   4      -1.924   3.577   3.718  1.00  0.00           C  
ATOM     50  O   DPR A   4      -2.168   3.182   4.855  1.00  0.00           O  
ATOM     51  CB  DPR A   4       0.214   2.792   2.630  1.00  0.00           C  
ATOM     52  CG  DPR A   4       0.785   1.393   2.613  1.00  0.00           C  
ATOM     53  CD  DPR A   4      -0.140   0.577   3.490  1.00  0.00           C  
ATOM     54  HA  DPR A   4      -1.805   2.611   1.756  1.00  0.00           H  
ATOM     55 1HB  DPR A   4       0.569   3.390   3.492  1.00  0.00           H  
ATOM     56 2HB  DPR A   4       0.464   3.356   1.723  1.00  0.00           H  
ATOM     57 1HG  DPR A   4       1.818   1.405   2.992  1.00  0.00           H  
ATOM     58 2HG  DPR A   4       0.831   1.014   1.580  1.00  0.00           H  
ATOM     59 1HD  DPR A   4       0.171   0.637   4.535  1.00  0.00           H  
ATOM     60 2HD  DPR A   4      -0.140  -0.444   3.108  1.00  0.00           H  
ATOM     61  N   DPR A   5      -2.169   4.845   3.352  1.00  0.00           N  
ATOM     62  CA  DPR A   5      -2.789   5.795   4.237  1.00  0.00           C  
ATOM     63  C   DPR A   5      -1.967   5.878   5.511  1.00  0.00           C  
ATOM     64  O   DPR A   5      -0.766   5.634   5.473  1.00  0.00           O  
ATOM     65  CB  DPR A   5      -2.749   7.097   3.418  1.00  0.00           C  
ATOM     66  CG  DPR A   5      -2.678   6.628   1.972  1.00  0.00           C  
ATOM     67  CD  DPR A   5      -1.843   5.353   2.015  1.00  0.00           C  
ATOM     68  HA  DPR A   5      -3.814   5.452   4.418  1.00  0.00           H  
ATOM     69 1HB  DPR A   5      -1.882   7.709   3.716  1.00  0.00           H  
ATOM     70 2HB  DPR A   5      -3.646   7.702   3.601  1.00  0.00           H  
ATOM     71 1HG  DPR A   5      -2.222   7.411   1.343  1.00  0.00           H  
ATOM     72 2HG  DPR A   5      -3.691   6.459   1.580  1.00  0.00           H  
ATOM     73 1HD  DPR A   5      -0.769   5.566   1.932  1.00  0.00           H  
ATOM     74 2HD  DPR A   5      -2.201   4.687   1.227  1.00  0.00           H  
ATOM     75  N   PRO A   6      -2.581   6.266   6.636  1.00  0.00           N  
ATOM     76  CA  PRO A   6      -2.005   6.405   7.967  1.00  0.00           C  
ATOM     77  C   PRO A   6      -1.339   5.126   8.506  1.00  0.00           C  
ATOM     78  O   PRO A   6      -0.685   5.181   9.548  1.00  0.00           O  
ATOM     79  CB  PRO A   6      -3.253   6.716   8.816  1.00  0.00           C  
ATOM     80  CG  PRO A   6      -4.234   7.330   7.876  1.00  0.00           C  
ATOM     81  CD  PRO A   6      -4.024   6.631   6.581  1.00  0.00           C  
ATOM     82  HA  PRO A   6      -1.294   7.245   7.975  1.00  0.00           H  
ATOM     83 1HB  PRO A   6      -3.631   5.783   9.265  1.00  0.00           H  
ATOM     84 2HB  PRO A   6      -2.982   7.383   9.648  1.00  0.00           H  
ATOM     85 1HG  PRO A   6      -5.259   7.200   8.264  1.00  0.00           H  
ATOM     86 2HG  PRO A   6      -4.060   8.416   7.807  1.00  0.00           H  
ATOM     87 1HD  PRO A   6      -4.660   5.761   6.520  1.00  0.00           H  
ATOM     88 2HD  PRO A   6      -4.229   7.349   5.791  1.00  0.00           H  
ATOM     89  N   DVA A   7      -1.557   3.973   7.874  1.00  0.00           N  
ATOM     90  CA  DVA A   7      -0.974   2.743   8.364  1.00  0.00           C  
ATOM     91  C   DVA A   7      -2.128   1.823   8.819  1.00  0.00           C  
ATOM     92  O   DVA A   7      -3.029   1.625   8.005  1.00  0.00           O  
ATOM     93  CB  DVA A   7      -0.144   2.063   7.259  1.00  0.00           C  
ATOM     94  CG1 DVA A   7       0.420   0.733   7.744  1.00  0.00           C  
ATOM     95  CG2 DVA A   7       0.972   2.966   6.846  1.00  0.00           C  
ATOM     96  H   DVA A   7      -2.083   3.916   6.996  1.00  0.00           H  
ATOM     97  HA  DVA A   7      -0.284   3.006   9.155  1.00  0.00           H  
ATOM     98  HB  DVA A   7      -0.769   1.888   6.413  1.00  0.00           H  
ATOM     99 1HG1 DVA A   7       0.995   0.273   6.946  1.00  0.00           H  
ATOM    100 2HG1 DVA A   7      -0.388   0.064   8.034  1.00  0.00           H  
ATOM    101 3HG1 DVA A   7       1.068   0.906   8.598  1.00  0.00           H  
ATOM    102 1HG2 DVA A   7       1.546   2.496   6.053  1.00  0.00           H  
ATOM    103 2HG2 DVA A   7       1.615   3.161   7.700  1.00  0.00           H  
ATOM    104 3HG2 DVA A   7       0.567   3.899   6.483  1.00  0.00           H  
ATOM    105  N   LEU A   8      -2.172   1.247  10.096  1.00  0.00           N  
ATOM    106  CA  LEU A   8      -3.347   0.321  10.411  1.00  0.00           C  
ATOM    107  C   LEU A   8      -4.733   1.011  10.182  1.00  0.00           C  
ATOM    108  O   LEU A   8      -5.559   0.400   9.469  1.00  0.00           O  
ATOM    109  CB  LEU A   8      -3.347  -0.326  11.861  1.00  0.00           C  
ATOM    110  CG  LEU A   8      -4.602  -1.320  12.277  1.00  0.00           C  
ATOM    111  CD1 LEU A   8      -4.637  -2.592  11.339  1.00  0.00           C  
ATOM    112  CD2 LEU A   8      -4.474  -1.711  13.794  1.00  0.00           C  
ATOM    113  CN  LEU A   8      -1.028   1.437  11.069  1.00  0.00           C  
ATOM    114  HA  LEU A   8      -3.279  -0.528   9.722  1.00  0.00           H  
ATOM    115 1HB  LEU A   8      -2.434  -0.928  11.956  1.00  0.00           H  
ATOM    116 2HB  LEU A   8      -3.305   0.442  12.619  1.00  0.00           H  
ATOM    117  HG  LEU A   8      -5.551  -0.788  12.139  1.00  0.00           H  
ATOM    118 1HD1 LEU A   8      -5.480  -3.233  11.613  1.00  0.00           H  
ATOM    119 2HD1 LEU A   8      -4.759  -2.291  10.295  1.00  0.00           H  
ATOM    120 3HD1 LEU A   8      -3.711  -3.165  11.438  1.00  0.00           H  
ATOM    121 1HD2 LEU A   8      -5.313  -2.349  14.088  1.00  0.00           H  
ATOM    122 2HD2 LEU A   8      -3.538  -2.253  13.974  1.00  0.00           H  
ATOM    123 3HD2 LEU A   8      -4.488  -0.809  14.414  1.00  0.00           H  
ATOM    124 1HN  LEU A   8      -1.186   1.043  12.058  1.00  0.00           H  
ATOM    125 2HN  LEU A   8      -0.134   0.965  10.687  1.00  0.00           H  
ATOM    126 3HN  LEU A   8      -0.833   2.497  11.196  1.00  0.00           H  
ATOM    127  N   DLE A   9      -5.037   2.256  10.769  1.00  0.00           N  
ATOM    128  CA  DLE A   9      -6.388   2.898  10.584  1.00  0.00           C  
ATOM    129  C   DLE A   9      -6.761   3.235   9.113  1.00  0.00           C  
ATOM    130  O   DLE A   9      -7.849   3.791   8.889  1.00  0.00           O  
ATOM    131  CB  DLE A   9      -7.502   1.973  11.213  1.00  0.00           C  
ATOM    132  CG  DLE A   9      -7.380   1.663  12.817  1.00  0.00           C  
ATOM    133  CD1 DLE A   9      -8.300   0.442  13.186  1.00  0.00           C  
ATOM    134  CD2 DLE A   9      -7.758   2.943  13.651  1.00  0.00           C  
ATOM    135  CN  DLE A   9      -4.040   3.112  11.509  1.00  0.00           C  
ATOM    136  HA  DLE A   9      -6.437   3.855  11.121  1.00  0.00           H  
ATOM    137 1HB  DLE A   9      -7.517   1.020  10.685  1.00  0.00           H  
ATOM    138 2HB  DLE A   9      -8.489   2.435  11.047  1.00  0.00           H  
ATOM    139  HG  DLE A   9      -6.342   1.379  13.056  1.00  0.00           H  
ATOM    140 1HD1 DLE A   9      -8.205   0.212  14.250  1.00  0.00           H  
ATOM    141 2HD1 DLE A   9      -8.002  -0.441  12.612  1.00  0.00           H  
ATOM    142 3HD1 DLE A   9      -9.346   0.672  12.964  1.00  0.00           H  
ATOM    143 1HD2 DLE A   9      -7.662   2.733  14.719  1.00  0.00           H  
ATOM    144 2HD2 DLE A   9      -8.789   3.245  13.441  1.00  0.00           H  
ATOM    145 3HD2 DLE A   9      -7.093   3.770  13.401  1.00  0.00           H  
ATOM    146 1HN  DLE A   9      -4.492   3.859  12.152  1.00  0.00           H  
ATOM    147 2HN  DLE A   9      -3.406   2.530  12.143  1.00  0.00           H  
ATOM    148 3HN  DLE A   9      -3.421   3.627  10.783  1.00  0.00           H  
ATOM    149  N   ALA A  10      -5.868   2.957   8.107  1.00  0.00           N  
ATOM    150  CA  ALA A  10      -6.124   3.192   6.688  1.00  0.00           C  
ATOM    151  C   ALA A  10      -7.202   2.271   6.151  1.00  0.00           C  
ATOM    152  O   ALA A  10      -7.955   2.640   5.250  1.00  0.00           O  
ATOM    153  CB  ALA A  10      -4.850   2.930   5.926  1.00  0.00           C  
ATOM    154  H   ALA A  10      -4.981   2.564   8.389  1.00  0.00           H  
ATOM    155  HA  ALA A  10      -6.441   4.223   6.549  1.00  0.00           H  
ATOM    156 1HB  ALA A  10      -4.995   3.115   4.865  1.00  0.00           H  
ATOM    157 2HB  ALA A  10      -4.077   3.569   6.301  1.00  0.00           H  
ATOM    158 3HB  ALA A  10      -4.548   1.896   6.062  1.00  0.00           H  
TER                                                                             
CONECT    1    2    9  151                                                      
CONECT    2    1    3    5   10                                                 
CONECT    3    2    4   20                                                      
CONECT    4    3                                                                
CONECT    5    2    6   11   12                                                 
CONECT    6    5    7    8   13                                                 
CONECT    7    6   14   15   16                                                 
CONECT    8    6   17   18   19                                                 
CONECT    9    1                                                                
CONECT   10    2                                                                
CONECT   11    5                                                                
CONECT   12    5                                                                
CONECT   13    6                                                                
CONECT   14    7                                                                
CONECT   15    7                                                                
CONECT   16    7                                                                
CONECT   17    8                                                                
CONECT   18    8                                                                
CONECT   19    8                                                                
CONECT   20    3   21   25                                                      
CONECT   21   20   22   24   26                                                 
CONECT   22   21   23   33                                                      
CONECT   23   22                                                                
CONECT   24   21   27   28   29                                                 
CONECT   25   20   30   31   32                                                 
CONECT   26   21                                                                
CONECT   27   24                                                                
CONECT   28   24                                                                
CONECT   29   24                                                                
CONECT   30   25                                                                
CONECT   31   25                                                                
CONECT   32   25                                                                
CONECT   33   22   34   39                                                      
CONECT   34   33   35   37   40                                                 
CONECT   35   34   36   47                                                      
CONECT   36   35                                                                
CONECT   37   34   38   41   42                                                 
CONECT   38   37   39   43   44                                                 
CONECT   39   33   38   45   46                                                 
CONECT   40   34                                                                
CONECT   41   37                                                                
CONECT   42   37                                                                
CONECT   43   38                                                                
CONECT   44   38                                                                
CONECT   45   39                                                                
CONECT   46   39                                                                
CONECT   47   35   48   53                                                      
CONECT   48   47   49   51   54                                                 
CONECT   49   48   50   61                                                      
CONECT   50   49                                                                
CONECT   51   48   52   55   56                                                 
CONECT   52   51   53   57   58                                                 
CONECT   53   47   52   59   60                                                 
CONECT   54   48                                                                
CONECT   55   51                                                                
CONECT   56   51                                                                
CONECT   57   52                                                                
CONECT   58   52                                                                
CONECT   59   53                                                                
CONECT   60   53                                                                
CONECT   61   49   62   67                                                      
CONECT   62   61   63   65   68                                                 
CONECT   63   62   64   75                                                      
CONECT   64   63                                                                
CONECT   65   62   66   69   70                                                 
CONECT   66   65   67   71   72                                                 
CONECT   67   61   66   73   74                                                 
CONECT   68   62                                                                
CONECT   69   65                                                                
CONECT   70   65                                                                
CONECT   71   66                                                                
CONECT   72   66                                                                
CONECT   73   67                                                                
CONECT   74   67                                                                
CONECT   75   63                                                                
CONECT   77   89                                                                
CONECT   89   77   90   96                                                      
CONECT   90   89   91   93   97                                                 
CONECT   91   90   92  105                                                      
CONECT   92   91                                                                
CONECT   93   90   94   95   98                                                 
CONECT   94   93   99  100  101                                                 
CONECT   95   93  102  103  104                                                 
CONECT   96   89                                                                
CONECT   97   90                                                                
CONECT   98   93                                                                
CONECT   99   94                                                                
CONECT  100   94                                                                
CONECT  101   94                                                                
CONECT  102   95                                                                
CONECT  103   95                                                                
CONECT  104   95                                                                
CONECT  105   91  106  113                                                      
CONECT  106  105  107  109  114                                                 
CONECT  107  106  108  127                                                      
CONECT  108  107                                                                
CONECT  109  106  110  115  116                                                 
CONECT  110  109  111  112  117                                                 
CONECT  111  110  118  119  120                                                 
CONECT  112  110  121  122  123                                                 
CONECT  113  105  124  125  126                                                 
CONECT  114  106                                                                
CONECT  115  109                                                                
CONECT  116  109                                                                
CONECT  117  110                                                                
CONECT  118  111                                                                
CONECT  119  111                                                                
CONECT  120  111                                                                
CONECT  121  112                                                                
CONECT  122  112                                                                
CONECT  123  112                                                                
CONECT  124  113                                                                
CONECT  125  113                                                                
CONECT  126  113                                                                
CONECT  127  107  128  135                                                      
CONECT  128  127  129  131  136                                                 
CONECT  129  128  130  149                                                      
CONECT  130  129                                                                
CONECT  131  128  132  137  138                                                 
CONECT  132  131  133  134  139                                                 
CONECT  133  132  140  141  142                                                 
CONECT  134  132  143  144  145                                                 
CONECT  135  127  146  147  148                                                 
CONECT  136  128                                                                
CONECT  137  131                                                                
CONECT  138  131                                                                
CONECT  139  132                                                                
CONECT  140  133                                                                
CONECT  141  133                                                                
CONECT  142  133                                                                
CONECT  143  134                                                                
CONECT  144  134                                                                
CONECT  145  134                                                                
CONECT  146  135                                                                
CONECT  147  135                                                                
CONECT  148  135                                                                
CONECT  149  129                                                                
CONECT  151    1                                                                
C6s 0
end_unsatselection_count 0
nme_count 3
nme_count2 3
oversat 0
score -10.387
silent_score -10.387
time 60
total_hbonds -3
