# Supplementary material for: Accurate de novo design of membrane-traversing macrocycles
Source: Cell. 2022 Sep 15;185(19):3520–3532.e26. doi: 10.1016/j.cell.2022.07.019 (PMC9490236; doi:10.1016/j.cell.2022.07.019)
Supplement: Data S2. Amino acid sequences and computational models, related to Figures 1 and 3 [file mmc6.zip › Supplemental_Data_File_2/design_models/10-mers/D10.43.pdb]

HEADER                                            21-FEB-20   XXXX              
EXPDTA    THEORETICAL MODEL                                                     
REMARK 220                                                                      
REMARK 220 EXPERIMENTAL DETAILS                                                 
REMARK 220  EXPERIMENT TYPE                : THEORETICAL MODELLING              
REMARK 220  DATE OF DATA COLLECTION        : 21-FEB-20                          
REMARK 220                                                                      
REMARK 220 REMARK: MODEL GENERATED BY ROSETTA                                   
REMARK 220  VERSION 2019.50.post.dev+96.master.4bb7883abb1                      
LINK         N   DAL A   1                 C   PRO A  10                  1.33  
ATOM      1  N   DAL A   1       2.495  -3.020   8.773  1.00  0.00           N  
ATOM      2  CA  DAL A   1       3.178  -3.711   9.855  1.00  0.00           C  
ATOM      3  C   DAL A   1       4.706  -3.606   9.688  1.00  0.00           C  
ATOM      4  O   DAL A   1       5.353  -2.770  10.318  1.00  0.00           O  
ATOM      5  CB  DAL A   1       2.735  -3.140  11.185  1.00  0.00           C  
ATOM      6  H   DAL A   1       2.856  -2.134   8.450  1.00  0.00           H  
ATOM      7  HA  DAL A   1       2.898  -4.759   9.832  1.00  0.00           H  
ATOM      8 1HB  DAL A   1       3.212  -3.680  11.990  1.00  0.00           H  
ATOM      9 2HB  DAL A   1       1.654  -3.242  11.276  1.00  0.00           H  
ATOM     10 3HB  DAL A   1       3.008  -2.093  11.225  1.00  0.00           H  
ATOM     11  N   DPR A   2       5.314  -4.459   8.829  1.00  0.00           N  
ATOM     12  CA  DPR A   2       6.720  -4.406   8.534  1.00  0.00           C  
ATOM     13  C   DPR A   2       7.432  -4.606   9.844  1.00  0.00           C  
ATOM     14  O   DPR A   2       6.879  -5.263  10.720  1.00  0.00           O  
ATOM     15  CB  DPR A   2       6.928  -5.583   7.567  1.00  0.00           C  
ATOM     16  CG  DPR A   2       5.550  -5.824   6.971  1.00  0.00           C  
ATOM     17  CD  DPR A   2       4.570  -5.494   8.096  1.00  0.00           C  
ATOM     18  HA  DPR A   2       6.953  -3.450   8.064  1.00  0.00           H  
ATOM     19 1HB  DPR A   2       7.321  -6.459   8.110  1.00  0.00           H  
ATOM     20 2HB  DPR A   2       7.669  -5.326   6.797  1.00  0.00           H  
ATOM     21 1HG  DPR A   2       5.461  -6.868   6.628  1.00  0.00           H  
ATOM     22 2HG  DPR A   2       5.403  -5.188   6.086  1.00  0.00           H  
ATOM     23 1HD  DPR A   2       4.373  -6.364   8.740  1.00  0.00           H  
ATOM     24 2HD  DPR A   2       3.667  -5.101   7.638  1.00  0.00           H  
ATOM     25  N   PRO A   3       8.658  -4.110   9.997  1.00  0.00           N  
ATOM     26  CA  PRO A   3       9.515  -4.219  11.169  1.00  0.00           C  
ATOM     27  C   PRO A   3       8.854  -3.702  12.462  1.00  0.00           C  
ATOM     28  O   PRO A   3       9.386  -3.937  13.547  1.00  0.00           O  
ATOM     29  CB  PRO A   3      10.687  -3.301  10.783  1.00  0.00           C  
ATOM     30  CG  PRO A   3      10.707  -3.290   9.282  1.00  0.00           C  
ATOM     31  CD  PRO A   3       9.270  -3.349   8.880  1.00  0.00           C  
ATOM     32  HA  PRO A   3       9.841  -5.261  11.294  1.00  0.00           H  
ATOM     33 1HB  PRO A   3      10.527  -2.300  11.214  1.00  0.00           H  
ATOM     34 2HB  PRO A   3      11.623  -3.689  11.216  1.00  0.00           H  
ATOM     35 1HG  PRO A   3      11.210  -2.377   8.921  1.00  0.00           H  
ATOM     36 2HG  PRO A   3      11.292  -4.142   8.904  1.00  0.00           H  
ATOM     37 1HD  PRO A   3       8.838  -2.337   8.809  1.00  0.00           H  
ATOM     38 2HD  PRO A   3       9.214  -3.898   7.933  1.00  0.00           H  
ATOM     39  N   DVA A   4       7.734  -2.966  12.360  1.00  0.00           N  
ATOM     40  CA  DVA A   4       7.078  -2.435  13.538  1.00  0.00           C  
ATOM     41  C   DVA A   4       6.913  -0.929  13.454  1.00  0.00           C  
ATOM     42  O   DVA A   4       7.251  -0.210  14.391  1.00  0.00           O  
ATOM     43  CB  DVA A   4       5.686  -3.069  13.724  1.00  0.00           C  
ATOM     44  CG1 DVA A   4       4.963  -2.463  14.930  1.00  0.00           C  
ATOM     45  CG2 DVA A   4       5.821  -4.562  13.902  1.00  0.00           C  
ATOM     46  H   DVA A   4       7.291  -2.785  11.457  1.00  0.00           H  
ATOM     47  HA  DVA A   4       7.686  -2.663  14.410  1.00  0.00           H  
ATOM     48  HB  DVA A   4       5.100  -2.857  12.852  1.00  0.00           H  
ATOM     49 1HG1 DVA A   4       3.978  -2.918  15.022  1.00  0.00           H  
ATOM     50 2HG1 DVA A   4       4.845  -1.395  14.812  1.00  0.00           H  
ATOM     51 3HG1 DVA A   4       5.538  -2.660  15.834  1.00  0.00           H  
ATOM     52 1HG2 DVA A   4       4.836  -5.008  14.013  1.00  0.00           H  
ATOM     53 2HG2 DVA A   4       6.416  -4.769  14.788  1.00  0.00           H  
ATOM     54 3HG2 DVA A   4       6.308  -4.993  13.039  1.00  0.00           H  
ATOM     55  N   DLE A   5       6.342  -0.458  12.344  1.00  0.00           N  
ATOM     56  CA  DLE A   5       6.069   0.962  12.225  1.00  0.00           C  
ATOM     57  C   DLE A   5       7.054   1.706  11.275  1.00  0.00           C  
ATOM     58  O   DLE A   5       7.496   1.076  10.315  1.00  0.00           O  
ATOM     59  CB  DLE A   5       4.607   1.158  11.800  1.00  0.00           C  
ATOM     60  CG  DLE A   5       3.541   0.560  12.768  1.00  0.00           C  
ATOM     61  CD1 DLE A   5       2.177   0.704  12.159  1.00  0.00           C  
ATOM     62  CD2 DLE A   5       3.576   1.282  14.121  1.00  0.00           C  
ATOM     63  H   DLE A   5       6.070  -1.106  11.599  1.00  0.00           H  
ATOM     64  HA  DLE A   5       6.177   1.353  13.227  1.00  0.00           H  
ATOM     65 1HB  DLE A   5       4.466   0.674  10.832  1.00  0.00           H  
ATOM     66 2HB  DLE A   5       4.395   2.205  11.689  1.00  0.00           H  
ATOM     67  HG  DLE A   5       3.735  -0.497  12.911  1.00  0.00           H  
ATOM     68 1HD1 DLE A   5       1.437   0.273  12.829  1.00  0.00           H  
ATOM     69 2HD1 DLE A   5       2.146   0.171  11.207  1.00  0.00           H  
ATOM     70 3HD1 DLE A   5       1.950   1.751  12.000  1.00  0.00           H  
ATOM     71 1HD2 DLE A   5       2.817   0.849  14.771  1.00  0.00           H  
ATOM     72 2HD2 DLE A   5       3.367   2.340  13.973  1.00  0.00           H  
ATOM     73 3HD2 DLE A   5       4.539   1.170  14.602  1.00  0.00           H  
ATOM     74  N   DLE A   6       7.401   3.057  11.501  1.00  0.00           N  
ATOM     75  CA  DLE A   6       8.391   3.730  10.547  1.00  0.00           C  
ATOM     76  C   DLE A   6       7.953   3.713   9.045  1.00  0.00           C  
ATOM     77  O   DLE A   6       8.774   3.285   8.215  1.00  0.00           O  
ATOM     78  CB  DLE A   6       8.781   5.230  10.919  1.00  0.00           C  
ATOM     79  CG  DLE A   6       9.827   6.051   9.939  1.00  0.00           C  
ATOM     80  CD1 DLE A   6      11.236   5.338   9.911  1.00  0.00           C  
ATOM     81  CD2 DLE A   6       9.940   7.543  10.433  1.00  0.00           C  
ATOM     82  CN  DLE A   6       6.934   3.763  12.769  1.00  0.00           C  
ATOM     83  HA  DLE A   6       9.328   3.163  10.621  1.00  0.00           H  
ATOM     84 1HB  DLE A   6       9.238   5.219  11.915  1.00  0.00           H  
ATOM     85 2HB  DLE A   6       7.892   5.843  10.977  1.00  0.00           H  
ATOM     86  HG  DLE A   6       9.434   6.056   8.905  1.00  0.00           H  
ATOM     87 1HD1 DLE A   6      11.917   5.879   9.247  1.00  0.00           H  
ATOM     88 2HD1 DLE A   6      11.135   4.314   9.537  1.00  0.00           H  
ATOM     89 3HD1 DLE A   6      11.670   5.306  10.914  1.00  0.00           H  
ATOM     90 1HD2 DLE A   6      10.614   8.103   9.776  1.00  0.00           H  
ATOM     91 2HD2 DLE A   6      10.332   7.578  11.454  1.00  0.00           H  
ATOM     92 3HD2 DLE A   6       8.956   8.018  10.412  1.00  0.00           H  
ATOM     93 1HN  DLE A   6       7.083   4.825  12.794  1.00  0.00           H  
ATOM     94 2HN  DLE A   6       7.460   3.350  13.622  1.00  0.00           H  
ATOM     95 3HN  DLE A   6       5.869   3.604  12.914  1.00  0.00           H  
ATOM     96  N   DLE A   7       6.689   4.177   8.642  1.00  0.00           N  
ATOM     97  CA  DLE A   7       6.360   4.124   7.164  1.00  0.00           C  
ATOM     98  C   DLE A   7       5.749   2.742   6.757  1.00  0.00           C  
ATOM     99  O   DLE A   7       5.075   2.643   5.711  1.00  0.00           O  
ATOM    100  CB  DLE A   7       5.375   5.279   6.708  1.00  0.00           C  
ATOM    101  CG  DLE A   7       5.874   6.825   6.926  1.00  0.00           C  
ATOM    102  CD1 DLE A   7       4.720   7.798   6.479  1.00  0.00           C  
ATOM    103  CD2 DLE A   7       7.224   7.110   6.148  1.00  0.00           C  
ATOM    104  CN  DLE A   7       5.584   4.492   9.625  1.00  0.00           C  
ATOM    105  HA  DLE A   7       7.278   4.250   6.576  1.00  0.00           H  
ATOM    106 1HB  DLE A   7       4.395   5.149   7.148  1.00  0.00           H  
ATOM    107 2HB  DLE A   7       5.224   5.172   5.621  1.00  0.00           H  
ATOM    108  HG  DLE A   7       6.053   6.997   7.999  1.00  0.00           H  
ATOM    109 1HD1 DLE A   7       5.017   8.837   6.649  1.00  0.00           H  
ATOM    110 2HD1 DLE A   7       3.811   7.596   7.056  1.00  0.00           H  
ATOM    111 3HD1 DLE A   7       4.498   7.666   5.415  1.00  0.00           H  
ATOM    112 1HD2 DLE A   7       7.540   8.142   6.321  1.00  0.00           H  
ATOM    113 2HD2 DLE A   7       7.085   6.956   5.075  1.00  0.00           H  
ATOM    114 3HD2 DLE A   7       8.015   6.445   6.503  1.00  0.00           H  
ATOM    115 1HN  DLE A   7       4.809   5.128   9.249  1.00  0.00           H  
ATOM    116 2HN  DLE A   7       5.953   5.004  10.489  1.00  0.00           H  
ATOM    117 3HN  DLE A   7       5.131   3.562   9.942  1.00  0.00           H  
ATOM    118  N   ALA A   8       5.927   1.652   7.573  1.00  0.00           N  
ATOM    119  CA  ALA A   8       5.377   0.327   7.286  1.00  0.00           C  
ATOM    120  C   ALA A   8       3.953   0.267   7.757  1.00  0.00           C  
ATOM    121  O   ALA A   8       3.626  -0.437   8.702  1.00  0.00           O  
ATOM    122  CB  ALA A   8       6.169  -0.743   7.968  1.00  0.00           C  
ATOM    123  H   ALA A   8       6.482   1.699   8.437  1.00  0.00           H  
ATOM    124  HA  ALA A   8       5.399   0.143   6.212  1.00  0.00           H  
ATOM    125 1HB  ALA A   8       5.716  -1.685   7.722  1.00  0.00           H  
ATOM    126 2HB  ALA A   8       7.197  -0.715   7.621  1.00  0.00           H  
ATOM    127 3HB  ALA A   8       6.144  -0.590   9.041  1.00  0.00           H  
ATOM    128  N   DLE A   9       3.102   1.025   7.097  1.00  0.00           N  
ATOM    129  CA  DLE A   9       1.703   1.110   7.472  1.00  0.00           C  
ATOM    130  C   DLE A   9       1.098  -0.278   7.801  1.00  0.00           C  
ATOM    131  O   DLE A   9       0.514  -0.447   8.870  1.00  0.00           O  
ATOM    132  CB  DLE A   9       1.584   2.032   8.689  1.00  0.00           C  
ATOM    133  CG  DLE A   9       2.151   3.466   8.533  1.00  0.00           C  
ATOM    134  CD1 DLE A   9       2.037   4.173   9.869  1.00  0.00           C  
ATOM    135  CD2 DLE A   9       1.428   4.241   7.444  1.00  0.00           C  
ATOM    136  H   DLE A   9       3.492   1.584   6.331  1.00  0.00           H  
ATOM    137  HA  DLE A   9       1.146   1.541   6.645  1.00  0.00           H  
ATOM    138 1HB  DLE A   9       2.127   1.582   9.489  1.00  0.00           H  
ATOM    139 2HB  DLE A   9       0.536   2.106   8.980  1.00  0.00           H  
ATOM    140  HG  DLE A   9       3.198   3.398   8.275  1.00  0.00           H  
ATOM    141 1HD1 DLE A   9       2.453   5.177   9.793  1.00  0.00           H  
ATOM    142 2HD1 DLE A   9       2.580   3.615  10.626  1.00  0.00           H  
ATOM    143 3HD1 DLE A   9       0.988   4.243  10.154  1.00  0.00           H  
ATOM    144 1HD2 DLE A   9       1.861   5.241   7.368  1.00  0.00           H  
ATOM    145 2HD2 DLE A   9       0.371   4.325   7.693  1.00  0.00           H  
ATOM    146 3HD2 DLE A   9       1.537   3.740   6.488  1.00  0.00           H  
ATOM    147  N   PRO A  10       1.245  -1.300   6.911  1.00  0.00           N  
ATOM    148  CA  PRO A  10       0.784  -2.683   7.063  1.00  0.00           C  
ATOM    149  C   PRO A  10       1.407  -3.524   8.200  1.00  0.00           C  
ATOM    150  O   PRO A  10       0.907  -4.596   8.538  1.00  0.00           O  
ATOM    151  CB  PRO A  10       1.211  -3.307   5.722  1.00  0.00           C  
ATOM    152  CG  PRO A  10       1.351  -2.165   4.764  1.00  0.00           C  
ATOM    153  CD  PRO A  10       1.877  -1.047   5.580  1.00  0.00           C  
ATOM    154  HA  PRO A  10      -0.313  -2.686   7.158  1.00  0.00           H  
ATOM    155 1HB  PRO A  10       2.155  -3.856   5.861  1.00  0.00           H  
ATOM    156 2HB  PRO A  10       0.463  -4.048   5.402  1.00  0.00           H  
ATOM    157 1HG  PRO A  10       2.023  -2.446   3.937  1.00  0.00           H  
ATOM    158 2HG  PRO A  10       0.373  -1.940   4.310  1.00  0.00           H  
ATOM    159 1HD  PRO A  10       2.966  -1.133   5.615  1.00  0.00           H  
ATOM    160 2HD  PRO A  10       1.536  -0.108   5.132  1.00  0.00           H  
TER                                                                             
CONECT    1    2    6  149                                                      
CONECT    2    1    3    5    7                                                 
CONECT    3    2    4   11                                                      
CONECT    4    3                                                                
CONECT    5    2    8    9   10                                                 
CONECT    6    1                                                                
CONECT    7    2                                                                
CONECT    8    5                                                                
CONECT    9    5                                                                
CONECT   10    5                                                                
CONECT   11    3   12   17                                                      
CONECT   12   11   13   15   18                                                 
CONECT   13   12   14   25                                                      
CONECT   14   13                                                                
CONECT   15   12   16   19   20                                                 
CONECT   16   15   17   21   22                                                 
CONECT   17   11   16   23   24                                                 
CONECT   18   12                                                                
CONECT   19   15                                                                
CONECT   20   15                                                                
CONECT   21   16                                                                
CONECT   22   16                                                                
CONECT   23   17                                                                
CONECT   24   17                                                                
CONECT   25   13                                                                
CONECT   27   39                                                                
CONECT   39   27   40   46                                                      
CONECT   40   39   41   43   47                                                 
CONECT   41   40   42   55                                                      
CONECT   42   41                                                                
CONECT   43   40   44   45   48                                                 
CONECT   44   43   49   50   51                                                 
CONECT   45   43   52   53   54                                                 
CONECT   46   39                                                                
CONECT   47   40                                                                
CONECT   48   43                                                                
CONECT   49   44                                                                
CONECT   50   44                                                                
CONECT   51   44                                                                
CONECT   52   45                                                                
CONECT   53   45                                                                
CONECT   54   45                                                                
CONECT   55   41   56   63                                                      
CONECT   56   55   57   59   64                                                 
CONECT   57   56   58   74                                                      
CONECT   58   57                                                                
CONECT   59   56   60   65   66                                                 
CONECT   60   59   61   62   67                                                 
CONECT   61   60   68   69   70                                                 
CONECT   62   60   71   72   73                                                 
CONECT   63   55                                                                
CONECT   64   56                                                                
CONECT   65   59                                                                
CONECT   66   59                                                                
CONECT   67   60                                                                
CONECT   68   61                                                                
CONECT   69   61                                                                
CONECT   70   61                                                                
CONECT   71   62                                                                
CONECT   72   62                                                                
CONECT   73   62                                                                
CONECT   74   57   75   82                                                      
CONECT   75   74   76   78   83                                                 
CONECT   76   75   77   96                                                      
CONECT   77   76                                                                
CONECT   78   75   79   84   85                                                 
CONECT   79   78   80   81   86                                                 
CONECT   80   79   87   88   89                                                 
CONECT   81   79   90   91   92                                                 
CONECT   82   74   93   94   95                                                 
CONECT   83   75                                                                
CONECT   84   78                                                                
CONECT   85   78                                                                
CONECT   86   79                                                                
CONECT   87   80                                                                
CONECT   88   80                                                                
CONECT   89   80                                                                
CONECT   90   81                                                                
CONECT   91   81                                                                
CONECT   92   81                                                                
CONECT   93   82                                                                
CONECT   94   82                                                                
CONECT   95   82                                                                
CONECT   96   76   97  104                                                      
CONECT   97   96   98  100  105                                                 
CONECT   98   97   99  118                                                      
CONECT   99   98                                                                
CONECT  100   97  101  106  107                                                 
CONECT  101  100  102  103  108                                                 
CONECT  102  101  109  110  111                                                 
CONECT  103  101  112  113  114                                                 
CONECT  104   96  115  116  117                                                 
CONECT  105   97                                                                
CONECT  106  100                                                                
CONECT  107  100                                                                
CONECT  108  101                                                                
CONECT  109  102                                                                
CONECT  110  102                                                                
CONECT  111  102                                                                
CONECT  112  103                                                                
CONECT  113  103                                                                
CONECT  114  103                                                                
CONECT  115  104                                                                
CONECT  116  104                                                                
CONECT  117  104                                                                
CONECT  118   98                                                                
CONECT  120  128                                                                
CONECT  128  120  129  136                                                      
CONECT  129  128  130  132  137                                                 
CONECT  130  129  131  147                                                      
CONECT  131  130                                                                
CONECT  132  129  133  138  139                                                 
CONECT  133  132  134  135  140                                                 
CONECT  134  133  141  142  143                                                 
CONECT  135  133  144  145  146                                                 
CONECT  136  128                                                                
CONECT  137  129                                                                
CONECT  138  132                                                                
CONECT  139  132                                                                
CONECT  140  133                                                                
CONECT  141  134                                                                
CONECT  142  134                                                                
CONECT  143  134                                                                
CONECT  144  135                                                                
CONECT  145  135                                                                
CONECT  146  135                                                                
CONECT  147  130                                                                
CONECT  149    1                                                                
C6s 0
end_unsatselection_count 0
nme_count 2
nme_count2 2
oversat 0
score 4.13
silent_score 4.13
time 48
total_hbonds -4
