# Supplementary material for: Accurate de novo design of membrane-traversing macrocycles
Source: Cell. 2022 Sep 15;185(19):3520–3532.e26. doi: 10.1016/j.cell.2022.07.019 (PMC9490236; doi:10.1016/j.cell.2022.07.019)
Supplement: Data S2. Amino acid sequences and computational models, related to Figures 1 and 3 [file mmc6.zip › Supplemental_Data_File_2/design_models/10-mers/D10.7.pdb]

LINK         N   DPR A   1                 C   DPH A  10                  1.34  
ATOM      1  N   DPR A   1      10.795   3.582   7.557  1.00  0.00           N  
ATOM      2  CA  DPR A   1      12.075   3.301   8.174  1.00  0.00           C  
ATOM      3  C   DPR A   1      13.156   3.377   7.113  1.00  0.00           C  
ATOM      4  O   DPR A   1      12.994   4.051   6.096  1.00  0.00           O  
ATOM      5  CB  DPR A   1      12.216   4.451   9.176  1.00  0.00           C  
ATOM      6  CG  DPR A   1      11.429   5.593   8.540  1.00  0.00           C  
ATOM      7  CD  DPR A   1      10.268   4.928   7.825  1.00  0.00           C  
ATOM      8  HA  DPR A   1      12.013   2.315   8.656  1.00  0.00           H  
ATOM      9 1HB  DPR A   1      13.277   4.699   9.326  1.00  0.00           H  
ATOM     10 2HB  DPR A   1      11.816   4.149  10.157  1.00  0.00           H  
ATOM     11 1HG  DPR A   1      12.079   6.151   7.844  1.00  0.00           H  
ATOM     12 2HG  DPR A   1      11.104   6.309   9.312  1.00  0.00           H  
ATOM     13 1HD  DPR A   1      10.058   5.466   6.896  1.00  0.00           H  
ATOM     14 2HD  DPR A   1       9.395   4.878   8.499  1.00  0.00           H  
ATOM     15  N   PRO A   2      14.298   2.701   7.291  1.00  0.00           N  
ATOM     16  CA  PRO A   2      15.443   2.761   6.417  1.00  0.00           C  
ATOM     17  C   PRO A   2      14.910   2.442   5.042  1.00  0.00           C  
ATOM     18  O   PRO A   2      13.939   1.697   4.951  1.00  0.00           O  
ATOM     19  CB  PRO A   2      16.361   1.667   6.973  1.00  0.00           C  
ATOM     20  CG  PRO A   2      15.959   1.557   8.431  1.00  0.00           C  
ATOM     21  CD  PRO A   2      14.454   1.778   8.425  1.00  0.00           C  
ATOM     22  HA  PRO A   2      15.865   3.771   6.503  1.00  0.00           H  
ATOM     23 1HB  PRO A   2      16.213   0.728   6.414  1.00  0.00           H  
ATOM     24 2HB  PRO A   2      17.415   1.952   6.846  1.00  0.00           H  
ATOM     25 1HG  PRO A   2      16.243   0.570   8.832  1.00  0.00           H  
ATOM     26 2HG  PRO A   2      16.495   2.309   9.030  1.00  0.00           H  
ATOM     27 1HD  PRO A   2      13.931   0.831   8.213  1.00  0.00           H  
ATOM     28 2HD  PRO A   2      14.145   2.231   9.374  1.00  0.00           H  
ATOM     29  N   DLE A   3      15.507   2.967   3.967  1.00  0.00           N  
ATOM     30  CA  DLE A   3      14.866   2.680   2.686  1.00  0.00           C  
ATOM     31  C   DLE A   3      14.040   3.885   2.266  1.00  0.00           C  
ATOM     32  O   DLE A   3      14.130   4.338   1.126  1.00  0.00           O  
ATOM     33  CB  DLE A   3      15.883   2.328   1.593  1.00  0.00           C  
ATOM     34  CG  DLE A   3      16.787   1.095   1.872  1.00  0.00           C  
ATOM     35  CD1 DLE A   3      17.584   0.799   0.626  1.00  0.00           C  
ATOM     36  CD2 DLE A   3      15.946  -0.112   2.305  1.00  0.00           C  
ATOM     37  CN  DLE A   3      16.628   3.905   4.064  1.00  0.00           C  
ATOM     38  HA  DLE A   3      14.167   1.859   2.795  1.00  0.00           H  
ATOM     39 1HB  DLE A   3      16.490   3.182   1.330  1.00  0.00           H  
ATOM     40 2HB  DLE A   3      15.302   2.076   0.702  1.00  0.00           H  
ATOM     41  HG  DLE A   3      17.495   1.330   2.664  1.00  0.00           H  
ATOM     42 1HD1 DLE A   3      18.244  -0.049   0.808  1.00  0.00           H  
ATOM     43 2HD1 DLE A   3      18.180   1.673   0.362  1.00  0.00           H  
ATOM     44 3HD1 DLE A   3      16.906   0.562  -0.193  1.00  0.00           H  
ATOM     45 1HD2 DLE A   3      16.606  -0.959   2.486  1.00  0.00           H  
ATOM     46 2HD2 DLE A   3      15.239  -0.366   1.517  1.00  0.00           H  
ATOM     47 3HD2 DLE A   3      15.404   0.103   3.221  1.00  0.00           H  
ATOM     48 1HN  DLE A   3      17.259   3.901   3.191  1.00  0.00           H  
ATOM     49 2HN  DLE A   3      17.268   3.661   4.894  1.00  0.00           H  
ATOM     50 3HN  DLE A   3      16.233   4.905   4.195  1.00  0.00           H  
ATOM     51  N   DAL A   4      13.267   4.437   3.202  1.00  0.00           N  
ATOM     52  CA  DAL A   4      12.386   5.538   2.896  1.00  0.00           C  
ATOM     53  C   DAL A   4      11.218   4.952   2.107  1.00  0.00           C  
ATOM     54  O   DAL A   4      10.937   3.758   2.250  1.00  0.00           O  
ATOM     55  CB  DAL A   4      11.967   6.249   4.182  1.00  0.00           C  
ATOM     56  H   DAL A   4      13.247   4.070   4.162  1.00  0.00           H  
ATOM     57  HA  DAL A   4      12.925   6.237   2.260  1.00  0.00           H  
ATOM     58 1HB  DAL A   4      11.310   7.080   3.973  1.00  0.00           H  
ATOM     59 2HB  DAL A   4      12.861   6.618   4.684  1.00  0.00           H  
ATOM     60 3HB  DAL A   4      11.477   5.581   4.835  1.00  0.00           H  
ATOM     61  N   PRO A   5      10.532   5.735   1.255  1.00  0.00           N  
ATOM     62  CA  PRO A   5       9.360   5.318   0.526  1.00  0.00           C  
ATOM     63  C   PRO A   5       9.769   4.074  -0.228  1.00  0.00           C  
ATOM     64  O   PRO A   5      10.948   3.951  -0.555  1.00  0.00           O  
ATOM     65  CB  PRO A   5       9.072   6.509  -0.389  1.00  0.00           C  
ATOM     66  CG  PRO A   5       9.706   7.684   0.325  1.00  0.00           C  
ATOM     67  CD  PRO A   5      10.965   7.105   0.946  1.00  0.00           C  
ATOM     68  HA  PRO A   5       8.577   5.138   1.258  1.00  0.00           H  
ATOM     69 1HB  PRO A   5       9.497   6.330  -1.390  1.00  0.00           H  
ATOM     70 2HB  PRO A   5       7.988   6.632  -0.517  1.00  0.00           H  
ATOM     71 1HG  PRO A   5       9.914   8.499  -0.387  1.00  0.00           H  
ATOM     72 2HG  PRO A   5       9.010   8.084   1.077  1.00  0.00           H  
ATOM     73 1HD  PRO A   5      11.776   7.077   0.199  1.00  0.00           H  
ATOM     74 2HD  PRO A   5      11.231   7.683   1.825  1.00  0.00           H  
ATOM     75  N   DLE A   6       8.858   3.142  -0.539  1.00  0.00           N  
ATOM     76  CA  DLE A   6       9.386   1.932  -1.171  1.00  0.00           C  
ATOM     77  C   DLE A   6       9.444   0.838  -0.111  1.00  0.00           C  
ATOM     78  O   DLE A   6       8.960  -0.272  -0.332  1.00  0.00           O  
ATOM     79  CB  DLE A   6       8.517   1.471  -2.349  1.00  0.00           C  
ATOM     80  CG  DLE A   6       8.332   2.490  -3.514  1.00  0.00           C  
ATOM     81  CD1 DLE A   6       7.606   1.797  -4.640  1.00  0.00           C  
ATOM     82  CD2 DLE A   6       9.680   3.044  -3.972  1.00  0.00           C  
ATOM     83  CN  DLE A   6       7.443   3.228  -0.163  1.00  0.00           C  
ATOM     84  HA  DLE A   6      10.405   2.096  -1.511  1.00  0.00           H  
ATOM     85 1HB  DLE A   6       7.550   1.129  -2.002  1.00  0.00           H  
ATOM     86 2HB  DLE A   6       9.015   0.603  -2.786  1.00  0.00           H  
ATOM     87  HG  DLE A   6       7.710   3.317  -3.184  1.00  0.00           H  
ATOM     88 1HD1 DLE A   6       7.445   2.499  -5.458  1.00  0.00           H  
ATOM     89 2HD1 DLE A   6       6.643   1.433  -4.281  1.00  0.00           H  
ATOM     90 3HD1 DLE A   6       8.200   0.956  -4.997  1.00  0.00           H  
ATOM     91 1HD2 DLE A   6       9.518   3.747  -4.786  1.00  0.00           H  
ATOM     92 2HD2 DLE A   6      10.312   2.228  -4.317  1.00  0.00           H  
ATOM     93 3HD2 DLE A   6      10.176   3.566  -3.158  1.00  0.00           H  
ATOM     94 1HN  DLE A   6       6.784   2.858  -0.931  1.00  0.00           H  
ATOM     95 2HN  DLE A   6       7.141   4.240   0.021  1.00  0.00           H  
ATOM     96 3HN  DLE A   6       7.287   2.643   0.732  1.00  0.00           H  
ATOM     97  N   ALA A   7      10.075   1.130   1.026  1.00  0.00           N  
ATOM     98  CA  ALA A   7      10.084   0.178   2.114  1.00  0.00           C  
ATOM     99  C   ALA A   7       8.618   0.076   2.569  1.00  0.00           C  
ATOM    100  O   ALA A   7       7.887   1.053   2.447  1.00  0.00           O  
ATOM    101  CB  ALA A   7      11.055   0.623   3.214  1.00  0.00           C  
ATOM    102  H   ALA A   7      10.485   2.061   1.180  1.00  0.00           H  
ATOM    103  HA  ALA A   7      10.400  -0.784   1.719  1.00  0.00           H  
ATOM    104 1HB  ALA A   7      11.064  -0.079   4.042  1.00  0.00           H  
ATOM    105 2HB  ALA A   7      12.058   0.689   2.796  1.00  0.00           H  
ATOM    106 3HB  ALA A   7      10.796   1.581   3.591  1.00  0.00           H  
ATOM    107  N   LEU A   8       8.139  -1.062   3.087  1.00  0.00           N  
ATOM    108  CA  LEU A   8       6.723  -1.083   3.459  1.00  0.00           C  
ATOM    109  C   LEU A   8       6.584  -0.877   4.961  1.00  0.00           C  
ATOM    110  O   LEU A   8       6.911  -1.792   5.712  1.00  0.00           O  
ATOM    111  CB  LEU A   8       6.035  -2.381   3.021  1.00  0.00           C  
ATOM    112  CG  LEU A   8       6.043  -2.692   1.475  1.00  0.00           C  
ATOM    113  CD1 LEU A   8       5.080  -3.825   1.225  1.00  0.00           C  
ATOM    114  CD2 LEU A   8       5.674  -1.433   0.643  1.00  0.00           C  
ATOM    115  CN  LEU A   8       8.947  -2.260   3.322  1.00  0.00           C  
ATOM    116  HA  LEU A   8       6.225  -0.313   2.921  1.00  0.00           H  
ATOM    117 1HB  LEU A   8       6.464  -3.230   3.543  1.00  0.00           H  
ATOM    118 2HB  LEU A   8       4.988  -2.313   3.322  1.00  0.00           H  
ATOM    119  HG  LEU A   8       7.023  -3.030   1.167  1.00  0.00           H  
ATOM    120 1HD1 LEU A   8       5.083  -4.080   0.165  1.00  0.00           H  
ATOM    121 2HD1 LEU A   8       5.386  -4.695   1.807  1.00  0.00           H  
ATOM    122 3HD1 LEU A   8       4.076  -3.526   1.521  1.00  0.00           H  
ATOM    123 1HD2 LEU A   8       5.680  -1.695  -0.414  1.00  0.00           H  
ATOM    124 2HD2 LEU A   8       4.683  -1.085   0.924  1.00  0.00           H  
ATOM    125 3HD2 LEU A   8       6.398  -0.636   0.795  1.00  0.00           H  
ATOM    126 1HN  LEU A   8       8.626  -2.785   4.213  1.00  0.00           H  
ATOM    127 2HN  LEU A   8       8.873  -2.936   2.486  1.00  0.00           H  
ATOM    128 3HN  LEU A   8       9.979  -2.000   3.466  1.00  0.00           H  
ATOM    129  N   DVA A   9       6.106   0.306   5.423  1.00  0.00           N  
ATOM    130  CA  DVA A   9       6.138   0.537   6.872  1.00  0.00           C  
ATOM    131  C   DVA A   9       7.051   1.752   7.116  1.00  0.00           C  
ATOM    132  O   DVA A   9       7.063   2.362   8.179  1.00  0.00           O  
ATOM    133  CB  DVA A   9       4.679   0.663   7.455  1.00  0.00           C  
ATOM    134  CG1 DVA A   9       4.656   0.969   8.972  1.00  0.00           C  
ATOM    135  CG2 DVA A   9       3.955  -0.672   7.213  1.00  0.00           C  
ATOM    136  CN  DVA A   9       5.234   1.201   4.638  1.00  0.00           C  
ATOM    137  HA  DVA A   9       6.598  -0.322   7.360  1.00  0.00           H  
ATOM    138  HB  DVA A   9       4.145   1.466   6.974  1.00  0.00           H  
ATOM    139 1HG1 DVA A   9       3.619   1.014   9.302  1.00  0.00           H  
ATOM    140 2HG1 DVA A   9       5.112   1.909   9.211  1.00  0.00           H  
ATOM    141 3HG1 DVA A   9       5.172   0.175   9.508  1.00  0.00           H  
ATOM    142 1HG2 DVA A   9       2.940  -0.607   7.603  1.00  0.00           H  
ATOM    143 2HG2 DVA A   9       4.491  -1.470   7.730  1.00  0.00           H  
ATOM    144 3HG2 DVA A   9       3.908  -0.909   6.160  1.00  0.00           H  
ATOM    145 1HN  DVA A   9       5.086   2.153   5.133  1.00  0.00           H  
ATOM    146 2HN  DVA A   9       4.267   0.747   4.488  1.00  0.00           H  
ATOM    147 3HN  DVA A   9       5.659   1.433   3.684  1.00  0.00           H  
ATOM    148  N   DPH A  10       7.835   2.078   6.099  1.00  0.00           N  
ATOM    149  CA  DPH A  10       8.796   3.156   6.150  1.00  0.00           C  
ATOM    150  C   DPH A  10      10.074   2.694   6.852  1.00  0.00           C  
ATOM    151  O   DPH A  10      10.445   1.522   6.779  1.00  0.00           O  
ATOM    152  CB  DPH A  10       9.107   3.632   4.742  1.00  0.00           C  
ATOM    153  CG  DPH A  10       8.140   4.549   4.108  1.00  0.00           C  
ATOM    154  CD1 DPH A  10       7.107   4.071   3.373  1.00  0.00           C  
ATOM    155  CD2 DPH A  10       8.285   5.914   4.230  1.00  0.00           C  
ATOM    156  CE1 DPH A  10       6.209   4.913   2.768  1.00  0.00           C  
ATOM    157  CE2 DPH A  10       7.404   6.771   3.629  1.00  0.00           C  
ATOM    158  CZ  DPH A  10       6.359   6.268   2.894  1.00  0.00           C  
ATOM    159  H   DPH A  10       7.746   1.538   5.250  1.00  0.00           H  
ATOM    160  HA  DPH A  10       8.332   3.970   6.694  1.00  0.00           H  
ATOM    161 1HB  DPH A  10       9.119   2.768   4.111  1.00  0.00           H  
ATOM    162 2HB  DPH A  10      10.073   4.039   4.700  1.00  0.00           H  
ATOM    163  HD1 DPH A  10       7.006   3.021   3.272  1.00  0.00           H  
ATOM    164  HD2 DPH A  10       9.111   6.313   4.808  1.00  0.00           H  
ATOM    165  HE1 DPH A  10       5.385   4.504   2.185  1.00  0.00           H  
ATOM    166  HE2 DPH A  10       7.529   7.851   3.731  1.00  0.00           H  
ATOM    167  HZ  DPH A  10       5.654   6.945   2.414  1.00  0.00           H  
TER                                                                             
CONECT    1    2    7  150                                                      
CONECT    2    1    3    5    8                                                 
CONECT    3    2    4   15                                                      
CONECT    4    3                                                                
CONECT    5    2    6    9   10                                                 
CONECT    6    5    7   11   12                                                 
CONECT    7    1    6   13   14                                                 
CONECT    8    2                                                                
CONECT    9    5                                                                
CONECT   10    5                                                                
CONECT   11    6                                                                
CONECT   12    6                                                                
CONECT   13    7                                                                
CONECT   14    7                                                                
CONECT   15    3                                                                
CONECT   17   29                                                                
CONECT   29   17   30   37                                                      
CONECT   30   29   31   33   38                                                 
CONECT   31   30   32   51                                                      
CONECT   32   31                                                                
CONECT   33   30   34   39   40                                                 
CONECT   34   33   35   36   41                                                 
CONECT   35   34   42   43   44                                                 
CONECT   36   34   45   46   47                                                 
CONECT   37   29   48   49   50                                                 
CONECT   38   30                                                                
CONECT   39   33                                                                
CONECT   40   33                                                                
CONECT   41   34                                                                
CONECT   42   35                                                                
CONECT   43   35                                                                
CONECT   44   35                                                                
CONECT   45   36                                                                
CONECT   46   36                                                                
CONECT   47   36                                                                
CONECT   48   37                                                                
CONECT   49   37                                                                
CONECT   50   37                                                                
CONECT   51   31   52   56                                                      
CONECT   52   51   53   55   57                                                 
CONECT   53   52   54   61                                                      
CONECT   54   53                                                                
CONECT   55   52   58   59   60                                                 
CONECT   56   51                                                                
CONECT   57   52                                                                
CONECT   58   55                                                                
CONECT   59   55                                                                
CONECT   60   55                                                                
CONECT   61   53                                                                
CONECT   63   75                                                                
CONECT   75   63   76   83                                                      
CONECT   76   75   77   79   84                                                 
CONECT   77   76   78   97                                                      
CONECT   78   77                                                                
CONECT   79   76   80   85   86                                                 
CONECT   80   79   81   82   87                                                 
CONECT   81   80   88   89   90                                                 
CONECT   82   80   91   92   93                                                 
CONECT   83   75   94   95   96                                                 
CONECT   84   76                                                                
CONECT   85   79                                                                
CONECT   86   79                                                                
CONECT   87   80                                                                
CONECT   88   81                                                                
CONECT   89   81                                                                
CONECT   90   81                                                                
CONECT   91   82                                                                
CONECT   92   82                                                                
CONECT   93   82                                                                
CONECT   94   83                                                                
CONECT   95   83                                                                
CONECT   96   83                                                                
CONECT   97   77                                                                
CONECT   99  107                                                                
CONECT  107   99  108  115                                                      
CONECT  108  107  109  111  116                                                 
CONECT  109  108  110  129                                                      
CONECT  110  109                                                                
CONECT  111  108  112  117  118                                                 
CONECT  112  111  113  114  119                                                 
CONECT  113  112  120  121  122                                                 
CONECT  114  112  123  124  125                                                 
CONECT  115  107  126  127  128                                                 
CONECT  116  108                                                                
CONECT  117  111                                                                
CONECT  118  111                                                                
CONECT  119  112                                                                
CONECT  120  113                                                                
CONECT  121  113                                                                
CONECT  122  113                                                                
CONECT  123  114                                                                
CONECT  124  114                                                                
CONECT  125  114                                                                
CONECT  126  115                                                                
CONECT  127  115                                                                
CONECT  128  115                                                                
CONECT  129  109  130  136                                                      
CONECT  130  129  131  133  137                                                 
CONECT  131  130  132  148                                                      
CONECT  132  131                                                                
CONECT  133  130  134  135  138                                                 
CONECT  134  133  139  140  141                                                 
CONECT  135  133  142  143  144                                                 
CONECT  136  129  145  146  147                                                 
CONECT  137  130                                                                
CONECT  138  133                                                                
CONECT  139  134                                                                
CONECT  140  134                                                                
CONECT  141  134                                                                
CONECT  142  135                                                                
CONECT  143  135                                                                
CONECT  144  135                                                                
CONECT  145  136                                                                
CONECT  146  136                                                                
CONECT  147  136                                                                
CONECT  148  131  149  159                                                      
CONECT  149  148  150  152  160                                                 
CONECT  150    1  149  151                                                      
CONECT  151  150                                                                
CONECT  152  149  153  161  162                                                 
CONECT  153  152  154  155                                                      
CONECT  154  153  156  163                                                      
CONECT  155  153  157  164                                                      
CONECT  156  154  158  165                                                      
CONECT  157  155  158  166                                                      
CONECT  158  156  157  167                                                      
CONECT  159  148                                                                
CONECT  160  149                                                                
CONECT  161  152                                                                
CONECT  162  152                                                                
CONECT  163  154                                                                
CONECT  164  155                                                                
CONECT  165  156                                                                
CONECT  166  157                                                                
CONECT  167  158                                                                
# All scores below are weighted scores, not raw scores.
#BEGIN_POSE_ENERGIES_TABLE 1719_result_0965_0001_0001.pdb
label fa_atr fa_rep fa_sol fa_intra_atr_xover4 fa_intra_rep_xover4 fa_intra_sol_xover4 lk_ball lk_ball_iso lk_ball_bridge lk_ball_bridge_uncpl fa_elec fa_intra_elec hbond_sr_bb hbond_lr_bb hbond_bb_sc hbond_sc dslf_fa13 omega fa_dun_dev fa_dun_rot fa_dun_semi p_aa_pp hxl_tors ref rama_prepro cart_bonded gen_bonded gen_bonded_improper total
weights 1 0.55 1 1 0.55 1 0.92 -0.38 -0.33 -0.33 1 1 1 1 1 1 1.25 0.48 0.69 0.76 0.78 0.61 1 1 0.5 0.5 1 1 NA
pose -35.9615 8.67829 10.4179 -5.17659 3.3221 -0.89715 10.1429 -10.0099 -0.02599 -0.15715 -5.4496 2.15013 -2.91154 0 0 0 0 0.74488 0.85405 -0.58615 2.17105 -3.74606 0 -0.04034 -1.58188 12.2851 20.1188 0.01502 4.35635
DPRO:protein_cutpoint_upper_1 -2.91684 0.69288 1.70566 -0.20557 0.00939 0.15128 1.22494 -0.90486 -0 -0 -1.11958 -0.00213 0 0 0 0 0 0.01089 0.00833 0.30738 0 -0.73567 0 -2.4119 -0.22858 1.51245 0.96775 0 -1.93418
PRO_2 -2.2948 0.80977 1.38365 -0.14418 0.0003 0.10411 0.74016 -0.77588 -0.01299 -0.07858 0.37088 0.17203 0 0 0 0 0 0.12537 0.00379 0.08842 0 -1.24251 0 -2.4119 -0.19892 1.32419 3.37148 0.00064 1.33505
DLEU:N_Methylation_3 -2.31793 0.39006 0.49827 -1.08036 0.69242 -0.44236 0.43215 -0.57588 -0 -0 0.07958 0.78726 0 0 0 0 0 0.04002 0.12219 0.00274 0 0.04412 0 0.18072 -0.16406 0.90836 2.96183 0.00064 2.55976
DALA_4 -4.66602 1.01393 2.53568 -0.02092 0 0 2.29498 -1.90877 -0.00811 -0.05811 -2.25417 -0.17312 0 0 0 0 0 0.00734 0 0 0 -0.10607 0 1.8394 -0.38197 1.1456 0.28481 0.00488 -0.45065
PRO_5 -3.59844 1.05587 0.93286 -0.14745 0.00019 0.10501 0.63019 -0.78637 -0 -0 0.20333 0.17176 0 0 0 0 0 0.22182 0.0097 0.10085 0 -1.24967 0 -2.4119 -0.39794 1.53819 3.32629 0.0066 -0.2891
DLEU:N_Methylation_6 -3.0273 0.59271 0.18691 -1.09361 0.64287 -0.45373 0.60161 -0.64006 -0 -0 -0.14819 0.80261 0 0 0 0 0 0.14565 0.12247 0.0013 0 0.02182 0 0.18072 -0.28521 1.01257 2.72873 0.00172 1.39361
ALA_7 -4.7607 1.01249 2.10773 -0.02136 0 0 2.38727 -1.87824 -0 -0 -2.41107 -0.19638 0 0 0 0 0 0.10427 0 0 0 -0.15909 0 1.8394 -0.57309 1.00436 2.76419 0.00026 1.22005
LEU:N_Methylation_8 -2.61975 0.91577 0.41256 -1.1422 0.83818 -0.51084 0.4526 -0.66353 -0 -0 0.55117 -0.10908 0 0 0 0 0 0.05359 0.14643 0.00705 0 -0.25859 0 0.18072 -0.44073 1.20443 2.91163 0.00026 1.92968
DVAL:N_Methylation_9 -2.42059 0.76831 -0.06445 -0.77884 1.11375 -0.0483 0.33374 -0.43129 -0 -0 -0.17247 0.48516 0 0 0 0 0 -0.02258 0.00062 -1.09389 0 0.11798 0 1.9342 0.57273 1.17919 0.57182 0 2.04509
DPHE:protein_cutpoint_lower_10 -7.33917 1.4265 0.71905 -0.5421 0.02498 0.19768 1.04522 -1.445 -0.00488 -0.02047 -0.54908 0.21201 0 0 0 0 0 0.05852 0.44051 0 2.17105 -0.17838 0 1.0402 0.5159 1.45575 0.23028 0 -0.54143
#END_POSE_ENERGIES_TABLE 1719_result_0965_0001_0001.pdb
