# Supplementary material for: Accurate de novo design of membrane-traversing macrocycles
Source: Cell. 2022 Sep 15;185(19):3520–3532.e26. doi: 10.1016/j.cell.2022.07.019 (PMC9490236; doi:10.1016/j.cell.2022.07.019)
Supplement: Data S2. Amino acid sequences and computational models, related to Figures 1 and 3 [file mmc6.zip › Supplemental_Data_File_2/design_models/10-mers/D10.8.pdb]

LINK         N   PHE A   1                 C   DLE A  10                  1.34  
ATOM      1  N   PHE A   1       7.137   9.777   2.113  1.00  0.00           N  
ATOM      2  CA  PHE A   1       8.294  10.061   1.281  1.00  0.00           C  
ATOM      3  C   PHE A   1       8.178   9.383  -0.102  1.00  0.00           C  
ATOM      4  O   PHE A   1       9.037   8.590  -0.488  1.00  0.00           O  
ATOM      5  CB  PHE A   1       9.524   9.475   1.982  1.00  0.00           C  
ATOM      6  CG  PHE A   1       9.634   9.895   3.418  1.00  0.00           C  
ATOM      7  CD1 PHE A   1       9.134   9.036   4.408  1.00  0.00           C  
ATOM      8  CD2 PHE A   1      10.196  11.094   3.804  1.00  0.00           C  
ATOM      9  CE1 PHE A   1       9.195   9.380   5.735  1.00  0.00           C  
ATOM     10  CE2 PHE A   1      10.257  11.436   5.141  1.00  0.00           C  
ATOM     11  CZ  PHE A   1       9.755  10.578   6.103  1.00  0.00           C  
ATOM     12  H   PHE A   1       6.749   8.844   2.114  1.00  0.00           H  
ATOM     13  HA  PHE A   1       8.401  11.140   1.162  1.00  0.00           H  
ATOM     14 1HB  PHE A   1       9.496   8.407   1.949  1.00  0.00           H  
ATOM     15 2HB  PHE A   1      10.424   9.794   1.462  1.00  0.00           H  
ATOM     16  HD1 PHE A   1       8.684   8.083   4.113  1.00  0.00           H  
ATOM     17  HD2 PHE A   1      10.585  11.773   3.046  1.00  0.00           H  
ATOM     18  HE1 PHE A   1       8.800   8.704   6.493  1.00  0.00           H  
ATOM     19  HE2 PHE A   1      10.700  12.388   5.439  1.00  0.00           H  
ATOM     20  HZ  PHE A   1       9.804  10.852   7.156  1.00  0.00           H  
ATOM     21  N   DLE A   2       7.122   9.665  -0.895  1.00  0.00           N  
ATOM     22  CA  DLE A   2       6.966   8.956  -2.171  1.00  0.00           C  
ATOM     23  C   DLE A   2       5.790   7.966  -2.109  1.00  0.00           C  
ATOM     24  O   DLE A   2       4.766   8.299  -1.514  1.00  0.00           O  
ATOM     25  CB  DLE A   2       6.750   9.949  -3.331  1.00  0.00           C  
ATOM     26  CG  DLE A   2       7.868  10.976  -3.559  1.00  0.00           C  
ATOM     27  CD1 DLE A   2       7.503  11.790  -4.765  1.00  0.00           C  
ATOM     28  CD2 DLE A   2       9.220  10.286  -3.744  1.00  0.00           C  
ATOM     29  CN  DLE A   2       5.985  10.450  -0.421  1.00  0.00           C  
ATOM     30  HA  DLE A   2       7.875   8.402  -2.339  1.00  0.00           H  
ATOM     31 1HB  DLE A   2       5.812  10.463  -3.240  1.00  0.00           H  
ATOM     32 2HB  DLE A   2       6.685   9.378  -4.251  1.00  0.00           H  
ATOM     33  HG  DLE A   2       7.925  11.649  -2.704  1.00  0.00           H  
ATOM     34 1HD1 DLE A   2       8.271  12.544  -4.936  1.00  0.00           H  
ATOM     35 2HD1 DLE A   2       6.546  12.283  -4.597  1.00  0.00           H  
ATOM     36 3HD1 DLE A   2       7.431  11.144  -5.639  1.00  0.00           H  
ATOM     37 1HD2 DLE A   2       9.980  11.046  -3.914  1.00  0.00           H  
ATOM     38 2HD2 DLE A   2       9.178   9.617  -4.602  1.00  0.00           H  
ATOM     39 3HD2 DLE A   2       9.495   9.723  -2.860  1.00  0.00           H  
ATOM     40 1HN  DLE A   2       5.370  10.834  -1.211  1.00  0.00           H  
ATOM     41 2HN  DLE A   2       6.316  11.300   0.149  1.00  0.00           H  
ATOM     42 3HN  DLE A   2       5.365   9.820   0.195  1.00  0.00           H  
ATOM     43  N   LEU A   3       5.919   6.762  -2.703  1.00  0.00           N  
ATOM     44  CA  LEU A   3       4.808   5.798  -2.663  1.00  0.00           C  
ATOM     45  C   LEU A   3       5.236   4.358  -2.262  1.00  0.00           C  
ATOM     46  O   LEU A   3       6.376   3.993  -2.538  1.00  0.00           O  
ATOM     47  CB  LEU A   3       4.119   5.760  -4.045  1.00  0.00           C  
ATOM     48  CG  LEU A   3       3.486   7.074  -4.528  1.00  0.00           C  
ATOM     49  CD1 LEU A   3       3.140   6.934  -5.981  1.00  0.00           C  
ATOM     50  CD2 LEU A   3       2.252   7.398  -3.700  1.00  0.00           C  
ATOM     51  CN  LEU A   3       7.109   6.422  -3.503  1.00  0.00           C  
ATOM     52  HA  LEU A   3       4.125   6.171  -1.910  1.00  0.00           H  
ATOM     53 1HB  LEU A   3       4.820   5.440  -4.803  1.00  0.00           H  
ATOM     54 2HB  LEU A   3       3.326   5.019  -4.027  1.00  0.00           H  
ATOM     55  HG  LEU A   3       4.201   7.889  -4.440  1.00  0.00           H  
ATOM     56 1HD1 LEU A   3       2.702   7.864  -6.338  1.00  0.00           H  
ATOM     57 2HD1 LEU A   3       4.043   6.716  -6.550  1.00  0.00           H  
ATOM     58 3HD1 LEU A   3       2.425   6.123  -6.109  1.00  0.00           H  
ATOM     59 1HD2 LEU A   3       1.813   8.325  -4.060  1.00  0.00           H  
ATOM     60 2HD2 LEU A   3       1.527   6.592  -3.796  1.00  0.00           H  
ATOM     61 3HD2 LEU A   3       2.519   7.520  -2.656  1.00  0.00           H  
ATOM     62 1HN  LEU A   3       7.954   6.128  -2.897  1.00  0.00           H  
ATOM     63 2HN  LEU A   3       6.902   5.605  -4.166  1.00  0.00           H  
ATOM     64 3HN  LEU A   3       7.394   7.254  -4.122  1.00  0.00           H  
ATOM     65  N   DPR A   4       4.352   3.541  -1.638  1.00  0.00           N  
ATOM     66  CA  DPR A   4       4.560   2.132  -1.293  1.00  0.00           C  
ATOM     67  C   DPR A   4       5.602   1.828  -0.192  1.00  0.00           C  
ATOM     68  O   DPR A   4       5.820   2.662   0.684  1.00  0.00           O  
ATOM     69  CB  DPR A   4       3.148   1.699  -0.826  1.00  0.00           C  
ATOM     70  CG  DPR A   4       2.221   2.764  -1.344  1.00  0.00           C  
ATOM     71  CD  DPR A   4       3.015   4.023  -1.249  1.00  0.00           C  
ATOM     72  HA  DPR A   4       4.838   1.679  -2.249  1.00  0.00           H  
ATOM     73 1HB  DPR A   4       3.123   1.595   0.264  1.00  0.00           H  
ATOM     74 2HB  DPR A   4       2.898   0.714  -1.239  1.00  0.00           H  
ATOM     75 1HG  DPR A   4       1.278   2.794  -0.774  1.00  0.00           H  
ATOM     76 2HG  DPR A   4       1.956   2.520  -2.384  1.00  0.00           H  
ATOM     77 1HD  DPR A   4       3.047   4.356  -0.215  1.00  0.00           H  
ATOM     78 2HD  DPR A   4       2.567   4.762  -1.901  1.00  0.00           H  
ATOM     79  N   PHE A   5       6.238   0.631  -0.205  1.00  0.00           N  
ATOM     80  CA  PHE A   5       7.181   0.247   0.866  1.00  0.00           C  
ATOM     81  C   PHE A   5       8.047   1.392   1.414  1.00  0.00           C  
ATOM     82  O   PHE A   5       8.818   1.979   0.648  1.00  0.00           O  
ATOM     83  CB  PHE A   5       8.204  -0.813   0.425  1.00  0.00           C  
ATOM     84  CG  PHE A   5       9.109  -1.146   1.550  1.00  0.00           C  
ATOM     85  CD1 PHE A   5       8.674  -1.955   2.583  1.00  0.00           C  
ATOM     86  CD2 PHE A   5      10.389  -0.627   1.605  1.00  0.00           C  
ATOM     87  CE1 PHE A   5       9.499  -2.239   3.643  1.00  0.00           C  
ATOM     88  CE2 PHE A   5      11.215  -0.909   2.662  1.00  0.00           C  
ATOM     89  CZ  PHE A   5      10.768  -1.715   3.684  1.00  0.00           C  
ATOM     90  CN  PHE A   5       5.917  -0.437  -1.166  1.00  0.00           C  
ATOM     91  HA  PHE A   5       6.585  -0.197   1.649  1.00  0.00           H  
ATOM     92 1HB  PHE A   5       7.739  -1.737   0.119  1.00  0.00           H  
ATOM     93 2HB  PHE A   5       8.809  -0.437  -0.401  1.00  0.00           H  
ATOM     94  HD1 PHE A   5       7.665  -2.368   2.551  1.00  0.00           H  
ATOM     95  HD2 PHE A   5      10.735   0.021   0.795  1.00  0.00           H  
ATOM     96  HE1 PHE A   5       9.146  -2.877   4.453  1.00  0.00           H  
ATOM     97  HE2 PHE A   5      12.222  -0.493   2.695  1.00  0.00           H  
ATOM     98  HZ  PHE A   5      11.423  -1.939   4.525  1.00  0.00           H  
ATOM     99 1HN  PHE A   5       5.752  -1.380  -0.661  1.00  0.00           H  
ATOM    100 2HN  PHE A   5       5.023  -0.265  -1.726  1.00  0.00           H  
ATOM    101 3HN  PHE A   5       6.740  -0.544  -1.859  1.00  0.00           H  
ATOM    102  N   DPR A   6       7.927   1.760   2.717  1.00  0.00           N  
ATOM    103  CA  DPR A   6       8.725   2.771   3.404  1.00  0.00           C  
ATOM    104  C   DPR A   6       8.235   4.177   3.104  1.00  0.00           C  
ATOM    105  O   DPR A   6       7.854   4.929   3.998  1.00  0.00           O  
ATOM    106  CB  DPR A   6       8.499   2.395   4.869  1.00  0.00           C  
ATOM    107  CG  DPR A   6       7.076   1.863   4.890  1.00  0.00           C  
ATOM    108  CD  DPR A   6       6.918   1.111   3.589  1.00  0.00           C  
ATOM    109  HA  DPR A   6       9.783   2.653   3.121  1.00  0.00           H  
ATOM    110 1HB  DPR A   6       8.645   3.268   5.506  1.00  0.00           H  
ATOM    111 2HB  DPR A   6       9.242   1.642   5.182  1.00  0.00           H  
ATOM    112 1HG  DPR A   6       6.361   2.686   4.963  1.00  0.00           H  
ATOM    113 2HG  DPR A   6       6.923   1.229   5.778  1.00  0.00           H  
ATOM    114 1HD  DPR A   6       5.899   1.265   3.190  1.00  0.00           H  
ATOM    115 2HD  DPR A   6       7.156   0.061   3.769  1.00  0.00           H  
ATOM    116  N   ALA A   7       8.188   4.486   1.822  1.00  0.00           N  
ATOM    117  CA  ALA A   7       7.748   5.752   1.270  1.00  0.00           C  
ATOM    118  C   ALA A   7       6.320   6.094   1.691  1.00  0.00           C  
ATOM    119  O   ALA A   7       5.969   7.262   1.874  1.00  0.00           O  
ATOM    120  CB  ALA A   7       7.856   5.682  -0.197  1.00  0.00           C  
ATOM    121  H   ALA A   7       8.521   3.771   1.168  1.00  0.00           H  
ATOM    122  HA  ALA A   7       8.403   6.529   1.636  1.00  0.00           H  
ATOM    123 1HB  ALA A   7       7.561   6.602  -0.593  1.00  0.00           H  
ATOM    124 2HB  ALA A   7       8.877   5.463  -0.486  1.00  0.00           H  
ATOM    125 3HB  ALA A   7       7.214   4.902  -0.522  1.00  0.00           H  
ATOM    126  N   ALA A   8       5.519   5.081   1.973  1.00  0.00           N  
ATOM    127  CA  ALA A   8       4.149   5.219   2.437  1.00  0.00           C  
ATOM    128  C   ALA A   8       4.050   6.082   3.704  1.00  0.00           C  
ATOM    129  O   ALA A   8       2.974   6.587   4.026  1.00  0.00           O  
ATOM    130  CB  ALA A   8       3.570   3.851   2.730  1.00  0.00           C  
ATOM    131  H   ALA A   8       5.828   4.136   1.742  1.00  0.00           H  
ATOM    132  HA  ALA A   8       3.574   5.707   1.651  1.00  0.00           H  
ATOM    133 1HB  ALA A   8       2.533   3.951   3.055  1.00  0.00           H  
ATOM    134 2HB  ALA A   8       3.610   3.241   1.846  1.00  0.00           H  
ATOM    135 3HB  ALA A   8       4.154   3.382   3.517  1.00  0.00           H  
ATOM    136  N   LEU A   9       5.165   6.262   4.429  1.00  0.00           N  
ATOM    137  CA  LEU A   9       5.201   7.057   5.653  1.00  0.00           C  
ATOM    138  C   LEU A   9       5.294   8.558   5.366  1.00  0.00           C  
ATOM    139  O   LEU A   9       5.337   9.364   6.298  1.00  0.00           O  
ATOM    140  CB  LEU A   9       6.405   6.660   6.509  1.00  0.00           C  
ATOM    141  CG  LEU A   9       6.443   5.226   7.057  1.00  0.00           C  
ATOM    142  CD1 LEU A   9       7.783   5.010   7.731  1.00  0.00           C  
ATOM    143  CD2 LEU A   9       5.296   4.975   8.033  1.00  0.00           C  
ATOM    144  H   LEU A   9       6.037   5.820   4.114  1.00  0.00           H  
ATOM    145  HA  LEU A   9       4.277   6.887   6.198  1.00  0.00           H  
ATOM    146 1HB  LEU A   9       7.298   6.782   5.898  1.00  0.00           H  
ATOM    147 2HB  LEU A   9       6.471   7.343   7.352  1.00  0.00           H  
ATOM    148  HG  LEU A   9       6.368   4.534   6.234  1.00  0.00           H  
ATOM    149 1HD1 LEU A   9       7.843   3.989   8.104  1.00  0.00           H  
ATOM    150 2HD1 LEU A   9       8.579   5.184   7.008  1.00  0.00           H  
ATOM    151 3HD1 LEU A   9       7.889   5.707   8.562  1.00  0.00           H  
ATOM    152 1HD2 LEU A   9       5.357   3.953   8.404  1.00  0.00           H  
ATOM    153 2HD2 LEU A   9       5.370   5.671   8.873  1.00  0.00           H  
ATOM    154 3HD2 LEU A   9       4.342   5.113   7.536  1.00  0.00           H  
ATOM    155  N   DLE A  10       5.304   8.932   4.088  1.00  0.00           N  
ATOM    156  CA  DLE A  10       5.348  10.329   3.683  1.00  0.00           C  
ATOM    157  C   DLE A  10       6.577  10.725   2.874  1.00  0.00           C  
ATOM    158  O   DLE A  10       7.026  11.870   2.928  1.00  0.00           O  
ATOM    159  CB  DLE A  10       4.092  10.641   2.871  1.00  0.00           C  
ATOM    160  CG  DLE A  10       2.731  10.447   3.577  1.00  0.00           C  
ATOM    161  CD1 DLE A  10       1.637  10.695   2.560  1.00  0.00           C  
ATOM    162  CD2 DLE A  10       2.589  11.396   4.772  1.00  0.00           C  
ATOM    163  H   DLE A  10       5.281   8.214   3.378  1.00  0.00           H  
ATOM    164  HA  DLE A  10       5.365  10.939   4.582  1.00  0.00           H  
ATOM    165 1HB  DLE A  10       4.080   9.975   2.019  1.00  0.00           H  
ATOM    166 2HB  DLE A  10       4.153  11.664   2.508  1.00  0.00           H  
ATOM    167  HG  DLE A  10       2.643   9.414   3.927  1.00  0.00           H  
ATOM    168 1HD1 DLE A  10       0.665  10.542   3.030  1.00  0.00           H  
ATOM    169 2HD1 DLE A  10       1.749  10.000   1.728  1.00  0.00           H  
ATOM    170 3HD1 DLE A  10       1.705  11.718   2.194  1.00  0.00           H  
ATOM    171 1HD2 DLE A  10       1.617  11.238   5.239  1.00  0.00           H  
ATOM    172 2HD2 DLE A  10       2.665  12.428   4.431  1.00  0.00           H  
ATOM    173 3HD2 DLE A  10       3.365  11.196   5.504  1.00  0.00           H  
TER                                                                             
CONECT    1  157                                                                
CONECT    3   21                                                                
CONECT   21    3   22   29                                                      
CONECT   22   21   23   25   30                                                 
CONECT   23   22   24   43                                                      
CONECT   24   23                                                                
CONECT   25   22   26   31   32                                                 
CONECT   26   25   27   28   33                                                 
CONECT   27   26   34   35   36                                                 
CONECT   28   26   37   38   39                                                 
CONECT   29   21   40   41   42                                                 
CONECT   30   22                                                                
CONECT   31   25                                                                
CONECT   32   25                                                                
CONECT   33   26                                                                
CONECT   34   27                                                                
CONECT   35   27                                                                
CONECT   36   27                                                                
CONECT   37   28                                                                
CONECT   38   28                                                                
CONECT   39   28                                                                
CONECT   40   29                                                                
CONECT   41   29                                                                
CONECT   42   29                                                                
CONECT   43   23   44   51                                                      
CONECT   44   43   45   47   52                                                 
CONECT   45   44   46   65                                                      
CONECT   46   45                                                                
CONECT   47   44   48   53   54                                                 
CONECT   48   47   49   50   55                                                 
CONECT   49   48   56   57   58                                                 
CONECT   50   48   59   60   61                                                 
CONECT   51   43   62   63   64                                                 
CONECT   52   44                                                                
CONECT   53   47                                                                
CONECT   54   47                                                                
CONECT   55   48                                                                
CONECT   56   49                                                                
CONECT   57   49                                                                
CONECT   58   49                                                                
CONECT   59   50                                                                
CONECT   60   50                                                                
CONECT   61   50                                                                
CONECT   62   51                                                                
CONECT   63   51                                                                
CONECT   64   51                                                                
CONECT   65   45   66   71                                                      
CONECT   66   65   67   69   72                                                 
CONECT   67   66   68   79                                                      
CONECT   68   67                                                                
CONECT   69   66   70   73   74                                                 
CONECT   70   69   71   75   76                                                 
CONECT   71   65   70   77   78                                                 
CONECT   72   66                                                                
CONECT   73   69                                                                
CONECT   74   69                                                                
CONECT   75   70                                                                
CONECT   76   70                                                                
CONECT   77   71                                                                
CONECT   78   71                                                                
CONECT   79   67   80   90                                                      
CONECT   80   79   81   83   91                                                 
CONECT   81   80   82  102                                                      
CONECT   82   81                                                                
CONECT   83   80   84   92   93                                                 
CONECT   84   83   85   86                                                      
CONECT   85   84   87   94                                                      
CONECT   86   84   88   95                                                      
CONECT   87   85   89   96                                                      
CONECT   88   86   89   97                                                      
CONECT   89   87   88   98                                                      
CONECT   90   79   99  100  101                                                 
CONECT   91   80                                                                
CONECT   92   83                                                                
CONECT   93   83                                                                
CONECT   94   85                                                                
CONECT   95   86                                                                
CONECT   96   87                                                                
CONECT   97   88                                                                
CONECT   98   89                                                                
CONECT   99   90                                                                
CONECT  100   90                                                                
CONECT  101   90                                                                
CONECT  102   81  103  108                                                      
CONECT  103  102  104  106  109                                                 
CONECT  104  103  105  116                                                      
CONECT  105  104                                                                
CONECT  106  103  107  110  111                                                 
CONECT  107  106  108  112  113                                                 
CONECT  108  102  107  114  115                                                 
CONECT  109  103                                                                
CONECT  110  106                                                                
CONECT  111  106                                                                
CONECT  112  107                                                                
CONECT  113  107                                                                
CONECT  114  108                                                                
CONECT  115  108                                                                
CONECT  116  104                                                                
CONECT  138  155                                                                
CONECT  155  138  156  163                                                      
CONECT  156  155  157  159  164                                                 
CONECT  157    1  156  158                                                      
CONECT  158  157                                                                
CONECT  159  156  160  165  166                                                 
CONECT  160  159  161  162  167                                                 
CONECT  161  160  168  169  170                                                 
CONECT  162  160  171  172  173                                                 
CONECT  163  155                                                                
CONECT  164  156                                                                
CONECT  165  159                                                                
CONECT  166  159                                                                
CONECT  167  160                                                                
CONECT  168  161                                                                
CONECT  169  161                                                                
CONECT  170  161                                                                
CONECT  171  162                                                                
CONECT  172  162                                                                
CONECT  173  162                                                                
C6s 0
EPSA 87.68
end_unsatselection_count 0
nme_count 3
nme_count2 3
score 0.571
silent_score 0.571
time 60
