# Supplementary material for: Accurate de novo design of membrane-traversing macrocycles
Source: Cell. 2022 Sep 15;185(19):3520–3532.e26. doi: 10.1016/j.cell.2022.07.019 (PMC9490236; doi:10.1016/j.cell.2022.07.019)
Supplement: Data S2. Amino acid sequences and computational models, related to Figures 1 and 3 [file mmc6.zip › Supplemental_Data_File_2/design_models/10-mers/D10.60.pdb]

ATOM      1  N   LEU A   1      -6.681  -1.045 -12.862  1.00  0.00           N  
ATOM      2  CA  LEU A   1      -6.582  -0.137 -11.700  1.00  0.00           C  
ATOM      3  C   LEU A   1      -6.516  -0.812 -10.328  1.00  0.00           C  
ATOM      4  O   LEU A   1      -5.469  -0.823  -9.680  1.00  0.00           O  
ATOM      5  CB  LEU A   1      -7.779   0.821 -11.709  1.00  0.00           C  
ATOM      6  CG  LEU A   1      -7.890   1.760 -10.500  1.00  0.00           C  
ATOM      7  CD1 LEU A   1      -6.690   2.697 -10.473  1.00  0.00           C  
ATOM      8  CD2 LEU A   1      -9.193   2.541 -10.582  1.00  0.00           C  
ATOM      9  CN  LEU A   1      -7.826  -0.940 -13.744  1.00  0.00           C  
ATOM     10  HA  LEU A   1      -5.637   0.386 -11.824  1.00  0.00           H  
ATOM     11 1HB  LEU A   1      -7.723   1.439 -12.604  1.00  0.00           H  
ATOM     12 2HB  LEU A   1      -8.696   0.233 -11.757  1.00  0.00           H  
ATOM     13  HG  LEU A   1      -7.876   1.173  -9.582  1.00  0.00           H  
ATOM     14 1HD1 LEU A   1      -6.769   3.363  -9.614  1.00  0.00           H  
ATOM     15 2HD1 LEU A   1      -5.773   2.112 -10.395  1.00  0.00           H  
ATOM     16 3HD1 LEU A   1      -6.668   3.286 -11.389  1.00  0.00           H  
ATOM     17 1HD2 LEU A   1      -9.272   3.208  -9.722  1.00  0.00           H  
ATOM     18 2HD2 LEU A   1      -9.207   3.130 -11.499  1.00  0.00           H  
ATOM     19 3HD2 LEU A   1     -10.034   1.848 -10.582  1.00  0.00           H  
ATOM     20 1HN  LEU A   1      -8.722  -0.653 -13.207  1.00  0.00           H  
ATOM     21 2HN  LEU A   1      -7.633  -0.200 -14.507  1.00  0.00           H  
ATOM     22 3HN  LEU A   1      -7.989  -1.900 -14.217  1.00  0.00           H  
ATOM     23  N   DPH A   2      -7.606  -1.408  -9.801  1.00  0.00           N  
ATOM     24  CA  DPH A   2      -7.435  -1.952  -8.457  1.00  0.00           C  
ATOM     25  C   DPH A   2      -6.469  -3.128  -8.493  1.00  0.00           C  
ATOM     26  O   DPH A   2      -6.122  -3.663  -7.440  1.00  0.00           O  
ATOM     27  CB  DPH A   2      -6.916  -0.879  -7.498  1.00  0.00           C  
ATOM     28  CG  DPH A   2      -7.895   0.231  -7.244  1.00  0.00           C  
ATOM     29  CD1 DPH A   2      -9.257   0.027  -7.413  1.00  0.00           C  
ATOM     30  CD2 DPH A   2      -7.457   1.482  -6.835  1.00  0.00           C  
ATOM     31  CE1 DPH A   2     -10.158   1.048  -7.180  1.00  0.00           C  
ATOM     32  CE2 DPH A   2      -8.356   2.505  -6.602  1.00  0.00           C  
ATOM     33  CZ  DPH A   2      -9.708   2.287  -6.775  1.00  0.00           C  
ATOM     34  CN  DPH A   2      -8.864  -1.643 -10.509  1.00  0.00           C  
ATOM     35  HA  DPH A   2      -8.405  -2.298  -8.098  1.00  0.00           H  
ATOM     36 1HB  DPH A   2      -6.003  -0.442  -7.901  1.00  0.00           H  
ATOM     37 2HB  DPH A   2      -6.666  -1.337  -6.542  1.00  0.00           H  
ATOM     38  HD1 DPH A   2      -9.612  -0.952  -7.735  1.00  0.00           H  
ATOM     39  HD2 DPH A   2      -6.389   1.654  -6.699  1.00  0.00           H  
ATOM     40  HE1 DPH A   2     -11.225   0.874  -7.316  1.00  0.00           H  
ATOM     41  HE2 DPH A   2      -7.999   3.483  -6.282  1.00  0.00           H  
ATOM     42  HZ  DPH A   2     -10.418   3.092  -6.590  1.00  0.00           H  
ATOM     43 1HN  DPH A   2      -9.385  -2.510 -10.142  1.00  0.00           H  
ATOM     44 2HN  DPH A   2      -9.530  -0.817 -10.406  1.00  0.00           H  
ATOM     45 3HN  DPH A   2      -8.666  -1.814 -11.551  1.00  0.00           H  
ATOM     46  N   LEU A   3      -6.050  -3.531  -9.694  1.00  0.00           N  
ATOM     47  CA  LEU A   3      -5.729  -4.922  -9.949  1.00  0.00           C  
ATOM     48  C   LEU A   3      -4.230  -5.172 -10.055  1.00  0.00           C  
ATOM     49  O   LEU A   3      -3.487  -4.257 -10.413  1.00  0.00           O  
ATOM     50  CB  LEU A   3      -6.416  -5.380 -11.242  1.00  0.00           C  
ATOM     51  CG  LEU A   3      -7.945  -5.257 -11.263  1.00  0.00           C  
ATOM     52  CD1 LEU A   3      -8.470  -5.670 -12.631  1.00  0.00           C  
ATOM     53  CD2 LEU A   3      -8.539  -6.126 -10.164  1.00  0.00           C  
ATOM     54  H   LEU A   3      -5.973  -2.870 -10.476  1.00  0.00           H  
ATOM     55  HA  LEU A   3      -6.133  -5.493  -9.124  1.00  0.00           H  
ATOM     56 1HB  LEU A   3      -6.025  -4.791 -12.070  1.00  0.00           H  
ATOM     57 2HB  LEU A   3      -6.165  -6.426 -11.417  1.00  0.00           H  
ATOM     58  HG  LEU A   3      -8.229  -4.218 -11.096  1.00  0.00           H  
ATOM     59 1HD1 LEU A   3      -9.556  -5.582 -12.646  1.00  0.00           H  
ATOM     60 2HD1 LEU A   3      -8.044  -5.020 -13.395  1.00  0.00           H  
ATOM     61 3HD1 LEU A   3      -8.187  -6.702 -12.833  1.00  0.00           H  
ATOM     62 1HD2 LEU A   3      -9.626  -6.038 -10.178  1.00  0.00           H  
ATOM     63 2HD2 LEU A   3      -8.257  -7.166 -10.330  1.00  0.00           H  
ATOM     64 3HD2 LEU A   3      -8.161  -5.798  -9.196  1.00  0.00           H  
ATOM     65  N   DPR A   4      -3.753  -6.395  -9.752  1.00  0.00           N  
ATOM     66  CA  DPR A   4      -2.426  -6.874 -10.063  1.00  0.00           C  
ATOM     67  C   DPR A   4      -1.420  -5.925  -9.459  1.00  0.00           C  
ATOM     68  O   DPR A   4      -1.723  -5.307  -8.440  1.00  0.00           O  
ATOM     69  CB  DPR A   4      -2.390  -8.244  -9.381  1.00  0.00           C  
ATOM     70  CG  DPR A   4      -3.837  -8.667  -9.322  1.00  0.00           C  
ATOM     71  CD  DPR A   4      -4.600  -7.387  -9.065  1.00  0.00           C  
ATOM     72  HA  DPR A   4      -2.348  -6.956 -11.147  1.00  0.00           H  
ATOM     73 1HB  DPR A   4      -1.925  -8.159  -8.386  1.00  0.00           H  
ATOM     74 2HB  DPR A   4      -1.771  -8.941  -9.964  1.00  0.00           H  
ATOM     75 1HG  DPR A   4      -3.979  -9.417  -8.527  1.00  0.00           H  
ATOM     76 2HG  DPR A   4      -4.129  -9.148 -10.268  1.00  0.00           H  
ATOM     77 1HD  DPR A   4      -4.640  -7.164  -7.985  1.00  0.00           H  
ATOM     78 2HD  DPR A   4      -5.596  -7.490  -9.508  1.00  0.00           H  
ATOM     79  N   LEU A   5      -0.227  -5.785 -10.048  1.00  0.00           N  
ATOM     80  CA  LEU A   5       0.659  -4.779  -9.476  1.00  0.00           C  
ATOM     81  C   LEU A   5       0.549  -3.483 -10.265  1.00  0.00           C  
ATOM     82  O   LEU A   5       1.564  -2.840 -10.534  1.00  0.00           O  
ATOM     83  CB  LEU A   5       2.111  -5.274  -9.480  1.00  0.00           C  
ATOM     84  CG  LEU A   5       2.377  -6.563  -8.693  1.00  0.00           C  
ATOM     85  CD1 LEU A   5       3.869  -6.866  -8.702  1.00  0.00           C  
ATOM     86  CD2 LEU A   5       1.859  -6.406  -7.271  1.00  0.00           C  
ATOM     87  CN  LEU A   5       0.103  -6.464 -11.305  1.00  0.00           C  
ATOM     88  HA  LEU A   5       0.347  -4.549  -8.462  1.00  0.00           H  
ATOM     89 1HB  LEU A   5       2.416  -5.447 -10.511  1.00  0.00           H  
ATOM     90 2HB  LEU A   5       2.745  -4.493  -9.061  1.00  0.00           H  
ATOM     91  HG  LEU A   5       1.865  -7.396  -9.175  1.00  0.00           H  
ATOM     92 1HD1 LEU A   5       4.058  -7.782  -8.142  1.00  0.00           H  
ATOM     93 2HD1 LEU A   5       4.209  -6.993  -9.730  1.00  0.00           H  
ATOM     94 3HD1 LEU A   5       4.410  -6.041  -8.239  1.00  0.00           H  
ATOM     95 1HD2 LEU A   5       2.047  -7.323  -6.712  1.00  0.00           H  
ATOM     96 2HD2 LEU A   5       2.371  -5.574  -6.787  1.00  0.00           H  
ATOM     97 3HD2 LEU A   5       0.787  -6.208  -7.294  1.00  0.00           H  
ATOM     98 1HN  LEU A   5       1.136  -6.373 -11.585  1.00  0.00           H  
ATOM     99 2HN  LEU A   5      -0.100  -7.518 -11.239  1.00  0.00           H  
ATOM    100 3HN  LEU A   5      -0.493  -6.028 -12.100  1.00  0.00           H  
ATOM    101  N   DIL A   6      -0.676  -3.081 -10.608  1.00  0.00           N  
ATOM    102  CA  DIL A   6      -0.857  -1.865 -11.367  1.00  0.00           C  
ATOM    103  C   DIL A   6      -1.074  -2.147 -12.869  1.00  0.00           C  
ATOM    104  O   DIL A   6      -2.036  -2.839 -13.221  1.00  0.00           O  
ATOM    105  CB  DIL A   6      -2.048  -1.064 -10.810  1.00  0.00           C  
ATOM    106  CG1 DIL A   6      -1.857  -0.796  -9.314  1.00  0.00           C  
ATOM    107  CG2 DIL A   6      -2.214   0.242 -11.571  1.00  0.00           C  
ATOM    108  CD1 DIL A   6      -0.591  -0.038  -8.987  1.00  0.00           C  
ATOM    109  H   DIL A   6      -1.515  -3.620 -10.352  1.00  0.00           H  
ATOM    110  HA  DIL A   6       0.023  -1.277 -11.212  1.00  0.00           H  
ATOM    111  HB  DIL A   6      -2.960  -1.651 -10.911  1.00  0.00           H  
ATOM    112 1HG1 DIL A   6      -1.838  -1.742  -8.775  1.00  0.00           H  
ATOM    113 2HG1 DIL A   6      -2.704  -0.223  -8.937  1.00  0.00           H  
ATOM    114 1HG2 DIL A   6      -3.059   0.796 -11.164  1.00  0.00           H  
ATOM    115 2HG2 DIL A   6      -2.393   0.028 -12.624  1.00  0.00           H  
ATOM    116 3HG2 DIL A   6      -1.307   0.839 -11.472  1.00  0.00           H  
ATOM    117 1HD1 DIL A   6      -0.527   0.114  -7.909  1.00  0.00           H  
ATOM    118 2HD1 DIL A   6      -0.606   0.930  -9.490  1.00  0.00           H  
ATOM    119 3HD1 DIL A   6       0.272  -0.609  -9.324  1.00  0.00           H  
ATOM    120  N   PRO A   7      -0.195  -1.645 -13.770  1.00  0.00           N  
ATOM    121  CA  PRO A   7      -0.265  -1.768 -15.221  1.00  0.00           C  
ATOM    122  C   PRO A   7      -0.542  -3.200 -15.666  1.00  0.00           C  
ATOM    123  O   PRO A   7      -0.253  -4.154 -14.937  1.00  0.00           O  
ATOM    124  CB  PRO A   7       1.125  -1.302 -15.666  1.00  0.00           C  
ATOM    125  CG  PRO A   7       1.539  -0.329 -14.615  1.00  0.00           C  
ATOM    126  CD  PRO A   7       0.992  -0.905 -13.336  1.00  0.00           C  
ATOM    127  HA  PRO A   7      -1.024  -1.065 -15.572  1.00  0.00           H  
ATOM    128 1HB  PRO A   7       1.805  -2.164 -15.740  1.00  0.00           H  
ATOM    129 2HB  PRO A   7       1.068  -0.850 -16.667  1.00  0.00           H  
ATOM    130 1HG  PRO A   7       2.634  -0.229 -14.600  1.00  0.00           H  
ATOM    131 2HG  PRO A   7       1.131   0.668 -14.839  1.00  0.00           H  
ATOM    132 1HD  PRO A   7       1.726  -1.599 -12.902  1.00  0.00           H  
ATOM    133 2HD  PRO A   7       0.766  -0.089 -12.633  1.00  0.00           H  
ATOM    134  N   DPR A   8      -1.109  -3.397 -16.868  1.00  0.00           N  
ATOM    135  CA  DPR A   8      -1.446  -4.685 -17.433  1.00  0.00           C  
ATOM    136  C   DPR A   8      -2.783  -5.153 -16.889  1.00  0.00           C  
ATOM    137  O   DPR A   8      -3.765  -5.221 -17.625  1.00  0.00           O  
ATOM    138  CB  DPR A   8      -1.482  -4.385 -18.932  1.00  0.00           C  
ATOM    139  CG  DPR A   8      -1.961  -2.959 -19.015  1.00  0.00           C  
ATOM    140  CD  DPR A   8      -1.348  -2.261 -17.800  1.00  0.00           C  
ATOM    141  HA  DPR A   8      -0.651  -5.407 -17.189  1.00  0.00           H  
ATOM    142 1HB  DPR A   8      -2.157  -5.092 -19.441  1.00  0.00           H  
ATOM    143 2HB  DPR A   8      -0.483  -4.531 -19.370  1.00  0.00           H  
ATOM    144 1HG  DPR A   8      -3.061  -2.939 -19.020  1.00  0.00           H  
ATOM    145 2HG  DPR A   8      -1.638  -2.511 -19.968  1.00  0.00           H  
ATOM    146 1HD  DPR A   8      -2.086  -1.555 -17.419  1.00  0.00           H  
ATOM    147 2HD  DPR A   8      -0.405  -1.778 -18.075  1.00  0.00           H  
ATOM    148  N   ALA A   9      -2.811  -5.454 -15.596  1.00  0.00           N  
ATOM    149  CA  ALA A   9      -4.014  -5.949 -14.936  1.00  0.00           C  
ATOM    150  C   ALA A   9      -5.148  -4.905 -14.911  1.00  0.00           C  
ATOM    151  O   ALA A   9      -6.318  -5.266 -15.064  1.00  0.00           O  
ATOM    152  CB  ALA A   9      -3.650  -6.384 -13.544  1.00  0.00           C  
ATOM    153  H   ALA A   9      -1.940  -5.317 -15.071  1.00  0.00           H  
ATOM    154  HA  ALA A   9      -4.373  -6.811 -15.494  1.00  0.00           H  
ATOM    155 1HB  ALA A   9      -4.507  -6.793 -13.064  1.00  0.00           H  
ATOM    156 2HB  ALA A   9      -2.875  -7.140 -13.598  1.00  0.00           H  
ATOM    157 3HB  ALA A   9      -3.282  -5.526 -12.983  1.00  0.00           H  
ATOM    158  N   DVA A  10      -4.818  -3.611 -14.759  1.00  0.00           N  
ATOM    159  CA  DVA A  10      -5.866  -2.600 -14.561  1.00  0.00           C  
ATOM    160  C   DVA A  10      -5.618  -1.682 -13.343  1.00  0.00           C  
ATOM    161  O   DVA A  10      -4.492  -1.566 -12.859  1.00  0.00           O  
ATOM    162  CB  DVA A  10      -5.907  -1.710 -15.846  1.00  0.00           C  
ATOM    163  CG1 DVA A  10      -6.077  -2.575 -17.064  1.00  0.00           C  
ATOM    164  CG2 DVA A  10      -4.645  -0.882 -15.916  1.00  0.00           C  
ATOM    165  H   DVA A  10      -3.851  -3.320 -14.778  1.00  0.00           H  
ATOM    166  HA  DVA A  10      -6.801  -3.138 -14.441  1.00  0.00           H  
ATOM    167  HB  DVA A  10      -6.741  -1.060 -15.835  1.00  0.00           H  
ATOM    168 1HG1 DVA A  10      -6.118  -1.950 -17.952  1.00  0.00           H  
ATOM    169 2HG1 DVA A  10      -6.995  -3.149 -16.980  1.00  0.00           H  
ATOM    170 3HG1 DVA A  10      -5.247  -3.250 -17.150  1.00  0.00           H  
ATOM    171 1HG2 DVA A  10      -4.665  -0.260 -16.805  1.00  0.00           H  
ATOM    172 2HG2 DVA A  10      -3.798  -1.547 -15.952  1.00  0.00           H  
ATOM    173 3HG2 DVA A  10      -4.569  -0.247 -15.043  1.00  0.00           H  
