# Supplementary material for: Accurate de novo design of membrane-traversing macrocycles
Source: Cell. 2022 Sep 15;185(19):3520–3532.e26. doi: 10.1016/j.cell.2022.07.019 (PMC9490236; doi:10.1016/j.cell.2022.07.019)
Supplement: Data S2. Amino acid sequences and computational models, related to Figures 1 and 3 [file mmc6.zip › Supplemental_Data_File_2/design_models/10-mers/D10.1.pdb]

LINK         N   DLE A   1                 C   LEU A  10                  1.33  
ATOM      1  N   DLE A   1      -6.835   1.878  -7.411  1.00  0.00           N  
ATOM      2  CA  DLE A   1      -7.733   0.876  -7.973  1.00  0.00           C  
ATOM      3  C   DLE A   1      -7.158  -0.526  -7.822  1.00  0.00           C  
ATOM      4  O   DLE A   1      -7.810  -1.515  -8.156  1.00  0.00           O  
ATOM      5  CB  DLE A   1      -9.104   0.950  -7.288  1.00  0.00           C  
ATOM      6  CG  DLE A   1      -9.835   2.292  -7.408  1.00  0.00           C  
ATOM      7  CD1 DLE A   1     -11.140   2.231  -6.624  1.00  0.00           C  
ATOM      8  CD2 DLE A   1     -10.094   2.602  -8.875  1.00  0.00           C  
ATOM      9  H   DLE A   1      -6.822   2.022  -6.411  1.00  0.00           H  
ATOM     10  HA  DLE A   1      -7.841   1.068  -9.042  1.00  0.00           H  
ATOM     11 1HB  DLE A   1      -8.975   0.735  -6.229  1.00  0.00           H  
ATOM     12 2HB  DLE A   1      -9.748   0.182  -7.717  1.00  0.00           H  
ATOM     13  HG  DLE A   1      -9.222   3.082  -6.974  1.00  0.00           H  
ATOM     14 1HD1 DLE A   1     -11.660   3.186  -6.708  1.00  0.00           H  
ATOM     15 2HD1 DLE A   1     -10.924   2.029  -5.575  1.00  0.00           H  
ATOM     16 3HD1 DLE A   1     -11.769   1.439  -7.026  1.00  0.00           H  
ATOM     17 1HD2 DLE A   1     -10.614   3.556  -8.960  1.00  0.00           H  
ATOM     18 2HD2 DLE A   1     -10.709   1.814  -9.310  1.00  0.00           H  
ATOM     19 3HD2 DLE A   1      -9.144   2.657  -9.408  1.00  0.00           H  
ATOM     20  N   ILE A   2      -5.932  -0.605  -7.316  1.00  0.00           N  
ATOM     21  CA  ILE A   2      -5.341  -1.882  -6.936  1.00  0.00           C  
ATOM     22  C   ILE A   2      -5.296  -2.041  -5.421  1.00  0.00           C  
ATOM     23  O   ILE A   2      -5.711  -3.067  -4.882  1.00  0.00           O  
ATOM     24  CB  ILE A   2      -3.918  -2.021  -7.509  1.00  0.00           C  
ATOM     25  CG1 ILE A   2      -3.949  -1.954  -9.038  1.00  0.00           C  
ATOM     26  CG2 ILE A   2      -3.281  -3.321  -7.043  1.00  0.00           C  
ATOM     27  CD1 ILE A   2      -2.589  -1.774  -9.669  1.00  0.00           C  
ATOM     28  H   ILE A   2      -5.395   0.242  -7.191  1.00  0.00           H  
ATOM     29  HA  ILE A   2      -5.968  -2.678  -7.336  1.00  0.00           H  
ATOM     30  HB  ILE A   2      -3.306  -1.185  -7.170  1.00  0.00           H  
ATOM     31 1HG1 ILE A   2      -4.390  -2.869  -9.433  1.00  0.00           H  
ATOM     32 2HG1 ILE A   2      -4.583  -1.125  -9.354  1.00  0.00           H  
ATOM     33 1HG2 ILE A   2      -2.276  -3.403  -7.458  1.00  0.00           H  
ATOM     34 2HG2 ILE A   2      -3.226  -3.329  -5.955  1.00  0.00           H  
ATOM     35 3HG2 ILE A   2      -3.883  -4.163  -7.382  1.00  0.00           H  
ATOM     36 1HD1 ILE A   2      -2.693  -1.735 -10.754  1.00  0.00           H  
ATOM     37 2HD1 ILE A   2      -2.143  -0.843  -9.314  1.00  0.00           H  
ATOM     38 3HD1 ILE A   2      -1.947  -2.610  -9.397  1.00  0.00           H  
ATOM     39  N   LEU A   3      -4.794  -1.017  -4.739  1.00  0.00           N  
ATOM     40  CA  LEU A   3      -4.813  -0.984  -3.282  1.00  0.00           C  
ATOM     41  C   LEU A   3      -5.639   0.189  -2.769  1.00  0.00           C  
ATOM     42  O   LEU A   3      -5.092   1.212  -2.359  1.00  0.00           O  
ATOM     43  CB  LEU A   3      -3.384  -0.889  -2.734  1.00  0.00           C  
ATOM     44  CG  LEU A   3      -2.422  -1.995  -3.189  1.00  0.00           C  
ATOM     45  CD1 LEU A   3      -1.004  -1.643  -2.761  1.00  0.00           C  
ATOM     46  CD2 LEU A   3      -2.860  -3.324  -2.592  1.00  0.00           C  
ATOM     47  H   LEU A   3      -4.387  -0.243  -5.244  1.00  0.00           H  
ATOM     48  HA  LEU A   3      -5.284  -1.904  -2.929  1.00  0.00           H  
ATOM     49 1HB  LEU A   3      -2.958   0.065  -3.039  1.00  0.00           H  
ATOM     50 2HB  LEU A   3      -3.426  -0.914  -1.645  1.00  0.00           H  
ATOM     51  HG  LEU A   3      -2.435  -2.064  -4.277  1.00  0.00           H  
ATOM     52 1HD1 LEU A   3      -0.321  -2.429  -3.084  1.00  0.00           H  
ATOM     53 2HD1 LEU A   3      -0.710  -0.697  -3.217  1.00  0.00           H  
ATOM     54 3HD1 LEU A   3      -0.963  -1.551  -1.676  1.00  0.00           H  
ATOM     55 1HD2 LEU A   3      -2.177  -4.111  -2.916  1.00  0.00           H  
ATOM     56 2HD2 LEU A   3      -2.846  -3.257  -1.505  1.00  0.00           H  
ATOM     57 3HD2 LEU A   3      -3.869  -3.560  -2.929  1.00  0.00           H  
ATOM     58  N   DPR A   4      -6.958   0.032  -2.792  1.00  0.00           N  
ATOM     59  CA  DPR A   4      -7.866   1.130  -2.480  1.00  0.00           C  
ATOM     60  C   DPR A   4      -7.491   2.391  -3.249  1.00  0.00           C  
ATOM     61  O   DPR A   4      -7.338   2.361  -4.470  1.00  0.00           O  
ATOM     62  CB  DPR A   4      -9.229   0.586  -2.917  1.00  0.00           C  
ATOM     63  CG  DPR A   4      -9.107  -0.888  -2.738  1.00  0.00           C  
ATOM     64  CD  DPR A   4      -7.705  -1.206  -3.180  1.00  0.00           C  
ATOM     65  HA  DPR A   4      -7.846   1.319  -1.396  1.00  0.00           H  
ATOM     66 1HB  DPR A   4      -9.432   0.875  -3.959  1.00  0.00           H  
ATOM     67 2HB  DPR A   4     -10.025   1.027  -2.299  1.00  0.00           H  
ATOM     68 1HG  DPR A   4      -9.869  -1.408  -3.339  1.00  0.00           H  
ATOM     69 2HG  DPR A   4      -9.292  -1.160  -1.687  1.00  0.00           H  
ATOM     70 1HD  DPR A   4      -7.690  -1.368  -4.268  1.00  0.00           H  
ATOM     71 2HD  DPR A   4      -7.345  -2.101  -2.651  1.00  0.00           H  
ATOM     72  N   PHE A   5      -7.343   3.497  -2.528  1.00  0.00           N  
ATOM     73  CA  PHE A   5      -6.887   4.745  -3.127  1.00  0.00           C  
ATOM     74  C   PHE A   5      -5.542   5.174  -2.553  1.00  0.00           C  
ATOM     75  O   PHE A   5      -5.313   6.356  -2.299  1.00  0.00           O  
ATOM     76  CB  PHE A   5      -7.919   5.853  -2.903  1.00  0.00           C  
ATOM     77  CG  PHE A   5      -9.233   5.603  -3.586  1.00  0.00           C  
ATOM     78  CD1 PHE A   5     -10.345   5.206  -2.859  1.00  0.00           C  
ATOM     79  CD2 PHE A   5      -9.360   5.765  -4.958  1.00  0.00           C  
ATOM     80  CE1 PHE A   5     -11.555   4.976  -3.487  1.00  0.00           C  
ATOM     81  CE2 PHE A   5     -10.568   5.538  -5.588  1.00  0.00           C  
ATOM     82  CZ  PHE A   5     -11.667   5.142  -4.851  1.00  0.00           C  
ATOM     83  CN  PHE A   5      -7.640   3.462  -1.110  1.00  0.00           C  
ATOM     84  HA  PHE A   5      -6.759   4.581  -4.197  1.00  0.00           H  
ATOM     85 1HB  PHE A   5      -8.107   5.964  -1.836  1.00  0.00           H  
ATOM     86 2HB  PHE A   5      -7.521   6.799  -3.266  1.00  0.00           H  
ATOM     87  HD1 PHE A   5     -10.257   5.076  -1.780  1.00  0.00           H  
ATOM     88  HD2 PHE A   5      -8.492   6.077  -5.540  1.00  0.00           H  
ATOM     89  HE1 PHE A   5     -12.421   4.664  -2.903  1.00  0.00           H  
ATOM     90  HE2 PHE A   5     -10.655   5.669  -6.666  1.00  0.00           H  
ATOM     91  HZ  PHE A   5     -12.619   4.961  -5.346  1.00  0.00           H  
ATOM     92 1HN  PHE A   5      -7.574   4.445  -0.661  1.00  0.00           H  
ATOM     93 2HN  PHE A   5      -8.640   3.082  -0.956  1.00  0.00           H  
ATOM     94 3HN  PHE A   5      -6.934   2.802  -0.623  1.00  0.00           H  
ATOM     95  N   VAL A   6      -4.657   4.205  -2.352  1.00  0.00           N  
ATOM     96  CA  VAL A   6      -3.291   4.493  -1.929  1.00  0.00           C  
ATOM     97  C   VAL A   6      -2.465   5.054  -3.080  1.00  0.00           C  
ATOM     98  O   VAL A   6      -2.410   4.467  -4.160  1.00  0.00           O  
ATOM     99  CB  VAL A   6      -2.618   3.215  -1.393  1.00  0.00           C  
ATOM    100  CG1 VAL A   6      -1.153   3.479  -1.074  1.00  0.00           C  
ATOM    101  CG2 VAL A   6      -3.357   2.719  -0.160  1.00  0.00           C  
ATOM    102  H   VAL A   6      -4.936   3.245  -2.493  1.00  0.00           H  
ATOM    103  HA  VAL A   6      -3.330   5.249  -1.146  1.00  0.00           H  
ATOM    104  HB  VAL A   6      -2.645   2.449  -2.167  1.00  0.00           H  
ATOM    105 1HG1 VAL A   6      -0.693   2.565  -0.697  1.00  0.00           H  
ATOM    106 2HG1 VAL A   6      -0.636   3.798  -1.979  1.00  0.00           H  
ATOM    107 3HG1 VAL A   6      -1.081   4.260  -0.318  1.00  0.00           H  
ATOM    108 1HG2 VAL A   6      -2.876   1.815   0.214  1.00  0.00           H  
ATOM    109 2HG2 VAL A   6      -3.335   3.488   0.612  1.00  0.00           H  
ATOM    110 3HG2 VAL A   6      -4.392   2.497  -0.421  1.00  0.00           H  
ATOM    111  N   PRO A   7      -1.824   6.192  -2.841  1.00  0.00           N  
ATOM    112  CA  PRO A   7      -1.020   6.847  -3.864  1.00  0.00           C  
ATOM    113  C   PRO A   7      -0.038   5.871  -4.503  1.00  0.00           C  
ATOM    114  O   PRO A   7       0.671   5.146  -3.806  1.00  0.00           O  
ATOM    115  CB  PRO A   7      -0.294   7.946  -3.082  1.00  0.00           C  
ATOM    116  CG  PRO A   7      -1.257   8.326  -2.009  1.00  0.00           C  
ATOM    117  CD  PRO A   7      -1.878   7.023  -1.584  1.00  0.00           C  
ATOM    118  HA  PRO A   7      -1.691   7.205  -4.646  1.00  0.00           H  
ATOM    119 1HB  PRO A   7       0.657   7.562  -2.685  1.00  0.00           H  
ATOM    120 2HB  PRO A   7      -0.047   8.785  -3.750  1.00  0.00           H  
ATOM    121 1HG  PRO A   7      -0.729   8.832  -1.186  1.00  0.00           H  
ATOM    122 2HG  PRO A   7      -1.996   9.042  -2.398  1.00  0.00           H  
ATOM    123 1HD  PRO A   7      -1.269   6.565  -0.792  1.00  0.00           H  
ATOM    124 2HD  PRO A   7      -2.904   7.204  -1.230  1.00  0.00           H  
ATOM    125  N   GLY A   8      -0.003   5.860  -5.830  1.00  0.00           N  
ATOM    126  CA  GLY A   8       0.836   4.921  -6.566  1.00  0.00           C  
ATOM    127  C   GLY A   8       0.013   3.768  -7.123  1.00  0.00           C  
ATOM    128  O   GLY A   8       0.283   3.271  -8.217  1.00  0.00           O  
ATOM    129  CN  GLY A   8      -0.820   6.804  -6.566  1.00  0.00           C  
ATOM    130 1HA  GLY A   8       1.337   5.443  -7.382  1.00  0.00           H  
ATOM    131 2HA  GLY A   8       1.612   4.534  -5.908  1.00  0.00           H  
ATOM    132 1HN  GLY A   8      -0.654   6.731  -7.635  1.00  0.00           H  
ATOM    133 2HN  GLY A   8      -1.865   6.615  -6.369  1.00  0.00           H  
ATOM    134 3HN  GLY A   8      -0.574   7.805  -6.238  1.00  0.00           H  
ATOM    135  N   PHE A   9      -0.994   3.345  -6.365  1.00  0.00           N  
ATOM    136  CA  PHE A   9      -1.737   2.132  -6.685  1.00  0.00           C  
ATOM    137  C   PHE A   9      -3.239   2.370  -6.606  1.00  0.00           C  
ATOM    138  O   PHE A   9      -3.923   1.804  -5.753  1.00  0.00           O  
ATOM    139  CB  PHE A   9      -1.344   0.999  -5.735  1.00  0.00           C  
ATOM    140  CG  PHE A   9       0.116   0.650  -5.778  1.00  0.00           C  
ATOM    141  CD1 PHE A   9       1.003   1.201  -4.865  1.00  0.00           C  
ATOM    142  CD2 PHE A   9       0.607  -0.228  -6.732  1.00  0.00           C  
ATOM    143  CE1 PHE A   9       2.347   0.882  -4.905  1.00  0.00           C  
ATOM    144  CE2 PHE A   9       1.949  -0.551  -6.773  1.00  0.00           C  
ATOM    145  CZ  PHE A   9       2.820   0.006  -5.858  1.00  0.00           C  
ATOM    146  H   PHE A   9      -1.249   3.877  -5.546  1.00  0.00           H  
ATOM    147  HA  PHE A   9      -1.497   1.848  -7.709  1.00  0.00           H  
ATOM    148 1HB  PHE A   9      -1.597   1.277  -4.713  1.00  0.00           H  
ATOM    149 2HB  PHE A   9      -1.915   0.104  -5.981  1.00  0.00           H  
ATOM    150  HD1 PHE A   9       0.629   1.893  -4.110  1.00  0.00           H  
ATOM    151  HD2 PHE A   9      -0.081  -0.667  -7.456  1.00  0.00           H  
ATOM    152  HE1 PHE A   9       3.033   1.322  -4.181  1.00  0.00           H  
ATOM    153  HE2 PHE A   9       2.322  -1.243  -7.528  1.00  0.00           H  
ATOM    154  HZ  PHE A   9       3.880  -0.246  -5.890  1.00  0.00           H  
ATOM    155  N   LEU A  10      -3.748   3.211  -7.500  1.00  0.00           N  
ATOM    156  CA  LEU A  10      -5.148   3.616  -7.461  1.00  0.00           C  
ATOM    157  C   LEU A  10      -6.033   2.607  -8.180  1.00  0.00           C  
ATOM    158  O   LEU A  10      -5.992   2.491  -9.405  1.00  0.00           O  
ATOM    159  CB  LEU A  10      -5.316   5.000  -8.100  1.00  0.00           C  
ATOM    160  CG  LEU A  10      -4.559   6.146  -7.416  1.00  0.00           C  
ATOM    161  CD1 LEU A  10      -4.843   7.451  -8.147  1.00  0.00           C  
ATOM    162  CD2 LEU A  10      -4.981   6.233  -5.957  1.00  0.00           C  
ATOM    163  CN  LEU A  10      -2.890   3.737  -8.542  1.00  0.00           C  
ATOM    164  HA  LEU A  10      -5.463   3.670  -6.420  1.00  0.00           H  
ATOM    165 1HB  LEU A  10      -4.977   4.950  -9.133  1.00  0.00           H  
ATOM    166 2HB  LEU A  10      -6.376   5.257  -8.100  1.00  0.00           H  
ATOM    167  HG  LEU A  10      -3.486   5.958  -7.473  1.00  0.00           H  
ATOM    168 1HD1 LEU A  10      -4.304   8.265  -7.661  1.00  0.00           H  
ATOM    169 2HD1 LEU A  10      -4.514   7.367  -9.182  1.00  0.00           H  
ATOM    170 3HD1 LEU A  10      -5.912   7.657  -8.121  1.00  0.00           H  
ATOM    171 1HD2 LEU A  10      -4.442   7.047  -5.470  1.00  0.00           H  
ATOM    172 2HD2 LEU A  10      -6.053   6.422  -5.898  1.00  0.00           H  
ATOM    173 3HD2 LEU A  10      -4.750   5.293  -5.454  1.00  0.00           H  
ATOM    174 1HN  LEU A  10      -3.119   3.305  -9.509  1.00  0.00           H  
ATOM    175 2HN  LEU A  10      -3.011   4.809  -8.609  1.00  0.00           H  
ATOM    176 3HN  LEU A  10      -1.862   3.514  -8.290  1.00  0.00           H  
TER                                                                             
CONECT    1    2    9  157                                                      
CONECT    2    1    3    5   10                                                 
CONECT    3    2    4   20                                                      
CONECT    4    3                                                                
CONECT    5    2    6   11   12                                                 
CONECT    6    5    7    8   13                                                 
CONECT    7    6   14   15   16                                                 
CONECT    8    6   17   18   19                                                 
CONECT    9    1                                                                
CONECT   10    2                                                                
CONECT   11    5                                                                
CONECT   12    5                                                                
CONECT   13    6                                                                
CONECT   14    7                                                                
CONECT   15    7                                                                
CONECT   16    7                                                                
CONECT   17    8                                                                
CONECT   18    8                                                                
CONECT   19    8                                                                
CONECT   20    3                                                                
CONECT   41   58                                                                
CONECT   58   41   59   64                                                      
CONECT   59   58   60   62   65                                                 
CONECT   60   59   61   72                                                      
CONECT   61   60                                                                
CONECT   62   59   63   66   67                                                 
CONECT   63   62   64   68   69                                                 
CONECT   64   58   63   70   71                                                 
CONECT   65   59                                                                
CONECT   66   62                                                                
CONECT   67   62                                                                
CONECT   68   63                                                                
CONECT   69   63                                                                
CONECT   70   64                                                                
CONECT   71   64                                                                
CONECT   72   60   73   83                                                      
CONECT   73   72   74   76   84                                                 
CONECT   74   73   75   95                                                      
CONECT   75   74                                                                
CONECT   76   73   77   85   86                                                 
CONECT   77   76   78   79                                                      
CONECT   78   77   80   87                                                      
CONECT   79   77   81   88                                                      
CONECT   80   78   82   89                                                      
CONECT   81   79   82   90                                                      
CONECT   82   80   81   91                                                      
CONECT   83   72   92   93   94                                                 
CONECT   84   73                                                                
CONECT   85   76                                                                
CONECT   86   76                                                                
CONECT   87   78                                                                
CONECT   88   79                                                                
CONECT   89   80                                                                
CONECT   90   81                                                                
CONECT   91   82                                                                
CONECT   92   83                                                                
CONECT   93   83                                                                
CONECT   94   83                                                                
CONECT   95   74                                                                
CONECT  113  125                                                                
CONECT  125  113  126  129                                                      
CONECT  126  125  127  130  131                                                 
CONECT  127  126  128  135                                                      
CONECT  128  127                                                                
CONECT  129  125  132  133  134                                                 
CONECT  130  126                                                                
CONECT  131  126                                                                
CONECT  132  129                                                                
CONECT  133  129                                                                
CONECT  134  129                                                                
CONECT  135  127                                                                
CONECT  137  155                                                                
CONECT  155  137  156  163                                                      
CONECT  156  155  157  159  164                                                 
CONECT  157    1  156  158                                                      
CONECT  158  157                                                                
CONECT  159  156  160  165  166                                                 
CONECT  160  159  161  162  167                                                 
CONECT  161  160  168  169  170                                                 
CONECT  162  160  171  172  173                                                 
CONECT  163  155  174  175  176                                                 
CONECT  164  156                                                                
CONECT  165  159                                                                
CONECT  166  159                                                                
CONECT  167  160                                                                
CONECT  168  161                                                                
CONECT  169  161                                                                
CONECT  170  161                                                                
CONECT  171  162                                                                
CONECT  172  162                                                                
CONECT  173  162                                                                
CONECT  174  163                                                                
CONECT  175  163                                                                
CONECT  176  163                                                                
# All scores below are weighted scores, not raw scores.
#BEGIN_POSE_ENERGIES_TABLE 10d2v2_5376_result_0925_0001_0001_0008.pdb
label fa_atr fa_rep fa_sol fa_intra_atr_xover4 fa_intra_rep_xover4 fa_intra_sol_xover4 lk_ball lk_ball_iso lk_ball_bridge lk_ball_bridge_uncpl fa_elec fa_intra_elec pro_close hbond_sr_bb hbond_lr_bb hbond_bb_sc hbond_sc dslf_fa13 omega fa_dun_dev fa_dun_rot fa_dun_semi p_aa_pp hxl_tors ref rama_prepro total
weights 1 0.55 1 1 0.55 1 0.92 -0.38 -0.33 -0.33 1 1 1.25 1 1 1 1 1.25 0.48 0.69 0.76 0.78 0.61 1 1 0.5 NA
pose -41.9757 24.3746 15.7964 -5.30033 11.9568 -0.0095 12.2004 -11.7903 -0 -0 -8.22412 2.90692 0.27514 -3.92284 -1.22501 0 0 0 1.66869 0.60191 2.64416 1.84551 -4.85162 0 1.3028 0.83969 -0.88629
DLEU:protein_cutpoint_upper_1 -3.61977 0.38219 1.82354 -0.53037 0.47845 0.15474 0.85425 -1.08096 -0 -0 -1.385 0.09496 0 0 0 0 0 0 0.49355 0.02451 0.21573 0 -0.10264 0 0.18072 0.06005 -1.95605
ILE_2 -3.68053 0.43304 1.78364 -0.49581 0.57941 0.09629 0.60132 -1.03401 -0 -0 -0.11053 -0.0745 0 0 0 0 0 0 0.52043 0.15 0.69398 0 -0.53066 0 0.73287 -0.18079 -0.51585
LEU_3 -4.84139 0.59249 2.77506 -0.51681 0.31536 0.15245 2.12846 -1.61332 -0 -0 -1.09691 -0.04892 0.01635 0 0 0 0 0 0.04603 0.18105 0.8953 0 0.0482 0 0.18072 0.328 -0.45788
DPRO_4 -4.01284 2.00863 2.74278 -0.12087 0.00737 0.08738 1.31282 -1.3374 -0 -0 -1.23596 0.23412 0.0844 0 0 0 0 0 0.03835 0.01832 0.09577 0 -0.80715 0 -2.4119 0.51039 -2.7858
PHE:N_Methylation_5 -4.27023 1.8508 -0.34283 -1.23257 0.87087 -0.37155 0.51375 -0.61818 -0 -0 -0.09019 1.19971 0 0 0 0 0 0 0.22005 0.00585 0.56466 0 -0.29267 0 1.0402 0.52791 -0.42442
VAL_6 -5.01437 0.82504 2.90029 -0.28312 0.21262 0.06014 2.54091 -1.85751 -0 -0 -2.33297 0.1817 0.0032 0 0 0 0 0 -0.084 0.01688 0.05286 0 -0.39709 0 1.9342 0.00961 -1.23161
PRO_7 -2.53205 2.59117 0.93795 -0.11436 0.00488 0.08348 0.78729 -0.61863 -0 -0 0.22949 0.26097 0.17119 0 0 0 0 0 -0.03883 0.18197 0.10161 0 -0.84661 0 -2.4119 -0.13159 -1.34397
GLY:N_Methylation_8 -2.95255 4.4977 -0.54649 -0.09512 0.01076 0.02503 0.29916 -0.45116 -0 -0 0.13426 0.72121 0 0 0 0 0 0 0.34695 0 0 0 -1.44463 0 0.83697 0.13446 1.51657
PHE_9 -6.1002 4.36826 3.54046 -0.61883 0.04908 0.37217 2.60207 -2.14013 -0 -0 -2.32996 -0.00569 0 0 0 0 0 0 0.08363 0 0 1.84551 -0.3312 0 1.0402 -0.36452 2.01086
LEU:N_Methylation_10 -4.95176 6.82532 0.18197 -1.29246 9.42805 -0.66963 0.56042 -1.03899 -0 -0 -0.00633 0.34334 0 0 0 0 0 0 0.04253 0.02332 0.02425 0 -0.14716 0 0.18072 -0.05382 9.44974
#END_POSE_ENERGIES_TABLE 10d2v2_5376_result_0925_0001_0001_0008.pdb

EPSA 97.4379
                                                                   
