# Supplementary material for: Accurate de novo design of membrane-traversing macrocycles
Source: Cell. 2022 Sep 15;185(19):3520–3532.e26. doi: 10.1016/j.cell.2022.07.019 (PMC9490236; doi:10.1016/j.cell.2022.07.019)
Supplement: Data S2. Amino acid sequences and computational models, related to Figures 1 and 3 [file mmc6.zip › Supplemental_Data_File_2/design_models/10-mers/D10.54.pdb]

HEADER                                            08-APR-20   XXXX              
EXPDTA    THEORETICAL MODEL                                                     
REMARK 220                                                                      
REMARK 220 EXPERIMENTAL DETAILS                                                 
REMARK 220  EXPERIMENT TYPE                : THEORETICAL MODELLING              
REMARK 220  DATE OF DATA COLLECTION        : 08-APR-20                          
REMARK 220                                                                      
REMARK 220 REMARK: MODEL GENERATED BY ROSETTA                                   
REMARK 220  VERSION 2020.02.post.dev+104.JacobOConnor.ncaacyclicmsd.c8          
LINK         N   DVA A   1                 C   LEU A  10                  1.33  
ATOM      1  N   DVA A   1       3.174   0.173   2.763  1.00  0.00           N  
ATOM      2  CA  DVA A   1       3.653   1.529   3.003  1.00  0.00           C  
ATOM      3  C   DVA A   1       2.496   2.516   3.085  1.00  0.00           C  
ATOM      4  O   DVA A   1       2.704   3.729   3.119  1.00  0.00           O  
ATOM      5  CB  DVA A   1       4.465   1.585   4.311  1.00  0.00           C  
ATOM      6  CG1 DVA A   1       5.684   0.679   4.220  1.00  0.00           C  
ATOM      7  CG2 DVA A   1       3.584   1.187   5.485  1.00  0.00           C  
ATOM      8  H   DVA A   1       2.537  -0.248   3.424  1.00  0.00           H  
ATOM      9  HA  DVA A   1       4.302   1.818   2.175  1.00  0.00           H  
ATOM     10  HB  DVA A   1       4.831   2.601   4.458  1.00  0.00           H  
ATOM     11 1HG1 DVA A   1       6.247   0.731   5.152  1.00  0.00           H  
ATOM     12 2HG1 DVA A   1       6.319   1.004   3.396  1.00  0.00           H  
ATOM     13 3HG1 DVA A   1       5.362  -0.348   4.048  1.00  0.00           H  
ATOM     14 1HG2 DVA A   1       4.164   1.229   6.406  1.00  0.00           H  
ATOM     15 2HG2 DVA A   1       3.214   0.173   5.335  1.00  0.00           H  
ATOM     16 3HG2 DVA A   1       2.740   1.874   5.556  1.00  0.00           H  
ATOM     17  N   DLE A   2       1.277   1.990   3.115  1.00  0.00           N  
ATOM     18  CA  DLE A   2       0.085   2.823   3.224  1.00  0.00           C  
ATOM     19  C   DLE A   2      -0.300   3.413   1.874  1.00  0.00           C  
ATOM     20  O   DLE A   2       0.055   2.873   0.826  1.00  0.00           O  
ATOM     21  CB  DLE A   2      -1.085   2.003   3.783  1.00  0.00           C  
ATOM     22  CG  DLE A   2      -0.877   1.418   5.186  1.00  0.00           C  
ATOM     23  CD1 DLE A   2      -2.075   0.556   5.560  1.00  0.00           C  
ATOM     24  CD2 DLE A   2      -0.684   2.549   6.185  1.00  0.00           C  
ATOM     25  H   DLE A   2       1.173   0.987   3.062  1.00  0.00           H  
ATOM     26  HA  DLE A   2       0.298   3.643   3.909  1.00  0.00           H  
ATOM     27 1HB  DLE A   2      -1.284   1.175   3.105  1.00  0.00           H  
ATOM     28 2HB  DLE A   2      -1.970   2.639   3.817  1.00  0.00           H  
ATOM     29  HG  DLE A   2       0.006   0.779   5.186  1.00  0.00           H  
ATOM     30 1HD1 DLE A   2      -1.928   0.140   6.557  1.00  0.00           H  
ATOM     31 2HD1 DLE A   2      -2.178  -0.256   4.840  1.00  0.00           H  
ATOM     32 3HD1 DLE A   2      -2.978   1.166   5.552  1.00  0.00           H  
ATOM     33 1HD2 DLE A   2      -0.535   2.133   7.182  1.00  0.00           H  
ATOM     34 2HD2 DLE A   2      -1.567   3.188   6.186  1.00  0.00           H  
ATOM     35 3HD2 DLE A   2       0.189   3.138   5.903  1.00  0.00           H  
ATOM     36  N   DPR A   3      -1.028   4.524   1.901  1.00  0.00           N  
ATOM     37  CA  DPR A   3      -1.460   5.182   0.674  1.00  0.00           C  
ATOM     38  C   DPR A   3      -2.129   4.196  -0.274  1.00  0.00           C  
ATOM     39  O   DPR A   3      -2.965   3.392   0.139  1.00  0.00           O  
ATOM     40  CB  DPR A   3      -2.448   6.239   1.179  1.00  0.00           C  
ATOM     41  CG  DPR A   3      -1.922   6.619   2.521  1.00  0.00           C  
ATOM     42  CD  DPR A   3      -1.433   5.324   3.113  1.00  0.00           C  
ATOM     43  HA  DPR A   3      -0.591   5.654   0.192  1.00  0.00           H  
ATOM     44 1HB  DPR A   3      -3.462   5.816   1.223  1.00  0.00           H  
ATOM     45 2HB  DPR A   3      -2.483   7.087   0.479  1.00  0.00           H  
ATOM     46 1HG  DPR A   3      -2.716   7.087   3.122  1.00  0.00           H  
ATOM     47 2HG  DPR A   3      -1.120   7.366   2.418  1.00  0.00           H  
ATOM     48 1HD  DPR A   3      -2.256   4.836   3.657  1.00  0.00           H  
ATOM     49 2HD  DPR A   3      -0.587   5.524   3.786  1.00  0.00           H  
ATOM     50  N   PHE A   4      -1.757   4.262  -1.548  1.00  0.00           N  
ATOM     51  CA  PHE A   4      -2.072   3.199  -2.494  1.00  0.00           C  
ATOM     52  C   PHE A   4      -0.815   2.455  -2.925  1.00  0.00           C  
ATOM     53  O   PHE A   4      -0.609   2.200  -4.112  1.00  0.00           O  
ATOM     54  CB  PHE A   4      -2.780   3.770  -3.724  1.00  0.00           C  
ATOM     55  CG  PHE A   4      -4.124   4.370  -3.426  1.00  0.00           C  
ATOM     56  CD1 PHE A   4      -4.307   5.745  -3.453  1.00  0.00           C  
ATOM     57  CD2 PHE A   4      -5.208   3.562  -3.118  1.00  0.00           C  
ATOM     58  CE1 PHE A   4      -5.544   6.298  -3.178  1.00  0.00           C  
ATOM     59  CE2 PHE A   4      -6.445   4.112  -2.844  1.00  0.00           C  
ATOM     60  CZ  PHE A   4      -6.612   5.482  -2.874  1.00  0.00           C  
ATOM     61  CN  PHE A   4      -1.020   5.421  -2.008  1.00  0.00           C  
ATOM     62  HA  PHE A   4      -2.740   2.488  -2.006  1.00  0.00           H  
ATOM     63 1HB  PHE A   4      -2.156   4.540  -4.177  1.00  0.00           H  
ATOM     64 2HB  PHE A   4      -2.915   2.982  -4.464  1.00  0.00           H  
ATOM     65  HD1 PHE A   4      -3.462   6.390  -3.694  1.00  0.00           H  
ATOM     66  HD2 PHE A   4      -5.075   2.480  -3.094  1.00  0.00           H  
ATOM     67  HE1 PHE A   4      -5.673   7.380  -3.202  1.00  0.00           H  
ATOM     68  HE2 PHE A   4      -7.289   3.466  -2.604  1.00  0.00           H  
ATOM     69  HZ  PHE A   4      -7.587   5.917  -2.657  1.00  0.00           H  
ATOM     70 1HN  PHE A   4      -1.076   5.531  -3.085  1.00  0.00           H  
ATOM     71 2HN  PHE A   4      -1.420   6.315  -1.552  1.00  0.00           H  
ATOM     72 3HN  PHE A   4       0.017   5.312  -1.718  1.00  0.00           H  
ATOM     73  N   ALA A   5       0.024   2.109  -1.955  1.00  0.00           N  
ATOM     74  CA  ALA A   5       1.268   1.402  -2.233  1.00  0.00           C  
ATOM     75  C   ALA A   5       0.999   0.042  -2.866  1.00  0.00           C  
ATOM     76  O   ALA A   5      -0.105  -0.493  -2.764  1.00  0.00           O  
ATOM     77  CB  ALA A   5       2.082   1.239  -0.958  1.00  0.00           C  
ATOM     78  H   ALA A   5      -0.206   2.343  -0.999  1.00  0.00           H  
ATOM     79  HA  ALA A   5       1.843   1.994  -2.946  1.00  0.00           H  
ATOM     80 1HB  ALA A   5       3.008   0.709  -1.182  1.00  0.00           H  
ATOM     81 2HB  ALA A   5       2.317   2.222  -0.548  1.00  0.00           H  
ATOM     82 3HB  ALA A   5       1.507   0.671  -0.229  1.00  0.00           H  
ATOM     83  N   PRO A   6       2.014  -0.512  -3.519  1.00  0.00           N  
ATOM     84  CA  PRO A   6       1.913  -1.843  -4.105  1.00  0.00           C  
ATOM     85  C   PRO A   6       1.496  -2.874  -3.064  1.00  0.00           C  
ATOM     86  O   PRO A   6       1.666  -2.661  -1.863  1.00  0.00           O  
ATOM     87  CB  PRO A   6       3.332  -2.103  -4.620  1.00  0.00           C  
ATOM     88  CG  PRO A   6       3.879  -0.742  -4.885  1.00  0.00           C  
ATOM     89  CD  PRO A   6       3.338   0.105  -3.764  1.00  0.00           C  
ATOM     90  HA  PRO A   6       1.191  -1.819  -4.935  1.00  0.00           H  
ATOM     91 1HB  PRO A   6       3.911  -2.655  -3.865  1.00  0.00           H  
ATOM     92 2HB  PRO A   6       3.297  -2.732  -5.522  1.00  0.00           H  
ATOM     93 1HG  PRO A   6       4.979  -0.771  -4.902  1.00  0.00           H  
ATOM     94 2HG  PRO A   6       3.556  -0.389  -5.876  1.00  0.00           H  
ATOM     95 1HD  PRO A   6       4.001   0.023  -2.890  1.00  0.00           H  
ATOM     96 2HD  PRO A   6       3.261   1.150  -4.097  1.00  0.00           H  
ATOM     97  N   DPR A   7       0.949  -3.991  -3.530  1.00  0.00           N  
ATOM     98  CA  DPR A   7       0.555  -5.079  -2.643  1.00  0.00           C  
ATOM     99  C   DPR A   7      -0.493  -4.619  -1.638  1.00  0.00           C  
ATOM    100  O   DPR A   7      -1.219  -3.655  -1.882  1.00  0.00           O  
ATOM    101  CB  DPR A   7      -0.010  -6.125  -3.610  1.00  0.00           C  
ATOM    102  CG  DPR A   7       0.676  -5.837  -4.902  1.00  0.00           C  
ATOM    103  CD  DPR A   7       0.778  -4.335  -4.945  1.00  0.00           C  
ATOM    104  HA  DPR A   7       1.446  -5.464  -2.124  1.00  0.00           H  
ATOM    105 1HB  DPR A   7      -1.103  -6.024  -3.676  1.00  0.00           H  
ATOM    106 2HB  DPR A   7       0.197  -7.137  -3.233  1.00  0.00           H  
ATOM    107 1HG  DPR A   7       0.094  -6.246  -5.740  1.00  0.00           H  
ATOM    108 2HG  DPR A   7       1.660  -6.329  -4.927  1.00  0.00           H  
ATOM    109 1HD  DPR A   7      -0.150  -3.916  -5.360  1.00  0.00           H  
ATOM    110 2HD  DPR A   7       1.644  -4.044  -5.557  1.00  0.00           H  
ATOM    111  N   PRO A   8      -0.568  -5.314  -0.508  1.00  0.00           N  
ATOM    112  CA  PRO A   8      -1.604  -5.053   0.484  1.00  0.00           C  
ATOM    113  C   PRO A   8      -1.257  -3.839   1.336  1.00  0.00           C  
ATOM    114  O   PRO A   8      -1.139  -3.938   2.557  1.00  0.00           O  
ATOM    115  CB  PRO A   8      -1.617  -6.340   1.315  1.00  0.00           C  
ATOM    116  CG  PRO A   8      -0.211  -6.833   1.248  1.00  0.00           C  
ATOM    117  CD  PRO A   8       0.225  -6.530  -0.161  1.00  0.00           C  
ATOM    118  HA  PRO A   8      -2.566  -4.905  -0.027  1.00  0.00           H  
ATOM    119 1HB  PRO A   8      -1.944  -6.122   2.342  1.00  0.00           H  
ATOM    120 2HB  PRO A   8      -2.340  -7.053   0.892  1.00  0.00           H  
ATOM    121 1HG  PRO A   8       0.407  -6.323   2.001  1.00  0.00           H  
ATOM    122 2HG  PRO A   8      -0.174  -7.907   1.481  1.00  0.00           H  
ATOM    123 1HD  PRO A   8       1.305  -6.325  -0.175  1.00  0.00           H  
ATOM    124 2HD  PRO A   8      -0.017  -7.384  -0.812  1.00  0.00           H  
ATOM    125  N   DPH A   9      -1.095  -2.692   0.684  1.00  0.00           N  
ATOM    126  CA  DPH A   9      -0.843  -1.440   1.388  1.00  0.00           C  
ATOM    127  C   DPH A   9       0.580  -1.391   1.931  1.00  0.00           C  
ATOM    128  O   DPH A   9       0.805  -0.987   3.072  1.00  0.00           O  
ATOM    129  CB  DPH A   9      -1.081  -0.248   0.459  1.00  0.00           C  
ATOM    130  CG  DPH A   9      -2.519  -0.064   0.065  1.00  0.00           C  
ATOM    131  CD1 DPH A   9      -2.964  -0.455  -1.189  1.00  0.00           C  
ATOM    132  CD2 DPH A   9      -3.428   0.499   0.947  1.00  0.00           C  
ATOM    133  CE1 DPH A   9      -4.287  -0.287  -1.552  1.00  0.00           C  
ATOM    134  CE2 DPH A   9      -4.751   0.669   0.586  1.00  0.00           C  
ATOM    135  CZ  DPH A   9      -5.180   0.275  -0.665  1.00  0.00           C  
ATOM    136  H   DPH A   9      -1.148  -2.688  -0.324  1.00  0.00           H  
ATOM    137  HA  DPH A   9      -1.533  -1.370   2.229  1.00  0.00           H  
ATOM    138 1HB  DPH A   9      -0.492  -0.372  -0.449  1.00  0.00           H  
ATOM    139 2HB  DPH A   9      -0.742   0.666   0.946  1.00  0.00           H  
ATOM    140  HD1 DPH A   9      -2.258  -0.899  -1.891  1.00  0.00           H  
ATOM    141  HD2 DPH A   9      -3.089   0.809   1.936  1.00  0.00           H  
ATOM    142  HE1 DPH A   9      -4.624  -0.599  -2.541  1.00  0.00           H  
ATOM    143  HE2 DPH A   9      -5.455   1.114   1.289  1.00  0.00           H  
ATOM    144  HZ  DPH A   9      -6.223   0.407  -0.951  1.00  0.00           H  
ATOM    145  N   LEU A  10       1.537  -1.804   1.107  1.00  0.00           N  
ATOM    146  CA  LEU A  10       2.927  -1.902   1.536  1.00  0.00           C  
ATOM    147  C   LEU A  10       3.553  -0.523   1.697  1.00  0.00           C  
ATOM    148  O   LEU A  10       4.362  -0.098   0.872  1.00  0.00           O  
ATOM    149  CB  LEU A  10       3.737  -2.724   0.526  1.00  0.00           C  
ATOM    150  CG  LEU A  10       3.259  -4.165   0.304  1.00  0.00           C  
ATOM    151  CD1 LEU A  10       4.078  -4.807  -0.807  1.00  0.00           C  
ATOM    152  CD2 LEU A  10       3.390  -4.948   1.602  1.00  0.00           C  
ATOM    153  H   LEU A  10       1.296  -2.056   0.160  1.00  0.00           H  
ATOM    154  HA  LEU A  10       2.956  -2.407   2.502  1.00  0.00           H  
ATOM    155 1HB  LEU A  10       3.710  -2.215  -0.437  1.00  0.00           H  
ATOM    156 2HB  LEU A  10       4.772  -2.766   0.862  1.00  0.00           H  
ATOM    157  HG  LEU A  10       2.215  -4.158  -0.012  1.00  0.00           H  
ATOM    158 1HD1 LEU A  10       3.738  -5.830  -0.965  1.00  0.00           H  
ATOM    159 2HD1 LEU A  10       3.950  -4.237  -1.728  1.00  0.00           H  
ATOM    160 3HD1 LEU A  10       5.130  -4.813  -0.527  1.00  0.00           H  
ATOM    161 1HD2 LEU A  10       3.049  -5.972   1.445  1.00  0.00           H  
ATOM    162 2HD2 LEU A  10       4.433  -4.957   1.918  1.00  0.00           H  
ATOM    163 3HD2 LEU A  10       2.781  -4.478   2.374  1.00  0.00           H  
TER                                                                             
CONECT    1    2    8  147                                                      
CONECT    2    1    3    5    9                                                 
CONECT    3    2    4   17                                                      
CONECT    4    3                                                                
CONECT    5    2    6    7   10                                                 
CONECT    6    5   11   12   13                                                 
CONECT    7    5   14   15   16                                                 
CONECT    8    1                                                                
CONECT    9    2                                                                
CONECT   10    5                                                                
CONECT   11    6                                                                
CONECT   12    6                                                                
CONECT   13    6                                                                
CONECT   14    7                                                                
CONECT   15    7                                                                
CONECT   16    7                                                                
CONECT   17    3   18   25                                                      
CONECT   18   17   19   21   26                                                 
CONECT   19   18   20   36                                                      
CONECT   20   19                                                                
CONECT   21   18   22   27   28                                                 
CONECT   22   21   23   24   29                                                 
CONECT   23   22   30   31   32                                                 
CONECT   24   22   33   34   35                                                 
CONECT   25   17                                                                
CONECT   26   18                                                                
CONECT   27   21                                                                
CONECT   28   21                                                                
CONECT   29   22                                                                
CONECT   30   23                                                                
CONECT   31   23                                                                
CONECT   32   23                                                                
CONECT   33   24                                                                
CONECT   34   24                                                                
CONECT   35   24                                                                
CONECT   36   19   37   42                                                      
CONECT   37   36   38   40   43                                                 
CONECT   38   37   39   50                                                      
CONECT   39   38                                                                
CONECT   40   37   41   44   45                                                 
CONECT   41   40   42   46   47                                                 
CONECT   42   36   41   48   49                                                 
CONECT   43   37                                                                
CONECT   44   40                                                                
CONECT   45   40                                                                
CONECT   46   41                                                                
CONECT   47   41                                                                
CONECT   48   42                                                                
CONECT   49   42                                                                
CONECT   50   38   51   61                                                      
CONECT   51   50   52   54   62                                                 
CONECT   52   51   53   73                                                      
CONECT   53   52                                                                
CONECT   54   51   55   63   64                                                 
CONECT   55   54   56   57                                                      
CONECT   56   55   58   65                                                      
CONECT   57   55   59   66                                                      
CONECT   58   56   60   67                                                      
CONECT   59   57   60   68                                                      
CONECT   60   58   59   69                                                      
CONECT   61   50   70   71   72                                                 
CONECT   62   51                                                                
CONECT   63   54                                                                
CONECT   64   54                                                                
CONECT   65   56                                                                
CONECT   66   57                                                                
CONECT   67   58                                                                
CONECT   68   59                                                                
CONECT   69   60                                                                
CONECT   70   61                                                                
CONECT   71   61                                                                
CONECT   72   61                                                                
CONECT   73   52                                                                
CONECT   85   97                                                                
CONECT   97   85   98  103                                                      
CONECT   98   97   99  101  104                                                 
CONECT   99   98  100  111                                                      
CONECT  100   99                                                                
CONECT  101   98  102  105  106                                                 
CONECT  102  101  103  107  108                                                 
CONECT  103   97  102  109  110                                                 
CONECT  104   98                                                                
CONECT  105  101                                                                
CONECT  106  101                                                                
CONECT  107  102                                                                
CONECT  108  102                                                                
CONECT  109  103                                                                
CONECT  110  103                                                                
CONECT  111   99                                                                
CONECT  113  125                                                                
CONECT  125  113  126  136                                                      
CONECT  126  125  127  129  137                                                 
CONECT  127  126  128  145                                                      
CONECT  128  127                                                                
CONECT  129  126  130  138  139                                                 
CONECT  130  129  131  132                                                      
CONECT  131  130  133  140                                                      
CONECT  132  130  134  141                                                      
CONECT  133  131  135  142                                                      
CONECT  134  132  135  143                                                      
CONECT  135  133  134  144                                                      
CONECT  136  125                                                                
CONECT  137  126                                                                
CONECT  138  129                                                                
CONECT  139  129                                                                
CONECT  140  131                                                                
CONECT  141  132                                                                
CONECT  142  133                                                                
CONECT  143  134                                                                
CONECT  144  135                                                                
CONECT  145  127                                                                
CONECT  147    1                                                                
CIS_PEPTIDE_BOND_COUNT 0
HBOND_COUNT 5
RMSD 0.308
score -20.557
silent_score -20.557
