# Supplementary material for: Accurate de novo design of membrane-traversing macrocycles
Source: Cell. 2022 Sep 15;185(19):3520–3532.e26. doi: 10.1016/j.cell.2022.07.019 (PMC9490236; doi:10.1016/j.cell.2022.07.019)
Supplement: Data S2. Amino acid sequences and computational models, related to Figures 1 and 3 [file mmc6.zip › Supplemental_Data_File_2/design_models/10-mers/D10.31.pdb]

HEADER                                            21-FEB-20   XXXX              
EXPDTA    THEORETICAL MODEL                                                     
REMARK 220                                                                      
REMARK 220 EXPERIMENTAL DETAILS                                                 
REMARK 220  EXPERIMENT TYPE                : THEORETICAL MODELLING              
REMARK 220  DATE OF DATA COLLECTION        : 21-FEB-20                          
REMARK 220                                                                      
REMARK 220 REMARK: MODEL GENERATED BY ROSETTA                                   
REMARK 220  VERSION 2019.50.post.dev+96.master.4bb7883abb1                      
LINK         N   PHE A   1                 C   DLE A  10                  1.33  
ATOM      1  N   PHE A   1      -2.672  12.826   9.733  1.00  0.00           N  
ATOM      2  CA  PHE A   1      -1.381  12.958  10.381  1.00  0.00           C  
ATOM      3  C   PHE A   1      -0.184  12.440   9.529  1.00  0.00           C  
ATOM      4  O   PHE A   1      -0.203  11.313   9.035  1.00  0.00           O  
ATOM      5  CB  PHE A   1      -1.327  12.282  11.744  1.00  0.00           C  
ATOM      6  CG  PHE A   1       0.049  12.348  12.314  1.00  0.00           C  
ATOM      7  CD1 PHE A   1       0.503  13.460  12.992  1.00  0.00           C  
ATOM      8  CD2 PHE A   1       0.929  11.290  12.097  1.00  0.00           C  
ATOM      9  CE1 PHE A   1       1.800  13.513  13.445  1.00  0.00           C  
ATOM     10  CE2 PHE A   1       2.215  11.344  12.544  1.00  0.00           C  
ATOM     11  CZ  PHE A   1       2.655  12.457  13.219  1.00  0.00           C  
ATOM     12  H   PHE A   1      -3.460  12.492  10.270  1.00  0.00           H  
ATOM     13  HA  PHE A   1      -1.296  14.015  10.597  1.00  0.00           H  
ATOM     14 1HB  PHE A   1      -2.012  12.773  12.430  1.00  0.00           H  
ATOM     15 2HB  PHE A   1      -1.616  11.264  11.664  1.00  0.00           H  
ATOM     16  HD1 PHE A   1      -0.170  14.301  13.159  1.00  0.00           H  
ATOM     17  HD2 PHE A   1       0.581  10.411  11.549  1.00  0.00           H  
ATOM     18  HE1 PHE A   1       2.155  14.395  13.979  1.00  0.00           H  
ATOM     19  HE2 PHE A   1       2.892  10.509  12.360  1.00  0.00           H  
ATOM     20  HZ  PHE A   1       3.683  12.504  13.573  1.00  0.00           H  
ATOM     21  N   DAL A   2       0.950  13.241   9.301  1.00  0.00           N  
ATOM     22  CA  DAL A   2       2.117  12.619   8.563  1.00  0.00           C  
ATOM     23  C   DAL A   2       1.897  12.432   7.034  1.00  0.00           C  
ATOM     24  O   DAL A   2       2.840  12.024   6.335  1.00  0.00           O  
ATOM     25  CB  DAL A   2       3.466  13.355   8.813  1.00  0.00           C  
ATOM     26  CN  DAL A   2       0.925  14.724   9.616  1.00  0.00           C  
ATOM     27  HA  DAL A   2       2.268  11.617   8.993  1.00  0.00           H  
ATOM     28 1HB  DAL A   2       4.289  12.804   8.339  1.00  0.00           H  
ATOM     29 2HB  DAL A   2       3.658  13.404   9.890  1.00  0.00           H  
ATOM     30 3HB  DAL A   2       3.469  14.357   8.403  1.00  0.00           H  
ATOM     31 1HN  DAL A   2       1.782  15.285   9.293  1.00  0.00           H  
ATOM     32 2HN  DAL A   2       0.836  14.886  10.677  1.00  0.00           H  
ATOM     33 3HN  DAL A   2       0.066  15.168   9.121  1.00  0.00           H  
ATOM     34  N   DLE A   3       0.646  12.621   6.498  1.00  0.00           N  
ATOM     35  CA  DLE A   3       0.315  12.343   5.087  1.00  0.00           C  
ATOM     36  C   DLE A   3       0.197  10.821   4.921  1.00  0.00           C  
ATOM     37  O   DLE A   3       0.226  10.302   3.805  1.00  0.00           O  
ATOM     38  CB  DLE A   3      -1.034  12.970   4.731  1.00  0.00           C  
ATOM     39  CG  DLE A   3      -1.151  14.510   4.763  1.00  0.00           C  
ATOM     40  CD1 DLE A   3      -2.620  14.878   4.529  1.00  0.00           C  
ATOM     41  CD2 DLE A   3      -0.254  15.145   3.692  1.00  0.00           C  
ATOM     42  H   DLE A   3      -0.133  12.959   7.073  1.00  0.00           H  
ATOM     43  HA  DLE A   3       1.102  12.711   4.428  1.00  0.00           H  
ATOM     44 1HB  DLE A   3      -1.749  12.586   5.418  1.00  0.00           H  
ATOM     45 2HB  DLE A   3      -1.312  12.636   3.732  1.00  0.00           H  
ATOM     46  HG  DLE A   3      -0.859  14.880   5.746  1.00  0.00           H  
ATOM     47 1HD1 DLE A   3      -2.735  15.961   4.564  1.00  0.00           H  
ATOM     48 2HD1 DLE A   3      -3.232  14.426   5.306  1.00  0.00           H  
ATOM     49 3HD1 DLE A   3      -2.940  14.511   3.555  1.00  0.00           H  
ATOM     50 1HD2 DLE A   3      -0.364  16.229   3.730  1.00  0.00           H  
ATOM     51 2HD2 DLE A   3      -0.550  14.785   2.706  1.00  0.00           H  
ATOM     52 3HD2 DLE A   3       0.785  14.889   3.874  1.00  0.00           H  
ATOM     53  N   ILE A   4       0.076  10.111   6.052  1.00  0.00           N  
ATOM     54  CA  ILE A   4      -0.003   8.660   6.058  1.00  0.00           C  
ATOM     55  C   ILE A   4      -1.446   8.166   5.817  1.00  0.00           C  
ATOM     56  O   ILE A   4      -2.345   8.503   6.594  1.00  0.00           O  
ATOM     57  CB  ILE A   4       0.482   8.165   7.430  1.00  0.00           C  
ATOM     58  CG1 ILE A   4       1.936   8.633   7.668  1.00  0.00           C  
ATOM     59  CG2 ILE A   4       0.438   6.626   7.449  1.00  0.00           C  
ATOM     60  CD1 ILE A   4       2.402   8.514   9.110  1.00  0.00           C  
ATOM     61  H   ILE A   4       0.052  10.609   6.950  1.00  0.00           H  
ATOM     62  HA  ILE A   4       0.686   8.285   5.314  1.00  0.00           H  
ATOM     63  HB  ILE A   4      -0.147   8.590   8.216  1.00  0.00           H  
ATOM     64 1HG1 ILE A   4       2.598   8.043   7.042  1.00  0.00           H  
ATOM     65 2HG1 ILE A   4       2.028   9.660   7.376  1.00  0.00           H  
ATOM     66 1HG2 ILE A   4       0.776   6.249   8.402  1.00  0.00           H  
ATOM     67 2HG2 ILE A   4      -0.561   6.283   7.284  1.00  0.00           H  
ATOM     68 3HG2 ILE A   4       1.079   6.236   6.661  1.00  0.00           H  
ATOM     69 1HD1 ILE A   4       3.428   8.872   9.185  1.00  0.00           H  
ATOM     70 2HD1 ILE A   4       1.755   9.130   9.741  1.00  0.00           H  
ATOM     71 3HD1 ILE A   4       2.359   7.487   9.446  1.00  0.00           H  
ATOM     72  N   PRO A   5      -1.714   7.337   4.791  1.00  0.00           N  
ATOM     73  CA  PRO A   5      -3.040   6.847   4.532  1.00  0.00           C  
ATOM     74  C   PRO A   5      -3.503   6.042   5.745  1.00  0.00           C  
ATOM     75  O   PRO A   5      -2.673   5.525   6.482  1.00  0.00           O  
ATOM     76  CB  PRO A   5      -2.855   5.943   3.304  1.00  0.00           C  
ATOM     77  CG  PRO A   5      -1.573   6.436   2.659  1.00  0.00           C  
ATOM     78  CD  PRO A   5      -0.697   6.914   3.816  1.00  0.00           C  
ATOM     79  HA  PRO A   5      -3.660   7.720   4.318  1.00  0.00           H  
ATOM     80 1HB  PRO A   5      -2.799   4.887   3.615  1.00  0.00           H  
ATOM     81 2HB  PRO A   5      -3.721   6.033   2.632  1.00  0.00           H  
ATOM     82 1HG  PRO A   5      -1.104   5.624   2.082  1.00  0.00           H  
ATOM     83 2HG  PRO A   5      -1.796   7.242   1.943  1.00  0.00           H  
ATOM     84 1HD  PRO A   5      -0.060   6.119   4.226  1.00  0.00           H  
ATOM     85 2HD  PRO A   5      -0.126   7.771   3.429  1.00  0.00           H  
ATOM     86  N   DPR A   6      -4.802   5.833   5.943  1.00  0.00           N  
ATOM     87  CA  DPR A   6      -5.388   5.073   7.037  1.00  0.00           C  
ATOM     88  C   DPR A   6      -5.130   5.682   8.432  1.00  0.00           C  
ATOM     89  O   DPR A   6      -5.478   5.056   9.434  1.00  0.00           O  
ATOM     90  CB  DPR A   6      -6.883   5.108   6.679  1.00  0.00           C  
ATOM     91  CG  DPR A   6      -7.066   6.312   5.816  1.00  0.00           C  
ATOM     92  CD  DPR A   6      -5.805   6.392   5.007  1.00  0.00           C  
ATOM     93  HA  DPR A   6      -5.008   4.042   6.999  1.00  0.00           H  
ATOM     94 1HB  DPR A   6      -7.481   5.161   7.602  1.00  0.00           H  
ATOM     95 2HB  DPR A   6      -7.169   4.173   6.172  1.00  0.00           H  
ATOM     96 1HG  DPR A   6      -7.221   7.205   6.445  1.00  0.00           H  
ATOM     97 2HG  DPR A   6      -7.967   6.200   5.194  1.00  0.00           H  
ATOM     98 1HD  DPR A   6      -5.653   7.426   4.793  1.00  0.00           H  
ATOM     99 2HD  DPR A   6      -5.866   5.786   4.093  1.00  0.00           H  
ATOM    100  N   VAL A   7      -4.605   6.911   8.517  1.00  0.00           N  
ATOM    101  CA  VAL A   7      -4.398   7.536   9.814  1.00  0.00           C  
ATOM    102  C   VAL A   7      -5.388   8.691   9.974  1.00  0.00           C  
ATOM    103  O   VAL A   7      -5.405   9.589   9.139  1.00  0.00           O  
ATOM    104  CB  VAL A   7      -2.948   8.033   9.944  1.00  0.00           C  
ATOM    105  CG1 VAL A   7      -2.723   8.733  11.251  1.00  0.00           C  
ATOM    106  CG2 VAL A   7      -2.043   6.855   9.855  1.00  0.00           C  
ATOM    107  H   VAL A   7      -4.286   7.420   7.688  1.00  0.00           H  
ATOM    108  HA  VAL A   7      -4.523   6.779  10.576  1.00  0.00           H  
ATOM    109  HB  VAL A   7      -2.727   8.742   9.133  1.00  0.00           H  
ATOM    110 1HG1 VAL A   7      -1.684   9.046  11.297  1.00  0.00           H  
ATOM    111 2HG1 VAL A   7      -3.371   9.601  11.330  1.00  0.00           H  
ATOM    112 3HG1 VAL A   7      -2.930   8.050  12.072  1.00  0.00           H  
ATOM    113 1HG2 VAL A   7      -1.015   7.183   9.942  1.00  0.00           H  
ATOM    114 2HG2 VAL A   7      -2.270   6.161  10.662  1.00  0.00           H  
ATOM    115 3HG2 VAL A   7      -2.192   6.359   8.904  1.00  0.00           H  
ATOM    116  N   PRO A   8      -6.227   8.724  11.013  1.00  0.00           N  
ATOM    117  CA  PRO A   8      -7.211   9.756  11.169  1.00  0.00           C  
ATOM    118  C   PRO A   8      -6.540  11.144  11.190  1.00  0.00           C  
ATOM    119  O   PRO A   8      -5.326  11.198  11.465  1.00  0.00           O  
ATOM    120  CB  PRO A   8      -7.855   9.419  12.525  1.00  0.00           C  
ATOM    121  CG  PRO A   8      -7.606   7.941  12.710  1.00  0.00           C  
ATOM    122  CD  PRO A   8      -6.263   7.669  12.044  1.00  0.00           C  
ATOM    123  HA  PRO A   8      -7.921   9.636  10.337  1.00  0.00           H  
ATOM    124 1HB  PRO A   8      -7.403  10.033  13.320  1.00  0.00           H  
ATOM    125 2HB  PRO A   8      -8.926   9.660  12.508  1.00  0.00           H  
ATOM    126 1HG  PRO A   8      -7.602   7.691  13.784  1.00  0.00           H  
ATOM    127 2HG  PRO A   8      -8.421   7.361  12.254  1.00  0.00           H  
ATOM    128 1HD  PRO A   8      -5.416   7.761  12.738  1.00  0.00           H  
ATOM    129 2HD  PRO A   8      -6.348   6.666  11.594  1.00  0.00           H  
ATOM    130  N   DAL A   9      -7.287  12.296  10.925  1.00  0.00           N  
ATOM    131  CA  DAL A   9      -6.560  13.622  10.992  1.00  0.00           C  
ATOM    132  C   DAL A   9      -5.693  13.896   9.719  1.00  0.00           C  
ATOM    133  O   DAL A   9      -5.432  15.061   9.384  1.00  0.00           O  
ATOM    134  CB  DAL A   9      -7.512  14.827  11.270  1.00  0.00           C  
ATOM    135  CN  DAL A   9      -8.676  12.184  10.320  1.00  0.00           C  
ATOM    136  HA  DAL A   9      -5.881  13.594  11.859  1.00  0.00           H  
ATOM    137 1HB  DAL A   9      -6.927  15.748  11.382  1.00  0.00           H  
ATOM    138 2HB  DAL A   9      -8.064  14.651  12.198  1.00  0.00           H  
ATOM    139 3HB  DAL A   9      -8.215  14.985  10.460  1.00  0.00           H  
ATOM    140 1HN  DAL A   9      -8.628  11.874   9.280  1.00  0.00           H  
ATOM    141 2HN  DAL A   9      -9.232  13.102  10.349  1.00  0.00           H  
ATOM    142 3HN  DAL A   9      -9.271  11.465  10.870  1.00  0.00           H  
ATOM    143  N   DLE A  10      -5.159  12.821   9.044  1.00  0.00           N  
ATOM    144  CA  DLE A  10      -4.249  12.947   7.902  1.00  0.00           C  
ATOM    145  C   DLE A  10      -2.846  13.132   8.452  1.00  0.00           C  
ATOM    146  O   DLE A  10      -1.936  13.545   7.733  1.00  0.00           O  
ATOM    147  CB  DLE A  10      -4.287  11.675   7.060  1.00  0.00           C  
ATOM    148  CG  DLE A  10      -5.614  11.314   6.396  1.00  0.00           C  
ATOM    149  CD1 DLE A  10      -5.443   9.971   5.732  1.00  0.00           C  
ATOM    150  CD2 DLE A  10      -6.015  12.389   5.371  1.00  0.00           C  
ATOM    151  H   DLE A  10      -5.419  11.900   9.366  1.00  0.00           H  
ATOM    152  HA  DLE A  10      -4.500  13.818   7.298  1.00  0.00           H  
ATOM    153 1HB  DLE A  10      -3.972  10.843   7.682  1.00  0.00           H  
ATOM    154 2HB  DLE A  10      -3.570  11.768   6.271  1.00  0.00           H  
ATOM    155  HG  DLE A  10      -6.393  11.221   7.154  1.00  0.00           H  
ATOM    156 1HD1 DLE A  10      -6.381   9.681   5.264  1.00  0.00           H  
ATOM    157 2HD1 DLE A  10      -5.163   9.230   6.488  1.00  0.00           H  
ATOM    158 3HD1 DLE A  10      -4.657  10.030   4.979  1.00  0.00           H  
ATOM    159 1HD2 DLE A  10      -6.955  12.102   4.899  1.00  0.00           H  
ATOM    160 2HD2 DLE A  10      -5.238  12.473   4.608  1.00  0.00           H  
ATOM    161 3HD2 DLE A  10      -6.146  13.348   5.861  1.00  0.00           H  
TER                                                                             
CONECT    1  145                                                                
CONECT    3   21                                                                
CONECT   21    3   22   26                                                      
CONECT   22   21   23   25   27                                                 
CONECT   23   22   24   34                                                      
CONECT   24   23                                                                
CONECT   25   22   28   29   30                                                 
CONECT   26   21   31   32   33                                                 
CONECT   27   22                                                                
CONECT   28   25                                                                
CONECT   29   25                                                                
CONECT   30   25                                                                
CONECT   31   26                                                                
CONECT   32   26                                                                
CONECT   33   26                                                                
CONECT   34   23   35   42                                                      
CONECT   35   34   36   38   43                                                 
CONECT   36   35   37   53                                                      
CONECT   37   36                                                                
CONECT   38   35   39   44   45                                                 
CONECT   39   38   40   41   46                                                 
CONECT   40   39   47   48   49                                                 
CONECT   41   39   50   51   52                                                 
CONECT   42   34                                                                
CONECT   43   35                                                                
CONECT   44   38                                                                
CONECT   45   38                                                                
CONECT   46   39                                                                
CONECT   47   40                                                                
CONECT   48   40                                                                
CONECT   49   40                                                                
CONECT   50   41                                                                
CONECT   51   41                                                                
CONECT   52   41                                                                
CONECT   53   36                                                                
CONECT   74   86                                                                
CONECT   86   74   87   92                                                      
CONECT   87   86   88   90   93                                                 
CONECT   88   87   89  100                                                      
CONECT   89   88                                                                
CONECT   90   87   91   94   95                                                 
CONECT   91   90   92   96   97                                                 
CONECT   92   86   91   98   99                                                 
CONECT   93   87                                                                
CONECT   94   90                                                                
CONECT   95   90                                                                
CONECT   96   91                                                                
CONECT   97   91                                                                
CONECT   98   92                                                                
CONECT   99   92                                                                
CONECT  100   88                                                                
CONECT  118  130                                                                
CONECT  130  118  131  135                                                      
CONECT  131  130  132  134  136                                                 
CONECT  132  131  133  143                                                      
CONECT  133  132                                                                
CONECT  134  131  137  138  139                                                 
CONECT  135  130  140  141  142                                                 
CONECT  136  131                                                                
CONECT  137  134                                                                
CONECT  138  134                                                                
CONECT  139  134                                                                
CONECT  140  135                                                                
CONECT  141  135                                                                
CONECT  142  135                                                                
CONECT  143  132  144  151                                                      
CONECT  144  143  145  147  152                                                 
CONECT  145    1  144  146                                                      
CONECT  146  145                                                                
CONECT  147  144  148  153  154                                                 
CONECT  148  147  149  150  155                                                 
CONECT  149  148  156  157  158                                                 
CONECT  150  148  159  160  161                                                 
CONECT  151  143                                                                
CONECT  152  144                                                                
CONECT  153  147                                                                
CONECT  154  147                                                                
CONECT  155  148                                                                
CONECT  156  149                                                                
CONECT  157  149                                                                
CONECT  158  149                                                                
CONECT  159  150                                                                
CONECT  160  150                                                                
CONECT  161  150                                                                
C6s 0
end_unsatselection_count 0
nme_count 2
nme_count2 2
oversat 0
score -12.206
silent_score -12.206
time 39
total_hbonds -5
