# Supplementary material for: Accurate de novo design of membrane-traversing macrocycles
Source: Cell. 2022 Sep 15;185(19):3520–3532.e26. doi: 10.1016/j.cell.2022.07.019 (PMC9490236; doi:10.1016/j.cell.2022.07.019)
Supplement: Data S2. Amino acid sequences and computational models, related to Figures 1 and 3 [file mmc6.zip › Supplemental_Data_File_2/design_models/10-mers/D10.27.pdb]

HEADER                                            10-FEB-20   XXXX              
EXPDTA    THEORETICAL MODEL                                                     
REMARK 220                                                                      
REMARK 220 EXPERIMENTAL DETAILS                                                 
REMARK 220  EXPERIMENT TYPE                : THEORETICAL MODELLING              
REMARK 220  DATE OF DATA COLLECTION        : 10-FEB-20                          
REMARK 220                                                                      
REMARK 220 REMARK: MODEL GENERATED BY ROSETTA                                   
REMARK 220  VERSION 2019.50.post.dev+96.master.4bb7883abb1                      
LINK         N   PRO A   1                 C   PHE A  10                  1.33  
ATOM      1  N   PRO A   1      13.156   7.127  -0.682  1.00  0.00           N  
ATOM      2  CA  PRO A   1      12.237   8.222  -0.395  1.00  0.00           C  
ATOM      3  C   PRO A   1      11.318   8.607  -1.554  1.00  0.00           C  
ATOM      4  O   PRO A   1      11.547   9.608  -2.235  1.00  0.00           O  
ATOM      5  CB  PRO A   1      13.210   9.359  -0.049  1.00  0.00           C  
ATOM      6  CG  PRO A   1      14.449   9.060  -0.842  1.00  0.00           C  
ATOM      7  CD  PRO A   1      14.577   7.545  -0.788  1.00  0.00           C  
ATOM      8  HA  PRO A   1      11.629   7.957   0.478  1.00  0.00           H  
ATOM      9 1HB  PRO A   1      12.762  10.330  -0.311  1.00  0.00           H  
ATOM     10 2HB  PRO A   1      13.394   9.381   1.030  1.00  0.00           H  
ATOM     11 1HG  PRO A   1      14.329   9.433  -1.876  1.00  0.00           H  
ATOM     12 2HG  PRO A   1      15.318   9.584  -0.413  1.00  0.00           H  
ATOM     13 1HD  PRO A   1      15.039   7.245  -1.709  1.00  0.00           H  
ATOM     14 2HD  PRO A   1      15.150   7.226   0.100  1.00  0.00           H  
ATOM     15  N   DVA A   2      10.261   7.832  -1.809  1.00  0.00           N  
ATOM     16  CA  DVA A   2       9.381   8.138  -2.941  1.00  0.00           C  
ATOM     17  C   DVA A   2       9.114   6.866  -3.753  1.00  0.00           C  
ATOM     18  O   DVA A   2       9.171   5.752  -3.213  1.00  0.00           O  
ATOM     19  CB  DVA A   2       8.036   8.769  -2.444  1.00  0.00           C  
ATOM     20  CG1 DVA A   2       8.318  10.062  -1.702  1.00  0.00           C  
ATOM     21  CG2 DVA A   2       7.309   7.826  -1.593  1.00  0.00           C  
ATOM     22  H   DVA A   2      10.089   6.992  -1.228  1.00  0.00           H  
ATOM     23  HA  DVA A   2       9.894   8.861  -3.572  1.00  0.00           H  
ATOM     24  HB  DVA A   2       7.413   9.010  -3.274  1.00  0.00           H  
ATOM     25 1HG1 DVA A   2       7.379  10.509  -1.377  1.00  0.00           H  
ATOM     26 2HG1 DVA A   2       8.839  10.752  -2.367  1.00  0.00           H  
ATOM     27 3HG1 DVA A   2       8.936   9.865  -0.833  1.00  0.00           H  
ATOM     28 1HG2 DVA A   2       6.378   8.271  -1.252  1.00  0.00           H  
ATOM     29 2HG2 DVA A   2       7.926   7.627  -0.774  1.00  0.00           H  
ATOM     30 3HG2 DVA A   2       7.090   6.910  -2.134  1.00  0.00           H  
ATOM     31  N   DPR A   3       8.786   6.967  -5.044  1.00  0.00           N  
ATOM     32  CA  DPR A   3       8.453   5.836  -5.875  1.00  0.00           C  
ATOM     33  C   DPR A   3       7.147   5.214  -5.407  1.00  0.00           C  
ATOM     34  O   DPR A   3       6.074   5.565  -5.896  1.00  0.00           O  
ATOM     35  CB  DPR A   3       8.352   6.469  -7.269  1.00  0.00           C  
ATOM     36  CG  DPR A   3       7.975   7.903  -7.023  1.00  0.00           C  
ATOM     37  CD  DPR A   3       8.710   8.279  -5.749  1.00  0.00           C  
ATOM     38  HA  DPR A   3       9.270   5.101  -5.842  1.00  0.00           H  
ATOM     39 1HB  DPR A   3       7.600   5.931  -7.867  1.00  0.00           H  
ATOM     40 2HB  DPR A   3       9.311   6.364  -7.798  1.00  0.00           H  
ATOM     41 1HG  DPR A   3       6.878   7.987  -6.919  1.00  0.00           H  
ATOM     42 2HG  DPR A   3       8.260   8.528  -7.884  1.00  0.00           H  
ATOM     43 1HD  DPR A   3       8.103   9.008  -5.247  1.00  0.00           H  
ATOM     44 2HD  DPR A   3       9.712   8.668  -5.971  1.00  0.00           H  
ATOM     45  N   VAL A   4       7.265   4.284  -4.457  1.00  0.00           N  
ATOM     46  CA  VAL A   4       6.104   3.623  -3.864  1.00  0.00           C  
ATOM     47  C   VAL A   4       6.040   3.630  -2.326  1.00  0.00           C  
ATOM     48  O   VAL A   4       5.054   3.164  -1.753  1.00  0.00           O  
ATOM     49  CB  VAL A   4       6.052   2.150  -4.337  1.00  0.00           C  
ATOM     50  CG1 VAL A   4       5.896   2.101  -5.854  1.00  0.00           C  
ATOM     51  CG2 VAL A   4       7.334   1.400  -3.899  1.00  0.00           C  
ATOM     52  H   VAL A   4       8.204   4.097  -4.114  1.00  0.00           H  
ATOM     53  HA  VAL A   4       5.211   4.131  -4.230  1.00  0.00           H  
ATOM     54  HB  VAL A   4       5.178   1.669  -3.899  1.00  0.00           H  
ATOM     55 1HG1 VAL A   4       5.833   1.064  -6.179  1.00  0.00           H  
ATOM     56 2HG1 VAL A   4       4.984   2.627  -6.138  1.00  0.00           H  
ATOM     57 3HG1 VAL A   4       6.747   2.573  -6.332  1.00  0.00           H  
ATOM     58 1HG2 VAL A   4       7.275   0.364  -4.232  1.00  0.00           H  
ATOM     59 2HG2 VAL A   4       8.207   1.870  -4.341  1.00  0.00           H  
ATOM     60 3HG2 VAL A   4       7.421   1.418  -2.815  1.00  0.00           H  
ATOM     61  N   VAL A   5       7.104   4.068  -1.660  1.00  0.00           N  
ATOM     62  CA  VAL A   5       7.162   4.023  -0.200  1.00  0.00           C  
ATOM     63  C   VAL A   5       7.891   5.233   0.396  1.00  0.00           C  
ATOM     64  O   VAL A   5       8.988   5.546  -0.048  1.00  0.00           O  
ATOM     65  CB  VAL A   5       7.850   2.688   0.223  1.00  0.00           C  
ATOM     66  CG1 VAL A   5       9.217   2.573  -0.427  1.00  0.00           C  
ATOM     67  CG2 VAL A   5       8.031   2.608   1.748  1.00  0.00           C  
ATOM     68  H   VAL A   5       7.894   4.465  -2.173  1.00  0.00           H  
ATOM     69  HA  VAL A   5       6.135   3.998   0.148  1.00  0.00           H  
ATOM     70  HB  VAL A   5       7.242   1.849  -0.116  1.00  0.00           H  
ATOM     71 1HG1 VAL A   5       9.669   1.644  -0.124  1.00  0.00           H  
ATOM     72 2HG1 VAL A   5       9.122   2.593  -1.505  1.00  0.00           H  
ATOM     73 3HG1 VAL A   5       9.847   3.370  -0.137  1.00  0.00           H  
ATOM     74 1HG2 VAL A   5       8.506   1.667   1.999  1.00  0.00           H  
ATOM     75 2HG2 VAL A   5       8.652   3.425   2.100  1.00  0.00           H  
ATOM     76 3HG2 VAL A   5       7.070   2.650   2.236  1.00  0.00           H  
ATOM     77  N   PRO A   6       7.375   5.916   1.432  1.00  0.00           N  
ATOM     78  CA  PRO A   6       8.038   7.027   2.109  1.00  0.00           C  
ATOM     79  C   PRO A   6       9.161   6.528   3.017  1.00  0.00           C  
ATOM     80  O   PRO A   6       9.059   6.630   4.239  1.00  0.00           O  
ATOM     81  CB  PRO A   6       6.890   7.645   2.909  1.00  0.00           C  
ATOM     82  CG  PRO A   6       5.989   6.480   3.233  1.00  0.00           C  
ATOM     83  CD  PRO A   6       6.042   5.589   1.990  1.00  0.00           C  
ATOM     84  HA  PRO A   6       8.430   7.743   1.375  1.00  0.00           H  
ATOM     85 1HB  PRO A   6       7.282   8.146   3.809  1.00  0.00           H  
ATOM     86 2HB  PRO A   6       6.389   8.419   2.308  1.00  0.00           H  
ATOM     87 1HG  PRO A   6       6.356   5.968   4.139  1.00  0.00           H  
ATOM     88 2HG  PRO A   6       4.973   6.839   3.464  1.00  0.00           H  
ATOM     89 1HD  PRO A   6       5.971   4.559   2.317  1.00  0.00           H  
ATOM     90 2HD  PRO A   6       5.245   5.857   1.277  1.00  0.00           H  
ATOM     91  N   DVA A   7      10.204   5.965   2.416  1.00  0.00           N  
ATOM     92  CA  DVA A   7      11.311   5.369   3.140  1.00  0.00           C  
ATOM     93  C   DVA A   7      11.422   3.935   2.662  1.00  0.00           C  
ATOM     94  O   DVA A   7      11.463   3.720   1.462  1.00  0.00           O  
ATOM     95  CB  DVA A   7      12.622   6.125   2.845  1.00  0.00           C  
ATOM     96  CG1 DVA A   7      13.815   5.470   3.518  1.00  0.00           C  
ATOM     97  CG2 DVA A   7      12.475   7.554   3.313  1.00  0.00           C  
ATOM     98  H   DVA A   7      10.218   5.906   1.381  1.00  0.00           H  
ATOM     99  HA  DVA A   7      11.092   5.422   4.201  1.00  0.00           H  
ATOM    100  HB  DVA A   7      12.805   6.102   1.811  1.00  0.00           H  
ATOM    101 1HG1 DVA A   7      14.714   6.032   3.269  1.00  0.00           H  
ATOM    102 2HG1 DVA A   7      13.931   4.442   3.166  1.00  0.00           H  
ATOM    103 3HG1 DVA A   7      13.679   5.476   4.594  1.00  0.00           H  
ATOM    104 1HG2 DVA A   7      13.388   8.102   3.095  1.00  0.00           H  
ATOM    105 2HG2 DVA A   7      12.294   7.562   4.385  1.00  0.00           H  
ATOM    106 3HG2 DVA A   7      11.642   8.029   2.809  1.00  0.00           H  
ATOM    107  N   DPR A   8      11.490   2.916   3.520  1.00  0.00           N  
ATOM    108  CA  DPR A   8      11.592   1.519   3.129  1.00  0.00           C  
ATOM    109  C   DPR A   8      12.967   1.173   2.564  1.00  0.00           C  
ATOM    110  O   DPR A   8      13.717   0.396   3.151  1.00  0.00           O  
ATOM    111  CB  DPR A   8      11.306   0.800   4.451  1.00  0.00           C  
ATOM    112  CG  DPR A   8      11.824   1.740   5.507  1.00  0.00           C  
ATOM    113  CD  DPR A   8      11.474   3.132   4.980  1.00  0.00           C  
ATOM    114  HA  DPR A   8      10.811   1.293   2.391  1.00  0.00           H  
ATOM    115 1HB  DPR A   8      11.810  -0.180   4.466  1.00  0.00           H  
ATOM    116 2HB  DPR A   8      10.229   0.604   4.546  1.00  0.00           H  
ATOM    117 1HG  DPR A   8      12.910   1.593   5.636  1.00  0.00           H  
ATOM    118 2HG  DPR A   8      11.356   1.517   6.480  1.00  0.00           H  
ATOM    119 1HD  DPR A   8      12.258   3.820   5.299  1.00  0.00           H  
ATOM    120 2HD  DPR A   8      10.474   3.451   5.317  1.00  0.00           H  
ATOM    121  N   PHE A   9      13.285   1.771   1.419  1.00  0.00           N  
ATOM    122  CA  PHE A   9      14.545   1.598   0.739  1.00  0.00           C  
ATOM    123  C   PHE A   9      14.790   2.832  -0.109  1.00  0.00           C  
ATOM    124  O   PHE A   9      15.889   3.042  -0.631  1.00  0.00           O  
ATOM    125  CB  PHE A   9      14.456   0.340  -0.129  1.00  0.00           C  
ATOM    126  CG  PHE A   9      13.409   0.435  -1.220  1.00  0.00           C  
ATOM    127  CD1 PHE A   9      13.725   0.937  -2.472  1.00  0.00           C  
ATOM    128  CD2 PHE A   9      12.104   0.025  -0.986  1.00  0.00           C  
ATOM    129  CE1 PHE A   9      12.764   1.035  -3.460  1.00  0.00           C  
ATOM    130  CE2 PHE A   9      11.146   0.118  -1.976  1.00  0.00           C  
ATOM    131  CZ  PHE A   9      11.476   0.628  -3.211  1.00  0.00           C  
ATOM    132  H   PHE A   9      12.612   2.406   0.994  1.00  0.00           H  
ATOM    133  HA  PHE A   9      15.349   1.505   1.470  1.00  0.00           H  
ATOM    134 1HB  PHE A   9      15.420   0.152  -0.596  1.00  0.00           H  
ATOM    135 2HB  PHE A   9      14.223  -0.518   0.500  1.00  0.00           H  
ATOM    136  HD1 PHE A   9      14.750   1.263  -2.672  1.00  0.00           H  
ATOM    137  HD2 PHE A   9      11.838  -0.375  -0.006  1.00  0.00           H  
ATOM    138  HE1 PHE A   9      13.032   1.437  -4.439  1.00  0.00           H  
ATOM    139  HE2 PHE A   9      10.124  -0.209  -1.779  1.00  0.00           H  
ATOM    140  HZ  PHE A   9      10.719   0.703  -3.990  1.00  0.00           H  
ATOM    141  N   PHE A  10      13.736   3.624  -0.288  1.00  0.00           N  
ATOM    142  CA  PHE A  10      13.814   4.815  -1.131  1.00  0.00           C  
ATOM    143  C   PHE A  10      12.729   5.877  -0.829  1.00  0.00           C  
ATOM    144  O   PHE A  10      11.544   5.558  -0.733  1.00  0.00           O  
ATOM    145  CB  PHE A  10      13.714   4.416  -2.611  1.00  0.00           C  
ATOM    146  CG  PHE A  10      13.768   5.533  -3.567  1.00  0.00           C  
ATOM    147  CD1 PHE A  10      14.970   6.011  -4.046  1.00  0.00           C  
ATOM    148  CD2 PHE A  10      12.602   6.135  -3.973  1.00  0.00           C  
ATOM    149  CE1 PHE A  10      14.993   7.077  -4.910  1.00  0.00           C  
ATOM    150  CE2 PHE A  10      12.621   7.196  -4.832  1.00  0.00           C  
ATOM    151  CZ  PHE A  10      13.814   7.671  -5.300  1.00  0.00           C  
ATOM    152  H   PHE A  10      12.863   3.400   0.168  1.00  0.00           H  
ATOM    153  HA  PHE A  10      14.801   5.220  -0.961  1.00  0.00           H  
ATOM    154 1HB  PHE A  10      14.527   3.736  -2.850  1.00  0.00           H  
ATOM    155 2HB  PHE A  10      12.781   3.880  -2.768  1.00  0.00           H  
ATOM    156  HD1 PHE A  10      15.902   5.540  -3.726  1.00  0.00           H  
ATOM    157  HD2 PHE A  10      11.656   5.754  -3.584  1.00  0.00           H  
ATOM    158  HE1 PHE A  10      15.944   7.457  -5.285  1.00  0.00           H  
ATOM    159  HE2 PHE A  10      11.699   7.665  -5.137  1.00  0.00           H  
ATOM    160  HZ  PHE A  10      13.831   8.520  -5.982  1.00  0.00           H  
TER                                                                             
CONECT    3   15                                                                
CONECT   15    3   16   22                                                      
CONECT   16   15   17   19   23                                                 
CONECT   17   16   18   31                                                      
CONECT   18   17                                                                
CONECT   19   16   20   21   24                                                 
CONECT   20   19   25   26   27                                                 
CONECT   21   19   28   29   30                                                 
CONECT   22   15                                                                
CONECT   23   16                                                                
CONECT   24   19                                                                
CONECT   25   20                                                                
CONECT   26   20                                                                
CONECT   27   20                                                                
CONECT   28   21                                                                
CONECT   29   21                                                                
CONECT   30   21                                                                
CONECT   31   17   32   37                                                      
CONECT   32   31   33   35   38                                                 
CONECT   33   32   34   45                                                      
CONECT   34   33                                                                
CONECT   35   32   36   39   40                                                 
CONECT   36   35   37   41   42                                                 
CONECT   37   31   36   43   44                                                 
CONECT   38   32                                                                
CONECT   39   35                                                                
CONECT   40   35                                                                
CONECT   41   36                                                                
CONECT   42   36                                                                
CONECT   43   37                                                                
CONECT   44   37                                                                
CONECT   45   33                                                                
CONECT   79   91                                                                
CONECT   91   79   92   98                                                      
CONECT   92   91   93   95   99                                                 
CONECT   93   92   94  107                                                      
CONECT   94   93                                                                
CONECT   95   92   96   97  100                                                 
CONECT   96   95  101  102  103                                                 
CONECT   97   95  104  105  106                                                 
CONECT   98   91                                                                
CONECT   99   92                                                                
CONECT  100   95                                                                
CONECT  101   96                                                                
CONECT  102   96                                                                
CONECT  103   96                                                                
CONECT  104   97                                                                
CONECT  105   97                                                                
CONECT  106   97                                                                
CONECT  107   93  108  113                                                      
CONECT  108  107  109  111  114                                                 
CONECT  109  108  110  121                                                      
CONECT  110  109                                                                
CONECT  111  108  112  115  116                                                 
CONECT  112  111  113  117  118                                                 
CONECT  113  107  112  119  120                                                 
CONECT  114  108                                                                
CONECT  115  111                                                                
CONECT  116  111                                                                
CONECT  117  112                                                                
CONECT  118  112                                                                
CONECT  119  113                                                                
CONECT  120  113                                                                
CONECT  121  109                                                                
C6s 0
end_unsatselection_count 0
nme_count 0
nme_count2 0
oversat 0
score 9.521
silent_score 9.521
time 27
total_hbonds -4
