# Supplementary material for: Accurate de novo design of membrane-traversing macrocycles
Source: Cell. 2022 Sep 15;185(19):3520–3532.e26. doi: 10.1016/j.cell.2022.07.019 (PMC9490236; doi:10.1016/j.cell.2022.07.019)
Supplement: Data S2. Amino acid sequences and computational models, related to Figures 1 and 3 [file mmc6.zip › Supplemental_Data_File_2/design_models/10-mers/D10.39.pdb]

HEADER                                            10-FEB-20   XXXX              
EXPDTA    THEORETICAL MODEL                                                     
REMARK 220                                                                      
REMARK 220 EXPERIMENTAL DETAILS                                                 
REMARK 220  EXPERIMENT TYPE                : THEORETICAL MODELLING              
REMARK 220  DATE OF DATA COLLECTION        : 10-FEB-20                          
REMARK 220                                                                      
REMARK 220 REMARK: MODEL GENERATED BY ROSETTA                                   
REMARK 220  VERSION 2019.50.post.dev+96.master.4bb7883abb1                      
LINK         N   PRO A   1                 C   DIL A  10                  1.33  
ATOM      1  N   PRO A   1       2.523  -4.947   2.473  1.00  0.00           N  
ATOM      2  CA  PRO A   1       3.545  -4.847   1.433  1.00  0.00           C  
ATOM      3  C   PRO A   1       4.633  -3.759   1.686  1.00  0.00           C  
ATOM      4  O   PRO A   1       4.458  -2.874   2.523  1.00  0.00           O  
ATOM      5  CB  PRO A   1       2.690  -4.475   0.199  1.00  0.00           C  
ATOM      6  CG  PRO A   1       1.301  -4.927   0.512  1.00  0.00           C  
ATOM      7  CD  PRO A   1       1.140  -4.718   1.992  1.00  0.00           C  
ATOM      8  HA  PRO A   1       3.988  -5.849   1.328  1.00  0.00           H  
ATOM      9 1HB  PRO A   1       2.696  -3.399   0.052  1.00  0.00           H  
ATOM     10 2HB  PRO A   1       3.087  -4.938  -0.713  1.00  0.00           H  
ATOM     11 1HG  PRO A   1       0.573  -4.347  -0.079  1.00  0.00           H  
ATOM     12 2HG  PRO A   1       1.174  -5.981   0.220  1.00  0.00           H  
ATOM     13 1HD  PRO A   1       0.794  -3.699   2.246  1.00  0.00           H  
ATOM     14 2HD  PRO A   1       0.439  -5.492   2.293  1.00  0.00           H  
ATOM     15  N   DAL A   2       5.844  -3.760   0.962  1.00  0.00           N  
ATOM     16  CA  DAL A   2       6.913  -2.698   1.175  1.00  0.00           C  
ATOM     17  C   DAL A   2       6.342  -1.222   1.224  1.00  0.00           C  
ATOM     18  O   DAL A   2       6.715  -0.460   2.144  1.00  0.00           O  
ATOM     19  CB  DAL A   2       7.717  -3.037   2.442  1.00  0.00           C  
ATOM     20  CN  DAL A   2       6.197  -4.895   0.040  1.00  0.00           C  
ATOM     21  HA  DAL A   2       7.619  -2.725   0.334  1.00  0.00           H  
ATOM     22 1HB  DAL A   2       8.527  -2.315   2.590  1.00  0.00           H  
ATOM     23 2HB  DAL A   2       8.149  -4.037   2.365  1.00  0.00           H  
ATOM     24 3HB  DAL A   2       7.064  -2.998   3.293  1.00  0.00           H  
ATOM     25 1HN  DAL A   2       6.312  -5.829   0.583  1.00  0.00           H  
ATOM     26 2HN  DAL A   2       7.125  -4.726  -0.492  1.00  0.00           H  
ATOM     27 3HN  DAL A   2       5.423  -5.022  -0.704  1.00  0.00           H  
ATOM     28  N   DLE A   3       5.416  -0.791   0.257  1.00  0.00           N  
ATOM     29  CA  DLE A   3       4.826   0.600   0.291  1.00  0.00           C  
ATOM     30  C   DLE A   3       4.071   0.972   1.614  1.00  0.00           C  
ATOM     31  O   DLE A   3       3.621   2.120   1.751  1.00  0.00           O  
ATOM     32  CB  DLE A   3       5.940   1.670  -0.035  1.00  0.00           C  
ATOM     33  CG  DLE A   3       6.687   1.585  -1.486  1.00  0.00           C  
ATOM     34  CD1 DLE A   3       7.939   2.543  -1.485  1.00  0.00           C  
ATOM     35  CD2 DLE A   3       5.680   1.970  -2.648  1.00  0.00           C  
ATOM     36  CN  DLE A   3       5.111  -1.589  -0.984  1.00  0.00           C  
ATOM     37  HA  DLE A   3       4.063   0.697  -0.489  1.00  0.00           H  
ATOM     38 1HB  DLE A   3       6.717   1.568   0.707  1.00  0.00           H  
ATOM     39 2HB  DLE A   3       5.519   2.683   0.069  1.00  0.00           H  
ATOM     40  HG  DLE A   3       7.054   0.561  -1.650  1.00  0.00           H  
ATOM     41 1HD1 DLE A   3       8.460   2.480  -2.443  1.00  0.00           H  
ATOM     42 2HD1 DLE A   3       8.634   2.251  -0.692  1.00  0.00           H  
ATOM     43 3HD1 DLE A   3       7.628   3.579  -1.319  1.00  0.00           H  
ATOM     44 1HD2 DLE A   3       6.186   1.904  -3.614  1.00  0.00           H  
ATOM     45 2HD2 DLE A   3       5.312   2.992  -2.510  1.00  0.00           H  
ATOM     46 3HD2 DLE A   3       4.830   1.294  -2.660  1.00  0.00           H  
ATOM     47 1HN  DLE A   3       4.686  -1.007  -1.794  1.00  0.00           H  
ATOM     48 2HN  DLE A   3       6.009  -2.044  -1.379  1.00  0.00           H  
ATOM     49 3HN  DLE A   3       4.414  -2.363  -0.749  1.00  0.00           H  
ATOM     50  N   ALA A   4       3.894   0.009   2.576  1.00  0.00           N  
ATOM     51  CA  ALA A   4       3.205   0.181   3.861  1.00  0.00           C  
ATOM     52  C   ALA A   4       3.986   1.085   4.818  1.00  0.00           C  
ATOM     53  O   ALA A   4       3.420   1.670   5.743  1.00  0.00           O  
ATOM     54  CB  ALA A   4       3.037  -1.180   4.467  1.00  0.00           C  
ATOM     55  H   ALA A   4       4.244  -0.941   2.424  1.00  0.00           H  
ATOM     56  HA  ALA A   4       2.225   0.625   3.681  1.00  0.00           H  
ATOM     57 1HB  ALA A   4       2.512  -1.072   5.366  1.00  0.00           H  
ATOM     58 2HB  ALA A   4       2.470  -1.820   3.791  1.00  0.00           H  
ATOM     59 3HB  ALA A   4       4.013  -1.623   4.651  1.00  0.00           H  
ATOM     60  N   DLE A   5       5.282   1.202   4.570  1.00  0.00           N  
ATOM     61  CA  DLE A   5       6.175   2.034   5.358  1.00  0.00           C  
ATOM     62  C   DLE A   5       6.532   1.486   6.739  1.00  0.00           C  
ATOM     63  O   DLE A   5       6.641   0.271   6.922  1.00  0.00           O  
ATOM     64  CB  DLE A   5       7.461   2.257   4.554  1.00  0.00           C  
ATOM     65  CG  DLE A   5       7.294   3.038   3.234  1.00  0.00           C  
ATOM     66  CD1 DLE A   5       8.596   2.982   2.471  1.00  0.00           C  
ATOM     67  CD2 DLE A   5       6.912   4.496   3.495  1.00  0.00           C  
ATOM     68  H   DLE A   5       5.663   0.666   3.780  1.00  0.00           H  
ATOM     69  HA  DLE A   5       5.655   2.973   5.488  1.00  0.00           H  
ATOM     70 1HB  DLE A   5       7.854   1.274   4.285  1.00  0.00           H  
ATOM     71 2HB  DLE A   5       8.203   2.760   5.162  1.00  0.00           H  
ATOM     72  HG  DLE A   5       6.517   2.578   2.650  1.00  0.00           H  
ATOM     73 1HD1 DLE A   5       8.485   3.516   1.528  1.00  0.00           H  
ATOM     74 2HD1 DLE A   5       8.850   1.938   2.268  1.00  0.00           H  
ATOM     75 3HD1 DLE A   5       9.388   3.444   3.056  1.00  0.00           H  
ATOM     76 1HD2 DLE A   5       6.809   5.011   2.539  1.00  0.00           H  
ATOM     77 2HD2 DLE A   5       7.692   4.980   4.084  1.00  0.00           H  
ATOM     78 3HD2 DLE A   5       5.970   4.559   4.024  1.00  0.00           H  
ATOM     79  N   PRO A   6       6.811   2.358   7.725  1.00  0.00           N  
ATOM     80  CA  PRO A   6       7.274   1.948   9.019  1.00  0.00           C  
ATOM     81  C   PRO A   6       6.243   1.021   9.639  1.00  0.00           C  
ATOM     82  O   PRO A   6       5.071   1.107   9.296  1.00  0.00           O  
ATOM     83  CB  PRO A   6       7.387   3.272   9.791  1.00  0.00           C  
ATOM     84  CG  PRO A   6       7.528   4.331   8.712  1.00  0.00           C  
ATOM     85  CD  PRO A   6       6.687   3.820   7.550  1.00  0.00           C  
ATOM     86  HA  PRO A   6       8.249   1.479   8.864  1.00  0.00           H  
ATOM     87 1HB  PRO A   6       6.497   3.419  10.423  1.00  0.00           H  
ATOM     88 2HB  PRO A   6       8.256   3.250  10.463  1.00  0.00           H  
ATOM     89 1HG  PRO A   6       7.177   5.304   9.092  1.00  0.00           H  
ATOM     90 2HG  PRO A   6       8.587   4.460   8.443  1.00  0.00           H  
ATOM     91 1HD  PRO A   6       5.632   4.130   7.635  1.00  0.00           H  
ATOM     92 2HD  PRO A   6       7.153   4.177   6.631  1.00  0.00           H  
ATOM     93  N   DPR A   7       6.629   0.193  10.614  1.00  0.00           N  
ATOM     94  CA  DPR A   7       5.801  -0.750  11.351  1.00  0.00           C  
ATOM     95  C   DPR A   7       5.317  -1.914  10.474  1.00  0.00           C  
ATOM     96  O   DPR A   7       4.570  -2.765  10.949  1.00  0.00           O  
ATOM     97  CB  DPR A   7       6.767  -1.241  12.441  1.00  0.00           C  
ATOM     98  CG  DPR A   7       8.136  -1.086  11.867  1.00  0.00           C  
ATOM     99  CD  DPR A   7       8.068   0.141  11.003  1.00  0.00           C  
ATOM    100  HA  DPR A   7       4.948  -0.216  11.794  1.00  0.00           H  
ATOM    101 1HB  DPR A   7       6.534  -2.287  12.696  1.00  0.00           H  
ATOM    102 2HB  DPR A   7       6.622  -0.653  13.359  1.00  0.00           H  
ATOM    103 1HG  DPR A   7       8.407  -1.991  11.297  1.00  0.00           H  
ATOM    104 2HG  DPR A   7       8.875  -0.994  12.680  1.00  0.00           H  
ATOM    105 1HD  DPR A   7       8.719  -0.080  10.152  1.00  0.00           H  
ATOM    106 2HD  DPR A   7       8.372   1.042  11.552  1.00  0.00           H  
ATOM    107  N   DIL A   8       5.804  -2.007   9.230  1.00  0.00           N  
ATOM    108  CA  DIL A   8       5.450  -3.112   8.351  1.00  0.00           C  
ATOM    109  C   DIL A   8       3.942  -3.381   8.066  1.00  0.00           C  
ATOM    110  O   DIL A   8       3.617  -4.572   8.023  1.00  0.00           O  
ATOM    111  CB  DIL A   8       6.198  -2.957   7.011  1.00  0.00           C  
ATOM    112  CG1 DIL A   8       7.699  -3.177   7.271  1.00  0.00           C  
ATOM    113  CG2 DIL A   8       5.633  -3.912   5.964  1.00  0.00           C  
ATOM    114  CD1 DIL A   8       8.596  -2.765   6.135  1.00  0.00           C  
ATOM    115  H   DIL A   8       6.404  -1.282   8.830  1.00  0.00           H  
ATOM    116  HA  DIL A   8       5.839  -4.016   8.817  1.00  0.00           H  
ATOM    117  HB  DIL A   8       6.081  -1.967   6.632  1.00  0.00           H  
ATOM    118 1HG1 DIL A   8       7.869  -4.230   7.483  1.00  0.00           H  
ATOM    119 2HG1 DIL A   8       7.984  -2.599   8.147  1.00  0.00           H  
ATOM    120 1HG2 DIL A   8       6.142  -3.807   5.044  1.00  0.00           H  
ATOM    121 2HG2 DIL A   8       4.591  -3.703   5.780  1.00  0.00           H  
ATOM    122 3HG2 DIL A   8       5.735  -4.941   6.306  1.00  0.00           H  
ATOM    123 1HD1 DIL A   8       9.634  -2.942   6.414  1.00  0.00           H  
ATOM    124 2HD1 DIL A   8       8.452  -1.698   5.927  1.00  0.00           H  
ATOM    125 3HD1 DIL A   8       8.369  -3.339   5.254  1.00  0.00           H  
ATOM    126  N   DLE A   9       2.996  -2.358   7.853  1.00  0.00           N  
ATOM    127  CA  DLE A   9       1.520  -2.630   7.593  1.00  0.00           C  
ATOM    128  C   DLE A   9       1.214  -3.330   6.235  1.00  0.00           C  
ATOM    129  O   DLE A   9       0.418  -2.793   5.447  1.00  0.00           O  
ATOM    130  CB  DLE A   9       0.868  -3.448   8.779  1.00  0.00           C  
ATOM    131  CG  DLE A   9      -0.751  -3.786   8.709  1.00  0.00           C  
ATOM    132  CD1 DLE A   9      -1.596  -2.453   8.763  1.00  0.00           C  
ATOM    133  CD2 DLE A   9      -1.134  -4.766   9.881  1.00  0.00           C  
ATOM    134  CN  DLE A   9       3.354  -0.894   7.930  1.00  0.00           C  
ATOM    135  HA  DLE A   9       0.975  -1.679   7.571  1.00  0.00           H  
ATOM    136 1HB  DLE A   9       1.055  -2.896   9.709  1.00  0.00           H  
ATOM    137 2HB  DLE A   9       1.382  -4.406   8.879  1.00  0.00           H  
ATOM    138  HG  DLE A   9      -0.979  -4.276   7.758  1.00  0.00           H  
ATOM    139 1HD1 DLE A   9      -2.663  -2.686   8.699  1.00  0.00           H  
ATOM    140 2HD1 DLE A   9      -1.335  -1.804   7.925  1.00  0.00           H  
ATOM    141 3HD1 DLE A   9      -1.406  -1.919   9.698  1.00  0.00           H  
ATOM    142 1HD2 DLE A   9      -2.199  -5.014   9.830  1.00  0.00           H  
ATOM    143 2HD2 DLE A   9      -0.925  -4.303  10.852  1.00  0.00           H  
ATOM    144 3HD2 DLE A   9      -0.555  -5.691   9.797  1.00  0.00           H  
ATOM    145 1HN  DLE A   9       2.644  -0.224   7.459  1.00  0.00           H  
ATOM    146 2HN  DLE A   9       3.410  -0.593   8.963  1.00  0.00           H  
ATOM    147 3HN  DLE A   9       4.307  -0.701   7.459  1.00  0.00           H  
ATOM    148  N   DIL A  10       1.842  -4.497   5.953  1.00  0.00           N  
ATOM    149  CA  DIL A  10       1.647  -5.300   4.735  1.00  0.00           C  
ATOM    150  C   DIL A  10       2.835  -5.225   3.734  1.00  0.00           C  
ATOM    151  O   DIL A  10       3.991  -5.417   4.112  1.00  0.00           O  
ATOM    152  CB  DIL A  10       1.444  -6.776   5.165  1.00  0.00           C  
ATOM    153  CG1 DIL A  10       0.263  -6.879   6.213  1.00  0.00           C  
ATOM    154  CG2 DIL A  10       1.221  -7.714   3.967  1.00  0.00           C  
ATOM    155  CD1 DIL A  10      -1.111  -6.376   5.750  1.00  0.00           C  
ATOM    156  H   DIL A  10       2.493  -4.818   6.655  1.00  0.00           H  
ATOM    157  HA  DIL A  10       0.743  -4.959   4.267  1.00  0.00           H  
ATOM    158  HB  DIL A  10       2.346  -7.100   5.687  1.00  0.00           H  
ATOM    159 1HG1 DIL A  10       0.545  -6.317   7.100  1.00  0.00           H  
ATOM    160 2HG1 DIL A  10       0.155  -7.925   6.494  1.00  0.00           H  
ATOM    161 1HG2 DIL A  10       1.118  -8.735   4.331  1.00  0.00           H  
ATOM    162 2HG2 DIL A  10       2.072  -7.666   3.289  1.00  0.00           H  
ATOM    163 3HG2 DIL A  10       0.324  -7.440   3.431  1.00  0.00           H  
ATOM    164 1HD1 DIL A  10      -1.825  -6.509   6.563  1.00  0.00           H  
ATOM    165 2HD1 DIL A  10      -1.448  -6.941   4.886  1.00  0.00           H  
ATOM    166 3HD1 DIL A  10      -1.068  -5.321   5.496  1.00  0.00           H  
TER                                                                             
CONECT    1  150                                                                
CONECT    3   15                                                                
CONECT   15    3   16   20                                                      
CONECT   16   15   17   19   21                                                 
CONECT   17   16   18   28                                                      
CONECT   18   17                                                                
CONECT   19   16   22   23   24                                                 
CONECT   20   15   25   26   27                                                 
CONECT   21   16                                                                
CONECT   22   19                                                                
CONECT   23   19                                                                
CONECT   24   19                                                                
CONECT   25   20                                                                
CONECT   26   20                                                                
CONECT   27   20                                                                
CONECT   28   17   29   36                                                      
CONECT   29   28   30   32   37                                                 
CONECT   30   29   31   50                                                      
CONECT   31   30                                                                
CONECT   32   29   33   38   39                                                 
CONECT   33   32   34   35   40                                                 
CONECT   34   33   41   42   43                                                 
CONECT   35   33   44   45   46                                                 
CONECT   36   28   47   48   49                                                 
CONECT   37   29                                                                
CONECT   38   32                                                                
CONECT   39   32                                                                
CONECT   40   33                                                                
CONECT   41   34                                                                
CONECT   42   34                                                                
CONECT   43   34                                                                
CONECT   44   35                                                                
CONECT   45   35                                                                
CONECT   46   35                                                                
CONECT   47   36                                                                
CONECT   48   36                                                                
CONECT   49   36                                                                
CONECT   50   30                                                                
CONECT   52   60                                                                
CONECT   60   52   61   68                                                      
CONECT   61   60   62   64   69                                                 
CONECT   62   61   63   79                                                      
CONECT   63   62                                                                
CONECT   64   61   65   70   71                                                 
CONECT   65   64   66   67   72                                                 
CONECT   66   65   73   74   75                                                 
CONECT   67   65   76   77   78                                                 
CONECT   68   60                                                                
CONECT   69   61                                                                
CONECT   70   64                                                                
CONECT   71   64                                                                
CONECT   72   65                                                                
CONECT   73   66                                                                
CONECT   74   66                                                                
CONECT   75   66                                                                
CONECT   76   67                                                                
CONECT   77   67                                                                
CONECT   78   67                                                                
CONECT   79   62                                                                
CONECT   81   93                                                                
CONECT   93   81   94   99                                                      
CONECT   94   93   95   97  100                                                 
CONECT   95   94   96  107                                                      
CONECT   96   95                                                                
CONECT   97   94   98  101  102                                                 
CONECT   98   97   99  103  104                                                 
CONECT   99   93   98  105  106                                                 
CONECT  100   94                                                                
CONECT  101   97                                                                
CONECT  102   97                                                                
CONECT  103   98                                                                
CONECT  104   98                                                                
CONECT  105   99                                                                
CONECT  106   99                                                                
CONECT  107   95  108  115                                                      
CONECT  108  107  109  111  116                                                 
CONECT  109  108  110  126                                                      
CONECT  110  109                                                                
CONECT  111  108  112  113  117                                                 
CONECT  112  111  114  118  119                                                 
CONECT  113  111  120  121  122                                                 
CONECT  114  112  123  124  125                                                 
CONECT  115  107                                                                
CONECT  116  108                                                                
CONECT  117  111                                                                
CONECT  118  112                                                                
CONECT  119  112                                                                
CONECT  120  113                                                                
CONECT  121  113                                                                
CONECT  122  113                                                                
CONECT  123  114                                                                
CONECT  124  114                                                                
CONECT  125  114                                                                
CONECT  126  109  127  134                                                      
CONECT  127  126  128  130  135                                                 
CONECT  128  127  129  148                                                      
CONECT  129  128                                                                
CONECT  130  127  131  136  137                                                 
CONECT  131  130  132  133  138                                                 
CONECT  132  131  139  140  141                                                 
CONECT  133  131  142  143  144                                                 
CONECT  134  126  145  146  147                                                 
CONECT  135  127                                                                
CONECT  136  130                                                                
CONECT  137  130                                                                
CONECT  138  131                                                                
CONECT  139  132                                                                
CONECT  140  132                                                                
CONECT  141  132                                                                
CONECT  142  133                                                                
CONECT  143  133                                                                
CONECT  144  133                                                                
CONECT  145  134                                                                
CONECT  146  134                                                                
CONECT  147  134                                                                
CONECT  148  128  149  156                                                      
CONECT  149  148  150  152  157                                                 
CONECT  150    1  149  151                                                      
CONECT  151  150                                                                
CONECT  152  149  153  154  158                                                 
CONECT  153  152  155  159  160                                                 
CONECT  154  152  161  162  163                                                 
CONECT  155  153  164  165  166                                                 
CONECT  156  148                                                                
CONECT  157  149                                                                
CONECT  158  152                                                                
CONECT  159  153                                                                
CONECT  160  153                                                                
CONECT  161  154                                                                
CONECT  162  154                                                                
CONECT  163  154                                                                
CONECT  164  155                                                                
CONECT  165  155                                                                
CONECT  166  155                                                                
C6s 0
end_unsatselection_count 0
nme_count 3
nme_count2 3
oversat 0
score -7.878
silent_score -7.878
time 47
total_hbonds -3
