# Supplementary material for: Accurate de novo design of membrane-traversing macrocycles
Source: Cell. 2022 Sep 15;185(19):3520–3532.e26. doi: 10.1016/j.cell.2022.07.019 (PMC9490236; doi:10.1016/j.cell.2022.07.019)
Supplement: Data S2. Amino acid sequences and computational models, related to Figures 1 and 3 [file mmc6.zip › Supplemental_Data_File_2/design_models/10-mers/D10.46.pdb]

HEADER                                            21-FEB-20   XXXX              
EXPDTA    THEORETICAL MODEL                                                     
REMARK 220                                                                      
REMARK 220 EXPERIMENTAL DETAILS                                                 
REMARK 220  EXPERIMENT TYPE                : THEORETICAL MODELLING              
REMARK 220  DATE OF DATA COLLECTION        : 21-FEB-20                          
REMARK 220                                                                      
REMARK 220 REMARK: MODEL GENERATED BY ROSETTA                                   
REMARK 220  VERSION 2019.50.post.dev+96.master.4bb7883abb1                      
LINK         N   PRO A   1                 C   DIL A  10                  1.33  
ATOM      1  N   PRO A   1      -5.218   1.082  11.096  1.00  0.00           N  
ATOM      2  CA  PRO A   1      -5.395  -0.205  10.446  1.00  0.00           C  
ATOM      3  C   PRO A   1      -4.169  -0.580   9.610  1.00  0.00           C  
ATOM      4  O   PRO A   1      -4.155  -0.393   8.393  1.00  0.00           O  
ATOM      5  CB  PRO A   1      -6.655   0.033   9.599  1.00  0.00           C  
ATOM      6  CG  PRO A   1      -6.679   1.516   9.336  1.00  0.00           C  
ATOM      7  CD  PRO A   1      -6.129   2.142  10.612  1.00  0.00           C  
ATOM      8  HA  PRO A   1      -5.587  -0.976  11.210  1.00  0.00           H  
ATOM      9 1HB  PRO A   1      -6.603  -0.557   8.671  1.00  0.00           H  
ATOM     10 2HB  PRO A   1      -7.547  -0.313  10.145  1.00  0.00           H  
ATOM     11 1HG  PRO A   1      -6.063   1.746   8.452  1.00  0.00           H  
ATOM     12 2HG  PRO A   1      -7.701   1.850   9.102  1.00  0.00           H  
ATOM     13 1HD  PRO A   1      -5.615   3.049  10.333  1.00  0.00           H  
ATOM     14 2HD  PRO A   1      -6.936   2.332  11.339  1.00  0.00           H  
ATOM     15  N   DVA A   2      -3.145  -1.110  10.279  1.00  0.00           N  
ATOM     16  CA  DVA A   2      -1.875  -1.476   9.647  1.00  0.00           C  
ATOM     17  C   DVA A   2      -0.638  -0.824  10.295  1.00  0.00           C  
ATOM     18  O   DVA A   2       0.481  -1.039   9.836  1.00  0.00           O  
ATOM     19  CB  DVA A   2      -1.698  -3.011   9.663  1.00  0.00           C  
ATOM     20  CG1 DVA A   2      -2.820  -3.665   8.860  1.00  0.00           C  
ATOM     21  CG2 DVA A   2      -1.688  -3.531  11.108  1.00  0.00           C  
ATOM     22  H   DVA A   2      -3.260  -1.215  11.283  1.00  0.00           H  
ATOM     23  HA  DVA A   2      -1.914  -1.155   8.606  1.00  0.00           H  
ATOM     24  HB  DVA A   2      -0.755  -3.265   9.178  1.00  0.00           H  
ATOM     25 1HG1 DVA A   2      -2.681  -4.745   8.850  1.00  0.00           H  
ATOM     26 2HG1 DVA A   2      -2.794  -3.286   7.838  1.00  0.00           H  
ATOM     27 3HG1 DVA A   2      -3.780  -3.431   9.307  1.00  0.00           H  
ATOM     28 1HG2 DVA A   2      -1.551  -4.612  11.099  1.00  0.00           H  
ATOM     29 2HG2 DVA A   2      -2.629  -3.292  11.595  1.00  0.00           H  
ATOM     30 3HG2 DVA A   2      -0.867  -3.075  11.660  1.00  0.00           H  
ATOM     31  N   DIL A   3      -0.836  -0.090  11.387  1.00  0.00           N  
ATOM     32  CA  DIL A   3       0.257   0.511  12.147  1.00  0.00           C  
ATOM     33  C   DIL A   3       0.587   1.944  11.708  1.00  0.00           C  
ATOM     34  O   DIL A   3      -0.300   2.792  11.750  1.00  0.00           O  
ATOM     35  CB  DIL A   3      -0.135   0.571  13.636  1.00  0.00           C  
ATOM     36  CG1 DIL A   3      -0.372  -0.856  14.160  1.00  0.00           C  
ATOM     37  CG2 DIL A   3       0.941   1.331  14.466  1.00  0.00           C  
ATOM     38  CD1 DIL A   3      -1.064  -0.911  15.506  1.00  0.00           C  
ATOM     39  H   DIL A   3      -1.789   0.041  11.716  1.00  0.00           H  
ATOM     40  HA  DIL A   3       1.107  -0.149  12.057  1.00  0.00           H  
ATOM     41  HB  DIL A   3      -1.062   1.088  13.718  1.00  0.00           H  
ATOM     42 1HG1 DIL A   3       0.583  -1.368  14.238  1.00  0.00           H  
ATOM     43 2HG1 DIL A   3      -0.995  -1.392  13.454  1.00  0.00           H  
ATOM     44 1HG2 DIL A   3       0.639   1.386  15.505  1.00  0.00           H  
ATOM     45 2HG2 DIL A   3       1.060   2.349  14.098  1.00  0.00           H  
ATOM     46 3HG2 DIL A   3       1.894   0.809  14.398  1.00  0.00           H  
ATOM     47 1HD1 DIL A   3      -1.204  -1.952  15.794  1.00  0.00           H  
ATOM     48 2HD1 DIL A   3      -2.040  -0.422  15.428  1.00  0.00           H  
ATOM     49 3HD1 DIL A   3      -0.474  -0.414  16.263  1.00  0.00           H  
ATOM     50  N   PRO A   4       1.840   2.267  11.341  1.00  0.00           N  
ATOM     51  CA  PRO A   4       2.265   3.592  10.928  1.00  0.00           C  
ATOM     52  C   PRO A   4       1.607   3.877   9.571  1.00  0.00           C  
ATOM     53  O   PRO A   4       1.101   2.902   9.016  1.00  0.00           O  
ATOM     54  CB  PRO A   4       3.800   3.433  10.861  1.00  0.00           C  
ATOM     55  CG  PRO A   4       4.017   1.976  10.560  1.00  0.00           C  
ATOM     56  CD  PRO A   4       2.891   1.241  11.262  1.00  0.00           C  
ATOM     57  HA  PRO A   4       1.953   4.312  11.702  1.00  0.00           H  
ATOM     58 1HB  PRO A   4       4.235   4.047  10.079  1.00  0.00           H  
ATOM     59 2HB  PRO A   4       4.253   3.750  11.812  1.00  0.00           H  
ATOM     60 1HG  PRO A   4       3.993   1.817   9.469  1.00  0.00           H  
ATOM     61 2HG  PRO A   4       5.016   1.659  10.903  1.00  0.00           H  
ATOM     62 1HD  PRO A   4       2.575   0.421  10.592  1.00  0.00           H  
ATOM     63 2HD  PRO A   4       3.196   0.890  12.258  1.00  0.00           H  
ATOM     64  N   DAL A   5       1.602   5.163   9.002  1.00  0.00           N  
ATOM     65  CA  DAL A   5       0.965   5.320   7.641  1.00  0.00           C  
ATOM     66  C   DAL A   5       0.202   6.688   7.374  1.00  0.00           C  
ATOM     67  O   DAL A   5       0.342   7.646   8.159  1.00  0.00           O  
ATOM     68  CB  DAL A   5       2.084   5.141   6.576  1.00  0.00           C  
ATOM     69  CN  DAL A   5       2.441   6.267   9.599  1.00  0.00           C  
ATOM     70  HA  DAL A   5       0.228   4.520   7.533  1.00  0.00           H  
ATOM     71 1HB  DAL A   5       1.710   5.170   5.560  1.00  0.00           H  
ATOM     72 2HB  DAL A   5       2.572   4.168   6.725  1.00  0.00           H  
ATOM     73 3HB  DAL A   5       2.840   5.928   6.681  1.00  0.00           H  
ATOM     74 1HN  DAL A   5       2.327   7.230   9.132  1.00  0.00           H  
ATOM     75 2HN  DAL A   5       3.488   6.029   9.507  1.00  0.00           H  
ATOM     76 3HN  DAL A   5       2.200   6.384  10.650  1.00  0.00           H  
ATOM     77  N   LEU A   6      -0.623   6.825   6.233  1.00  0.00           N  
ATOM     78  CA  LEU A   6      -1.267   8.182   5.971  1.00  0.00           C  
ATOM     79  C   LEU A   6      -2.263   8.496   7.141  1.00  0.00           C  
ATOM     80  O   LEU A   6      -2.958   7.578   7.600  1.00  0.00           O  
ATOM     81  CB  LEU A   6      -2.054   8.257   4.587  1.00  0.00           C  
ATOM     82  CG  LEU A   6      -2.678   9.667   4.064  1.00  0.00           C  
ATOM     83  CD1 LEU A   6      -1.511  10.625   3.559  1.00  0.00           C  
ATOM     84  CD2 LEU A   6      -3.720   9.398   2.911  1.00  0.00           C  
ATOM     85  CN  LEU A   6      -1.038   5.636   5.376  1.00  0.00           C  
ATOM     86  HA  LEU A   6      -0.459   8.912   5.913  1.00  0.00           H  
ATOM     87 1HB  LEU A   6      -1.377   7.926   3.795  1.00  0.00           H  
ATOM     88 2HB  LEU A   6      -2.886   7.537   4.626  1.00  0.00           H  
ATOM     89  HG  LEU A   6      -3.204  10.163   4.887  1.00  0.00           H  
ATOM     90 1HD1 LEU A   6      -1.931  11.578   3.221  1.00  0.00           H  
ATOM     91 2HD1 LEU A   6      -0.795  10.825   4.347  1.00  0.00           H  
ATOM     92 3HD1 LEU A   6      -0.978  10.159   2.723  1.00  0.00           H  
ATOM     93 1HD2 LEU A   6      -4.154  10.344   2.569  1.00  0.00           H  
ATOM     94 2HD2 LEU A   6      -3.233   8.906   2.061  1.00  0.00           H  
ATOM     95 3HD2 LEU A   6      -4.528   8.758   3.277  1.00  0.00           H  
ATOM     96 1HN  LEU A   6      -0.878   5.808   4.320  1.00  0.00           H  
ATOM     97 2HN  LEU A   6      -0.536   4.715   5.597  1.00  0.00           H  
ATOM     98 3HN  LEU A   6      -2.096   5.466   5.542  1.00  0.00           H  
ATOM     99  N   DPR A   7      -2.396   9.781   7.658  1.00  0.00           N  
ATOM    100  CA  DPR A   7      -3.328  10.184   8.727  1.00  0.00           C  
ATOM    101  C   DPR A   7      -2.955   9.572  10.076  1.00  0.00           C  
ATOM    102  O   DPR A   7      -3.730   9.634  11.027  1.00  0.00           O  
ATOM    103  CB  DPR A   7      -3.143  11.709   8.775  1.00  0.00           C  
ATOM    104  CG  DPR A   7      -1.759  11.977   8.265  1.00  0.00           C  
ATOM    105  CD  DPR A   7      -1.531  10.956   7.200  1.00  0.00           C  
ATOM    106  HA  DPR A   7      -4.361   9.923   8.449  1.00  0.00           H  
ATOM    107 1HB  DPR A   7      -3.278  12.061   9.812  1.00  0.00           H  
ATOM    108 2HB  DPR A   7      -3.922  12.198   8.173  1.00  0.00           H  
ATOM    109 1HG  DPR A   7      -1.031  11.903   9.087  1.00  0.00           H  
ATOM    110 2HG  DPR A   7      -1.697  13.007   7.884  1.00  0.00           H  
ATOM    111 1HD  DPR A   7      -0.457  10.708   7.186  1.00  0.00           H  
ATOM    112 2HD  DPR A   7      -1.880  11.371   6.264  1.00  0.00           H  
ATOM    113  N   DLE A   8      -1.736   9.035  10.175  1.00  0.00           N  
ATOM    114  CA  DLE A   8      -1.269   8.454  11.412  1.00  0.00           C  
ATOM    115  C   DLE A   8      -1.549   6.961  11.450  1.00  0.00           C  
ATOM    116  O   DLE A   8      -1.261   6.297  12.450  1.00  0.00           O  
ATOM    117  CB  DLE A   8       0.242   8.655  11.485  1.00  0.00           C  
ATOM    118  CG  DLE A   8       0.764  10.117  11.466  1.00  0.00           C  
ATOM    119  CD1 DLE A   8       2.283  10.079  11.454  1.00  0.00           C  
ATOM    120  CD2 DLE A   8       0.240  10.896  12.673  1.00  0.00           C  
ATOM    121  H   DLE A   8      -1.101   8.974   9.374  1.00  0.00           H  
ATOM    122  HA  DLE A   8      -1.773   8.926  12.249  1.00  0.00           H  
ATOM    123 1HB  DLE A   8       0.658   8.169  10.623  1.00  0.00           H  
ATOM    124 2HB  DLE A   8       0.620   8.163  12.377  1.00  0.00           H  
ATOM    125  HG  DLE A   8       0.433  10.606  10.558  1.00  0.00           H  
ATOM    126 1HD1 DLE A   8       2.672  11.097  11.419  1.00  0.00           H  
ATOM    127 2HD1 DLE A   8       2.623   9.531  10.576  1.00  0.00           H  
ATOM    128 3HD1 DLE A   8       2.644   9.585  12.354  1.00  0.00           H  
ATOM    129 1HD2 DLE A   8       0.627  11.915  12.634  1.00  0.00           H  
ATOM    130 2HD2 DLE A   8       0.572  10.416  13.592  1.00  0.00           H  
ATOM    131 3HD2 DLE A   8      -0.847  10.933  12.653  1.00  0.00           H  
ATOM    132  N   DLE A   9      -2.056   6.414  10.346  1.00  0.00           N  
ATOM    133  CA  DLE A   9      -2.310   4.993  10.259  1.00  0.00           C  
ATOM    134  C   DLE A   9      -3.419   4.493  11.175  1.00  0.00           C  
ATOM    135  O   DLE A   9      -4.517   5.060  11.206  1.00  0.00           O  
ATOM    136  CB  DLE A   9      -2.715   4.605   8.819  1.00  0.00           C  
ATOM    137  CG  DLE A   9      -3.008   3.086   8.496  1.00  0.00           C  
ATOM    138  CD1 DLE A   9      -1.774   2.264   8.583  1.00  0.00           C  
ATOM    139  CD2 DLE A   9      -3.610   2.975   7.126  1.00  0.00           C  
ATOM    140  H   DLE A   9      -2.293   6.992   9.537  1.00  0.00           H  
ATOM    141  HA  DLE A   9      -1.386   4.488  10.515  1.00  0.00           H  
ATOM    142 1HB  DLE A   9      -1.948   4.936   8.158  1.00  0.00           H  
ATOM    143 2HB  DLE A   9      -3.615   5.166   8.572  1.00  0.00           H  
ATOM    144  HG  DLE A   9      -3.696   2.695   9.205  1.00  0.00           H  
ATOM    145 1HD1 DLE A   9      -2.021   1.236   8.362  1.00  0.00           H  
ATOM    146 2HD1 DLE A   9      -1.357   2.321   9.568  1.00  0.00           H  
ATOM    147 3HD1 DLE A   9      -1.050   2.616   7.864  1.00  0.00           H  
ATOM    148 1HD2 DLE A   9      -3.833   1.923   6.916  1.00  0.00           H  
ATOM    149 2HD2 DLE A   9      -2.914   3.352   6.387  1.00  0.00           H  
ATOM    150 3HD2 DLE A   9      -4.532   3.556   7.089  1.00  0.00           H  
ATOM    151  N   DIL A  10      -3.166   3.369  11.846  1.00  0.00           N  
ATOM    152  CA  DIL A  10      -4.197   2.683  12.612  1.00  0.00           C  
ATOM    153  C   DIL A  10      -4.272   1.278  12.008  1.00  0.00           C  
ATOM    154  O   DIL A  10      -3.490   0.396  12.364  1.00  0.00           O  
ATOM    155  CB  DIL A  10      -3.839   2.564  14.108  1.00  0.00           C  
ATOM    156  CG1 DIL A  10      -3.596   3.967  14.706  1.00  0.00           C  
ATOM    157  CG2 DIL A  10      -4.956   1.798  14.838  1.00  0.00           C  
ATOM    158  CD1 DIL A  10      -3.014   3.956  16.116  1.00  0.00           C  
ATOM    159  H   DIL A  10      -2.233   2.983  11.821  1.00  0.00           H  
ATOM    160  HA  DIL A  10      -5.142   3.210  12.531  1.00  0.00           H  
ATOM    161  HB  DIL A  10      -2.929   2.021  14.214  1.00  0.00           H  
ATOM    162 1HG1 DIL A  10      -4.538   4.511  14.722  1.00  0.00           H  
ATOM    163 2HG1 DIL A  10      -2.896   4.506  14.066  1.00  0.00           H  
ATOM    164 1HG2 DIL A  10      -4.711   1.682  15.887  1.00  0.00           H  
ATOM    165 2HG2 DIL A  10      -5.076   0.805  14.407  1.00  0.00           H  
ATOM    166 3HG2 DIL A  10      -5.893   2.345  14.745  1.00  0.00           H  
ATOM    167 1HD1 DIL A  10      -2.863   4.985  16.446  1.00  0.00           H  
ATOM    168 2HD1 DIL A  10      -2.052   3.436  16.101  1.00  0.00           H  
ATOM    169 3HD1 DIL A  10      -3.682   3.460  16.807  1.00  0.00           H  
TER                                                                             
CONECT    1  153                                                                
CONECT    3   15                                                                
CONECT   15    3   16   22                                                      
CONECT   16   15   17   19   23                                                 
CONECT   17   16   18   31                                                      
CONECT   18   17                                                                
CONECT   19   16   20   21   24                                                 
CONECT   20   19   25   26   27                                                 
CONECT   21   19   28   29   30                                                 
CONECT   22   15                                                                
CONECT   23   16                                                                
CONECT   24   19                                                                
CONECT   25   20                                                                
CONECT   26   20                                                                
CONECT   27   20                                                                
CONECT   28   21                                                                
CONECT   29   21                                                                
CONECT   30   21                                                                
CONECT   31   17   32   39                                                      
CONECT   32   31   33   35   40                                                 
CONECT   33   32   34   50                                                      
CONECT   34   33                                                                
CONECT   35   32   36   37   41                                                 
CONECT   36   35   38   42   43                                                 
CONECT   37   35   44   45   46                                                 
CONECT   38   36   47   48   49                                                 
CONECT   39   31                                                                
CONECT   40   32                                                                
CONECT   41   35                                                                
CONECT   42   36                                                                
CONECT   43   36                                                                
CONECT   44   37                                                                
CONECT   45   37                                                                
CONECT   46   37                                                                
CONECT   47   38                                                                
CONECT   48   38                                                                
CONECT   49   38                                                                
CONECT   50   33                                                                
CONECT   52   64                                                                
CONECT   64   52   65   69                                                      
CONECT   65   64   66   68   70                                                 
CONECT   66   65   67   77                                                      
CONECT   67   66                                                                
CONECT   68   65   71   72   73                                                 
CONECT   69   64   74   75   76                                                 
CONECT   70   65                                                                
CONECT   71   68                                                                
CONECT   72   68                                                                
CONECT   73   68                                                                
CONECT   74   69                                                                
CONECT   75   69                                                                
CONECT   76   69                                                                
CONECT   77   66   78   85                                                      
CONECT   78   77   79   81   86                                                 
CONECT   79   78   80   99                                                      
CONECT   80   79                                                                
CONECT   81   78   82   87   88                                                 
CONECT   82   81   83   84   89                                                 
CONECT   83   82   90   91   92                                                 
CONECT   84   82   93   94   95                                                 
CONECT   85   77   96   97   98                                                 
CONECT   86   78                                                                
CONECT   87   81                                                                
CONECT   88   81                                                                
CONECT   89   82                                                                
CONECT   90   83                                                                
CONECT   91   83                                                                
CONECT   92   83                                                                
CONECT   93   84                                                                
CONECT   94   84                                                                
CONECT   95   84                                                                
CONECT   96   85                                                                
CONECT   97   85                                                                
CONECT   98   85                                                                
CONECT   99   79  100  105                                                      
CONECT  100   99  101  103  106                                                 
CONECT  101  100  102  113                                                      
CONECT  102  101                                                                
CONECT  103  100  104  107  108                                                 
CONECT  104  103  105  109  110                                                 
CONECT  105   99  104  111  112                                                 
CONECT  106  100                                                                
CONECT  107  103                                                                
CONECT  108  103                                                                
CONECT  109  104                                                                
CONECT  110  104                                                                
CONECT  111  105                                                                
CONECT  112  105                                                                
CONECT  113  101  114  121                                                      
CONECT  114  113  115  117  122                                                 
CONECT  115  114  116  132                                                      
CONECT  116  115                                                                
CONECT  117  114  118  123  124                                                 
CONECT  118  117  119  120  125                                                 
CONECT  119  118  126  127  128                                                 
CONECT  120  118  129  130  131                                                 
CONECT  121  113                                                                
CONECT  122  114                                                                
CONECT  123  117                                                                
CONECT  124  117                                                                
CONECT  125  118                                                                
CONECT  126  119                                                                
CONECT  127  119                                                                
CONECT  128  119                                                                
CONECT  129  120                                                                
CONECT  130  120                                                                
CONECT  131  120                                                                
CONECT  132  115  133  140                                                      
CONECT  133  132  134  136  141                                                 
CONECT  134  133  135  151                                                      
CONECT  135  134                                                                
CONECT  136  133  137  142  143                                                 
CONECT  137  136  138  139  144                                                 
CONECT  138  137  145  146  147                                                 
CONECT  139  137  148  149  150                                                 
CONECT  140  132                                                                
CONECT  141  133                                                                
CONECT  142  136                                                                
CONECT  143  136                                                                
CONECT  144  137                                                                
CONECT  145  138                                                                
CONECT  146  138                                                                
CONECT  147  138                                                                
CONECT  148  139                                                                
CONECT  149  139                                                                
CONECT  150  139                                                                
CONECT  151  134  152  159                                                      
CONECT  152  151  153  155  160                                                 
CONECT  153    1  152  154                                                      
CONECT  154  153                                                                
CONECT  155  152  156  157  161                                                 
CONECT  156  155  158  162  163                                                 
CONECT  157  155  164  165  166                                                 
CONECT  158  156  167  168  169                                                 
CONECT  159  151                                                                
CONECT  160  152                                                                
CONECT  161  155                                                                
CONECT  162  156                                                                
CONECT  163  156                                                                
CONECT  164  157                                                                
CONECT  165  157                                                                
CONECT  166  157                                                                
CONECT  167  158                                                                
CONECT  168  158                                                                
CONECT  169  158                                                                
C6s 0
end_unsatselection_count 0
nme_count 2
nme_count2 2
oversat 0
score -10.608
silent_score -10.608
time 47
total_hbonds -4
