# Supplementary material for: Accurate de novo design of membrane-traversing macrocycles
Source: Cell. 2022 Sep 15;185(19):3520–3532.e26. doi: 10.1016/j.cell.2022.07.019 (PMC9490236; doi:10.1016/j.cell.2022.07.019)
Supplement: Data S2. Amino acid sequences and computational models, related to Figures 1 and 3 [file mmc6.zip › Supplemental_Data_File_2/design_models/10-mers/D10.57.pdb]

ATOM      1  N   LEU A   1       5.286   4.229   1.656  1.00  0.00           N  
ATOM      2  CA  LEU A   1       6.697   4.294   1.249  1.00  0.00           C  
ATOM      3  C   LEU A   1       7.630   3.888   2.393  1.00  0.00           C  
ATOM      4  O   LEU A   1       8.317   4.728   2.975  1.00  0.00           O  
ATOM      5  CB  LEU A   1       7.047   5.711   0.778  1.00  0.00           C  
ATOM      6  CG  LEU A   1       6.256   6.225  -0.432  1.00  0.00           C  
ATOM      7  CD1 LEU A   1       6.625   7.677  -0.701  1.00  0.00           C  
ATOM      8  CD2 LEU A   1       6.554   5.351  -1.641  1.00  0.00           C  
ATOM      9  CN  LEU A   1       4.867   4.912   2.863  1.00  0.00           C  
ATOM     10  HA  LEU A   1       6.872   3.646   0.402  1.00  0.00           H  
ATOM     11 1HB  LEU A   1       6.879   6.403   1.602  1.00  0.00           H  
ATOM     12 2HB  LEU A   1       8.106   5.739   0.518  1.00  0.00           H  
ATOM     13  HG  LEU A   1       5.189   6.187  -0.211  1.00  0.00           H  
ATOM     14 1HD1 LEU A   1       6.063   8.042  -1.561  1.00  0.00           H  
ATOM     15 2HD1 LEU A   1       6.384   8.282   0.173  1.00  0.00           H  
ATOM     16 3HD1 LEU A   1       7.692   7.748  -0.909  1.00  0.00           H  
ATOM     17 1HD2 LEU A   1       5.991   5.716  -2.501  1.00  0.00           H  
ATOM     18 2HD2 LEU A   1       7.620   5.389  -1.864  1.00  0.00           H  
ATOM     19 3HD2 LEU A   1       6.264   4.322  -1.428  1.00  0.00           H  
ATOM     20 1HN  LEU A   1       5.397   5.847   3.000  1.00  0.00           H  
ATOM     21 2HN  LEU A   1       3.809   5.123   2.816  1.00  0.00           H  
ATOM     22 3HN  LEU A   1       5.062   4.269   3.711  1.00  0.00           H  
ATOM     23  N   GLY A   2       7.678   2.595   2.743  1.00  0.00           N  
ATOM     24  CA  GLY A   2       8.446   2.168   3.908  1.00  0.00           C  
ATOM     25  C   GLY A   2       7.475   1.649   4.976  1.00  0.00           C  
ATOM     26  O   GLY A   2       7.174   0.452   4.977  1.00  0.00           O  
ATOM     27  CN  GLY A   2       6.885   1.586   2.078  1.00  0.00           C  
ATOM     28 1HA  GLY A   2       9.153   1.392   3.613  1.00  0.00           H  
ATOM     29 2HA  GLY A   2       9.029   3.007   4.286  1.00  0.00           H  
ATOM     30 1HN  GLY A   2       7.177   0.587   2.325  1.00  0.00           H  
ATOM     31 2HN  GLY A   2       6.942   1.659   1.011  1.00  0.00           H  
ATOM     32 3HN  GLY A   2       5.867   1.742   2.398  1.00  0.00           H  
ATOM     33  N   PRO A   3       6.953   2.502   5.875  1.00  0.00           N  
ATOM     34  CA  PRO A   3       6.063   2.121   6.946  1.00  0.00           C  
ATOM     35  C   PRO A   3       4.904   1.347   6.362  1.00  0.00           C  
ATOM     36  O   PRO A   3       4.474   1.672   5.259  1.00  0.00           O  
ATOM     37  CB  PRO A   3       5.614   3.473   7.502  1.00  0.00           C  
ATOM     38  CG  PRO A   3       6.769   4.394   7.209  1.00  0.00           C  
ATOM     39  CD  PRO A   3       7.295   3.949   5.868  1.00  0.00           C  
ATOM     40  HA  PRO A   3       6.652   1.550   7.673  1.00  0.00           H  
ATOM     41 1HB  PRO A   3       4.678   3.789   7.014  1.00  0.00           H  
ATOM     42 2HB  PRO A   3       5.400   3.389   8.579  1.00  0.00           H  
ATOM     43 1HG  PRO A   3       6.427   5.441   7.202  1.00  0.00           H  
ATOM     44 2HG  PRO A   3       7.525   4.317   8.006  1.00  0.00           H  
ATOM     45 1HD  PRO A   3       6.784   4.456   5.062  1.00  0.00           H  
ATOM     46 2HD  PRO A   3       8.372   4.149   5.862  1.00  0.00           H  
ATOM     47  N   DLE A   4       4.383   0.328   7.065  1.00  0.00           N  
ATOM     48  CA  DLE A   4       3.247  -0.367   6.475  1.00  0.00           C  
ATOM     49  C   DLE A   4       3.667  -1.668   5.805  1.00  0.00           C  
ATOM     50  O   DLE A   4       2.913  -2.638   5.800  1.00  0.00           O  
ATOM     51  CB  DLE A   4       2.192  -0.658   7.549  1.00  0.00           C  
ATOM     52  CG  DLE A   4       1.617   0.570   8.267  1.00  0.00           C  
ATOM     53  CD1 DLE A   4       0.476   0.137   9.178  1.00  0.00           C  
ATOM     54  CD2 DLE A   4       1.141   1.583   7.237  1.00  0.00           C  
ATOM     55  CN  DLE A   4       5.005  -0.150   8.298  1.00  0.00           C  
ATOM     56  HA  DLE A   4       2.828   0.252   5.694  1.00  0.00           H  
ATOM     57 1HB  DLE A   4       2.636  -1.305   8.304  1.00  0.00           H  
ATOM     58 2HB  DLE A   4       1.362  -1.191   7.086  1.00  0.00           H  
ATOM     59  HG  DLE A   4       2.389   1.021   8.891  1.00  0.00           H  
ATOM     60 1HD1 DLE A   4       0.067   1.010   9.688  1.00  0.00           H  
ATOM     61 2HD1 DLE A   4       0.849  -0.572   9.917  1.00  0.00           H  
ATOM     62 3HD1 DLE A   4      -0.305  -0.334   8.583  1.00  0.00           H  
ATOM     63 1HD2 DLE A   4       0.733   2.456   7.747  1.00  0.00           H  
ATOM     64 2HD2 DLE A   4       0.368   1.133   6.614  1.00  0.00           H  
ATOM     65 3HD2 DLE A   4       1.980   1.888   6.611  1.00  0.00           H  
ATOM     66 1HN  DLE A   4       4.454  -0.941   8.778  1.00  0.00           H  
ATOM     67 2HN  DLE A   4       5.088   0.651   9.015  1.00  0.00           H  
ATOM     68 3HN  DLE A   4       5.995  -0.527   8.062  1.00  0.00           H  
ATOM     69  N   DAL A   5       4.876  -1.665   5.224  1.00  0.00           N  
ATOM     70  CA  DAL A   5       5.345  -2.743   4.378  1.00  0.00           C  
ATOM     71  C   DAL A   5       4.404  -2.903   3.160  1.00  0.00           C  
ATOM     72  O   DAL A   5       4.138  -4.033   2.757  1.00  0.00           O  
ATOM     73  CB  DAL A   5       6.784  -2.510   3.920  1.00  0.00           C  
ATOM     74  H   DAL A   5       5.506  -0.858   5.312  1.00  0.00           H  
ATOM     75  HA  DAL A   5       5.309  -3.665   4.959  1.00  0.00           H  
ATOM     76 1HB  DAL A   5       7.105  -3.354   3.314  1.00  0.00           H  
ATOM     77 2HB  DAL A   5       7.426  -2.423   4.800  1.00  0.00           H  
ATOM     78 3HB  DAL A   5       6.873  -1.616   3.341  1.00  0.00           H  
ATOM     79  N   LEU A   6       3.881  -1.793   2.541  1.00  0.00           N  
ATOM     80  CA  LEU A   6       2.935  -1.928   1.436  1.00  0.00           C  
ATOM     81  C   LEU A   6       3.348  -1.025   0.278  1.00  0.00           C  
ATOM     82  O   LEU A   6       2.641  -0.033   0.035  1.00  0.00           O  
ATOM     83  CB  LEU A   6       1.516  -1.573   1.897  1.00  0.00           C  
ATOM     84  CG  LEU A   6       0.938  -2.454   3.013  1.00  0.00           C  
ATOM     85  CD1 LEU A   6      -0.076  -1.654   3.819  1.00  0.00           C  
ATOM     86  CD2 LEU A   6       0.298  -3.692   2.402  1.00  0.00           C  
ATOM     87  CN  LEU A   6       4.245  -0.400   2.810  1.00  0.00           C  
ATOM     88  HA  LEU A   6       2.893  -2.965   1.107  1.00  0.00           H  
ATOM     89 1HB  LEU A   6       1.513  -0.544   2.253  1.00  0.00           H  
ATOM     90 2HB  LEU A   6       0.845  -1.641   1.041  1.00  0.00           H  
ATOM     91  HG  LEU A   6       1.739  -2.755   3.689  1.00  0.00           H  
ATOM     92 1HD1 LEU A   6      -0.486  -2.280   4.611  1.00  0.00           H  
ATOM     93 2HD1 LEU A   6       0.413  -0.785   4.260  1.00  0.00           H  
ATOM     94 3HD1 LEU A   6      -0.882  -1.324   3.164  1.00  0.00           H  
ATOM     95 1HD2 LEU A   6      -0.111  -4.318   3.195  1.00  0.00           H  
ATOM     96 2HD2 LEU A   6      -0.503  -3.392   1.727  1.00  0.00           H  
ATOM     97 3HD2 LEU A   6       1.049  -4.254   1.847  1.00  0.00           H  
ATOM     98 1HN  LEU A   6       4.168   0.234   1.951  1.00  0.00           H  
ATOM     99 2HN  LEU A   6       3.607   0.005   3.564  1.00  0.00           H  
ATOM    100 3HN  LEU A   6       5.249  -0.307   3.123  1.00  0.00           H  
ATOM    101  N   PRO A   7       4.455  -1.303  -0.426  1.00  0.00           N  
ATOM    102  CA  PRO A   7       5.027  -0.429  -1.420  1.00  0.00           C  
ATOM    103  C   PRO A   7       3.923  -0.138  -2.408  1.00  0.00           C  
ATOM    104  O   PRO A   7       3.053  -0.997  -2.582  1.00  0.00           O  
ATOM    105  CB  PRO A   7       6.160  -1.270  -2.016  1.00  0.00           C  
ATOM    106  CG  PRO A   7       6.517  -2.246  -0.911  1.00  0.00           C  
ATOM    107  CD  PRO A   7       5.182  -2.577  -0.275  1.00  0.00           C  
ATOM    108  HA  PRO A   7       5.377   0.457  -0.881  1.00  0.00           H  
ATOM    109 1HB  PRO A   7       5.817  -1.769  -2.937  1.00  0.00           H  
ATOM    110 2HB  PRO A   7       7.002  -0.622  -2.297  1.00  0.00           H  
ATOM    111 1HG  PRO A   7       7.021  -3.133  -1.329  1.00  0.00           H  
ATOM    112 2HG  PRO A   7       7.219  -1.781  -0.202  1.00  0.00           H  
ATOM    113 1HD  PRO A   7       4.678  -3.368  -0.848  1.00  0.00           H  
ATOM    114 2HD  PRO A   7       5.335  -2.860   0.745  1.00  0.00           H  
ATOM    115  N   DLE A   8       3.903   1.024  -3.078  1.00  0.00           N  
ATOM    116  CA  DLE A   8       2.758   1.222  -3.961  1.00  0.00           C  
ATOM    117  C   DLE A   8       1.809   2.188  -3.272  1.00  0.00           C  
ATOM    118  O   DLE A   8       1.437   3.213  -3.843  1.00  0.00           O  
ATOM    119  CB  DLE A   8       3.193   1.775  -5.323  1.00  0.00           C  
ATOM    120  CG  DLE A   8       4.188   0.908  -6.106  1.00  0.00           C  
ATOM    121  CD1 DLE A   8       4.484   1.561  -7.449  1.00  0.00           C  
ATOM    122  CD2 DLE A   8       3.609  -0.487  -6.292  1.00  0.00           C  
ATOM    123  CN  DLE A   8       4.857   2.130  -2.886  1.00  0.00           C  
ATOM    124  HA  DLE A   8       2.218   0.291  -4.098  1.00  0.00           H  
ATOM    125 1HB  DLE A   8       3.652   2.751  -5.172  1.00  0.00           H  
ATOM    126 2HB  DLE A   8       2.307   1.906  -5.945  1.00  0.00           H  
ATOM    127  HG  DLE A   8       5.126   0.841  -5.554  1.00  0.00           H  
ATOM    128 1HD1 DLE A   8       5.191   0.946  -8.006  1.00  0.00           H  
ATOM    129 2HD1 DLE A   8       4.915   2.549  -7.286  1.00  0.00           H  
ATOM    130 3HD1 DLE A   8       3.560   1.657  -8.019  1.00  0.00           H  
ATOM    131 1HD2 DLE A   8       4.316  -1.103  -6.848  1.00  0.00           H  
ATOM    132 2HD2 DLE A   8       2.672  -0.421  -6.846  1.00  0.00           H  
ATOM    133 3HD2 DLE A   8       3.424  -0.937  -5.317  1.00  0.00           H  
ATOM    134 1HN  DLE A   8       4.480   2.854  -2.169  1.00  0.00           H  
ATOM    135 2HN  DLE A   8       5.029   2.649  -3.811  1.00  0.00           H  
ATOM    136 3HN  DLE A   8       5.812   1.783  -2.546  1.00  0.00           H  
ATOM    137  N   LEU A   9       1.405   1.855  -2.045  1.00  0.00           N  
ATOM    138  CA  LEU A   9       0.536   2.735  -1.279  1.00  0.00           C  
ATOM    139  C   LEU A   9       1.332   3.564  -0.274  1.00  0.00           C  
ATOM    140  O   LEU A   9       1.252   4.795  -0.256  1.00  0.00           O  
ATOM    141  CB  LEU A   9      -0.531   1.914  -0.544  1.00  0.00           C  
ATOM    142  CG  LEU A   9      -1.489   2.714   0.348  1.00  0.00           C  
ATOM    143  CD1 LEU A   9      -2.303   3.672  -0.511  1.00  0.00           C  
ATOM    144  CD2 LEU A   9      -2.395   1.756   1.107  1.00  0.00           C  
ATOM    145  H   LEU A   9       1.751   0.997  -1.606  1.00  0.00           H  
ATOM    146  HA  LEU A   9       0.040   3.421  -1.957  1.00  0.00           H  
ATOM    147 1HB  LEU A   9      -1.131   1.385  -1.283  1.00  0.00           H  
ATOM    148 2HB  LEU A   9      -0.031   1.177   0.083  1.00  0.00           H  
ATOM    149  HG  LEU A   9      -0.913   3.309   1.058  1.00  0.00           H  
ATOM    150 1HD1 LEU A   9      -2.983   4.241   0.123  1.00  0.00           H  
ATOM    151 2HD1 LEU A   9      -1.631   4.358  -1.027  1.00  0.00           H  
ATOM    152 3HD1 LEU A   9      -2.878   3.106  -1.243  1.00  0.00           H  
ATOM    153 1HD2 LEU A   9      -3.075   2.325   1.742  1.00  0.00           H  
ATOM    154 2HD2 LEU A   9      -2.971   1.162   0.399  1.00  0.00           H  
ATOM    155 3HD2 LEU A   9      -1.788   1.095   1.726  1.00  0.00           H  
ATOM    156  N   PHE A  10       2.083   2.871   0.574  1.00  0.00           N  
ATOM    157  CA  PHE A  10       2.969   3.489   1.547  1.00  0.00           C  
ATOM    158  C   PHE A  10       4.410   3.461   1.017  1.00  0.00           C  
ATOM    159  O   PHE A  10       4.781   2.576   0.245  1.00  0.00           O  
ATOM    160  CB  PHE A  10       2.882   2.764   2.892  1.00  0.00           C  
ATOM    161  CG  PHE A  10       1.744   3.226   3.757  1.00  0.00           C  
ATOM    162  CD1 PHE A  10       0.470   2.707   3.586  1.00  0.00           C  
ATOM    163  CD2 PHE A  10       1.946   4.180   4.743  1.00  0.00           C  
ATOM    164  CE1 PHE A  10      -0.578   3.131   4.381  1.00  0.00           C  
ATOM    165  CE2 PHE A  10       0.901   4.605   5.540  1.00  0.00           C  
ATOM    166  CZ  PHE A  10      -0.363   4.080   5.358  1.00  0.00           C  
ATOM    167  H   PHE A  10       2.028   1.864   0.529  1.00  0.00           H  
ATOM    168  HA  PHE A  10       2.654   4.523   1.672  1.00  0.00           H  
ATOM    169 1HB  PHE A  10       2.768   1.695   2.722  1.00  0.00           H  
ATOM    170 2HB  PHE A  10       3.810   2.911   3.444  1.00  0.00           H  
ATOM    171  HD1 PHE A  10       0.299   1.956   2.814  1.00  0.00           H  
ATOM    172  HD2 PHE A  10       2.944   4.596   4.886  1.00  0.00           H  
ATOM    173  HE1 PHE A  10      -1.575   2.716   4.236  1.00  0.00           H  
ATOM    174  HE2 PHE A  10       1.072   5.356   6.312  1.00  0.00           H  
ATOM    175  HZ  PHE A  10      -1.188   4.416   5.985  1.00  0.00           H  
