# Supplementary material for: Accurate de novo design of membrane-traversing macrocycles
Source: Cell. 2022 Sep 15;185(19):3520–3532.e26. doi: 10.1016/j.cell.2022.07.019 (PMC9490236; doi:10.1016/j.cell.2022.07.019)
Supplement: Data S2. Amino acid sequences and computational models, related to Figures 1 and 3 [file mmc6.zip › Supplemental_Data_File_2/design_models/10-mers/D10.23.pdb]

LINK         N   PRO A   1                 C   DPR A  10                  1.34  
ATOM      1  N   PRO A   1       2.362  17.453   8.714  1.00  0.00           N  
ATOM      2  CA  PRO A   1       2.421  17.744   7.292  1.00  0.00           C  
ATOM      3  C   PRO A   1       1.127  17.467   6.516  1.00  0.00           C  
ATOM      4  O   PRO A   1       1.105  17.525   5.286  1.00  0.00           O  
ATOM      5  CB  PRO A   1       3.513  16.759   6.861  1.00  0.00           C  
ATOM      6  CG  PRO A   1       3.190  15.523   7.683  1.00  0.00           C  
ATOM      7  CD  PRO A   1       2.756  16.070   9.053  1.00  0.00           C  
ATOM      8  HA  PRO A   1       2.741  18.785   7.133  1.00  0.00           H  
ATOM      9 1HB  PRO A   1       3.510  16.604   5.771  1.00  0.00           H  
ATOM     10 2HB  PRO A   1       4.496  17.175   7.126  1.00  0.00           H  
ATOM     11 1HG  PRO A   1       2.345  15.022   7.186  1.00  0.00           H  
ATOM     12 2HG  PRO A   1       4.011  14.791   7.706  1.00  0.00           H  
ATOM     13 1HD  PRO A   1       1.908  15.474   9.425  1.00  0.00           H  
ATOM     14 2HD  PRO A   1       3.607  16.090   9.753  1.00  0.00           H  
ATOM     15  N   LEU A   2       0.021  17.161   7.193  1.00  0.00           N  
ATOM     16  CA  LEU A   2      -1.149  16.714   6.456  1.00  0.00           C  
ATOM     17  C   LEU A   2      -2.222  17.789   6.356  1.00  0.00           C  
ATOM     18  O   LEU A   2      -2.310  18.635   7.232  1.00  0.00           O  
ATOM     19  CB  LEU A   2      -1.734  15.478   7.153  1.00  0.00           C  
ATOM     20  CG  LEU A   2      -0.810  14.276   7.316  1.00  0.00           C  
ATOM     21  CD1 LEU A   2      -1.553  13.213   8.086  1.00  0.00           C  
ATOM     22  CD2 LEU A   2      -0.363  13.751   5.947  1.00  0.00           C  
ATOM     23  H   LEU A   2      -0.039  17.219   8.217  1.00  0.00           H  
ATOM     24  HA  LEU A   2      -0.816  16.462   5.460  1.00  0.00           H  
ATOM     25 1HB  LEU A   2      -2.030  15.776   8.159  1.00  0.00           H  
ATOM     26 2HB  LEU A   2      -2.611  15.137   6.636  1.00  0.00           H  
ATOM     27  HG  LEU A   2       0.061  14.562   7.893  1.00  0.00           H  
ATOM     28 1HD1 LEU A   2      -0.903  12.349   8.229  1.00  0.00           H  
ATOM     29 2HD1 LEU A   2      -1.849  13.607   9.058  1.00  0.00           H  
ATOM     30 3HD1 LEU A   2      -2.436  12.910   7.531  1.00  0.00           H  
ATOM     31 1HD2 LEU A   2       0.287  12.889   6.090  1.00  0.00           H  
ATOM     32 2HD2 LEU A   2      -1.236  13.454   5.364  1.00  0.00           H  
ATOM     33 3HD2 LEU A   2       0.189  14.517   5.406  1.00  0.00           H  
ATOM     34  N   LEU A   3      -3.062  17.776   5.306  1.00  0.00           N  
ATOM     35  CA  LEU A   3      -4.152  18.754   5.232  1.00  0.00           C  
ATOM     36  C   LEU A   3      -5.464  17.993   5.069  1.00  0.00           C  
ATOM     37  O   LEU A   3      -6.062  18.046   3.995  1.00  0.00           O  
ATOM     38  CB  LEU A   3      -3.948  19.692   4.042  1.00  0.00           C  
ATOM     39  CG  LEU A   3      -2.639  20.508   4.044  1.00  0.00           C  
ATOM     40  CD1 LEU A   3      -2.509  21.208   2.714  1.00  0.00           C  
ATOM     41  CD2 LEU A   3      -2.636  21.506   5.200  1.00  0.00           C  
ATOM     42  CN  LEU A   3      -2.939  16.829   4.187  1.00  0.00           C  
ATOM     43  HA  LEU A   3      -4.187  19.353   6.132  1.00  0.00           H  
ATOM     44 1HB  LEU A   3      -3.994  19.128   3.113  1.00  0.00           H  
ATOM     45 2HB  LEU A   3      -4.771  20.409   4.037  1.00  0.00           H  
ATOM     46  HG  LEU A   3      -1.785  19.839   4.149  1.00  0.00           H  
ATOM     47 1HD1 LEU A   3      -1.579  21.777   2.693  1.00  0.00           H  
ATOM     48 2HD1 LEU A   3      -2.499  20.469   1.913  1.00  0.00           H  
ATOM     49 3HD1 LEU A   3      -3.351  21.885   2.573  1.00  0.00           H  
ATOM     50 1HD2 LEU A   3      -1.708  22.073   5.178  1.00  0.00           H  
ATOM     51 2HD2 LEU A   3      -3.480  22.188   5.097  1.00  0.00           H  
ATOM     52 3HD2 LEU A   3      -2.705  20.988   6.150  1.00  0.00           H  
ATOM     53 1HN  LEU A   3      -3.861  16.734   3.627  1.00  0.00           H  
ATOM     54 2HN  LEU A   3      -2.176  17.173   3.505  1.00  0.00           H  
ATOM     55 3HN  LEU A   3      -2.678  15.844   4.532  1.00  0.00           H  
ATOM     56  N   LEU A   4      -5.918  17.264   6.096  1.00  0.00           N  
ATOM     57  CA  LEU A   4      -7.101  16.440   5.870  1.00  0.00           C  
ATOM     58  C   LEU A   4      -8.278  17.018   6.656  1.00  0.00           C  
ATOM     59  O   LEU A   4      -8.085  17.289   7.836  1.00  0.00           O  
ATOM     60  CB  LEU A   4      -6.804  14.994   6.280  1.00  0.00           C  
ATOM     61  CG  LEU A   4      -5.624  14.339   5.502  1.00  0.00           C  
ATOM     62  CD1 LEU A   4      -5.211  13.087   6.205  1.00  0.00           C  
ATOM     63  CD2 LEU A   4      -6.026  14.060   4.067  1.00  0.00           C  
ATOM     64  CN  LEU A   4      -5.220  17.143   7.389  1.00  0.00           C  
ATOM     65  HA  LEU A   4      -7.315  16.448   4.821  1.00  0.00           H  
ATOM     66 1HB  LEU A   4      -6.616  14.920   7.345  1.00  0.00           H  
ATOM     67 2HB  LEU A   4      -7.695  14.400   6.067  1.00  0.00           H  
ATOM     68  HG  LEU A   4      -4.779  14.997   5.497  1.00  0.00           H  
ATOM     69 1HD1 LEU A   4      -4.371  12.635   5.679  1.00  0.00           H  
ATOM     70 2HD1 LEU A   4      -4.911  13.328   7.225  1.00  0.00           H  
ATOM     71 3HD1 LEU A   4      -6.044  12.385   6.230  1.00  0.00           H  
ATOM     72 1HD2 LEU A   4      -5.186  13.603   3.546  1.00  0.00           H  
ATOM     73 2HD2 LEU A   4      -6.874  13.377   4.048  1.00  0.00           H  
ATOM     74 3HD2 LEU A   4      -6.292  14.982   3.559  1.00  0.00           H  
ATOM     75 1HN  LEU A   4      -5.864  16.837   8.198  1.00  0.00           H  
ATOM     76 2HN  LEU A   4      -4.446  16.407   7.327  1.00  0.00           H  
ATOM     77 3HN  LEU A   4      -4.788  18.082   7.674  1.00  0.00           H  
ATOM     78  N   PRO A   5      -9.474  17.217   6.062  1.00  0.00           N  
ATOM     79  CA  PRO A   5     -10.633  17.811   6.707  1.00  0.00           C  
ATOM     80  C   PRO A   5     -10.757  17.183   8.081  1.00  0.00           C  
ATOM     81  O   PRO A   5     -10.378  16.021   8.238  1.00  0.00           O  
ATOM     82  CB  PRO A   5     -11.777  17.436   5.763  1.00  0.00           C  
ATOM     83  CG  PRO A   5     -11.109  17.328   4.407  1.00  0.00           C  
ATOM     84  CD  PRO A   5      -9.727  16.760   4.682  1.00  0.00           C  
ATOM     85  HA  PRO A   5     -10.442  18.890   6.742  1.00  0.00           H  
ATOM     86 1HB  PRO A   5     -12.244  16.493   6.087  1.00  0.00           H  
ATOM     87 2HB  PRO A   5     -12.561  18.207   5.789  1.00  0.00           H  
ATOM     88 1HG  PRO A   5     -11.706  16.686   3.741  1.00  0.00           H  
ATOM     89 2HG  PRO A   5     -11.064  18.320   3.930  1.00  0.00           H  
ATOM     90 1HD  PRO A   5      -9.723  15.662   4.623  1.00  0.00           H  
ATOM     91 2HD  PRO A   5      -9.044  17.238   3.959  1.00  0.00           H  
ATOM     92  N   DLE A   6     -11.276  17.899   9.093  1.00  0.00           N  
ATOM     93  CA  DLE A   6     -11.193  17.288  10.420  1.00  0.00           C  
ATOM     94  C   DLE A   6     -10.086  18.068  11.126  1.00  0.00           C  
ATOM     95  O   DLE A   6     -10.331  18.727  12.137  1.00  0.00           O  
ATOM     96  CB  DLE A   6     -12.515  17.390  11.191  1.00  0.00           C  
ATOM     97  CG  DLE A   6     -13.768  16.780  10.494  1.00  0.00           C  
ATOM     98  CD1 DLE A   6     -14.924  16.835  11.459  1.00  0.00           C  
ATOM     99  CD2 DLE A   6     -13.490  15.352  10.039  1.00  0.00           C  
ATOM    100  CN  DLE A   6     -11.786  19.273   8.967  1.00  0.00           C  
ATOM    101  HA  DLE A   6     -10.874  16.251  10.353  1.00  0.00           H  
ATOM    102 1HB  DLE A   6     -12.719  18.417  11.463  1.00  0.00           H  
ATOM    103 2HB  DLE A   6     -12.385  16.836  12.125  1.00  0.00           H  
ATOM    104  HG  DLE A   6     -14.034  17.375   9.626  1.00  0.00           H  
ATOM    105 1HD1 DLE A   6     -15.818  16.431  10.982  1.00  0.00           H  
ATOM    106 2HD1 DLE A   6     -15.107  17.871  11.747  1.00  0.00           H  
ATOM    107 3HD1 DLE A   6     -14.691  16.247  12.345  1.00  0.00           H  
ATOM    108 1HD2 DLE A   6     -14.381  14.952   9.559  1.00  0.00           H  
ATOM    109 2HD2 DLE A   6     -13.233  14.739  10.899  1.00  0.00           H  
ATOM    110 3HD2 DLE A   6     -12.673  15.332   9.325  1.00  0.00           H  
ATOM    111 1HN  DLE A   6     -12.707  19.421   9.511  1.00  0.00           H  
ATOM    112 2HN  DLE A   6     -12.004  19.536   7.952  1.00  0.00           H  
ATOM    113 3HN  DLE A   6     -11.051  19.961   9.363  1.00  0.00           H  
ATOM    114  N   DLE A   7      -8.889  18.027  10.544  1.00  0.00           N  
ATOM    115  CA  DLE A   7      -7.757  18.798  11.012  1.00  0.00           C  
ATOM    116  C   DLE A   7      -6.723  17.912  11.687  1.00  0.00           C  
ATOM    117  O   DLE A   7      -6.650  16.717  11.381  1.00  0.00           O  
ATOM    118  CB  DLE A   7      -7.104  19.455   9.784  1.00  0.00           C  
ATOM    119  CG  DLE A   7      -8.007  20.294   8.899  1.00  0.00           C  
ATOM    120  CD1 DLE A   7      -7.237  20.693   7.662  1.00  0.00           C  
ATOM    121  CD2 DLE A   7      -8.494  21.514   9.658  1.00  0.00           C  
ATOM    122  H   DLE A   7      -8.751  17.472   9.689  1.00  0.00           H  
ATOM    123  HA  DLE A   7      -8.139  19.527  11.715  1.00  0.00           H  
ATOM    124 1HB  DLE A   7      -6.703  18.690   9.180  1.00  0.00           H  
ATOM    125 2HB  DLE A   7      -6.290  20.079  10.089  1.00  0.00           H  
ATOM    126  HG  DLE A   7      -8.850  19.701   8.582  1.00  0.00           H  
ATOM    127 1HD1 DLE A   7      -7.882  21.278   7.009  1.00  0.00           H  
ATOM    128 2HD1 DLE A   7      -6.910  19.797   7.137  1.00  0.00           H  
ATOM    129 3HD1 DLE A   7      -6.378  21.286   7.933  1.00  0.00           H  
ATOM    130 1HD2 DLE A   7      -9.137  22.105   9.009  1.00  0.00           H  
ATOM    131 2HD2 DLE A   7      -7.640  22.116   9.970  1.00  0.00           H  
ATOM    132 3HD2 DLE A   7      -9.060  21.208  10.534  1.00  0.00           H  
ATOM    133  N   DPH A   8      -5.890  18.457  12.595  1.00  0.00           N  
ATOM    134  CA  DPH A   8      -4.848  17.634  13.221  1.00  0.00           C  
ATOM    135  C   DPH A   8      -3.513  18.311  12.905  1.00  0.00           C  
ATOM    136  O   DPH A   8      -2.928  18.915  13.802  1.00  0.00           O  
ATOM    137  CB  DPH A   8      -5.038  17.601  14.741  1.00  0.00           C  
ATOM    138  CG  DPH A   8      -6.353  17.019  15.203  1.00  0.00           C  
ATOM    139  CD1 DPH A   8      -7.022  16.018  14.506  1.00  0.00           C  
ATOM    140  CD2 DPH A   8      -6.935  17.511  16.357  1.00  0.00           C  
ATOM    141  CE1 DPH A   8      -8.222  15.532  14.955  1.00  0.00           C  
ATOM    142  CE2 DPH A   8      -8.139  17.021  16.807  1.00  0.00           C  
ATOM    143  CZ  DPH A   8      -8.781  16.029  16.105  1.00  0.00           C  
ATOM    144  CN  DPH A   8      -5.986  19.855  13.046  1.00  0.00           C  
ATOM    145  HA  DPH A   8      -4.861  16.622  12.837  1.00  0.00           H  
ATOM    146 1HB  DPH A   8      -4.932  18.592  15.169  1.00  0.00           H  
ATOM    147 2HB  DPH A   8      -4.244  16.990  15.174  1.00  0.00           H  
ATOM    148  HD1 DPH A   8      -6.607  15.606  13.596  1.00  0.00           H  
ATOM    149  HD2 DPH A   8      -6.427  18.299  16.915  1.00  0.00           H  
ATOM    150  HE1 DPH A   8      -8.729  14.751  14.396  1.00  0.00           H  
ATOM    151  HE2 DPH A   8      -8.585  17.417  17.721  1.00  0.00           H  
ATOM    152  HZ  DPH A   8      -9.735  15.642  16.457  1.00  0.00           H  
ATOM    153 1HN  DPH A   8      -5.034  20.242  13.390  1.00  0.00           H  
ATOM    154 2HN  DPH A   8      -6.684  19.919  13.870  1.00  0.00           H  
ATOM    155 3HN  DPH A   8      -6.318  20.506  12.261  1.00  0.00           H  
ATOM    156  N   DLE A   9      -3.029  18.252  11.649  1.00  0.00           N  
ATOM    157  CA  DLE A   9      -1.848  19.055  11.350  1.00  0.00           C  
ATOM    158  C   DLE A   9      -0.626  18.221  10.947  1.00  0.00           C  
ATOM    159  O   DLE A   9      -0.762  17.273  10.172  1.00  0.00           O  
ATOM    160  CB  DLE A   9      -2.186  20.028  10.226  1.00  0.00           C  
ATOM    161  CG  DLE A   9      -3.320  20.999  10.509  1.00  0.00           C  
ATOM    162  CD1 DLE A   9      -3.789  21.552   9.194  1.00  0.00           C  
ATOM    163  CD2 DLE A   9      -2.868  22.083  11.452  1.00  0.00           C  
ATOM    164  CN  DLE A   9      -3.704  17.579  10.531  1.00  0.00           C  
ATOM    165  HA  DLE A   9      -1.629  19.621  12.238  1.00  0.00           H  
ATOM    166 1HB  DLE A   9      -2.435  19.494   9.355  1.00  0.00           H  
ATOM    167 2HB  DLE A   9      -1.292  20.618  10.003  1.00  0.00           H  
ATOM    168  HG  DLE A   9      -4.141  20.480  10.954  1.00  0.00           H  
ATOM    169 1HD1 DLE A   9      -4.619  22.234   9.365  1.00  0.00           H  
ATOM    170 2HD1 DLE A   9      -4.117  20.729   8.554  1.00  0.00           H  
ATOM    171 3HD1 DLE A   9      -2.975  22.085   8.708  1.00  0.00           H  
ATOM    172 1HD2 DLE A   9      -3.696  22.766  11.634  1.00  0.00           H  
ATOM    173 2HD2 DLE A   9      -2.036  22.634  11.011  1.00  0.00           H  
ATOM    174 3HD2 DLE A   9      -2.553  21.650  12.399  1.00  0.00           H  
ATOM    175 1HN  DLE A   9      -3.029  17.297   9.740  1.00  0.00           H  
ATOM    176 2HN  DLE A   9      -4.433  18.239  10.103  1.00  0.00           H  
ATOM    177 3HN  DLE A   9      -4.195  16.681  10.855  1.00  0.00           H  
ATOM    178  N   DPR A  10       0.568  18.521  11.457  1.00  0.00           N  
ATOM    179  CA  DPR A  10       1.797  17.870  11.093  1.00  0.00           C  
ATOM    180  C   DPR A  10       2.155  18.349   9.688  1.00  0.00           C  
ATOM    181  O   DPR A  10       2.255  19.550   9.438  1.00  0.00           O  
ATOM    182  CB  DPR A  10       2.778  18.378  12.154  1.00  0.00           C  
ATOM    183  CG  DPR A  10       2.239  19.745  12.536  1.00  0.00           C  
ATOM    184  CD  DPR A  10       0.727  19.613  12.443  1.00  0.00           C  
ATOM    185  HA  DPR A  10       1.656  16.786  11.168  1.00  0.00           H  
ATOM    186 1HB  DPR A  10       3.794  18.423  11.733  1.00  0.00           H  
ATOM    187 2HB  DPR A  10       2.813  17.680  13.004  1.00  0.00           H  
ATOM    188 1HG  DPR A  10       2.636  20.512  11.850  1.00  0.00           H  
ATOM    189 2HG  DPR A  10       2.581  20.020  13.546  1.00  0.00           H  
ATOM    190 1HD  DPR A  10       0.324  20.566  12.058  1.00  0.00           H  
ATOM    191 2HD  DPR A  10       0.299  19.327  13.422  1.00  0.00           H  
TER                                                                             
CONECT    1  180                                                                
CONECT   17   34                                                                
CONECT   34   17   35   42                                                      
CONECT   35   34   36   38   43                                                 
CONECT   36   35   37   56                                                      
CONECT   37   36                                                                
CONECT   38   35   39   44   45                                                 
CONECT   39   38   40   41   46                                                 
CONECT   40   39   47   48   49                                                 
CONECT   41   39   50   51   52                                                 
CONECT   42   34   53   54   55                                                 
CONECT   43   35                                                                
CONECT   44   38                                                                
CONECT   45   38                                                                
CONECT   46   39                                                                
CONECT   47   40                                                                
CONECT   48   40                                                                
CONECT   49   40                                                                
CONECT   50   41                                                                
CONECT   51   41                                                                
CONECT   52   41                                                                
CONECT   53   42                                                                
CONECT   54   42                                                                
CONECT   55   42                                                                
CONECT   56   36   57   64                                                      
CONECT   57   56   58   60   65                                                 
CONECT   58   57   59   78                                                      
CONECT   59   58                                                                
CONECT   60   57   61   66   67                                                 
CONECT   61   60   62   63   68                                                 
CONECT   62   61   69   70   71                                                 
CONECT   63   61   72   73   74                                                 
CONECT   64   56   75   76   77                                                 
CONECT   65   57                                                                
CONECT   66   60                                                                
CONECT   67   60                                                                
CONECT   68   61                                                                
CONECT   69   62                                                                
CONECT   70   62                                                                
CONECT   71   62                                                                
CONECT   72   63                                                                
CONECT   73   63                                                                
CONECT   74   63                                                                
CONECT   75   64                                                                
CONECT   76   64                                                                
CONECT   77   64                                                                
CONECT   78   58                                                                
CONECT   80   92                                                                
CONECT   92   80   93  100                                                      
CONECT   93   92   94   96  101                                                 
CONECT   94   93   95  114                                                      
CONECT   95   94                                                                
CONECT   96   93   97  102  103                                                 
CONECT   97   96   98   99  104                                                 
CONECT   98   97  105  106  107                                                 
CONECT   99   97  108  109  110                                                 
CONECT  100   92  111  112  113                                                 
CONECT  101   93                                                                
CONECT  102   96                                                                
CONECT  103   96                                                                
CONECT  104   97                                                                
CONECT  105   98                                                                
CONECT  106   98                                                                
CONECT  107   98                                                                
CONECT  108   99                                                                
CONECT  109   99                                                                
CONECT  110   99                                                                
CONECT  111  100                                                                
CONECT  112  100                                                                
CONECT  113  100                                                                
CONECT  114   94  115  122                                                      
CONECT  115  114  116  118  123                                                 
CONECT  116  115  117  133                                                      
CONECT  117  116                                                                
CONECT  118  115  119  124  125                                                 
CONECT  119  118  120  121  126                                                 
CONECT  120  119  127  128  129                                                 
CONECT  121  119  130  131  132                                                 
CONECT  122  114                                                                
CONECT  123  115                                                                
CONECT  124  118                                                                
CONECT  125  118                                                                
CONECT  126  119                                                                
CONECT  127  120                                                                
CONECT  128  120                                                                
CONECT  129  120                                                                
CONECT  130  121                                                                
CONECT  131  121                                                                
CONECT  132  121                                                                
CONECT  133  116  134  144                                                      
CONECT  134  133  135  137  145                                                 
CONECT  135  134  136  156                                                      
CONECT  136  135                                                                
CONECT  137  134  138  146  147                                                 
CONECT  138  137  139  140                                                      
CONECT  139  138  141  148                                                      
CONECT  140  138  142  149                                                      
CONECT  141  139  143  150                                                      
CONECT  142  140  143  151                                                      
CONECT  143  141  142  152                                                      
CONECT  144  133  153  154  155                                                 
CONECT  145  134                                                                
CONECT  146  137                                                                
CONECT  147  137                                                                
CONECT  148  139                                                                
CONECT  149  140                                                                
CONECT  150  141                                                                
CONECT  151  142                                                                
CONECT  152  143                                                                
CONECT  153  144                                                                
CONECT  154  144                                                                
CONECT  155  144                                                                
CONECT  156  135  157  164                                                      
CONECT  157  156  158  160  165                                                 
CONECT  158  157  159  178                                                      
CONECT  159  158                                                                
CONECT  160  157  161  166  167                                                 
CONECT  161  160  162  163  168                                                 
CONECT  162  161  169  170  171                                                 
CONECT  163  161  172  173  174                                                 
CONECT  164  156  175  176  177                                                 
CONECT  165  157                                                                
CONECT  166  160                                                                
CONECT  167  160                                                                
CONECT  168  161                                                                
CONECT  169  162                                                                
CONECT  170  162                                                                
CONECT  171  162                                                                
CONECT  172  163                                                                
CONECT  173  163                                                                
CONECT  174  163                                                                
CONECT  175  164                                                                
CONECT  176  164                                                                
CONECT  177  164                                                                
CONECT  178  158  179  184                                                      
CONECT  179  178  180  182  185                                                 
CONECT  180    1  179  181                                                      
CONECT  181  180                                                                
CONECT  182  179  183  186  187                                                 
CONECT  183  182  184  188  189                                                 
CONECT  184  178  183  190  191                                                 
CONECT  185  179                                                                
CONECT  186  182                                                                
CONECT  187  182                                                                
CONECT  188  183                                                                
CONECT  189  183                                                                
CONECT  190  184                                                                
CONECT  191  184                                                                
# All scores below are weighted scores, not raw scores.
#BEGIN_POSE_ENERGIES_TABLE result00018_0000102_0_0001.pdb
label fa_atr fa_rep fa_sol fa_intra_atr_xover4 fa_intra_rep_xover4 fa_intra_sol_xover4 lk_ball lk_ball_iso lk_ball_bridge lk_ball_bridge_uncpl fa_elec fa_intra_elec hbond_sr_bb hbond_lr_bb hbond_bb_sc hbond_sc dslf_fa13 omega fa_dun_dev fa_dun_rot fa_dun_semi p_aa_pp hxl_tors ref rama_prepro cart_bonded gen_bonded gen_bonded_improper total
weights 1 0.55 1 1 0.55 1 0.92 -0.38 -0.33 -0.33 1 1 1 1 1 1 1.25 0.48 0.69 0.76 0.78 0.61 1 1 0.5 0.5 1 1 NA
pose -39.6506 9.88897 5.15113 -7.25533 4.46569 -1.81458 7.4176 -7.70645 -0 -0 -7.37771 2.15308 -1.32618 -1.27634 0 0 0 0.84563 0.90369 2.96532 0 -1.70437 0 -5.11118 0.89528 11.7055 36.5379 0.04423 9.7513
PRO_1 -2.22189 0.287 0.78236 -0.13872 0.02688 0.08137 0.24548 -0.36637 -0 -0 -0.02682 0.68267 0 0 0 0 0 0.05039 0.15781 0.03205 0 0.84735 0 -2.4119 0.87603 1.49997 6.31302 0 6.71668
LEU_2 -5.29652 1.11601 1.64123 -0.48126 0.27365 0.09101 1.53727 -1.29144 -0 -0 -0.80038 0.21415 0 0 0 0 0 0.00142 0.00352 0.47802 0 -0.35288 0 0.18072 0.35082 0.85871 2.56856 0.00109 1.09372
LEU:N_Methylation_3 -3.54313 0.86713 -0.64991 -1.07 0.52807 -0.34985 0.35437 -0.43217 -0 -0 -0.55539 0.5863 0 0 0 0 0 0.05616 0.0124 3e-05 0 0.15398 0 0.18072 -0.43978 0.64377 5.79663 0.00781 2.14714
LEU:N_Methylation_4 -6.02632 1.70016 0.42638 -1.18424 1.16177 -0.55881 1.32413 -1.16824 -0 -0 -2.19814 -0.38226 0 0 0 0 0 0.01876 0.09612 0.55833 0 -0.26266 0 0.18072 -0.1816 1.31076 3.12589 0.00674 -2.05251
PRO_5 -2.616 1.02616 1.15239 -0.12294 0.00017 0.09188 0.56774 -0.64928 -0 -0 0.06064 0.24248 0 0 0 0 0 0.3969 0.07065 0.03355 0 -1.28136 0 -2.4119 0.42357 1.52221 3.56716 4e-05 2.07406
DLEU:N_Methylation_6 -2.44567 0.50765 0.08512 -1.12253 0.61066 -0.46003 0.29196 -0.45799 -0 -0 -0.04326 0.63656 0 0 0 0 0 0.14534 0.06849 0.0006 0 0.00732 0 0.18072 0.1287 1.04182 2.74125 2e-05 1.91673
DLEU_7 -6.60261 1.47017 0.58912 -0.49092 0.23225 0.09928 1.2943 -1.35795 -0 -0 -1.36954 0.20025 0 0 0 0 0 0.00402 0.17888 0.47909 0 -0.31115 0 0.18072 -0.28715 0.83799 2.54924 0.0037 -2.30032
DPHE:N_Methylation_8 -2.85767 0.95933 -0.2062 -1.25974 0.58465 -0.41614 0.14767 -0.45685 -0 -0 -0.65814 0.46319 0 0 0 0 0 0.1144 0.09771 -0.00188 0 -0.49633 0 1.0402 -0.43305 0.98238 5.82366 0.0109 3.43807
DLEU:N_Methylation_9 -6.40819 1.44409 0.43799 -1.17592 0.99319 -0.55009 1.3553 -1.1593 -0 -0 -2.15483 -0.27654 0 0 0 0 0 0.0368 0.1362 0.66794 0 -0.14967 0 0.18072 -0.12503 1.34882 3.08258 0.01057 -2.30537
DPRO:protein_cutpoint_lower_10 -1.63256 0.51127 0.89264 -0.20905 0.0544 0.15679 0.29937 -0.36685 -0 -0 0.36815 -0.21372 0 0 0 0 0 0.02143 0.08191 0.7176 0 0.14104 0 -2.4119 0.58276 1.6591 0.96988 0.00337 1.62563
#END_POSE_ENERGIES_TABLE result00018_0000102_0_0001.pdb
