# Supplementary material for: Accurate de novo design of membrane-traversing macrocycles
Source: Cell. 2022 Sep 15;185(19):3520–3532.e26. doi: 10.1016/j.cell.2022.07.019 (PMC9490236; doi:10.1016/j.cell.2022.07.019)
Supplement: Data S2. Amino acid sequences and computational models, related to Figures 1 and 3 [file mmc6.zip › Supplemental_Data_File_2/design_models/10-mers/D10.22.pdb]

LINK         N   PRO A   1                 C   DPR A  10                  1.34  
ATOM      1  N   PRO A   1       2.693  18.608   8.836  1.00  0.00           N  
ATOM      2  CA  PRO A   1       2.147  18.936   7.508  1.00  0.00           C  
ATOM      3  C   PRO A   1       1.128  17.926   6.925  1.00  0.00           C  
ATOM      4  O   PRO A   1       1.419  17.226   5.955  1.00  0.00           O  
ATOM      5  CB  PRO A   1       3.427  18.921   6.659  1.00  0.00           C  
ATOM      6  CG  PRO A   1       4.247  17.822   7.295  1.00  0.00           C  
ATOM      7  CD  PRO A   1       4.034  18.017   8.785  1.00  0.00           C  
ATOM      8  HA  PRO A   1       1.697  19.941   7.534  1.00  0.00           H  
ATOM      9 1HB  PRO A   1       3.207  18.780   5.590  1.00  0.00           H  
ATOM     10 2HB  PRO A   1       3.927  19.896   6.758  1.00  0.00           H  
ATOM     11 1HG  PRO A   1       3.826  16.859   6.964  1.00  0.00           H  
ATOM     12 2HG  PRO A   1       5.298  17.830   6.971  1.00  0.00           H  
ATOM     13 1HD  PRO A   1       4.089  17.067   9.333  1.00  0.00           H  
ATOM     14 2HD  PRO A   1       4.752  18.755   9.170  1.00  0.00           H  
ATOM     15  N   LEU A   2      -0.061  17.850   7.511  1.00  0.00           N  
ATOM     16  CA  LEU A   2      -1.154  16.981   7.076  1.00  0.00           C  
ATOM     17  C   LEU A   2      -2.130  17.745   6.193  1.00  0.00           C  
ATOM     18  O   LEU A   2      -2.251  18.960   6.352  1.00  0.00           O  
ATOM     19  CB  LEU A   2      -1.929  16.413   8.293  1.00  0.00           C  
ATOM     20  CG  LEU A   2      -1.252  15.410   9.219  1.00  0.00           C  
ATOM     21  CD1 LEU A   2      -2.097  15.259  10.466  1.00  0.00           C  
ATOM     22  CD2 LEU A   2      -1.136  14.076   8.502  1.00  0.00           C  
ATOM     23  H   LEU A   2      -0.257  18.489   8.281  1.00  0.00           H  
ATOM     24  HA  LEU A   2      -0.701  16.177   6.506  1.00  0.00           H  
ATOM     25 1HB  LEU A   2      -2.195  17.255   8.917  1.00  0.00           H  
ATOM     26 2HB  LEU A   2      -2.844  15.960   7.959  1.00  0.00           H  
ATOM     27  HG  LEU A   2      -0.313  15.713   9.481  1.00  0.00           H  
ATOM     28 1HD1 LEU A   2      -1.633  14.537  11.135  1.00  0.00           H  
ATOM     29 2HD1 LEU A   2      -2.158  16.218  10.967  1.00  0.00           H  
ATOM     30 3HD1 LEU A   2      -3.086  14.923  10.212  1.00  0.00           H  
ATOM     31 1HD2 LEU A   2      -0.668  13.351   9.167  1.00  0.00           H  
ATOM     32 2HD2 LEU A   2      -2.125  13.721   8.222  1.00  0.00           H  
ATOM     33 3HD2 LEU A   2      -0.525  14.182   7.609  1.00  0.00           H  
ATOM     34  N   LEU A   3      -2.847  17.068   5.272  1.00  0.00           N  
ATOM     35  CA  LEU A   3      -3.830  17.773   4.444  1.00  0.00           C  
ATOM     36  C   LEU A   3      -5.200  17.124   4.674  1.00  0.00           C  
ATOM     37  O   LEU A   3      -5.709  16.462   3.772  1.00  0.00           O  
ATOM     38  CB  LEU A   3      -3.449  17.634   2.964  1.00  0.00           C  
ATOM     39  CG  LEU A   3      -2.044  18.156   2.570  1.00  0.00           C  
ATOM     40  CD1 LEU A   3      -1.770  17.756   1.144  1.00  0.00           C  
ATOM     41  CD2 LEU A   3      -1.966  19.653   2.746  1.00  0.00           C  
ATOM     42  CN  LEU A   3      -2.690  15.628   5.014  1.00  0.00           C  
ATOM     43  HA  LEU A   3      -3.866  18.824   4.699  1.00  0.00           H  
ATOM     44 1HB  LEU A   3      -3.523  16.596   2.656  1.00  0.00           H  
ATOM     45 2HB  LEU A   3      -4.174  18.202   2.379  1.00  0.00           H  
ATOM     46  HG  LEU A   3      -1.287  17.689   3.197  1.00  0.00           H  
ATOM     47 1HD1 LEU A   3      -0.778  18.099   0.855  1.00  0.00           H  
ATOM     48 2HD1 LEU A   3      -1.818  16.670   1.055  1.00  0.00           H  
ATOM     49 3HD1 LEU A   3      -2.515  18.206   0.490  1.00  0.00           H  
ATOM     50 1HD2 LEU A   3      -0.972  19.994   2.461  1.00  0.00           H  
ATOM     51 2HD2 LEU A   3      -2.710  20.136   2.116  1.00  0.00           H  
ATOM     52 3HD2 LEU A   3      -2.142  19.918   3.786  1.00  0.00           H  
ATOM     53 1HN  LEU A   3      -3.590  15.189   4.599  1.00  0.00           H  
ATOM     54 2HN  LEU A   3      -1.892  15.470   4.305  1.00  0.00           H  
ATOM     55 3HN  LEU A   3      -2.464  15.087   5.914  1.00  0.00           H  
ATOM     56  N   LEU A   4      -5.798  17.270   5.871  1.00  0.00           N  
ATOM     57  CA  LEU A   4      -7.024  16.520   6.129  1.00  0.00           C  
ATOM     58  C   LEU A   4      -8.222  17.424   6.431  1.00  0.00           C  
ATOM     59  O   LEU A   4      -8.190  18.140   7.432  1.00  0.00           O  
ATOM     60  CB  LEU A   4      -6.796  15.589   7.321  1.00  0.00           C  
ATOM     61  CG  LEU A   4      -5.669  14.564   7.158  1.00  0.00           C  
ATOM     62  CD1 LEU A   4      -5.362  13.998   8.499  1.00  0.00           C  
ATOM     63  CD2 LEU A   4      -6.054  13.494   6.172  1.00  0.00           C  
ATOM     64  CN  LEU A   4      -5.224  18.029   6.991  1.00  0.00           C  
ATOM     65  HA  LEU A   4      -7.238  15.910   5.268  1.00  0.00           H  
ATOM     66 1HB  LEU A   4      -6.606  16.163   8.208  1.00  0.00           H  
ATOM     67 2HB  LEU A   4      -7.723  15.034   7.489  1.00  0.00           H  
ATOM     68  HG  LEU A   4      -4.785  15.053   6.809  1.00  0.00           H  
ATOM     69 1HD1 LEU A   4      -4.545  13.287   8.420  1.00  0.00           H  
ATOM     70 2HD1 LEU A   4      -5.077  14.807   9.157  1.00  0.00           H  
ATOM     71 3HD1 LEU A   4      -6.241  13.497   8.897  1.00  0.00           H  
ATOM     72 1HD2 LEU A   4      -5.236  12.782   6.081  1.00  0.00           H  
ATOM     73 2HD2 LEU A   4      -6.948  12.977   6.520  1.00  0.00           H  
ATOM     74 3HD2 LEU A   4      -6.247  13.932   5.196  1.00  0.00           H  
ATOM     75 1HN  LEU A   4      -5.963  18.425   7.663  1.00  0.00           H  
ATOM     76 2HN  LEU A   4      -4.587  17.394   7.572  1.00  0.00           H  
ATOM     77 3HN  LEU A   4      -4.658  18.868   6.639  1.00  0.00           H  
ATOM     78  N   PRO A   5      -9.280  17.457   5.625  1.00  0.00           N  
ATOM     79  CA  PRO A   5     -10.423  18.271   5.926  1.00  0.00           C  
ATOM     80  C   PRO A   5     -10.806  17.831   7.337  1.00  0.00           C  
ATOM     81  O   PRO A   5     -10.789  16.624   7.593  1.00  0.00           O  
ATOM     82  CB  PRO A   5     -11.434  17.836   4.864  1.00  0.00           C  
ATOM     83  CG  PRO A   5     -10.558  17.369   3.705  1.00  0.00           C  
ATOM     84  CD  PRO A   5      -9.363  16.692   4.379  1.00  0.00           C  
ATOM     85  HA  PRO A   5     -10.139  19.324   5.830  1.00  0.00           H  
ATOM     86 1HB  PRO A   5     -12.086  17.041   5.263  1.00  0.00           H  
ATOM     87 2HB  PRO A   5     -12.085  18.680   4.595  1.00  0.00           H  
ATOM     88 1HG  PRO A   5     -11.123  16.683   3.052  1.00  0.00           H  
ATOM     89 2HG  PRO A   5     -10.259  18.225   3.082  1.00  0.00           H  
ATOM     90 1HD  PRO A   5      -9.581  15.633   4.591  1.00  0.00           H  
ATOM     91 2HD  PRO A   5      -8.463  16.832   3.752  1.00  0.00           H  
ATOM     92  N   DLE A   6     -11.147  18.749   8.250  1.00  0.00           N  
ATOM     93  CA  DLE A   6     -11.454  18.281   9.602  1.00  0.00           C  
ATOM     94  C   DLE A   6     -10.394  18.737  10.615  1.00  0.00           C  
ATOM     95  O   DLE A   6     -10.726  18.978  11.778  1.00  0.00           O  
ATOM     96  CB  DLE A   6     -12.839  18.789  10.042  1.00  0.00           C  
ATOM     97  CG  DLE A   6     -14.041  18.337   9.170  1.00  0.00           C  
ATOM     98  CD1 DLE A   6     -15.290  18.969   9.725  1.00  0.00           C  
ATOM     99  CD2 DLE A   6     -14.156  16.820   9.141  1.00  0.00           C  
ATOM    100  CN  DLE A   6     -11.113  20.178   7.945  1.00  0.00           C  
ATOM    101  HA  DLE A   6     -11.443  17.197   9.618  1.00  0.00           H  
ATOM    102 1HB  DLE A   6     -12.852  19.863  10.128  1.00  0.00           H  
ATOM    103 2HB  DLE A   6     -13.024  18.389  11.041  1.00  0.00           H  
ATOM    104  HG  DLE A   6     -13.910  18.700   8.153  1.00  0.00           H  
ATOM    105 1HD1 DLE A   6     -16.145  18.684   9.113  1.00  0.00           H  
ATOM    106 2HD1 DLE A   6     -15.183  20.054   9.715  1.00  0.00           H  
ATOM    107 3HD1 DLE A   6     -15.447  18.630  10.748  1.00  0.00           H  
ATOM    108 1HD2 DLE A   6     -15.010  16.539   8.528  1.00  0.00           H  
ATOM    109 2HD2 DLE A   6     -14.298  16.445  10.154  1.00  0.00           H  
ATOM    110 3HD2 DLE A   6     -13.262  16.376   8.714  1.00  0.00           H  
ATOM    111 1HN  DLE A   6     -11.468  20.792   8.758  1.00  0.00           H  
ATOM    112 2HN  DLE A   6     -11.728  20.390   7.083  1.00  0.00           H  
ATOM    113 3HN  DLE A   6     -10.089  20.464   7.738  1.00  0.00           H  
ATOM    114  N   DLE A   7      -9.143  18.895  10.160  1.00  0.00           N  
ATOM    115  CA  DLE A   7      -8.060  19.357  11.019  1.00  0.00           C  
ATOM    116  C   DLE A   7      -6.886  18.385  11.023  1.00  0.00           C  
ATOM    117  O   DLE A   7      -6.662  17.720  10.024  1.00  0.00           O  
ATOM    118  CB  DLE A   7      -7.563  20.712  10.501  1.00  0.00           C  
ATOM    119  CG  DLE A   7      -8.589  21.847  10.429  1.00  0.00           C  
ATOM    120  CD1 DLE A   7      -7.955  23.012   9.718  1.00  0.00           C  
ATOM    121  CD2 DLE A   7      -9.046  22.245  11.820  1.00  0.00           C  
ATOM    122  H   DLE A   7      -8.913  18.668   9.184  1.00  0.00           H  
ATOM    123  HA  DLE A   7      -8.464  19.438  12.022  1.00  0.00           H  
ATOM    124 1HB  DLE A   7      -7.191  20.555   9.486  1.00  0.00           H  
ATOM    125 2HB  DLE A   7      -6.735  21.055  11.108  1.00  0.00           H  
ATOM    126  HG  DLE A   7      -9.441  21.529   9.860  1.00  0.00           H  
ATOM    127 1HD1 DLE A   7      -8.675  23.826   9.641  1.00  0.00           H  
ATOM    128 2HD1 DLE A   7      -7.649  22.706   8.717  1.00  0.00           H  
ATOM    129 3HD1 DLE A   7      -7.083  23.352  10.276  1.00  0.00           H  
ATOM    130 1HD2 DLE A   7      -9.769  23.056  11.743  1.00  0.00           H  
ATOM    131 2HD2 DLE A   7      -8.190  22.578  12.407  1.00  0.00           H  
ATOM    132 3HD2 DLE A   7      -9.518  21.400  12.316  1.00  0.00           H  
ATOM    133  N   DPH A   8      -6.098  18.285  12.111  1.00  0.00           N  
ATOM    134  CA  DPH A   8      -4.964  17.355  12.078  1.00  0.00           C  
ATOM    135  C   DPH A   8      -3.662  18.111  12.372  1.00  0.00           C  
ATOM    136  O   DPH A   8      -3.098  17.937  13.448  1.00  0.00           O  
ATOM    137  CB  DPH A   8      -5.158  16.268  13.142  1.00  0.00           C  
ATOM    138  CG  DPH A   8      -6.407  15.417  12.949  1.00  0.00           C  
ATOM    139  CD1 DPH A   8      -6.934  15.115  11.697  1.00  0.00           C  
ATOM    140  CD2 DPH A   8      -7.069  14.931  14.058  1.00  0.00           C  
ATOM    141  CE1 DPH A   8      -8.064  14.366  11.561  1.00  0.00           C  
ATOM    142  CE2 DPH A   8      -8.209  14.170  13.925  1.00  0.00           C  
ATOM    143  CZ  DPH A   8      -8.706  13.890  12.672  1.00  0.00           C  
ATOM    144  CN  DPH A   8      -6.326  19.032  13.347  1.00  0.00           C  
ATOM    145  HA  DPH A   8      -4.889  16.873  11.113  1.00  0.00           H  
ATOM    146 1HB  DPH A   8      -5.186  16.701  14.136  1.00  0.00           H  
ATOM    147 2HB  DPH A   8      -4.297  15.598  13.113  1.00  0.00           H  
ATOM    148  HD1 DPH A   8      -6.459  15.475  10.805  1.00  0.00           H  
ATOM    149  HD2 DPH A   8      -6.679  15.156  15.053  1.00  0.00           H  
ATOM    150  HE1 DPH A   8      -8.452  14.150  10.564  1.00  0.00           H  
ATOM    151  HE2 DPH A   8      -8.721  13.792  14.810  1.00  0.00           H  
ATOM    152  HZ  DPH A   8      -9.609  13.289  12.566  1.00  0.00           H  
ATOM    153 1HN  DPH A   8      -5.412  19.158  13.917  1.00  0.00           H  
ATOM    154 2HN  DPH A   8      -7.033  18.499  13.968  1.00  0.00           H  
ATOM    155 3HN  DPH A   8      -6.711  20.016  13.142  1.00  0.00           H  
ATOM    156  N   GLY A   9      -3.183  18.959  11.443  1.00  0.00           N  
ATOM    157  CA  GLY A   9      -1.979  19.752  11.698  1.00  0.00           C  
ATOM    158  C   GLY A   9      -0.823  19.223  10.835  1.00  0.00           C  
ATOM    159  O   GLY A   9      -0.832  19.501   9.640  1.00  0.00           O  
ATOM    160  CN  GLY A   9      -3.853  19.232  10.169  1.00  0.00           C  
ATOM    161 1HA  GLY A   9      -2.176  20.792  11.437  1.00  0.00           H  
ATOM    162 2HA  GLY A   9      -1.756  19.740  12.756  1.00  0.00           H  
ATOM    163 1HN  GLY A   9      -3.175  19.603   9.413  1.00  0.00           H  
ATOM    164 2HN  GLY A   9      -4.309  18.356   9.761  1.00  0.00           H  
ATOM    165 3HN  GLY A   9      -4.609  19.984  10.331  1.00  0.00           H  
ATOM    166  N   DPR A  10       0.162  18.487  11.374  1.00  0.00           N  
ATOM    167  CA  DPR A  10       1.263  17.870  10.645  1.00  0.00           C  
ATOM    168  C   DPR A  10       2.220  18.878  10.062  1.00  0.00           C  
ATOM    169  O   DPR A  10       2.537  19.886  10.694  1.00  0.00           O  
ATOM    170  CB  DPR A  10       1.926  17.001  11.721  1.00  0.00           C  
ATOM    171  CG  DPR A  10       1.597  17.678  13.022  1.00  0.00           C  
ATOM    172  CD  DPR A  10       0.216  18.270  12.831  1.00  0.00           C  
ATOM    173  HA  DPR A  10       0.893  17.259   9.851  1.00  0.00           H  
ATOM    174 1HB  DPR A  10       3.008  16.935  11.549  1.00  0.00           H  
ATOM    175 2HB  DPR A  10       1.529  15.974  11.666  1.00  0.00           H  
ATOM    176 1HG  DPR A  10       2.354  18.450  13.241  1.00  0.00           H  
ATOM    177 2HG  DPR A  10       1.633  16.953  13.850  1.00  0.00           H  
ATOM    178 1HD  DPR A  10       0.195  19.217  13.384  1.00  0.00           H  
ATOM    179 2HD  DPR A  10      -0.568  17.563  13.156  1.00  0.00           H  
TER                                                                             
CONECT    1  168                                                                
CONECT   17   34                                                                
CONECT   34   17   35   42                                                      
CONECT   35   34   36   38   43                                                 
CONECT   36   35   37   56                                                      
CONECT   37   36                                                                
CONECT   38   35   39   44   45                                                 
CONECT   39   38   40   41   46                                                 
CONECT   40   39   47   48   49                                                 
CONECT   41   39   50   51   52                                                 
CONECT   42   34   53   54   55                                                 
CONECT   43   35                                                                
CONECT   44   38                                                                
CONECT   45   38                                                                
CONECT   46   39                                                                
CONECT   47   40                                                                
CONECT   48   40                                                                
CONECT   49   40                                                                
CONECT   50   41                                                                
CONECT   51   41                                                                
CONECT   52   41                                                                
CONECT   53   42                                                                
CONECT   54   42                                                                
CONECT   55   42                                                                
CONECT   56   36   57   64                                                      
CONECT   57   56   58   60   65                                                 
CONECT   58   57   59   78                                                      
CONECT   59   58                                                                
CONECT   60   57   61   66   67                                                 
CONECT   61   60   62   63   68                                                 
CONECT   62   61   69   70   71                                                 
CONECT   63   61   72   73   74                                                 
CONECT   64   56   75   76   77                                                 
CONECT   65   57                                                                
CONECT   66   60                                                                
CONECT   67   60                                                                
CONECT   68   61                                                                
CONECT   69   62                                                                
CONECT   70   62                                                                
CONECT   71   62                                                                
CONECT   72   63                                                                
CONECT   73   63                                                                
CONECT   74   63                                                                
CONECT   75   64                                                                
CONECT   76   64                                                                
CONECT   77   64                                                                
CONECT   78   58                                                                
CONECT   80   92                                                                
CONECT   92   80   93  100                                                      
CONECT   93   92   94   96  101                                                 
CONECT   94   93   95  114                                                      
CONECT   95   94                                                                
CONECT   96   93   97  102  103                                                 
CONECT   97   96   98   99  104                                                 
CONECT   98   97  105  106  107                                                 
CONECT   99   97  108  109  110                                                 
CONECT  100   92  111  112  113                                                 
CONECT  101   93                                                                
CONECT  102   96                                                                
CONECT  103   96                                                                
CONECT  104   97                                                                
CONECT  105   98                                                                
CONECT  106   98                                                                
CONECT  107   98                                                                
CONECT  108   99                                                                
CONECT  109   99                                                                
CONECT  110   99                                                                
CONECT  111  100                                                                
CONECT  112  100                                                                
CONECT  113  100                                                                
CONECT  114   94  115  122                                                      
CONECT  115  114  116  118  123                                                 
CONECT  116  115  117  133                                                      
CONECT  117  116                                                                
CONECT  118  115  119  124  125                                                 
CONECT  119  118  120  121  126                                                 
CONECT  120  119  127  128  129                                                 
CONECT  121  119  130  131  132                                                 
CONECT  122  114                                                                
CONECT  123  115                                                                
CONECT  124  118                                                                
CONECT  125  118                                                                
CONECT  126  119                                                                
CONECT  127  120                                                                
CONECT  128  120                                                                
CONECT  129  120                                                                
CONECT  130  121                                                                
CONECT  131  121                                                                
CONECT  132  121                                                                
CONECT  133  116  134  144                                                      
CONECT  134  133  135  137  145                                                 
CONECT  135  134  136  156                                                      
CONECT  136  135                                                                
CONECT  137  134  138  146  147                                                 
CONECT  138  137  139  140                                                      
CONECT  139  138  141  148                                                      
CONECT  140  138  142  149                                                      
CONECT  141  139  143  150                                                      
CONECT  142  140  143  151                                                      
CONECT  143  141  142  152                                                      
CONECT  144  133  153  154  155                                                 
CONECT  145  134                                                                
CONECT  146  137                                                                
CONECT  147  137                                                                
CONECT  148  139                                                                
CONECT  149  140                                                                
CONECT  150  141                                                                
CONECT  151  142                                                                
CONECT  152  143                                                                
CONECT  153  144                                                                
CONECT  154  144                                                                
CONECT  155  144                                                                
CONECT  156  135  157  160                                                      
CONECT  157  156  158  161  162                                                 
CONECT  158  157  159  166                                                      
CONECT  159  158                                                                
CONECT  160  156  163  164  165                                                 
CONECT  161  157                                                                
CONECT  162  157                                                                
CONECT  163  160                                                                
CONECT  164  160                                                                
CONECT  165  160                                                                
CONECT  166  158  167  172                                                      
CONECT  167  166  168  170  173                                                 
CONECT  168    1  167  169                                                      
CONECT  169  168                                                                
CONECT  170  167  171  174  175                                                 
CONECT  171  170  172  176  177                                                 
CONECT  172  166  171  178  179                                                 
CONECT  173  167                                                                
CONECT  174  170                                                                
CONECT  175  170                                                                
CONECT  176  171                                                                
CONECT  177  171                                                                
CONECT  178  172                                                                
CONECT  179  172                                                                
# All scores below are weighted scores, not raw scores.
#BEGIN_POSE_ENERGIES_TABLE result00018_0000102_0_0001.pdb
label fa_atr fa_rep fa_sol fa_intra_atr_xover4 fa_intra_rep_xover4 fa_intra_sol_xover4 lk_ball lk_ball_iso lk_ball_bridge lk_ball_bridge_uncpl fa_elec fa_intra_elec hbond_sr_bb hbond_lr_bb hbond_bb_sc hbond_sc dslf_fa13 omega fa_dun_dev fa_dun_rot fa_dun_semi p_aa_pp hxl_tors ref rama_prepro cart_bonded gen_bonded gen_bonded_improper total
weights 1 0.55 1 1 0.55 1 0.92 -0.38 -0.33 -0.33 1 1 1 1 1 1 1.25 0.48 0.69 0.76 0.78 0.61 1 1 0.5 0.5 1 1 NA
pose -36.5306 9.22007 5.0751 -6.11821 3.4624 -1.10783 7.55407 -7.38532 -0 -0 -8.24124 1.88327 -1.37508 -1.85839 0 0 0 0.29181 1.44571 2.09004 0 -4.38155 0 -4.45493 0.41994 10.9138 36.4877 0.03964 7.4305
PRO_1 -1.44542 0.04828 0.52967 -0.17687 0.09095 0.12624 0.26949 -0.3075 -0 -0 0.03243 -0.00186 0 0 0 0 0 0.13404 0.2293 0.0952 0 -0.5349 0 -2.4119 0.38976 1.0539 6.13969 0 4.26052
LEU_2 -6.57582 1.62487 0.52677 -0.43161 0.14823 0.06823 1.05549 -1.17406 -0 -0 -1.22723 0.21543 0 0 0 0 0 -0.00484 0.9331 0.42412 0 -0.37552 0 0.18072 0.27316 0.89042 2.53929 0.00221 -0.90703
LEU:N_Methylation_3 -2.85809 0.85219 -0.22974 -1.11851 0.55687 -0.41657 0.1941 -0.39475 -0 -0 -0.61395 0.57034 0 0 0 0 0 0.09236 0.02015 5e-05 0 0.12395 0 0.18072 -0.46626 0.904 5.65908 0.01037 3.06633
LEU:N_Methylation_4 -6.47282 1.59271 0.54259 -1.16594 1.07419 -0.49997 1.87933 -1.2699 -0 -0 -2.30507 -0.29178 0 0 0 0 0 0.07636 0.07526 0.11971 0 -0.1811 0 0.18072 -0.13824 1.49953 3.01525 0.01075 -2.25841
PRO_5 -2.06891 0.69465 1.09917 -0.14564 0.00346 0.10616 0.36135 -0.5671 -0 -0 -0.17007 0.12411 0 0 0 0 0 -0.07158 0.01107 0.12013 0 -0.92808 0 -2.4119 0.12446 1.81423 3.38429 0.00263 1.48243
DLEU:N_Methylation_6 -2.5909 0.42491 0.14105 -1.03394 0.57201 -0.38135 0.3524 -0.48565 -0 -0 0.00623 1.01893 0 0 0 0 0 -0.00653 0.04984 0.00189 0 0.10347 0 0.18072 0.31249 0.93547 3.39673 4e-05 2.99779
DLEU_7 -4.43034 1.12804 1.59642 -0.47062 0.20688 0.09244 1.8247 -1.40805 -0 -0 -0.96903 0.03359 0 0 0 0 0 0.02315 0.01252 0.64678 0 -0.00909 0 0.18072 0.27821 0.56605 2.52419 0.00387 1.83044
DPHE:N_Methylation_8 -3.57441 1.01947 -0.45489 -1.22156 0.49497 -0.39635 0.20235 -0.46569 -0 -0 -0.66809 0.58235 0 0 0 0 0 0.0178 0.09094 -0.00235 0 -0.48007 0 1.0402 -0.38425 0.71788 5.77319 0.00671 2.29819
GLY:N_Methylation_9 -3.93413 0.981 0.49305 -0.16263 0.31228 0.0576 0.99929 -0.90466 -0 -0 -2.45005 -0.37489 0 0 0 0 0 0.06597 0 0 0 -1.48828 0 0.83697 -0.11622 1.11874 3.10655 0.00295 -1.45646
DPRO:protein_cutpoint_lower_10 -2.57975 0.85395 0.83101 -0.1909 0.00256 0.13574 0.41557 -0.40797 -0 -0 0.1236 0.00705 0 0 0 0 0 -0.03491 0.02354 0.68452 0 -0.61195 0 -2.4119 0.14681 1.41363 0.94947 0.00011 -0.64982
#END_POSE_ENERGIES_TABLE result00018_0000102_0_0001.pdb
