# Supplementary material for: Accurate de novo design of membrane-traversing macrocycles
Source: Cell. 2022 Sep 15;185(19):3520–3532.e26. doi: 10.1016/j.cell.2022.07.019 (PMC9490236; doi:10.1016/j.cell.2022.07.019)
Supplement: Data S2. Amino acid sequences and computational models, related to Figures 1 and 3 [file mmc6.zip › Supplemental_Data_File_2/design_models/10-mers/D10.40.pdb]

HEADER                                            10-FEB-20   XXXX              
EXPDTA    THEORETICAL MODEL                                                     
REMARK 220                                                                      
REMARK 220 EXPERIMENTAL DETAILS                                                 
REMARK 220  EXPERIMENT TYPE                : THEORETICAL MODELLING              
REMARK 220  DATE OF DATA COLLECTION        : 10-FEB-20                          
REMARK 220                                                                      
REMARK 220 REMARK: MODEL GENERATED BY ROSETTA                                   
REMARK 220  VERSION 2019.50.post.dev+96.master.4bb7883abb1                      
LINK         N   MET A   1                 C   LEU A  10                  1.33  
ATOM      1  N   MET A   1      11.278  10.100   4.549  1.00  0.00           N  
ATOM      2  CA  MET A   1      10.898  10.815   3.355  1.00  0.00           C  
ATOM      3  C   MET A   1      10.880   9.712   2.269  1.00  0.00           C  
ATOM      4  O   MET A   1      11.886   9.043   2.033  1.00  0.00           O  
ATOM      5  CB  MET A   1      11.882  11.903   2.974  1.00  0.00           C  
ATOM      6  CG  MET A   1      11.435  12.731   1.782  1.00  0.00           C  
ATOM      7  SD  MET A   1      12.535  14.103   1.443  1.00  0.00           S  
ATOM      8  CE  MET A   1      11.748  14.808   0.002  1.00  0.00           C  
ATOM      9  H   MET A   1      12.207  10.228   4.924  1.00  0.00           H  
ATOM     10  HA  MET A   1       9.933  11.276   3.525  1.00  0.00           H  
ATOM     11 1HB  MET A   1      12.065  12.551   3.821  1.00  0.00           H  
ATOM     12 2HB  MET A   1      12.835  11.442   2.721  1.00  0.00           H  
ATOM     13 1HG  MET A   1      11.393  12.094   0.897  1.00  0.00           H  
ATOM     14 2HG  MET A   1      10.438  13.125   1.969  1.00  0.00           H  
ATOM     15 1HE  MET A   1      12.314  15.675  -0.332  1.00  0.00           H  
ATOM     16 2HE  MET A   1      11.716  14.066  -0.797  1.00  0.00           H  
ATOM     17 3HE  MET A   1      10.728  15.113   0.251  1.00  0.00           H  
ATOM     18  N   DAL A   2       9.743   9.427   1.516  1.00  0.00           N  
ATOM     19  CA  DAL A   2       9.758   8.315   0.500  1.00  0.00           C  
ATOM     20  C   DAL A   2       8.767   7.164   0.944  1.00  0.00           C  
ATOM     21  O   DAL A   2       7.704   7.004   0.315  1.00  0.00           O  
ATOM     22  CB  DAL A   2       9.442   8.847  -0.917  1.00  0.00           C  
ATOM     23  CN  DAL A   2       8.461  10.171   1.730  1.00  0.00           C  
ATOM     24  HA  DAL A   2      10.766   7.891   0.414  1.00  0.00           H  
ATOM     25 1HB  DAL A   2       9.493   8.035  -1.648  1.00  0.00           H  
ATOM     26 2HB  DAL A   2      10.177   9.611  -1.188  1.00  0.00           H  
ATOM     27 3HB  DAL A   2       8.451   9.289  -0.964  1.00  0.00           H  
ATOM     28 1HN  DAL A   2       8.143  10.132   2.761  1.00  0.00           H  
ATOM     29 2HN  DAL A   2       7.646   9.780   1.136  1.00  0.00           H  
ATOM     30 3HN  DAL A   2       8.610  11.206   1.446  1.00  0.00           H  
ATOM     31  N   LEU A   3       9.097   6.354   2.043  1.00  0.00           N  
ATOM     32  CA  LEU A   3       8.185   5.262   2.520  1.00  0.00           C  
ATOM     33  C   LEU A   3       7.757   5.552   4.014  1.00  0.00           C  
ATOM     34  O   LEU A   3       8.295   4.893   4.923  1.00  0.00           O  
ATOM     35  CB  LEU A   3       8.878   3.845   2.382  1.00  0.00           C  
ATOM     36  CG  LEU A   3       9.344   3.386   0.878  1.00  0.00           C  
ATOM     37  CD1 LEU A   3      10.174   2.047   0.977  1.00  0.00           C  
ATOM     38  CD2 LEU A   3       8.096   3.222  -0.071  1.00  0.00           C  
ATOM     39  CN  LEU A   3      10.388   6.514   2.807  1.00  0.00           C  
ATOM     40  HA  LEU A   3       7.290   5.202   1.898  1.00  0.00           H  
ATOM     41 1HB  LEU A   3       9.744   3.777   3.040  1.00  0.00           H  
ATOM     42 2HB  LEU A   3       8.165   3.086   2.737  1.00  0.00           H  
ATOM     43  HG  LEU A   3      10.010   4.158   0.458  1.00  0.00           H  
ATOM     44 1HD1 LEU A   3      10.520   1.745  -0.016  1.00  0.00           H  
ATOM     45 2HD1 LEU A   3      11.047   2.196   1.619  1.00  0.00           H  
ATOM     46 3HD1 LEU A   3       9.558   1.246   1.396  1.00  0.00           H  
ATOM     47 1HD2 LEU A   3       8.424   2.933  -1.071  1.00  0.00           H  
ATOM     48 2HD2 LEU A   3       7.419   2.457   0.316  1.00  0.00           H  
ATOM     49 3HD2 LEU A   3       7.553   4.170  -0.150  1.00  0.00           H  
ATOM     50 1HN  LEU A   3      10.595   5.734   3.529  1.00  0.00           H  
ATOM     51 2HN  LEU A   3      11.238   6.553   2.144  1.00  0.00           H  
ATOM     52 3HN  LEU A   3      10.334   7.414   3.356  1.00  0.00           H  
ATOM     53  N   DAL A   4       6.807   6.545   4.310  1.00  0.00           N  
ATOM     54  CA  DAL A   4       6.494   6.843   5.771  1.00  0.00           C  
ATOM     55  C   DAL A   4       5.809   8.233   6.053  1.00  0.00           C  
ATOM     56  O   DAL A   4       4.648   8.287   6.500  1.00  0.00           O  
ATOM     57  CB  DAL A   4       5.614   5.695   6.346  1.00  0.00           C  
ATOM     58  CN  DAL A   4       6.134   7.331   3.210  1.00  0.00           C  
ATOM     59  HA  DAL A   4       7.443   6.843   6.322  1.00  0.00           H  
ATOM     60 1HB  DAL A   4       5.432   5.856   7.413  1.00  0.00           H  
ATOM     61 2HB  DAL A   4       6.110   4.732   6.224  1.00  0.00           H  
ATOM     62 3HB  DAL A   4       4.652   5.661   5.824  1.00  0.00           H  
ATOM     63 1HN  DAL A   4       5.227   7.834   3.520  1.00  0.00           H  
ATOM     64 2HN  DAL A   4       5.846   6.708   2.383  1.00  0.00           H  
ATOM     65 3HN  DAL A   4       6.832   8.071   2.849  1.00  0.00           H  
ATOM     66  N   DLE A   5       6.512   9.351   5.762  1.00  0.00           N  
ATOM     67  CA  DLE A   5       6.019  10.739   5.948  1.00  0.00           C  
ATOM     68  C   DLE A   5       6.780  11.442   7.067  1.00  0.00           C  
ATOM     69  O   DLE A   5       7.900  11.046   7.355  1.00  0.00           O  
ATOM     70  CB  DLE A   5       6.097  11.587   4.658  1.00  0.00           C  
ATOM     71  CG  DLE A   5       5.346  11.063   3.410  1.00  0.00           C  
ATOM     72  CD1 DLE A   5       5.546  12.057   2.283  1.00  0.00           C  
ATOM     73  CD2 DLE A   5       3.866  10.855   3.703  1.00  0.00           C  
ATOM     74  H   DLE A   5       7.466   9.223   5.413  1.00  0.00           H  
ATOM     75  HA  DLE A   5       4.980  10.691   6.231  1.00  0.00           H  
ATOM     76 1HB  DLE A   5       7.151  11.662   4.389  1.00  0.00           H  
ATOM     77 2HB  DLE A   5       5.747  12.582   4.849  1.00  0.00           H  
ATOM     78  HG  DLE A   5       5.771  10.140   3.107  1.00  0.00           H  
ATOM     79 1HD1 DLE A   5       5.046  11.690   1.384  1.00  0.00           H  
ATOM     80 2HD1 DLE A   5       6.591  12.193   2.078  1.00  0.00           H  
ATOM     81 3HD1 DLE A   5       5.114  13.017   2.566  1.00  0.00           H  
ATOM     82 1HD2 DLE A   5       3.371  10.493   2.800  1.00  0.00           H  
ATOM     83 2HD2 DLE A   5       3.416  11.800   4.006  1.00  0.00           H  
ATOM     84 3HD2 DLE A   5       3.733  10.119   4.493  1.00  0.00           H  
ATOM     85  N   DPR A   6       6.241  12.509   7.708  1.00  0.00           N  
ATOM     86  CA  DPR A   6       6.923  13.303   8.734  1.00  0.00           C  
ATOM     87  C   DPR A   6       8.081  14.088   8.099  1.00  0.00           C  
ATOM     88  O   DPR A   6       8.009  15.301   7.910  1.00  0.00           O  
ATOM     89  CB  DPR A   6       5.825  14.277   9.209  1.00  0.00           C  
ATOM     90  CG  DPR A   6       4.521  13.690   8.731  1.00  0.00           C  
ATOM     91  CD  DPR A   6       4.851  12.975   7.445  1.00  0.00           C  
ATOM     92  HA  DPR A   6       7.282  12.649   9.543  1.00  0.00           H  
ATOM     93 1HB  DPR A   6       5.993  15.281   8.806  1.00  0.00           H  
ATOM     94 2HB  DPR A   6       5.865  14.370  10.304  1.00  0.00           H  
ATOM     95 1HG  DPR A   6       3.781  14.495   8.586  1.00  0.00           H  
ATOM     96 2HG  DPR A   6       4.106  13.019   9.500  1.00  0.00           H  
ATOM     97 1HD  DPR A   6       4.806  13.653   6.585  1.00  0.00           H  
ATOM     98 2HD  DPR A   6       4.128  12.166   7.383  1.00  0.00           H  
ATOM     99  N   DAL A   7       9.132  13.362   7.751  1.00  0.00           N  
ATOM    100  CA  DAL A   7      10.305  13.876   7.072  1.00  0.00           C  
ATOM    101  C   DAL A   7      11.511  13.052   7.526  1.00  0.00           C  
ATOM    102  O   DAL A   7      11.328  11.909   7.956  1.00  0.00           O  
ATOM    103  CB  DAL A   7      10.089  13.801   5.572  1.00  0.00           C  
ATOM    104  H   DAL A   7       9.074  12.362   7.938  1.00  0.00           H  
ATOM    105  HA  DAL A   7      10.440  14.907   7.378  1.00  0.00           H  
ATOM    106 1HB  DAL A   7      10.951  14.188   5.044  1.00  0.00           H  
ATOM    107 2HB  DAL A   7       9.213  14.387   5.304  1.00  0.00           H  
ATOM    108 3HB  DAL A   7       9.926  12.767   5.303  1.00  0.00           H  
ATOM    109  N   DPR A   8      12.750  13.577   7.505  1.00  0.00           N  
ATOM    110  CA  DPR A   8      13.885  12.815   7.948  1.00  0.00           C  
ATOM    111  C   DPR A   8      13.952  11.546   7.108  1.00  0.00           C  
ATOM    112  O   DPR A   8      13.504  11.554   5.961  1.00  0.00           O  
ATOM    113  CB  DPR A   8      15.068  13.760   7.667  1.00  0.00           C  
ATOM    114  CG  DPR A   8      14.441  15.151   7.643  1.00  0.00           C  
ATOM    115  CD  DPR A   8      13.046  14.945   7.054  1.00  0.00           C  
ATOM    116  HA  DPR A   8      13.753  12.610   9.021  1.00  0.00           H  
ATOM    117 1HB  DPR A   8      15.555  13.491   6.714  1.00  0.00           H  
ATOM    118 2HB  DPR A   8      15.831  13.669   8.451  1.00  0.00           H  
ATOM    119 1HG  DPR A   8      15.059  15.832   7.037  1.00  0.00           H  
ATOM    120 2HG  DPR A   8      14.412  15.572   8.660  1.00  0.00           H  
ATOM    121 1HD  DPR A   8      13.051  15.004   5.952  1.00  0.00           H  
ATOM    122 2HD  DPR A   8      12.397  15.694   7.511  1.00  0.00           H  
ATOM    123  N   PRO A   9      14.537  10.465   7.623  1.00  0.00           N  
ATOM    124  CA  PRO A   9      14.717   9.168   6.978  1.00  0.00           C  
ATOM    125  C   PRO A   9      13.395   8.576   6.451  1.00  0.00           C  
ATOM    126  O   PRO A   9      13.421   7.611   5.691  1.00  0.00           O  
ATOM    127  CB  PRO A   9      15.266   8.320   8.138  1.00  0.00           C  
ATOM    128  CG  PRO A   9      15.934   9.301   9.064  1.00  0.00           C  
ATOM    129  CD  PRO A   9      15.083  10.528   9.000  1.00  0.00           C  
ATOM    130  HA  PRO A   9      15.449   9.261   6.166  1.00  0.00           H  
ATOM    131 1HB  PRO A   9      14.436   7.779   8.621  1.00  0.00           H  
ATOM    132 2HB  PRO A   9      15.957   7.555   7.750  1.00  0.00           H  
ATOM    133 1HG  PRO A   9      15.997   8.884  10.082  1.00  0.00           H  
ATOM    134 2HG  PRO A   9      16.968   9.487   8.734  1.00  0.00           H  
ATOM    135 1HD  PRO A   9      14.272  10.483   9.747  1.00  0.00           H  
ATOM    136 2HD  PRO A   9      15.732  11.398   9.139  1.00  0.00           H  
ATOM    137  N   LEU A  10      12.241   9.107   6.878  1.00  0.00           N  
ATOM    138  CA  LEU A  10      10.969   8.587   6.412  1.00  0.00           C  
ATOM    139  C   LEU A  10      10.439   9.276   5.166  1.00  0.00           C  
ATOM    140  O   LEU A  10       9.292   9.066   4.771  1.00  0.00           O  
ATOM    141  CB  LEU A  10       9.887   8.693   7.476  1.00  0.00           C  
ATOM    142  CG  LEU A  10      10.011   7.860   8.748  1.00  0.00           C  
ATOM    143  CD1 LEU A  10       8.828   8.227   9.645  1.00  0.00           C  
ATOM    144  CD2 LEU A  10       9.987   6.359   8.410  1.00  0.00           C  
ATOM    145  H   LEU A  10      12.247   9.877   7.532  1.00  0.00           H  
ATOM    146  HA  LEU A  10      11.111   7.543   6.153  1.00  0.00           H  
ATOM    147 1HB  LEU A  10       9.890   9.726   7.807  1.00  0.00           H  
ATOM    148 2HB  LEU A  10       8.932   8.491   7.034  1.00  0.00           H  
ATOM    149  HG  LEU A  10      10.936   8.104   9.266  1.00  0.00           H  
ATOM    150 1HD1 LEU A  10       8.879   7.664  10.576  1.00  0.00           H  
ATOM    151 2HD1 LEU A  10       8.866   9.296   9.865  1.00  0.00           H  
ATOM    152 3HD1 LEU A  10       7.892   7.997   9.131  1.00  0.00           H  
ATOM    153 1HD2 LEU A  10      10.052   5.787   9.334  1.00  0.00           H  
ATOM    154 2HD2 LEU A  10       9.057   6.113   7.896  1.00  0.00           H  
ATOM    155 3HD2 LEU A  10      10.829   6.091   7.777  1.00  0.00           H  
TER                                                                             
CONECT    3   18                                                                
CONECT   18    3   19   23                                                      
CONECT   19   18   20   22   24                                                 
CONECT   20   19   21   31                                                      
CONECT   21   20                                                                
CONECT   22   19   25   26   27                                                 
CONECT   23   18   28   29   30                                                 
CONECT   24   19                                                                
CONECT   25   22                                                                
CONECT   26   22                                                                
CONECT   27   22                                                                
CONECT   28   23                                                                
CONECT   29   23                                                                
CONECT   30   23                                                                
CONECT   31   20   32   39                                                      
CONECT   32   31   33   35   40                                                 
CONECT   33   32   34   53                                                      
CONECT   34   33                                                                
CONECT   35   32   36   41   42                                                 
CONECT   36   35   37   38   43                                                 
CONECT   37   36   44   45   46                                                 
CONECT   38   36   47   48   49                                                 
CONECT   39   31   50   51   52                                                 
CONECT   40   32                                                                
CONECT   41   35                                                                
CONECT   42   35                                                                
CONECT   43   36                                                                
CONECT   44   37                                                                
CONECT   45   37                                                                
CONECT   46   37                                                                
CONECT   47   38                                                                
CONECT   48   38                                                                
CONECT   49   38                                                                
CONECT   50   39                                                                
CONECT   51   39                                                                
CONECT   52   39                                                                
CONECT   53   33   54   58                                                      
CONECT   54   53   55   57   59                                                 
CONECT   55   54   56   66                                                      
CONECT   56   55                                                                
CONECT   57   54   60   61   62                                                 
CONECT   58   53   63   64   65                                                 
CONECT   59   54                                                                
CONECT   60   57                                                                
CONECT   61   57                                                                
CONECT   62   57                                                                
CONECT   63   58                                                                
CONECT   64   58                                                                
CONECT   65   58                                                                
CONECT   66   55   67   74                                                      
CONECT   67   66   68   70   75                                                 
CONECT   68   67   69   85                                                      
CONECT   69   68                                                                
CONECT   70   67   71   76   77                                                 
CONECT   71   70   72   73   78                                                 
CONECT   72   71   79   80   81                                                 
CONECT   73   71   82   83   84                                                 
CONECT   74   66                                                                
CONECT   75   67                                                                
CONECT   76   70                                                                
CONECT   77   70                                                                
CONECT   78   71                                                                
CONECT   79   72                                                                
CONECT   80   72                                                                
CONECT   81   72                                                                
CONECT   82   73                                                                
CONECT   83   73                                                                
CONECT   84   73                                                                
CONECT   85   68   86   91                                                      
CONECT   86   85   87   89   92                                                 
CONECT   87   86   88   99                                                      
CONECT   88   87                                                                
CONECT   89   86   90   93   94                                                 
CONECT   90   89   91   95   96                                                 
CONECT   91   85   90   97   98                                                 
CONECT   92   86                                                                
CONECT   93   89                                                                
CONECT   94   89                                                                
CONECT   95   90                                                                
CONECT   96   90                                                                
CONECT   97   91                                                                
CONECT   98   91                                                                
CONECT   99   87  100  104                                                      
CONECT  100   99  101  103  105                                                 
CONECT  101  100  102  109                                                      
CONECT  102  101                                                                
CONECT  103  100  106  107  108                                                 
CONECT  104   99                                                                
CONECT  105  100                                                                
CONECT  106  103                                                                
CONECT  107  103                                                                
CONECT  108  103                                                                
CONECT  109  101  110  115                                                      
CONECT  110  109  111  113  116                                                 
CONECT  111  110  112  123                                                      
CONECT  112  111                                                                
CONECT  113  110  114  117  118                                                 
CONECT  114  113  115  119  120                                                 
CONECT  115  109  114  121  122                                                 
CONECT  116  110                                                                
CONECT  117  113                                                                
CONECT  118  113                                                                
CONECT  119  114                                                                
CONECT  120  114                                                                
CONECT  121  115                                                                
CONECT  122  115                                                                
CONECT  123  111                                                                
C6s 0
end_unsatselection_count 0
nme_count 3
nme_count2 3
oversat 0
score 16.66
silent_score 16.66
time 68
total_hbonds -3
