# Supplementary material for: Accurate de novo design of membrane-traversing macrocycles
Source: Cell. 2022 Sep 15;185(19):3520–3532.e26. doi: 10.1016/j.cell.2022.07.019 (PMC9490236; doi:10.1016/j.cell.2022.07.019)
Supplement: Data S2. Amino acid sequences and computational models, related to Figures 1 and 3 [file mmc6.zip › Supplemental_Data_File_2/design_models/10-mers/D10.32.pdb]

HEADER                                            21-FEB-20   XXXX              
EXPDTA    THEORETICAL MODEL                                                     
REMARK 220                                                                      
REMARK 220 EXPERIMENTAL DETAILS                                                 
REMARK 220  EXPERIMENT TYPE                : THEORETICAL MODELLING              
REMARK 220  DATE OF DATA COLLECTION        : 21-FEB-20                          
REMARK 220                                                                      
REMARK 220 REMARK: MODEL GENERATED BY ROSETTA                                   
REMARK 220  VERSION 2019.50.post.dev+96.master.4bb7883abb1                      
LINK         N   PRO A   1                 C   VAL A  10                  1.33  
ATOM      1  N   PRO A   1       7.406  17.544  -4.105  1.00  0.00           N  
ATOM      2  CA  PRO A   1       7.753  17.801  -5.458  1.00  0.00           C  
ATOM      3  C   PRO A   1       8.608  16.574  -5.849  1.00  0.00           C  
ATOM      4  O   PRO A   1       9.282  15.981  -5.007  1.00  0.00           O  
ATOM      5  CB  PRO A   1       8.555  19.102  -5.407  1.00  0.00           C  
ATOM      6  CG  PRO A   1       8.035  19.794  -4.168  1.00  0.00           C  
ATOM      7  CD  PRO A   1       7.728  18.659  -3.176  1.00  0.00           C  
ATOM      8  HA  PRO A   1       6.813  17.899  -6.018  1.00  0.00           H  
ATOM      9 1HB  PRO A   1       9.634  18.880  -5.358  1.00  0.00           H  
ATOM     10 2HB  PRO A   1       8.388  19.683  -6.324  1.00  0.00           H  
ATOM     11 1HG  PRO A   1       8.791  20.498  -3.785  1.00  0.00           H  
ATOM     12 2HG  PRO A   1       7.145  20.391  -4.416  1.00  0.00           H  
ATOM     13 1HD  PRO A   1       8.588  18.413  -2.534  1.00  0.00           H  
ATOM     14 2HD  PRO A   1       6.850  19.012  -2.618  1.00  0.00           H  
ATOM     15  N   DAL A   2       8.645  16.101  -7.154  1.00  0.00           N  
ATOM     16  CA  DAL A   2       9.518  14.897  -7.443  1.00  0.00           C  
ATOM     17  C   DAL A   2       8.880  13.508  -7.070  1.00  0.00           C  
ATOM     18  O   DAL A   2       9.468  12.477  -7.450  1.00  0.00           O  
ATOM     19  CB  DAL A   2       9.992  14.859  -8.927  1.00  0.00           C  
ATOM     20  CN  DAL A   2       7.602  16.574  -8.150  1.00  0.00           C  
ATOM     21  HA  DAL A   2      10.440  15.000  -6.849  1.00  0.00           H  
ATOM     22 1HB  DAL A   2      10.692  14.028  -9.079  1.00  0.00           H  
ATOM     23 2HB  DAL A   2      10.507  15.792  -9.170  1.00  0.00           H  
ATOM     24 3HB  DAL A   2       9.169  14.720  -9.617  1.00  0.00           H  
ATOM     25 1HN  DAL A   2       7.750  16.247  -9.163  1.00  0.00           H  
ATOM     26 2HN  DAL A   2       7.575  17.655  -8.190  1.00  0.00           H  
ATOM     27 3HN  DAL A   2       6.629  16.212  -7.826  1.00  0.00           H  
ATOM     28  N   DPH A   3       7.702  13.429  -6.356  1.00  0.00           N  
ATOM     29  CA  DPH A   3       7.074  12.121  -6.015  1.00  0.00           C  
ATOM     30  C   DPH A   3       6.134  12.102  -4.751  1.00  0.00           C  
ATOM     31  O   DPH A   3       5.546  13.134  -4.428  1.00  0.00           O  
ATOM     32  CB  DPH A   3       6.335  11.567  -7.257  1.00  0.00           C  
ATOM     33  CG  DPH A   3       5.302  12.472  -7.818  1.00  0.00           C  
ATOM     34  CD1 DPH A   3       3.983  12.377  -7.427  1.00  0.00           C  
ATOM     35  CD2 DPH A   3       5.654  13.427  -8.762  1.00  0.00           C  
ATOM     36  CE1 DPH A   3       3.033  13.217  -7.971  1.00  0.00           C  
ATOM     37  CE2 DPH A   3       4.712  14.268  -9.301  1.00  0.00           C  
ATOM     38  CZ  DPH A   3       3.397  14.163  -8.907  1.00  0.00           C  
ATOM     39  H   DPH A   3       7.239  14.274  -6.008  1.00  0.00           H  
ATOM     40  HA  DPH A   3       7.902  11.440  -5.822  1.00  0.00           H  
ATOM     41 1HB  DPH A   3       5.849  10.635  -7.023  1.00  0.00           H  
ATOM     42 2HB  DPH A   3       7.062  11.358  -8.042  1.00  0.00           H  
ATOM     43  HD1 DPH A   3       3.695  11.630  -6.684  1.00  0.00           H  
ATOM     44  HD2 DPH A   3       6.695  13.502  -9.077  1.00  0.00           H  
ATOM     45  HE1 DPH A   3       1.992  13.135  -7.658  1.00  0.00           H  
ATOM     46  HE2 DPH A   3       5.003  15.013 -10.041  1.00  0.00           H  
ATOM     47  HZ  DPH A   3       2.646  14.826  -9.332  1.00  0.00           H  
ATOM     48  N   LEU A   4       5.951  10.914  -4.024  1.00  0.00           N  
ATOM     49  CA  LEU A   4       5.028  10.884  -2.822  1.00  0.00           C  
ATOM     50  C   LEU A   4       5.873  10.749  -1.510  1.00  0.00           C  
ATOM     51  O   LEU A   4       6.987  10.194  -1.522  1.00  0.00           O  
ATOM     52  CB  LEU A   4       3.989   9.690  -2.908  1.00  0.00           C  
ATOM     53  CG  LEU A   4       2.671   9.729  -1.903  1.00  0.00           C  
ATOM     54  CD1 LEU A   4       1.612  10.790  -2.447  1.00  0.00           C  
ATOM     55  CD2 LEU A   4       2.054   8.293  -1.768  1.00  0.00           C  
ATOM     56  CN  LEU A   4       6.742   9.656  -4.339  1.00  0.00           C  
ATOM     57  HA  LEU A   4       4.448  11.816  -2.769  1.00  0.00           H  
ATOM     58 1HB  LEU A   4       3.611   9.645  -3.936  1.00  0.00           H  
ATOM     59 2HB  LEU A   4       4.511   8.747  -2.722  1.00  0.00           H  
ATOM     60  HG  LEU A   4       2.973  10.065  -0.910  1.00  0.00           H  
ATOM     61 1HD1 LEU A   4       0.752  10.840  -1.774  1.00  0.00           H  
ATOM     62 2HD1 LEU A   4       2.057  11.780  -2.510  1.00  0.00           H  
ATOM     63 3HD1 LEU A   4       1.265  10.502  -3.442  1.00  0.00           H  
ATOM     64 1HD2 LEU A   4       1.196   8.319  -1.090  1.00  0.00           H  
ATOM     65 2HD2 LEU A   4       1.723   7.924  -2.745  1.00  0.00           H  
ATOM     66 3HD2 LEU A   4       2.799   7.601  -1.362  1.00  0.00           H  
ATOM     67 1HN  LEU A   4       6.492   8.806  -3.717  1.00  0.00           H  
ATOM     68 2HN  LEU A   4       6.604   9.343  -5.361  1.00  0.00           H  
ATOM     69 3HN  LEU A   4       7.794   9.858  -4.167  1.00  0.00           H  
ATOM     70  N   DLE A   5       5.303  11.194  -0.372  1.00  0.00           N  
ATOM     71  CA  DLE A   5       5.859  11.062   0.986  1.00  0.00           C  
ATOM     72  C   DLE A   5       5.800  12.417   1.659  1.00  0.00           C  
ATOM     73  O   DLE A   5       4.996  13.243   1.236  1.00  0.00           O  
ATOM     74  CB  DLE A   5       5.044  10.030   1.787  1.00  0.00           C  
ATOM     75  CG  DLE A   5       4.937   8.610   1.188  1.00  0.00           C  
ATOM     76  CD1 DLE A   5       3.889   7.847   1.958  1.00  0.00           C  
ATOM     77  CD2 DLE A   5       6.270   7.905   1.252  1.00  0.00           C  
ATOM     78  H   DLE A   5       4.393  11.668  -0.446  1.00  0.00           H  
ATOM     79  HA  DLE A   5       6.896  10.749   0.926  1.00  0.00           H  
ATOM     80 1HB  DLE A   5       4.055  10.394   1.913  1.00  0.00           H  
ATOM     81 2HB  DLE A   5       5.476   9.929   2.774  1.00  0.00           H  
ATOM     82  HG  DLE A   5       4.623   8.673   0.155  1.00  0.00           H  
ATOM     83 1HD1 DLE A   5       3.786   6.846   1.540  1.00  0.00           H  
ATOM     84 2HD1 DLE A   5       2.933   8.370   1.883  1.00  0.00           H  
ATOM     85 3HD1 DLE A   5       4.182   7.775   3.004  1.00  0.00           H  
ATOM     86 1HD2 DLE A   5       6.169   6.907   0.828  1.00  0.00           H  
ATOM     87 2HD2 DLE A   5       6.597   7.827   2.289  1.00  0.00           H  
ATOM     88 3HD2 DLE A   5       7.012   8.461   0.678  1.00  0.00           H  
ATOM     89  N   DPR A   6       6.609  12.735   2.681  1.00  0.00           N  
ATOM     90  CA  DPR A   6       6.473  14.007   3.324  1.00  0.00           C  
ATOM     91  C   DPR A   6       5.024  14.036   3.791  1.00  0.00           C  
ATOM     92  O   DPR A   6       4.460  12.974   4.051  1.00  0.00           O  
ATOM     93  CB  DPR A   6       7.482  13.930   4.479  1.00  0.00           C  
ATOM     94  CG  DPR A   6       8.488  12.870   4.018  1.00  0.00           C  
ATOM     95  CD  DPR A   6       7.652  11.856   3.215  1.00  0.00           C  
ATOM     96  HA  DPR A   6       6.708  14.796   2.604  1.00  0.00           H  
ATOM     97 1HB  DPR A   6       6.969  13.659   5.415  1.00  0.00           H  
ATOM     98 2HB  DPR A   6       7.955  14.910   4.643  1.00  0.00           H  
ATOM     99 1HG  DPR A   6       8.983  12.414   4.892  1.00  0.00           H  
ATOM    100 2HG  DPR A   6       9.282  13.338   3.415  1.00  0.00           H  
ATOM    101 1HD  DPR A   6       7.222  11.078   3.862  1.00  0.00           H  
ATOM    102 2HD  DPR A   6       8.288  11.445   2.425  1.00  0.00           H  
ATOM    103  N   PRO A   7       4.415  15.211   3.955  1.00  0.00           N  
ATOM    104  CA  PRO A   7       3.036  15.438   4.390  1.00  0.00           C  
ATOM    105  C   PRO A   7       2.006  14.740   3.472  1.00  0.00           C  
ATOM    106  O   PRO A   7       0.827  14.647   3.816  1.00  0.00           O  
ATOM    107  CB  PRO A   7       2.911  16.964   4.237  1.00  0.00           C  
ATOM    108  CG  PRO A   7       4.314  17.494   4.326  1.00  0.00           C  
ATOM    109  CD  PRO A   7       5.161  16.449   3.659  1.00  0.00           C  
ATOM    110  HA  PRO A   7       2.915  15.117   5.435  1.00  0.00           H  
ATOM    111 1HB  PRO A   7       2.430  17.199   3.275  1.00  0.00           H  
ATOM    112 2HB  PRO A   7       2.256  17.364   5.025  1.00  0.00           H  
ATOM    113 1HG  PRO A   7       4.379  18.474   3.826  1.00  0.00           H  
ATOM    114 2HG  PRO A   7       4.591  17.657   5.380  1.00  0.00           H  
ATOM    115 1HD  PRO A   7       5.225  16.618   2.565  1.00  0.00           H  
ATOM    116 2HD  PRO A   7       6.144  16.454   4.143  1.00  0.00           H  
ATOM    117  N   DAL A   8       2.439  14.320   2.281  1.00  0.00           N  
ATOM    118  CA  DAL A   8       1.604  13.670   1.288  1.00  0.00           C  
ATOM    119  C   DAL A   8       2.215  13.945  -0.109  1.00  0.00           C  
ATOM    120  O   DAL A   8       2.917  13.059  -0.612  1.00  0.00           O  
ATOM    121  CB  DAL A   8       1.506  12.185   1.551  1.00  0.00           C  
ATOM    122  H   DAL A   8       3.426  14.389   2.034  1.00  0.00           H  
ATOM    123  HA  DAL A   8       0.595  14.067   1.348  1.00  0.00           H  
ATOM    124 1HB  DAL A   8       0.876  11.717   0.800  1.00  0.00           H  
ATOM    125 2HB  DAL A   8       1.081  12.018   2.541  1.00  0.00           H  
ATOM    126 3HB  DAL A   8       2.485  11.777   1.506  1.00  0.00           H  
ATOM    127  N   LEU A   9       1.980  15.158  -0.774  1.00  0.00           N  
ATOM    128  CA  LEU A   9       2.745  15.429  -2.052  1.00  0.00           C  
ATOM    129  C   LEU A   9       4.072  16.174  -1.757  1.00  0.00           C  
ATOM    130  O   LEU A   9       4.075  17.232  -1.098  1.00  0.00           O  
ATOM    131  CB  LEU A   9       1.921  16.270  -3.116  1.00  0.00           C  
ATOM    132  CG  LEU A   9       2.651  16.657  -4.560  1.00  0.00           C  
ATOM    133  CD1 LEU A   9       3.032  15.364  -5.363  1.00  0.00           C  
ATOM    134  CD2 LEU A   9       1.685  17.574  -5.406  1.00  0.00           C  
ATOM    135  CN  LEU A   9       1.304  16.309  -0.052  1.00  0.00           C  
ATOM    136  HA  LEU A   9       2.961  14.469  -2.549  1.00  0.00           H  
ATOM    137 1HB  LEU A   9       0.996  15.727  -3.335  1.00  0.00           H  
ATOM    138 2HB  LEU A   9       1.645  17.226  -2.690  1.00  0.00           H  
ATOM    139  HG  LEU A   9       3.584  17.214  -4.359  1.00  0.00           H  
ATOM    140 1HD1 LEU A   9       3.526  15.638  -6.299  1.00  0.00           H  
ATOM    141 2HD1 LEU A   9       3.718  14.746  -4.793  1.00  0.00           H  
ATOM    142 3HD1 LEU A   9       2.139  14.780  -5.588  1.00  0.00           H  
ATOM    143 1HD2 LEU A   9       2.163  17.854  -6.351  1.00  0.00           H  
ATOM    144 2HD2 LEU A   9       0.750  17.047  -5.629  1.00  0.00           H  
ATOM    145 3HD2 LEU A   9       1.453  18.485  -4.849  1.00  0.00           H  
ATOM    146 1HN  LEU A   9       1.063  17.155  -0.673  1.00  0.00           H  
ATOM    147 2HN  LEU A   9       0.376  16.003   0.406  1.00  0.00           H  
ATOM    148 3HN  LEU A   9       1.974  16.666   0.724  1.00  0.00           H  
ATOM    149  N   VAL A  10       5.190  15.657  -2.310  1.00  0.00           N  
ATOM    150  CA  VAL A  10       6.527  16.256  -2.255  1.00  0.00           C  
ATOM    151  C   VAL A  10       6.845  16.398  -3.733  1.00  0.00           C  
ATOM    152  O   VAL A  10       6.588  15.490  -4.523  1.00  0.00           O  
ATOM    153  CB  VAL A  10       7.539  15.346  -1.528  1.00  0.00           C  
ATOM    154  CG1 VAL A  10       7.119  15.220  -0.110  1.00  0.00           C  
ATOM    155  CG2 VAL A  10       7.590  13.956  -2.179  1.00  0.00           C  
ATOM    156  H   VAL A  10       5.063  14.781  -2.797  1.00  0.00           H  
ATOM    157  HA  VAL A  10       6.495  17.197  -1.731  1.00  0.00           H  
ATOM    158  HB  VAL A  10       8.526  15.801  -1.555  1.00  0.00           H  
ATOM    159 1HG1 VAL A  10       7.819  14.584   0.427  1.00  0.00           H  
ATOM    160 2HG1 VAL A  10       7.086  16.203   0.352  1.00  0.00           H  
ATOM    161 3HG1 VAL A  10       6.137  14.785  -0.091  1.00  0.00           H  
ATOM    162 1HG2 VAL A  10       8.294  13.325  -1.641  1.00  0.00           H  
ATOM    163 2HG2 VAL A  10       6.608  13.509  -2.132  1.00  0.00           H  
ATOM    164 3HG2 VAL A  10       7.911  14.027  -3.218  1.00  0.00           H  
TER                                                                             
CONECT    3   15                                                                
CONECT   15    3   16   20                                                      
CONECT   16   15   17   19   21                                                 
CONECT   17   16   18   28                                                      
CONECT   18   17                                                                
CONECT   19   16   22   23   24                                                 
CONECT   20   15   25   26   27                                                 
CONECT   21   16                                                                
CONECT   22   19                                                                
CONECT   23   19                                                                
CONECT   24   19                                                                
CONECT   25   20                                                                
CONECT   26   20                                                                
CONECT   27   20                                                                
CONECT   28   17   29   39                                                      
CONECT   29   28   30   32   40                                                 
CONECT   30   29   31   48                                                      
CONECT   31   30                                                                
CONECT   32   29   33   41   42                                                 
CONECT   33   32   34   35                                                      
CONECT   34   33   36   43                                                      
CONECT   35   33   37   44                                                      
CONECT   36   34   38   45                                                      
CONECT   37   35   38   46                                                      
CONECT   38   36   37   47                                                      
CONECT   39   28                                                                
CONECT   40   29                                                                
CONECT   41   32                                                                
CONECT   42   32                                                                
CONECT   43   34                                                                
CONECT   44   35                                                                
CONECT   45   36                                                                
CONECT   46   37                                                                
CONECT   47   38                                                                
CONECT   48   30   49   56                                                      
CONECT   49   48   50   52   57                                                 
CONECT   50   49   51   70                                                      
CONECT   51   50                                                                
CONECT   52   49   53   58   59                                                 
CONECT   53   52   54   55   60                                                 
CONECT   54   53   61   62   63                                                 
CONECT   55   53   64   65   66                                                 
CONECT   56   48   67   68   69                                                 
CONECT   57   49                                                                
CONECT   58   52                                                                
CONECT   59   52                                                                
CONECT   60   53                                                                
CONECT   61   54                                                                
CONECT   62   54                                                                
CONECT   63   54                                                                
CONECT   64   55                                                                
CONECT   65   55                                                                
CONECT   66   55                                                                
CONECT   67   56                                                                
CONECT   68   56                                                                
CONECT   69   56                                                                
CONECT   70   50   71   78                                                      
CONECT   71   70   72   74   79                                                 
CONECT   72   71   73   89                                                      
CONECT   73   72                                                                
CONECT   74   71   75   80   81                                                 
CONECT   75   74   76   77   82                                                 
CONECT   76   75   83   84   85                                                 
CONECT   77   75   86   87   88                                                 
CONECT   78   70                                                                
CONECT   79   71                                                                
CONECT   80   74                                                                
CONECT   81   74                                                                
CONECT   82   75                                                                
CONECT   83   76                                                                
CONECT   84   76                                                                
CONECT   85   76                                                                
CONECT   86   77                                                                
CONECT   87   77                                                                
CONECT   88   77                                                                
CONECT   89   72   90   95                                                      
CONECT   90   89   91   93   96                                                 
CONECT   91   90   92  103                                                      
CONECT   92   91                                                                
CONECT   93   90   94   97   98                                                 
CONECT   94   93   95   99  100                                                 
CONECT   95   89   94  101  102                                                 
CONECT   96   90                                                                
CONECT   97   93                                                                
CONECT   98   93                                                                
CONECT   99   94                                                                
CONECT  100   94                                                                
CONECT  101   95                                                                
CONECT  102   95                                                                
CONECT  103   91                                                                
CONECT  105  117                                                                
CONECT  117  105  118  122                                                      
CONECT  118  117  119  121  123                                                 
CONECT  119  118  120  127                                                      
CONECT  120  119                                                                
CONECT  121  118  124  125  126                                                 
CONECT  122  117                                                                
CONECT  123  118                                                                
CONECT  124  121                                                                
CONECT  125  121                                                                
CONECT  126  121                                                                
CONECT  127  119  128  135                                                      
CONECT  128  127  129  131  136                                                 
CONECT  129  128  130  149                                                      
CONECT  130  129                                                                
CONECT  131  128  132  137  138                                                 
CONECT  132  131  133  134  139                                                 
CONECT  133  132  140  141  142                                                 
CONECT  134  132  143  144  145                                                 
CONECT  135  127  146  147  148                                                 
CONECT  136  128                                                                
CONECT  137  131                                                                
CONECT  138  131                                                                
CONECT  139  132                                                                
CONECT  140  133                                                                
CONECT  141  133                                                                
CONECT  142  133                                                                
CONECT  143  134                                                                
CONECT  144  134                                                                
CONECT  145  134                                                                
CONECT  146  135                                                                
CONECT  147  135                                                                
CONECT  148  135                                                                
CONECT  149  129                                                                
C6s 0
end_unsatselection_count 0
nme_count 3
nme_count2 3
oversat 0
score 0.715
silent_score 0.715
time 44
total_hbonds -4
