# Supplementary material for: Accurate de novo design of membrane-traversing macrocycles
Source: Cell. 2022 Sep 15;185(19):3520–3532.e26. doi: 10.1016/j.cell.2022.07.019 (PMC9490236; doi:10.1016/j.cell.2022.07.019)
Supplement: Data S2. Amino acid sequences and computational models, related to Figures 1 and 3 [file mmc6.zip › Supplemental_Data_File_2/design_models/10-mers/D10.44.pdb]

HEADER                                            21-FEB-20   XXXX              
EXPDTA    THEORETICAL MODEL                                                     
REMARK 220                                                                      
REMARK 220 EXPERIMENTAL DETAILS                                                 
REMARK 220  EXPERIMENT TYPE                : THEORETICAL MODELLING              
REMARK 220  DATE OF DATA COLLECTION        : 21-FEB-20                          
REMARK 220                                                                      
REMARK 220 REMARK: MODEL GENERATED BY ROSETTA                                   
REMARK 220  VERSION 2019.50.post.dev+96.master.4bb7883abb1                      
LINK         N   VAL A   1                 C   DPH A  10                  1.33  
ATOM      1  N   VAL A   1       1.883  10.537   1.673  1.00  0.00           N  
ATOM      2  CA  VAL A   1       2.044   9.327   2.472  1.00  0.00           C  
ATOM      3  C   VAL A   1       3.372   8.520   2.249  1.00  0.00           C  
ATOM      4  O   VAL A   1       3.544   7.860   1.224  1.00  0.00           O  
ATOM      5  CB  VAL A   1       0.911   8.339   2.126  1.00  0.00           C  
ATOM      6  CG1 VAL A   1       1.049   7.050   2.955  1.00  0.00           C  
ATOM      7  CG2 VAL A   1      -0.412   8.991   2.367  1.00  0.00           C  
ATOM      8  H   VAL A   1       1.589  10.455   0.710  1.00  0.00           H  
ATOM      9  HA  VAL A   1       1.890   9.612   3.508  1.00  0.00           H  
ATOM     10  HB  VAL A   1       0.982   8.061   1.072  1.00  0.00           H  
ATOM     11 1HG1 VAL A   1       0.244   6.369   2.688  1.00  0.00           H  
ATOM     12 2HG1 VAL A   1       1.997   6.554   2.764  1.00  0.00           H  
ATOM     13 3HG1 VAL A   1       0.980   7.293   4.015  1.00  0.00           H  
ATOM     14 1HG2 VAL A   1      -1.210   8.299   2.111  1.00  0.00           H  
ATOM     15 2HG2 VAL A   1      -0.495   9.278   3.412  1.00  0.00           H  
ATOM     16 3HG2 VAL A   1      -0.496   9.865   1.749  1.00  0.00           H  
ATOM     17  N   DLE A   2       4.404   8.525   3.207  1.00  0.00           N  
ATOM     18  CA  DLE A   2       5.577   7.578   2.995  1.00  0.00           C  
ATOM     19  C   DLE A   2       6.339   7.950   1.677  1.00  0.00           C  
ATOM     20  O   DLE A   2       6.442   9.141   1.372  1.00  0.00           O  
ATOM     21  CB  DLE A   2       6.642   7.586   4.186  1.00  0.00           C  
ATOM     22  CG  DLE A   2       7.878   6.514   4.232  1.00  0.00           C  
ATOM     23  CD1 DLE A   2       7.351   5.100   4.751  1.00  0.00           C  
ATOM     24  CD2 DLE A   2       9.035   7.059   5.149  1.00  0.00           C  
ATOM     25  CN  DLE A   2       4.282   9.365   4.462  1.00  0.00           C  
ATOM     26  HA  DLE A   2       5.152   6.573   2.966  1.00  0.00           H  
ATOM     27 1HB  DLE A   2       6.098   7.447   5.127  1.00  0.00           H  
ATOM     28 2HB  DLE A   2       7.094   8.592   4.217  1.00  0.00           H  
ATOM     29  HG  DLE A   2       8.282   6.386   3.240  1.00  0.00           H  
ATOM     30 1HD1 DLE A   2       8.173   4.379   4.764  1.00  0.00           H  
ATOM     31 2HD1 DLE A   2       6.563   4.716   4.114  1.00  0.00           H  
ATOM     32 3HD1 DLE A   2       6.952   5.197   5.765  1.00  0.00           H  
ATOM     33 1HD2 DLE A   2       9.868   6.350   5.163  1.00  0.00           H  
ATOM     34 2HD2 DLE A   2       8.676   7.203   6.175  1.00  0.00           H  
ATOM     35 3HD2 DLE A   2       9.398   8.015   4.766  1.00  0.00           H  
ATOM     36 1HN  DLE A   2       3.645   8.897   5.204  1.00  0.00           H  
ATOM     37 2HN  DLE A   2       3.874  10.332   4.237  1.00  0.00           H  
ATOM     38 3HN  DLE A   2       5.232   9.578   4.913  1.00  0.00           H  
ATOM     39  N   MET A   3       6.895   6.941   0.880  1.00  0.00           N  
ATOM     40  CA  MET A   3       7.607   7.283  -0.409  1.00  0.00           C  
ATOM     41  C   MET A   3       6.692   6.983  -1.651  1.00  0.00           C  
ATOM     42  O   MET A   3       7.203   6.655  -2.732  1.00  0.00           O  
ATOM     43  CB  MET A   3       9.004   6.557  -0.531  1.00  0.00           C  
ATOM     44  CG  MET A   3      10.117   6.973   0.534  1.00  0.00           C  
ATOM     45  SD  MET A   3      10.684   8.719   0.395  1.00  0.00           S  
ATOM     46  CE  MET A   3       9.794   9.572   1.708  1.00  0.00           C  
ATOM     47  CN  MET A   3       6.576   5.472   1.093  1.00  0.00           C  
ATOM     48  HA  MET A   3       7.821   8.356  -0.446  1.00  0.00           H  
ATOM     49 1HB  MET A   3       8.898   5.479  -0.496  1.00  0.00           H  
ATOM     50 2HB  MET A   3       9.441   6.780  -1.516  1.00  0.00           H  
ATOM     51 1HG  MET A   3       9.751   6.801   1.540  1.00  0.00           H  
ATOM     52 2HG  MET A   3      10.994   6.334   0.402  1.00  0.00           H  
ATOM     53 1HE  MET A   3      10.072  10.622   1.708  1.00  0.00           H  
ATOM     54 2HE  MET A   3       8.749   9.492   1.546  1.00  0.00           H  
ATOM     55 3HE  MET A   3      10.046   9.132   2.669  1.00  0.00           H  
ATOM     56 1HN  MET A   3       6.927   4.821   0.301  1.00  0.00           H  
ATOM     57 2HN  MET A   3       7.006   5.104   1.994  1.00  0.00           H  
ATOM     58 3HN  MET A   3       5.499   5.345   1.136  1.00  0.00           H  
ATOM     59  N   ILE A   4       5.336   7.054  -1.489  1.00  0.00           N  
ATOM     60  CA  ILE A   4       4.308   6.775  -2.505  1.00  0.00           C  
ATOM     61  C   ILE A   4       4.573   7.575  -3.808  1.00  0.00           C  
ATOM     62  O   ILE A   4       4.981   8.740  -3.731  1.00  0.00           O  
ATOM     63  CB  ILE A   4       2.947   7.131  -1.871  1.00  0.00           C  
ATOM     64  CG1 ILE A   4       1.747   6.627  -2.707  1.00  0.00           C  
ATOM     65  CG2 ILE A   4       2.875   8.621  -1.661  1.00  0.00           C  
ATOM     66  CD1 ILE A   4       0.388   6.703  -1.982  1.00  0.00           C  
ATOM     67  H   ILE A   4       4.955   7.321  -0.571  1.00  0.00           H  
ATOM     68  HA  ILE A   4       4.323   5.710  -2.688  1.00  0.00           H  
ATOM     69  HB  ILE A   4       2.891   6.646  -0.898  1.00  0.00           H  
ATOM     70 1HG1 ILE A   4       1.693   7.204  -3.629  1.00  0.00           H  
ATOM     71 2HG1 ILE A   4       1.916   5.586  -2.954  1.00  0.00           H  
ATOM     72 1HG2 ILE A   4       1.983   8.848  -1.161  1.00  0.00           H  
ATOM     73 2HG2 ILE A   4       3.709   8.958  -1.050  1.00  0.00           H  
ATOM     74 3HG2 ILE A   4       2.894   9.128  -2.605  1.00  0.00           H  
ATOM     75 1HD1 ILE A   4      -0.391   6.314  -2.638  1.00  0.00           H  
ATOM     76 2HD1 ILE A   4       0.428   6.104  -1.071  1.00  0.00           H  
ATOM     77 3HD1 ILE A   4       0.145   7.729  -1.721  1.00  0.00           H  
ATOM     78  N   PRO A   5       4.411   6.996  -5.014  1.00  0.00           N  
ATOM     79  CA  PRO A   5       4.704   7.691  -6.235  1.00  0.00           C  
ATOM     80  C   PRO A   5       3.920   8.992  -6.265  1.00  0.00           C  
ATOM     81  O   PRO A   5       2.911   9.109  -5.568  1.00  0.00           O  
ATOM     82  CB  PRO A   5       4.239   6.693  -7.317  1.00  0.00           C  
ATOM     83  CG  PRO A   5       4.315   5.343  -6.644  1.00  0.00           C  
ATOM     84  CD  PRO A   5       3.960   5.597  -5.194  1.00  0.00           C  
ATOM     85  HA  PRO A   5       5.790   7.855  -6.261  1.00  0.00           H  
ATOM     86 1HB  PRO A   5       3.220   6.947  -7.655  1.00  0.00           H  
ATOM     87 2HB  PRO A   5       4.887   6.730  -8.198  1.00  0.00           H  
ATOM     88 1HG  PRO A   5       3.624   4.637  -7.133  1.00  0.00           H  
ATOM     89 2HG  PRO A   5       5.326   4.924  -6.757  1.00  0.00           H  
ATOM     90 1HD  PRO A   5       2.886   5.494  -5.038  1.00  0.00           H  
ATOM     91 2HD  PRO A   5       4.552   4.893  -4.604  1.00  0.00           H  
ATOM     92  N   DPR A   6       4.361   9.977  -7.064  1.00  0.00           N  
ATOM     93  CA  DPR A   6       3.768  11.290  -7.296  1.00  0.00           C  
ATOM     94  C   DPR A   6       3.524  12.088  -6.016  1.00  0.00           C  
ATOM     95  O   DPR A   6       2.838  13.106  -6.062  1.00  0.00           O  
ATOM     96  CB  DPR A   6       4.846  11.980  -8.146  1.00  0.00           C  
ATOM     97  CG  DPR A   6       5.583  10.875  -8.830  1.00  0.00           C  
ATOM     98  CD  DPR A   6       5.616   9.763  -7.840  1.00  0.00           C  
ATOM     99  HA  DPR A   6       2.831  11.172  -7.861  1.00  0.00           H  
ATOM    100 1HB  DPR A   6       5.498  12.587  -7.498  1.00  0.00           H  
ATOM    101 2HB  DPR A   6       4.372  12.675  -8.855  1.00  0.00           H  
ATOM    102 1HG  DPR A   6       6.590  11.216  -9.121  1.00  0.00           H  
ATOM    103 2HG  DPR A   6       5.063  10.600  -9.762  1.00  0.00           H  
ATOM    104 1HD  DPR A   6       6.501   9.842  -7.188  1.00  0.00           H  
ATOM    105 2HD  DPR A   6       5.598   8.838  -8.405  1.00  0.00           H  
ATOM    106  N   DLE A   7       4.110  11.679  -4.880  1.00  0.00           N  
ATOM    107  CA  DLE A   7       3.899  12.411  -3.648  1.00  0.00           C  
ATOM    108  C   DLE A   7       2.396  12.351  -3.273  1.00  0.00           C  
ATOM    109  O   DLE A   7       1.872  13.263  -2.616  1.00  0.00           O  
ATOM    110  CB  DLE A   7       4.781  11.749  -2.583  1.00  0.00           C  
ATOM    111  CG  DLE A   7       6.305  11.863  -2.727  1.00  0.00           C  
ATOM    112  CD1 DLE A   7       6.959  10.890  -1.733  1.00  0.00           C  
ATOM    113  CD2 DLE A   7       6.746  13.302  -2.402  1.00  0.00           C  
ATOM    114  H   DLE A   7       4.668  10.821  -4.820  1.00  0.00           H  
ATOM    115  HA  DLE A   7       4.186  13.449  -3.790  1.00  0.00           H  
ATOM    116 1HB  DLE A   7       4.526  10.726  -2.489  1.00  0.00           H  
ATOM    117 2HB  DLE A   7       4.589  12.218  -1.688  1.00  0.00           H  
ATOM    118  HG  DLE A   7       6.606  11.591  -3.738  1.00  0.00           H  
ATOM    119 1HD1 DLE A   7       8.043  10.947  -1.815  1.00  0.00           H  
ATOM    120 2HD1 DLE A   7       6.632   9.880  -1.967  1.00  0.00           H  
ATOM    121 3HD1 DLE A   7       6.670  11.130  -0.725  1.00  0.00           H  
ATOM    122 1HD2 DLE A   7       7.830  13.376  -2.485  1.00  0.00           H  
ATOM    123 2HD2 DLE A   7       6.445  13.553  -1.381  1.00  0.00           H  
ATOM    124 3HD2 DLE A   7       6.289  14.002  -3.093  1.00  0.00           H  
ATOM    125  N   ILE A   8       1.689  11.288  -3.699  1.00  0.00           N  
ATOM    126  CA  ILE A   8       0.252  11.185  -3.467  1.00  0.00           C  
ATOM    127  C   ILE A   8      -0.158  11.215  -1.991  1.00  0.00           C  
ATOM    128  O   ILE A   8       0.320  10.408  -1.199  1.00  0.00           O  
ATOM    129  CB  ILE A   8      -0.269   9.876  -4.101  1.00  0.00           C  
ATOM    130  CG1 ILE A   8      -0.115   9.958  -5.639  1.00  0.00           C  
ATOM    131  CG2 ILE A   8      -1.731   9.579  -3.666  1.00  0.00           C  
ATOM    132  CD1 ILE A   8      -0.279   8.623  -6.362  1.00  0.00           C  
ATOM    133  H   ILE A   8       2.154  10.544  -4.236  1.00  0.00           H  
ATOM    134  HA  ILE A   8      -0.177  12.002  -4.022  1.00  0.00           H  
ATOM    135  HB  ILE A   8       0.364   9.071  -3.780  1.00  0.00           H  
ATOM    136 1HG1 ILE A   8      -0.860  10.648  -6.025  1.00  0.00           H  
ATOM    137 2HG1 ILE A   8       0.862  10.356  -5.875  1.00  0.00           H  
ATOM    138 1HG2 ILE A   8      -2.062   8.646  -4.103  1.00  0.00           H  
ATOM    139 2HG2 ILE A   8      -1.799   9.487  -2.584  1.00  0.00           H  
ATOM    140 3HG2 ILE A   8      -2.386  10.378  -3.999  1.00  0.00           H  
ATOM    141 1HD1 ILE A   8      -0.149   8.780  -7.431  1.00  0.00           H  
ATOM    142 2HD1 ILE A   8       0.487   7.927  -6.002  1.00  0.00           H  
ATOM    143 3HD1 ILE A   8      -1.261   8.205  -6.182  1.00  0.00           H  
ATOM    144  N   DPR A   9      -1.044  12.159  -1.579  1.00  0.00           N  
ATOM    145  CA  DPR A   9      -1.559  12.351  -0.223  1.00  0.00           C  
ATOM    146  C   DPR A   9      -0.445  12.482   0.807  1.00  0.00           C  
ATOM    147  O   DPR A   9      -0.690  12.337   2.001  1.00  0.00           O  
ATOM    148  CB  DPR A   9      -2.325  13.676  -0.354  1.00  0.00           C  
ATOM    149  CG  DPR A   9      -2.737  13.759  -1.788  1.00  0.00           C  
ATOM    150  CD  DPR A   9      -1.612  13.134  -2.559  1.00  0.00           C  
ATOM    151  HA  DPR A   9      -2.232  11.522   0.038  1.00  0.00           H  
ATOM    152 1HB  DPR A   9      -1.674  14.511  -0.053  1.00  0.00           H  
ATOM    153 2HB  DPR A   9      -3.184  13.680   0.334  1.00  0.00           H  
ATOM    154 1HG  DPR A   9      -2.906  14.811  -2.068  1.00  0.00           H  
ATOM    155 2HG  DPR A   9      -3.695  13.236  -1.936  1.00  0.00           H  
ATOM    156 1HD  DPR A   9      -0.853  13.882  -2.861  1.00  0.00           H  
ATOM    157 2HD  DPR A   9      -2.086  12.634  -3.412  1.00  0.00           H  
ATOM    158  N   DPH A  10       0.769  12.780   0.356  1.00  0.00           N  
ATOM    159  CA  DPH A  10       1.907  12.920   1.233  1.00  0.00           C  
ATOM    160  C   DPH A  10       2.114  11.743   2.179  1.00  0.00           C  
ATOM    161  O   DPH A  10       2.475  11.925   3.342  1.00  0.00           O  
ATOM    162  CB  DPH A  10       3.136  12.969   0.377  1.00  0.00           C  
ATOM    163  CG  DPH A  10       4.424  13.121   1.088  1.00  0.00           C  
ATOM    164  CD1 DPH A  10       4.892  14.369   1.433  1.00  0.00           C  
ATOM    165  CD2 DPH A  10       5.181  12.008   1.423  1.00  0.00           C  
ATOM    166  CE1 DPH A  10       6.092  14.508   2.088  1.00  0.00           C  
ATOM    167  CE2 DPH A  10       6.374  12.145   2.080  1.00  0.00           C  
ATOM    168  CZ  DPH A  10       6.833  13.391   2.412  1.00  0.00           C  
ATOM    169  H   DPH A  10       0.895  12.913  -0.638  1.00  0.00           H  
ATOM    170  HA  DPH A  10       1.792  13.831   1.818  1.00  0.00           H  
ATOM    171 1HB  DPH A  10       3.045  13.763  -0.362  1.00  0.00           H  
ATOM    172 2HB  DPH A  10       3.159  12.026  -0.148  1.00  0.00           H  
ATOM    173  HD1 DPH A  10       4.302  15.250   1.174  1.00  0.00           H  
ATOM    174  HD2 DPH A  10       4.827  11.003   1.161  1.00  0.00           H  
ATOM    175  HE1 DPH A  10       6.456  15.500   2.354  1.00  0.00           H  
ATOM    176  HE2 DPH A  10       6.955  11.260   2.337  1.00  0.00           H  
ATOM    177  HZ  DPH A  10       7.783  13.498   2.932  1.00  0.00           H  
TER                                                                             
CONECT    1  160                                                                
CONECT    3   17                                                                
CONECT   17    3   18   25                                                      
CONECT   18   17   19   21   26                                                 
CONECT   19   18   20   39                                                      
CONECT   20   19                                                                
CONECT   21   18   22   27   28                                                 
CONECT   22   21   23   24   29                                                 
CONECT   23   22   30   31   32                                                 
CONECT   24   22   33   34   35                                                 
CONECT   25   17   36   37   38                                                 
CONECT   26   18                                                                
CONECT   27   21                                                                
CONECT   28   21                                                                
CONECT   29   22                                                                
CONECT   30   23                                                                
CONECT   31   23                                                                
CONECT   32   23                                                                
CONECT   33   24                                                                
CONECT   34   24                                                                
CONECT   35   24                                                                
CONECT   36   25                                                                
CONECT   37   25                                                                
CONECT   38   25                                                                
CONECT   39   19   40   47                                                      
CONECT   40   39   41   43   48                                                 
CONECT   41   40   42   59                                                      
CONECT   42   41                                                                
CONECT   43   40   44   49   50                                                 
CONECT   44   43   45   51   52                                                 
CONECT   45   44   46                                                           
CONECT   46   45   53   54   55                                                 
CONECT   47   39   56   57   58                                                 
CONECT   48   40                                                                
CONECT   49   43                                                                
CONECT   50   43                                                                
CONECT   51   44                                                                
CONECT   52   44                                                                
CONECT   53   46                                                                
CONECT   54   46                                                                
CONECT   55   46                                                                
CONECT   56   47                                                                
CONECT   57   47                                                                
CONECT   58   47                                                                
CONECT   59   41                                                                
CONECT   80   92                                                                
CONECT   92   80   93   98                                                      
CONECT   93   92   94   96   99                                                 
CONECT   94   93   95  106                                                      
CONECT   95   94                                                                
CONECT   96   93   97  100  101                                                 
CONECT   97   96   98  102  103                                                 
CONECT   98   92   97  104  105                                                 
CONECT   99   93                                                                
CONECT  100   96                                                                
CONECT  101   96                                                                
CONECT  102   97                                                                
CONECT  103   97                                                                
CONECT  104   98                                                                
CONECT  105   98                                                                
CONECT  106   94  107  114                                                      
CONECT  107  106  108  110  115                                                 
CONECT  108  107  109  125                                                      
CONECT  109  108                                                                
CONECT  110  107  111  116  117                                                 
CONECT  111  110  112  113  118                                                 
CONECT  112  111  119  120  121                                                 
CONECT  113  111  122  123  124                                                 
CONECT  114  106                                                                
CONECT  115  107                                                                
CONECT  116  110                                                                
CONECT  117  110                                                                
CONECT  118  111                                                                
CONECT  119  112                                                                
CONECT  120  112                                                                
CONECT  121  112                                                                
CONECT  122  113                                                                
CONECT  123  113                                                                
CONECT  124  113                                                                
CONECT  125  108                                                                
CONECT  127  144                                                                
CONECT  144  127  145  150                                                      
CONECT  145  144  146  148  151                                                 
CONECT  146  145  147  158                                                      
CONECT  147  146                                                                
CONECT  148  145  149  152  153                                                 
CONECT  149  148  150  154  155                                                 
CONECT  150  144  149  156  157                                                 
CONECT  151  145                                                                
CONECT  152  148                                                                
CONECT  153  148                                                                
CONECT  154  149                                                                
CONECT  155  149                                                                
CONECT  156  150                                                                
CONECT  157  150                                                                
CONECT  158  146  159  169                                                      
CONECT  159  158  160  162  170                                                 
CONECT  160    1  159  161                                                      
CONECT  161  160                                                                
CONECT  162  159  163  171  172                                                 
CONECT  163  162  164  165                                                      
CONECT  164  163  166  173                                                      
CONECT  165  163  167  174                                                      
CONECT  166  164  168  175                                                      
CONECT  167  165  168  176                                                      
CONECT  168  166  167  177                                                      
CONECT  169  158                                                                
CONECT  170  159                                                                
CONECT  171  162                                                                
CONECT  172  162                                                                
CONECT  173  164                                                                
CONECT  174  165                                                                
CONECT  175  166                                                                
CONECT  176  167                                                                
CONECT  177  168                                                                
C6s 0
end_unsatselection_count 0
nme_count 2
nme_count2 2
oversat 0
score -8.134
silent_score -8.134
time 30
total_hbonds -5
