# Supplementary material for: Accurate de novo design of membrane-traversing macrocycles
Source: Cell. 2022 Sep 15;185(19):3520–3532.e26. doi: 10.1016/j.cell.2022.07.019 (PMC9490236; doi:10.1016/j.cell.2022.07.019)
Supplement: Data S2. Amino acid sequences and computational models, related to Figures 1 and 3 [file mmc6.zip › Supplemental_Data_File_2/design_models/10-mers/D10.21.pdb]

LINK         N   LEU A   1                 C   PHE A  10                  1.36  
ATOM      1  N   LEU A   1       5.286   4.229   1.656  1.00  0.00           N  
ATOM      2  CA  LEU A   1       6.697   4.294   1.249  1.00  0.00           C  
ATOM      3  C   LEU A   1       7.629   3.863   2.385  1.00  0.00           C  
ATOM      4  O   LEU A   1       8.398   4.670   2.909  1.00  0.00           O  
ATOM      5  CB  LEU A   1       7.050   5.737   0.842  1.00  0.00           C  
ATOM      6  CG  LEU A   1       6.225   6.344  -0.323  1.00  0.00           C  
ATOM      7  CD1 LEU A   1       6.529   7.819  -0.403  1.00  0.00           C  
ATOM      8  CD2 LEU A   1       6.547   5.649  -1.625  1.00  0.00           C  
ATOM      9  CN  LEU A   1       4.867   4.912   2.863  1.00  0.00           C  
ATOM     10  HA  LEU A   1       6.868   3.660   0.390  1.00  0.00           H  
ATOM     11 1HB  LEU A   1       7.002   6.405   1.686  1.00  0.00           H  
ATOM     12 2HB  LEU A   1       8.090   5.729   0.505  1.00  0.00           H  
ATOM     13  HG  LEU A   1       5.163   6.235  -0.116  1.00  0.00           H  
ATOM     14 1HD1 LEU A   1       5.942   8.268  -1.205  1.00  0.00           H  
ATOM     15 2HD1 LEU A   1       6.272   8.295   0.542  1.00  0.00           H  
ATOM     16 3HD1 LEU A   1       7.589   7.961  -0.606  1.00  0.00           H  
ATOM     17 1HD2 LEU A   1       5.957   6.095  -2.425  1.00  0.00           H  
ATOM     18 2HD2 LEU A   1       7.607   5.763  -1.850  1.00  0.00           H  
ATOM     19 3HD2 LEU A   1       6.304   4.596  -1.557  1.00  0.00           H  
ATOM     20 1HN  LEU A   1       5.224   4.409   3.754  1.00  0.00           H  
ATOM     21 2HN  LEU A   1       5.251   5.922   2.864  1.00  0.00           H  
ATOM     22 3HN  LEU A   1       3.786   4.946   2.886  1.00  0.00           H  
ATOM     23  N   DLE A   2       7.584   2.586   2.791  1.00  0.00           N  
ATOM     24  CA  DLE A   2       8.374   2.142   3.934  1.00  0.00           C  
ATOM     25  C   DLE A   2       7.422   1.650   5.032  1.00  0.00           C  
ATOM     26  O   DLE A   2       7.153   0.447   5.093  1.00  0.00           O  
ATOM     27  CB  DLE A   2       9.313   0.993   3.529  1.00  0.00           C  
ATOM     28  CG  DLE A   2      10.331   1.320   2.438  1.00  0.00           C  
ATOM     29  CD1 DLE A   2      10.859   0.020   1.881  1.00  0.00           C  
ATOM     30  CD2 DLE A   2      11.446   2.175   2.999  1.00  0.00           C  
ATOM     31  CN  DLE A   2       6.671   1.625   2.215  1.00  0.00           C  
ATOM     32  HA  DLE A   2       8.973   2.963   4.292  1.00  0.00           H  
ATOM     33 1HB  DLE A   2       8.784   0.099   3.263  1.00  0.00           H  
ATOM     34 2HB  DLE A   2       9.903   0.745   4.415  1.00  0.00           H  
ATOM     35  HG  DLE A   2       9.845   1.858   1.627  1.00  0.00           H  
ATOM     36 1HD1 DLE A   2      11.577   0.230   1.090  1.00  0.00           H  
ATOM     37 2HD1 DLE A   2      10.032  -0.564   1.474  1.00  0.00           H  
ATOM     38 3HD1 DLE A   2      11.346  -0.544   2.674  1.00  0.00           H  
ATOM     39 1HD2 DLE A   2      12.162   2.392   2.209  1.00  0.00           H  
ATOM     40 2HD2 DLE A   2      11.947   1.641   3.805  1.00  0.00           H  
ATOM     41 3HD2 DLE A   2      11.041   3.110   3.380  1.00  0.00           H  
ATOM     42 1HN  DLE A   2       6.957   0.610   2.393  1.00  0.00           H  
ATOM     43 2HN  DLE A   2       6.585   1.730   1.153  1.00  0.00           H  
ATOM     44 3HN  DLE A   2       5.713   1.804   2.676  1.00  0.00           H  
ATOM     45  N   PRO A   3       6.881   2.532   5.891  1.00  0.00           N  
ATOM     46  CA  PRO A   3       5.913   2.197   6.908  1.00  0.00           C  
ATOM     47  C   PRO A   3       4.769   1.450   6.262  1.00  0.00           C  
ATOM     48  O   PRO A   3       4.439   1.752   5.119  1.00  0.00           O  
ATOM     49  CB  PRO A   3       5.473   3.572   7.414  1.00  0.00           C  
ATOM     50  CG  PRO A   3       6.673   4.452   7.178  1.00  0.00           C  
ATOM     51  CD  PRO A   3       7.278   3.954   5.891  1.00  0.00           C  
ATOM     52  HA  PRO A   3       6.435   1.621   7.680  1.00  0.00           H  
ATOM     53 1HB  PRO A   3       4.579   3.908   6.864  1.00  0.00           H  
ATOM     54 2HB  PRO A   3       5.191   3.514   8.477  1.00  0.00           H  
ATOM     55 1HG  PRO A   3       6.363   5.508   7.118  1.00  0.00           H  
ATOM     56 2HG  PRO A   3       7.368   4.378   8.029  1.00  0.00           H  
ATOM     57 1HD  PRO A   3       6.875   4.485   5.040  1.00  0.00           H  
ATOM     58 2HD  PRO A   3       8.363   4.077   5.976  1.00  0.00           H  
ATOM     59  N   DLE A   4       4.152   0.480   6.957  1.00  0.00           N  
ATOM     60  CA  DLE A   4       3.087  -0.242   6.275  1.00  0.00           C  
ATOM     61  C   DLE A   4       3.574  -1.571   5.716  1.00  0.00           C  
ATOM     62  O   DLE A   4       2.845  -2.560   5.733  1.00  0.00           O  
ATOM     63  CB  DLE A   4       1.853  -0.466   7.153  1.00  0.00           C  
ATOM     64  CG  DLE A   4       1.155   0.807   7.701  1.00  0.00           C  
ATOM     65  CD1 DLE A   4      -0.189   0.406   8.246  1.00  0.00           C  
ATOM     66  CD2 DLE A   4       1.005   1.864   6.601  1.00  0.00           C  
ATOM     67  CN  DLE A   4       4.612   0.076   8.283  1.00  0.00           C  
ATOM     68  HA  DLE A   4       2.759   0.340   5.426  1.00  0.00           H  
ATOM     69 1HB  DLE A   4       2.058  -1.147   7.964  1.00  0.00           H  
ATOM     70 2HB  DLE A   4       1.110  -0.959   6.524  1.00  0.00           H  
ATOM     71  HG  DLE A   4       1.736   1.224   8.522  1.00  0.00           H  
ATOM     72 1HD1 DLE A   4      -0.691   1.283   8.654  1.00  0.00           H  
ATOM     73 2HD1 DLE A   4      -0.055  -0.334   9.036  1.00  0.00           H  
ATOM     74 3HD1 DLE A   4      -0.793  -0.020   7.446  1.00  0.00           H  
ATOM     75 1HD2 DLE A   4       0.497   2.736   7.010  1.00  0.00           H  
ATOM     76 2HD2 DLE A   4       0.414   1.454   5.783  1.00  0.00           H  
ATOM     77 3HD2 DLE A   4       1.966   2.183   6.223  1.00  0.00           H  
ATOM     78 1HN  DLE A   4       3.926  -0.577   8.795  1.00  0.00           H  
ATOM     79 2HN  DLE A   4       4.752   0.938   8.915  1.00  0.00           H  
ATOM     80 3HN  DLE A   4       5.556  -0.449   8.176  1.00  0.00           H  
ATOM     81  N   DAL A   5       4.813  -1.572   5.202  1.00  0.00           N  
ATOM     82  CA  DAL A   5       5.337  -2.668   4.413  1.00  0.00           C  
ATOM     83  C   DAL A   5       4.437  -2.902   3.176  1.00  0.00           C  
ATOM     84  O   DAL A   5       4.224  -4.054   2.804  1.00  0.00           O  
ATOM     85  CB  DAL A   5       6.782  -2.411   3.987  1.00  0.00           C  
ATOM     86  H   DAL A   5       5.431  -0.757   5.302  1.00  0.00           H  
ATOM     87  HA  DAL A   5       5.310  -3.568   5.029  1.00  0.00           H  
ATOM     88 1HB  DAL A   5       7.144  -3.268   3.424  1.00  0.00           H  
ATOM     89 2HB  DAL A   5       7.395  -2.272   4.881  1.00  0.00           H  
ATOM     90 3HB  DAL A   5       6.863  -1.538   3.376  1.00  0.00           H  
ATOM     91  N   LEU A   6       3.893  -1.833   2.506  1.00  0.00           N  
ATOM     92  CA  LEU A   6       3.037  -2.038   1.340  1.00  0.00           C  
ATOM     93  C   LEU A   6       3.461  -1.107   0.208  1.00  0.00           C  
ATOM     94  O   LEU A   6       2.719  -0.148  -0.064  1.00  0.00           O  
ATOM     95  CB  LEU A   6       1.601  -1.669   1.721  1.00  0.00           C  
ATOM     96  CG  LEU A   6       0.953  -2.463   2.821  1.00  0.00           C  
ATOM     97  CD1 LEU A   6       0.061  -1.520   3.624  1.00  0.00           C  
ATOM     98  CD2 LEU A   6       0.173  -3.587   2.220  1.00  0.00           C  
ATOM     99  CN  LEU A   6       4.151  -0.418   2.779  1.00  0.00           C  
ATOM    100  HA  LEU A   6       3.094  -3.075   1.014  1.00  0.00           H  
ATOM    101 1HB  LEU A   6       1.591  -0.657   2.025  1.00  0.00           H  
ATOM    102 2HB  LEU A   6       0.975  -1.757   0.830  1.00  0.00           H  
ATOM    103  HG  LEU A   6       1.695  -2.869   3.488  1.00  0.00           H  
ATOM    104 1HD1 LEU A   6      -0.414  -2.074   4.431  1.00  0.00           H  
ATOM    105 2HD1 LEU A   6       0.672  -0.722   4.046  1.00  0.00           H  
ATOM    106 3HD1 LEU A   6      -0.699  -1.094   2.976  1.00  0.00           H  
ATOM    107 1HD2 LEU A   6      -0.302  -4.160   3.013  1.00  0.00           H  
ATOM    108 2HD2 LEU A   6      -0.588  -3.191   1.549  1.00  0.00           H  
ATOM    109 3HD2 LEU A   6       0.853  -4.231   1.662  1.00  0.00           H  
ATOM    110 1HN  LEU A   6       4.213   0.183   1.895  1.00  0.00           H  
ATOM    111 2HN  LEU A   6       3.370  -0.015   3.385  1.00  0.00           H  
ATOM    112 3HN  LEU A   6       5.076  -0.272   3.268  1.00  0.00           H  
ATOM    113  N   PRO A   7       4.613  -1.325  -0.443  1.00  0.00           N  
ATOM    114  CA  PRO A   7       5.192  -0.414  -1.398  1.00  0.00           C  
ATOM    115  C   PRO A   7       4.147  -0.206  -2.468  1.00  0.00           C  
ATOM    116  O   PRO A   7       3.328  -1.108  -2.669  1.00  0.00           O  
ATOM    117  CB  PRO A   7       6.425  -1.171  -1.902  1.00  0.00           C  
ATOM    118  CG  PRO A   7       6.738  -2.151  -0.788  1.00  0.00           C  
ATOM    119  CD  PRO A   7       5.373  -2.572  -0.282  1.00  0.00           C  
ATOM    120  HA  PRO A   7       5.436   0.497  -0.841  1.00  0.00           H  
ATOM    121 1HB  PRO A   7       6.199  -1.666  -2.861  1.00  0.00           H  
ATOM    122 2HB  PRO A   7       7.247  -0.467  -2.091  1.00  0.00           H  
ATOM    123 1HG  PRO A   7       7.329  -2.998  -1.175  1.00  0.00           H  
ATOM    124 2HG  PRO A   7       7.346  -1.664  -0.010  1.00  0.00           H  
ATOM    125 1HD  PRO A   7       4.953  -3.349  -0.936  1.00  0.00           H  
ATOM    126 2HD  PRO A   7       5.458  -2.907   0.730  1.00  0.00           H  
ATOM    127  N   DLE A   8       4.123   0.932  -3.179  1.00  0.00           N  
ATOM    128  CA  DLE A   8       3.019   1.059  -4.125  1.00  0.00           C  
ATOM    129  C   DLE A   8       1.994   1.998  -3.512  1.00  0.00           C  
ATOM    130  O   DLE A   8       1.624   3.003  -4.119  1.00  0.00           O  
ATOM    131  CB  DLE A   8       3.490   1.594  -5.485  1.00  0.00           C  
ATOM    132  CG  DLE A   8       4.583   0.755  -6.219  1.00  0.00           C  
ATOM    133  CD1 DLE A   8       4.769   1.327  -7.601  1.00  0.00           C  
ATOM    134  CD2 DLE A   8       4.192  -0.720  -6.268  1.00  0.00           C  
ATOM    135  CN  DLE A   8       5.027   2.077  -2.978  1.00  0.00           C  
ATOM    136  HA  DLE A   8       2.527   0.102  -4.267  1.00  0.00           H  
ATOM    137 1HB  DLE A   8       3.818   2.624  -5.397  1.00  0.00           H  
ATOM    138 2HB  DLE A   8       2.620   1.596  -6.143  1.00  0.00           H  
ATOM    139  HG  DLE A   8       5.531   0.845  -5.698  1.00  0.00           H  
ATOM    140 1HD1 DLE A   8       5.544   0.768  -8.124  1.00  0.00           H  
ATOM    141 2HD1 DLE A   8       5.066   2.372  -7.522  1.00  0.00           H  
ATOM    142 3HD1 DLE A   8       3.834   1.255  -8.154  1.00  0.00           H  
ATOM    143 1HD2 DLE A   8       4.968  -1.277  -6.790  1.00  0.00           H  
ATOM    144 2HD2 DLE A   8       3.248  -0.830  -6.799  1.00  0.00           H  
ATOM    145 3HD2 DLE A   8       4.091  -1.125  -5.267  1.00  0.00           H  
ATOM    146 1HN  DLE A   8       4.502   2.920  -2.538  1.00  0.00           H  
ATOM    147 2HN  DLE A   8       5.440   2.404  -3.914  1.00  0.00           H  
ATOM    148 3HN  DLE A   8       5.856   1.828  -2.346  1.00  0.00           H  
ATOM    149  N   LEU A   9       1.524   1.664  -2.309  1.00  0.00           N  
ATOM    150  CA  LEU A   9       0.568   2.516  -1.617  1.00  0.00           C  
ATOM    151  C   LEU A   9       1.261   3.410  -0.592  1.00  0.00           C  
ATOM    152  O   LEU A   9       0.931   4.590  -0.447  1.00  0.00           O  
ATOM    153  CB  LEU A   9      -0.453   1.643  -0.879  1.00  0.00           C  
ATOM    154  CG  LEU A   9      -1.338   0.702  -1.709  1.00  0.00           C  
ATOM    155  CD1 LEU A   9      -2.175  -0.134  -0.735  1.00  0.00           C  
ATOM    156  CD2 LEU A   9      -2.234   1.500  -2.658  1.00  0.00           C  
ATOM    157  H   LEU A   9       1.876   0.829  -1.834  1.00  0.00           H  
ATOM    158  HA  LEU A   9       0.077   3.158  -2.340  1.00  0.00           H  
ATOM    159 1HB  LEU A   9       0.107   1.004  -0.211  1.00  0.00           H  
ATOM    160 2HB  LEU A   9      -1.095   2.290  -0.281  1.00  0.00           H  
ATOM    161  HG  LEU A   9      -0.710   0.026  -2.291  1.00  0.00           H  
ATOM    162 1HD1 LEU A   9      -2.803  -0.826  -1.296  1.00  0.00           H  
ATOM    163 2HD1 LEU A   9      -1.512  -0.697  -0.077  1.00  0.00           H  
ATOM    164 3HD1 LEU A   9      -2.806   0.524  -0.137  1.00  0.00           H  
ATOM    165 1HD2 LEU A   9      -2.860   0.812  -3.226  1.00  0.00           H  
ATOM    166 2HD2 LEU A   9      -2.869   2.174  -2.082  1.00  0.00           H  
ATOM    167 3HD2 LEU A   9      -1.628   2.080  -3.350  1.00  0.00           H  
ATOM    168  N   PHE A  10       2.211   2.826   0.129  1.00  0.00           N  
ATOM    169  CA  PHE A  10       2.925   3.495   1.204  1.00  0.00           C  
ATOM    170  C   PHE A  10       4.426   3.526   0.878  1.00  0.00           C  
ATOM    171  O   PHE A  10       4.874   2.915  -0.092  1.00  0.00           O  
ATOM    172  CB  PHE A  10       2.582   2.760   2.508  1.00  0.00           C  
ATOM    173  CG  PHE A  10       1.170   2.883   2.950  1.00  0.00           C  
ATOM    174  CD1 PHE A  10       0.230   1.958   2.569  1.00  0.00           C  
ATOM    175  CD2 PHE A  10       0.774   3.926   3.756  1.00  0.00           C  
ATOM    176  CE1 PHE A  10      -1.073   2.055   2.971  1.00  0.00           C  
ATOM    177  CE2 PHE A  10      -0.536   4.035   4.168  1.00  0.00           C  
ATOM    178  CZ  PHE A  10      -1.461   3.092   3.772  1.00  0.00           C  
ATOM    179  H   PHE A  10       2.440   1.867  -0.092  1.00  0.00           H  
ATOM    180  HA  PHE A  10       2.552   4.516   1.265  1.00  0.00           H  
ATOM    181 1HB  PHE A  10       2.704   1.754   2.294  1.00  0.00           H  
ATOM    182 2HB  PHE A  10       3.214   2.978   3.330  1.00  0.00           H  
ATOM    183  HD1 PHE A  10       0.532   1.148   1.943  1.00  0.00           H  
ATOM    184  HD2 PHE A  10       1.509   4.670   4.070  1.00  0.00           H  
ATOM    185  HE1 PHE A  10      -1.799   1.307   2.653  1.00  0.00           H  
ATOM    186  HE2 PHE A  10      -0.842   4.864   4.806  1.00  0.00           H  
ATOM    187  HZ  PHE A  10      -2.499   3.175   4.096  1.00  0.00           H  
TER                                                                             
CONECT    1    2    9  170                                                      
CONECT    2    1    3    5   10                                                 
CONECT    3    2    4   23                                                      
CONECT    4    3                                                                
CONECT    5    2    6   11   12                                                 
CONECT    6    5    7    8   13                                                 
CONECT    7    6   14   15   16                                                 
CONECT    8    6   17   18   19                                                 
CONECT    9    1   20   21   22                                                 
CONECT   10    2                                                                
CONECT   11    5                                                                
CONECT   12    5                                                                
CONECT   13    6                                                                
CONECT   14    7                                                                
CONECT   15    7                                                                
CONECT   16    7                                                                
CONECT   17    8                                                                
CONECT   18    8                                                                
CONECT   19    8                                                                
CONECT   20    9                                                                
CONECT   21    9                                                                
CONECT   22    9                                                                
CONECT   23    3   24   31                                                      
CONECT   24   23   25   27   32                                                 
CONECT   25   24   26   45                                                      
CONECT   26   25                                                                
CONECT   27   24   28   33   34                                                 
CONECT   28   27   29   30   35                                                 
CONECT   29   28   36   37   38                                                 
CONECT   30   28   39   40   41                                                 
CONECT   31   23   42   43   44                                                 
CONECT   32   24                                                                
CONECT   33   27                                                                
CONECT   34   27                                                                
CONECT   35   28                                                                
CONECT   36   29                                                                
CONECT   37   29                                                                
CONECT   38   29                                                                
CONECT   39   30                                                                
CONECT   40   30                                                                
CONECT   41   30                                                                
CONECT   42   31                                                                
CONECT   43   31                                                                
CONECT   44   31                                                                
CONECT   45   25                                                                
CONECT   47   59                                                                
CONECT   59   47   60   67                                                      
CONECT   60   59   61   63   68                                                 
CONECT   61   60   62   81                                                      
CONECT   62   61                                                                
CONECT   63   60   64   69   70                                                 
CONECT   64   63   65   66   71                                                 
CONECT   65   64   72   73   74                                                 
CONECT   66   64   75   76   77                                                 
CONECT   67   59   78   79   80                                                 
CONECT   68   60                                                                
CONECT   69   63                                                                
CONECT   70   63                                                                
CONECT   71   64                                                                
CONECT   72   65                                                                
CONECT   73   65                                                                
CONECT   74   65                                                                
CONECT   75   66                                                                
CONECT   76   66                                                                
CONECT   77   66                                                                
CONECT   78   67                                                                
CONECT   79   67                                                                
CONECT   80   67                                                                
CONECT   81   61   82   86                                                      
CONECT   82   81   83   85   87                                                 
CONECT   83   82   84   91                                                      
CONECT   84   83                                                                
CONECT   85   82   88   89   90                                                 
CONECT   86   81                                                                
CONECT   87   82                                                                
CONECT   88   85                                                                
CONECT   89   85                                                                
CONECT   90   85                                                                
CONECT   91   83   92   99                                                      
CONECT   92   91   93   95  100                                                 
CONECT   93   92   94  113                                                      
CONECT   94   93                                                                
CONECT   95   92   96  101  102                                                 
CONECT   96   95   97   98  103                                                 
CONECT   97   96  104  105  106                                                 
CONECT   98   96  107  108  109                                                 
CONECT   99   91  110  111  112                                                 
CONECT  100   92                                                                
CONECT  101   95                                                                
CONECT  102   95                                                                
CONECT  103   96                                                                
CONECT  104   97                                                                
CONECT  105   97                                                                
CONECT  106   97                                                                
CONECT  107   98                                                                
CONECT  108   98                                                                
CONECT  109   98                                                                
CONECT  110   99                                                                
CONECT  111   99                                                                
CONECT  112   99                                                                
CONECT  113   93                                                                
CONECT  115  127                                                                
CONECT  127  115  128  135                                                      
CONECT  128  127  129  131  136                                                 
CONECT  129  128  130  149                                                      
CONECT  130  129                                                                
CONECT  131  128  132  137  138                                                 
CONECT  132  131  133  134  139                                                 
CONECT  133  132  140  141  142                                                 
CONECT  134  132  143  144  145                                                 
CONECT  135  127  146  147  148                                                 
CONECT  136  128                                                                
CONECT  137  131                                                                
CONECT  138  131                                                                
CONECT  139  132                                                                
CONECT  140  133                                                                
CONECT  141  133                                                                
CONECT  142  133                                                                
CONECT  143  134                                                                
CONECT  144  134                                                                
CONECT  145  134                                                                
CONECT  146  135                                                                
CONECT  147  135                                                                
CONECT  148  135                                                                
CONECT  149  129                                                                
CONECT  170    1                                                                
C6s 0
EPSA 108.385
end_unsatselection_count 0
nme_count 5
nme_count2 5
score 3.19
silent_score 3.19
time 96
