# Supplementary material for: Accurate de novo design of membrane-traversing macrocycles
Source: Cell. 2022 Sep 15;185(19):3520–3532.e26. doi: 10.1016/j.cell.2022.07.019 (PMC9490236; doi:10.1016/j.cell.2022.07.019)
Supplement: Data S2. Amino acid sequences and computational models, related to Figures 1 and 3 [file mmc6.zip › Supplemental_Data_File_2/design_models/10-mers/D10.35.pdb]

HEADER                                            10-FEB-20   XXXX              
EXPDTA    THEORETICAL MODEL                                                     
REMARK 220                                                                      
REMARK 220 EXPERIMENTAL DETAILS                                                 
REMARK 220  EXPERIMENT TYPE                : THEORETICAL MODELLING              
REMARK 220  DATE OF DATA COLLECTION        : 10-FEB-20                          
REMARK 220                                                                      
REMARK 220 REMARK: MODEL GENERATED BY ROSETTA                                   
REMARK 220  VERSION 2019.50.post.dev+96.master.4bb7883abb1                      
LINK         N   LEU A   1                 C   VAL A  10                  1.33  
ATOM      1  N   LEU A   1      19.942   9.620  -2.633  1.00  0.00           N  
ATOM      2  CA  LEU A   1      19.116  10.809  -2.395  1.00  0.00           C  
ATOM      3  C   LEU A   1      18.405  10.872  -1.039  1.00  0.00           C  
ATOM      4  O   LEU A   1      17.898  11.921  -0.641  1.00  0.00           O  
ATOM      5  CB  LEU A   1      17.976  10.849  -3.431  1.00  0.00           C  
ATOM      6  CG  LEU A   1      18.333  10.869  -4.927  1.00  0.00           C  
ATOM      7  CD1 LEU A   1      17.048  10.807  -5.731  1.00  0.00           C  
ATOM      8  CD2 LEU A   1      19.157  12.102  -5.278  1.00  0.00           C  
ATOM      9  H   LEU A   1      19.503   8.710  -2.642  1.00  0.00           H  
ATOM     10  HA  LEU A   1      19.747  11.690  -2.481  1.00  0.00           H  
ATOM     11 1HB  LEU A   1      17.351   9.967  -3.257  1.00  0.00           H  
ATOM     12 2HB  LEU A   1      17.367  11.728  -3.227  1.00  0.00           H  
ATOM     13  HG  LEU A   1      18.879   9.995  -5.161  1.00  0.00           H  
ATOM     14 1HD1 LEU A   1      17.282  10.785  -6.793  1.00  0.00           H  
ATOM     15 2HD1 LEU A   1      16.498   9.916  -5.461  1.00  0.00           H  
ATOM     16 3HD1 LEU A   1      16.441  11.685  -5.511  1.00  0.00           H  
ATOM     17 1HD2 LEU A   1      19.396  12.082  -6.340  1.00  0.00           H  
ATOM     18 2HD2 LEU A   1      18.590  13.002  -5.047  1.00  0.00           H  
ATOM     19 3HD2 LEU A   1      20.086  12.100  -4.707  1.00  0.00           H  
ATOM     20  N   DLE A   2      18.340   9.776  -0.288  1.00  0.00           N  
ATOM     21  CA  DLE A   2      17.538   9.797   0.920  1.00  0.00           C  
ATOM     22  C   DLE A   2      16.095   9.780   0.421  1.00  0.00           C  
ATOM     23  O   DLE A   2      15.857   9.267  -0.672  1.00  0.00           O  
ATOM     24  CB  DLE A   2      17.793   8.576   1.815  1.00  0.00           C  
ATOM     25  CG  DLE A   2      19.218   8.400   2.384  1.00  0.00           C  
ATOM     26  CD1 DLE A   2      19.283   7.051   3.084  1.00  0.00           C  
ATOM     27  CD2 DLE A   2      19.552   9.541   3.356  1.00  0.00           C  
ATOM     28  H   DLE A   2      18.793   8.903  -0.554  1.00  0.00           H  
ATOM     29  HA  DLE A   2      17.755  10.705   1.458  1.00  0.00           H  
ATOM     30 1HB  DLE A   2      17.568   7.691   1.242  1.00  0.00           H  
ATOM     31 2HB  DLE A   2      17.107   8.605   2.653  1.00  0.00           H  
ATOM     32  HG  DLE A   2      19.941   8.395   1.565  1.00  0.00           H  
ATOM     33 1HD1 DLE A   2      20.287   6.888   3.479  1.00  0.00           H  
ATOM     34 2HD1 DLE A   2      19.046   6.273   2.362  1.00  0.00           H  
ATOM     35 3HD1 DLE A   2      18.564   7.022   3.901  1.00  0.00           H  
ATOM     36 1HD2 DLE A   2      20.557   9.392   3.751  1.00  0.00           H  
ATOM     37 2HD2 DLE A   2      18.837   9.545   4.178  1.00  0.00           H  
ATOM     38 3HD2 DLE A   2      19.515  10.496   2.840  1.00  0.00           H  
ATOM     39  N   DPR A   3      15.105  10.304   1.141  1.00  0.00           N  
ATOM     40  CA  DPR A   3      13.733  10.228   0.717  1.00  0.00           C  
ATOM     41  C   DPR A   3      13.330   8.730   0.653  1.00  0.00           C  
ATOM     42  O   DPR A   3      14.052   7.935   1.267  1.00  0.00           O  
ATOM     43  CB  DPR A   3      12.976  10.956   1.845  1.00  0.00           C  
ATOM     44  CG  DPR A   3      14.031  11.800   2.537  1.00  0.00           C  
ATOM     45  CD  DPR A   3      15.324  10.998   2.416  1.00  0.00           C  
ATOM     46  HA  DPR A   3      13.651  10.742  -0.254  1.00  0.00           H  
ATOM     47 1HB  DPR A   3      12.508  10.219   2.518  1.00  0.00           H  
ATOM     48 2HB  DPR A   3      12.166  11.567   1.427  1.00  0.00           H  
ATOM     49 1HG  DPR A   3      13.741  11.983   3.586  1.00  0.00           H  
ATOM     50 2HG  DPR A   3      14.104  12.785   2.053  1.00  0.00           H  
ATOM     51 1HD  DPR A   3      15.455  10.281   3.237  1.00  0.00           H  
ATOM     52 2HD  DPR A   3      16.137  11.727   2.355  1.00  0.00           H  
ATOM     53  N   ALA A   4      12.184   8.327  -0.034  1.00  0.00           N  
ATOM     54  CA  ALA A   4      11.784   6.874  -0.041  1.00  0.00           C  
ATOM     55  C   ALA A   4      11.923   6.208  -1.470  1.00  0.00           C  
ATOM     56  O   ALA A   4      11.858   6.916  -2.488  1.00  0.00           O  
ATOM     57  CB  ALA A   4      10.326   6.731   0.500  1.00  0.00           C  
ATOM     58  CN  ALA A   4      11.377   9.316  -0.845  1.00  0.00           C  
ATOM     59  HA  ALA A   4      12.429   6.333   0.661  1.00  0.00           H  
ATOM     60 1HB  ALA A   4      10.012   5.706   0.566  1.00  0.00           H  
ATOM     61 2HB  ALA A   4      10.275   7.166   1.503  1.00  0.00           H  
ATOM     62 3HB  ALA A   4       9.613   7.248  -0.136  1.00  0.00           H  
ATOM     63 1HN  ALA A   4      10.537   8.873  -1.366  1.00  0.00           H  
ATOM     64 2HN  ALA A   4      10.988  10.102  -0.214  1.00  0.00           H  
ATOM     65 3HN  ALA A   4      12.017   9.752  -1.601  1.00  0.00           H  
ATOM     66  N   DPR A   5      12.001   4.819  -1.585  1.00  0.00           N  
ATOM     67  CA  DPR A   5      12.039   4.020  -2.823  1.00  0.00           C  
ATOM     68  C   DPR A   5      13.417   4.010  -3.491  1.00  0.00           C  
ATOM     69  O   DPR A   5      14.394   4.382  -2.845  1.00  0.00           O  
ATOM     70  CB  DPR A   5      11.699   2.610  -2.296  1.00  0.00           C  
ATOM     71  CG  DPR A   5      12.288   2.558  -0.923  1.00  0.00           C  
ATOM     72  CD  DPR A   5      12.093   3.912  -0.349  1.00  0.00           C  
ATOM     73  HA  DPR A   5      11.259   4.391  -3.508  1.00  0.00           H  
ATOM     74 1HB  DPR A   5      12.139   1.829  -2.922  1.00  0.00           H  
ATOM     75 2HB  DPR A   5      10.608   2.456  -2.302  1.00  0.00           H  
ATOM     76 1HG  DPR A   5      13.355   2.282  -0.983  1.00  0.00           H  
ATOM     77 2HG  DPR A   5      11.793   1.774  -0.332  1.00  0.00           H  
ATOM     78 1HD  DPR A   5      12.979   4.165   0.261  1.00  0.00           H  
ATOM     79 2HD  DPR A   5      11.175   3.907   0.236  1.00  0.00           H  
ATOM     80  N   PRO A   6      13.531   3.486  -4.729  1.00  0.00           N  
ATOM     81  CA  PRO A   6      14.772   3.224  -5.455  1.00  0.00           C  
ATOM     82  C   PRO A   6      15.893   4.296  -5.413  1.00  0.00           C  
ATOM     83  O   PRO A   6      17.026   3.870  -5.192  1.00  0.00           O  
ATOM     84  CB  PRO A   6      14.255   2.965  -6.886  1.00  0.00           C  
ATOM     85  CG  PRO A   6      12.901   2.344  -6.673  1.00  0.00           C  
ATOM     86  CD  PRO A   6      12.303   3.115  -5.513  1.00  0.00           C  
ATOM     87  HA  PRO A   6      15.188   2.285  -5.059  1.00  0.00           H  
ATOM     88 1HB  PRO A   6      14.240   3.873  -7.494  1.00  0.00           H  
ATOM     89 2HB  PRO A   6      14.943   2.272  -7.397  1.00  0.00           H  
ATOM     90 1HG  PRO A   6      12.300   2.423  -7.594  1.00  0.00           H  
ATOM     91 2HG  PRO A   6      13.012   1.270  -6.459  1.00  0.00           H  
ATOM     92 1HD  PRO A   6      11.777   4.016  -5.865  1.00  0.00           H  
ATOM     93 2HD  PRO A   6      11.636   2.446  -4.986  1.00  0.00           H  
ATOM     94  N   DLE A   7      15.648   5.666  -5.619  1.00  0.00           N  
ATOM     95  CA  DLE A   7      16.773   6.672  -5.523  1.00  0.00           C  
ATOM     96  C   DLE A   7      17.375   6.824  -4.095  1.00  0.00           C  
ATOM     97  O   DLE A   7      18.409   7.510  -3.942  1.00  0.00           O  
ATOM     98  CB  DLE A   7      17.917   6.375  -6.568  1.00  0.00           C  
ATOM     99  CG  DLE A   7      17.507   6.344  -8.142  1.00  0.00           C  
ATOM    100  CD1 DLE A   7      18.743   5.863  -8.989  1.00  0.00           C  
ATOM    101  CD2 DLE A   7      17.015   7.782  -8.617  1.00  0.00           C  
ATOM    102  CN  DLE A   7      14.277   6.280  -5.766  1.00  0.00           C  
ATOM    103  HA  DLE A   7      16.403   7.666  -5.782  1.00  0.00           H  
ATOM    104 1HB  DLE A   7      18.411   5.434  -6.321  1.00  0.00           H  
ATOM    105 2HB  DLE A   7      18.678   7.160  -6.469  1.00  0.00           H  
ATOM    106  HG  DLE A   7      16.691   5.614  -8.291  1.00  0.00           H  
ATOM    107 1HD1 DLE A   7      18.476   5.813 -10.048  1.00  0.00           H  
ATOM    108 2HD1 DLE A   7      19.057   4.866  -8.663  1.00  0.00           H  
ATOM    109 3HD1 DLE A   7      19.582   6.554  -8.868  1.00  0.00           H  
ATOM    110 1HD2 DLE A   7      16.735   7.746  -9.674  1.00  0.00           H  
ATOM    111 2HD2 DLE A   7      17.810   8.522  -8.486  1.00  0.00           H  
ATOM    112 3HD2 DLE A   7      16.145   8.097  -8.045  1.00  0.00           H  
ATOM    113 1HN  DLE A   7      14.282   7.217  -6.309  1.00  0.00           H  
ATOM    114 2HN  DLE A   7      13.597   5.642  -6.296  1.00  0.00           H  
ATOM    115 3HN  DLE A   7      13.874   6.470  -4.777  1.00  0.00           H  
ATOM    116  N   ALA A   8      16.752   6.215  -3.039  1.00  0.00           N  
ATOM    117  CA  ALA A   8      17.184   6.427  -1.655  1.00  0.00           C  
ATOM    118  C   ALA A   8      18.667   6.145  -1.326  1.00  0.00           C  
ATOM    119  O   ALA A   8      19.194   6.945  -0.548  1.00  0.00           O  
ATOM    120  CB  ALA A   8      16.303   5.596  -0.733  1.00  0.00           C  
ATOM    121  H   ALA A   8      15.923   5.626  -3.176  1.00  0.00           H  
ATOM    122  HA  ALA A   8      17.008   7.465  -1.425  1.00  0.00           H  
ATOM    123 1HB  ALA A   8      16.554   5.804   0.303  1.00  0.00           H  
ATOM    124 2HB  ALA A   8      15.256   5.867  -0.910  1.00  0.00           H  
ATOM    125 3HB  ALA A   8      16.437   4.539  -0.930  1.00  0.00           H  
ATOM    126  N   DLE A   9      19.419   5.105  -1.894  1.00  0.00           N  
ATOM    127  CA  DLE A   9      20.869   4.942  -1.503  1.00  0.00           C  
ATOM    128  C   DLE A   9      21.761   6.188  -1.834  1.00  0.00           C  
ATOM    129  O   DLE A   9      22.913   6.244  -1.375  1.00  0.00           O  
ATOM    130  CB  DLE A   9      20.985   4.566   0.027  1.00  0.00           C  
ATOM    131  CG  DLE A   9      20.205   3.205   0.526  1.00  0.00           C  
ATOM    132  CD1 DLE A   9      20.198   3.143   2.093  1.00  0.00           C  
ATOM    133  CD2 DLE A   9      20.894   1.917  -0.090  1.00  0.00           C  
ATOM    134  CN  DLE A   9      18.889   4.099  -2.869  1.00  0.00           C  
ATOM    135  HA  DLE A   9      21.316   4.112  -2.064  1.00  0.00           H  
ATOM    136 1HB  DLE A   9      20.630   5.404   0.634  1.00  0.00           H  
ATOM    137 2HB  DLE A   9      22.049   4.436   0.277  1.00  0.00           H  
ATOM    138  HG  DLE A   9      19.154   3.248   0.189  1.00  0.00           H  
ATOM    139 1HD1 DLE A   9      19.660   2.253   2.430  1.00  0.00           H  
ATOM    140 2HD1 DLE A   9      19.702   4.020   2.502  1.00  0.00           H  
ATOM    141 3HD1 DLE A   9      21.221   3.105   2.477  1.00  0.00           H  
ATOM    142 1HD2 DLE A   9      20.362   1.019   0.236  1.00  0.00           H  
ATOM    143 2HD2 DLE A   9      21.936   1.849   0.238  1.00  0.00           H  
ATOM    144 3HD2 DLE A   9      20.872   1.952  -1.176  1.00  0.00           H  
ATOM    145 1HN  DLE A   9      19.404   3.147  -2.837  1.00  0.00           H  
ATOM    146 2HN  DLE A   9      17.847   3.877  -2.698  1.00  0.00           H  
ATOM    147 3HN  DLE A   9      18.992   4.500  -3.870  1.00  0.00           H  
ATOM    148  N   VAL A  10      21.265   7.158  -2.678  1.00  0.00           N  
ATOM    149  CA  VAL A  10      21.999   8.373  -3.075  1.00  0.00           C  
ATOM    150  C   VAL A  10      21.252   9.708  -2.836  1.00  0.00           C  
ATOM    151  O   VAL A  10      21.859  10.780  -2.840  1.00  0.00           O  
ATOM    152  CB  VAL A  10      22.459   8.248  -4.553  1.00  0.00           C  
ATOM    153  CG1 VAL A  10      23.442   7.086  -4.695  1.00  0.00           C  
ATOM    154  CG2 VAL A  10      21.268   7.988  -5.461  1.00  0.00           C  
ATOM    155  H   VAL A  10      20.334   7.006  -3.037  1.00  0.00           H  
ATOM    156  HA  VAL A  10      22.916   8.447  -2.485  1.00  0.00           H  
ATOM    157  HB  VAL A  10      22.962   9.166  -4.847  1.00  0.00           H  
ATOM    158 1HG1 VAL A  10      23.775   7.012  -5.729  1.00  0.00           H  
ATOM    159 2HG1 VAL A  10      24.302   7.264  -4.049  1.00  0.00           H  
ATOM    160 3HG1 VAL A  10      22.962   6.157  -4.406  1.00  0.00           H  
ATOM    161 1HG2 VAL A  10      21.606   7.904  -6.492  1.00  0.00           H  
ATOM    162 2HG2 VAL A  10      20.772   7.063  -5.167  1.00  0.00           H  
ATOM    163 3HG2 VAL A  10      20.588   8.791  -5.386  1.00  0.00           H  
TER                                                                             
CONECT    3   20                                                                
CONECT   20    3   21   28                                                      
CONECT   21   20   22   24   29                                                 
CONECT   22   21   23   39                                                      
CONECT   23   22                                                                
CONECT   24   21   25   30   31                                                 
CONECT   25   24   26   27   32                                                 
CONECT   26   25   33   34   35                                                 
CONECT   27   25   36   37   38                                                 
CONECT   28   20                                                                
CONECT   29   21                                                                
CONECT   30   24                                                                
CONECT   31   24                                                                
CONECT   32   25                                                                
CONECT   33   26                                                                
CONECT   34   26                                                                
CONECT   35   26                                                                
CONECT   36   27                                                                
CONECT   37   27                                                                
CONECT   38   27                                                                
CONECT   39   22   40   45                                                      
CONECT   40   39   41   43   46                                                 
CONECT   41   40   42   53                                                      
CONECT   42   41                                                                
CONECT   43   40   44   47   48                                                 
CONECT   44   43   45   49   50                                                 
CONECT   45   39   44   51   52                                                 
CONECT   46   40                                                                
CONECT   47   43                                                                
CONECT   48   43                                                                
CONECT   49   44                                                                
CONECT   50   44                                                                
CONECT   51   45                                                                
CONECT   52   45                                                                
CONECT   53   41   54   58                                                      
CONECT   54   53   55   57   59                                                 
CONECT   55   54   56   66                                                      
CONECT   56   55                                                                
CONECT   57   54   60   61   62                                                 
CONECT   58   53   63   64   65                                                 
CONECT   59   54                                                                
CONECT   60   57                                                                
CONECT   61   57                                                                
CONECT   62   57                                                                
CONECT   63   58                                                                
CONECT   64   58                                                                
CONECT   65   58                                                                
CONECT   66   55   67   72                                                      
CONECT   67   66   68   70   73                                                 
CONECT   68   67   69   80                                                      
CONECT   69   68                                                                
CONECT   70   67   71   74   75                                                 
CONECT   71   70   72   76   77                                                 
CONECT   72   66   71   78   79                                                 
CONECT   73   67                                                                
CONECT   74   70                                                                
CONECT   75   70                                                                
CONECT   76   71                                                                
CONECT   77   71                                                                
CONECT   78   72                                                                
CONECT   79   72                                                                
CONECT   80   68                                                                
CONECT   82   94                                                                
CONECT   94   82   95  102                                                      
CONECT   95   94   96   98  103                                                 
CONECT   96   95   97  116                                                      
CONECT   97   96                                                                
CONECT   98   95   99  104  105                                                 
CONECT   99   98  100  101  106                                                 
CONECT  100   99  107  108  109                                                 
CONECT  101   99  110  111  112                                                 
CONECT  102   94  113  114  115                                                 
CONECT  103   95                                                                
CONECT  104   98                                                                
CONECT  105   98                                                                
CONECT  106   99                                                                
CONECT  107  100                                                                
CONECT  108  100                                                                
CONECT  109  100                                                                
CONECT  110  101                                                                
CONECT  111  101                                                                
CONECT  112  101                                                                
CONECT  113  102                                                                
CONECT  114  102                                                                
CONECT  115  102                                                                
CONECT  116   96                                                                
CONECT  118  126                                                                
CONECT  126  118  127  134                                                      
CONECT  127  126  128  130  135                                                 
CONECT  128  127  129  148                                                      
CONECT  129  128                                                                
CONECT  130  127  131  136  137                                                 
CONECT  131  130  132  133  138                                                 
CONECT  132  131  139  140  141                                                 
CONECT  133  131  142  143  144                                                 
CONECT  134  126  145  146  147                                                 
CONECT  135  127                                                                
CONECT  136  130                                                                
CONECT  137  130                                                                
CONECT  138  131                                                                
CONECT  139  132                                                                
CONECT  140  132                                                                
CONECT  141  132                                                                
CONECT  142  133                                                                
CONECT  143  133                                                                
CONECT  144  133                                                                
CONECT  145  134                                                                
CONECT  146  134                                                                
CONECT  147  134                                                                
CONECT  148  128                                                                
C6s 0
end_unsatselection_count 0
nme_count 3
nme_count2 3
oversat 0
score -6.507
silent_score -6.507
time 31
total_hbonds -4
