# Supplementary material for: Accurate de novo design of membrane-traversing macrocycles
Source: Cell. 2022 Sep 15;185(19):3520–3532.e26. doi: 10.1016/j.cell.2022.07.019 (PMC9490236; doi:10.1016/j.cell.2022.07.019)
Supplement: Data S2. Amino acid sequences and computational models, related to Figures 1 and 3 [file mmc6.zip › Supplemental_Data_File_2/design_models/10-mers/D10.41.pdb]

HEADER                                            21-FEB-20   XXXX              
EXPDTA    THEORETICAL MODEL                                                     
REMARK 220                                                                      
REMARK 220 EXPERIMENTAL DETAILS                                                 
REMARK 220  EXPERIMENT TYPE                : THEORETICAL MODELLING              
REMARK 220  DATE OF DATA COLLECTION        : 21-FEB-20                          
REMARK 220                                                                      
REMARK 220 REMARK: MODEL GENERATED BY ROSETTA                                   
REMARK 220  VERSION 2019.50.post.dev+96.master.4bb7883abb1                      
LINK         N   DPR A   1                 C   DLE A  10                  1.33  
ATOM      1  N   DPR A   1       8.033   3.650   8.549  1.00  0.00           N  
ATOM      2  CA  DPR A   1       6.809   3.631   9.356  1.00  0.00           C  
ATOM      3  C   DPR A   1       5.655   2.658   8.930  1.00  0.00           C  
ATOM      4  O   DPR A   1       4.483   3.033   8.930  1.00  0.00           O  
ATOM      5  CB  DPR A   1       7.374   3.290  10.748  1.00  0.00           C  
ATOM      6  CG  DPR A   1       8.749   3.921  10.751  1.00  0.00           C  
ATOM      7  CD  DPR A   1       9.297   3.703   9.354  1.00  0.00           C  
ATOM      8  HA  DPR A   1       6.409   4.654   9.379  1.00  0.00           H  
ATOM      9 1HB  DPR A   1       7.378   2.211  10.933  1.00  0.00           H  
ATOM     10 2HB  DPR A   1       6.722   3.730  11.519  1.00  0.00           H  
ATOM     11 1HG  DPR A   1       9.377   3.455  11.530  1.00  0.00           H  
ATOM     12 2HG  DPR A   1       8.671   4.988  11.010  1.00  0.00           H  
ATOM     13 1HD  DPR A   1       9.888   2.778   9.272  1.00  0.00           H  
ATOM     14 2HD  DPR A   1       9.888   4.614   9.141  1.00  0.00           H  
ATOM     15  N   DLE A   2       5.878   1.322   8.529  1.00  0.00           N  
ATOM     16  CA  DLE A   2       4.663   0.502   8.098  1.00  0.00           C  
ATOM     17  C   DLE A   2       4.435   0.476   6.543  1.00  0.00           C  
ATOM     18  O   DLE A   2       3.515  -0.221   6.084  1.00  0.00           O  
ATOM     19  CB  DLE A   2       4.725  -0.995   8.611  1.00  0.00           C  
ATOM     20  CG  DLE A   2       4.770  -1.230  10.237  1.00  0.00           C  
ATOM     21  CD1 DLE A   2       4.904  -2.772  10.536  1.00  0.00           C  
ATOM     22  CD2 DLE A   2       3.488  -0.615  10.936  1.00  0.00           C  
ATOM     23  CN  DLE A   2       7.253   0.696   8.371  1.00  0.00           C  
ATOM     24  HA  DLE A   2       3.750   0.930   8.529  1.00  0.00           H  
ATOM     25 1HB  DLE A   2       5.546  -1.532   8.139  1.00  0.00           H  
ATOM     26 2HB  DLE A   2       3.806  -1.504   8.271  1.00  0.00           H  
ATOM     27  HG  DLE A   2       5.665  -0.732  10.646  1.00  0.00           H  
ATOM     28 1HD1 DLE A   2       4.966  -2.940  11.615  1.00  0.00           H  
ATOM     29 2HD1 DLE A   2       5.810  -3.169  10.070  1.00  0.00           H  
ATOM     30 3HD1 DLE A   2       4.037  -3.314  10.144  1.00  0.00           H  
ATOM     31 1HD2 DLE A   2       3.544  -0.771  12.016  1.00  0.00           H  
ATOM     32 2HD2 DLE A   2       2.579  -1.093  10.556  1.00  0.00           H  
ATOM     33 3HD2 DLE A   2       3.427   0.459  10.748  1.00  0.00           H  
ATOM     34 1HN  DLE A   2       7.288  -0.354   8.603  1.00  0.00           H  
ATOM     35 2HN  DLE A   2       7.982   1.136   9.021  1.00  0.00           H  
ATOM     36 3HN  DLE A   2       7.579   0.816   7.351  1.00  0.00           H  
ATOM     37  N   DVA A   3       5.276   1.186   5.728  1.00  0.00           N  
ATOM     38  CA  DVA A   3       5.218   1.185   4.249  1.00  0.00           C  
ATOM     39  C   DVA A   3       4.928   2.548   3.616  1.00  0.00           C  
ATOM     40  O   DVA A   3       4.280   2.635   2.572  1.00  0.00           O  
ATOM     41  CB  DVA A   3       6.567   0.663   3.699  1.00  0.00           C  
ATOM     42  CG1 DVA A   3       6.589   0.692   2.179  1.00  0.00           C  
ATOM     43  CG2 DVA A   3       6.812  -0.747   4.224  1.00  0.00           C  
ATOM     44  H   DVA A   3       5.980   1.780   6.162  1.00  0.00           H  
ATOM     45  HA  DVA A   3       4.435   0.502   3.909  1.00  0.00           H  
ATOM     46  HB  DVA A   3       7.358   1.316   4.032  1.00  0.00           H  
ATOM     47 1HG1 DVA A   3       7.536   0.324   1.835  1.00  0.00           H  
ATOM     48 2HG1 DVA A   3       6.450   1.709   1.800  1.00  0.00           H  
ATOM     49 3HG1 DVA A   3       5.795   0.054   1.792  1.00  0.00           H  
ATOM     50 1HG2 DVA A   3       7.769  -1.112   3.855  1.00  0.00           H  
ATOM     51 2HG2 DVA A   3       6.012  -1.403   3.880  1.00  0.00           H  
ATOM     52 3HG2 DVA A   3       6.827  -0.741   5.310  1.00  0.00           H  
ATOM     53  N   ILE A   4       5.457   3.593   4.222  1.00  0.00           N  
ATOM     54  CA  ILE A   4       5.415   4.938   3.711  1.00  0.00           C  
ATOM     55  C   ILE A   4       6.451   5.014   2.588  1.00  0.00           C  
ATOM     56  O   ILE A   4       7.595   4.633   2.837  1.00  0.00           O  
ATOM     57  CB  ILE A   4       5.838   5.953   4.807  1.00  0.00           C  
ATOM     58  CG1 ILE A   4       4.855   5.916   5.986  1.00  0.00           C  
ATOM     59  CG2 ILE A   4       5.972   7.357   4.221  1.00  0.00           C  
ATOM     60  CD1 ILE A   4       5.358   6.656   7.221  1.00  0.00           C  
ATOM     61  H   ILE A   4       5.958   3.448   5.085  1.00  0.00           H  
ATOM     62  HA  ILE A   4       4.408   5.153   3.376  1.00  0.00           H  
ATOM     63  HB  ILE A   4       6.801   5.664   5.195  1.00  0.00           H  
ATOM     64 1HG1 ILE A   4       3.905   6.345   5.679  1.00  0.00           H  
ATOM     65 2HG1 ILE A   4       4.688   4.874   6.272  1.00  0.00           H  
ATOM     66 1HG2 ILE A   4       6.304   8.055   4.975  1.00  0.00           H  
ATOM     67 2HG2 ILE A   4       6.693   7.346   3.438  1.00  0.00           H  
ATOM     68 3HG2 ILE A   4       5.014   7.686   3.830  1.00  0.00           H  
ATOM     69 1HD1 ILE A   4       4.619   6.561   8.016  1.00  0.00           H  
ATOM     70 2HD1 ILE A   4       6.297   6.209   7.545  1.00  0.00           H  
ATOM     71 3HD1 ILE A   4       5.514   7.703   7.012  1.00  0.00           H  
ATOM     72  N   DPR A   5       6.128   5.526   1.389  1.00  0.00           N  
ATOM     73  CA  DPR A   5       7.061   5.698   0.292  1.00  0.00           C  
ATOM     74  C   DPR A   5       7.535   4.391  -0.396  1.00  0.00           C  
ATOM     75  O   DPR A   5       6.866   3.372  -0.209  1.00  0.00           O  
ATOM     76  CB  DPR A   5       6.241   6.579  -0.674  1.00  0.00           C  
ATOM     77  CG  DPR A   5       4.807   6.224  -0.393  1.00  0.00           C  
ATOM     78  CD  DPR A   5       4.747   5.928   1.089  1.00  0.00           C  
ATOM     79  HA  DPR A   5       7.905   6.245   0.714  1.00  0.00           H  
ATOM     80 1HB  DPR A   5       6.504   6.364  -1.715  1.00  0.00           H  
ATOM     81 2HB  DPR A   5       6.466   7.641  -0.496  1.00  0.00           H  
ATOM     82 1HG  DPR A   5       4.518   5.349  -0.998  1.00  0.00           H  
ATOM     83 2HG  DPR A   5       4.143   7.050  -0.692  1.00  0.00           H  
ATOM     84 1HD  DPR A   5       4.063   5.070   1.229  1.00  0.00           H  
ATOM     85 2HD  DPR A   5       4.445   6.813   1.660  1.00  0.00           H  
ATOM     86  N   ALA A   6       8.665   4.423  -1.228  1.00  0.00           N  
ATOM     87  CA  ALA A   6       9.147   3.207  -1.970  1.00  0.00           C  
ATOM     88  C   ALA A   6      10.613   2.889  -1.494  1.00  0.00           C  
ATOM     89  O   ALA A   6      11.578   3.409  -2.086  1.00  0.00           O  
ATOM     90  CB  ALA A   6       9.054   3.394  -3.502  1.00  0.00           C  
ATOM     91  CN  ALA A   6       9.440   5.719  -1.455  1.00  0.00           C  
ATOM     92  HA  ALA A   6       8.493   2.356  -1.748  1.00  0.00           H  
ATOM     93 1HB  ALA A   6       9.387   2.487  -4.014  1.00  0.00           H  
ATOM     94 2HB  ALA A   6       8.016   3.596  -3.782  1.00  0.00           H  
ATOM     95 3HB  ALA A   6       9.674   4.224  -3.842  1.00  0.00           H  
ATOM     96 1HN  ALA A   6      10.331   5.604  -2.064  1.00  0.00           H  
ATOM     97 2HN  ALA A   6       8.822   6.449  -1.950  1.00  0.00           H  
ATOM     98 3HN  ALA A   6       9.762   6.121  -0.507  1.00  0.00           H  
ATOM     99  N   DPR A   7      10.838   2.148  -0.342  1.00  0.00           N  
ATOM    100  CA  DPR A   7      12.130   1.898   0.316  1.00  0.00           C  
ATOM    101  C   DPR A   7      12.472   3.108   1.173  1.00  0.00           C  
ATOM    102  O   DPR A   7      12.596   3.003   2.392  1.00  0.00           O  
ATOM    103  CB  DPR A   7      11.842   0.672   1.176  1.00  0.00           C  
ATOM    104  CG  DPR A   7      10.403   0.859   1.592  1.00  0.00           C  
ATOM    105  CD  DPR A   7       9.709   1.490   0.417  1.00  0.00           C  
ATOM    106  HA  DPR A   7      12.916   1.699  -0.430  1.00  0.00           H  
ATOM    107 1HB  DPR A   7      12.533   0.639   2.030  1.00  0.00           H  
ATOM    108 2HB  DPR A   7      12.007  -0.246   0.595  1.00  0.00           H  
ATOM    109 1HG  DPR A   7      10.345   1.524   2.457  1.00  0.00           H  
ATOM    110 2HG  DPR A   7       9.961  -0.099   1.894  1.00  0.00           H  
ATOM    111 1HD  DPR A   7       9.001   2.253   0.805  1.00  0.00           H  
ATOM    112 2HD  DPR A   7       9.203   0.725  -0.188  1.00  0.00           H  
ATOM    113  N   LEU A   8      12.569   4.251   0.534  1.00  0.00           N  
ATOM    114  CA  LEU A   8      12.756   5.483   1.263  1.00  0.00           C  
ATOM    115  C   LEU A   8      11.452   5.694   2.064  1.00  0.00           C  
ATOM    116  O   LEU A   8      10.434   5.201   1.580  1.00  0.00           O  
ATOM    117  CB  LEU A   8      12.999   6.668   0.317  1.00  0.00           C  
ATOM    118  CG  LEU A   8      14.280   6.632  -0.528  1.00  0.00           C  
ATOM    119  CD1 LEU A   8      14.245   7.797  -1.499  1.00  0.00           C  
ATOM    120  CD2 LEU A   8      15.519   6.724   0.375  1.00  0.00           C  
ATOM    121  H   LEU A   8      12.479   4.235  -0.484  1.00  0.00           H  
ATOM    122  HA  LEU A   8      13.599   5.349   1.931  1.00  0.00           H  
ATOM    123 1HB  LEU A   8      12.168   6.715  -0.376  1.00  0.00           H  
ATOM    124 2HB  LEU A   8      13.005   7.590   0.889  1.00  0.00           H  
ATOM    125  HG  LEU A   8      14.316   5.707  -1.102  1.00  0.00           H  
ATOM    126 1HD1 LEU A   8      15.141   7.782  -2.118  1.00  0.00           H  
ATOM    127 2HD1 LEU A   8      13.364   7.713  -2.137  1.00  0.00           H  
ATOM    128 3HD1 LEU A   8      14.204   8.736  -0.946  1.00  0.00           H  
ATOM    129 1HD2 LEU A   8      16.415   6.709  -0.246  1.00  0.00           H  
ATOM    130 2HD2 LEU A   8      15.489   7.654   0.943  1.00  0.00           H  
ATOM    131 3HD2 LEU A   8      15.556   5.885   1.060  1.00  0.00           H  
ATOM    132  N   DLE A   9      11.420   6.417   3.259  1.00  0.00           N  
ATOM    133  CA  DLE A   9      10.092   6.586   3.970  1.00  0.00           C  
ATOM    134  C   DLE A   9      10.110   5.745   5.279  1.00  0.00           C  
ATOM    135  O   DLE A   9      10.810   6.117   6.242  1.00  0.00           O  
ATOM    136  CB  DLE A   9       9.788   8.095   4.303  1.00  0.00           C  
ATOM    137  CG  DLE A   9       9.721   9.181   3.046  1.00  0.00           C  
ATOM    138  CD1 DLE A   9       9.034  10.501   3.552  1.00  0.00           C  
ATOM    139  CD2 DLE A   9       8.985   8.593   1.765  1.00  0.00           C  
ATOM    140  CN  DLE A   9      12.681   6.939   3.897  1.00  0.00           C  
ATOM    141  HA  DLE A   9       9.266   6.243   3.339  1.00  0.00           H  
ATOM    142 1HB  DLE A   9      10.518   8.475   5.018  1.00  0.00           H  
ATOM    143 2HB  DLE A   9       8.816   8.125   4.809  1.00  0.00           H  
ATOM    144  HG  DLE A   9      10.755   9.435   2.758  1.00  0.00           H  
ATOM    145 1HD1 DLE A   9       9.027  11.249   2.754  1.00  0.00           H  
ATOM    146 2HD1 DLE A   9       9.584  10.907   4.405  1.00  0.00           H  
ATOM    147 3HD1 DLE A   9       8.001  10.302   3.857  1.00  0.00           H  
ATOM    148 1HD2 DLE A   9       8.990   9.334   0.964  1.00  0.00           H  
ATOM    149 2HD2 DLE A   9       7.965   8.340   1.987  1.00  0.00           H  
ATOM    150 3HD2 DLE A   9       9.504   7.711   1.415  1.00  0.00           H  
ATOM    151 1HN  DLE A   9      12.513   7.484   4.818  1.00  0.00           H  
ATOM    152 2HN  DLE A   9      13.206   7.602   3.225  1.00  0.00           H  
ATOM    153 3HN  DLE A   9      13.323   6.098   4.140  1.00  0.00           H  
ATOM    154  N   DLE A  10       9.365   4.603   5.322  1.00  0.00           N  
ATOM    155  CA  DLE A  10       9.357   3.688   6.500  1.00  0.00           C  
ATOM    156  C   DLE A  10       7.994   3.671   7.221  1.00  0.00           C  
ATOM    157  O   DLE A  10       6.942   3.676   6.581  1.00  0.00           O  
ATOM    158  CB  DLE A  10       9.740   2.260   6.110  1.00  0.00           C  
ATOM    159  CG  DLE A  10      11.061   2.069   5.375  1.00  0.00           C  
ATOM    160  CD1 DLE A  10      11.195   0.591   5.062  1.00  0.00           C  
ATOM    161  CD2 DLE A  10      12.245   2.579   6.191  1.00  0.00           C  
ATOM    162  H   DLE A  10       8.797   4.376   4.519  1.00  0.00           H  
ATOM    163  HA  DLE A  10      10.119   4.014   7.183  1.00  0.00           H  
ATOM    164 1HB  DLE A  10       8.971   1.863   5.479  1.00  0.00           H  
ATOM    165 2HB  DLE A  10       9.793   1.657   7.009  1.00  0.00           H  
ATOM    166  HG  DLE A  10      11.030   2.619   4.429  1.00  0.00           H  
ATOM    167 1HD1 DLE A  10      12.116   0.426   4.504  1.00  0.00           H  
ATOM    168 2HD1 DLE A  10      10.348   0.261   4.468  1.00  0.00           H  
ATOM    169 3HD1 DLE A  10      11.226   0.023   5.987  1.00  0.00           H  
ATOM    170 1HD2 DLE A  10      13.160   2.414   5.619  1.00  0.00           H  
ATOM    171 2HD2 DLE A  10      12.304   2.040   7.135  1.00  0.00           H  
ATOM    172 3HD2 DLE A  10      12.147   3.644   6.387  1.00  0.00           H  
TER                                                                             
CONECT    1    2    7  156                                                      
CONECT    2    1    3    5    8                                                 
CONECT    3    2    4   15                                                      
CONECT    4    3                                                                
CONECT    5    2    6    9   10                                                 
CONECT    6    5    7   11   12                                                 
CONECT    7    1    6   13   14                                                 
CONECT    8    2                                                                
CONECT    9    5                                                                
CONECT   10    5                                                                
CONECT   11    6                                                                
CONECT   12    6                                                                
CONECT   13    7                                                                
CONECT   14    7                                                                
CONECT   15    3   16   23                                                      
CONECT   16   15   17   19   24                                                 
CONECT   17   16   18   37                                                      
CONECT   18   17                                                                
CONECT   19   16   20   25   26                                                 
CONECT   20   19   21   22   27                                                 
CONECT   21   20   28   29   30                                                 
CONECT   22   20   31   32   33                                                 
CONECT   23   15   34   35   36                                                 
CONECT   24   16                                                                
CONECT   25   19                                                                
CONECT   26   19                                                                
CONECT   27   20                                                                
CONECT   28   21                                                                
CONECT   29   21                                                                
CONECT   30   21                                                                
CONECT   31   22                                                                
CONECT   32   22                                                                
CONECT   33   22                                                                
CONECT   34   23                                                                
CONECT   35   23                                                                
CONECT   36   23                                                                
CONECT   37   17   38   44                                                      
CONECT   38   37   39   41   45                                                 
CONECT   39   38   40   53                                                      
CONECT   40   39                                                                
CONECT   41   38   42   43   46                                                 
CONECT   42   41   47   48   49                                                 
CONECT   43   41   50   51   52                                                 
CONECT   44   37                                                                
CONECT   45   38                                                                
CONECT   46   41                                                                
CONECT   47   42                                                                
CONECT   48   42                                                                
CONECT   49   42                                                                
CONECT   50   43                                                                
CONECT   51   43                                                                
CONECT   52   43                                                                
CONECT   53   39                                                                
CONECT   55   72                                                                
CONECT   72   55   73   78                                                      
CONECT   73   72   74   76   79                                                 
CONECT   74   73   75   86                                                      
CONECT   75   74                                                                
CONECT   76   73   77   80   81                                                 
CONECT   77   76   78   82   83                                                 
CONECT   78   72   77   84   85                                                 
CONECT   79   73                                                                
CONECT   80   76                                                                
CONECT   81   76                                                                
CONECT   82   77                                                                
CONECT   83   77                                                                
CONECT   84   78                                                                
CONECT   85   78                                                                
CONECT   86   74   87   91                                                      
CONECT   87   86   88   90   92                                                 
CONECT   88   87   89   99                                                      
CONECT   89   88                                                                
CONECT   90   87   93   94   95                                                 
CONECT   91   86   96   97   98                                                 
CONECT   92   87                                                                
CONECT   93   90                                                                
CONECT   94   90                                                                
CONECT   95   90                                                                
CONECT   96   91                                                                
CONECT   97   91                                                                
CONECT   98   91                                                                
CONECT   99   88  100  105                                                      
CONECT  100   99  101  103  106                                                 
CONECT  101  100  102  113                                                      
CONECT  102  101                                                                
CONECT  103  100  104  107  108                                                 
CONECT  104  103  105  109  110                                                 
CONECT  105   99  104  111  112                                                 
CONECT  106  100                                                                
CONECT  107  103                                                                
CONECT  108  103                                                                
CONECT  109  104                                                                
CONECT  110  104                                                                
CONECT  111  105                                                                
CONECT  112  105                                                                
CONECT  113  101                                                                
CONECT  115  132                                                                
CONECT  132  115  133  140                                                      
CONECT  133  132  134  136  141                                                 
CONECT  134  133  135  154                                                      
CONECT  135  134                                                                
CONECT  136  133  137  142  143                                                 
CONECT  137  136  138  139  144                                                 
CONECT  138  137  145  146  147                                                 
CONECT  139  137  148  149  150                                                 
CONECT  140  132  151  152  153                                                 
CONECT  141  133                                                                
CONECT  142  136                                                                
CONECT  143  136                                                                
CONECT  144  137                                                                
CONECT  145  138                                                                
CONECT  146  138                                                                
CONECT  147  138                                                                
CONECT  148  139                                                                
CONECT  149  139                                                                
CONECT  150  139                                                                
CONECT  151  140                                                                
CONECT  152  140                                                                
CONECT  153  140                                                                
CONECT  154  134  155  162                                                      
CONECT  155  154  156  158  163                                                 
CONECT  156    1  155  157                                                      
CONECT  157  156                                                                
CONECT  158  155  159  164  165                                                 
CONECT  159  158  160  161  166                                                 
CONECT  160  159  167  168  169                                                 
CONECT  161  159  170  171  172                                                 
CONECT  162  154                                                                
CONECT  163  155                                                                
CONECT  164  158                                                                
CONECT  165  158                                                                
CONECT  166  159                                                                
CONECT  167  160                                                                
CONECT  168  160                                                                
CONECT  169  160                                                                
CONECT  170  161                                                                
CONECT  171  161                                                                
CONECT  172  161                                                                
C6s 0
end_unsatselection_count 0
nme_count 3
nme_count2 3
oversat 0
score 0.113
silent_score 0.113
time 41
total_hbonds -3
