# Supplementary material for: Accurate de novo design of membrane-traversing macrocycles
Source: Cell. 2022 Sep 15;185(19):3520–3532.e26. doi: 10.1016/j.cell.2022.07.019 (PMC9490236; doi:10.1016/j.cell.2022.07.019)
Supplement: Data S2. Amino acid sequences and computational models, related to Figures 1 and 3 [file mmc6.zip › Supplemental_Data_File_2/design_models/10-mers/D10.19.pdb]

LINK         N   DAL A   1                 C   ILE A  10                  1.33  
ATOM      1  N   DAL A   1      -7.219   2.084  -6.802  1.00  0.00           N  
ATOM      2  CA  DAL A   1      -8.174   1.028  -7.077  1.00  0.00           C  
ATOM      3  C   DAL A   1      -7.467  -0.310  -7.208  1.00  0.00           C  
ATOM      4  O   DAL A   1      -8.103  -1.339  -7.436  1.00  0.00           O  
ATOM      5  CB  DAL A   1      -9.212   0.950  -5.974  1.00  0.00           C  
ATOM      6  H   DAL A   1      -6.951   2.268  -5.846  1.00  0.00           H  
ATOM      7  HA  DAL A   1      -8.666   1.246  -8.024  1.00  0.00           H  
ATOM      8 1HB  DAL A   1      -9.926   0.160  -6.201  1.00  0.00           H  
ATOM      9 2HB  DAL A   1      -9.732   1.893  -5.903  1.00  0.00           H  
ATOM     10 3HB  DAL A   1      -8.712   0.730  -5.031  1.00  0.00           H  
ATOM     11  N   LEU A   2      -6.145  -0.300  -7.062  1.00  0.00           N  
ATOM     12  CA  LEU A   2      -5.366  -1.519  -7.116  1.00  0.00           C  
ATOM     13  C   LEU A   2      -4.928  -1.826  -5.696  1.00  0.00           C  
ATOM     14  O   LEU A   2      -5.025  -2.963  -5.229  1.00  0.00           O  
ATOM     15  CB  LEU A   2      -4.151  -1.329  -8.023  1.00  0.00           C  
ATOM     16  CG  LEU A   2      -4.313  -1.529  -9.533  1.00  0.00           C  
ATOM     17  CD1 LEU A   2      -5.256  -0.460 -10.115  1.00  0.00           C  
ATOM     18  CD2 LEU A   2      -2.947  -1.415 -10.172  1.00  0.00           C  
ATOM     19  H   LEU A   2      -5.663   0.580  -6.876  1.00  0.00           H  
ATOM     20  HA  LEU A   2      -5.982  -2.337  -7.486  1.00  0.00           H  
ATOM     21 1HB  LEU A   2      -3.875  -0.323  -7.927  1.00  0.00           H  
ATOM     22 2HB  LEU A   2      -3.337  -1.959  -7.667  1.00  0.00           H  
ATOM     23  HG  LEU A   2      -4.736  -2.513  -9.738  1.00  0.00           H  
ATOM     24 1HD1 LEU A   2      -5.343  -0.608 -11.190  1.00  0.00           H  
ATOM     25 2HD1 LEU A   2      -6.240  -0.538  -9.682  1.00  0.00           H  
ATOM     26 3HD1 LEU A   2      -4.853   0.532  -9.917  1.00  0.00           H  
ATOM     27 1HD2 LEU A   2      -3.039  -1.557 -11.249  1.00  0.00           H  
ATOM     28 2HD2 LEU A   2      -2.534  -0.432  -9.975  1.00  0.00           H  
ATOM     29 3HD2 LEU A   2      -2.285  -2.178  -9.762  1.00  0.00           H  
ATOM     30  N   VAL A   3      -4.467  -0.787  -5.000  1.00  0.00           N  
ATOM     31  CA  VAL A   3      -4.061  -0.882  -3.611  1.00  0.00           C  
ATOM     32  C   VAL A   3      -4.750   0.255  -2.866  1.00  0.00           C  
ATOM     33  O   VAL A   3      -4.129   1.298  -2.661  1.00  0.00           O  
ATOM     34  CB  VAL A   3      -2.541  -0.749  -3.447  1.00  0.00           C  
ATOM     35  CG1 VAL A   3      -2.147  -0.945  -1.990  1.00  0.00           C  
ATOM     36  CG2 VAL A   3      -1.836  -1.774  -4.338  1.00  0.00           C  
ATOM     37  H   VAL A   3      -4.398   0.127  -5.458  1.00  0.00           H  
ATOM     38  HA  VAL A   3      -4.343  -1.851  -3.220  1.00  0.00           H  
ATOM     39  HB  VAL A   3      -2.253   0.240  -3.715  1.00  0.00           H  
ATOM     40 1HG1 VAL A   3      -1.070  -0.830  -1.892  1.00  0.00           H  
ATOM     41 2HG1 VAL A   3      -2.640  -0.209  -1.359  1.00  0.00           H  
ATOM     42 3HG1 VAL A   3      -2.436  -1.946  -1.669  1.00  0.00           H  
ATOM     43 1HG2 VAL A   3      -0.761  -1.669  -4.227  1.00  0.00           H  
ATOM     44 2HG2 VAL A   3      -2.140  -2.776  -4.042  1.00  0.00           H  
ATOM     45 3HG2 VAL A   3      -2.098  -1.618  -5.372  1.00  0.00           H  
ATOM     46  N   DPR A   4      -6.016   0.102  -2.451  1.00  0.00           N  
ATOM     47  CA  DPR A   4      -6.787   1.141  -1.816  1.00  0.00           C  
ATOM     48  C   DPR A   4      -6.746   2.305  -2.779  1.00  0.00           C  
ATOM     49  O   DPR A   4      -6.560   2.054  -3.972  1.00  0.00           O  
ATOM     50  CB  DPR A   4      -8.190   0.530  -1.719  1.00  0.00           C  
ATOM     51  CG  DPR A   4      -7.952  -0.964  -1.733  1.00  0.00           C  
ATOM     52  CD  DPR A   4      -6.751  -1.164  -2.647  1.00  0.00           C  
ATOM     53  HA  DPR A   4      -6.317   1.347  -0.844  1.00  0.00           H  
ATOM     54 1HB  DPR A   4      -8.812   0.875  -2.558  1.00  0.00           H  
ATOM     55 2HB  DPR A   4      -8.685   0.865  -0.799  1.00  0.00           H  
ATOM     56 1HG  DPR A   4      -8.849  -1.484  -2.104  1.00  0.00           H  
ATOM     57 2HG  DPR A   4      -7.774  -1.331  -0.710  1.00  0.00           H  
ATOM     58 1HD  DPR A   4      -7.060  -1.275  -3.701  1.00  0.00           H  
ATOM     59 2HD  DPR A   4      -6.203  -2.033  -2.276  1.00  0.00           H  
ATOM     60  N   LEU A   5      -6.903   3.560  -2.337  1.00  0.00           N  
ATOM     61  CA  LEU A   5      -6.774   4.602  -3.354  1.00  0.00           C  
ATOM     62  C   LEU A   5      -5.382   5.221  -3.266  1.00  0.00           C  
ATOM     63  O   LEU A   5      -5.250   6.441  -3.210  1.00  0.00           O  
ATOM     64  CB  LEU A   5      -7.829   5.711  -3.186  1.00  0.00           C  
ATOM     65  CG  LEU A   5      -9.336   5.285  -3.258  1.00  0.00           C  
ATOM     66  CD1 LEU A   5     -10.161   6.518  -3.512  1.00  0.00           C  
ATOM     67  CD2 LEU A   5      -9.568   4.224  -4.327  1.00  0.00           C  
ATOM     68  CN  LEU A   5      -7.067   3.915  -0.922  1.00  0.00           C  
ATOM     69  HA  LEU A   5      -6.868   4.163  -4.337  1.00  0.00           H  
ATOM     70 1HB  LEU A   5      -7.656   6.258  -2.266  1.00  0.00           H  
ATOM     71 2HB  LEU A   5      -7.677   6.425  -3.995  1.00  0.00           H  
ATOM     72  HG  LEU A   5      -9.643   4.881  -2.298  1.00  0.00           H  
ATOM     73 1HD1 LEU A   5     -11.217   6.252  -3.537  1.00  0.00           H  
ATOM     74 2HD1 LEU A   5      -9.987   7.241  -2.716  1.00  0.00           H  
ATOM     75 3HD1 LEU A   5      -9.876   6.956  -4.469  1.00  0.00           H  
ATOM     76 1HD2 LEU A   5     -10.624   3.960  -4.339  1.00  0.00           H  
ATOM     77 2HD2 LEU A   5      -9.292   4.605  -5.294  1.00  0.00           H  
ATOM     78 3HD2 LEU A   5      -8.996   3.341  -4.112  1.00  0.00           H  
ATOM     79 1HN  LEU A   5      -7.813   4.676  -0.765  1.00  0.00           H  
ATOM     80 2HN  LEU A   5      -7.374   3.078  -0.328  1.00  0.00           H  
ATOM     81 3HN  LEU A   5      -6.118   4.281  -0.549  1.00  0.00           H  
ATOM     82  N   VAL A   6      -4.347   4.389  -3.258  1.00  0.00           N  
ATOM     83  CA  VAL A   6      -2.989   4.878  -3.188  1.00  0.00           C  
ATOM     84  C   VAL A   6      -2.502   5.292  -4.581  1.00  0.00           C  
ATOM     85  O   VAL A   6      -2.565   4.476  -5.491  1.00  0.00           O  
ATOM     86  CB  VAL A   6      -2.094   3.784  -2.576  1.00  0.00           C  
ATOM     87  CG1 VAL A   6      -0.632   4.203  -2.574  1.00  0.00           C  
ATOM     88  CG2 VAL A   6      -2.570   3.516  -1.154  1.00  0.00           C  
ATOM     89  H   VAL A   6      -4.491   3.369  -3.276  1.00  0.00           H  
ATOM     90  HA  VAL A   6      -2.982   5.705  -2.493  1.00  0.00           H  
ATOM     91  HB  VAL A   6      -2.189   2.882  -3.160  1.00  0.00           H  
ATOM     92 1HG1 VAL A   6      -0.034   3.405  -2.138  1.00  0.00           H  
ATOM     93 2HG1 VAL A   6      -0.294   4.383  -3.598  1.00  0.00           H  
ATOM     94 3HG1 VAL A   6      -0.509   5.107  -1.986  1.00  0.00           H  
ATOM     95 1HG2 VAL A   6      -1.964   2.726  -0.713  1.00  0.00           H  
ATOM     96 2HG2 VAL A   6      -2.477   4.424  -0.562  1.00  0.00           H  
ATOM     97 3HG2 VAL A   6      -3.612   3.202  -1.164  1.00  0.00           H  
ATOM     98  N   PRO A   7      -2.003   6.532  -4.784  1.00  0.00           N  
ATOM     99  CA  PRO A   7      -1.559   7.051  -6.064  1.00  0.00           C  
ATOM    100  C   PRO A   7      -0.632   6.054  -6.719  1.00  0.00           C  
ATOM    101  O   PRO A   7       0.092   5.363  -6.007  1.00  0.00           O  
ATOM    102  CB  PRO A   7      -0.833   8.338  -5.669  1.00  0.00           C  
ATOM    103  CG  PRO A   7      -1.538   8.784  -4.415  1.00  0.00           C  
ATOM    104  CD  PRO A   7      -1.883   7.508  -3.676  1.00  0.00           C  
ATOM    105  HA  PRO A   7      -2.448   7.254  -6.640  1.00  0.00           H  
ATOM    106 1HB  PRO A   7       0.239   8.130  -5.508  1.00  0.00           H  
ATOM    107 2HB  PRO A   7      -0.897   9.077  -6.479  1.00  0.00           H  
ATOM    108 1HG  PRO A   7      -0.887   9.451  -3.829  1.00  0.00           H  
ATOM    109 2HG  PRO A   7      -2.433   9.368  -4.681  1.00  0.00           H  
ATOM    110 1HD  PRO A   7      -1.089   7.224  -2.974  1.00  0.00           H  
ATOM    111 2HD  PRO A   7      -2.856   7.683  -3.188  1.00  0.00           H  
ATOM    112  N   DLE A   8      -0.620   5.939  -8.060  1.00  0.00           N  
ATOM    113  CA  DLE A   8       0.244   4.889  -8.595  1.00  0.00           C  
ATOM    114  C   DLE A   8      -0.602   3.659  -8.869  1.00  0.00           C  
ATOM    115  O   DLE A   8      -0.569   3.095  -9.964  1.00  0.00           O  
ATOM    116  CB  DLE A   8       0.966   5.319  -9.882  1.00  0.00           C  
ATOM    117  CG  DLE A   8       1.883   6.578  -9.782  1.00  0.00           C  
ATOM    118  CD1 DLE A   8       2.664   6.702 -11.069  1.00  0.00           C  
ATOM    119  CD2 DLE A   8       2.804   6.479  -8.569  1.00  0.00           C  
ATOM    120  CN  DLE A   8      -1.503   6.701  -8.948  1.00  0.00           C  
ATOM    121  HA  DLE A   8       0.983   4.600  -7.853  1.00  0.00           H  
ATOM    122 1HB  DLE A   8       0.273   5.424 -10.707  1.00  0.00           H  
ATOM    123 2HB  DLE A   8       1.631   4.494 -10.149  1.00  0.00           H  
ATOM    124  HG  DLE A   8       1.273   7.471  -9.685  1.00  0.00           H  
ATOM    125 1HD1 DLE A   8       3.294   7.590 -11.030  1.00  0.00           H  
ATOM    126 2HD1 DLE A   8       1.969   6.787 -11.905  1.00  0.00           H  
ATOM    127 3HD1 DLE A   8       3.287   5.820 -11.205  1.00  0.00           H  
ATOM    128 1HD2 DLE A   8       3.435   7.364  -8.526  1.00  0.00           H  
ATOM    129 2HD2 DLE A   8       3.429   5.592  -8.660  1.00  0.00           H  
ATOM    130 3HD2 DLE A   8       2.225   6.421  -7.652  1.00  0.00           H  
ATOM    131 1HN  DLE A   8      -1.080   6.877  -9.920  1.00  0.00           H  
ATOM    132 2HN  DLE A   8      -1.728   7.672  -8.548  1.00  0.00           H  
ATOM    133 3HN  DLE A   8      -2.419   6.145  -9.078  1.00  0.00           H  
ATOM    134  N   VAL A   9      -1.336   3.238  -7.850  1.00  0.00           N  
ATOM    135  CA  VAL A   9      -2.174   2.065  -7.873  1.00  0.00           C  
ATOM    136  C   VAL A   9      -3.587   2.408  -7.361  1.00  0.00           C  
ATOM    137  O   VAL A   9      -4.073   1.805  -6.395  1.00  0.00           O  
ATOM    138  CB  VAL A   9      -1.475   0.994  -7.006  1.00  0.00           C  
ATOM    139  CG1 VAL A   9      -0.264   0.453  -7.716  1.00  0.00           C  
ATOM    140  CG2 VAL A   9      -1.032   1.623  -5.700  1.00  0.00           C  
ATOM    141  H   VAL A   9      -1.359   3.795  -6.989  1.00  0.00           H  
ATOM    142  HA  VAL A   9      -2.218   1.670  -8.883  1.00  0.00           H  
ATOM    143  HB  VAL A   9      -2.134   0.196  -6.809  1.00  0.00           H  
ATOM    144 1HG1 VAL A   9       0.214  -0.298  -7.090  1.00  0.00           H  
ATOM    145 2HG1 VAL A   9      -0.566   0.002  -8.655  1.00  0.00           H  
ATOM    146 3HG1 VAL A   9       0.440   1.254  -7.913  1.00  0.00           H  
ATOM    147 1HG2 VAL A   9      -0.537   0.880  -5.089  1.00  0.00           H  
ATOM    148 2HG2 VAL A   9      -0.336   2.441  -5.875  1.00  0.00           H  
ATOM    149 3HG2 VAL A   9      -1.898   2.003  -5.186  1.00  0.00           H  
ATOM    150  N   ILE A  10      -4.302   3.341  -8.014  1.00  0.00           N  
ATOM    151  CA  ILE A  10      -5.575   3.744  -7.385  1.00  0.00           C  
ATOM    152  C   ILE A  10      -6.691   2.810  -7.779  1.00  0.00           C  
ATOM    153  O   ILE A  10      -7.073   2.742  -8.948  1.00  0.00           O  
ATOM    154  CB  ILE A  10      -5.997   5.188  -7.763  1.00  0.00           C  
ATOM    155  CG1 ILE A  10      -4.945   6.162  -7.277  1.00  0.00           C  
ATOM    156  CG2 ILE A  10      -7.363   5.533  -7.171  1.00  0.00           C  
ATOM    157  CD1 ILE A  10      -4.959   7.472  -8.010  1.00  0.00           C  
ATOM    158  CN  ILE A  10      -3.908   3.958  -9.265  1.00  0.00           C  
ATOM    159  HA  ILE A  10      -5.454   3.698  -6.301  1.00  0.00           H  
ATOM    160  HB  ILE A  10      -6.091   5.286  -8.834  1.00  0.00           H  
ATOM    161 1HG1 ILE A  10      -5.108   6.355  -6.213  1.00  0.00           H  
ATOM    162 2HG1 ILE A  10      -3.974   5.706  -7.385  1.00  0.00           H  
ATOM    163 1HG2 ILE A  10      -7.653   6.540  -7.447  1.00  0.00           H  
ATOM    164 2HG2 ILE A  10      -8.125   4.846  -7.538  1.00  0.00           H  
ATOM    165 3HG2 ILE A  10      -7.305   5.468  -6.112  1.00  0.00           H  
ATOM    166 1HD1 ILE A  10      -4.196   8.130  -7.622  1.00  0.00           H  
ATOM    167 2HD1 ILE A  10      -4.775   7.293  -9.068  1.00  0.00           H  
ATOM    168 3HD1 ILE A  10      -5.919   7.956  -7.892  1.00  0.00           H  
ATOM    169 1HN  ILE A  10      -4.513   3.609 -10.093  1.00  0.00           H  
ATOM    170 2HN  ILE A  10      -4.011   5.030  -9.193  1.00  0.00           H  
ATOM    171 3HN  ILE A  10      -2.871   3.716  -9.459  1.00  0.00           H  
TER                                                                             
CONECT    1    2    6  152                                                      
CONECT    2    1    3    5    7                                                 
CONECT    3    2    4   11                                                      
CONECT    4    3                                                                
CONECT    5    2    8    9   10                                                 
CONECT    6    1                                                                
CONECT    7    2                                                                
CONECT    8    5                                                                
CONECT    9    5                                                                
CONECT   10    5                                                                
CONECT   11    3                                                                
CONECT   32   46                                                                
CONECT   46   32   47   52                                                      
CONECT   47   46   48   50   53                                                 
CONECT   48   47   49   60                                                      
CONECT   49   48                                                                
CONECT   50   47   51   54   55                                                 
CONECT   51   50   52   56   57                                                 
CONECT   52   46   51   58   59                                                 
CONECT   53   47                                                                
CONECT   54   50                                                                
CONECT   55   50                                                                
CONECT   56   51                                                                
CONECT   57   51                                                                
CONECT   58   52                                                                
CONECT   59   52                                                                
CONECT   60   48   61   68                                                      
CONECT   61   60   62   64   69                                                 
CONECT   62   61   63   82                                                      
CONECT   63   62                                                                
CONECT   64   61   65   70   71                                                 
CONECT   65   64   66   67   72                                                 
CONECT   66   65   73   74   75                                                 
CONECT   67   65   76   77   78                                                 
CONECT   68   60   79   80   81                                                 
CONECT   69   61                                                                
CONECT   70   64                                                                
CONECT   71   64                                                                
CONECT   72   65                                                                
CONECT   73   66                                                                
CONECT   74   66                                                                
CONECT   75   66                                                                
CONECT   76   67                                                                
CONECT   77   67                                                                
CONECT   78   67                                                                
CONECT   79   68                                                                
CONECT   80   68                                                                
CONECT   81   68                                                                
CONECT   82   62                                                                
CONECT  100  112                                                                
CONECT  112  100  113  120                                                      
CONECT  113  112  114  116  121                                                 
CONECT  114  113  115  134                                                      
CONECT  115  114                                                                
CONECT  116  113  117  122  123                                                 
CONECT  117  116  118  119  124                                                 
CONECT  118  117  125  126  127                                                 
CONECT  119  117  128  129  130                                                 
CONECT  120  112  131  132  133                                                 
CONECT  121  113                                                                
CONECT  122  116                                                                
CONECT  123  116                                                                
CONECT  124  117                                                                
CONECT  125  118                                                                
CONECT  126  118                                                                
CONECT  127  118                                                                
CONECT  128  119                                                                
CONECT  129  119                                                                
CONECT  130  119                                                                
CONECT  131  120                                                                
CONECT  132  120                                                                
CONECT  133  120                                                                
CONECT  134  114                                                                
CONECT  136  150                                                                
CONECT  150  136  151  158                                                      
CONECT  151  150  152  154  159                                                 
CONECT  152    1  151  153                                                      
CONECT  153  152                                                                
CONECT  154  151  155  156  160                                                 
CONECT  155  154  157  161  162                                                 
CONECT  156  154  163  164  165                                                 
CONECT  157  155  166  167  168                                                 
CONECT  158  150  169  170  171                                                 
CONECT  159  151                                                                
CONECT  160  154                                                                
CONECT  161  155                                                                
CONECT  162  155                                                                
CONECT  163  156                                                                
CONECT  164  156                                                                
CONECT  165  156                                                                
CONECT  166  157                                                                
CONECT  167  157                                                                
CONECT  168  157                                                                
CONECT  169  158                                                                
CONECT  170  158                                                                
CONECT  171  158                                                                
C6s 0
EPSA 94.397
end_unsatselection_count 0
nme_count 3
nme_count2 3
score -7.977
silent_score -7.977
time 60
