# Supplementary material for: Accurate de novo design of membrane-traversing macrocycles
Source: Cell. 2022 Sep 15;185(19):3520–3532.e26. doi: 10.1016/j.cell.2022.07.019 (PMC9490236; doi:10.1016/j.cell.2022.07.019)
Supplement: Data S2. Amino acid sequences and computational models, related to Figures 1 and 3 [file mmc6.zip › Supplemental_Data_File_2/design_models/10-mers/D10.16.pdb]

LINK         N   DLE A   1                 C   PRO A  10                  1.33  
ATOM      1  N   DLE A   1       8.799  12.223  13.921  1.00  0.00           N  
ATOM      2  CA  DLE A   1       9.593  11.500  14.909  1.00  0.00           C  
ATOM      3  C   DLE A   1      10.609  10.567  14.258  1.00  0.00           C  
ATOM      4  O   DLE A   1      11.818  10.771  14.377  1.00  0.00           O  
ATOM      5  CB  DLE A   1      10.326  12.494  15.819  1.00  0.00           C  
ATOM      6  CG  DLE A   1       9.441  13.494  16.629  1.00  0.00           C  
ATOM      7  CD1 DLE A   1      10.355  14.445  17.394  1.00  0.00           C  
ATOM      8  CD2 DLE A   1       8.519  12.743  17.597  1.00  0.00           C  
ATOM      9  H   DLE A   1       9.051  13.172  13.686  1.00  0.00           H  
ATOM     10  HA  DLE A   1       8.927  10.880  15.504  1.00  0.00           H  
ATOM     11 1HB  DLE A   1      11.000  13.083  15.197  1.00  0.00           H  
ATOM     12 2HB  DLE A   1      10.927  11.931  16.531  1.00  0.00           H  
ATOM     13  HG  DLE A   1       8.836  14.085  15.942  1.00  0.00           H  
ATOM     14 1HD1 DLE A   1       9.753  15.162  17.954  1.00  0.00           H  
ATOM     15 2HD1 DLE A   1      10.993  14.981  16.690  1.00  0.00           H  
ATOM     16 3HD1 DLE A   1      10.977  13.878  18.087  1.00  0.00           H  
ATOM     17 1HD2 DLE A   1       7.920  13.463  18.154  1.00  0.00           H  
ATOM     18 2HD2 DLE A   1       9.121  12.158  18.294  1.00  0.00           H  
ATOM     19 3HD2 DLE A   1       7.855  12.080  17.051  1.00  0.00           H  
ATOM     20  N   LEU A   2      10.096   9.558  13.579  1.00  0.00           N  
ATOM     21  CA  LEU A   2      10.918   8.593  12.870  1.00  0.00           C  
ATOM     22  C   LEU A   2      11.322   9.104  11.488  1.00  0.00           C  
ATOM     23  O   LEU A   2      10.607   9.935  10.914  1.00  0.00           O  
ATOM     24  CB  LEU A   2      10.151   7.268  12.739  1.00  0.00           C  
ATOM     25  CG  LEU A   2       9.776   6.543  14.039  1.00  0.00           C  
ATOM     26  CD1 LEU A   2       8.923   5.343  13.688  1.00  0.00           C  
ATOM     27  CD2 LEU A   2      11.038   6.087  14.775  1.00  0.00           C  
ATOM     28  H   LEU A   2       9.073   9.517  13.541  1.00  0.00           H  
ATOM     29  HA  LEU A   2      11.811   8.465  13.467  1.00  0.00           H  
ATOM     30 1HB  LEU A   2       9.216   7.477  12.213  1.00  0.00           H  
ATOM     31 2HB  LEU A   2      10.717   6.580  12.141  1.00  0.00           H  
ATOM     32  HG  LEU A   2       9.197   7.210  14.679  1.00  0.00           H  
ATOM     33 1HD1 LEU A   2       8.640   4.819  14.600  1.00  0.00           H  
ATOM     34 2HD1 LEU A   2       8.025   5.677  13.169  1.00  0.00           H  
ATOM     35 3HD1 LEU A   2       9.487   4.669  13.048  1.00  0.00           H  
ATOM     36 1HD2 LEU A   2      10.752   5.563  15.686  1.00  0.00           H  
ATOM     37 2HD2 LEU A   2      11.611   5.416  14.135  1.00  0.00           H  
ATOM     38 3HD2 LEU A   2      11.654   6.939  15.044  1.00  0.00           H  
ATOM     39  N   LEU A   3      12.458   8.636  10.925  1.00  0.00           N  
ATOM     40  CA  LEU A   3      12.799   9.063   9.570  1.00  0.00           C  
ATOM     41  C   LEU A   3      12.600   7.894   8.613  1.00  0.00           C  
ATOM     42  O   LEU A   3      13.559   7.187   8.304  1.00  0.00           O  
ATOM     43  CB  LEU A   3      14.234   9.582   9.485  1.00  0.00           C  
ATOM     44  CG  LEU A   3      14.577  10.804  10.382  1.00  0.00           C  
ATOM     45  CD1 LEU A   3      15.955  11.278  10.026  1.00  0.00           C  
ATOM     46  CD2 LEU A   3      13.551  11.924  10.206  1.00  0.00           C  
ATOM     47  CN  LEU A   3      13.364   7.653  11.544  1.00  0.00           C  
ATOM     48  HA  LEU A   3      12.141   9.847   9.272  1.00  0.00           H  
ATOM     49 1HB  LEU A   3      14.934   8.785   9.716  1.00  0.00           H  
ATOM     50 2HB  LEU A   3      14.416   9.884   8.453  1.00  0.00           H  
ATOM     51  HG  LEU A   3      14.592  10.502  11.428  1.00  0.00           H  
ATOM     52 1HD1 LEU A   3      16.228  12.122  10.660  1.00  0.00           H  
ATOM     53 2HD1 LEU A   3      16.668  10.466  10.179  1.00  0.00           H  
ATOM     54 3HD1 LEU A   3      15.977  11.587   8.982  1.00  0.00           H  
ATOM     55 1HD2 LEU A   3      13.837  12.753  10.846  1.00  0.00           H  
ATOM     56 2HD2 LEU A   3      13.538  12.252   9.170  1.00  0.00           H  
ATOM     57 3HD2 LEU A   3      12.564  11.598  10.493  1.00  0.00           H  
ATOM     58 1HN  LEU A   3      13.744   6.951  10.812  1.00  0.00           H  
ATOM     59 2HN  LEU A   3      14.209   8.161  11.982  1.00  0.00           H  
ATOM     60 3HN  LEU A   3      12.884   7.076  12.310  1.00  0.00           H  
ATOM     61  N   LEU A   4      11.359   7.622   8.222  1.00  0.00           N  
ATOM     62  CA  LEU A   4      11.113   6.426   7.446  1.00  0.00           C  
ATOM     63  C   LEU A   4      10.952   6.774   5.970  1.00  0.00           C  
ATOM     64  O   LEU A   4      10.495   7.868   5.659  1.00  0.00           O  
ATOM     65  CB  LEU A   4       9.835   5.785   7.956  1.00  0.00           C  
ATOM     66  CG  LEU A   4       9.782   5.499   9.454  1.00  0.00           C  
ATOM     67  CD1 LEU A   4       8.430   4.927   9.767  1.00  0.00           C  
ATOM     68  CD2 LEU A   4      10.913   4.560   9.893  1.00  0.00           C  
ATOM     69  H   LEU A   4      10.557   8.223   8.463  1.00  0.00           H  
ATOM     70  HA  LEU A   4      11.950   5.757   7.581  1.00  0.00           H  
ATOM     71 1HB  LEU A   4       9.039   6.455   7.730  1.00  0.00           H  
ATOM     72 2HB  LEU A   4       9.652   4.853   7.436  1.00  0.00           H  
ATOM     73  HG  LEU A   4       9.870   6.434   9.989  1.00  0.00           H  
ATOM     74 1HD1 LEU A   4       8.350   4.747  10.830  1.00  0.00           H  
ATOM     75 2HD1 LEU A   4       7.659   5.630   9.468  1.00  0.00           H  
ATOM     76 3HD1 LEU A   4       8.295   3.990   9.232  1.00  0.00           H  
ATOM     77 1HD2 LEU A   4      10.841   4.381  10.962  1.00  0.00           H  
ATOM     78 2HD2 LEU A   4      10.828   3.612   9.363  1.00  0.00           H  
ATOM     79 3HD2 LEU A   4      11.879   5.008   9.681  1.00  0.00           H  
ATOM     80  N   PRO A   5      11.301   5.879   5.030  1.00  0.00           N  
ATOM     81  CA  PRO A   5      11.111   6.044   3.594  1.00  0.00           C  
ATOM     82  C   PRO A   5       9.820   6.790   3.200  1.00  0.00           C  
ATOM     83  O   PRO A   5       9.924   7.747   2.432  1.00  0.00           O  
ATOM     84  CB  PRO A   5      11.200   4.593   3.091  1.00  0.00           C  
ATOM     85  CG  PRO A   5      12.198   3.956   4.053  1.00  0.00           C  
ATOM     86  CD  PRO A   5      11.892   4.559   5.412  1.00  0.00           C  
ATOM     87  HA  PRO A   5      11.976   6.604   3.207  1.00  0.00           H  
ATOM     88 1HB  PRO A   5      10.238   4.090   3.048  1.00  0.00           H  
ATOM     89 2HB  PRO A   5      11.584   4.596   2.060  1.00  0.00           H  
ATOM     90 1HG  PRO A   5      12.090   2.859   4.042  1.00  0.00           H  
ATOM     91 2HG  PRO A   5      13.226   4.171   3.719  1.00  0.00           H  
ATOM     92 1HD  PRO A   5      11.185   3.930   5.967  1.00  0.00           H  
ATOM     93 2HD  PRO A   5      12.848   4.687   5.943  1.00  0.00           H  
ATOM     94  N   LEU A   6       8.601   6.404   3.680  1.00  0.00           N  
ATOM     95  CA  LEU A   6       7.457   7.194   3.210  1.00  0.00           C  
ATOM     96  C   LEU A   6       6.815   7.920   4.379  1.00  0.00           C  
ATOM     97  O   LEU A   6       5.612   8.180   4.379  1.00  0.00           O  
ATOM     98  CB  LEU A   6       6.412   6.298   2.527  1.00  0.00           C  
ATOM     99  CG  LEU A   6       6.885   5.521   1.264  1.00  0.00           C  
ATOM    100  CD1 LEU A   6       5.769   4.612   0.820  1.00  0.00           C  
ATOM    101  CD2 LEU A   6       7.279   6.488   0.160  1.00  0.00           C  
ATOM    102  CN  LEU A   6       8.271   5.198   4.471  1.00  0.00           C  
ATOM    103  HA  LEU A   6       7.791   7.955   2.516  1.00  0.00           H  
ATOM    104 1HB  LEU A   6       5.987   5.600   3.244  1.00  0.00           H  
ATOM    105 2HB  LEU A   6       5.600   6.948   2.201  1.00  0.00           H  
ATOM    106  HG  LEU A   6       7.745   4.902   1.507  1.00  0.00           H  
ATOM    107 1HD1 LEU A   6       6.086   4.047  -0.056  1.00  0.00           H  
ATOM    108 2HD1 LEU A   6       5.520   3.921   1.624  1.00  0.00           H  
ATOM    109 3HD1 LEU A   6       4.893   5.208   0.570  1.00  0.00           H  
ATOM    110 1HD2 LEU A   6       7.598   5.922  -0.714  1.00  0.00           H  
ATOM    111 2HD2 LEU A   6       6.426   7.109  -0.101  1.00  0.00           H  
ATOM    112 3HD2 LEU A   6       8.101   7.121   0.486  1.00  0.00           H  
ATOM    113 1HN  LEU A   6       7.827   4.421   3.864  1.00  0.00           H  
ATOM    114 2HN  LEU A   6       9.113   4.763   4.951  1.00  0.00           H  
ATOM    115 3HN  LEU A   6       7.563   5.468   5.245  1.00  0.00           H  
ATOM    116  N   ALA A   7       7.610   8.186   5.402  1.00  0.00           N  
ATOM    117  CA  ALA A   7       7.145   8.866   6.590  1.00  0.00           C  
ATOM    118  C   ALA A   7       8.334   9.463   7.333  1.00  0.00           C  
ATOM    119  O   ALA A   7       8.618   9.044   8.455  1.00  0.00           O  
ATOM    120  CB  ALA A   7       6.371   7.915   7.484  1.00  0.00           C  
ATOM    121  H   ALA A   7       8.610   7.977   5.344  1.00  0.00           H  
ATOM    122  HA  ALA A   7       6.463   9.664   6.305  1.00  0.00           H  
ATOM    123 1HB  ALA A   7       6.019   8.455   8.362  1.00  0.00           H  
ATOM    124 2HB  ALA A   7       5.517   7.520   6.934  1.00  0.00           H  
ATOM    125 3HB  ALA A   7       6.989   7.108   7.790  1.00  0.00           H  
ATOM    126  N   ALA A   8       9.054  10.432   6.744  1.00  0.00           N  
ATOM    127  CA  ALA A   8      10.214  10.951   7.465  1.00  0.00           C  
ATOM    128  C   ALA A   8       9.914  12.333   7.943  1.00  0.00           C  
ATOM    129  O   ALA A   8       9.577  13.203   7.143  1.00  0.00           O  
ATOM    130  CB  ALA A   8      11.490  10.953   6.625  1.00  0.00           C  
ATOM    131  CN  ALA A   8       8.827  10.874   5.359  1.00  0.00           C  
ATOM    132  HA  ALA A   8      10.357  10.340   8.338  1.00  0.00           H  
ATOM    133 1HB  ALA A   8      12.312  11.338   7.228  1.00  0.00           H  
ATOM    134 2HB  ALA A   8      11.724   9.940   6.307  1.00  0.00           H  
ATOM    135 3HB  ALA A   8      11.375  11.584   5.751  1.00  0.00           H  
ATOM    136 1HN  ALA A   8       9.123  11.901   5.198  1.00  0.00           H  
ATOM    137 2HN  ALA A   8       9.405  10.255   4.684  1.00  0.00           H  
ATOM    138 3HN  ALA A   8       7.790  10.804   5.089  1.00  0.00           H  
ATOM    139  N   DLE A   9      10.001  12.530   9.249  1.00  0.00           N  
ATOM    140  CA  DLE A   9       9.649  13.824   9.817  1.00  0.00           C  
ATOM    141  C   DLE A   9       8.882  13.662  11.125  1.00  0.00           C  
ATOM    142  O   DLE A   9       9.280  14.239  12.142  1.00  0.00           O  
ATOM    143  CB  DLE A   9      10.924  14.648  10.096  1.00  0.00           C  
ATOM    144  CG  DLE A   9      11.826  15.019   8.875  1.00  0.00           C  
ATOM    145  CD1 DLE A   9      13.134  15.602   9.381  1.00  0.00           C  
ATOM    146  CD2 DLE A   9      11.116  16.029   7.984  1.00  0.00           C  
ATOM    147  H   DLE A   9      10.259  11.735   9.853  1.00  0.00           H  
ATOM    148  HA  DLE A   9       9.019  14.361   9.116  1.00  0.00           H  
ATOM    149 1HB  DLE A   9      11.537  14.097  10.803  1.00  0.00           H  
ATOM    150 2HB  DLE A   9      10.624  15.583  10.568  1.00  0.00           H  
ATOM    151  HG  DLE A   9      12.053  14.127   8.302  1.00  0.00           H  
ATOM    152 1HD1 DLE A   9      13.771  15.853   8.534  1.00  0.00           H  
ATOM    153 2HD1 DLE A   9      13.644  14.887  10.008  1.00  0.00           H  
ATOM    154 3HD1 DLE A   9      12.929  16.501   9.960  1.00  0.00           H  
ATOM    155 1HD2 DLE A   9      11.759  16.280   7.142  1.00  0.00           H  
ATOM    156 2HD2 DLE A   9      10.898  16.930   8.556  1.00  0.00           H  
ATOM    157 3HD2 DLE A   9      10.189  15.613   7.606  1.00  0.00           H  
ATOM    158  N   PRO A  10       7.775  12.897  11.166  1.00  0.00           N  
ATOM    159  CA  PRO A  10       6.992  12.629  12.364  1.00  0.00           C  
ATOM    160  C   PRO A  10       7.748  11.691  13.305  1.00  0.00           C  
ATOM    161  O   PRO A  10       7.382  10.526  13.462  1.00  0.00           O  
ATOM    162  CB  PRO A  10       5.713  11.969  11.793  1.00  0.00           C  
ATOM    163  CG  PRO A  10       5.754  12.259  10.294  1.00  0.00           C  
ATOM    164  CD  PRO A  10       7.216  12.255   9.961  1.00  0.00           C  
ATOM    165  HA  PRO A  10       6.760  13.581  12.867  1.00  0.00           H  
ATOM    166 1HB  PRO A  10       5.716  10.891  12.005  1.00  0.00           H  
ATOM    167 2HB  PRO A  10       4.822  12.388  12.284  1.00  0.00           H  
ATOM    168 1HG  PRO A  10       5.176  11.525   9.711  1.00  0.00           H  
ATOM    169 2HG  PRO A  10       5.292  13.241  10.116  1.00  0.00           H  
ATOM    170 1HD  PRO A  10       7.576  11.209   9.900  1.00  0.00           H  
ATOM    171 2HD  PRO A  10       7.378  12.808   9.032  1.00  0.00           H  
TER                                                                             
CONECT    1    2    9  160                                                      
CONECT    2    1    3    5   10                                                 
CONECT    3    2    4   20                                                      
CONECT    4    3                                                                
CONECT    5    2    6   11   12                                                 
CONECT    6    5    7    8   13                                                 
CONECT    7    6   14   15   16                                                 
CONECT    8    6   17   18   19                                                 
CONECT    9    1                                                                
CONECT   10    2                                                                
CONECT   11    5                                                                
CONECT   12    5                                                                
CONECT   13    6                                                                
CONECT   14    7                                                                
CONECT   15    7                                                                
CONECT   16    7                                                                
CONECT   17    8                                                                
CONECT   18    8                                                                
CONECT   19    8                                                                
CONECT   20    3                                                                
CONECT   22   39                                                                
CONECT   39   22   40   47                                                      
CONECT   40   39   41   43   48                                                 
CONECT   41   40   42   61                                                      
CONECT   42   41                                                                
CONECT   43   40   44   49   50                                                 
CONECT   44   43   45   46   51                                                 
CONECT   45   44   52   53   54                                                 
CONECT   46   44   55   56   57                                                 
CONECT   47   39   58   59   60                                                 
CONECT   48   40                                                                
CONECT   49   43                                                                
CONECT   50   43                                                                
CONECT   51   44                                                                
CONECT   52   45                                                                
CONECT   53   45                                                                
CONECT   54   45                                                                
CONECT   55   46                                                                
CONECT   56   46                                                                
CONECT   57   46                                                                
CONECT   58   47                                                                
CONECT   59   47                                                                
CONECT   60   47                                                                
CONECT   61   41                                                                
CONECT   82   94                                                                
CONECT   94   82   95  102                                                      
CONECT   95   94   96   98  103                                                 
CONECT   96   95   97  116                                                      
CONECT   97   96                                                                
CONECT   98   95   99  104  105                                                 
CONECT   99   98  100  101  106                                                 
CONECT  100   99  107  108  109                                                 
CONECT  101   99  110  111  112                                                 
CONECT  102   94  113  114  115                                                 
CONECT  103   95                                                                
CONECT  104   98                                                                
CONECT  105   98                                                                
CONECT  106   99                                                                
CONECT  107  100                                                                
CONECT  108  100                                                                
CONECT  109  100                                                                
CONECT  110  101                                                                
CONECT  111  101                                                                
CONECT  112  101                                                                
CONECT  113  102                                                                
CONECT  114  102                                                                
CONECT  115  102                                                                
CONECT  116   96                                                                
CONECT  118  126                                                                
CONECT  126  118  127  131                                                      
CONECT  127  126  128  130  132                                                 
CONECT  128  127  129  139                                                      
CONECT  129  128                                                                
CONECT  130  127  133  134  135                                                 
CONECT  131  126  136  137  138                                                 
CONECT  132  127                                                                
CONECT  133  130                                                                
CONECT  134  130                                                                
CONECT  135  130                                                                
CONECT  136  131                                                                
CONECT  137  131                                                                
CONECT  138  131                                                                
CONECT  139  128  140  147                                                      
CONECT  140  139  141  143  148                                                 
CONECT  141  140  142  158                                                      
CONECT  142  141                                                                
CONECT  143  140  144  149  150                                                 
CONECT  144  143  145  146  151                                                 
CONECT  145  144  152  153  154                                                 
CONECT  146  144  155  156  157                                                 
CONECT  147  139                                                                
CONECT  148  140                                                                
CONECT  149  143                                                                
CONECT  150  143                                                                
CONECT  151  144                                                                
CONECT  152  145                                                                
CONECT  153  145                                                                
CONECT  154  145                                                                
CONECT  155  146                                                                
CONECT  156  146                                                                
CONECT  157  146                                                                
CONECT  158  141                                                                
CONECT  160    1                                                                
C6s 0
EPSA 102.777
end_unsatselection_count 0
nme_count 3
nme_count2 3
score 8.126
silent_score 8.126
time 30
