# Supplementary material for: Accurate de novo design of membrane-traversing macrocycles
Source: Cell. 2022 Sep 15;185(19):3520–3532.e26. doi: 10.1016/j.cell.2022.07.019 (PMC9490236; doi:10.1016/j.cell.2022.07.019)
Supplement: Data S2. Amino acid sequences and computational models, related to Figures 1 and 3 [file mmc6.zip › Supplemental_Data_File_2/design_models/10-mers/D10.58.pdb]

ATOM      1  N   GLY A   1      -6.681  -1.045 -12.862  1.00  0.00           N  
ATOM      2  CA  GLY A   1      -6.582  -0.137 -11.700  1.00  0.00           C  
ATOM      3  C   GLY A   1      -6.417  -0.812 -10.336  1.00  0.00           C  
ATOM      4  O   GLY A   1      -5.298  -1.062  -9.888  1.00  0.00           O  
ATOM      5  CN  GLY A   1      -7.826  -0.940 -13.744  1.00  0.00           C  
ATOM      6 1HA  GLY A   1      -5.733   0.533 -11.833  1.00  0.00           H  
ATOM      7 2HA  GLY A   1      -7.476   0.484 -11.646  1.00  0.00           H  
ATOM      8 1HN  GLY A   1      -8.730  -0.692 -13.201  1.00  0.00           H  
ATOM      9 2HN  GLY A   1      -7.649  -0.172 -14.483  1.00  0.00           H  
ATOM     10 3HN  GLY A   1      -7.964  -1.888 -14.247  1.00  0.00           H  
ATOM     11  N   PHE A   2      -7.497  -1.146  -9.599  1.00  0.00           N  
ATOM     12  CA  PHE A   2      -7.212  -1.866  -8.362  1.00  0.00           C  
ATOM     13  C   PHE A   2      -6.968  -3.339  -8.662  1.00  0.00           C  
ATOM     14  O   PHE A   2      -7.655  -4.196  -8.105  1.00  0.00           O  
ATOM     15  CB  PHE A   2      -8.366  -1.720  -7.369  1.00  0.00           C  
ATOM     16  CG  PHE A   2      -8.571  -0.314  -6.881  1.00  0.00           C  
ATOM     17  CD1 PHE A   2      -7.594   0.652  -7.073  1.00  0.00           C  
ATOM     18  CD2 PHE A   2      -9.741   0.046  -6.229  1.00  0.00           C  
ATOM     19  CE1 PHE A   2      -7.782   1.945  -6.624  1.00  0.00           C  
ATOM     20  CE2 PHE A   2      -9.932   1.338  -5.781  1.00  0.00           C  
ATOM     21  CZ  PHE A   2      -8.951   2.289  -5.979  1.00  0.00           C  
ATOM     22  CN  PHE A   2      -8.888  -0.949 -10.003  1.00  0.00           C  
ATOM     23  HA  PHE A   2      -6.305  -1.471  -7.911  1.00  0.00           H  
ATOM     24 1HB  PHE A   2      -9.291  -2.057  -7.834  1.00  0.00           H  
ATOM     25 2HB  PHE A   2      -8.185  -2.357  -6.504  1.00  0.00           H  
ATOM     26  HD1 PHE A   2      -6.671   0.380  -7.584  1.00  0.00           H  
ATOM     27  HD2 PHE A   2     -10.516  -0.705  -6.072  1.00  0.00           H  
ATOM     28  HE1 PHE A   2      -7.006   2.694  -6.782  1.00  0.00           H  
ATOM     29  HE2 PHE A   2     -10.856   1.608  -5.270  1.00  0.00           H  
ATOM     30  HZ  PHE A   2      -9.099   3.308  -5.624  1.00  0.00           H  
ATOM     31 1HN  PHE A   2      -9.582  -1.427  -9.333  1.00  0.00           H  
ATOM     32 2HN  PHE A   2      -9.145   0.085 -10.026  1.00  0.00           H  
ATOM     33 3HN  PHE A   2      -9.046  -1.377 -10.975  1.00  0.00           H  
ATOM     34  N   LEU A   3      -6.007  -3.626  -9.541  1.00  0.00           N  
ATOM     35  CA  LEU A   3      -5.769  -4.989  -9.975  1.00  0.00           C  
ATOM     36  C   LEU A   3      -4.287  -5.314 -10.113  1.00  0.00           C  
ATOM     37  O   LEU A   3      -3.502  -4.429 -10.455  1.00  0.00           O  
ATOM     38  CB  LEU A   3      -6.473  -5.233 -11.316  1.00  0.00           C  
ATOM     39  CG  LEU A   3      -8.005  -5.162 -11.286  1.00  0.00           C  
ATOM     40  CD1 LEU A   3      -8.542  -5.159 -12.710  1.00  0.00           C  
ATOM     41  CD2 LEU A   3      -8.553  -6.342 -10.497  1.00  0.00           C  
ATOM     42  H   LEU A   3      -5.430  -2.884  -9.956  1.00  0.00           H  
ATOM     43  HA  LEU A   3      -6.213  -5.637  -9.230  1.00  0.00           H  
ATOM     44 1HB  LEU A   3      -6.121  -4.493 -12.033  1.00  0.00           H  
ATOM     45 2HB  LEU A   3      -6.195  -6.222 -11.680  1.00  0.00           H  
ATOM     46  HG  LEU A   3      -8.317  -4.231 -10.810  1.00  0.00           H  
ATOM     47 1HD1 LEU A   3      -9.631  -5.108 -12.689  1.00  0.00           H  
ATOM     48 2HD1 LEU A   3      -8.150  -4.294 -13.246  1.00  0.00           H  
ATOM     49 3HD1 LEU A   3      -8.232  -6.072 -13.218  1.00  0.00           H  
ATOM     50 1HD2 LEU A   3      -9.642  -6.290 -10.475  1.00  0.00           H  
ATOM     51 2HD2 LEU A   3      -8.244  -7.272 -10.972  1.00  0.00           H  
ATOM     52 3HD2 LEU A   3      -8.168  -6.309  -9.478  1.00  0.00           H  
ATOM     53  N   DPR A   4      -3.872  -6.570  -9.856  1.00  0.00           N  
ATOM     54  CA  DPR A   4      -2.546  -7.081 -10.120  1.00  0.00           C  
ATOM     55  C   DPR A   4      -1.539  -6.154  -9.483  1.00  0.00           C  
ATOM     56  O   DPR A   4      -1.845  -5.568  -8.446  1.00  0.00           O  
ATOM     57  CB  DPR A   4      -2.566  -8.450  -9.435  1.00  0.00           C  
ATOM     58  CG  DPR A   4      -4.018  -8.860  -9.468  1.00  0.00           C  
ATOM     59  CD  DPR A   4      -4.784  -7.575  -9.250  1.00  0.00           C  
ATOM     60  HA  DPR A   4      -2.433  -7.168 -11.200  1.00  0.00           H  
ATOM     61 1HB  DPR A   4      -2.166  -8.366  -8.412  1.00  0.00           H  
ATOM     62 2HB  DPR A   4      -1.917  -9.153  -9.975  1.00  0.00           H  
ATOM     63 1HG  DPR A   4      -4.216  -9.613  -8.688  1.00  0.00           H  
ATOM     64 2HG  DPR A   4      -4.254  -9.333 -10.434  1.00  0.00           H  
ATOM     65 1HD  DPR A   4      -4.903  -7.365  -8.174  1.00  0.00           H  
ATOM     66 2HD  DPR A   4      -5.745  -7.661  -9.768  1.00  0.00           H  
ATOM     67  N   LEU A   5      -0.345  -5.999 -10.064  1.00  0.00           N  
ATOM     68  CA  LEU A   5       0.548  -5.026  -9.449  1.00  0.00           C  
ATOM     69  C   LEU A   5       0.498  -3.716 -10.220  1.00  0.00           C  
ATOM     70  O   LEU A   5       1.537  -3.092 -10.439  1.00  0.00           O  
ATOM     71  CB  LEU A   5       1.986  -5.559  -9.414  1.00  0.00           C  
ATOM     72  CG  LEU A   5       2.193  -6.865  -8.636  1.00  0.00           C  
ATOM     73  CD1 LEU A   5       3.668  -7.242  -8.658  1.00  0.00           C  
ATOM     74  CD2 LEU A   5       1.693  -6.692  -7.210  1.00  0.00           C  
ATOM     75  CN  LEU A   5      -0.018  -6.626 -11.349  1.00  0.00           C  
ATOM     76  HA  LEU A   5       0.210  -4.803  -8.441  1.00  0.00           H  
ATOM     77 1HB  LEU A   5       2.320  -5.726 -10.437  1.00  0.00           H  
ATOM     78 2HB  LEU A   5       2.627  -4.801  -8.964  1.00  0.00           H  
ATOM     79  HG  LEU A   5       1.636  -7.669  -9.120  1.00  0.00           H  
ATOM     80 1HD1 LEU A   5       3.814  -8.170  -8.106  1.00  0.00           H  
ATOM     81 2HD1 LEU A   5       3.993  -7.379  -9.689  1.00  0.00           H  
ATOM     82 3HD1 LEU A   5       4.253  -6.448  -8.195  1.00  0.00           H  
ATOM     83 1HD2 LEU A   5       1.839  -7.621  -6.657  1.00  0.00           H  
ATOM     84 2HD2 LEU A   5       2.250  -5.890  -6.724  1.00  0.00           H  
ATOM     85 3HD2 LEU A   5       0.633  -6.440  -7.223  1.00  0.00           H  
ATOM     86 1HN  LEU A   5       1.032  -6.622 -11.575  1.00  0.00           H  
ATOM     87 2HN  LEU A   5      -0.326  -7.657 -11.364  1.00  0.00           H  
ATOM     88 3HN  LEU A   5      -0.527  -6.083 -12.138  1.00  0.00           H  
ATOM     89  N   DIL A   6      -0.703  -3.281 -10.604  1.00  0.00           N  
ATOM     90  CA  DIL A   6      -0.830  -2.035 -11.325  1.00  0.00           C  
ATOM     91  C   DIL A   6      -1.054  -2.260 -12.835  1.00  0.00           C  
ATOM     92  O   DIL A   6      -2.027  -2.924 -13.209  1.00  0.00           O  
ATOM     93  CB  DIL A   6      -1.987  -1.202 -10.744  1.00  0.00           C  
ATOM     94  CG1 DIL A   6      -1.783  -0.976  -9.244  1.00  0.00           C  
ATOM     95  CG2 DIL A   6      -2.105   0.127 -11.475  1.00  0.00           C  
ATOM     96  CD1 DIL A   6      -0.492  -0.266  -8.904  1.00  0.00           C  
ATOM     97  H   DIL A   6      -1.562  -3.814 -10.407  1.00  0.00           H  
ATOM     98  HA  DIL A   6       0.074  -1.490 -11.150  1.00  0.00           H  
ATOM     99  HB  DIL A   6      -2.922  -1.751 -10.856  1.00  0.00           H  
ATOM    100 1HG1 DIL A   6      -1.791  -1.935  -8.728  1.00  0.00           H  
ATOM    101 2HG1 DIL A   6      -2.610  -0.386  -8.849  1.00  0.00           H  
ATOM    102 1HG2 DIL A   6      -2.927   0.704 -11.051  1.00  0.00           H  
ATOM    103 2HG2 DIL A   6      -2.295  -0.054 -12.532  1.00  0.00           H  
ATOM    104 3HG2 DIL A   6      -1.175   0.686 -11.364  1.00  0.00           H  
ATOM    105 1HD1 DIL A   6      -0.419  -0.142  -7.823  1.00  0.00           H  
ATOM    106 2HD1 DIL A   6      -0.479   0.713  -9.383  1.00  0.00           H  
ATOM    107 3HD1 DIL A   6       0.352  -0.856  -9.259  1.00  0.00           H  
ATOM    108  N   PRO A   7      -0.168  -1.740 -13.719  1.00  0.00           N  
ATOM    109  CA  PRO A   7      -0.240  -1.817 -15.174  1.00  0.00           C  
ATOM    110  C   PRO A   7      -0.534  -3.231 -15.664  1.00  0.00           C  
ATOM    111  O   PRO A   7      -0.240  -4.211 -14.973  1.00  0.00           O  
ATOM    112  CB  PRO A   7       1.156  -1.353 -15.604  1.00  0.00           C  
ATOM    113  CG  PRO A   7       1.583  -0.423 -14.520  1.00  0.00           C  
ATOM    114  CD  PRO A   7       1.023  -1.032 -13.262  1.00  0.00           C  
ATOM    115  HA  PRO A   7      -0.990  -1.094 -15.502  1.00  0.00           H  
ATOM    116 1HB  PRO A   7       1.824  -2.221 -15.709  1.00  0.00           H  
ATOM    117 2HB  PRO A   7       1.103  -0.866 -16.589  1.00  0.00           H  
ATOM    118 1HG  PRO A   7       2.679  -0.341 -14.500  1.00  0.00           H  
ATOM    119 2HG  PRO A   7       1.192   0.587 -14.712  1.00  0.00           H  
ATOM    120 1HD  PRO A   7       1.743  -1.756 -12.853  1.00  0.00           H  
ATOM    121 2HD  PRO A   7       0.815  -0.237 -12.531  1.00  0.00           H  
ATOM    122  N   DPR A   8      -1.121  -3.382 -16.863  1.00  0.00           N  
ATOM    123  CA  DPR A   8      -1.471  -4.647 -17.469  1.00  0.00           C  
ATOM    124  C   DPR A   8      -2.797  -5.135 -16.915  1.00  0.00           C  
ATOM    125  O   DPR A   8      -3.786  -5.207 -17.641  1.00  0.00           O  
ATOM    126  CB  DPR A   8      -1.539  -4.291 -18.954  1.00  0.00           C  
ATOM    127  CG  DPR A   8      -2.009  -2.860 -18.974  1.00  0.00           C  
ATOM    128  CD  DPR A   8      -1.350  -2.207 -17.756  1.00  0.00           C  
ATOM    129  HA  DPR A   8      -0.672  -5.379 -17.269  1.00  0.00           H  
ATOM    130 1HB  DPR A   8      -2.230  -4.974 -19.474  1.00  0.00           H  
ATOM    131 2HB  DPR A   8      -0.551  -4.426 -19.420  1.00  0.00           H  
ATOM    132 1HG  DPR A   8      -3.108  -2.832 -18.941  1.00  0.00           H  
ATOM    133 2HG  DPR A   8      -1.714  -2.381 -19.921  1.00  0.00           H  
ATOM    134 1HD  DPR A   8      -2.062  -1.494 -17.340  1.00  0.00           H  
ATOM    135 2HD  DPR A   8      -0.403  -1.741 -18.041  1.00  0.00           H  
ATOM    136  N   ALA A   9      -2.808  -5.448 -15.625  1.00  0.00           N  
ATOM    137  CA  ALA A   9      -3.999  -5.959 -14.956  1.00  0.00           C  
ATOM    138  C   ALA A   9      -5.137  -4.919 -14.898  1.00  0.00           C  
ATOM    139  O   ALA A   9      -6.308  -5.283 -15.031  1.00  0.00           O  
ATOM    140  CB  ALA A   9      -3.614  -6.415 -13.576  1.00  0.00           C  
ATOM    141  H   ALA A   9      -1.932  -5.309 -15.108  1.00  0.00           H  
ATOM    142  HA  ALA A   9      -4.363  -6.812 -15.523  1.00  0.00           H  
ATOM    143 1HB  ALA A   9      -4.462  -6.834 -13.090  1.00  0.00           H  
ATOM    144 2HB  ALA A   9      -2.837  -7.166 -13.654  1.00  0.00           H  
ATOM    145 3HB  ALA A   9      -3.240  -5.563 -13.007  1.00  0.00           H  
ATOM    146  N   DVA A  10      -4.809  -3.625 -14.738  1.00  0.00           N  
ATOM    147  CA  DVA A  10      -5.859  -2.616 -14.547  1.00  0.00           C  
ATOM    148  C   DVA A  10      -5.620  -1.697 -13.327  1.00  0.00           C  
ATOM    149  O   DVA A  10      -4.497  -1.580 -12.837  1.00  0.00           O  
ATOM    150  CB  DVA A  10      -5.893  -1.726 -15.833  1.00  0.00           C  
ATOM    151  CG1 DVA A  10      -6.089  -2.588 -17.048  1.00  0.00           C  
ATOM    152  CG2 DVA A  10      -4.616  -0.923 -15.912  1.00  0.00           C  
ATOM    153  H   DVA A  10      -3.842  -3.334 -14.748  1.00  0.00           H  
ATOM    154  HA  DVA A  10      -6.794  -3.155 -14.433  1.00  0.00           H  
ATOM    155  HB  DVA A  10      -6.715  -1.060 -15.815  1.00  0.00           H  
ATOM    156 1HG1 DVA A  10      -6.126  -1.963 -17.936  1.00  0.00           H  
ATOM    157 2HG1 DVA A  10      -7.018  -3.144 -16.956  1.00  0.00           H  
ATOM    158 3HG1 DVA A  10      -5.273  -3.279 -17.141  1.00  0.00           H  
ATOM    159 1HG2 DVA A  10      -4.631  -0.300 -16.802  1.00  0.00           H  
ATOM    160 2HG2 DVA A  10      -3.782  -1.603 -15.955  1.00  0.00           H  
ATOM    161 3HG2 DVA A  10      -4.521  -0.288 -15.041  1.00  0.00           H  
