# Supplementary material for: Accurate de novo design of membrane-traversing macrocycles
Source: Cell. 2022 Sep 15;185(19):3520–3532.e26. doi: 10.1016/j.cell.2022.07.019 (PMC9490236; doi:10.1016/j.cell.2022.07.019)
Supplement: Data S2. Amino acid sequences and computational models, related to Figures 1 and 3 [file mmc6.zip › Supplemental_Data_File_2/design_models/10-mers/D10.20.pdb]

LINK         N   PRO A   1                 C   LEU A  10                  1.35  
ATOM      1  N   PRO A   1       2.293   2.983  -1.346  1.00  0.00           N  
ATOM      2  CA  PRO A   1       3.264   3.645  -0.510  1.00  0.00           C  
ATOM      3  C   PRO A   1       4.646   3.101  -0.811  1.00  0.00           C  
ATOM      4  O   PRO A   1       4.803   1.926  -1.143  1.00  0.00           O  
ATOM      5  CB  PRO A   1       2.801   3.284   0.904  1.00  0.00           C  
ATOM      6  CG  PRO A   1       1.322   3.115   0.770  1.00  0.00           C  
ATOM      7  CD  PRO A   1       1.112   2.500  -0.590  1.00  0.00           C  
ATOM      8  HA  PRO A   1       3.157   4.717  -0.716  1.00  0.00           H  
ATOM      9 1HB  PRO A   1       3.308   2.366   1.245  1.00  0.00           H  
ATOM     10 2HB  PRO A   1       3.072   4.079   1.614  1.00  0.00           H  
ATOM     11 1HG  PRO A   1       0.936   2.480   1.582  1.00  0.00           H  
ATOM     12 2HG  PRO A   1       0.821   4.091   0.864  1.00  0.00           H  
ATOM     13 1HD  PRO A   1       1.085   1.401  -0.545  1.00  0.00           H  
ATOM     14 2HD  PRO A   1       0.178   2.947  -0.965  1.00  0.00           H  
ATOM     15  N   DLE A   2       5.685   3.928  -0.708  1.00  0.00           N  
ATOM     16  CA  DLE A   2       6.997   3.419  -1.090  1.00  0.00           C  
ATOM     17  C   DLE A   2       7.338   3.924  -2.484  1.00  0.00           C  
ATOM     18  O   DLE A   2       8.476   4.327  -2.726  1.00  0.00           O  
ATOM     19  CB  DLE A   2       8.096   3.891  -0.129  1.00  0.00           C  
ATOM     20  CG  DLE A   2       7.937   3.501   1.335  1.00  0.00           C  
ATOM     21  CD1 DLE A   2       8.957   4.278   2.131  1.00  0.00           C  
ATOM     22  CD2 DLE A   2       8.107   2.003   1.502  1.00  0.00           C  
ATOM     23  CN  DLE A   2       5.493   5.324  -0.360  1.00  0.00           C  
ATOM     24  HA  DLE A   2       6.971   2.333  -1.128  1.00  0.00           H  
ATOM     25 1HB  DLE A   2       8.284   4.944  -0.216  1.00  0.00           H  
ATOM     26 2HB  DLE A   2       9.014   3.399  -0.456  1.00  0.00           H  
ATOM     27  HG  DLE A   2       6.951   3.784   1.692  1.00  0.00           H  
ATOM     28 1HD1 DLE A   2       8.858   4.035   3.188  1.00  0.00           H  
ATOM     29 2HD1 DLE A   2       8.789   5.349   1.988  1.00  0.00           H  
ATOM     30 3HD1 DLE A   2       9.959   4.022   1.791  1.00  0.00           H  
ATOM     31 1HD2 DLE A   2       7.998   1.744   2.555  1.00  0.00           H  
ATOM     32 2HD2 DLE A   2       9.096   1.706   1.156  1.00  0.00           H  
ATOM     33 3HD2 DLE A   2       7.348   1.475   0.928  1.00  0.00           H  
ATOM     34 1HN  DLE A   2       6.390   5.819  -0.045  1.00  0.00           H  
ATOM     35 2HN  DLE A   2       4.795   5.432   0.453  1.00  0.00           H  
ATOM     36 3HN  DLE A   2       5.109   5.824  -1.237  1.00  0.00           H  
ATOM     37  N   ALA A   3       6.382   3.913  -3.415  1.00  0.00           N  
ATOM     38  CA  ALA A   3       6.729   4.392  -4.739  1.00  0.00           C  
ATOM     39  C   ALA A   3       7.204   5.852  -4.629  1.00  0.00           C  
ATOM     40  O   ALA A   3       6.632   6.615  -3.834  1.00  0.00           O  
ATOM     41  CB  ALA A   3       5.547   4.281  -5.689  1.00  0.00           C  
ATOM     42  H   ALA A   3       5.428   3.567  -3.229  1.00  0.00           H  
ATOM     43  HA  ALA A   3       7.516   3.757  -5.109  1.00  0.00           H  
ATOM     44 1HB  ALA A   3       5.840   4.623  -6.678  1.00  0.00           H  
ATOM     45 2HB  ALA A   3       5.225   3.241  -5.741  1.00  0.00           H  
ATOM     46 3HB  ALA A   3       4.735   4.876  -5.346  1.00  0.00           H  
ATOM     47  N   PRO A   4       8.228   6.273  -5.410  1.00  0.00           N  
ATOM     48  CA  PRO A   4       8.767   7.610  -5.414  1.00  0.00           C  
ATOM     49  C   PRO A   4       7.609   8.548  -5.611  1.00  0.00           C  
ATOM     50  O   PRO A   4       6.686   8.193  -6.342  1.00  0.00           O  
ATOM     51  CB  PRO A   4       9.699   7.605  -6.628  1.00  0.00           C  
ATOM     52  CG  PRO A   4      10.132   6.173  -6.754  1.00  0.00           C  
ATOM     53  CD  PRO A   4       8.917   5.356  -6.354  1.00  0.00           C  
ATOM     54  HA  PRO A   4       9.310   7.754  -4.474  1.00  0.00           H  
ATOM     55 1HB  PRO A   4       9.162   7.974  -7.519  1.00  0.00           H  
ATOM     56 2HB  PRO A   4      10.544   8.289  -6.459  1.00  0.00           H  
ATOM     57 1HG  PRO A   4      10.461   5.966  -7.786  1.00  0.00           H  
ATOM     58 2HG  PRO A   4      10.997   5.982  -6.102  1.00  0.00           H  
ATOM     59 1HD  PRO A   4       8.280   5.120  -7.218  1.00  0.00           H  
ATOM     60 2HD  PRO A   4       9.314   4.465  -5.851  1.00  0.00           H  
ATOM     61  N   DLE A   5       7.637   9.725  -4.989  1.00  0.00           N  
ATOM     62  CA  DLE A   5       6.501  10.612  -5.135  1.00  0.00           C  
ATOM     63  C   DLE A   5       5.919  10.826  -3.752  1.00  0.00           C  
ATOM     64  O   DLE A   5       5.497  11.929  -3.400  1.00  0.00           O  
ATOM     65  CB  DLE A   5       6.935  11.949  -5.756  1.00  0.00           C  
ATOM     66  CG  DLE A   5       7.533  11.868  -7.178  1.00  0.00           C  
ATOM     67  CD1 DLE A   5       8.089  13.221  -7.541  1.00  0.00           C  
ATOM     68  CD2 DLE A   5       6.488  11.425  -8.173  1.00  0.00           C  
ATOM     69  CN  DLE A   5       8.744  10.119  -4.115  1.00  0.00           C  
ATOM     70  HA  DLE A   5       5.737  10.141  -5.745  1.00  0.00           H  
ATOM     71 1HB  DLE A   5       7.633  12.469  -5.120  1.00  0.00           H  
ATOM     72 2HB  DLE A   5       6.043  12.574  -5.830  1.00  0.00           H  
ATOM     73  HG  DLE A   5       8.357  11.155  -7.189  1.00  0.00           H  
ATOM     74 1HD1 DLE A   5       8.534  13.178  -8.534  1.00  0.00           H  
ATOM     75 2HD1 DLE A   5       8.851  13.507  -6.816  1.00  0.00           H  
ATOM     76 3HD1 DLE A   5       7.288  13.959  -7.534  1.00  0.00           H  
ATOM     77 1HD2 DLE A   5       6.934  11.380  -9.165  1.00  0.00           H  
ATOM     78 2HD2 DLE A   5       5.664  12.136  -8.177  1.00  0.00           H  
ATOM     79 3HD2 DLE A   5       6.113  10.437  -7.912  1.00  0.00           H  
ATOM     80 1HN  DLE A   5       8.666  11.136  -3.765  1.00  0.00           H  
ATOM     81 2HN  DLE A   5       9.684  10.025  -4.637  1.00  0.00           H  
ATOM     82 3HN  DLE A   5       8.755   9.487  -3.245  1.00  0.00           H  
ATOM     83  N   DPH A   6       5.873   9.763  -2.948  1.00  0.00           N  
ATOM     84  CA  DPH A   6       5.392   9.901  -1.581  1.00  0.00           C  
ATOM     85  C   DPH A   6       3.872   9.830  -1.534  1.00  0.00           C  
ATOM     86  O   DPH A   6       3.280   8.875  -1.019  1.00  0.00           O  
ATOM     87  CB  DPH A   6       5.943   8.773  -0.739  1.00  0.00           C  
ATOM     88  CG  DPH A   6       7.429   8.713  -0.621  1.00  0.00           C  
ATOM     89  CD1 DPH A   6       8.126   7.697  -1.255  1.00  0.00           C  
ATOM     90  CD2 DPH A   6       8.141   9.649   0.094  1.00  0.00           C  
ATOM     91  CE1 DPH A   6       9.477   7.602  -1.180  1.00  0.00           C  
ATOM     92  CE2 DPH A   6       9.516   9.562   0.174  1.00  0.00           C  
ATOM     93  CZ  DPH A   6      10.184   8.535  -0.466  1.00  0.00           C  
ATOM     94  H   DPH A   6       6.193   8.835  -3.264  1.00  0.00           H  
ATOM     95  HA  DPH A   6       5.718  10.863  -1.185  1.00  0.00           H  
ATOM     96 1HB  DPH A   6       5.633   7.891  -1.216  1.00  0.00           H  
ATOM     97 2HB  DPH A   6       5.509   8.794   0.258  1.00  0.00           H  
ATOM     98  HD1 DPH A   6       7.589   6.953  -1.817  1.00  0.00           H  
ATOM     99  HD2 DPH A   6       7.613  10.460   0.598  1.00  0.00           H  
ATOM    100  HE1 DPH A   6       9.989   6.781  -1.691  1.00  0.00           H  
ATOM    101  HE2 DPH A   6      10.079  10.305   0.743  1.00  0.00           H  
ATOM    102  HZ  DPH A   6      11.270   8.467  -0.401  1.00  0.00           H  
ATOM    103  N   LEU A   7       3.236  10.831  -2.116  1.00  0.00           N  
ATOM    104  CA  LEU A   7       1.784  10.864  -2.245  1.00  0.00           C  
ATOM    105  C   LEU A   7       1.394  10.051  -3.471  1.00  0.00           C  
ATOM    106  O   LEU A   7       1.035  10.602  -4.515  1.00  0.00           O  
ATOM    107  CB  LEU A   7       1.290  12.308  -2.390  1.00  0.00           C  
ATOM    108  CG  LEU A   7       1.625  13.281  -1.219  1.00  0.00           C  
ATOM    109  CD1 LEU A   7       1.135  14.676  -1.588  1.00  0.00           C  
ATOM    110  CD2 LEU A   7       0.966  12.805   0.082  1.00  0.00           C  
ATOM    111  H   LEU A   7       3.826  11.567  -2.514  1.00  0.00           H  
ATOM    112  HA  LEU A   7       1.332  10.392  -1.377  1.00  0.00           H  
ATOM    113 1HB  LEU A   7       1.728  12.724  -3.297  1.00  0.00           H  
ATOM    114 2HB  LEU A   7       0.208  12.291  -2.513  1.00  0.00           H  
ATOM    115  HG  LEU A   7       2.705  13.325  -1.080  1.00  0.00           H  
ATOM    116 1HD1 LEU A   7       1.377  15.372  -0.785  1.00  0.00           H  
ATOM    117 2HD1 LEU A   7       1.624  14.999  -2.508  1.00  0.00           H  
ATOM    118 3HD1 LEU A   7       0.056  14.656  -1.739  1.00  0.00           H  
ATOM    119 1HD2 LEU A   7       1.209  13.503   0.883  1.00  0.00           H  
ATOM    120 2HD2 LEU A   7      -0.116  12.767  -0.049  1.00  0.00           H  
ATOM    121 3HD2 LEU A   7       1.331  11.819   0.353  1.00  0.00           H  
ATOM    122  N   VAL A   8       1.515   8.737  -3.325  1.00  0.00           N  
ATOM    123  CA  VAL A   8       1.352   7.801  -4.423  1.00  0.00           C  
ATOM    124  C   VAL A   8       0.349   6.689  -4.150  1.00  0.00           C  
ATOM    125  O   VAL A   8       0.053   6.417  -2.989  1.00  0.00           O  
ATOM    126  CB  VAL A   8       2.717   7.122  -4.675  1.00  0.00           C  
ATOM    127  CG1 VAL A   8       3.717   8.128  -5.045  1.00  0.00           C  
ATOM    128  CG2 VAL A   8       3.152   6.362  -3.382  1.00  0.00           C  
ATOM    129  H   VAL A   8       1.808   8.428  -2.394  1.00  0.00           H  
ATOM    130  HA  VAL A   8       1.045   8.398  -5.276  1.00  0.00           H  
ATOM    131  HB  VAL A   8       2.648   6.430  -5.489  1.00  0.00           H  
ATOM    132 1HG1 VAL A   8       4.657   7.634  -5.209  1.00  0.00           H  
ATOM    133 2HG1 VAL A   8       3.408   8.644  -5.950  1.00  0.00           H  
ATOM    134 3HG1 VAL A   8       3.815   8.828  -4.260  1.00  0.00           H  
ATOM    135 1HG2 VAL A   8       4.104   5.887  -3.524  1.00  0.00           H  
ATOM    136 2HG2 VAL A   8       3.241   7.045  -2.571  1.00  0.00           H  
ATOM    137 3HG2 VAL A   8       2.422   5.605  -3.123  1.00  0.00           H  
ATOM    138  N   LEU A   9      -0.168   6.011  -5.203  1.00  0.00           N  
ATOM    139  CA  LEU A   9      -1.092   4.899  -4.913  1.00  0.00           C  
ATOM    140  C   LEU A   9      -0.474   3.803  -4.029  1.00  0.00           C  
ATOM    141  O   LEU A   9      -1.101   3.434  -3.036  1.00  0.00           O  
ATOM    142  CB  LEU A   9      -1.685   4.218  -6.179  1.00  0.00           C  
ATOM    143  CG  LEU A   9      -2.640   3.033  -5.935  1.00  0.00           C  
ATOM    144  CD1 LEU A   9      -3.873   3.481  -5.169  1.00  0.00           C  
ATOM    145  CD2 LEU A   9      -2.999   2.434  -7.269  1.00  0.00           C  
ATOM    146  CN  LEU A   9      -0.033   6.507  -6.597  1.00  0.00           C  
ATOM    147  HA  LEU A   9      -1.925   5.331  -4.361  1.00  0.00           H  
ATOM    148 1HB  LEU A   9      -2.255   4.955  -6.746  1.00  0.00           H  
ATOM    149 2HB  LEU A   9      -0.924   3.804  -6.808  1.00  0.00           H  
ATOM    150  HG  LEU A   9      -2.143   2.280  -5.339  1.00  0.00           H  
ATOM    151 1HD1 LEU A   9      -4.526   2.624  -5.013  1.00  0.00           H  
ATOM    152 2HD1 LEU A   9      -3.594   3.886  -4.201  1.00  0.00           H  
ATOM    153 3HD1 LEU A   9      -4.402   4.241  -5.741  1.00  0.00           H  
ATOM    154 1HD2 LEU A   9      -3.659   1.579  -7.118  1.00  0.00           H  
ATOM    155 2HD2 LEU A   9      -3.505   3.180  -7.884  1.00  0.00           H  
ATOM    156 3HD2 LEU A   9      -2.088   2.105  -7.771  1.00  0.00           H  
ATOM    157 1HN  LEU A   9      -0.132   5.738  -7.343  1.00  0.00           H  
ATOM    158 2HN  LEU A   9      -0.805   7.241  -6.785  1.00  0.00           H  
ATOM    159 3HN  LEU A   9       0.921   6.964  -6.776  1.00  0.00           H  
ATOM    160  N   LEU A  10       0.721   3.241  -4.349  1.00  0.00           N  
ATOM    161  CA  LEU A  10       1.201   2.206  -3.439  1.00  0.00           C  
ATOM    162  C   LEU A  10       2.404   2.767  -2.675  1.00  0.00           C  
ATOM    163  O   LEU A  10       3.459   3.018  -3.257  1.00  0.00           O  
ATOM    164  CB  LEU A  10       1.597   0.936  -4.202  1.00  0.00           C  
ATOM    165  CG  LEU A  10       0.455   0.290  -5.055  1.00  0.00           C  
ATOM    166  CD1 LEU A  10       1.010  -0.919  -5.750  1.00  0.00           C  
ATOM    167  CD2 LEU A  10      -0.746  -0.084  -4.182  1.00  0.00           C  
ATOM    168  CN  LEU A  10       1.524   3.595  -5.502  1.00  0.00           C  
ATOM    169  HA  LEU A  10       0.415   1.932  -2.768  1.00  0.00           H  
ATOM    170 1HB  LEU A  10       2.484   1.088  -4.799  1.00  0.00           H  
ATOM    171 2HB  LEU A  10       1.862   0.189  -3.449  1.00  0.00           H  
ATOM    172  HG  LEU A  10       0.130   0.991  -5.819  1.00  0.00           H  
ATOM    173 1HD1 LEU A  10       0.235  -1.368  -6.370  1.00  0.00           H  
ATOM    174 2HD1 LEU A  10       1.849  -0.622  -6.379  1.00  0.00           H  
ATOM    175 3HD1 LEU A  10       1.349  -1.643  -5.011  1.00  0.00           H  
ATOM    176 1HD2 LEU A  10      -1.513  -0.532  -4.812  1.00  0.00           H  
ATOM    177 2HD2 LEU A  10      -0.439  -0.798  -3.421  1.00  0.00           H  
ATOM    178 3HD2 LEU A  10      -1.169   0.791  -3.701  1.00  0.00           H  
ATOM    179 1HN  LEU A  10       2.410   4.150  -5.220  1.00  0.00           H  
ATOM    180 2HN  LEU A  10       1.832   2.699  -6.022  1.00  0.00           H  
ATOM    181 3HN  LEU A  10       0.925   4.201  -6.170  1.00  0.00           H  
TER                                                                             
CONECT    1  162                                                                
CONECT    3   15                                                                
CONECT   15    3   16   23                                                      
CONECT   16   15   17   19   24                                                 
CONECT   17   16   18   37                                                      
CONECT   18   17                                                                
CONECT   19   16   20   25   26                                                 
CONECT   20   19   21   22   27                                                 
CONECT   21   20   28   29   30                                                 
CONECT   22   20   31   32   33                                                 
CONECT   23   15   34   35   36                                                 
CONECT   24   16                                                                
CONECT   25   19                                                                
CONECT   26   19                                                                
CONECT   27   20                                                                
CONECT   28   21                                                                
CONECT   29   21                                                                
CONECT   30   21                                                                
CONECT   31   22                                                                
CONECT   32   22                                                                
CONECT   33   22                                                                
CONECT   34   23                                                                
CONECT   35   23                                                                
CONECT   36   23                                                                
CONECT   37   17                                                                
CONECT   49   61                                                                
CONECT   61   49   62   69                                                      
CONECT   62   61   63   65   70                                                 
CONECT   63   62   64   83                                                      
CONECT   64   63                                                                
CONECT   65   62   66   71   72                                                 
CONECT   66   65   67   68   73                                                 
CONECT   67   66   74   75   76                                                 
CONECT   68   66   77   78   79                                                 
CONECT   69   61   80   81   82                                                 
CONECT   70   62                                                                
CONECT   71   65                                                                
CONECT   72   65                                                                
CONECT   73   66                                                                
CONECT   74   67                                                                
CONECT   75   67                                                                
CONECT   76   67                                                                
CONECT   77   68                                                                
CONECT   78   68                                                                
CONECT   79   68                                                                
CONECT   80   69                                                                
CONECT   81   69                                                                
CONECT   82   69                                                                
CONECT   83   63   84   94                                                      
CONECT   84   83   85   87   95                                                 
CONECT   85   84   86  103                                                      
CONECT   86   85                                                                
CONECT   87   84   88   96   97                                                 
CONECT   88   87   89   90                                                      
CONECT   89   88   91   98                                                      
CONECT   90   88   92   99                                                      
CONECT   91   89   93  100                                                      
CONECT   92   90   93  101                                                      
CONECT   93   91   92  102                                                      
CONECT   94   83                                                                
CONECT   95   84                                                                
CONECT   96   87                                                                
CONECT   97   87                                                                
CONECT   98   89                                                                
CONECT   99   90                                                                
CONECT  100   91                                                                
CONECT  101   92                                                                
CONECT  102   93                                                                
CONECT  103   85                                                                
CONECT  124  138                                                                
CONECT  138  124  139  146                                                      
CONECT  139  138  140  142  147                                                 
CONECT  140  139  141  160                                                      
CONECT  141  140                                                                
CONECT  142  139  143  148  149                                                 
CONECT  143  142  144  145  150                                                 
CONECT  144  143  151  152  153                                                 
CONECT  145  143  154  155  156                                                 
CONECT  146  138  157  158  159                                                 
CONECT  147  139                                                                
CONECT  148  142                                                                
CONECT  149  142                                                                
CONECT  150  143                                                                
CONECT  151  144                                                                
CONECT  152  144                                                                
CONECT  153  144                                                                
CONECT  154  145                                                                
CONECT  155  145                                                                
CONECT  156  145                                                                
CONECT  157  146                                                                
CONECT  158  146                                                                
CONECT  159  146                                                                
CONECT  160  140  161  168                                                      
CONECT  161  160  162  164  169                                                 
CONECT  162    1  161  163                                                      
CONECT  163  162                                                                
CONECT  164  161  165  170  171                                                 
CONECT  165  164  166  167  172                                                 
CONECT  166  165  173  174  175                                                 
CONECT  167  165  176  177  178                                                 
CONECT  168  160  179  180  181                                                 
CONECT  169  161                                                                
CONECT  170  164                                                                
CONECT  171  164                                                                
CONECT  172  165                                                                
CONECT  173  166                                                                
CONECT  174  166                                                                
CONECT  175  166                                                                
CONECT  176  167                                                                
CONECT  177  167                                                                
CONECT  178  167                                                                
CONECT  179  168                                                                
CONECT  180  168                                                                
CONECT  181  168                                                                
C6s 0
EPSA 100.138
end_unsatselection_count 0
nme_count 4
nme_count2 4
score 4.803
silent_score 4.803
time 43
