# Supplementary material for: Accurate de novo design of membrane-traversing macrocycles
Source: Cell. 2022 Sep 15;185(19):3520–3532.e26. doi: 10.1016/j.cell.2022.07.019 (PMC9490236; doi:10.1016/j.cell.2022.07.019)
Supplement: Data S2. Amino acid sequences and computational models, related to Figures 1 and 3 [file mmc6.zip › Supplemental_Data_File_2/design_models/10-mers/D10.24.pdb]

LINK         N   PHE A   1                 C   LEU A  10                  1.33  
ATOM      1  N   PHE A   1       1.811  11.118 -10.083  1.00  0.00           N  
ATOM      2  CA  PHE A   1       0.391  11.464 -10.022  1.00  0.00           C  
ATOM      3  C   PHE A   1      -0.280  11.207 -11.372  1.00  0.00           C  
ATOM      4  O   PHE A   1      -0.004  11.895 -12.354  1.00  0.00           O  
ATOM      5  CB  PHE A   1       0.211  12.929  -9.638  1.00  0.00           C  
ATOM      6  CG  PHE A   1      -1.229  13.361  -9.434  1.00  0.00           C  
ATOM      7  CD1 PHE A   1      -1.853  13.278  -8.191  1.00  0.00           C  
ATOM      8  CD2 PHE A   1      -1.965  13.850 -10.497  1.00  0.00           C  
ATOM      9  CE1 PHE A   1      -3.150  13.679  -8.025  1.00  0.00           C  
ATOM     10  CE2 PHE A   1      -3.270  14.245 -10.331  1.00  0.00           C  
ATOM     11  CZ  PHE A   1      -3.862  14.162  -9.093  1.00  0.00           C  
ATOM     12  H   PHE A   1       2.499  11.827  -9.875  1.00  0.00           H  
ATOM     13  HA  PHE A   1      -0.091  10.865  -9.270  1.00  0.00           H  
ATOM     14 1HB  PHE A   1       0.760  13.130  -8.726  1.00  0.00           H  
ATOM     15 2HB  PHE A   1       0.651  13.558 -10.409  1.00  0.00           H  
ATOM     16  HD1 PHE A   1      -1.325  12.904  -7.345  1.00  0.00           H  
ATOM     17  HD2 PHE A   1      -1.495  13.920 -11.486  1.00  0.00           H  
ATOM     18  HE1 PHE A   1      -3.622  13.610  -7.044  1.00  0.00           H  
ATOM     19  HE2 PHE A   1      -3.835  14.627 -11.180  1.00  0.00           H  
ATOM     20  HZ  PHE A   1      -4.896  14.476  -8.961  1.00  0.00           H  
ATOM     21  N   GLY A   2      -1.173  10.214 -11.445  1.00  0.00           N  
ATOM     22  CA  GLY A   2      -1.832   9.863 -12.703  1.00  0.00           C  
ATOM     23  C   GLY A   2      -1.038   8.861 -13.554  1.00  0.00           C  
ATOM     24  O   GLY A   2      -1.462   8.486 -14.649  1.00  0.00           O  
ATOM     25  H   GLY A   2      -1.379   9.628 -10.630  1.00  0.00           H  
ATOM     26 1HA  GLY A   2      -2.811   9.441 -12.474  1.00  0.00           H  
ATOM     27 2HA  GLY A   2      -2.006  10.770 -13.279  1.00  0.00           H  
ATOM     28  N   VAL A   3       0.104   8.430 -13.036  1.00  0.00           N  
ATOM     29  CA  VAL A   3       0.991   7.477 -13.683  1.00  0.00           C  
ATOM     30  C   VAL A   3       0.833   6.155 -12.950  1.00  0.00           C  
ATOM     31  O   VAL A   3       0.655   5.104 -13.565  1.00  0.00           O  
ATOM     32  CB  VAL A   3       2.454   7.942 -13.621  1.00  0.00           C  
ATOM     33  CG1 VAL A   3       3.367   6.907 -14.252  1.00  0.00           C  
ATOM     34  CG2 VAL A   3       2.578   9.301 -14.281  1.00  0.00           C  
ATOM     35  H   VAL A   3       0.368   8.794 -12.127  1.00  0.00           H  
ATOM     36  HA  VAL A   3       0.694   7.350 -14.724  1.00  0.00           H  
ATOM     37  HB  VAL A   3       2.745   8.016 -12.607  1.00  0.00           H  
ATOM     38 1HG1 VAL A   3       4.398   7.244 -14.180  1.00  0.00           H  
ATOM     39 2HG1 VAL A   3       3.268   5.949 -13.738  1.00  0.00           H  
ATOM     40 3HG1 VAL A   3       3.100   6.781 -15.302  1.00  0.00           H  
ATOM     41 1HG2 VAL A   3       3.611   9.646 -14.216  1.00  0.00           H  
ATOM     42 2HG2 VAL A   3       2.282   9.225 -15.327  1.00  0.00           H  
ATOM     43 3HG2 VAL A   3       1.928  10.018 -13.771  1.00  0.00           H  
ATOM     44  N   ALA A   4       0.904   6.218 -11.618  1.00  0.00           N  
ATOM     45  CA  ALA A   4       0.757   5.038 -10.774  1.00  0.00           C  
ATOM     46  C   ALA A   4      -0.232   5.315  -9.638  1.00  0.00           C  
ATOM     47  O   ALA A   4       0.163   5.288  -8.474  1.00  0.00           O  
ATOM     48  CB  ALA A   4       2.092   4.650 -10.181  1.00  0.00           C  
ATOM     49  H   ALA A   4       1.080   7.127 -11.187  1.00  0.00           H  
ATOM     50  HA  ALA A   4       0.400   4.207 -11.379  1.00  0.00           H  
ATOM     51 1HB  ALA A   4       1.972   3.760  -9.564  1.00  0.00           H  
ATOM     52 2HB  ALA A   4       2.800   4.444 -10.985  1.00  0.00           H  
ATOM     53 3HB  ALA A   4       2.458   5.461  -9.568  1.00  0.00           H  
ATOM     54  N   DLE A   5      -1.514   5.590  -9.936  1.00  0.00           N  
ATOM     55  CA  DLE A   5      -2.369   5.953  -8.811  1.00  0.00           C  
ATOM     56  C   DLE A   5      -2.176   7.440  -8.653  1.00  0.00           C  
ATOM     57  O   DLE A   5      -2.034   8.109  -9.681  1.00  0.00           O  
ATOM     58  CB  DLE A   5      -3.858   5.625  -9.020  1.00  0.00           C  
ATOM     59  CG  DLE A   5      -4.230   4.126  -9.232  1.00  0.00           C  
ATOM     60  CD1 DLE A   5      -5.731   4.023  -9.279  1.00  0.00           C  
ATOM     61  CD2 DLE A   5      -3.640   3.267  -8.120  1.00  0.00           C  
ATOM     62  CN  DLE A   5      -2.017   5.708 -11.315  1.00  0.00           C  
ATOM     63  HA  DLE A   5      -2.018   5.430  -7.937  1.00  0.00           H  
ATOM     64 1HB  DLE A   5      -4.272   6.228  -9.822  1.00  0.00           H  
ATOM     65 2HB  DLE A   5      -4.385   5.928  -8.119  1.00  0.00           H  
ATOM     66  HG  DLE A   5      -3.850   3.770 -10.180  1.00  0.00           H  
ATOM     67 1HD1 DLE A   5      -6.019   2.984  -9.442  1.00  0.00           H  
ATOM     68 2HD1 DLE A   5      -6.112   4.636 -10.095  1.00  0.00           H  
ATOM     69 3HD1 DLE A   5      -6.152   4.370  -8.337  1.00  0.00           H  
ATOM     70 1HD2 DLE A   5      -3.925   2.228  -8.282  1.00  0.00           H  
ATOM     71 2HD2 DLE A   5      -4.022   3.600  -7.156  1.00  0.00           H  
ATOM     72 3HD2 DLE A   5      -2.556   3.331  -8.122  1.00  0.00           H  
ATOM     73 1HN  DLE A   5      -3.056   5.470 -11.425  1.00  0.00           H  
ATOM     74 2HN  DLE A   5      -1.498   5.046 -11.981  1.00  0.00           H  
ATOM     75 3HN  DLE A   5      -1.873   6.720 -11.656  1.00  0.00           H  
ATOM     76  N   LEU A   6      -2.153   7.967  -7.420  1.00  0.00           N  
ATOM     77  CA  LEU A   6      -1.989   9.403  -7.241  1.00  0.00           C  
ATOM     78  C   LEU A   6      -0.821   9.708  -6.284  1.00  0.00           C  
ATOM     79  O   LEU A   6      -1.084  10.200  -5.187  1.00  0.00           O  
ATOM     80  CB  LEU A   6      -3.284   9.996  -6.662  1.00  0.00           C  
ATOM     81  CG  LEU A   6      -4.595   9.800  -7.503  1.00  0.00           C  
ATOM     82  CD1 LEU A   6      -5.714  10.485  -6.776  1.00  0.00           C  
ATOM     83  CD2 LEU A   6      -4.465  10.346  -8.919  1.00  0.00           C  
ATOM     84  CN  LEU A   6      -2.270   7.140  -6.220  1.00  0.00           C  
ATOM     85  HA  LEU A   6      -1.796   9.871  -8.197  1.00  0.00           H  
ATOM     86 1HB  LEU A   6      -3.468   9.599  -5.672  1.00  0.00           H  
ATOM     87 2HB  LEU A   6      -3.138  11.067  -6.556  1.00  0.00           H  
ATOM     88  HG  LEU A   6      -4.828   8.738  -7.556  1.00  0.00           H  
ATOM     89 1HD1 LEU A   6      -6.645  10.338  -7.322  1.00  0.00           H  
ATOM     90 2HD1 LEU A   6      -5.810  10.065  -5.775  1.00  0.00           H  
ATOM     91 3HD1 LEU A   6      -5.502  11.551  -6.704  1.00  0.00           H  
ATOM     92 1HD2 LEU A   6      -5.399  10.187  -9.450  1.00  0.00           H  
ATOM     93 2HD2 LEU A   6      -4.258  11.384  -8.888  1.00  0.00           H  
ATOM     94 3HD2 LEU A   6      -3.681   9.851  -9.453  1.00  0.00           H  
ATOM     95 1HN  LEU A   6      -2.252   7.730  -5.313  1.00  0.00           H  
ATOM     96 2HN  LEU A   6      -3.192   6.583  -6.231  1.00  0.00           H  
ATOM     97 3HN  LEU A   6      -1.434   6.454  -6.177  1.00  0.00           H  
ATOM     98  N   LEU A   7       0.447   9.432  -6.656  1.00  0.00           N  
ATOM     99  CA  LEU A   7       1.561   9.644  -5.717  1.00  0.00           C  
ATOM    100  C   LEU A   7       2.682  10.648  -6.140  1.00  0.00           C  
ATOM    101  O   LEU A   7       3.792  10.222  -6.463  1.00  0.00           O  
ATOM    102  CB  LEU A   7       2.249   8.303  -5.414  1.00  0.00           C  
ATOM    103  CG  LEU A   7       1.354   7.231  -4.810  1.00  0.00           C  
ATOM    104  CD1 LEU A   7       1.813   5.866  -5.305  1.00  0.00           C  
ATOM    105  CD2 LEU A   7       1.404   7.331  -3.315  1.00  0.00           C  
ATOM    106  CN  LEU A   7       0.729   8.598  -7.791  1.00  0.00           C  
ATOM    107  HA  LEU A   7       1.136   9.976  -4.777  1.00  0.00           H  
ATOM    108 1HB  LEU A   7       2.730   7.900  -6.296  1.00  0.00           H  
ATOM    109 2HB  LEU A   7       3.034   8.499  -4.682  1.00  0.00           H  
ATOM    110  HG  LEU A   7       0.350   7.377  -5.118  1.00  0.00           H  
ATOM    111 1HD1 LEU A   7       1.172   5.093  -4.883  1.00  0.00           H  
ATOM    112 2HD1 LEU A   7       1.753   5.824  -6.395  1.00  0.00           H  
ATOM    113 3HD1 LEU A   7       2.841   5.694  -4.996  1.00  0.00           H  
ATOM    114 1HD2 LEU A   7       0.758   6.570  -2.879  1.00  0.00           H  
ATOM    115 2HD2 LEU A   7       2.426   7.181  -2.969  1.00  0.00           H  
ATOM    116 3HD2 LEU A   7       1.056   8.318  -3.006  1.00  0.00           H  
ATOM    117 1HN  LEU A   7       1.735   8.722  -8.105  1.00  0.00           H  
ATOM    118 2HN  LEU A   7       0.102   8.818  -8.617  1.00  0.00           H  
ATOM    119 3HN  LEU A   7       0.583   7.563  -7.530  1.00  0.00           H  
ATOM    120  N   DPH A   8       2.416  11.971  -6.137  1.00  0.00           N  
ATOM    121  CA  DPH A   8       3.498  12.941  -6.441  1.00  0.00           C  
ATOM    122  C   DPH A   8       4.043  12.890  -7.863  1.00  0.00           C  
ATOM    123  O   DPH A   8       3.293  13.181  -8.795  1.00  0.00           O  
ATOM    124  CB  DPH A   8       3.104  14.410  -6.225  1.00  0.00           C  
ATOM    125  CG  DPH A   8       4.255  15.305  -6.470  1.00  0.00           C  
ATOM    126  CD1 DPH A   8       5.267  15.422  -5.540  1.00  0.00           C  
ATOM    127  CD2 DPH A   8       4.345  16.019  -7.649  1.00  0.00           C  
ATOM    128  CE1 DPH A   8       6.344  16.238  -5.780  1.00  0.00           C  
ATOM    129  CE2 DPH A   8       5.419  16.834  -7.893  1.00  0.00           C  
ATOM    130  CZ  DPH A   8       6.421  16.944  -6.957  1.00  0.00           C  
ATOM    131  CN  DPH A   8       1.061  12.430  -5.861  1.00  0.00           C  
ATOM    132  HA  DPH A   8       4.276  12.725  -5.726  1.00  0.00           H  
ATOM    133 1HB  DPH A   8       2.766  14.581  -5.201  1.00  0.00           H  
ATOM    134 2HB  DPH A   8       2.323  14.712  -6.925  1.00  0.00           H  
ATOM    135  HD1 DPH A   8       5.206  14.858  -4.609  1.00  0.00           H  
ATOM    136  HD2 DPH A   8       3.548  15.923  -8.394  1.00  0.00           H  
ATOM    137  HE1 DPH A   8       7.140  16.324  -5.040  1.00  0.00           H  
ATOM    138  HE2 DPH A   8       5.479  17.392  -8.828  1.00  0.00           H  
ATOM    139  HZ  DPH A   8       7.276  17.591  -7.150  1.00  0.00           H  
ATOM    140 1HN  DPH A   8       0.923  13.492  -5.858  1.00  0.00           H  
ATOM    141 2HN  DPH A   8       0.718  12.071  -4.904  1.00  0.00           H  
ATOM    142 3HN  DPH A   8       0.438  12.029  -6.627  1.00  0.00           H  
ATOM    143  N   PRO A   9       5.325  12.528  -8.092  1.00  0.00           N  
ATOM    144  CA  PRO A   9       5.929  12.411  -9.406  1.00  0.00           C  
ATOM    145  C   PRO A   9       5.177  11.435 -10.292  1.00  0.00           C  
ATOM    146  O   PRO A   9       5.290  11.488 -11.515  1.00  0.00           O  
ATOM    147  CB  PRO A   9       7.336  11.887  -9.093  1.00  0.00           C  
ATOM    148  CG  PRO A   9       7.609  12.338  -7.680  1.00  0.00           C  
ATOM    149  CD  PRO A   9       6.277  12.236  -6.980  1.00  0.00           C  
ATOM    150  HA  PRO A   9       5.970  13.407  -9.871  1.00  0.00           H  
ATOM    151 1HB  PRO A   9       7.357  10.790  -9.204  1.00  0.00           H  
ATOM    152 2HB  PRO A   9       8.055  12.295  -9.818  1.00  0.00           H  
ATOM    153 1HG  PRO A   9       8.381  11.702  -7.218  1.00  0.00           H  
ATOM    154 2HG  PRO A   9       8.002  13.367  -7.680  1.00  0.00           H  
ATOM    155 1HD  PRO A   9       6.120  11.220  -6.582  1.00  0.00           H  
ATOM    156 2HD  PRO A   9       6.284  12.992  -6.208  1.00  0.00           H  
ATOM    157  N   LEU A  10       4.436  10.520  -9.673  1.00  0.00           N  
ATOM    158  CA  LEU A  10       3.675   9.558 -10.423  1.00  0.00           C  
ATOM    159  C   LEU A  10       2.187   9.885 -10.407  1.00  0.00           C  
ATOM    160  O   LEU A  10       1.350   9.027 -10.688  1.00  0.00           O  
ATOM    161  CB  LEU A  10       3.946   8.156  -9.865  1.00  0.00           C  
ATOM    162  CG  LEU A  10       5.397   7.643  -9.954  1.00  0.00           C  
ATOM    163  CD1 LEU A  10       5.479   6.303  -9.249  1.00  0.00           C  
ATOM    164  CD2 LEU A  10       5.824   7.492 -11.412  1.00  0.00           C  
ATOM    165  H   LEU A  10       4.403  10.494  -8.664  1.00  0.00           H  
ATOM    166  HA  LEU A  10       3.995   9.606 -11.457  1.00  0.00           H  
ATOM    167 1HB  LEU A  10       3.707   8.160  -8.812  1.00  0.00           H  
ATOM    168 2HB  LEU A  10       3.307   7.449 -10.367  1.00  0.00           H  
ATOM    169  HG  LEU A  10       6.063   8.343  -9.447  1.00  0.00           H  
ATOM    170 1HD1 LEU A  10       6.503   5.934  -9.289  1.00  0.00           H  
ATOM    171 2HD1 LEU A  10       5.176   6.419  -8.207  1.00  0.00           H  
ATOM    172 3HD1 LEU A  10       4.827   5.593  -9.738  1.00  0.00           H  
ATOM    173 1HD2 LEU A  10       6.847   7.118 -11.448  1.00  0.00           H  
ATOM    174 2HD2 LEU A  10       5.165   6.783 -11.904  1.00  0.00           H  
ATOM    175 3HD2 LEU A  10       5.785   8.446 -11.928  1.00  0.00           H  
TER                                                                             
CONECT   46   54                                                                
CONECT   54   46   55   62                                                      
CONECT   55   54   56   58   63                                                 
CONECT   56   55   57   76                                                      
CONECT   57   56                                                                
CONECT   58   55   59   64   65                                                 
CONECT   59   58   60   61   66                                                 
CONECT   60   59   67   68   69                                                 
CONECT   61   59   70   71   72                                                 
CONECT   62   54   73   74   75                                                 
CONECT   63   55                                                                
CONECT   64   58                                                                
CONECT   65   58                                                                
CONECT   66   59                                                                
CONECT   67   60                                                                
CONECT   68   60                                                                
CONECT   69   60                                                                
CONECT   70   61                                                                
CONECT   71   61                                                                
CONECT   72   61                                                                
CONECT   73   62                                                                
CONECT   74   62                                                                
CONECT   75   62                                                                
CONECT   76   56   77   84                                                      
CONECT   77   76   78   80   85                                                 
CONECT   78   77   79   98                                                      
CONECT   79   78                                                                
CONECT   80   77   81   86   87                                                 
CONECT   81   80   82   83   88                                                 
CONECT   82   81   89   90   91                                                 
CONECT   83   81   92   93   94                                                 
CONECT   84   76   95   96   97                                                 
CONECT   85   77                                                                
CONECT   86   80                                                                
CONECT   87   80                                                                
CONECT   88   81                                                                
CONECT   89   82                                                                
CONECT   90   82                                                                
CONECT   91   82                                                                
CONECT   92   83                                                                
CONECT   93   83                                                                
CONECT   94   83                                                                
CONECT   95   84                                                                
CONECT   96   84                                                                
CONECT   97   84                                                                
CONECT   98   78   99  106                                                      
CONECT   99   98  100  102  107                                                 
CONECT  100   99  101  120                                                      
CONECT  101  100                                                                
CONECT  102   99  103  108  109                                                 
CONECT  103  102  104  105  110                                                 
CONECT  104  103  111  112  113                                                 
CONECT  105  103  114  115  116                                                 
CONECT  106   98  117  118  119                                                 
CONECT  107   99                                                                
CONECT  108  102                                                                
CONECT  109  102                                                                
CONECT  110  103                                                                
CONECT  111  104                                                                
CONECT  112  104                                                                
CONECT  113  104                                                                
CONECT  114  105                                                                
CONECT  115  105                                                                
CONECT  116  105                                                                
CONECT  117  106                                                                
CONECT  118  106                                                                
CONECT  119  106                                                                
CONECT  120  100  121  131                                                      
CONECT  121  120  122  124  132                                                 
CONECT  122  121  123  143                                                      
CONECT  123  122                                                                
CONECT  124  121  125  133  134                                                 
CONECT  125  124  126  127                                                      
CONECT  126  125  128  135                                                      
CONECT  127  125  129  136                                                      
CONECT  128  126  130  137                                                      
CONECT  129  127  130  138                                                      
CONECT  130  128  129  139                                                      
CONECT  131  120  140  141  142                                                 
CONECT  132  121                                                                
CONECT  133  124                                                                
CONECT  134  124                                                                
CONECT  135  126                                                                
CONECT  136  127                                                                
CONECT  137  128                                                                
CONECT  138  129                                                                
CONECT  139  130                                                                
CONECT  140  131                                                                
CONECT  141  131                                                                
CONECT  142  131                                                                
CONECT  143  122                                                                
# All scores below are weighted scores, not raw scores.
#BEGIN_POSE_ENERGIES_TABLE 2934_result_0060_0001_0001.pdb
label fa_atr fa_rep fa_sol fa_intra_atr_xover4 fa_intra_rep_xover4 fa_intra_sol_xover4 lk_ball lk_ball_iso lk_ball_bridge lk_ball_bridge_uncpl fa_elec fa_intra_elec hbond_sr_bb hbond_lr_bb hbond_bb_sc hbond_sc dslf_fa13 omega fa_dun_dev fa_dun_rot fa_dun_semi p_aa_pp hxl_tors ref rama_prepro cart_bonded gen_bonded gen_bonded_improper total
weights 1 0.55 1 1 0.55 1 0.92 -0.38 -0.33 -0.33 1 1 1 1 1 1 1.25 0.48 0.69 0.76 0.78 0.61 1 1 0.5 0.5 1 1 NA
pose -46.0982 10.6337 13.0588 -6.38743 3.73407 -0.84131 12.0178 -13.211 -0 -0 -13.269 0.00078 -2.49969 -3.77997 0 0 0 0.09108 0.5495 1.42433 2.23876 -2.27002 0 5.00195 -0.09378 8.04961 25.062 0.00597 -6.58213
PHE:protein_cutpoint_upper_1 -6.0134 0.89711 1.81369 -0.77754 0.106 0.19979 1.34568 -1.75803 -0 -0 -0.94172 -0.58389 0 0 0 0 0 -0.04836 0.01719 0 2.23876 0.165 0 1.0402 0.22058 0.33362 0.17008 0 -1.57524
GLY_2 -2.53777 0.06481 2.1964 -6e-05 0 0 1.18664 -1.337 -0 -0 -0.92241 -0.37823 0 0 0 0 0 -0.15193 0 0 0 -1.47979 0 0.83697 -0.18979 0.23985 0 0 -2.4723
VAL_3 -4.11615 0.55697 1.67633 -0.28763 0.18217 0.06339 1.32367 -1.45028 -0 -0 -0.59445 -0.32607 0 0 0 0 0 0.05043 0.03108 0.25208 0 -0.5062 0 1.9342 -0.46477 0.26839 0.00336 0 -1.40346
ALA_4 -3.50277 0.58109 1.32801 -0.02945 0.02137 0 1.24099 -1.29019 -0 -0 -0.46542 -0.50159 0 0 0 0 0 0.07205 0 0 0 -0.0134 0 1.8394 0.24865 0.50155 2.81 0.00043 2.84073
DLEU:N_Methylation_5 -4.12096 1.3771 1.22542 -1.157 1.1806 -0.55449 1.06502 -1.31485 -0 -0 -1.98179 -0.31966 0 0 0 0 0 -0.01371 0.0714 1.15178 0 -0.30566 0 0.18072 0.59065 1.00668 5.43662 0.00224 3.5201
LEU:N_Methylation_6 -5.40981 1.52772 -1.25177 -1.03907 0.43623 -0.31677 0.38738 -0.63073 -0 -0 -0.74273 0.59437 0 0 0 0 0 0.02957 0.1395 0 0 0.1766 0 0.18072 0.11756 1.06237 6.28307 0.00201 1.54622
LEU:N_Methylation_7 -6.20295 2.06631 0.3559 -1.22639 0.711 -0.50777 1.07976 -1.39628 -0 -0 -2.77034 0.58702 0 0 0 0 0 0.44744 0.2737 0.00016 0 0.09588 0 0.18072 -0.58481 0.98557 5.80911 0.00059 -0.09538
DPHE:N_Methylation_8 -4.46176 1.58758 1.2025 -1.27611 0.81568 0.07184 1.02314 -1.05043 -0 -0 -1.62881 0.28127 0 0 0 0 0 -0.06616 0.00634 -0.66043 0 0.12208 0 1.0402 0.02865 1.87277 3.73045 0.00054 2.63933
PRO_9 -3.01272 0.58787 1.11682 -0.07616 0 0.04638 0.73593 -0.58062 -0 -0 0.2445 0.6168 0 0 0 0 0 -0.16423 0.0012 0.40875 0 -0.5527 0 -2.4119 0.19147 1.43053 0.81855 0.00016 -0.59935
LEU:protein_cutpoint_lower_10 -6.7199 1.38714 3.39547 -0.51802 0.28104 0.15631 2.62961 -2.40262 -0 -0 -3.46588 0.03077 0 0 0 0 0 -0.06402 0.00907 0.27198 0 0.02818 0 0.18072 -0.25196 0.34826 0.00073 0 -4.70312
#END_POSE_ENERGIES_TABLE 2934_result_0060_0001_0001.pdb
