# Supplementary material for: Accurate de novo design of membrane-traversing macrocycles
Source: Cell. 2022 Sep 15;185(19):3520–3532.e26. doi: 10.1016/j.cell.2022.07.019 (PMC9490236; doi:10.1016/j.cell.2022.07.019)
Supplement: Data S2. Amino acid sequences and computational models, related to Figures 1 and 3 [file mmc6.zip › Supplemental_Data_File_2/design_models/10-mers/D10.14.pdb]

LINK         N   DPH A   1                 C   PRO A  10                  1.34  
ATOM      1  N   DPH A   1       4.451  12.350   1.241  1.00  0.00           N  
ATOM      2  CA  DPH A   1       4.542  11.874  -0.133  1.00  0.00           C  
ATOM      3  C   DPH A   1       5.691  10.893  -0.178  1.00  0.00           C  
ATOM      4  O   DPH A   1       5.580   9.819  -0.770  1.00  0.00           O  
ATOM      5  CB  DPH A   1       3.245  11.168  -0.568  1.00  0.00           C  
ATOM      6  CG  DPH A   1       2.008  12.047  -0.612  1.00  0.00           C  
ATOM      7  CD1 DPH A   1       2.056  13.433  -0.768  1.00  0.00           C  
ATOM      8  CD2 DPH A   1       0.769  11.456  -0.470  1.00  0.00           C  
ATOM      9  CE1 DPH A   1       0.907  14.180  -0.782  1.00  0.00           C  
ATOM     10  CE2 DPH A   1      -0.384  12.207  -0.487  1.00  0.00           C  
ATOM     11  CZ  DPH A   1      -0.314  13.571  -0.641  1.00  0.00           C  
ATOM     12  CN  DPH A   1       4.145  11.405   2.296  1.00  0.00           C  
ATOM     13  HA  DPH A   1       4.779  12.692  -0.809  1.00  0.00           H  
ATOM     14 1HB  DPH A   1       3.029  10.303   0.033  1.00  0.00           H  
ATOM     15 2HB  DPH A   1       3.398  10.791  -1.581  1.00  0.00           H  
ATOM     16  HD1 DPH A   1       3.001  13.946  -0.879  1.00  0.00           H  
ATOM     17  HD2 DPH A   1       0.709  10.376  -0.343  1.00  0.00           H  
ATOM     18  HE1 DPH A   1       0.967  15.262  -0.905  1.00  0.00           H  
ATOM     19  HE2 DPH A   1      -1.354  11.721  -0.373  1.00  0.00           H  
ATOM     20  HZ  DPH A   1      -1.226  14.166  -0.652  1.00  0.00           H  
ATOM     21 1HN  DPH A   1       4.982  10.747   2.500  1.00  0.00           H  
ATOM     22 2HN  DPH A   1       3.297  10.800   2.011  1.00  0.00           H  
ATOM     23 3HN  DPH A   1       3.900  11.955   3.194  1.00  0.00           H  
ATOM     24  N   VAL A   2       6.806  11.264   0.456  1.00  0.00           N  
ATOM     25  CA  VAL A   2       7.949  10.374   0.522  1.00  0.00           C  
ATOM     26  C   VAL A   2       8.331  10.076   1.966  1.00  0.00           C  
ATOM     27  O   VAL A   2       8.533   8.914   2.324  1.00  0.00           O  
ATOM     28  CB  VAL A   2       9.158  10.937  -0.236  1.00  0.00           C  
ATOM     29  CG1 VAL A   2      10.370   9.984  -0.088  1.00  0.00           C  
ATOM     30  CG2 VAL A   2       8.792  11.120  -1.707  1.00  0.00           C  
ATOM     31  H   VAL A   2       6.871  12.163   0.949  1.00  0.00           H  
ATOM     32  HA  VAL A   2       7.678   9.433   0.048  1.00  0.00           H  
ATOM     33  HB  VAL A   2       9.443  11.886   0.201  1.00  0.00           H  
ATOM     34 1HG1 VAL A   2      11.225  10.386  -0.621  1.00  0.00           H  
ATOM     35 2HG1 VAL A   2      10.639   9.870   0.965  1.00  0.00           H  
ATOM     36 3HG1 VAL A   2      10.119   9.010  -0.501  1.00  0.00           H  
ATOM     37 1HG2 VAL A   2       9.651  11.524  -2.234  1.00  0.00           H  
ATOM     38 2HG2 VAL A   2       8.520  10.155  -2.133  1.00  0.00           H  
ATOM     39 3HG2 VAL A   2       7.954  11.800  -1.799  1.00  0.00           H  
ATOM     40  N   DLE A   3       8.491  11.114   2.788  1.00  0.00           N  
ATOM     41  CA  DLE A   3       8.983  10.880   4.132  1.00  0.00           C  
ATOM     42  C   DLE A   3      10.507  10.930   4.076  1.00  0.00           C  
ATOM     43  O   DLE A   3      11.048  11.706   3.285  1.00  0.00           O  
ATOM     44  CB  DLE A   3       8.456  11.961   5.081  1.00  0.00           C  
ATOM     45  CG  DLE A   3       6.939  12.078   5.165  1.00  0.00           C  
ATOM     46  CD1 DLE A   3       6.564  13.250   6.044  1.00  0.00           C  
ATOM     47  CD2 DLE A   3       6.316  10.798   5.696  1.00  0.00           C  
ATOM     48  H   DLE A   3       8.276  12.062   2.480  1.00  0.00           H  
ATOM     49  HA  DLE A   3       8.655   9.897   4.442  1.00  0.00           H  
ATOM     50 1HB  DLE A   3       8.833  12.912   4.742  1.00  0.00           H  
ATOM     51 2HB  DLE A   3       8.838  11.784   6.081  1.00  0.00           H  
ATOM     52  HG  DLE A   3       6.575  12.269   4.193  1.00  0.00           H  
ATOM     53 1HD1 DLE A   3       5.480  13.350   6.075  1.00  0.00           H  
ATOM     54 2HD1 DLE A   3       6.987  14.156   5.650  1.00  0.00           H  
ATOM     55 3HD1 DLE A   3       6.939  13.087   7.052  1.00  0.00           H  
ATOM     56 1HD2 DLE A   3       5.233  10.918   5.728  1.00  0.00           H  
ATOM     57 2HD2 DLE A   3       6.688  10.596   6.700  1.00  0.00           H  
ATOM     58 3HD2 DLE A   3       6.553   9.963   5.048  1.00  0.00           H  
ATOM     59  N   PRO A   4      11.222  10.132   4.895  1.00  0.00           N  
ATOM     60  CA  PRO A   4      12.665  10.109   5.006  1.00  0.00           C  
ATOM     61  C   PRO A   4      13.192   9.918   3.599  1.00  0.00           C  
ATOM     62  O   PRO A   4      12.464   9.380   2.770  1.00  0.00           O  
ATOM     63  CB  PRO A   4      12.930   8.899   5.908  1.00  0.00           C  
ATOM     64  CG  PRO A   4      11.660   8.751   6.717  1.00  0.00           C  
ATOM     65  CD  PRO A   4      10.544   9.149   5.767  1.00  0.00           C  
ATOM     66  HA  PRO A   4      12.956  11.066   5.457  1.00  0.00           H  
ATOM     67 1HB  PRO A   4      13.153   8.010   5.294  1.00  0.00           H  
ATOM     68 2HB  PRO A   4      13.813   9.080   6.539  1.00  0.00           H  
ATOM     69 1HG  PRO A   4      11.560   7.713   7.077  1.00  0.00           H  
ATOM     70 2HG  PRO A   4      11.705   9.392   7.610  1.00  0.00           H  
ATOM     71 1HD  PRO A   4      10.203   8.281   5.173  1.00  0.00           H  
ATOM     72 2HD  PRO A   4       9.738   9.602   6.354  1.00  0.00           H  
ATOM     73  N   DLE A   5      14.428  10.324   3.277  1.00  0.00           N  
ATOM     74  CA  DLE A   5      14.789  10.202   1.864  1.00  0.00           C  
ATOM     75  C   DLE A   5      14.699  11.609   1.294  1.00  0.00           C  
ATOM     76  O   DLE A   5      15.662  12.118   0.721  1.00  0.00           O  
ATOM     77  CB  DLE A   5      16.196   9.621   1.677  1.00  0.00           C  
ATOM     78  CG  DLE A   5      16.448   8.202   2.283  1.00  0.00           C  
ATOM     79  CD1 DLE A   5      17.812   7.735   1.844  1.00  0.00           C  
ATOM     80  CD2 DLE A   5      15.353   7.231   1.853  1.00  0.00           C  
ATOM     81  CN  DLE A   5      15.386  10.943   4.208  1.00  0.00           C  
ATOM     82  HA  DLE A   5      14.064   9.594   1.331  1.00  0.00           H  
ATOM     83 1HB  DLE A   5      16.937  10.312   2.066  1.00  0.00           H  
ATOM     84 2HB  DLE A   5      16.370   9.535   0.603  1.00  0.00           H  
ATOM     85  HG  DLE A   5      16.456   8.256   3.366  1.00  0.00           H  
ATOM     86 1HD1 DLE A   5      18.017   6.755   2.273  1.00  0.00           H  
ATOM     87 2HD1 DLE A   5      18.565   8.445   2.187  1.00  0.00           H  
ATOM     88 3HD1 DLE A   5      17.843   7.669   0.758  1.00  0.00           H  
ATOM     89 1HD2 DLE A   5      15.557   6.252   2.283  1.00  0.00           H  
ATOM     90 2HD2 DLE A   5      15.339   7.154   0.768  1.00  0.00           H  
ATOM     91 3HD2 DLE A   5      14.382   7.568   2.205  1.00  0.00           H  
ATOM     92 1HN  DLE A   5      16.318  10.401   4.256  1.00  0.00           H  
ATOM     93 2HN  DLE A   5      15.017  10.998   5.210  1.00  0.00           H  
ATOM     94 3HN  DLE A   5      15.602  11.944   3.866  1.00  0.00           H  
ATOM     95  N   DLE A   6      13.554  12.244   1.501  1.00  0.00           N  
ATOM     96  CA  DLE A   6      13.335  13.615   1.111  1.00  0.00           C  
ATOM     97  C   DLE A   6      12.399  13.701  -0.087  1.00  0.00           C  
ATOM     98  O   DLE A   6      11.730  12.722  -0.382  1.00  0.00           O  
ATOM     99  CB  DLE A   6      12.704  14.331   2.302  1.00  0.00           C  
ATOM    100  CG  DLE A   6      13.447  14.222   3.622  1.00  0.00           C  
ATOM    101  CD1 DLE A   6      12.612  14.854   4.683  1.00  0.00           C  
ATOM    102  CD2 DLE A   6      14.814  14.894   3.522  1.00  0.00           C  
ATOM    103  H   DLE A   6      12.788  11.780   2.007  1.00  0.00           H  
ATOM    104  HA  DLE A   6      14.304  14.024   0.863  1.00  0.00           H  
ATOM    105 1HB  DLE A   6      11.699  13.944   2.442  1.00  0.00           H  
ATOM    106 2HB  DLE A   6      12.645  15.372   2.094  1.00  0.00           H  
ATOM    107  HG  DLE A   6      13.570  13.182   3.880  1.00  0.00           H  
ATOM    108 1HD1 DLE A   6      13.119  14.767   5.643  1.00  0.00           H  
ATOM    109 2HD1 DLE A   6      11.652  14.337   4.734  1.00  0.00           H  
ATOM    110 3HD1 DLE A   6      12.452  15.904   4.449  1.00  0.00           H  
ATOM    111 1HD2 DLE A   6      15.326  14.809   4.479  1.00  0.00           H  
ATOM    112 2HD2 DLE A   6      14.688  15.947   3.272  1.00  0.00           H  
ATOM    113 3HD2 DLE A   6      15.419  14.412   2.758  1.00  0.00           H  
ATOM    114  N   DPH A   7      12.324  14.838  -0.800  1.00  0.00           N  
ATOM    115  CA  DPH A   7      11.288  14.903  -1.831  1.00  0.00           C  
ATOM    116  C   DPH A   7      10.431  16.137  -1.544  1.00  0.00           C  
ATOM    117  O   DPH A   7      10.949  17.252  -1.640  1.00  0.00           O  
ATOM    118  CB  DPH A   7      11.872  14.949  -3.237  1.00  0.00           C  
ATOM    119  CG  DPH A   7      10.817  14.930  -4.251  1.00  0.00           C  
ATOM    120  CD1 DPH A   7      10.152  13.764  -4.542  1.00  0.00           C  
ATOM    121  CD2 DPH A   7      10.481  16.080  -4.923  1.00  0.00           C  
ATOM    122  CE1 DPH A   7       9.157  13.744  -5.483  1.00  0.00           C  
ATOM    123  CE2 DPH A   7       9.489  16.069  -5.873  1.00  0.00           C  
ATOM    124  CZ  DPH A   7       8.823  14.899  -6.150  1.00  0.00           C  
ATOM    125  CN  DPH A   7      13.085  16.065  -0.502  1.00  0.00           C  
ATOM    126  HA  DPH A   7      10.702  13.999  -1.787  1.00  0.00           H  
ATOM    127 1HB  DPH A   7      12.517  14.086  -3.396  1.00  0.00           H  
ATOM    128 2HB  DPH A   7      12.463  15.844  -3.389  1.00  0.00           H  
ATOM    129  HD1 DPH A   7      10.420  12.851  -4.011  1.00  0.00           H  
ATOM    130  HD2 DPH A   7      11.006  17.008  -4.690  1.00  0.00           H  
ATOM    131  HE1 DPH A   7       8.632  12.814  -5.704  1.00  0.00           H  
ATOM    132  HE2 DPH A   7       9.228  16.983  -6.401  1.00  0.00           H  
ATOM    133  HZ  DPH A   7       8.035  14.888  -6.900  1.00  0.00           H  
ATOM    134 1HN  DPH A   7      12.537  16.742   0.138  1.00  0.00           H  
ATOM    135 2HN  DPH A   7      13.307  16.591  -1.418  1.00  0.00           H  
ATOM    136 3HN  DPH A   7      14.024  15.849  -0.035  1.00  0.00           H  
ATOM    137  N   LEU A   8       9.149  15.972  -1.180  1.00  0.00           N  
ATOM    138  CA  LEU A   8       8.347  17.136  -0.836  1.00  0.00           C  
ATOM    139  C   LEU A   8       7.801  16.903   0.575  1.00  0.00           C  
ATOM    140  O   LEU A   8       6.631  17.159   0.827  1.00  0.00           O  
ATOM    141  CB  LEU A   8       7.147  17.231  -1.789  1.00  0.00           C  
ATOM    142  CG  LEU A   8       7.474  17.370  -3.263  1.00  0.00           C  
ATOM    143  CD1 LEU A   8       6.210  17.246  -4.054  1.00  0.00           C  
ATOM    144  CD2 LEU A   8       8.172  18.671  -3.547  1.00  0.00           C  
ATOM    145  CN  LEU A   8       8.540  14.663  -1.005  1.00  0.00           C  
ATOM    146  HA  LEU A   8       8.939  18.046  -0.872  1.00  0.00           H  
ATOM    147 1HB  LEU A   8       6.494  16.374  -1.664  1.00  0.00           H  
ATOM    148 2HB  LEU A   8       6.574  18.117  -1.510  1.00  0.00           H  
ATOM    149  HG  LEU A   8       8.106  16.558  -3.549  1.00  0.00           H  
ATOM    150 1HD1 LEU A   8       6.444  17.307  -5.116  1.00  0.00           H  
ATOM    151 2HD1 LEU A   8       5.744  16.284  -3.841  1.00  0.00           H  
ATOM    152 3HD1 LEU A   8       5.529  18.049  -3.784  1.00  0.00           H  
ATOM    153 1HD2 LEU A   8       8.395  18.734  -4.609  1.00  0.00           H  
ATOM    154 2HD2 LEU A   8       7.527  19.501  -3.263  1.00  0.00           H  
ATOM    155 3HD2 LEU A   8       9.103  18.728  -2.990  1.00  0.00           H  
ATOM    156 1HN  LEU A   8       7.529  14.708  -0.616  1.00  0.00           H  
ATOM    157 2HN  LEU A   8       8.507  14.141  -1.947  1.00  0.00           H  
ATOM    158 3HN  LEU A   8       9.131  14.104  -0.289  1.00  0.00           H  
ATOM    159  N   DAL A   9       8.647  16.425   1.509  1.00  0.00           N  
ATOM    160  CA  DAL A   9       8.058  16.076   2.810  1.00  0.00           C  
ATOM    161  C   DAL A   9       7.049  14.911   2.644  1.00  0.00           C  
ATOM    162  O   DAL A   9       7.452  13.822   2.197  1.00  0.00           O  
ATOM    163  CB  DAL A   9       9.112  15.632   3.827  1.00  0.00           C  
ATOM    164  CN  DAL A   9       9.953  17.076   1.625  1.00  0.00           C  
ATOM    165  HA  DAL A   9       7.575  16.964   3.185  1.00  0.00           H  
ATOM    166 1HB  DAL A   9       8.628  15.400   4.763  1.00  0.00           H  
ATOM    167 2HB  DAL A   9       9.847  16.395   4.029  1.00  0.00           H  
ATOM    168 3HB  DAL A   9       9.614  14.739   3.450  1.00  0.00           H  
ATOM    169 1HN  DAL A   9       9.951  17.856   2.373  1.00  0.00           H  
ATOM    170 2HN  DAL A   9      10.262  17.544   0.719  1.00  0.00           H  
ATOM    171 3HN  DAL A   9      10.684  16.333   1.876  1.00  0.00           H  
ATOM    172  N   PRO A  10       5.758  15.107   3.011  1.00  0.00           N  
ATOM    173  CA  PRO A  10       4.675  14.157   2.876  1.00  0.00           C  
ATOM    174  C   PRO A  10       4.657  13.652   1.455  1.00  0.00           C  
ATOM    175  O   PRO A  10       4.829  14.422   0.510  1.00  0.00           O  
ATOM    176  CB  PRO A  10       3.440  14.998   3.197  1.00  0.00           C  
ATOM    177  CG  PRO A  10       3.955  16.037   4.157  1.00  0.00           C  
ATOM    178  CD  PRO A  10       5.337  16.377   3.652  1.00  0.00           C  
ATOM    179  HA  PRO A  10       4.800  13.382   3.626  1.00  0.00           H  
ATOM    180 1HB  PRO A  10       3.026  15.433   2.271  1.00  0.00           H  
ATOM    181 2HB  PRO A  10       2.652  14.364   3.632  1.00  0.00           H  
ATOM    182 1HG  PRO A  10       3.282  16.910   4.164  1.00  0.00           H  
ATOM    183 2HG  PRO A  10       3.964  15.635   5.180  1.00  0.00           H  
ATOM    184 1HD  PRO A  10       5.288  17.194   2.912  1.00  0.00           H  
ATOM    185 2HD  PRO A  10       5.956  16.616   4.526  1.00  0.00           H  
TER                                                                             
CONECT    1    2   12  174                                                      
CONECT    2    1    3    5   13                                                 
CONECT    3    2    4   24                                                      
CONECT    4    3                                                                
CONECT    5    2    6   14   15                                                 
CONECT    6    5    7    8                                                      
CONECT    7    6    9   16                                                      
CONECT    8    6   10   17                                                      
CONECT    9    7   11   18                                                      
CONECT   10    8   11   19                                                      
CONECT   11    9   10   20                                                      
CONECT   12    1   21   22   23                                                 
CONECT   13    2                                                                
CONECT   14    5                                                                
CONECT   15    5                                                                
CONECT   16    7                                                                
CONECT   17    8                                                                
CONECT   18    9                                                                
CONECT   19   10                                                                
CONECT   20   11                                                                
CONECT   21   12                                                                
CONECT   22   12                                                                
CONECT   23   12                                                                
CONECT   24    3                                                                
CONECT   26   40                                                                
CONECT   40   26   41   48                                                      
CONECT   41   40   42   44   49                                                 
CONECT   42   41   43   59                                                      
CONECT   43   42                                                                
CONECT   44   41   45   50   51                                                 
CONECT   45   44   46   47   52                                                 
CONECT   46   45   53   54   55                                                 
CONECT   47   45   56   57   58                                                 
CONECT   48   40                                                                
CONECT   49   41                                                                
CONECT   50   44                                                                
CONECT   51   44                                                                
CONECT   52   45                                                                
CONECT   53   46                                                                
CONECT   54   46                                                                
CONECT   55   46                                                                
CONECT   56   47                                                                
CONECT   57   47                                                                
CONECT   58   47                                                                
CONECT   59   42                                                                
CONECT   61   73                                                                
CONECT   73   61   74   81                                                      
CONECT   74   73   75   77   82                                                 
CONECT   75   74   76   95                                                      
CONECT   76   75                                                                
CONECT   77   74   78   83   84                                                 
CONECT   78   77   79   80   85                                                 
CONECT   79   78   86   87   88                                                 
CONECT   80   78   89   90   91                                                 
CONECT   81   73   92   93   94                                                 
CONECT   82   74                                                                
CONECT   83   77                                                                
CONECT   84   77                                                                
CONECT   85   78                                                                
CONECT   86   79                                                                
CONECT   87   79                                                                
CONECT   88   79                                                                
CONECT   89   80                                                                
CONECT   90   80                                                                
CONECT   91   80                                                                
CONECT   92   81                                                                
CONECT   93   81                                                                
CONECT   94   81                                                                
CONECT   95   75   96  103                                                      
CONECT   96   95   97   99  104                                                 
CONECT   97   96   98  114                                                      
CONECT   98   97                                                                
CONECT   99   96  100  105  106                                                 
CONECT  100   99  101  102  107                                                 
CONECT  101  100  108  109  110                                                 
CONECT  102  100  111  112  113                                                 
CONECT  103   95                                                                
CONECT  104   96                                                                
CONECT  105   99                                                                
CONECT  106   99                                                                
CONECT  107  100                                                                
CONECT  108  101                                                                
CONECT  109  101                                                                
CONECT  110  101                                                                
CONECT  111  102                                                                
CONECT  112  102                                                                
CONECT  113  102                                                                
CONECT  114   97  115  125                                                      
CONECT  115  114  116  118  126                                                 
CONECT  116  115  117  137                                                      
CONECT  117  116                                                                
CONECT  118  115  119  127  128                                                 
CONECT  119  118  120  121                                                      
CONECT  120  119  122  129                                                      
CONECT  121  119  123  130                                                      
CONECT  122  120  124  131                                                      
CONECT  123  121  124  132                                                      
CONECT  124  122  123  133                                                      
CONECT  125  114  134  135  136                                                 
CONECT  126  115                                                                
CONECT  127  118                                                                
CONECT  128  118                                                                
CONECT  129  120                                                                
CONECT  130  121                                                                
CONECT  131  122                                                                
CONECT  132  123                                                                
CONECT  133  124                                                                
CONECT  134  125                                                                
CONECT  135  125                                                                
CONECT  136  125                                                                
CONECT  137  116  138  145                                                      
CONECT  138  137  139  141  146                                                 
CONECT  139  138  140  159                                                      
CONECT  140  139                                                                
CONECT  141  138  142  147  148                                                 
CONECT  142  141  143  144  149                                                 
CONECT  143  142  150  151  152                                                 
CONECT  144  142  153  154  155                                                 
CONECT  145  137  156  157  158                                                 
CONECT  146  138                                                                
CONECT  147  141                                                                
CONECT  148  141                                                                
CONECT  149  142                                                                
CONECT  150  143                                                                
CONECT  151  143                                                                
CONECT  152  143                                                                
CONECT  153  144                                                                
CONECT  154  144                                                                
CONECT  155  144                                                                
CONECT  156  145                                                                
CONECT  157  145                                                                
CONECT  158  145                                                                
CONECT  159  139  160  164                                                      
CONECT  160  159  161  163  165                                                 
CONECT  161  160  162  172                                                      
CONECT  162  161                                                                
CONECT  163  160  166  167  168                                                 
CONECT  164  159  169  170  171                                                 
CONECT  165  160                                                                
CONECT  166  163                                                                
CONECT  167  163                                                                
CONECT  168  163                                                                
CONECT  169  164                                                                
CONECT  170  164                                                                
CONECT  171  164                                                                
CONECT  172  161                                                                
CONECT  174    1                                                                
C6s 0
EPSA 83.992
end_unsatselection_count 0
nme_count 5
nme_count2 5
score -0.399
silent_score -0.399
time 116
