# Supplementary material for: Accurate de novo design of membrane-traversing macrocycles
Source: Cell. 2022 Sep 15;185(19):3520–3532.e26. doi: 10.1016/j.cell.2022.07.019 (PMC9490236; doi:10.1016/j.cell.2022.07.019)
Supplement: Data S2. Amino acid sequences and computational models, related to Figures 1 and 3 [file mmc6.zip › Supplemental_Data_File_2/design_models/10-mers/D10.17.pdb]

LINK         N   LEU A   1                 C   DVA A  10                  1.36  
ATOM      1  N   LEU A   1      -6.681  -1.045 -12.862  1.00  0.00           N  
ATOM      2  CA  LEU A   1      -6.582  -0.137 -11.700  1.00  0.00           C  
ATOM      3  C   LEU A   1      -6.417  -0.812 -10.336  1.00  0.00           C  
ATOM      4  O   LEU A   1      -5.493  -0.501  -9.586  1.00  0.00           O  
ATOM      5  CB  LEU A   1      -7.724   0.910 -11.640  1.00  0.00           C  
ATOM      6  CG  LEU A   1      -7.707   1.865 -10.444  1.00  0.00           C  
ATOM      7  CD1 LEU A   1      -6.459   2.719 -10.447  1.00  0.00           C  
ATOM      8  CD2 LEU A   1      -8.946   2.728 -10.521  1.00  0.00           C  
ATOM      9  CN  LEU A   1      -7.825  -0.940 -13.744  1.00  0.00           C  
ATOM     10  HA  LEU A   1      -5.675   0.439 -11.862  1.00  0.00           H  
ATOM     11 1HB  LEU A   1      -7.655   1.545 -12.518  1.00  0.00           H  
ATOM     12 2HB  LEU A   1      -8.687   0.462 -11.624  1.00  0.00           H  
ATOM     13  HG  LEU A   1      -7.712   1.300  -9.522  1.00  0.00           H  
ATOM     14 1HD1 LEU A   1      -6.488   3.386  -9.587  1.00  0.00           H  
ATOM     15 2HD1 LEU A   1      -5.570   2.099 -10.374  1.00  0.00           H  
ATOM     16 3HD1 LEU A   1      -6.418   3.306 -11.362  1.00  0.00           H  
ATOM     17 1HD2 LEU A   1      -8.968   3.409  -9.670  1.00  0.00           H  
ATOM     18 2HD2 LEU A   1      -8.939   3.304 -11.447  1.00  0.00           H  
ATOM     19 3HD2 LEU A   1      -9.829   2.092 -10.498  1.00  0.00           H  
ATOM     20 1HN  LEU A   1      -8.728  -1.318 -13.278  1.00  0.00           H  
ATOM     21 2HN  LEU A   1      -7.986   0.094 -14.013  1.00  0.00           H  
ATOM     22 3HN  LEU A   1      -7.626  -1.511 -14.641  1.00  0.00           H  
ATOM     23  N   PHE A   2      -7.283  -1.764  -9.930  1.00  0.00           N  
ATOM     24  CA  PHE A   2      -6.995  -2.359  -8.629  1.00  0.00           C  
ATOM     25  C   PHE A   2      -6.615  -3.823  -8.800  1.00  0.00           C  
ATOM     26  O   PHE A   2      -7.068  -4.665  -8.024  1.00  0.00           O  
ATOM     27  CB  PHE A   2      -8.188  -2.235  -7.678  1.00  0.00           C  
ATOM     28  CG  PHE A   2      -8.503  -0.820  -7.368  1.00  0.00           C  
ATOM     29  CD1 PHE A   2      -9.624  -0.234  -7.924  1.00  0.00           C  
ATOM     30  CD2 PHE A   2      -7.692  -0.063  -6.559  1.00  0.00           C  
ATOM     31  CE1 PHE A   2      -9.933   1.074  -7.664  1.00  0.00           C  
ATOM     32  CE2 PHE A   2      -7.994   1.252  -6.298  1.00  0.00           C  
ATOM     33  CZ  PHE A   2      -9.118   1.821  -6.849  1.00  0.00           C  
ATOM     34  CN  PHE A   2      -8.380  -2.304 -10.733  1.00  0.00           C  
ATOM     35  HA  PHE A   2      -6.147  -1.852  -8.177  1.00  0.00           H  
ATOM     36 1HB  PHE A   2      -9.075  -2.719  -8.054  1.00  0.00           H  
ATOM     37 2HB  PHE A   2      -7.939  -2.727  -6.735  1.00  0.00           H  
ATOM     38  HD1 PHE A   2     -10.265  -0.825  -8.574  1.00  0.00           H  
ATOM     39  HD2 PHE A   2      -6.801  -0.516  -6.124  1.00  0.00           H  
ATOM     40  HE1 PHE A   2     -10.821   1.523  -8.106  1.00  0.00           H  
ATOM     41  HE2 PHE A   2      -7.344   1.844  -5.655  1.00  0.00           H  
ATOM     42  HZ  PHE A   2      -9.359   2.862  -6.644  1.00  0.00           H  
ATOM     43 1HN  PHE A   2      -8.953  -3.043 -10.200  1.00  0.00           H  
ATOM     44 2HN  PHE A   2      -9.061  -1.539 -11.027  1.00  0.00           H  
ATOM     45 3HN  PHE A   2      -7.985  -2.785 -11.608  1.00  0.00           H  
ATOM     46  N   LEU A   3      -5.800  -4.122  -9.813  1.00  0.00           N  
ATOM     47  CA  LEU A   3      -5.429  -5.495 -10.098  1.00  0.00           C  
ATOM     48  C   LEU A   3      -3.921  -5.688 -10.206  1.00  0.00           C  
ATOM     49  O   LEU A   3      -3.214  -4.745 -10.562  1.00  0.00           O  
ATOM     50  CB  LEU A   3      -6.085  -5.895 -11.424  1.00  0.00           C  
ATOM     51  CG  LEU A   3      -7.599  -5.886 -11.494  1.00  0.00           C  
ATOM     52  CD1 LEU A   3      -7.999  -6.014 -12.933  1.00  0.00           C  
ATOM     53  CD2 LEU A   3      -8.170  -7.026 -10.683  1.00  0.00           C  
ATOM     54  H   LEU A   3      -5.439  -3.389 -10.436  1.00  0.00           H  
ATOM     55  HA  LEU A   3      -5.813  -6.098  -9.286  1.00  0.00           H  
ATOM     56 1HB  LEU A   3      -5.736  -5.198 -12.179  1.00  0.00           H  
ATOM     57 2HB  LEU A   3      -5.764  -6.888 -11.702  1.00  0.00           H  
ATOM     58  HG  LEU A   3      -7.975  -4.980 -11.114  1.00  0.00           H  
ATOM     59 1HD1 LEU A   3      -9.085  -6.005 -13.014  1.00  0.00           H  
ATOM     60 2HD1 LEU A   3      -7.589  -5.176 -13.498  1.00  0.00           H  
ATOM     61 3HD1 LEU A   3      -7.614  -6.946 -13.343  1.00  0.00           H  
ATOM     62 1HD2 LEU A   3      -9.257  -7.009 -10.754  1.00  0.00           H  
ATOM     63 2HD2 LEU A   3      -7.798  -7.975 -11.068  1.00  0.00           H  
ATOM     64 3HD2 LEU A   3      -7.884  -6.920  -9.639  1.00  0.00           H  
ATOM     65  N   DPR A   4      -3.399  -6.893  -9.907  1.00  0.00           N  
ATOM     66  CA  DPR A   4      -2.021  -7.279 -10.110  1.00  0.00           C  
ATOM     67  C   DPR A   4      -1.133  -6.254  -9.448  1.00  0.00           C  
ATOM     68  O   DPR A   4      -1.532  -5.692  -8.430  1.00  0.00           O  
ATOM     69  CB  DPR A   4      -1.940  -8.636  -9.406  1.00  0.00           C  
ATOM     70  CG  DPR A   4      -3.349  -9.173  -9.473  1.00  0.00           C  
ATOM     71  CD  DPR A   4      -4.231  -7.957  -9.303  1.00  0.00           C  
ATOM     72  HA  DPR A   4      -1.856  -7.367 -11.184  1.00  0.00           H  
ATOM     73 1HB  DPR A   4      -1.578  -8.505  -8.374  1.00  0.00           H  
ATOM     74 2HB  DPR A   4      -1.217  -9.286  -9.918  1.00  0.00           H  
ATOM     75 1HG  DPR A   4      -3.503  -9.927  -8.684  1.00  0.00           H  
ATOM     76 2HG  DPR A   4      -3.513  -9.682 -10.435  1.00  0.00           H  
ATOM     77 1HD  DPR A   4      -4.409  -7.746  -8.235  1.00  0.00           H  
ATOM     78 2HD  DPR A   4      -5.160  -8.132  -9.855  1.00  0.00           H  
ATOM     79  N   LEU A   5       0.062  -5.989  -9.987  1.00  0.00           N  
ATOM     80  CA  LEU A   5       0.843  -4.944  -9.337  1.00  0.00           C  
ATOM     81  C   LEU A   5       0.726  -3.646 -10.121  1.00  0.00           C  
ATOM     82  O   LEU A   5       1.727  -2.958 -10.322  1.00  0.00           O  
ATOM     83  CB  LEU A   5       2.323  -5.335  -9.204  1.00  0.00           C  
ATOM     84  CG  LEU A   5       2.627  -6.629  -8.396  1.00  0.00           C  
ATOM     85  CD1 LEU A   5       4.125  -6.758  -8.256  1.00  0.00           C  
ATOM     86  CD2 LEU A   5       1.936  -6.598  -7.034  1.00  0.00           C  
ATOM     87  CN  LEU A   5       0.487  -6.575 -11.262  1.00  0.00           C  
ATOM     88  HA  LEU A   5       0.438  -4.744  -8.349  1.00  0.00           H  
ATOM     89 1HB  LEU A   5       2.814  -5.375 -10.163  1.00  0.00           H  
ATOM     90 2HB  LEU A   5       2.807  -4.527  -8.650  1.00  0.00           H  
ATOM     91  HG  LEU A   5       2.274  -7.496  -8.948  1.00  0.00           H  
ATOM     92 1HD1 LEU A   5       4.362  -7.672  -7.713  1.00  0.00           H  
ATOM     93 2HD1 LEU A   5       4.578  -6.796  -9.246  1.00  0.00           H  
ATOM     94 3HD1 LEU A   5       4.516  -5.900  -7.710  1.00  0.00           H  
ATOM     95 1HD2 LEU A   5       2.174  -7.512  -6.493  1.00  0.00           H  
ATOM     96 2HD2 LEU A   5       2.289  -5.738  -6.465  1.00  0.00           H  
ATOM     97 3HD2 LEU A   5       0.858  -6.537  -7.151  1.00  0.00           H  
ATOM     98 1HN  LEU A   5       1.540  -6.475 -11.452  1.00  0.00           H  
ATOM     99 2HN  LEU A   5       0.274  -7.629 -11.292  1.00  0.00           H  
ATOM    100 3HN  LEU A   5      -0.042  -6.074 -12.066  1.00  0.00           H  
ATOM    101  N   DIL A   6      -0.491  -3.293 -10.537  1.00  0.00           N  
ATOM    102  CA  DIL A   6      -0.687  -2.047 -11.242  1.00  0.00           C  
ATOM    103  C   DIL A   6      -0.848  -2.261 -12.762  1.00  0.00           C  
ATOM    104  O   DIL A   6      -1.740  -3.009 -13.176  1.00  0.00           O  
ATOM    105  CB  DIL A   6      -1.919  -1.332 -10.669  1.00  0.00           C  
ATOM    106  CG1 DIL A   6      -1.771  -1.165  -9.107  1.00  0.00           C  
ATOM    107  CG2 DIL A   6      -2.171   0.012 -11.375  1.00  0.00           C  
ATOM    108  CD1 DIL A   6      -0.544  -0.383  -8.610  1.00  0.00           C  
ATOM    109  H   DIL A   6      -1.314  -3.891 -10.376  1.00  0.00           H  
ATOM    110  HA  DIL A   6       0.169  -1.441 -11.030  1.00  0.00           H  
ATOM    111  HB  DIL A   6      -2.788  -1.974 -10.823  1.00  0.00           H  
ATOM    112 1HG1 DIL A   6      -1.745  -2.161  -8.663  1.00  0.00           H  
ATOM    113 2HG1 DIL A   6      -2.669  -0.656  -8.747  1.00  0.00           H  
ATOM    114 1HG2 DIL A   6      -3.075   0.463 -10.958  1.00  0.00           H  
ATOM    115 2HG2 DIL A   6      -2.315  -0.156 -12.432  1.00  0.00           H  
ATOM    116 3HG2 DIL A   6      -1.332   0.679 -11.232  1.00  0.00           H  
ATOM    117 1HD1 DIL A   6      -0.574  -0.339  -7.521  1.00  0.00           H  
ATOM    118 2HD1 DIL A   6      -0.558   0.628  -9.005  1.00  0.00           H  
ATOM    119 3HD1 DIL A   6       0.377  -0.875  -8.910  1.00  0.00           H  
ATOM    120  N   PRO A   7       0.005  -1.637 -13.611  1.00  0.00           N  
ATOM    121  CA  PRO A   7      -0.029  -1.677 -15.068  1.00  0.00           C  
ATOM    122  C   PRO A   7      -0.186  -3.097 -15.603  1.00  0.00           C  
ATOM    123  O   PRO A   7       0.206  -4.065 -14.945  1.00  0.00           O  
ATOM    124  CB  PRO A   7       1.338  -1.084 -15.444  1.00  0.00           C  
ATOM    125  CG  PRO A   7       1.681  -0.168 -14.310  1.00  0.00           C  
ATOM    126  CD  PRO A   7       1.139  -0.835 -13.078  1.00  0.00           C  
ATOM    127  HA  PRO A   7      -0.834  -1.015 -15.394  1.00  0.00           H  
ATOM    128 1HB  PRO A   7       2.077  -1.890 -15.580  1.00  0.00           H  
ATOM    129 2HB  PRO A   7       1.275  -0.547 -16.399  1.00  0.00           H  
ATOM    130 1HG  PRO A   7       2.773  -0.023 -14.262  1.00  0.00           H  
ATOM    131 2HG  PRO A   7       1.239   0.825 -14.480  1.00  0.00           H  
ATOM    132 1HD  PRO A   7       1.897  -1.486 -12.600  1.00  0.00           H  
ATOM    133 2HD  PRO A   7       0.796  -0.021 -12.424  1.00  0.00           H  
ATOM    134  N   DPR A   8      -0.761  -3.266 -16.806  1.00  0.00           N  
ATOM    135  CA  DPR A   8      -1.038  -4.542 -17.428  1.00  0.00           C  
ATOM    136  C   DPR A   8      -2.318  -5.125 -16.859  1.00  0.00           C  
ATOM    137  O   DPR A   8      -3.296  -5.304 -17.582  1.00  0.00           O  
ATOM    138  CB  DPR A   8      -1.157  -4.167 -18.905  1.00  0.00           C  
ATOM    139  CG  DPR A   8      -1.731  -2.774 -18.891  1.00  0.00           C  
ATOM    140  CD  DPR A   8      -1.117  -2.102 -17.661  1.00  0.00           C  
ATOM    141  HA  DPR A   8      -0.189  -5.222 -17.255  1.00  0.00           H  
ATOM    142 1HB  DPR A   8      -1.805  -4.890 -19.426  1.00  0.00           H  
ATOM    143 2HB  DPR A   8      -0.170  -4.221 -19.389  1.00  0.00           H  
ATOM    144 1HG  DPR A   8      -2.829  -2.828 -18.855  1.00  0.00           H  
ATOM    145 2HG  DPR A   8      -1.476  -2.254 -19.828  1.00  0.00           H  
ATOM    146 1HD  DPR A   8      -1.889  -1.481 -17.206  1.00  0.00           H  
ATOM    147 2HD  DPR A   8      -0.228  -1.531 -17.944  1.00  0.00           H  
ATOM    148  N   ALA A   9      -2.305  -5.399 -15.560  1.00  0.00           N  
ATOM    149  CA  ALA A   9      -3.476  -5.915 -14.859  1.00  0.00           C  
ATOM    150  C   ALA A   9      -4.641  -4.905 -14.831  1.00  0.00           C  
ATOM    151  O   ALA A   9      -5.742  -5.226 -15.286  1.00  0.00           O  
ATOM    152  CB  ALA A   9      -3.066  -6.305 -13.466  1.00  0.00           C  
ATOM    153  H   ALA A   9      -1.426  -5.226 -15.060  1.00  0.00           H  
ATOM    154  HA  ALA A   9      -3.821  -6.800 -15.388  1.00  0.00           H  
ATOM    155 1HB  ALA A   9      -3.898  -6.728 -12.956  1.00  0.00           H  
ATOM    156 2HB  ALA A   9      -2.269  -7.038 -13.522  1.00  0.00           H  
ATOM    157 3HB  ALA A   9      -2.711  -5.422 -12.935  1.00  0.00           H  
ATOM    158  N   DVA A  10      -4.407  -3.677 -14.338  1.00  0.00           N  
ATOM    159  CA  DVA A  10      -5.462  -2.655 -14.369  1.00  0.00           C  
ATOM    160  C   DVA A  10      -5.664  -1.932 -13.018  1.00  0.00           C  
ATOM    161  O   DVA A  10      -4.910  -2.149 -12.069  1.00  0.00           O  
ATOM    162  CB  DVA A  10      -5.052  -1.591 -15.439  1.00  0.00           C  
ATOM    163  CG1 DVA A  10      -4.905  -2.246 -16.784  1.00  0.00           C  
ATOM    164  CG2 DVA A  10      -3.775  -0.914 -15.000  1.00  0.00           C  
ATOM    165  H   DVA A  10      -3.508  -3.444 -13.943  1.00  0.00           H  
ATOM    166  HA  DVA A  10      -6.377  -3.159 -14.665  1.00  0.00           H  
ATOM    167  HB  DVA A  10      -5.805  -0.857 -15.556  1.00  0.00           H  
ATOM    168 1HG1 DVA A  10      -4.634  -1.499 -17.525  1.00  0.00           H  
ATOM    169 2HG1 DVA A  10      -5.843  -2.715 -17.067  1.00  0.00           H  
ATOM    170 3HG1 DVA A  10      -4.136  -2.993 -16.743  1.00  0.00           H  
ATOM    171 1HG2 DVA A  10      -3.483  -0.172 -15.737  1.00  0.00           H  
ATOM    172 2HG2 DVA A  10      -3.004  -1.660 -14.905  1.00  0.00           H  
ATOM    173 3HG2 DVA A  10      -3.923  -0.424 -14.047  1.00  0.00           H  
TER                                                                             
CONECT    1    2    9  160                                                      
CONECT    2    1    3    5   10                                                 
CONECT    3    2    4   23                                                      
CONECT    4    3                                                                
CONECT    5    2    6   11   12                                                 
CONECT    6    5    7    8   13                                                 
CONECT    7    6   14   15   16                                                 
CONECT    8    6   17   18   19                                                 
CONECT    9    1   20   21   22                                                 
CONECT   10    2                                                                
CONECT   11    5                                                                
CONECT   12    5                                                                
CONECT   13    6                                                                
CONECT   14    7                                                                
CONECT   15    7                                                                
CONECT   16    7                                                                
CONECT   17    8                                                                
CONECT   18    8                                                                
CONECT   19    8                                                                
CONECT   20    9                                                                
CONECT   21    9                                                                
CONECT   22    9                                                                
CONECT   23    3   24   34                                                      
CONECT   24   23   25   27   35                                                 
CONECT   25   24   26   46                                                      
CONECT   26   25                                                                
CONECT   27   24   28   36   37                                                 
CONECT   28   27   29   30                                                      
CONECT   29   28   31   38                                                      
CONECT   30   28   32   39                                                      
CONECT   31   29   33   40                                                      
CONECT   32   30   33   41                                                      
CONECT   33   31   32   42                                                      
CONECT   34   23   43   44   45                                                 
CONECT   35   24                                                                
CONECT   36   27                                                                
CONECT   37   27                                                                
CONECT   38   29                                                                
CONECT   39   30                                                                
CONECT   40   31                                                                
CONECT   41   32                                                                
CONECT   42   33                                                                
CONECT   43   34                                                                
CONECT   44   34                                                                
CONECT   45   34                                                                
CONECT   46   25                                                                
CONECT   48   65                                                                
CONECT   65   48   66   71                                                      
CONECT   66   65   67   69   72                                                 
CONECT   67   66   68   79                                                      
CONECT   68   67                                                                
CONECT   69   66   70   73   74                                                 
CONECT   70   69   71   75   76                                                 
CONECT   71   65   70   77   78                                                 
CONECT   72   66                                                                
CONECT   73   69                                                                
CONECT   74   69                                                                
CONECT   75   70                                                                
CONECT   76   70                                                                
CONECT   77   71                                                                
CONECT   78   71                                                                
CONECT   79   67   80   87                                                      
CONECT   80   79   81   83   88                                                 
CONECT   81   80   82  101                                                      
CONECT   82   81                                                                
CONECT   83   80   84   89   90                                                 
CONECT   84   83   85   86   91                                                 
CONECT   85   84   92   93   94                                                 
CONECT   86   84   95   96   97                                                 
CONECT   87   79   98   99  100                                                 
CONECT   88   80                                                                
CONECT   89   83                                                                
CONECT   90   83                                                                
CONECT   91   84                                                                
CONECT   92   85                                                                
CONECT   93   85                                                                
CONECT   94   85                                                                
CONECT   95   86                                                                
CONECT   96   86                                                                
CONECT   97   86                                                                
CONECT   98   87                                                                
CONECT   99   87                                                                
CONECT  100   87                                                                
CONECT  101   81  102  109                                                      
CONECT  102  101  103  105  110                                                 
CONECT  103  102  104  120                                                      
CONECT  104  103                                                                
CONECT  105  102  106  107  111                                                 
CONECT  106  105  108  112  113                                                 
CONECT  107  105  114  115  116                                                 
CONECT  108  106  117  118  119                                                 
CONECT  109  101                                                                
CONECT  110  102                                                                
CONECT  111  105                                                                
CONECT  112  106                                                                
CONECT  113  106                                                                
CONECT  114  107                                                                
CONECT  115  107                                                                
CONECT  116  107                                                                
CONECT  117  108                                                                
CONECT  118  108                                                                
CONECT  119  108                                                                
CONECT  120  103                                                                
CONECT  122  134                                                                
CONECT  134  122  135  140                                                      
CONECT  135  134  136  138  141                                                 
CONECT  136  135  137  148                                                      
CONECT  137  136                                                                
CONECT  138  135  139  142  143                                                 
CONECT  139  138  140  144  145                                                 
CONECT  140  134  139  146  147                                                 
CONECT  141  135                                                                
CONECT  142  138                                                                
CONECT  143  138                                                                
CONECT  144  139                                                                
CONECT  145  139                                                                
CONECT  146  140                                                                
CONECT  147  140                                                                
CONECT  148  136                                                                
CONECT  150  158                                                                
CONECT  158  150  159  165                                                      
CONECT  159  158  160  162  166                                                 
CONECT  160    1  159  161                                                      
CONECT  161  160                                                                
CONECT  162  159  163  164  167                                                 
CONECT  163  162  168  169  170                                                 
CONECT  164  162  171  172  173                                                 
CONECT  165  158                                                                
CONECT  166  159                                                                
CONECT  167  162                                                                
CONECT  168  163                                                                
CONECT  169  163                                                                
CONECT  170  163                                                                
CONECT  171  164                                                                
CONECT  172  164                                                                
CONECT  173  164                                                                
C6s 0
EPSA 78.853
end_unsatselection_count 0
nme_count 3
nme_count2 3
score 2.601
silent_score 2.601
time 33
