# Supplementary material for: Accurate de novo design of membrane-traversing macrocycles
Source: Cell. 2022 Sep 15;185(19):3520–3532.e26. doi: 10.1016/j.cell.2022.07.019 (PMC9490236; doi:10.1016/j.cell.2022.07.019)
Supplement: Data S2. Amino acid sequences and computational models, related to Figures 1 and 3 [file mmc6.zip › Supplemental_Data_File_2/design_models/10-mers/D10.51.pdb]

HEADER                                            07-APR-20   XXXX              
EXPDTA    THEORETICAL MODEL                                                     
REMARK 220                                                                      
REMARK 220 EXPERIMENTAL DETAILS                                                 
REMARK 220  EXPERIMENT TYPE                : THEORETICAL MODELLING              
REMARK 220  DATE OF DATA COLLECTION        : 07-APR-20                          
REMARK 220                                                                      
REMARK 220 REMARK: MODEL GENERATED BY ROSETTA                                   
REMARK 220  VERSION 2020.02.post.dev+104.JacobOConnor.ncaacyclicmsd.c8          
LINK         N   ILE A   1                 C   DLE A  10                  1.33  
ATOM      1  N   ILE A   1       2.425  -1.714  -1.331  1.00  0.00           N  
ATOM      2  CA  ILE A   1       2.275  -3.003  -0.666  1.00  0.00           C  
ATOM      3  C   ILE A   1       2.350  -2.853   0.849  1.00  0.00           C  
ATOM      4  O   ILE A   1       3.296  -2.270   1.378  1.00  0.00           O  
ATOM      5  CB  ILE A   1       3.354  -3.994  -1.139  1.00  0.00           C  
ATOM      6  CG1 ILE A   1       3.337  -4.113  -2.665  1.00  0.00           C  
ATOM      7  CG2 ILE A   1       3.145  -5.356  -0.493  1.00  0.00           C  
ATOM      8  CD1 ILE A   1       2.015  -4.584  -3.227  1.00  0.00           C  
ATOM      9  H   ILE A   1       3.345  -1.305  -1.409  1.00  0.00           H  
ATOM     10  HA  ILE A   1       1.297  -3.411  -0.919  1.00  0.00           H  
ATOM     11  HB  ILE A   1       4.338  -3.619  -0.862  1.00  0.00           H  
ATOM     12 1HG1 ILE A   1       3.571  -3.145  -3.107  1.00  0.00           H  
ATOM     13 2HG1 ILE A   1       4.111  -4.812  -2.984  1.00  0.00           H  
ATOM     14 1HG2 ILE A   1       3.915  -6.044  -0.839  1.00  0.00           H  
ATOM     15 2HG2 ILE A   1       3.205  -5.258   0.590  1.00  0.00           H  
ATOM     16 3HG2 ILE A   1       2.163  -5.742  -0.769  1.00  0.00           H  
ATOM     17 1HD1 ILE A   1       2.082  -4.644  -4.313  1.00  0.00           H  
ATOM     18 2HD1 ILE A   1       1.779  -5.570  -2.823  1.00  0.00           H  
ATOM     19 3HD1 ILE A   1       1.231  -3.881  -2.950  1.00  0.00           H  
ATOM     20  N   DPH A   2       1.348  -3.384   1.541  1.00  0.00           N  
ATOM     21  CA  DPH A   2       1.343  -3.390   2.999  1.00  0.00           C  
ATOM     22  C   DPH A   2      -0.015  -2.972   3.547  1.00  0.00           C  
ATOM     23  O   DPH A   2      -0.722  -3.774   4.158  1.00  0.00           O  
ATOM     24  CB  DPH A   2       1.708  -4.778   3.529  1.00  0.00           C  
ATOM     25  CG  DPH A   2       3.127  -5.181   3.246  1.00  0.00           C  
ATOM     26  CD1 DPH A   2       4.147  -4.241   3.263  1.00  0.00           C  
ATOM     27  CD2 DPH A   2       3.446  -6.500   2.964  1.00  0.00           C  
ATOM     28  CE1 DPH A   2       5.453  -4.610   3.003  1.00  0.00           C  
ATOM     29  CE2 DPH A   2       4.750  -6.872   2.702  1.00  0.00           C  
ATOM     30  CZ  DPH A   2       5.755  -5.926   2.722  1.00  0.00           C  
ATOM     31  CN  DPH A   2       0.231  -3.971   0.829  1.00  0.00           C  
ATOM     32  HA  DPH A   2       2.089  -2.675   3.351  1.00  0.00           H  
ATOM     33 1HB  DPH A   2       1.048  -5.522   3.084  1.00  0.00           H  
ATOM     34 2HB  DPH A   2       1.555  -4.807   4.607  1.00  0.00           H  
ATOM     35  HD1 DPH A   2       3.908  -3.200   3.484  1.00  0.00           H  
ATOM     36  HD2 DPH A   2       2.652  -7.248   2.948  1.00  0.00           H  
ATOM     37  HE1 DPH A   2       6.244  -3.861   3.020  1.00  0.00           H  
ATOM     38  HE2 DPH A   2       4.987  -7.913   2.481  1.00  0.00           H  
ATOM     39  HZ  DPH A   2       6.784  -6.218   2.519  1.00  0.00           H  
ATOM     40 1HN  DPH A   2      -0.519  -4.358   1.508  1.00  0.00           H  
ATOM     41 2HN  DPH A   2       0.580  -4.782   0.207  1.00  0.00           H  
ATOM     42 3HN  DPH A   2      -0.218  -3.213   0.201  1.00  0.00           H  
ATOM     43  N   PHE A   3      -0.376  -1.713   3.325  1.00  0.00           N  
ATOM     44  CA  PHE A   3      -1.667  -1.197   3.762  1.00  0.00           C  
ATOM     45  C   PHE A   3      -2.650  -1.118   2.602  1.00  0.00           C  
ATOM     46  O   PHE A   3      -2.903  -0.040   2.062  1.00  0.00           O  
ATOM     47  CB  PHE A   3      -1.504   0.187   4.394  1.00  0.00           C  
ATOM     48  CG  PHE A   3      -0.722   0.178   5.677  1.00  0.00           C  
ATOM     49  CD1 PHE A   3      -0.531  -1.000   6.382  1.00  0.00           C  
ATOM     50  CD2 PHE A   3      -0.176   1.349   6.181  1.00  0.00           C  
ATOM     51  CE1 PHE A   3       0.189  -1.009   7.562  1.00  0.00           C  
ATOM     52  CE2 PHE A   3       0.544   1.344   7.360  1.00  0.00           C  
ATOM     53  CZ  PHE A   3       0.726   0.163   8.051  1.00  0.00           C  
ATOM     54  CN  PHE A   3       0.539  -0.829   2.630  1.00  0.00           C  
ATOM     55  HA  PHE A   3      -2.076  -1.877   4.511  1.00  0.00           H  
ATOM     56 1HB  PHE A   3      -1.000   0.850   3.693  1.00  0.00           H  
ATOM     57 2HB  PHE A   3      -2.486   0.612   4.598  1.00  0.00           H  
ATOM     58  HD1 PHE A   3      -0.955  -1.927   5.995  1.00  0.00           H  
ATOM     59  HD2 PHE A   3      -0.321   2.282   5.635  1.00  0.00           H  
ATOM     60  HE1 PHE A   3       0.331  -1.942   8.106  1.00  0.00           H  
ATOM     61  HE2 PHE A   3       0.968   2.271   7.745  1.00  0.00           H  
ATOM     62  HZ  PHE A   3       1.292   0.157   8.981  1.00  0.00           H  
ATOM     63 1HN  PHE A   3       0.195   0.198   2.647  1.00  0.00           H  
ATOM     64 2HN  PHE A   3       1.513  -0.871   3.096  1.00  0.00           H  
ATOM     65 3HN  PHE A   3       0.625  -1.156   1.603  1.00  0.00           H  
ATOM     66  N   DVA A   4      -3.202  -2.265   2.221  1.00  0.00           N  
ATOM     67  CA  DVA A   4      -4.098  -2.340   1.073  1.00  0.00           C  
ATOM     68  C   DVA A   4      -3.407  -1.862  -0.198  1.00  0.00           C  
ATOM     69  O   DVA A   4      -2.394  -2.425  -0.614  1.00  0.00           O  
ATOM     70  CB  DVA A   4      -4.591  -3.786   0.874  1.00  0.00           C  
ATOM     71  CG1 DVA A   4      -5.408  -3.899  -0.405  1.00  0.00           C  
ATOM     72  CG2 DVA A   4      -5.410  -4.225   2.078  1.00  0.00           C  
ATOM     73  H   DVA A   4      -2.996  -3.106   2.740  1.00  0.00           H  
ATOM     74  HA  DVA A   4      -4.960  -1.700   1.264  1.00  0.00           H  
ATOM     75  HB  DVA A   4      -3.727  -4.442   0.762  1.00  0.00           H  
ATOM     76 1HG1 DVA A   4      -5.748  -4.927  -0.530  1.00  0.00           H  
ATOM     77 2HG1 DVA A   4      -4.791  -3.614  -1.257  1.00  0.00           H  
ATOM     78 3HG1 DVA A   4      -6.272  -3.237  -0.344  1.00  0.00           H  
ATOM     79 1HG2 DVA A   4      -5.754  -5.248   1.930  1.00  0.00           H  
ATOM     80 2HG2 DVA A   4      -6.270  -3.565   2.193  1.00  0.00           H  
ATOM     81 3HG2 DVA A   4      -4.792  -4.176   2.975  1.00  0.00           H  
ATOM     82  N   PHE A   5      -3.961  -0.822  -0.810  1.00  0.00           N  
ATOM     83  CA  PHE A   5      -3.315  -0.166  -1.942  1.00  0.00           C  
ATOM     84  C   PHE A   5      -3.076   1.311  -1.659  1.00  0.00           C  
ATOM     85  O   PHE A   5      -3.230   2.155  -2.542  1.00  0.00           O  
ATOM     86  CB  PHE A   5      -4.166  -0.318  -3.204  1.00  0.00           C  
ATOM     87  CG  PHE A   5      -4.288  -1.736  -3.686  1.00  0.00           C  
ATOM     88  CD1 PHE A   5      -3.237  -2.628  -3.533  1.00  0.00           C  
ATOM     89  CD2 PHE A   5      -5.453  -2.179  -4.294  1.00  0.00           C  
ATOM     90  CE1 PHE A   5      -3.349  -3.932  -3.976  1.00  0.00           C  
ATOM     91  CE2 PHE A   5      -5.567  -3.483  -4.736  1.00  0.00           C  
ATOM     92  CZ  PHE A   5      -4.513  -4.360  -4.577  1.00  0.00           C  
ATOM     93  CN  PHE A   5      -5.239  -0.325  -0.343  1.00  0.00           C  
ATOM     94  HA  PHE A   5      -2.349  -0.643  -2.113  1.00  0.00           H  
ATOM     95 1HB  PHE A   5      -5.168   0.064  -3.015  1.00  0.00           H  
ATOM     96 2HB  PHE A   5      -3.735   0.278  -4.007  1.00  0.00           H  
ATOM     97  HD1 PHE A   5      -2.317  -2.290  -3.056  1.00  0.00           H  
ATOM     98  HD2 PHE A   5      -6.285  -1.486  -4.419  1.00  0.00           H  
ATOM     99  HE1 PHE A   5      -2.515  -4.623  -3.850  1.00  0.00           H  
ATOM    100  HE2 PHE A   5      -6.488  -3.819  -5.212  1.00  0.00           H  
ATOM    101  HZ  PHE A   5      -4.601  -5.387  -4.928  1.00  0.00           H  
ATOM    102 1HN  PHE A   5      -5.645   0.428  -1.007  1.00  0.00           H  
ATOM    103 2HN  PHE A   5      -5.946  -1.139  -0.277  1.00  0.00           H  
ATOM    104 3HN  PHE A   5      -5.105   0.106   0.641  1.00  0.00           H  
ATOM    105  N   ALA A   6      -2.699   1.618  -0.423  1.00  0.00           N  
ATOM    106  CA  ALA A   6      -2.407   2.992  -0.030  1.00  0.00           C  
ATOM    107  C   ALA A   6      -1.350   3.611  -0.935  1.00  0.00           C  
ATOM    108  O   ALA A   6      -0.333   2.986  -1.236  1.00  0.00           O  
ATOM    109  CB  ALA A   6      -1.955   3.043   1.423  1.00  0.00           C  
ATOM    110  H   ALA A   6      -2.612   0.882   0.263  1.00  0.00           H  
ATOM    111  HA  ALA A   6      -3.321   3.576  -0.135  1.00  0.00           H  
ATOM    112 1HB  ALA A   6      -1.741   4.075   1.701  1.00  0.00           H  
ATOM    113 2HB  ALA A   6      -2.745   2.650   2.063  1.00  0.00           H  
ATOM    114 3HB  ALA A   6      -1.056   2.440   1.545  1.00  0.00           H  
ATOM    115  N   PRO A   7      -1.597   4.844  -1.366  1.00  0.00           N  
ATOM    116  CA  PRO A   7      -0.643   5.570  -2.195  1.00  0.00           C  
ATOM    117  C   PRO A   7       0.746   5.567  -1.569  1.00  0.00           C  
ATOM    118  O   PRO A   7       0.886   5.559  -0.346  1.00  0.00           O  
ATOM    119  CB  PRO A   7      -1.236   6.982  -2.247  1.00  0.00           C  
ATOM    120  CG  PRO A   7      -2.705   6.766  -2.118  1.00  0.00           C  
ATOM    121  CD  PRO A   7      -2.833   5.642  -1.125  1.00  0.00           C  
ATOM    122  HA  PRO A   7      -0.616   5.118  -3.198  1.00  0.00           H  
ATOM    123 1HB  PRO A   7      -0.821   7.594  -1.432  1.00  0.00           H  
ATOM    124 2HB  PRO A   7      -0.957   7.473  -3.191  1.00  0.00           H  
ATOM    125 1HG  PRO A   7      -3.196   7.690  -1.778  1.00  0.00           H  
ATOM    126 2HG  PRO A   7      -3.139   6.517  -3.098  1.00  0.00           H  
ATOM    127 1HD  PRO A   7      -2.855   6.054  -0.105  1.00  0.00           H  
ATOM    128 2HD  PRO A   7      -3.750   5.071  -1.333  1.00  0.00           H  
ATOM    129  N   DPR A   8       1.771   5.572  -2.415  1.00  0.00           N  
ATOM    130  CA  DPR A   8       3.151   5.576  -1.946  1.00  0.00           C  
ATOM    131  C   DPR A   8       3.574   4.193  -1.466  1.00  0.00           C  
ATOM    132  O   DPR A   8       4.464   3.570  -2.044  1.00  0.00           O  
ATOM    133  CB  DPR A   8       3.937   6.007  -3.189  1.00  0.00           C  
ATOM    134  CG  DPR A   8       3.141   5.469  -4.329  1.00  0.00           C  
ATOM    135  CD  DPR A   8       1.708   5.662  -3.909  1.00  0.00           C  
ATOM    136  HA  DPR A   8       3.257   6.314  -1.138  1.00  0.00           H  
ATOM    137 1HB  DPR A   8       4.957   5.597  -3.150  1.00  0.00           H  
ATOM    138 2HB  DPR A   8       4.031   7.102  -3.213  1.00  0.00           H  
ATOM    139 1HG  DPR A   8       3.392   4.412  -4.502  1.00  0.00           H  
ATOM    140 2HG  DPR A   8       3.388   6.011  -5.253  1.00  0.00           H  
ATOM    141 1HD  DPR A   8       1.089   4.859  -4.336  1.00  0.00           H  
ATOM    142 2HD  DPR A   8       1.355   6.647  -4.249  1.00  0.00           H  
ATOM    143  N   LEU A   9       2.930   3.718  -0.405  1.00  0.00           N  
ATOM    144  CA  LEU A   9       3.277   2.434   0.190  1.00  0.00           C  
ATOM    145  C   LEU A   9       3.104   1.298  -0.810  1.00  0.00           C  
ATOM    146  O   LEU A   9       3.973   0.436  -0.942  1.00  0.00           O  
ATOM    147  CB  LEU A   9       2.409   2.171   1.427  1.00  0.00           C  
ATOM    148  CG  LEU A   9       2.689   3.069   2.639  1.00  0.00           C  
ATOM    149  CD1 LEU A   9       1.629   2.829   3.706  1.00  0.00           C  
ATOM    150  CD2 LEU A   9       4.082   2.777   3.177  1.00  0.00           C  
ATOM    151  H   LEU A   9       2.180   4.261  -0.001  1.00  0.00           H  
ATOM    152  HA  LEU A   9       4.322   2.466   0.496  1.00  0.00           H  
ATOM    153 1HB  LEU A   9       1.364   2.302   1.153  1.00  0.00           H  
ATOM    154 2HB  LEU A   9       2.554   1.137   1.741  1.00  0.00           H  
ATOM    155  HG  LEU A   9       2.628   4.115   2.339  1.00  0.00           H  
ATOM    156 1HD1 LEU A   9       1.827   3.467   4.567  1.00  0.00           H  
ATOM    157 2HD1 LEU A   9       0.645   3.064   3.300  1.00  0.00           H  
ATOM    158 3HD1 LEU A   9       1.654   1.784   4.015  1.00  0.00           H  
ATOM    159 1HD2 LEU A   9       4.281   3.416   4.038  1.00  0.00           H  
ATOM    160 2HD2 LEU A   9       4.143   1.731   3.480  1.00  0.00           H  
ATOM    161 3HD2 LEU A   9       4.821   2.974   2.401  1.00  0.00           H  
ATOM    162  N   DLE A  10       1.976   1.302  -1.513  1.00  0.00           N  
ATOM    163  CA  DLE A  10       1.687   0.273  -2.504  1.00  0.00           C  
ATOM    164  C   DLE A  10       1.383  -1.063  -1.838  1.00  0.00           C  
ATOM    165  O   DLE A  10       0.231  -1.493  -1.785  1.00  0.00           O  
ATOM    166  CB  DLE A  10       0.501   0.697  -3.378  1.00  0.00           C  
ATOM    167  CG  DLE A  10       0.679   2.011  -4.150  1.00  0.00           C  
ATOM    168  CD1 DLE A  10      -0.619   2.360  -4.866  1.00  0.00           C  
ATOM    169  CD2 DLE A  10       1.827   1.868  -5.137  1.00  0.00           C  
ATOM    170  H   DLE A  10       1.302   2.038  -1.357  1.00  0.00           H  
ATOM    171  HA  DLE A  10       2.564   0.149  -3.139  1.00  0.00           H  
ATOM    172 1HB  DLE A  10      -0.378   0.802  -2.744  1.00  0.00           H  
ATOM    173 2HB  DLE A  10       0.305  -0.091  -4.106  1.00  0.00           H  
ATOM    174  HG  DLE A  10       0.900   2.817  -3.450  1.00  0.00           H  
ATOM    175 1HD1 DLE A  10      -0.492   3.293  -5.415  1.00  0.00           H  
ATOM    176 2HD1 DLE A  10      -1.419   2.475  -4.135  1.00  0.00           H  
ATOM    177 3HD1 DLE A  10      -0.875   1.562  -5.563  1.00  0.00           H  
ATOM    178 1HD2 DLE A  10       1.955   2.802  -5.685  1.00  0.00           H  
ATOM    179 2HD2 DLE A  10       1.607   1.063  -5.839  1.00  0.00           H  
ATOM    180 3HD2 DLE A  10       2.745   1.636  -4.597  1.00  0.00           H  
TER                                                                             
CONECT    1  164                                                                
CONECT    3   20                                                                
CONECT   20    3   21   31                                                      
CONECT   21   20   22   24   32                                                 
CONECT   22   21   23   43                                                      
CONECT   23   22                                                                
CONECT   24   21   25   33   34                                                 
CONECT   25   24   26   27                                                      
CONECT   26   25   28   35                                                      
CONECT   27   25   29   36                                                      
CONECT   28   26   30   37                                                      
CONECT   29   27   30   38                                                      
CONECT   30   28   29   39                                                      
CONECT   31   20   40   41   42                                                 
CONECT   32   21                                                                
CONECT   33   24                                                                
CONECT   34   24                                                                
CONECT   35   26                                                                
CONECT   36   27                                                                
CONECT   37   28                                                                
CONECT   38   29                                                                
CONECT   39   30                                                                
CONECT   40   31                                                                
CONECT   41   31                                                                
CONECT   42   31                                                                
CONECT   43   22   44   54                                                      
CONECT   44   43   45   47   55                                                 
CONECT   45   44   46   66                                                      
CONECT   46   45                                                                
CONECT   47   44   48   56   57                                                 
CONECT   48   47   49   50                                                      
CONECT   49   48   51   58                                                      
CONECT   50   48   52   59                                                      
CONECT   51   49   53   60                                                      
CONECT   52   50   53   61                                                      
CONECT   53   51   52   62                                                      
CONECT   54   43   63   64   65                                                 
CONECT   55   44                                                                
CONECT   56   47                                                                
CONECT   57   47                                                                
CONECT   58   49                                                                
CONECT   59   50                                                                
CONECT   60   51                                                                
CONECT   61   52                                                                
CONECT   62   53                                                                
CONECT   63   54                                                                
CONECT   64   54                                                                
CONECT   65   54                                                                
CONECT   66   45   67   73                                                      
CONECT   67   66   68   70   74                                                 
CONECT   68   67   69   82                                                      
CONECT   69   68                                                                
CONECT   70   67   71   72   75                                                 
CONECT   71   70   76   77   78                                                 
CONECT   72   70   79   80   81                                                 
CONECT   73   66                                                                
CONECT   74   67                                                                
CONECT   75   70                                                                
CONECT   76   71                                                                
CONECT   77   71                                                                
CONECT   78   71                                                                
CONECT   79   72                                                                
CONECT   80   72                                                                
CONECT   81   72                                                                
CONECT   82   68   83   93                                                      
CONECT   83   82   84   86   94                                                 
CONECT   84   83   85  105                                                      
CONECT   85   84                                                                
CONECT   86   83   87   95   96                                                 
CONECT   87   86   88   89                                                      
CONECT   88   87   90   97                                                      
CONECT   89   87   91   98                                                      
CONECT   90   88   92   99                                                      
CONECT   91   89   92  100                                                      
CONECT   92   90   91  101                                                      
CONECT   93   82  102  103  104                                                 
CONECT   94   83                                                                
CONECT   95   86                                                                
CONECT   96   86                                                                
CONECT   97   88                                                                
CONECT   98   89                                                                
CONECT   99   90                                                                
CONECT  100   91                                                                
CONECT  101   92                                                                
CONECT  102   93                                                                
CONECT  103   93                                                                
CONECT  104   93                                                                
CONECT  105   84                                                                
CONECT  117  129                                                                
CONECT  129  117  130  135                                                      
CONECT  130  129  131  133  136                                                 
CONECT  131  130  132  143                                                      
CONECT  132  131                                                                
CONECT  133  130  134  137  138                                                 
CONECT  134  133  135  139  140                                                 
CONECT  135  129  134  141  142                                                 
CONECT  136  130                                                                
CONECT  137  133                                                                
CONECT  138  133                                                                
CONECT  139  134                                                                
CONECT  140  134                                                                
CONECT  141  135                                                                
CONECT  142  135                                                                
CONECT  143  131                                                                
CONECT  145  162                                                                
CONECT  162  145  163  170                                                      
CONECT  163  162  164  166  171                                                 
CONECT  164    1  163  165                                                      
CONECT  165  164                                                                
CONECT  166  163  167  172  173                                                 
CONECT  167  166  168  169  174                                                 
CONECT  168  167  175  176  177                                                 
CONECT  169  167  178  179  180                                                 
CONECT  170  162                                                                
CONECT  171  163                                                                
CONECT  172  166                                                                
CONECT  173  166                                                                
CONECT  174  167                                                                
CONECT  175  168                                                                
CONECT  176  168                                                                
CONECT  177  168                                                                
CONECT  178  169                                                                
CONECT  179  169                                                                
CONECT  180  169                                                                
CIS_PEPTIDE_BOND_COUNT 4
HBOND_COUNT 0.202
RMSD 0
score -19.609
silent_score -19.609
