# Supplementary material for: Accurate de novo design of membrane-traversing macrocycles
Source: Cell. 2022 Sep 15;185(19):3520–3532.e26. doi: 10.1016/j.cell.2022.07.019 (PMC9490236; doi:10.1016/j.cell.2022.07.019)
Supplement: Data S2. Amino acid sequences and computational models, related to Figures 1 and 3 [file mmc6.zip › Supplemental_Data_File_2/design_models/10-mers/D10.34.pdb]

HEADER                                            21-FEB-20   XXXX              
EXPDTA    THEORETICAL MODEL                                                     
REMARK 220                                                                      
REMARK 220 EXPERIMENTAL DETAILS                                                 
REMARK 220  EXPERIMENT TYPE                : THEORETICAL MODELLING              
REMARK 220  DATE OF DATA COLLECTION        : 21-FEB-20                          
REMARK 220                                                                      
REMARK 220 REMARK: MODEL GENERATED BY ROSETTA                                   
REMARK 220  VERSION 2019.50.post.dev+96.master.4bb7883abb1                      
LINK         N   DPH A   1                 C   DLE A  10                  1.33  
ATOM      1  N   DPH A   1       7.335  12.170   9.238  1.00  0.00           N  
ATOM      2  CA  DPH A   1       7.257  11.608  10.587  1.00  0.00           C  
ATOM      3  C   DPH A   1       7.903  10.232  10.740  1.00  0.00           C  
ATOM      4  O   DPH A   1       7.654   9.523  11.715  1.00  0.00           O  
ATOM      5  CB  DPH A   1       7.951  12.566  11.556  1.00  0.00           C  
ATOM      6  CG  DPH A   1       9.447  12.633  11.373  1.00  0.00           C  
ATOM      7  CD1 DPH A   1      10.289  11.802  12.111  1.00  0.00           C  
ATOM      8  CD2 DPH A   1      10.013  13.492  10.461  1.00  0.00           C  
ATOM      9  CE1 DPH A   1      11.655  11.848  11.936  1.00  0.00           C  
ATOM     10  CE2 DPH A   1      11.373  13.537  10.282  1.00  0.00           C  
ATOM     11  CZ  DPH A   1      12.197  12.718  11.020  1.00  0.00           C  
ATOM     12  H   DPH A   1       8.093  11.890   8.632  1.00  0.00           H  
ATOM     13  HA  DPH A   1       6.204  11.514  10.855  1.00  0.00           H  
ATOM     14 1HB  DPH A   1       7.740  12.268  12.579  1.00  0.00           H  
ATOM     15 2HB  DPH A   1       7.545  13.572  11.414  1.00  0.00           H  
ATOM     16  HD1 DPH A   1       9.856  11.107  12.835  1.00  0.00           H  
ATOM     17  HD2 DPH A   1       9.373  14.135   9.872  1.00  0.00           H  
ATOM     18  HE1 DPH A   1      12.302  11.194  12.520  1.00  0.00           H  
ATOM     19  HE2 DPH A   1      11.793  14.223   9.547  1.00  0.00           H  
ATOM     20  HZ  DPH A   1      13.274  12.757  10.872  1.00  0.00           H  
ATOM     21  N   DIL A   2       8.742   9.821   9.791  1.00  0.00           N  
ATOM     22  CA  DIL A   2       9.396   8.524   9.915  1.00  0.00           C  
ATOM     23  C   DIL A   2       8.346   7.496   9.502  1.00  0.00           C  
ATOM     24  O   DIL A   2       7.868   7.545   8.370  1.00  0.00           O  
ATOM     25  CB  DIL A   2      10.589   8.441   8.939  1.00  0.00           C  
ATOM     26  CG1 DIL A   2      11.600   9.541   9.274  1.00  0.00           C  
ATOM     27  CG2 DIL A   2      11.240   7.063   9.038  1.00  0.00           C  
ATOM     28  CD1 DIL A   2      12.671   9.762   8.231  1.00  0.00           C  
ATOM     29  H   DIL A   2       8.927  10.412   8.979  1.00  0.00           H  
ATOM     30  HA  DIL A   2       9.727   8.382  10.939  1.00  0.00           H  
ATOM     31  HB  DIL A   2      10.234   8.611   7.920  1.00  0.00           H  
ATOM     32 1HG1 DIL A   2      12.078   9.304  10.221  1.00  0.00           H  
ATOM     33 2HG1 DIL A   2      11.064  10.479   9.381  1.00  0.00           H  
ATOM     34 1HG2 DIL A   2      12.071   6.984   8.350  1.00  0.00           H  
ATOM     35 2HG2 DIL A   2      10.525   6.299   8.794  1.00  0.00           H  
ATOM     36 3HG2 DIL A   2      11.598   6.902  10.054  1.00  0.00           H  
ATOM     37 1HD1 DIL A   2      13.317  10.577   8.558  1.00  0.00           H  
ATOM     38 2HD1 DIL A   2      12.198  10.033   7.295  1.00  0.00           H  
ATOM     39 3HD1 DIL A   2      13.268   8.872   8.091  1.00  0.00           H  
ATOM     40  N   DPR A   3       7.947   6.521  10.311  1.00  0.00           N  
ATOM     41  CA  DPR A   3       6.912   5.657   9.847  1.00  0.00           C  
ATOM     42  C   DPR A   3       7.486   4.887   8.662  1.00  0.00           C  
ATOM     43  O   DPR A   3       8.709   4.725   8.661  1.00  0.00           O  
ATOM     44  CB  DPR A   3       6.609   4.786  11.069  1.00  0.00           C  
ATOM     45  CG  DPR A   3       7.905   4.852  11.901  1.00  0.00           C  
ATOM     46  CD  DPR A   3       8.484   6.263  11.628  1.00  0.00           C  
ATOM     47  HA  DPR A   3       6.058   6.299   9.586  1.00  0.00           H  
ATOM     48 1HB  DPR A   3       6.355   3.764  10.753  1.00  0.00           H  
ATOM     49 2HB  DPR A   3       5.734   5.186  11.606  1.00  0.00           H  
ATOM     50 1HG  DPR A   3       8.591   4.051  11.583  1.00  0.00           H  
ATOM     51 2HG  DPR A   3       7.685   4.683  12.966  1.00  0.00           H  
ATOM     52 1HD  DPR A   3       9.579   6.196  11.591  1.00  0.00           H  
ATOM     53 2HD  DPR A   3       8.129   7.017  12.352  1.00  0.00           H  
ATOM     54  N   ALA A   4       6.660   4.359   7.682  1.00  0.00           N  
ATOM     55  CA  ALA A   4       7.252   3.621   6.522  1.00  0.00           C  
ATOM     56  C   ALA A   4       7.283   4.574   5.262  1.00  0.00           C  
ATOM     57  O   ALA A   4       6.319   4.531   4.476  1.00  0.00           O  
ATOM     58  CB  ALA A   4       6.517   2.288   6.228  1.00  0.00           C  
ATOM     59  CN  ALA A   4       5.186   4.704   7.648  1.00  0.00           C  
ATOM     60  HA  ALA A   4       8.267   3.290   6.767  1.00  0.00           H  
ATOM     61 1HB  ALA A   4       7.010   1.766   5.402  1.00  0.00           H  
ATOM     62 2HB  ALA A   4       6.550   1.653   7.117  1.00  0.00           H  
ATOM     63 3HB  ALA A   4       5.480   2.443   5.952  1.00  0.00           H  
ATOM     64 1HN  ALA A   4       4.645   4.271   6.817  1.00  0.00           H  
ATOM     65 2HN  ALA A   4       4.698   4.374   8.555  1.00  0.00           H  
ATOM     66 3HN  ALA A   4       5.078   5.776   7.563  1.00  0.00           H  
ATOM     67  N   DLE A   5       8.370   5.448   5.030  1.00  0.00           N  
ATOM     68  CA  DLE A   5       8.305   6.392   3.847  1.00  0.00           C  
ATOM     69  C   DLE A   5       7.883   7.875   4.142  1.00  0.00           C  
ATOM     70  O   DLE A   5       7.779   8.659   3.181  1.00  0.00           O  
ATOM     71  CB  DLE A   5       9.676   6.408   3.056  1.00  0.00           C  
ATOM     72  CG  DLE A   5      10.197   5.009   2.396  1.00  0.00           C  
ATOM     73  CD1 DLE A   5      11.638   5.235   1.782  1.00  0.00           C  
ATOM     74  CD2 DLE A   5       9.182   4.486   1.301  1.00  0.00           C  
ATOM     75  CN  DLE A   5       9.486   5.639   6.028  1.00  0.00           C  
ATOM     76  HA  DLE A   5       7.565   6.022   3.130  1.00  0.00           H  
ATOM     77 1HB  DLE A   5      10.462   6.812   3.663  1.00  0.00           H  
ATOM     78 2HB  DLE A   5       9.563   7.095   2.201  1.00  0.00           H  
ATOM     79  HG  DLE A   5      10.286   4.248   3.189  1.00  0.00           H  
ATOM     80 1HD1 DLE A   5      12.015   4.299   1.361  1.00  0.00           H  
ATOM     81 2HD1 DLE A   5      12.330   5.571   2.558  1.00  0.00           H  
ATOM     82 3HD1 DLE A   5      11.601   5.986   0.989  1.00  0.00           H  
ATOM     83 1HD2 DLE A   5       9.544   3.545   0.880  1.00  0.00           H  
ATOM     84 2HD2 DLE A   5       9.077   5.218   0.495  1.00  0.00           H  
ATOM     85 3HD2 DLE A   5       8.200   4.306   1.745  1.00  0.00           H  
ATOM     86 1HN  DLE A   5      10.359   6.144   5.656  1.00  0.00           H  
ATOM     87 2HN  DLE A   5       9.840   4.699   6.418  1.00  0.00           H  
ATOM     88 3HN  DLE A   5       9.115   6.228   6.843  1.00  0.00           H  
ATOM     89  N   LEU A   6       7.663   8.322   5.423  1.00  0.00           N  
ATOM     90  CA  LEU A   6       7.296   9.729   5.734  1.00  0.00           C  
ATOM     91  C   LEU A   6       8.587  10.560   5.903  1.00  0.00           C  
ATOM     92  O   LEU A   6       8.945  11.054   6.991  1.00  0.00           O  
ATOM     93  CB  LEU A   6       6.448   9.796   7.002  1.00  0.00           C  
ATOM     94  CG  LEU A   6       5.185   9.002   7.063  1.00  0.00           C  
ATOM     95  CD1 LEU A   6       4.640   9.136   8.475  1.00  0.00           C  
ATOM     96  CD2 LEU A   6       4.181   9.528   6.041  1.00  0.00           C  
ATOM     97  H   LEU A   6       7.756   7.719   6.242  1.00  0.00           H  
ATOM     98  HA  LEU A   6       6.730  10.166   4.912  1.00  0.00           H  
ATOM     99 1HB  LEU A   6       7.030   9.595   7.837  1.00  0.00           H  
ATOM    100 2HB  LEU A   6       6.105  10.785   7.089  1.00  0.00           H  
ATOM    101  HG  LEU A   6       5.397   7.957   6.866  1.00  0.00           H  
ATOM    102 1HD1 LEU A   6       3.720   8.563   8.568  1.00  0.00           H  
ATOM    103 2HD1 LEU A   6       5.379   8.756   9.185  1.00  0.00           H  
ATOM    104 3HD1 LEU A   6       4.437  10.187   8.693  1.00  0.00           H  
ATOM    105 1HD2 LEU A   6       3.259   8.950   6.113  1.00  0.00           H  
ATOM    106 2HD2 LEU A   6       3.965  10.578   6.246  1.00  0.00           H  
ATOM    107 3HD2 LEU A   6       4.584   9.428   5.037  1.00  0.00           H  
ATOM    108  N   LEU A   7       9.281  10.672   4.782  1.00  0.00           N  
ATOM    109  CA  LEU A   7      10.562  11.347   4.635  1.00  0.00           C  
ATOM    110  C   LEU A   7      10.427  12.846   4.864  1.00  0.00           C  
ATOM    111  O   LEU A   7       9.329  13.396   4.682  1.00  0.00           O  
ATOM    112  CB  LEU A   7      11.111  11.062   3.228  1.00  0.00           C  
ATOM    113  CG  LEU A   7      11.402   9.585   2.924  1.00  0.00           C  
ATOM    114  CD1 LEU A   7      11.829   9.455   1.481  1.00  0.00           C  
ATOM    115  CD2 LEU A   7      12.474   9.005   3.874  1.00  0.00           C  
ATOM    116  H   LEU A   7       8.854  10.212   3.969  1.00  0.00           H  
ATOM    117  HA  LEU A   7      11.231  10.957   5.389  1.00  0.00           H  
ATOM    118 1HB  LEU A   7      10.352  11.380   2.514  1.00  0.00           H  
ATOM    119 2HB  LEU A   7      12.000  11.636   3.029  1.00  0.00           H  
ATOM    120  HG  LEU A   7      10.495   9.037   3.041  1.00  0.00           H  
ATOM    121 1HD1 LEU A   7      12.000   8.406   1.247  1.00  0.00           H  
ATOM    122 2HD1 LEU A   7      11.046   9.845   0.832  1.00  0.00           H  
ATOM    123 3HD1 LEU A   7      12.749  10.015   1.319  1.00  0.00           H  
ATOM    124 1HD2 LEU A   7      12.644   7.960   3.623  1.00  0.00           H  
ATOM    125 2HD2 LEU A   7      13.406   9.559   3.755  1.00  0.00           H  
ATOM    126 3HD2 LEU A   7      12.151   9.061   4.904  1.00  0.00           H  
ATOM    127  N   DPR A   8      11.509  13.565   5.236  1.00  0.00           N  
ATOM    128  CA  DPR A   8      11.433  14.982   5.431  1.00  0.00           C  
ATOM    129  C   DPR A   8      10.499  15.150   6.599  1.00  0.00           C  
ATOM    130  O   DPR A   8      10.457  14.251   7.429  1.00  0.00           O  
ATOM    131  CB  DPR A   8      12.871  15.381   5.800  1.00  0.00           C  
ATOM    132  CG  DPR A   8      13.727  14.203   5.326  1.00  0.00           C  
ATOM    133  CD  DPR A   8      12.832  12.975   5.501  1.00  0.00           C  
ATOM    134  HA  DPR A   8      11.070  15.446   4.504  1.00  0.00           H  
ATOM    135 1HB  DPR A   8      12.950  15.560   6.884  1.00  0.00           H  
ATOM    136 2HB  DPR A   8      13.145  16.321   5.299  1.00  0.00           H  
ATOM    137 1HG  DPR A   8      14.652  14.144   5.924  1.00  0.00           H  
ATOM    138 2HG  DPR A   8      14.037  14.357   4.281  1.00  0.00           H  
ATOM    139 1HD  DPR A   8      12.870  12.586   6.533  1.00  0.00           H  
ATOM    140 2HD  DPR A   8      13.130  12.229   4.777  1.00  0.00           H  
ATOM    141  N   PRO A   9       9.819  16.279   6.751  1.00  0.00           N  
ATOM    142  CA  PRO A   9       8.935  16.622   7.857  1.00  0.00           C  
ATOM    143  C   PRO A   9       7.853  15.560   8.138  1.00  0.00           C  
ATOM    144  O   PRO A   9       7.206  15.643   9.177  1.00  0.00           O  
ATOM    145  CB  PRO A   9       8.297  17.923   7.343  1.00  0.00           C  
ATOM    146  CG  PRO A   9       9.308  18.510   6.392  1.00  0.00           C  
ATOM    147  CD  PRO A   9       9.937  17.328   5.719  1.00  0.00           C  
ATOM    148  HA  PRO A   9       9.536  16.803   8.761  1.00  0.00           H  
ATOM    149 1HB  PRO A   9       7.333  17.696   6.857  1.00  0.00           H  
ATOM    150 2HB  PRO A   9       8.075  18.589   8.190  1.00  0.00           H  
ATOM    151 1HG  PRO A   9       8.808  19.188   5.680  1.00  0.00           H  
ATOM    152 2HG  PRO A   9      10.038  19.119   6.946  1.00  0.00           H  
ATOM    153 1HD  PRO A   9       9.382  17.045   4.809  1.00  0.00           H  
ATOM    154 2HD  PRO A   9      10.987  17.568   5.512  1.00  0.00           H  
ATOM    155  N   DLE A  10       7.624  14.612   7.215  1.00  0.00           N  
ATOM    156  CA  DLE A  10       6.639  13.547   7.356  1.00  0.00           C  
ATOM    157  C   DLE A  10       6.435  13.038   8.790  1.00  0.00           C  
ATOM    158  O   DLE A  10       5.484  13.428   9.467  1.00  0.00           O  
ATOM    159  CB  DLE A  10       5.290  14.018   6.822  1.00  0.00           C  
ATOM    160  CG  DLE A  10       5.243  14.386   5.320  1.00  0.00           C  
ATOM    161  CD1 DLE A  10       3.858  14.910   5.005  1.00  0.00           C  
ATOM    162  CD2 DLE A  10       5.593  13.157   4.442  1.00  0.00           C  
ATOM    163  H   DLE A  10       8.181  14.658   6.374  1.00  0.00           H  
ATOM    164  HA  DLE A  10       6.993  12.726   6.760  1.00  0.00           H  
ATOM    165 1HB  DLE A  10       4.989  14.897   7.391  1.00  0.00           H  
ATOM    166 2HB  DLE A  10       4.558  13.229   6.999  1.00  0.00           H  
ATOM    167  HG  DLE A  10       5.956  15.186   5.118  1.00  0.00           H  
ATOM    168 1HD1 DLE A  10       3.807  15.197   3.954  1.00  0.00           H  
ATOM    169 2HD1 DLE A  10       3.648  15.780   5.628  1.00  0.00           H  
ATOM    170 3HD1 DLE A  10       3.120  14.134   5.204  1.00  0.00           H  
ATOM    171 1HD2 DLE A  10       5.540  13.444   3.393  1.00  0.00           H  
ATOM    172 2HD2 DLE A  10       4.884  12.354   4.632  1.00  0.00           H  
ATOM    173 3HD2 DLE A  10       6.598  12.803   4.647  1.00  0.00           H  
TER                                                                             
CONECT    1    2   12  157                                                      
CONECT    2    1    3    5   13                                                 
CONECT    3    2    4   21                                                      
CONECT    4    3                                                                
CONECT    5    2    6   14   15                                                 
CONECT    6    5    7    8                                                      
CONECT    7    6    9   16                                                      
CONECT    8    6   10   17                                                      
CONECT    9    7   11   18                                                      
CONECT   10    8   11   19                                                      
CONECT   11    9   10   20                                                      
CONECT   12    1                                                                
CONECT   13    2                                                                
CONECT   14    5                                                                
CONECT   15    5                                                                
CONECT   16    7                                                                
CONECT   17    8                                                                
CONECT   18    9                                                                
CONECT   19   10                                                                
CONECT   20   11                                                                
CONECT   21    3   22   29                                                      
CONECT   22   21   23   25   30                                                 
CONECT   23   22   24   40                                                      
CONECT   24   23                                                                
CONECT   25   22   26   27   31                                                 
CONECT   26   25   28   32   33                                                 
CONECT   27   25   34   35   36                                                 
CONECT   28   26   37   38   39                                                 
CONECT   29   21                                                                
CONECT   30   22                                                                
CONECT   31   25                                                                
CONECT   32   26                                                                
CONECT   33   26                                                                
CONECT   34   27                                                                
CONECT   35   27                                                                
CONECT   36   27                                                                
CONECT   37   28                                                                
CONECT   38   28                                                                
CONECT   39   28                                                                
CONECT   40   23   41   46                                                      
CONECT   41   40   42   44   47                                                 
CONECT   42   41   43   54                                                      
CONECT   43   42                                                                
CONECT   44   41   45   48   49                                                 
CONECT   45   44   46   50   51                                                 
CONECT   46   40   45   52   53                                                 
CONECT   47   41                                                                
CONECT   48   44                                                                
CONECT   49   44                                                                
CONECT   50   45                                                                
CONECT   51   45                                                                
CONECT   52   46                                                                
CONECT   53   46                                                                
CONECT   54   42   55   59                                                      
CONECT   55   54   56   58   60                                                 
CONECT   56   55   57   67                                                      
CONECT   57   56                                                                
CONECT   58   55   61   62   63                                                 
CONECT   59   54   64   65   66                                                 
CONECT   60   55                                                                
CONECT   61   58                                                                
CONECT   62   58                                                                
CONECT   63   58                                                                
CONECT   64   59                                                                
CONECT   65   59                                                                
CONECT   66   59                                                                
CONECT   67   56   68   75                                                      
CONECT   68   67   69   71   76                                                 
CONECT   69   68   70   89                                                      
CONECT   70   69                                                                
CONECT   71   68   72   77   78                                                 
CONECT   72   71   73   74   79                                                 
CONECT   73   72   80   81   82                                                 
CONECT   74   72   83   84   85                                                 
CONECT   75   67   86   87   88                                                 
CONECT   76   68                                                                
CONECT   77   71                                                                
CONECT   78   71                                                                
CONECT   79   72                                                                
CONECT   80   73                                                                
CONECT   81   73                                                                
CONECT   82   73                                                                
CONECT   83   74                                                                
CONECT   84   74                                                                
CONECT   85   74                                                                
CONECT   86   75                                                                
CONECT   87   75                                                                
CONECT   88   75                                                                
CONECT   89   69                                                                
CONECT  110  127                                                                
CONECT  127  110  128  133                                                      
CONECT  128  127  129  131  134                                                 
CONECT  129  128  130  141                                                      
CONECT  130  129                                                                
CONECT  131  128  132  135  136                                                 
CONECT  132  131  133  137  138                                                 
CONECT  133  127  132  139  140                                                 
CONECT  134  128                                                                
CONECT  135  131                                                                
CONECT  136  131                                                                
CONECT  137  132                                                                
CONECT  138  132                                                                
CONECT  139  133                                                                
CONECT  140  133                                                                
CONECT  141  129                                                                
CONECT  143  155                                                                
CONECT  155  143  156  163                                                      
CONECT  156  155  157  159  164                                                 
CONECT  157    1  156  158                                                      
CONECT  158  157                                                                
CONECT  159  156  160  165  166                                                 
CONECT  160  159  161  162  167                                                 
CONECT  161  160  168  169  170                                                 
CONECT  162  160  171  172  173                                                 
CONECT  163  155                                                                
CONECT  164  156                                                                
CONECT  165  159                                                                
CONECT  166  159                                                                
CONECT  167  160                                                                
CONECT  168  161                                                                
CONECT  169  161                                                                
CONECT  170  161                                                                
CONECT  171  162                                                                
CONECT  172  162                                                                
CONECT  173  162                                                                
C6s 0
end_unsatselection_count 0
nme_count 2
nme_count2 2
oversat 0
score -8.219
silent_score -8.219
time 35
total_hbonds -4
