# Supplementary material for: Accurate de novo design of membrane-traversing macrocycles
Source: Cell. 2022 Sep 15;185(19):3520–3532.e26. doi: 10.1016/j.cell.2022.07.019 (PMC9490236; doi:10.1016/j.cell.2022.07.019)
Supplement: Data S2. Amino acid sequences and computational models, related to Figures 1 and 3 [file mmc6.zip › Supplemental_Data_File_2/design_models/10-mers/D10.30.pdb]

HEADER                                            10-FEB-20   XXXX              
EXPDTA    THEORETICAL MODEL                                                     
REMARK 220                                                                      
REMARK 220 EXPERIMENTAL DETAILS                                                 
REMARK 220  EXPERIMENT TYPE                : THEORETICAL MODELLING              
REMARK 220  DATE OF DATA COLLECTION        : 10-FEB-20                          
REMARK 220                                                                      
REMARK 220 REMARK: MODEL GENERATED BY ROSETTA                                   
REMARK 220  VERSION 2019.50.post.dev+96.master.4bb7883abb1                      
LINK         N   PRO A   1                 C   DVA A  10                  1.33  
ATOM      1  N   PRO A   1     -13.389   8.154   1.876  1.00  0.00           N  
ATOM      2  CA  PRO A   1     -13.918   6.932   1.324  1.00  0.00           C  
ATOM      3  C   PRO A   1     -14.054   7.103  -0.187  1.00  0.00           C  
ATOM      4  O   PRO A   1     -14.067   8.224  -0.696  1.00  0.00           O  
ATOM      5  CB  PRO A   1     -15.267   6.772   2.038  1.00  0.00           C  
ATOM      6  CG  PRO A   1     -15.094   7.522   3.337  1.00  0.00           C  
ATOM      7  CD  PRO A   1     -14.176   8.697   3.008  1.00  0.00           C  
ATOM      8  HA  PRO A   1     -13.229   6.137   1.587  1.00  0.00           H  
ATOM      9 1HB  PRO A   1     -16.078   7.176   1.410  1.00  0.00           H  
ATOM     10 2HB  PRO A   1     -15.488   5.707   2.198  1.00  0.00           H  
ATOM     11 1HG  PRO A   1     -16.076   7.850   3.718  1.00  0.00           H  
ATOM     12 2HG  PRO A   1     -14.666   6.855   4.101  1.00  0.00           H  
ATOM     13 1HD  PRO A   1     -14.736   9.604   2.706  1.00  0.00           H  
ATOM     14 2HD  PRO A   1     -13.567   8.847   3.908  1.00  0.00           H  
ATOM     15  N   DLE A   2     -14.166   6.002  -1.033  1.00  0.00           N  
ATOM     16  CA  DLE A   2     -14.218   6.274  -2.523  1.00  0.00           C  
ATOM     17  C   DLE A   2     -12.761   6.399  -3.106  1.00  0.00           C  
ATOM     18  O   DLE A   2     -12.500   5.954  -4.236  1.00  0.00           O  
ATOM     19  CB  DLE A   2     -15.039   5.183  -3.325  1.00  0.00           C  
ATOM     20  CG  DLE A   2     -16.618   4.974  -2.918  1.00  0.00           C  
ATOM     21  CD1 DLE A   2     -17.217   3.779  -3.752  1.00  0.00           C  
ATOM     22  CD2 DLE A   2     -17.439   6.308  -3.152  1.00  0.00           C  
ATOM     23  CN  DLE A   2     -13.928   4.585  -0.547  1.00  0.00           C  
ATOM     24  HA  DLE A   2     -14.721   7.231  -2.715  1.00  0.00           H  
ATOM     25 1HB  DLE A   2     -14.525   4.221  -3.274  1.00  0.00           H  
ATOM     26 2HB  DLE A   2     -15.032   5.473  -4.388  1.00  0.00           H  
ATOM     27  HG  DLE A   2     -16.686   4.705  -1.852  1.00  0.00           H  
ATOM     28 1HD1 DLE A   2     -18.261   3.613  -3.471  1.00  0.00           H  
ATOM     29 2HD1 DLE A   2     -16.653   2.863  -3.555  1.00  0.00           H  
ATOM     30 3HD1 DLE A   2     -17.171   4.000  -4.823  1.00  0.00           H  
ATOM     31 1HD2 DLE A   2     -18.483   6.157  -2.868  1.00  0.00           H  
ATOM     32 2HD2 DLE A   2     -17.397   6.600  -4.206  1.00  0.00           H  
ATOM     33 3HD2 DLE A   2     -17.031   7.118  -2.545  1.00  0.00           H  
ATOM     34 1HN  DLE A   2     -14.488   3.839  -1.092  1.00  0.00           H  
ATOM     35 2HN  DLE A   2     -14.205   4.444   0.485  1.00  0.00           H  
ATOM     36 3HN  DLE A   2     -12.877   4.353  -0.658  1.00  0.00           H  
ATOM     37  N   PHE A   3     -11.806   7.022  -2.338  1.00  0.00           N  
ATOM     38  CA  PHE A   3     -10.413   7.238  -2.746  1.00  0.00           C  
ATOM     39  C   PHE A   3      -9.444   6.392  -1.911  1.00  0.00           C  
ATOM     40  O   PHE A   3      -8.445   5.878  -2.426  1.00  0.00           O  
ATOM     41  CB  PHE A   3     -10.130   8.709  -2.497  1.00  0.00           C  
ATOM     42  CG  PHE A   3     -11.009   9.611  -3.258  1.00  0.00           C  
ATOM     43  CD1 PHE A   3     -12.166  10.094  -2.663  1.00  0.00           C  
ATOM     44  CD2 PHE A   3     -10.710   9.987  -4.552  1.00  0.00           C  
ATOM     45  CE1 PHE A   3     -13.014  10.914  -3.346  1.00  0.00           C  
ATOM     46  CE2 PHE A   3     -11.559  10.824  -5.243  1.00  0.00           C  
ATOM     47  CZ  PHE A   3     -12.715  11.285  -4.641  1.00  0.00           C  
ATOM     48  H   PHE A   3     -12.054   7.397  -1.420  1.00  0.00           H  
ATOM     49  HA  PHE A   3     -10.272   7.002  -3.803  1.00  0.00           H  
ATOM     50 1HB  PHE A   3     -10.287   8.908  -1.446  1.00  0.00           H  
ATOM     51 2HB  PHE A   3      -9.118   8.963  -2.708  1.00  0.00           H  
ATOM     52  HD1 PHE A   3     -12.404   9.801  -1.634  1.00  0.00           H  
ATOM     53  HD2 PHE A   3      -9.799   9.613  -5.024  1.00  0.00           H  
ATOM     54  HE1 PHE A   3     -13.923  11.274  -2.862  1.00  0.00           H  
ATOM     55  HE2 PHE A   3     -11.323  11.120  -6.268  1.00  0.00           H  
ATOM     56  HZ  PHE A   3     -13.390  11.942  -5.188  1.00  0.00           H  
ATOM     57  N   DIL A   4      -9.739   6.211  -0.625  1.00  0.00           N  
ATOM     58  CA  DIL A   4      -8.852   5.420   0.219  1.00  0.00           C  
ATOM     59  C   DIL A   4      -7.469   6.069   0.285  1.00  0.00           C  
ATOM     60  O   DIL A   4      -7.370   7.232   0.660  1.00  0.00           O  
ATOM     61  CB  DIL A   4      -9.390   5.324   1.660  1.00  0.00           C  
ATOM     62  CG1 DIL A   4     -10.717   4.560   1.653  1.00  0.00           C  
ATOM     63  CG2 DIL A   4      -8.343   4.680   2.602  1.00  0.00           C  
ATOM     64  CD1 DIL A   4     -11.494   4.585   2.966  1.00  0.00           C  
ATOM     65  H   DIL A   4     -10.556   6.683  -0.236  1.00  0.00           H  
ATOM     66  HA  DIL A   4      -8.826   4.417  -0.180  1.00  0.00           H  
ATOM     67  HB  DIL A   4      -9.596   6.316   2.004  1.00  0.00           H  
ATOM     68 1HG1 DIL A   4     -10.522   3.525   1.384  1.00  0.00           H  
ATOM     69 2HG1 DIL A   4     -11.333   4.997   0.892  1.00  0.00           H  
ATOM     70 1HG2 DIL A   4      -8.726   4.644   3.614  1.00  0.00           H  
ATOM     71 2HG2 DIL A   4      -7.424   5.260   2.612  1.00  0.00           H  
ATOM     72 3HG2 DIL A   4      -8.125   3.668   2.266  1.00  0.00           H  
ATOM     73 1HD1 DIL A   4     -12.423   4.029   2.842  1.00  0.00           H  
ATOM     74 2HD1 DIL A   4     -11.724   5.606   3.246  1.00  0.00           H  
ATOM     75 3HD1 DIL A   4     -10.917   4.125   3.759  1.00  0.00           H  
ATOM     76  N   PRO A   5      -6.374   5.350  -0.051  1.00  0.00           N  
ATOM     77  CA  PRO A   5      -4.991   5.817  -0.010  1.00  0.00           C  
ATOM     78  C   PRO A   5      -4.729   6.984  -0.953  1.00  0.00           C  
ATOM     79  O   PRO A   5      -3.709   7.659  -0.829  1.00  0.00           O  
ATOM     80  CB  PRO A   5      -4.211   4.558  -0.429  1.00  0.00           C  
ATOM     81  CG  PRO A   5      -5.171   3.723  -1.212  1.00  0.00           C  
ATOM     82  CD  PRO A   5      -6.512   3.960  -0.577  1.00  0.00           C  
ATOM     83  HA  PRO A   5      -4.740   6.098   1.022  1.00  0.00           H  
ATOM     84 1HB  PRO A   5      -3.332   4.852  -1.024  1.00  0.00           H  
ATOM     85 2HB  PRO A   5      -3.829   4.042   0.464  1.00  0.00           H  
ATOM     86 1HG  PRO A   5      -5.152   4.021  -2.274  1.00  0.00           H  
ATOM     87 2HG  PRO A   5      -4.867   2.665  -1.178  1.00  0.00           H  
ATOM     88 1HD  PRO A   5      -7.226   3.906  -1.413  1.00  0.00           H  
ATOM     89 2HD  PRO A   5      -6.731   3.238   0.224  1.00  0.00           H  
ATOM     90  N   LEU A   6      -5.634   7.225  -1.903  1.00  0.00           N  
ATOM     91  CA  LEU A   6      -5.464   8.327  -2.832  1.00  0.00           C  
ATOM     92  C   LEU A   6      -5.754   9.663  -2.137  1.00  0.00           C  
ATOM     93  O   LEU A   6      -5.479  10.726  -2.699  1.00  0.00           O  
ATOM     94  CB  LEU A   6      -6.441   8.153  -3.998  1.00  0.00           C  
ATOM     95  CG  LEU A   6      -6.241   6.932  -4.923  1.00  0.00           C  
ATOM     96  CD1 LEU A   6      -7.410   6.886  -5.899  1.00  0.00           C  
ATOM     97  CD2 LEU A   6      -4.905   7.028  -5.676  1.00  0.00           C  
ATOM     98  H   LEU A   6      -6.476   6.650  -1.994  1.00  0.00           H  
ATOM     99  HA  LEU A   6      -4.438   8.338  -3.187  1.00  0.00           H  
ATOM    100 1HB  LEU A   6      -7.410   8.045  -3.587  1.00  0.00           H  
ATOM    101 2HB  LEU A   6      -6.423   9.055  -4.608  1.00  0.00           H  
ATOM    102  HG  LEU A   6      -6.258   6.017  -4.328  1.00  0.00           H  
ATOM    103 1HD1 LEU A   6      -7.303   6.020  -6.553  1.00  0.00           H  
ATOM    104 2HD1 LEU A   6      -8.344   6.804  -5.341  1.00  0.00           H  
ATOM    105 3HD1 LEU A   6      -7.422   7.794  -6.499  1.00  0.00           H  
ATOM    106 1HD2 LEU A   6      -4.798   6.160  -6.327  1.00  0.00           H  
ATOM    107 2HD2 LEU A   6      -4.887   7.936  -6.278  1.00  0.00           H  
ATOM    108 3HD2 LEU A   6      -4.077   7.044  -4.974  1.00  0.00           H  
ATOM    109  N   DLE A   7      -6.322   9.621  -0.926  1.00  0.00           N  
ATOM    110  CA  DLE A   7      -6.646  10.837  -0.203  1.00  0.00           C  
ATOM    111  C   DLE A   7      -7.920  11.458  -0.767  1.00  0.00           C  
ATOM    112  O   DLE A   7      -8.939  10.778  -0.832  1.00  0.00           O  
ATOM    113  CB  DLE A   7      -6.876  10.503   1.268  1.00  0.00           C  
ATOM    114  CG  DLE A   7      -5.687   9.897   2.044  1.00  0.00           C  
ATOM    115  CD1 DLE A   7      -6.195   9.439   3.403  1.00  0.00           C  
ATOM    116  CD2 DLE A   7      -4.568  10.925   2.202  1.00  0.00           C  
ATOM    117  H   DLE A   7      -6.535   8.720  -0.489  1.00  0.00           H  
ATOM    118  HA  DLE A   7      -5.807  11.505  -0.285  1.00  0.00           H  
ATOM    119 1HB  DLE A   7      -7.656   9.764   1.304  1.00  0.00           H  
ATOM    120 2HB  DLE A   7      -7.221  11.397   1.788  1.00  0.00           H  
ATOM    121  HG  DLE A   7      -5.306   9.023   1.509  1.00  0.00           H  
ATOM    122 1HD1 DLE A   7      -5.378   8.989   3.964  1.00  0.00           H  
ATOM    123 2HD1 DLE A   7      -6.987   8.698   3.255  1.00  0.00           H  
ATOM    124 3HD1 DLE A   7      -6.588  10.288   3.953  1.00  0.00           H  
ATOM    125 1HD2 DLE A   7      -3.747  10.475   2.761  1.00  0.00           H  
ATOM    126 2HD2 DLE A   7      -4.941  11.794   2.744  1.00  0.00           H  
ATOM    127 3HD2 DLE A   7      -4.200  11.234   1.230  1.00  0.00           H  
ATOM    128  N   DPR A   8      -7.954  12.742  -1.134  1.00  0.00           N  
ATOM    129  CA  DPR A   8      -9.145  13.344  -1.660  1.00  0.00           C  
ATOM    130  C   DPR A   8     -10.226  13.255  -0.577  1.00  0.00           C  
ATOM    131  O   DPR A   8      -9.837  13.047   0.573  1.00  0.00           O  
ATOM    132  CB  DPR A   8      -8.723  14.802  -1.919  1.00  0.00           C  
ATOM    133  CG  DPR A   8      -7.212  14.749  -2.030  1.00  0.00           C  
ATOM    134  CD  DPR A   8      -6.777  13.620  -1.095  1.00  0.00           C  
ATOM    135  HA  DPR A   8      -9.408  12.799  -2.580  1.00  0.00           H  
ATOM    136 1HB  DPR A   8      -9.068  15.450  -1.097  1.00  0.00           H  
ATOM    137 2HB  DPR A   8      -9.194  15.174  -2.839  1.00  0.00           H  
ATOM    138 1HG  DPR A   8      -6.776  15.721  -1.749  1.00  0.00           H  
ATOM    139 2HG  DPR A   8      -6.917  14.561  -3.073  1.00  0.00           H  
ATOM    140 1HD  DPR A   8      -6.564  13.961  -0.070  1.00  0.00           H  
ATOM    141 2HD  DPR A   8      -5.907  13.151  -1.584  1.00  0.00           H  
ATOM    142  N   DAL A   9     -11.569  13.418  -0.884  1.00  0.00           N  
ATOM    143  CA  DAL A   9     -12.639  13.424   0.181  1.00  0.00           C  
ATOM    144  C   DAL A   9     -12.710  12.201   1.164  1.00  0.00           C  
ATOM    145  O   DAL A   9     -13.677  12.167   1.946  1.00  0.00           O  
ATOM    146  CB  DAL A   9     -12.506  14.729   1.012  1.00  0.00           C  
ATOM    147  CN  DAL A   9     -12.001  13.889  -2.254  1.00  0.00           C  
ATOM    148  HA  DAL A   9     -13.620  13.449  -0.313  1.00  0.00           H  
ATOM    149 1HB  DAL A   9     -13.317  14.804   1.745  1.00  0.00           H  
ATOM    150 2HB  DAL A   9     -12.555  15.598   0.353  1.00  0.00           H  
ATOM    151 3HB  DAL A   9     -11.549  14.748   1.548  1.00  0.00           H  
ATOM    152 1HN  DAL A   9     -13.062  13.766  -2.442  1.00  0.00           H  
ATOM    153 2HN  DAL A   9     -11.775  14.940  -2.367  1.00  0.00           H  
ATOM    154 3HN  DAL A   9     -11.484  13.343  -3.029  1.00  0.00           H  
ATOM    155  N   DVA A  10     -11.780  11.189   1.133  1.00  0.00           N  
ATOM    156  CA  DVA A  10     -11.842  10.035   2.068  1.00  0.00           C  
ATOM    157  C   DVA A  10     -12.298   8.729   1.380  1.00  0.00           C  
ATOM    158  O   DVA A  10     -11.671   8.266   0.427  1.00  0.00           O  
ATOM    159  CB  DVA A  10     -10.453   9.793   2.678  1.00  0.00           C  
ATOM    160  CG1 DVA A  10     -10.480   8.607   3.635  1.00  0.00           C  
ATOM    161  CG2 DVA A  10      -9.992  11.047   3.397  1.00  0.00           C  
ATOM    162  H   DVA A  10     -11.034  11.232   0.453  1.00  0.00           H  
ATOM    163  HA  DVA A  10     -12.483  10.302   2.894  1.00  0.00           H  
ATOM    164  HB  DVA A  10      -9.768   9.552   1.878  1.00  0.00           H  
ATOM    165 1HG1 DVA A  10      -9.481   8.443   4.034  1.00  0.00           H  
ATOM    166 2HG1 DVA A  10     -10.803   7.729   3.127  1.00  0.00           H  
ATOM    167 3HG1 DVA A  10     -11.165   8.816   4.454  1.00  0.00           H  
ATOM    168 1HG2 DVA A  10      -9.003  10.883   3.811  1.00  0.00           H  
ATOM    169 2HG2 DVA A  10     -10.688  11.283   4.197  1.00  0.00           H  
ATOM    170 3HG2 DVA A  10      -9.953  11.876   2.703  1.00  0.00           H  
TER                                                                             
CONECT    1  157                                                                
CONECT    3   15                                                                
CONECT   15    3   16   23                                                      
CONECT   16   15   17   19   24                                                 
CONECT   17   16   18   37                                                      
CONECT   18   17                                                                
CONECT   19   16   20   25   26                                                 
CONECT   20   19   21   22   27                                                 
CONECT   21   20   28   29   30                                                 
CONECT   22   20   31   32   33                                                 
CONECT   23   15   34   35   36                                                 
CONECT   24   16                                                                
CONECT   25   19                                                                
CONECT   26   19                                                                
CONECT   27   20                                                                
CONECT   28   21                                                                
CONECT   29   21                                                                
CONECT   30   21                                                                
CONECT   31   22                                                                
CONECT   32   22                                                                
CONECT   33   22                                                                
CONECT   34   23                                                                
CONECT   35   23                                                                
CONECT   36   23                                                                
CONECT   37   17                                                                
CONECT   39   57                                                                
CONECT   57   39   58   65                                                      
CONECT   58   57   59   61   66                                                 
CONECT   59   58   60   76                                                      
CONECT   60   59                                                                
CONECT   61   58   62   63   67                                                 
CONECT   62   61   64   68   69                                                 
CONECT   63   61   70   71   72                                                 
CONECT   64   62   73   74   75                                                 
CONECT   65   57                                                                
CONECT   66   58                                                                
CONECT   67   61                                                                
CONECT   68   62                                                                
CONECT   69   62                                                                
CONECT   70   63                                                                
CONECT   71   63                                                                
CONECT   72   63                                                                
CONECT   73   64                                                                
CONECT   74   64                                                                
CONECT   75   64                                                                
CONECT   76   59                                                                
CONECT   92  109                                                                
CONECT  109   92  110  117                                                      
CONECT  110  109  111  113  118                                                 
CONECT  111  110  112  128                                                      
CONECT  112  111                                                                
CONECT  113  110  114  119  120                                                 
CONECT  114  113  115  116  121                                                 
CONECT  115  114  122  123  124                                                 
CONECT  116  114  125  126  127                                                 
CONECT  117  109                                                                
CONECT  118  110                                                                
CONECT  119  113                                                                
CONECT  120  113                                                                
CONECT  121  114                                                                
CONECT  122  115                                                                
CONECT  123  115                                                                
CONECT  124  115                                                                
CONECT  125  116                                                                
CONECT  126  116                                                                
CONECT  127  116                                                                
CONECT  128  111  129  134                                                      
CONECT  129  128  130  132  135                                                 
CONECT  130  129  131  142                                                      
CONECT  131  130                                                                
CONECT  132  129  133  136  137                                                 
CONECT  133  132  134  138  139                                                 
CONECT  134  128  133  140  141                                                 
CONECT  135  129                                                                
CONECT  136  132                                                                
CONECT  137  132                                                                
CONECT  138  133                                                                
CONECT  139  133                                                                
CONECT  140  134                                                                
CONECT  141  134                                                                
CONECT  142  130  143  147                                                      
CONECT  143  142  144  146  148                                                 
CONECT  144  143  145  155                                                      
CONECT  145  144                                                                
CONECT  146  143  149  150  151                                                 
CONECT  147  142  152  153  154                                                 
CONECT  148  143                                                                
CONECT  149  146                                                                
CONECT  150  146                                                                
CONECT  151  146                                                                
CONECT  152  147                                                                
CONECT  153  147                                                                
CONECT  154  147                                                                
CONECT  155  144  156  162                                                      
CONECT  156  155  157  159  163                                                 
CONECT  157    1  156  158                                                      
CONECT  158  157                                                                
CONECT  159  156  160  161  164                                                 
CONECT  160  159  165  166  167                                                 
CONECT  161  159  168  169  170                                                 
CONECT  162  155                                                                
CONECT  163  156                                                                
CONECT  164  159                                                                
CONECT  165  160                                                                
CONECT  166  160                                                                
CONECT  167  160                                                                
CONECT  168  161                                                                
CONECT  169  161                                                                
CONECT  170  161                                                                
C6s 0
end_unsatselection_count 0
nme_count 2
nme_count2 2
oversat 0
score -15.618
silent_score -15.618
time 42
total_hbonds -5
