# Supplementary material for: Accurate de novo design of membrane-traversing macrocycles
Source: Cell. 2022 Sep 15;185(19):3520–3532.e26. doi: 10.1016/j.cell.2022.07.019 (PMC9490236; doi:10.1016/j.cell.2022.07.019)
Supplement: Data S2. Amino acid sequences and computational models, related to Figures 1 and 3 [file mmc6.zip › Supplemental_Data_File_2/design_models/10-mers/D10.36.pdb]

HEADER                                            10-FEB-20   XXXX              
EXPDTA    THEORETICAL MODEL                                                     
REMARK 220                                                                      
REMARK 220 EXPERIMENTAL DETAILS                                                 
REMARK 220  EXPERIMENT TYPE                : THEORETICAL MODELLING              
REMARK 220  DATE OF DATA COLLECTION        : 10-FEB-20                          
REMARK 220                                                                      
REMARK 220 REMARK: MODEL GENERATED BY ROSETTA                                   
REMARK 220  VERSION 2019.50.post.dev+96.master.4bb7883abb1                      
LINK         N   ILE A   1                 C   MET A  10                  1.33  
ATOM      1  N   ILE A   1      -0.977   9.269   1.584  1.00  0.00           N  
ATOM      2  CA  ILE A   1      -1.242   7.812   1.526  1.00  0.00           C  
ATOM      3  C   ILE A   1      -2.557   7.364   2.236  1.00  0.00           C  
ATOM      4  O   ILE A   1      -2.678   7.459   3.458  1.00  0.00           O  
ATOM      5  CB  ILE A   1      -0.058   7.057   2.155  1.00  0.00           C  
ATOM      6  CG1 ILE A   1       1.230   7.407   1.343  1.00  0.00           C  
ATOM      7  CG2 ILE A   1      -0.348   5.535   2.165  1.00  0.00           C  
ATOM      8  CD1 ILE A   1       2.529   6.958   1.961  1.00  0.00           C  
ATOM      9  H   ILE A   1      -0.776   9.697   2.476  1.00  0.00           H  
ATOM     10  HA  ILE A   1      -1.209   7.486   0.494  1.00  0.00           H  
ATOM     11  HB  ILE A   1       0.093   7.407   3.177  1.00  0.00           H  
ATOM     12 1HG1 ILE A   1       1.143   6.958   0.356  1.00  0.00           H  
ATOM     13 2HG1 ILE A   1       1.288   8.480   1.224  1.00  0.00           H  
ATOM     14 1HG2 ILE A   1       0.479   4.998   2.598  1.00  0.00           H  
ATOM     15 2HG2 ILE A   1      -1.237   5.325   2.754  1.00  0.00           H  
ATOM     16 3HG2 ILE A   1      -0.499   5.191   1.144  1.00  0.00           H  
ATOM     17 1HD1 ILE A   1       3.355   7.257   1.315  1.00  0.00           H  
ATOM     18 2HD1 ILE A   1       2.647   7.428   2.936  1.00  0.00           H  
ATOM     19 3HD1 ILE A   1       2.543   5.879   2.074  1.00  0.00           H  
ATOM     20  N   LEU A   2      -3.636   6.839   1.492  1.00  0.00           N  
ATOM     21  CA  LEU A   2      -4.912   6.456   2.225  1.00  0.00           C  
ATOM     22  C   LEU A   2      -4.672   5.437   3.382  1.00  0.00           C  
ATOM     23  O   LEU A   2      -5.133   5.728   4.498  1.00  0.00           O  
ATOM     24  CB  LEU A   2      -6.085   5.887   1.315  1.00  0.00           C  
ATOM     25  CG  LEU A   2      -7.495   5.420   2.038  1.00  0.00           C  
ATOM     26  CD1 LEU A   2      -8.184   6.651   2.741  1.00  0.00           C  
ATOM     27  CD2 LEU A   2      -8.430   4.746   0.973  1.00  0.00           C  
ATOM     28  CN  LEU A   2      -3.620   6.939  -0.025  1.00  0.00           C  
ATOM     29  HA  LEU A   2      -5.316   7.360   2.656  1.00  0.00           H  
ATOM     30 1HB  LEU A   2      -6.376   6.688   0.624  1.00  0.00           H  
ATOM     31 2HB  LEU A   2      -5.729   5.059   0.716  1.00  0.00           H  
ATOM     32  HG  LEU A   2      -7.279   4.685   2.819  1.00  0.00           H  
ATOM     33 1HD1 LEU A   2      -9.106   6.333   3.234  1.00  0.00           H  
ATOM     34 2HD1 LEU A   2      -7.519   7.066   3.493  1.00  0.00           H  
ATOM     35 3HD1 LEU A   2      -8.423   7.427   2.008  1.00  0.00           H  
ATOM     36 1HD2 LEU A   2      -9.358   4.411   1.448  1.00  0.00           H  
ATOM     37 2HD2 LEU A   2      -8.679   5.455   0.175  1.00  0.00           H  
ATOM     38 3HD2 LEU A   2      -7.930   3.878   0.535  1.00  0.00           H  
ATOM     39 1HN  LEU A   2      -4.496   6.585  -0.537  1.00  0.00           H  
ATOM     40 2HN  LEU A   2      -3.491   7.976  -0.322  1.00  0.00           H  
ATOM     41 3HN  LEU A   2      -2.792   6.364  -0.418  1.00  0.00           H  
ATOM     42  N   DLE A   3      -3.981   4.236   3.176  1.00  0.00           N  
ATOM     43  CA  DLE A   3      -3.833   3.227   4.287  1.00  0.00           C  
ATOM     44  C   DLE A   3      -3.046   3.664   5.568  1.00  0.00           C  
ATOM     45  O   DLE A   3      -2.850   2.785   6.426  1.00  0.00           O  
ATOM     46  CB  DLE A   3      -5.267   2.697   4.712  1.00  0.00           C  
ATOM     47  CG  DLE A   3      -6.163   1.938   3.554  1.00  0.00           C  
ATOM     48  CD1 DLE A   3      -7.651   1.815   4.039  1.00  0.00           C  
ATOM     49  CD2 DLE A   3      -5.545   0.526   3.213  1.00  0.00           C  
ATOM     50  CN  DLE A   3      -3.534   3.730   1.821  1.00  0.00           C  
ATOM     51  HA  DLE A   3      -3.281   2.352   3.924  1.00  0.00           H  
ATOM     52 1HB  DLE A   3      -5.856   3.527   5.113  1.00  0.00           H  
ATOM     53 2HB  DLE A   3      -5.149   1.977   5.537  1.00  0.00           H  
ATOM     54  HG  DLE A   3      -6.170   2.549   2.645  1.00  0.00           H  
ATOM     55 1HD1 DLE A   3      -8.259   1.339   3.265  1.00  0.00           H  
ATOM     56 2HD1 DLE A   3      -8.065   2.808   4.244  1.00  0.00           H  
ATOM     57 3HD1 DLE A   3      -7.706   1.215   4.951  1.00  0.00           H  
ATOM     58 1HD2 DLE A   3      -6.138   0.039   2.435  1.00  0.00           H  
ATOM     59 2HD2 DLE A   3      -5.536  -0.112   4.102  1.00  0.00           H  
ATOM     60 3HD2 DLE A   3      -4.523   0.634   2.849  1.00  0.00           H  
ATOM     61 1HN  DLE A   3      -2.806   2.928   1.875  1.00  0.00           H  
ATOM     62 2HN  DLE A   3      -4.380   3.348   1.271  1.00  0.00           H  
ATOM     63 3HN  DLE A   3      -3.071   4.495   1.241  1.00  0.00           H  
ATOM     64  N   ILE A   4      -2.524   4.938   5.712  1.00  0.00           N  
ATOM     65  CA  ILE A   4      -1.760   5.318   6.933  1.00  0.00           C  
ATOM     66  C   ILE A   4      -2.445   6.359   7.838  1.00  0.00           C  
ATOM     67  O   ILE A   4      -2.599   7.508   7.422  1.00  0.00           O  
ATOM     68  CB  ILE A   4      -0.367   5.868   6.565  1.00  0.00           C  
ATOM     69  CG1 ILE A   4       0.425   4.765   5.825  1.00  0.00           C  
ATOM     70  CG2 ILE A   4       0.366   6.379   7.836  1.00  0.00           C  
ATOM     71  CD1 ILE A   4       1.744   5.215   5.243  1.00  0.00           C  
ATOM     72  H   ILE A   4      -2.673   5.668   4.998  1.00  0.00           H  
ATOM     73  HA  ILE A   4      -1.530   4.431   7.503  1.00  0.00           H  
ATOM     74  HB  ILE A   4      -0.491   6.700   5.860  1.00  0.00           H  
ATOM     75 1HG1 ILE A   4       0.607   3.939   6.510  1.00  0.00           H  
ATOM     76 2HG1 ILE A   4      -0.188   4.399   5.007  1.00  0.00           H  
ATOM     77 1HG2 ILE A   4       1.335   6.780   7.573  1.00  0.00           H  
ATOM     78 2HG2 ILE A   4      -0.200   7.165   8.313  1.00  0.00           H  
ATOM     79 3HG2 ILE A   4       0.495   5.555   8.538  1.00  0.00           H  
ATOM     80 1HD1 ILE A   4       2.215   4.379   4.724  1.00  0.00           H  
ATOM     81 2HD1 ILE A   4       1.567   6.018   4.547  1.00  0.00           H  
ATOM     82 3HD1 ILE A   4       2.410   5.561   6.022  1.00  0.00           H  
ATOM     83  N   DPR A   5      -2.773   6.004   9.106  1.00  0.00           N  
ATOM     84  CA  DPR A   5      -3.334   6.880  10.114  1.00  0.00           C  
ATOM     85  C   DPR A   5      -4.666   7.402   9.638  1.00  0.00           C  
ATOM     86  O   DPR A   5      -5.192   6.900   8.647  1.00  0.00           O  
ATOM     87  CB  DPR A   5      -3.423   5.964  11.350  1.00  0.00           C  
ATOM     88  CG  DPR A   5      -3.483   4.574  10.804  1.00  0.00           C  
ATOM     89  CD  DPR A   5      -2.640   4.600   9.551  1.00  0.00           C  
ATOM     90  HA  DPR A   5      -2.624   7.686  10.280  1.00  0.00           H  
ATOM     91 1HB  DPR A   5      -4.317   6.177  11.940  1.00  0.00           H  
ATOM     92 2HB  DPR A   5      -2.555   6.131  12.007  1.00  0.00           H  
ATOM     93 1HG  DPR A   5      -4.529   4.297  10.592  1.00  0.00           H  
ATOM     94 2HG  DPR A   5      -3.112   3.854  11.550  1.00  0.00           H  
ATOM     95 1HD  DPR A   5      -3.125   3.912   8.831  1.00  0.00           H  
ATOM     96 2HD  DPR A   5      -1.592   4.335   9.763  1.00  0.00           H  
ATOM     97  N   PRO A   6      -5.248   8.411  10.295  1.00  0.00           N  
ATOM     98  CA  PRO A   6      -6.498   9.034   9.924  1.00  0.00           C  
ATOM     99  C   PRO A   6      -6.312   9.916   8.687  1.00  0.00           C  
ATOM    100  O   PRO A   6      -6.445  11.134   8.771  1.00  0.00           O  
ATOM    101  CB  PRO A   6      -6.834   9.869  11.166  1.00  0.00           C  
ATOM    102  CG  PRO A   6      -5.492  10.248  11.734  1.00  0.00           C  
ATOM    103  CD  PRO A   6      -4.635   9.006  11.525  1.00  0.00           C  
ATOM    104  HA  PRO A   6      -7.258   8.257   9.748  1.00  0.00           H  
ATOM    105 1HB  PRO A   6      -7.443  10.741  10.884  1.00  0.00           H  
ATOM    106 2HB  PRO A   6      -7.439   9.273  11.865  1.00  0.00           H  
ATOM    107 1HG  PRO A   6      -5.099  11.132  11.202  1.00  0.00           H  
ATOM    108 2HG  PRO A   6      -5.589  10.531  12.793  1.00  0.00           H  
ATOM    109 1HD  PRO A   6      -3.615   9.305  11.393  1.00  0.00           H  
ATOM    110 2HD  PRO A   6      -4.752   8.342  12.385  1.00  0.00           H  
ATOM    111  N   DPH A   7      -5.990   9.290   7.550  1.00  0.00           N  
ATOM    112  CA  DPH A   7      -5.748  10.006   6.298  1.00  0.00           C  
ATOM    113  C   DPH A   7      -4.497  10.889   6.377  1.00  0.00           C  
ATOM    114  O   DPH A   7      -4.531  12.059   5.991  1.00  0.00           O  
ATOM    115  CB  DPH A   7      -5.551   9.025   5.162  1.00  0.00           C  
ATOM    116  CG  DPH A   7      -5.512   9.666   3.814  1.00  0.00           C  
ATOM    117  CD1 DPH A   7      -6.691   9.913   3.125  1.00  0.00           C  
ATOM    118  CD2 DPH A   7      -4.332  10.020   3.227  1.00  0.00           C  
ATOM    119  CE1 DPH A   7      -6.667  10.480   1.879  1.00  0.00           C  
ATOM    120  CE2 DPH A   7      -4.311  10.586   1.994  1.00  0.00           C  
ATOM    121  CZ  DPH A   7      -5.468  10.815   1.312  1.00  0.00           C  
ATOM    122  H   DPH A   7      -5.895   8.274   7.581  1.00  0.00           H  
ATOM    123  HA  DPH A   7      -6.610  10.638   6.083  1.00  0.00           H  
ATOM    124 1HB  DPH A   7      -6.339   8.281   5.174  1.00  0.00           H  
ATOM    125 2HB  DPH A   7      -4.603   8.484   5.305  1.00  0.00           H  
ATOM    126  HD1 DPH A   7      -7.642   9.642   3.580  1.00  0.00           H  
ATOM    127  HD2 DPH A   7      -3.389   9.841   3.755  1.00  0.00           H  
ATOM    128  HE1 DPH A   7      -7.599  10.664   1.342  1.00  0.00           H  
ATOM    129  HE2 DPH A   7      -3.376  10.857   1.562  1.00  0.00           H  
ATOM    130  HZ  DPH A   7      -5.434  11.268   0.324  1.00  0.00           H  
ATOM    131  N   LEU A   8      -3.395  10.344   6.911  1.00  0.00           N  
ATOM    132  CA  LEU A   8      -2.169  11.115   7.022  1.00  0.00           C  
ATOM    133  C   LEU A   8      -1.349  11.171   5.732  1.00  0.00           C  
ATOM    134  O   LEU A   8      -1.305  10.196   4.967  1.00  0.00           O  
ATOM    135  CB  LEU A   8      -1.256  10.522   8.099  1.00  0.00           C  
ATOM    136  CG  LEU A   8      -1.808  10.468   9.499  1.00  0.00           C  
ATOM    137  CD1 LEU A   8      -0.790   9.761  10.380  1.00  0.00           C  
ATOM    138  CD2 LEU A   8      -2.121  11.864  10.046  1.00  0.00           C  
ATOM    139  H   LEU A   8      -3.388   9.364   7.215  1.00  0.00           H  
ATOM    140  HA  LEU A   8      -2.468  12.118   7.291  1.00  0.00           H  
ATOM    141 1HB  LEU A   8      -1.041   9.495   7.808  1.00  0.00           H  
ATOM    142 2HB  LEU A   8      -0.316  11.058   8.126  1.00  0.00           H  
ATOM    143  HG  LEU A   8      -2.714   9.894   9.478  1.00  0.00           H  
ATOM    144 1HD1 LEU A   8      -1.174   9.677  11.394  1.00  0.00           H  
ATOM    145 2HD1 LEU A   8      -0.592   8.770   9.988  1.00  0.00           H  
ATOM    146 3HD1 LEU A   8       0.136  10.332  10.394  1.00  0.00           H  
ATOM    147 1HD2 LEU A   8      -2.515  11.773  11.058  1.00  0.00           H  
ATOM    148 2HD2 LEU A   8      -1.210  12.462  10.068  1.00  0.00           H  
ATOM    149 3HD2 LEU A   8      -2.865  12.357   9.428  1.00  0.00           H  
ATOM    150  N   DPR A   9      -0.606  12.267   5.500  1.00  0.00           N  
ATOM    151  CA  DPR A   9       0.294  12.382   4.395  1.00  0.00           C  
ATOM    152  C   DPR A   9      -0.508  12.145   3.118  1.00  0.00           C  
ATOM    153  O   DPR A   9      -1.729  12.284   3.189  1.00  0.00           O  
ATOM    154  CB  DPR A   9       0.807  13.828   4.500  1.00  0.00           C  
ATOM    155  CG  DPR A   9       0.608  14.197   5.953  1.00  0.00           C  
ATOM    156  CD  DPR A   9      -0.653  13.459   6.376  1.00  0.00           C  
ATOM    157  HA  DPR A   9       1.094  11.643   4.551  1.00  0.00           H  
ATOM    158 1HB  DPR A   9       0.245  14.480   3.812  1.00  0.00           H  
ATOM    159 2HB  DPR A   9       1.862  13.882   4.198  1.00  0.00           H  
ATOM    160 1HG  DPR A   9       0.513  15.290   6.056  1.00  0.00           H  
ATOM    161 2HG  DPR A   9       1.489  13.900   6.542  1.00  0.00           H  
ATOM    162 1HD  DPR A   9      -1.563  14.048   6.171  1.00  0.00           H  
ATOM    163 2HD  DPR A   9      -0.545  13.213   7.435  1.00  0.00           H  
ATOM    164  N   MET A  10       0.137  11.822   1.936  1.00  0.00           N  
ATOM    165  CA  MET A  10      -0.695  11.561   0.703  1.00  0.00           C  
ATOM    166  C   MET A  10      -0.996  10.026   0.492  1.00  0.00           C  
ATOM    167  O   MET A  10      -1.233   9.579  -0.630  1.00  0.00           O  
ATOM    168  CB  MET A  10      -0.042  12.175  -0.601  1.00  0.00           C  
ATOM    169  CG  MET A  10       0.111  13.763  -0.628  1.00  0.00           C  
ATOM    170  SD  MET A  10      -1.480  14.682  -0.604  1.00  0.00           S  
ATOM    171  CE  MET A  10      -1.647  15.175   1.123  1.00  0.00           C  
ATOM    172  CN  MET A  10       1.580  11.726   1.846  1.00  0.00           C  
ATOM    173  HA  MET A  10      -1.669  12.055   0.797  1.00  0.00           H  
ATOM    174 1HB  MET A  10       0.913  11.723  -0.832  1.00  0.00           H  
ATOM    175 2HB  MET A  10      -0.684  11.938  -1.465  1.00  0.00           H  
ATOM    176 1HG  MET A  10       0.723  14.087   0.220  1.00  0.00           H  
ATOM    177 2HG  MET A  10       0.644  14.055  -1.536  1.00  0.00           H  
ATOM    178 1HE  MET A  10      -2.567  15.741   1.248  1.00  0.00           H  
ATOM    179 2HE  MET A  10      -1.687  14.305   1.752  1.00  0.00           H  
ATOM    180 3HE  MET A  10      -0.800  15.794   1.416  1.00  0.00           H  
ATOM    181 1HN  MET A  10       1.910  10.699   1.750  1.00  0.00           H  
ATOM    182 2HN  MET A  10       1.931  12.279   0.987  1.00  0.00           H  
ATOM    183 3HN  MET A  10       2.013  12.154   2.741  1.00  0.00           H  
TER                                                                             
CONECT    1  166                                                                
CONECT    3   20                                                                
CONECT   20    3   21   28                                                      
CONECT   21   20   22   24   29                                                 
CONECT   22   21   23   42                                                      
CONECT   23   22                                                                
CONECT   24   21   25   30   31                                                 
CONECT   25   24   26   27   32                                                 
CONECT   26   25   33   34   35                                                 
CONECT   27   25   36   37   38                                                 
CONECT   28   20   39   40   41                                                 
CONECT   29   21                                                                
CONECT   30   24                                                                
CONECT   31   24                                                                
CONECT   32   25                                                                
CONECT   33   26                                                                
CONECT   34   26                                                                
CONECT   35   26                                                                
CONECT   36   27                                                                
CONECT   37   27                                                                
CONECT   38   27                                                                
CONECT   39   28                                                                
CONECT   40   28                                                                
CONECT   41   28                                                                
CONECT   42   22   43   50                                                      
CONECT   43   42   44   46   51                                                 
CONECT   44   43   45   64                                                      
CONECT   45   44                                                                
CONECT   46   43   47   52   53                                                 
CONECT   47   46   48   49   54                                                 
CONECT   48   47   55   56   57                                                 
CONECT   49   47   58   59   60                                                 
CONECT   50   42   61   62   63                                                 
CONECT   51   43                                                                
CONECT   52   46                                                                
CONECT   53   46                                                                
CONECT   54   47                                                                
CONECT   55   48                                                                
CONECT   56   48                                                                
CONECT   57   48                                                                
CONECT   58   49                                                                
CONECT   59   49                                                                
CONECT   60   49                                                                
CONECT   61   50                                                                
CONECT   62   50                                                                
CONECT   63   50                                                                
CONECT   64   44                                                                
CONECT   66   83                                                                
CONECT   83   66   84   89                                                      
CONECT   84   83   85   87   90                                                 
CONECT   85   84   86   97                                                      
CONECT   86   85                                                                
CONECT   87   84   88   91   92                                                 
CONECT   88   87   89   93   94                                                 
CONECT   89   83   88   95   96                                                 
CONECT   90   84                                                                
CONECT   91   87                                                                
CONECT   92   87                                                                
CONECT   93   88                                                                
CONECT   94   88                                                                
CONECT   95   89                                                                
CONECT   96   89                                                                
CONECT   97   85                                                                
CONECT   99  111                                                                
CONECT  111   99  112  122                                                      
CONECT  112  111  113  115  123                                                 
CONECT  113  112  114  131                                                      
CONECT  114  113                                                                
CONECT  115  112  116  124  125                                                 
CONECT  116  115  117  118                                                      
CONECT  117  116  119  126                                                      
CONECT  118  116  120  127                                                      
CONECT  119  117  121  128                                                      
CONECT  120  118  121  129                                                      
CONECT  121  119  120  130                                                      
CONECT  122  111                                                                
CONECT  123  112                                                                
CONECT  124  115                                                                
CONECT  125  115                                                                
CONECT  126  117                                                                
CONECT  127  118                                                                
CONECT  128  119                                                                
CONECT  129  120                                                                
CONECT  130  121                                                                
CONECT  131  113                                                                
CONECT  133  150                                                                
CONECT  150  133  151  156                                                      
CONECT  151  150  152  154  157                                                 
CONECT  152  151  153  164                                                      
CONECT  153  152                                                                
CONECT  154  151  155  158  159                                                 
CONECT  155  154  156  160  161                                                 
CONECT  156  150  155  162  163                                                 
CONECT  157  151                                                                
CONECT  158  154                                                                
CONECT  159  154                                                                
CONECT  160  155                                                                
CONECT  161  155                                                                
CONECT  162  156                                                                
CONECT  163  156                                                                
CONECT  164  152  165  172                                                      
CONECT  165  164  166  168  173                                                 
CONECT  166    1  165  167                                                      
CONECT  167  166                                                                
CONECT  168  165  169  174  175                                                 
CONECT  169  168  170  176  177                                                 
CONECT  170  169  171                                                           
CONECT  171  170  178  179  180                                                 
CONECT  172  164  181  182  183                                                 
CONECT  173  165                                                                
CONECT  174  168                                                                
CONECT  175  168                                                                
CONECT  176  169                                                                
CONECT  177  169                                                                
CONECT  178  171                                                                
CONECT  179  171                                                                
CONECT  180  171                                                                
CONECT  181  172                                                                
CONECT  182  172                                                                
CONECT  183  172                                                                
C6s 0
end_unsatselection_count 0
nme_count 3
nme_count2 3
oversat 0
score -6.171
silent_score -6.171
time 53
total_hbonds -3
