# Supplementary material for: Accurate de novo design of membrane-traversing macrocycles
Source: Cell. 2022 Sep 15;185(19):3520–3532.e26. doi: 10.1016/j.cell.2022.07.019 (PMC9490236; doi:10.1016/j.cell.2022.07.019)
Supplement: Data S2. Amino acid sequences and computational models, related to Figures 1 and 3 [file mmc6.zip › Supplemental_Data_File_2/design_models/10-mers/D10.66.pdb]

LINK         N   PRO A   1                 C   VAL A  10                  1.33  
ATOM      1  N   PRO A   1      -5.581  10.470   9.016  1.00  0.00           N  
ATOM      2  CA  PRO A   1      -4.166  10.590   9.289  1.00  0.00           C  
ATOM      3  C   PRO A   1      -3.962  11.160  10.700  1.00  0.00           C  
ATOM      4  O   PRO A   1      -4.686  12.059  11.127  1.00  0.00           O  
ATOM      5  CB  PRO A   1      -3.710  11.568   8.200  1.00  0.00           C  
ATOM      6  CG  PRO A   1      -4.704  11.356   7.067  1.00  0.00           C  
ATOM      7  CD  PRO A   1      -6.029  11.083   7.757  1.00  0.00           C  
ATOM      8  HA  PRO A   1      -3.712   9.606   9.141  1.00  0.00           H  
ATOM      9 1HB  PRO A   1      -3.718  12.599   8.588  1.00  0.00           H  
ATOM     10 2HB  PRO A   1      -2.673  11.346   7.905  1.00  0.00           H  
ATOM     11 1HG  PRO A   1      -4.737  12.248   6.421  1.00  0.00           H  
ATOM     12 2HG  PRO A   1      -4.381  10.518   6.430  1.00  0.00           H  
ATOM     13 1HD  PRO A   1      -6.570  12.022   7.948  1.00  0.00           H  
ATOM     14 2HD  PRO A   1      -6.604  10.368   7.142  1.00  0.00           H  
ATOM     15  N   DPR A   2      -2.986  10.675  11.479  1.00  0.00           N  
ATOM     16  CA  DPR A   2      -2.674  11.143  12.818  1.00  0.00           C  
ATOM     17  C   DPR A   2      -3.660  10.630  13.873  1.00  0.00           C  
ATOM     18  O   DPR A   2      -3.290   9.859  14.757  1.00  0.00           O  
ATOM     19  CB  DPR A   2      -1.257  10.590  13.024  1.00  0.00           C  
ATOM     20  CG  DPR A   2      -1.238   9.304  12.232  1.00  0.00           C  
ATOM     21  CD  DPR A   2      -2.105   9.586  11.000  1.00  0.00           C  
ATOM     22  HA  DPR A   2      -2.663  12.243  12.816  1.00  0.00           H  
ATOM     23 1HB  DPR A   2      -1.064  10.433  14.096  1.00  0.00           H  
ATOM     24 2HB  DPR A   2      -0.514  11.321  12.672  1.00  0.00           H  
ATOM     25 1HG  DPR A   2      -1.630   8.483  12.853  1.00  0.00           H  
ATOM     26 2HG  DPR A   2      -0.201   9.035  11.973  1.00  0.00           H  
ATOM     27 1HD  DPR A   2      -2.680   8.679  10.776  1.00  0.00           H  
ATOM     28 2HD  DPR A   2      -1.487   9.922  10.153  1.00  0.00           H  
ATOM     29  N   ALA A   3      -4.915  11.076  13.752  1.00  0.00           N  
ATOM     30  CA  ALA A   3      -6.013  10.702  14.655  1.00  0.00           C  
ATOM     31  C   ALA A   3      -6.314   9.206  14.684  1.00  0.00           C  
ATOM     32  O   ALA A   3      -6.638   8.663  15.742  1.00  0.00           O  
ATOM     33  CB  ALA A   3      -7.277  11.429  14.259  1.00  0.00           C  
ATOM     34  H   ALA A   3      -5.084  11.705  12.963  1.00  0.00           H  
ATOM     35  HA  ALA A   3      -5.727  11.004  15.661  1.00  0.00           H  
ATOM     36 1HB  ALA A   3      -8.074  11.176  14.951  1.00  0.00           H  
ATOM     37 2HB  ALA A   3      -7.104  12.502  14.275  1.00  0.00           H  
ATOM     38 3HB  ALA A   3      -7.545  11.126  13.283  1.00  0.00           H  
ATOM     39  N   DVA A   4      -6.216   8.541  13.537  1.00  0.00           N  
ATOM     40  CA  DVA A   4      -6.480   7.123  13.453  1.00  0.00           C  
ATOM     41  C   DVA A   4      -7.966   6.822  13.233  1.00  0.00           C  
ATOM     42  O   DVA A   4      -8.570   7.293  12.261  1.00  0.00           O  
ATOM     43  CB  DVA A   4      -5.680   6.511  12.294  1.00  0.00           C  
ATOM     44  CG1 DVA A   4      -5.987   5.016  12.162  1.00  0.00           C  
ATOM     45  CG2 DVA A   4      -4.216   6.774  12.544  1.00  0.00           C  
ATOM     46  H   DVA A   4      -5.962   9.034  12.682  1.00  0.00           H  
ATOM     47  HA  DVA A   4      -6.098   6.676  14.359  1.00  0.00           H  
ATOM     48  HB  DVA A   4      -5.974   6.979  11.360  1.00  0.00           H  
ATOM     49 1HG1 DVA A   4      -5.413   4.606  11.336  1.00  0.00           H  
ATOM     50 2HG1 DVA A   4      -7.040   4.863  11.969  1.00  0.00           H  
ATOM     51 3HG1 DVA A   4      -5.711   4.506  13.081  1.00  0.00           H  
ATOM     52 1HG2 DVA A   4      -3.625   6.365  11.728  1.00  0.00           H  
ATOM     53 2HG2 DVA A   4      -3.918   6.310  13.480  1.00  0.00           H  
ATOM     54 3HG2 DVA A   4      -4.052   7.846  12.610  1.00  0.00           H  
ATOM     55  N   LEU A   5      -8.606   6.037  14.104  1.00  0.00           N  
ATOM     56  CA  LEU A   5     -10.003   5.757  13.795  1.00  0.00           C  
ATOM     57  C   LEU A   5     -10.922   6.733  14.459  1.00  0.00           C  
ATOM     58  O   LEU A   5     -11.481   6.489  15.528  1.00  0.00           O  
ATOM     59  CB  LEU A   5     -10.397   4.310  14.129  1.00  0.00           C  
ATOM     60  CG  LEU A   5      -9.598   3.203  13.374  1.00  0.00           C  
ATOM     61  CD1 LEU A   5     -10.130   1.863  13.794  1.00  0.00           C  
ATOM     62  CD2 LEU A   5      -9.711   3.399  11.847  1.00  0.00           C  
ATOM     63  CN  LEU A   5      -8.009   5.556  15.353  1.00  0.00           C  
ATOM     64  HA  LEU A   5     -10.167   5.900  12.730  1.00  0.00           H  
ATOM     65 1HB  LEU A   5     -10.376   4.116  15.189  1.00  0.00           H  
ATOM     66 2HB  LEU A   5     -11.436   4.193  13.815  1.00  0.00           H  
ATOM     67  HG  LEU A   5      -8.552   3.242  13.657  1.00  0.00           H  
ATOM     68 1HD1 LEU A   5      -9.572   1.075  13.290  1.00  0.00           H  
ATOM     69 2HD1 LEU A   5     -10.020   1.753  14.873  1.00  0.00           H  
ATOM     70 3HD1 LEU A   5     -11.183   1.788  13.527  1.00  0.00           H  
ATOM     71 1HD2 LEU A   5      -9.154   2.609  11.347  1.00  0.00           H  
ATOM     72 2HD2 LEU A   5     -10.758   3.351  11.544  1.00  0.00           H  
ATOM     73 3HD2 LEU A   5      -9.302   4.350  11.540  1.00  0.00           H  
ATOM     74 1HN  LEU A   5      -8.736   5.150  16.036  1.00  0.00           H  
ATOM     75 2HN  LEU A   5      -7.269   4.795  15.156  1.00  0.00           H  
ATOM     76 3HN  LEU A   5      -7.548   6.387  15.869  1.00  0.00           H  
ATOM     77  N   ALA A   6     -11.062   7.852  13.774  1.00  0.00           N  
ATOM     78  CA  ALA A   6     -11.880   8.978  14.186  1.00  0.00           C  
ATOM     79  C   ALA A   6     -12.755   9.427  13.007  1.00  0.00           C  
ATOM     80  O   ALA A   6     -12.670  10.581  12.596  1.00  0.00           O  
ATOM     81  CB  ALA A   6     -10.978  10.112  14.631  1.00  0.00           C  
ATOM     82  H   ALA A   6     -10.503   7.908  12.916  1.00  0.00           H  
ATOM     83  HA  ALA A   6     -12.511   8.685  15.024  1.00  0.00           H  
ATOM     84 1HB  ALA A   6     -11.584  10.961  14.945  1.00  0.00           H  
ATOM     85 2HB  ALA A   6     -10.360   9.775  15.465  1.00  0.00           H  
ATOM     86 3HB  ALA A   6     -10.337  10.407  13.799  1.00  0.00           H  
ATOM     87  N   GLY A   7     -13.597   8.520  12.456  1.00  0.00           N  
ATOM     88  CA  GLY A   7     -14.393   8.812  11.267  1.00  0.00           C  
ATOM     89  C   GLY A   7     -13.564   8.368  10.052  1.00  0.00           C  
ATOM     90  O   GLY A   7     -12.703   9.114   9.605  1.00  0.00           O  
ATOM     91  CN  GLY A   7     -13.761   7.150  12.942  1.00  0.00           C  
ATOM     92 1HA  GLY A   7     -15.354   8.318  11.330  1.00  0.00           H  
ATOM     93 2HA  GLY A   7     -14.585   9.883  11.210  1.00  0.00           H  
ATOM     94 1HN  GLY A   7     -14.771   6.799  12.785  1.00  0.00           H  
ATOM     95 2HN  GLY A   7     -13.088   6.487  12.411  1.00  0.00           H  
ATOM     96 3HN  GLY A   7     -13.574   7.086  13.999  1.00  0.00           H  
ATOM     97  N   DPR A   8     -13.805   7.191   9.462  1.00  0.00           N  
ATOM     98  CA  DPR A   8     -12.955   6.631   8.439  1.00  0.00           C  
ATOM     99  C   DPR A   8     -11.535   6.448   9.008  1.00  0.00           C  
ATOM    100  O   DPR A   8     -11.396   6.221  10.209  1.00  0.00           O  
ATOM    101  CB  DPR A   8     -13.629   5.287   8.132  1.00  0.00           C  
ATOM    102  CG  DPR A   8     -15.073   5.484   8.544  1.00  0.00           C  
ATOM    103  CD  DPR A   8     -15.013   6.392   9.750  1.00  0.00           C  
ATOM    104  HA  DPR A   8     -12.993   7.313   7.583  1.00  0.00           H  
ATOM    105 1HB  DPR A   8     -13.128   4.479   8.689  1.00  0.00           H  
ATOM    106 2HB  DPR A   8     -13.527   5.047   7.064  1.00  0.00           H  
ATOM    107 1HG  DPR A   8     -15.538   4.510   8.769  1.00  0.00           H  
ATOM    108 2HG  DPR A   8     -15.645   5.922   7.713  1.00  0.00           H  
ATOM    109 1HD  DPR A   8     -14.879   5.784  10.649  1.00  0.00           H  
ATOM    110 2HD  DPR A   8     -15.926   6.998   9.766  1.00  0.00           H  
ATOM    111  N   VAL A   9     -10.496   6.519   8.161  1.00  0.00           N  
ATOM    112  CA  VAL A   9      -9.106   6.369   8.627  1.00  0.00           C  
ATOM    113  C   VAL A   9      -8.406   7.712   8.503  1.00  0.00           C  
ATOM    114  O   VAL A   9      -8.002   8.096   7.404  1.00  0.00           O  
ATOM    115  CB  VAL A   9      -8.333   5.273   7.862  1.00  0.00           C  
ATOM    116  CG1 VAL A   9      -6.928   5.159   8.434  1.00  0.00           C  
ATOM    117  CG2 VAL A   9      -9.090   3.958   7.977  1.00  0.00           C  
ATOM    118  CN  VAL A   9     -10.704   6.920   6.770  1.00  0.00           C  
ATOM    119  HA  VAL A   9      -9.116   6.096   9.685  1.00  0.00           H  
ATOM    120  HB  VAL A   9      -8.217   5.541   6.824  1.00  0.00           H  
ATOM    121 1HG1 VAL A   9      -6.379   4.389   7.895  1.00  0.00           H  
ATOM    122 2HG1 VAL A   9      -6.399   6.109   8.337  1.00  0.00           H  
ATOM    123 3HG1 VAL A   9      -6.996   4.890   9.478  1.00  0.00           H  
ATOM    124 1HG2 VAL A   9      -8.544   3.179   7.447  1.00  0.00           H  
ATOM    125 2HG2 VAL A   9      -9.180   3.687   9.022  1.00  0.00           H  
ATOM    126 3HG2 VAL A   9     -10.082   4.055   7.545  1.00  0.00           H  
ATOM    127 1HN  VAL A   9      -9.817   6.818   6.165  1.00  0.00           H  
ATOM    128 2HN  VAL A   9     -11.473   6.324   6.308  1.00  0.00           H  
ATOM    129 3HN  VAL A   9     -10.988   7.965   6.755  1.00  0.00           H  
ATOM    130  N   VAL A  10      -8.392   8.465   9.583  1.00  0.00           N  
ATOM    131  CA  VAL A  10      -7.929   9.834   9.572  1.00  0.00           C  
ATOM    132  C   VAL A  10      -6.424   9.868   9.856  1.00  0.00           C  
ATOM    133  O   VAL A  10      -5.961   9.339  10.866  1.00  0.00           O  
ATOM    134  CB  VAL A  10      -8.694  10.614  10.645  1.00  0.00           C  
ATOM    135  CG1 VAL A  10      -8.233  12.064  10.698  1.00  0.00           C  
ATOM    136  CG2 VAL A  10     -10.154  10.512  10.370  1.00  0.00           C  
ATOM    137  H   VAL A  10      -8.720   8.064  10.450  1.00  0.00           H  
ATOM    138  HA  VAL A  10      -8.173  10.264   8.609  1.00  0.00           H  
ATOM    139  HB  VAL A  10      -8.504  10.157  11.604  1.00  0.00           H  
ATOM    140 1HG1 VAL A  10      -8.785  12.589  11.477  1.00  0.00           H  
ATOM    141 2HG1 VAL A  10      -7.173  12.114  10.921  1.00  0.00           H  
ATOM    142 3HG1 VAL A  10      -8.421  12.542   9.738  1.00  0.00           H  
ATOM    143 1HG2 VAL A  10     -10.709  11.036  11.140  1.00  0.00           H  
ATOM    144 2HG2 VAL A  10     -10.385  10.945   9.402  1.00  0.00           H  
ATOM    145 3HG2 VAL A  10     -10.450   9.466  10.372  1.00  0.00           H  
TER                                                                             
CONECT    3   15                                                                
CONECT   15    3   16   21                                                      
CONECT   16   15   17   19   22                                                 
CONECT   17   16   18   29                                                      
CONECT   18   17                                                                
CONECT   19   16   20   23   24                                                 
CONECT   20   19   21   25   26                                                 
CONECT   21   15   20   27   28                                                 
CONECT   22   16                                                                
CONECT   23   19                                                                
CONECT   24   19                                                                
CONECT   25   20                                                                
CONECT   26   20                                                                
CONECT   27   21                                                                
CONECT   28   21                                                                
CONECT   29   17                                                                
CONECT   31   39                                                                
CONECT   39   31   40   46                                                      
CONECT   40   39   41   43   47                                                 
CONECT   41   40   42   55                                                      
CONECT   42   41                                                                
CONECT   43   40   44   45   48                                                 
CONECT   44   43   49   50   51                                                 
CONECT   45   43   52   53   54                                                 
CONECT   46   39                                                                
CONECT   47   40                                                                
CONECT   48   43                                                                
CONECT   49   44                                                                
CONECT   50   44                                                                
CONECT   51   44                                                                
CONECT   52   45                                                                
CONECT   53   45                                                                
CONECT   54   45                                                                
CONECT   55   41   56   63                                                      
CONECT   56   55   57   59   64                                                 
CONECT   57   56   58   77                                                      
CONECT   58   57                                                                
CONECT   59   56   60   65   66                                                 
CONECT   60   59   61   62   67                                                 
CONECT   61   60   68   69   70                                                 
CONECT   62   60   71   72   73                                                 
CONECT   63   55   74   75   76                                                 
CONECT   64   56                                                                
CONECT   65   59                                                                
CONECT   66   59                                                                
CONECT   67   60                                                                
CONECT   68   61                                                                
CONECT   69   61                                                                
CONECT   70   61                                                                
CONECT   71   62                                                                
CONECT   72   62                                                                
CONECT   73   62                                                                
CONECT   74   63                                                                
CONECT   75   63                                                                
CONECT   76   63                                                                
CONECT   77   57                                                                
CONECT   79   87                                                                
CONECT   87   79   88   91                                                      
CONECT   88   87   89   92   93                                                 
CONECT   89   88   90   97                                                      
CONECT   90   89                                                                
CONECT   91   87   94   95   96                                                 
CONECT   92   88                                                                
CONECT   93   88                                                                
CONECT   94   91                                                                
CONECT   95   91                                                                
CONECT   96   91                                                                
CONECT   97   89   98  103                                                      
CONECT   98   97   99  101  104                                                 
CONECT   99   98  100  111                                                      
CONECT  100   99                                                                
CONECT  101   98  102  105  106                                                 
CONECT  102  101  103  107  108                                                 
CONECT  103   97  102  109  110                                                 
CONECT  104   98                                                                
CONECT  105  101                                                                
CONECT  106  101                                                                
CONECT  107  102                                                                
CONECT  108  102                                                                
CONECT  109  103                                                                
CONECT  110  103                                                                
CONECT  111   99  112  118                                                      
CONECT  112  111  113  115  119                                                 
CONECT  113  112  114  130                                                      
CONECT  114  113                                                                
CONECT  115  112  116  117  120                                                 
CONECT  116  115  121  122  123                                                 
CONECT  117  115  124  125  126                                                 
CONECT  118  111  127  128  129                                                 
CONECT  119  112                                                                
CONECT  120  115                                                                
CONECT  121  116                                                                
CONECT  122  116                                                                
CONECT  123  116                                                                
CONECT  124  117                                                                
CONECT  125  117                                                                
CONECT  126  117                                                                
CONECT  127  118                                                                
CONECT  128  118                                                                
CONECT  129  118                                                                
CONECT  130  113                                                                
# All scores below are weighted scores, not raw scores.
#BEGIN_POSE_ENERGIES_TABLE result00204_0000002_0_0001.pdb
label fa_atr fa_rep fa_sol fa_intra_atr_xover4 fa_intra_rep_xover4 fa_intra_sol_xover4 lk_ball lk_ball_iso lk_ball_bridge lk_ball_bridge_uncpl fa_elec fa_intra_elec hbond_sr_bb hbond_lr_bb hbond_bb_sc hbond_sc dslf_fa13 omega fa_dun_dev fa_dun_rot fa_dun_semi p_aa_pp hxl_tors ref rama_prepro cart_bonded gen_bonded gen_bonded_improper total
weights 1 0.55 1 1 0.55 1 0.92 -0.38 -0.33 -0.33 1 1 1 1 1 1 1.25 0.48 0.69 0.76 0.78 0.61 1 1 0.5 0.5 1 1 NA
pose -34.4245 6.71558 12.3121 -3.09302 1.99992 -0.06932 11.4194 -10.9108 -0.02691 -0.17284 -10.0675 0.87886 -2.22325 -2.50664 0 0 0 0.42451 0.21417 -0.39091 0 -5.80356 0 3.26339 -1.31846 9.72408 20.7542 0.03755 -3.26404
PRO:protein_cutpoint_upper_1 -2.46604 0.73081 1.51779 -0.12143 0.00149 0.08856 1.09954 -0.82023 -0 -0 -1.37709 0.23731 0 0 0 0 0 -0.08626 0.10355 0.08758 0 -1.04844 0 -2.4119 -0.24774 1.74749 0.92131 0 -2.04372
DPRO_2 -2.18911 0.3431 1.10503 -0.17393 0.04724 0.11997 0.36711 -0.57618 -0 -0 0.41135 0.06505 0 0 0 0 0 0.02031 0.00548 0.18313 0 -0.86116 0 -2.4119 0.32867 0.96229 0.93852 0 -1.31504
ALA_3 -2.86239 0.39519 0.99727 -0.02352 0 0 1.02542 -1.10249 -0 -0 -1.11343 -0.34531 0 0 0 0 0 -0.03627 0 0 0 -0.33711 0 1.8394 0.01202 0.34047 0.23194 0 -0.97881
DVAL_4 -6.07395 0.79323 3.23197 -0.289 0.25609 0.06271 2.90324 -2.28936 -0 -0 -3.00113 -0.00283 0 0 0 0 0 0.05783 0.011 0.07888 0 -0.43727 0 1.9342 -0.5826 0.60816 2.60457 0.00024 -0.13402
LEU:N_Methylation_5 -3.47723 0.80965 -0.6654 -1.13561 0.81349 -0.50784 0.53408 -0.55222 -0 -0 -0.61643 0.44192 0 0 0 0 0 0.10476 0.02882 -0.00023 0 -0.0732 0 0.18072 -0.49217 0.99044 3.46321 0.00024 -0.15301
ALA_6 -2.47029 0.5006 1.15929 -0.02935 0.01413 0 0.77249 -1.02771 -0.01332 -0.08605 -0.35483 -0.50931 0 0 0 0 0 0.0791 0 0 0 -0.05403 0 1.8394 0.10611 0.7801 2.80162 7e-05 3.50803
GLY:N_Methylation_7 -2.64514 1.12294 0.64681 -0.09021 0.03917 0.02596 0.61913 -0.75693 -0 -0 -0.17732 0.88413 0 0 0 0 0 0.26784 0 0 0 -1.19151 0 0.83697 0.46555 1.26149 2.9838 0.01248 4.30517
DPRO_8 -2.63675 0.64344 1.13986 -0.13056 0.00016 0.09418 0.69373 -0.82952 -0.00014 -0.00037 -0.68997 0.22126 0 0 0 0 0 -0.01767 0.00304 0.16839 0 -1.16647 0 -2.4119 -0.07623 1.27684 3.39763 0.01846 -0.30258
VAL:N_Methylation_9 -3.37559 0.43024 -0.25504 -0.8141 0.60053 -0.01145 0.41237 -0.54811 -0 -0 -0.23206 -0.06986 0 0 0 0 0 0.09635 0.02087 -1.0106 0 -0.1606 0 1.9342 -0.39689 0.52215 3.35628 0.00605 0.50476
VAL:protein_cutpoint_lower_10 -6.22804 0.94639 3.4345 -0.28532 0.22761 0.05858 2.99224 -2.40811 -0.01346 -0.08642 -2.91652 -0.04348 0 0 0 0 0 -0.06147 0.0414 0.10193 0 -0.47377 0 1.9342 -0.43518 1.23466 0.05532 0 -1.92494
#END_POSE_ENERGIES_TABLE result00204_0000002_0_0001.pdb
