# Supplementary material for: Accurate de novo design of membrane-traversing macrocycles
Source: Cell. 2022 Sep 15;185(19):3520–3532.e26. doi: 10.1016/j.cell.2022.07.019 (PMC9490236; doi:10.1016/j.cell.2022.07.019)
Supplement: Data S2. Amino acid sequences and computational models, related to Figures 1 and 3 [file mmc6.zip › Supplemental_Data_File_2/design_models/10-mers/D10.12.pdb]

LINK         N   LEU A   1                 C   DPR A  10                  1.34  
ATOM      1  N   LEU A   1       3.531  -2.467  10.219  1.00  0.00           N  
ATOM      2  CA  LEU A   1       4.605  -1.502  10.063  1.00  0.00           C  
ATOM      3  C   LEU A   1       5.218  -1.655   8.683  1.00  0.00           C  
ATOM      4  O   LEU A   1       6.417  -1.445   8.499  1.00  0.00           O  
ATOM      5  CB  LEU A   1       5.681  -1.735  11.138  1.00  0.00           C  
ATOM      6  CG  LEU A   1       5.228  -1.578  12.610  1.00  0.00           C  
ATOM      7  CD1 LEU A   1       6.336  -2.073  13.506  1.00  0.00           C  
ATOM      8  CD2 LEU A   1       4.888  -0.140  12.914  1.00  0.00           C  
ATOM      9  CN  LEU A   1       3.831  -3.880  10.102  1.00  0.00           C  
ATOM     10  HA  LEU A   1       4.205  -0.493  10.137  1.00  0.00           H  
ATOM     11 1HB  LEU A   1       6.131  -2.710  11.023  1.00  0.00           H  
ATOM     12 2HB  LEU A   1       6.470  -0.997  10.977  1.00  0.00           H  
ATOM     13  HG  LEU A   1       4.350  -2.194  12.791  1.00  0.00           H  
ATOM     14 1HD1 LEU A   1       6.028  -1.987  14.547  1.00  0.00           H  
ATOM     15 2HD1 LEU A   1       6.550  -3.118  13.278  1.00  0.00           H  
ATOM     16 3HD1 LEU A   1       7.231  -1.475  13.342  1.00  0.00           H  
ATOM     17 1HD2 LEU A   1       4.577  -0.056  13.954  1.00  0.00           H  
ATOM     18 2HD2 LEU A   1       5.763   0.487  12.745  1.00  0.00           H  
ATOM     19 3HD2 LEU A   1       4.074   0.196  12.274  1.00  0.00           H  
ATOM     20 1HN  LEU A   1       4.038  -4.164   9.078  1.00  0.00           H  
ATOM     21 2HN  LEU A   1       4.694  -4.122  10.705  1.00  0.00           H  
ATOM     22 3HN  LEU A   1       2.981  -4.446  10.461  1.00  0.00           H  
ATOM     23  N   LEU A   2       4.391  -2.024   7.703  1.00  0.00           N  
ATOM     24  CA  LEU A   2       4.890  -2.186   6.346  1.00  0.00           C  
ATOM     25  C   LEU A   2       4.410  -1.097   5.417  1.00  0.00           C  
ATOM     26  O   LEU A   2       5.146  -0.650   4.537  1.00  0.00           O  
ATOM     27  CB  LEU A   2       4.450  -3.528   5.768  1.00  0.00           C  
ATOM     28  CG  LEU A   2       4.934  -4.806   6.432  1.00  0.00           C  
ATOM     29  CD1 LEU A   2       4.275  -5.968   5.722  1.00  0.00           C  
ATOM     30  CD2 LEU A   2       6.447  -4.906   6.349  1.00  0.00           C  
ATOM     31  H   LEU A   2       3.388  -2.154   7.883  1.00  0.00           H  
ATOM     32  HA  LEU A   2       5.974  -2.131   6.366  1.00  0.00           H  
ATOM     33 1HB  LEU A   2       3.361  -3.551   5.801  1.00  0.00           H  
ATOM     34 2HB  LEU A   2       4.756  -3.565   4.742  1.00  0.00           H  
ATOM     35  HG  LEU A   2       4.636  -4.825   7.460  1.00  0.00           H  
ATOM     36 1HD1 LEU A   2       4.590  -6.905   6.180  1.00  0.00           H  
ATOM     37 2HD1 LEU A   2       3.197  -5.867   5.814  1.00  0.00           H  
ATOM     38 3HD1 LEU A   2       4.552  -5.972   4.666  1.00  0.00           H  
ATOM     39 1HD2 LEU A   2       6.771  -5.836   6.815  1.00  0.00           H  
ATOM     40 2HD2 LEU A   2       6.758  -4.897   5.303  1.00  0.00           H  
ATOM     41 3HD2 LEU A   2       6.911  -4.072   6.873  1.00  0.00           H  
ATOM     42  N   DIL A   3       3.169  -0.676   5.600  1.00  0.00           N  
ATOM     43  CA  DIL A   3       2.588   0.295   4.694  1.00  0.00           C  
ATOM     44  C   DIL A   3       1.663  -0.475   3.771  1.00  0.00           C  
ATOM     45  O   DIL A   3       0.675  -1.027   4.251  1.00  0.00           O  
ATOM     46  CB  DIL A   3       1.801   1.360   5.459  1.00  0.00           C  
ATOM     47  CG1 DIL A   3       2.752   2.081   6.434  1.00  0.00           C  
ATOM     48  CG2 DIL A   3       1.121   2.325   4.474  1.00  0.00           C  
ATOM     49  CD1 DIL A   3       2.058   2.967   7.447  1.00  0.00           C  
ATOM     50  H   DIL A   3       2.617  -1.083   6.360  1.00  0.00           H  
ATOM     51  HA  DIL A   3       3.378   0.803   4.164  1.00  0.00           H  
ATOM     52  HB  DIL A   3       1.062   0.888   6.035  1.00  0.00           H  
ATOM     53 1HG1 DIL A   3       3.449   2.686   5.858  1.00  0.00           H  
ATOM     54 2HG1 DIL A   3       3.321   1.334   6.987  1.00  0.00           H  
ATOM     55 1HG2 DIL A   3       0.547   3.069   5.008  1.00  0.00           H  
ATOM     56 2HG2 DIL A   3       0.449   1.771   3.835  1.00  0.00           H  
ATOM     57 3HG2 DIL A   3       1.877   2.819   3.865  1.00  0.00           H  
ATOM     58 1HD1 DIL A   3       2.806   3.422   8.095  1.00  0.00           H  
ATOM     59 2HD1 DIL A   3       1.377   2.363   8.051  1.00  0.00           H  
ATOM     60 3HD1 DIL A   3       1.499   3.751   6.951  1.00  0.00           H  
ATOM     61  N   LEU A   4       1.938  -0.547   2.459  1.00  0.00           N  
ATOM     62  CA  LEU A   4       1.056  -1.320   1.591  1.00  0.00           C  
ATOM     63  C   LEU A   4       1.827  -2.440   0.885  1.00  0.00           C  
ATOM     64  O   LEU A   4       2.001  -2.353  -0.330  1.00  0.00           O  
ATOM     65  CB  LEU A   4       0.470  -0.399   0.506  1.00  0.00           C  
ATOM     66  CG  LEU A   4      -0.324   0.843   0.985  1.00  0.00           C  
ATOM     67  CD1 LEU A   4      -0.814   1.588  -0.222  1.00  0.00           C  
ATOM     68  CD2 LEU A   4      -1.466   0.448   1.881  1.00  0.00           C  
ATOM     69  CN  LEU A   4       3.110   0.078   1.845  1.00  0.00           C  
ATOM     70  HA  LEU A   4       0.251  -1.758   2.166  1.00  0.00           H  
ATOM     71 1HB  LEU A   4       1.252  -0.054  -0.160  1.00  0.00           H  
ATOM     72 2HB  LEU A   4      -0.222  -0.997  -0.092  1.00  0.00           H  
ATOM     73  HG  LEU A   4       0.338   1.507   1.523  1.00  0.00           H  
ATOM     74 1HD1 LEU A   4      -1.351   2.481   0.095  1.00  0.00           H  
ATOM     75 2HD1 LEU A   4       0.037   1.877  -0.839  1.00  0.00           H  
ATOM     76 3HD1 LEU A   4      -1.480   0.950  -0.800  1.00  0.00           H  
ATOM     77 1HD2 LEU A   4      -2.002   1.341   2.196  1.00  0.00           H  
ATOM     78 2HD2 LEU A   4      -2.143  -0.209   1.337  1.00  0.00           H  
ATOM     79 3HD2 LEU A   4      -1.093  -0.058   2.756  1.00  0.00           H  
ATOM     80 1HN  LEU A   4       3.263  -0.252   0.826  1.00  0.00           H  
ATOM     81 2HN  LEU A   4       2.998   1.152   1.835  1.00  0.00           H  
ATOM     82 3HN  LEU A   4       3.999  -0.185   2.399  1.00  0.00           H  
ATOM     83  N   LEU A   5       2.296  -3.493   1.595  1.00  0.00           N  
ATOM     84  CA  LEU A   5       3.147  -4.477   0.917  1.00  0.00           C  
ATOM     85  C   LEU A   5       2.692  -5.923   1.143  1.00  0.00           C  
ATOM     86  O   LEU A   5       3.487  -6.715   1.648  1.00  0.00           O  
ATOM     87  CB  LEU A   5       4.579  -4.369   1.470  1.00  0.00           C  
ATOM     88  CG  LEU A   5       5.278  -3.015   1.308  1.00  0.00           C  
ATOM     89  CD1 LEU A   5       6.548  -3.027   2.121  1.00  0.00           C  
ATOM     90  CD2 LEU A   5       5.552  -2.724  -0.147  1.00  0.00           C  
ATOM     91  CN  LEU A   5       2.218  -3.588   3.039  1.00  0.00           C  
ATOM     92  HA  LEU A   5       3.140  -4.286  -0.153  1.00  0.00           H  
ATOM     93 1HB  LEU A   5       4.597  -4.633   2.517  1.00  0.00           H  
ATOM     94 2HB  LEU A   5       5.194  -5.100   0.939  1.00  0.00           H  
ATOM     95  HG  LEU A   5       4.658  -2.248   1.708  1.00  0.00           H  
ATOM     96 1HD1 LEU A   5       7.039  -2.058   2.037  1.00  0.00           H  
ATOM     97 2HD1 LEU A   5       6.318  -3.214   3.161  1.00  0.00           H  
ATOM     98 3HD1 LEU A   5       7.211  -3.805   1.752  1.00  0.00           H  
ATOM     99 1HD2 LEU A   5       6.045  -1.757  -0.228  1.00  0.00           H  
ATOM    100 2HD2 LEU A   5       6.197  -3.497  -0.560  1.00  0.00           H  
ATOM    101 3HD2 LEU A   5       4.620  -2.691  -0.705  1.00  0.00           H  
ATOM    102 1HN  LEU A   5       2.436  -4.582   3.389  1.00  0.00           H  
ATOM    103 2HN  LEU A   5       2.930  -2.917   3.478  1.00  0.00           H  
ATOM    104 3HN  LEU A   5       1.237  -3.330   3.375  1.00  0.00           H  
ATOM    105  N   DPH A   6       1.445  -6.293   0.795  1.00  0.00           N  
ATOM    106  CA  DPH A   6       0.975  -7.659   1.042  1.00  0.00           C  
ATOM    107  C   DPH A   6      -0.233  -7.530   1.962  1.00  0.00           C  
ATOM    108  O   DPH A   6      -1.354  -7.575   1.461  1.00  0.00           O  
ATOM    109  CB  DPH A   6       0.556  -8.342  -0.266  1.00  0.00           C  
ATOM    110  CG  DPH A   6       1.663  -8.455  -1.290  1.00  0.00           C  
ATOM    111  CD1 DPH A   6       3.009  -8.601  -0.942  1.00  0.00           C  
ATOM    112  CD2 DPH A   6       1.342  -8.395  -2.631  1.00  0.00           C  
ATOM    113  CE1 DPH A   6       3.977  -8.685  -1.909  1.00  0.00           C  
ATOM    114  CE2 DPH A   6       2.316  -8.481  -3.599  1.00  0.00           C  
ATOM    115  CZ  DPH A   6       3.633  -8.626  -3.237  1.00  0.00           C  
ATOM    116  CN  DPH A   6       0.403  -5.331   0.437  1.00  0.00           C  
ATOM    117  HA  DPH A   6       1.740  -8.272   1.493  1.00  0.00           H  
ATOM    118 1HB  DPH A   6      -0.286  -7.852  -0.728  1.00  0.00           H  
ATOM    119 2HB  DPH A   6       0.229  -9.358  -0.034  1.00  0.00           H  
ATOM    120  HD1 DPH A   6       3.314  -8.649   0.097  1.00  0.00           H  
ATOM    121  HD2 DPH A   6       0.298  -8.277  -2.921  1.00  0.00           H  
ATOM    122  HE1 DPH A   6       5.020  -8.799  -1.619  1.00  0.00           H  
ATOM    123  HE2 DPH A   6       2.044  -8.432  -4.655  1.00  0.00           H  
ATOM    124  HZ  DPH A   6       4.404  -8.694  -4.004  1.00  0.00           H  
ATOM    125 1HN  DPH A   6      -0.448  -5.790  -0.041  1.00  0.00           H  
ATOM    126 2HN  DPH A   6       0.784  -4.610  -0.263  1.00  0.00           H  
ATOM    127 3HN  DPH A   6       0.053  -4.835   1.332  1.00  0.00           H  
ATOM    128  N   LEU A   7      -0.045  -7.342   3.285  1.00  0.00           N  
ATOM    129  CA  LEU A   7      -1.206  -7.077   4.135  1.00  0.00           C  
ATOM    130  C   LEU A   7      -1.101  -5.626   4.625  1.00  0.00           C  
ATOM    131  O   LEU A   7      -0.340  -5.379   5.557  1.00  0.00           O  
ATOM    132  CB  LEU A   7      -1.241  -8.020   5.346  1.00  0.00           C  
ATOM    133  CG  LEU A   7      -1.294  -9.544   5.036  1.00  0.00           C  
ATOM    134  CD1 LEU A   7      -1.339 -10.290   6.345  1.00  0.00           C  
ATOM    135  CD2 LEU A   7      -2.494  -9.883   4.167  1.00  0.00           C  
ATOM    136  CN  LEU A   7       1.264  -7.310   3.962  1.00  0.00           C  
ATOM    137  HA  LEU A   7      -2.117  -7.216   3.570  1.00  0.00           H  
ATOM    138 1HB  LEU A   7      -0.426  -7.814   6.029  1.00  0.00           H  
ATOM    139 2HB  LEU A   7      -2.161  -7.795   5.889  1.00  0.00           H  
ATOM    140  HG  LEU A   7      -0.389  -9.845   4.515  1.00  0.00           H  
ATOM    141 1HD1 LEU A   7      -1.353 -11.362   6.153  1.00  0.00           H  
ATOM    142 2HD1 LEU A   7      -0.457 -10.039   6.934  1.00  0.00           H  
ATOM    143 3HD1 LEU A   7      -2.235 -10.008   6.896  1.00  0.00           H  
ATOM    144 1HD2 LEU A   7      -2.505 -10.955   3.976  1.00  0.00           H  
ATOM    145 2HD2 LEU A   7      -3.410  -9.598   4.682  1.00  0.00           H  
ATOM    146 3HD2 LEU A   7      -2.437  -9.363   3.216  1.00  0.00           H  
ATOM    147 1HN  LEU A   7       1.325  -8.018   4.773  1.00  0.00           H  
ATOM    148 2HN  LEU A   7       2.085  -7.527   3.333  1.00  0.00           H  
ATOM    149 3HN  LEU A   7       1.424  -6.329   4.359  1.00  0.00           H  
ATOM    150  N   PRO A   8      -1.824  -4.660   4.043  1.00  0.00           N  
ATOM    151  CA  PRO A   8      -1.723  -3.244   4.346  1.00  0.00           C  
ATOM    152  C   PRO A   8      -1.856  -2.953   5.829  1.00  0.00           C  
ATOM    153  O   PRO A   8      -2.714  -3.527   6.505  1.00  0.00           O  
ATOM    154  CB  PRO A   8      -2.907  -2.668   3.571  1.00  0.00           C  
ATOM    155  CG  PRO A   8      -3.082  -3.606   2.410  1.00  0.00           C  
ATOM    156  CD  PRO A   8      -2.797  -4.970   2.980  1.00  0.00           C  
ATOM    157  HA  PRO A   8      -0.787  -2.856   3.960  1.00  0.00           H  
ATOM    158 1HB  PRO A   8      -3.789  -2.629   4.228  1.00  0.00           H  
ATOM    159 2HB  PRO A   8      -2.700  -1.646   3.280  1.00  0.00           H  
ATOM    160 1HG  PRO A   8      -4.097  -3.519   1.994  1.00  0.00           H  
ATOM    161 2HG  PRO A   8      -2.379  -3.336   1.604  1.00  0.00           H  
ATOM    162 1HD  PRO A   8      -3.705  -5.430   3.398  1.00  0.00           H  
ATOM    163 2HD  PRO A   8      -2.358  -5.556   2.183  1.00  0.00           H  
ATOM    164  N   DLE A   9      -1.029  -2.030   6.318  1.00  0.00           N  
ATOM    165  CA  DLE A   9      -1.059  -1.671   7.723  1.00  0.00           C  
ATOM    166  C   DLE A   9       0.202  -2.185   8.441  1.00  0.00           C  
ATOM    167  O   DLE A   9       1.299  -2.206   7.839  1.00  0.00           O  
ATOM    168  CB  DLE A   9      -1.126  -0.151   7.870  1.00  0.00           C  
ATOM    169  CG  DLE A   9      -2.259   0.565   7.112  1.00  0.00           C  
ATOM    170  CD1 DLE A   9      -2.079   2.061   7.290  1.00  0.00           C  
ATOM    171  CD2 DLE A   9      -3.626   0.108   7.631  1.00  0.00           C  
ATOM    172  H   DLE A   9      -0.351  -1.599   5.683  1.00  0.00           H  
ATOM    173  HA  DLE A   9      -1.946  -2.111   8.142  1.00  0.00           H  
ATOM    174 1HB  DLE A   9      -0.198   0.261   7.585  1.00  0.00           H  
ATOM    175 2HB  DLE A   9      -1.262   0.084   8.921  1.00  0.00           H  
ATOM    176  HG  DLE A   9      -2.186   0.339   6.047  1.00  0.00           H  
ATOM    177 1HD1 DLE A   9      -2.860   2.589   6.744  1.00  0.00           H  
ATOM    178 2HD1 DLE A   9      -1.106   2.358   6.901  1.00  0.00           H  
ATOM    179 3HD1 DLE A   9      -2.140   2.315   8.346  1.00  0.00           H  
ATOM    180 1HD2 DLE A   9      -4.410   0.632   7.084  1.00  0.00           H  
ATOM    181 2HD2 DLE A   9      -3.712   0.337   8.693  1.00  0.00           H  
ATOM    182 3HD2 DLE A   9      -3.752  -0.963   7.481  1.00  0.00           H  
ATOM    183  N   DPR A  10       0.087  -2.577   9.733  1.00  0.00           N  
ATOM    184  CA  DPR A  10       1.167  -3.020  10.585  1.00  0.00           C  
ATOM    185  C   DPR A  10       2.296  -2.015  10.465  1.00  0.00           C  
ATOM    186  O   DPR A  10       2.082  -0.809  10.591  1.00  0.00           O  
ATOM    187  CB  DPR A  10       0.531  -2.994  11.974  1.00  0.00           C  
ATOM    188  CG  DPR A  10      -0.916  -3.302  11.713  1.00  0.00           C  
ATOM    189  CD  DPR A  10      -1.239  -2.586  10.419  1.00  0.00           C  
ATOM    190  HA  DPR A  10       1.424  -4.043  10.307  1.00  0.00           H  
ATOM    191 1HB  DPR A  10       0.684  -2.009  12.444  1.00  0.00           H  
ATOM    192 2HB  DPR A  10       1.015  -3.737  12.625  1.00  0.00           H  
ATOM    193 1HG  DPR A  10      -1.533  -2.952  12.556  1.00  0.00           H  
ATOM    194 2HG  DPR A  10      -1.063  -4.390  11.644  1.00  0.00           H  
ATOM    195 1HD  DPR A  10      -1.604  -1.567  10.608  1.00  0.00           H  
ATOM    196 2HD  DPR A  10      -1.971  -3.222   9.898  1.00  0.00           H  
TER                                                                             
CONECT    1    2    9  185                                                      
CONECT    2    1    3    5   10                                                 
CONECT    3    2    4   23                                                      
CONECT    4    3                                                                
CONECT    5    2    6   11   12                                                 
CONECT    6    5    7    8   13                                                 
CONECT    7    6   14   15   16                                                 
CONECT    8    6   17   18   19                                                 
CONECT    9    1   20   21   22                                                 
CONECT   10    2                                                                
CONECT   11    5                                                                
CONECT   12    5                                                                
CONECT   13    6                                                                
CONECT   14    7                                                                
CONECT   15    7                                                                
CONECT   16    7                                                                
CONECT   17    8                                                                
CONECT   18    8                                                                
CONECT   19    8                                                                
CONECT   20    9                                                                
CONECT   21    9                                                                
CONECT   22    9                                                                
CONECT   23    3                                                                
CONECT   25   42                                                                
CONECT   42   25   43   50                                                      
CONECT   43   42   44   46   51                                                 
CONECT   44   43   45   61                                                      
CONECT   45   44                                                                
CONECT   46   43   47   48   52                                                 
CONECT   47   46   49   53   54                                                 
CONECT   48   46   55   56   57                                                 
CONECT   49   47   58   59   60                                                 
CONECT   50   42                                                                
CONECT   51   43                                                                
CONECT   52   46                                                                
CONECT   53   47                                                                
CONECT   54   47                                                                
CONECT   55   48                                                                
CONECT   56   48                                                                
CONECT   57   48                                                                
CONECT   58   49                                                                
CONECT   59   49                                                                
CONECT   60   49                                                                
CONECT   61   44   62   69                                                      
CONECT   62   61   63   65   70                                                 
CONECT   63   62   64   83                                                      
CONECT   64   63                                                                
CONECT   65   62   66   71   72                                                 
CONECT   66   65   67   68   73                                                 
CONECT   67   66   74   75   76                                                 
CONECT   68   66   77   78   79                                                 
CONECT   69   61   80   81   82                                                 
CONECT   70   62                                                                
CONECT   71   65                                                                
CONECT   72   65                                                                
CONECT   73   66                                                                
CONECT   74   67                                                                
CONECT   75   67                                                                
CONECT   76   67                                                                
CONECT   77   68                                                                
CONECT   78   68                                                                
CONECT   79   68                                                                
CONECT   80   69                                                                
CONECT   81   69                                                                
CONECT   82   69                                                                
CONECT   83   63   84   91                                                      
CONECT   84   83   85   87   92                                                 
CONECT   85   84   86  105                                                      
CONECT   86   85                                                                
CONECT   87   84   88   93   94                                                 
CONECT   88   87   89   90   95                                                 
CONECT   89   88   96   97   98                                                 
CONECT   90   88   99  100  101                                                 
CONECT   91   83  102  103  104                                                 
CONECT   92   84                                                                
CONECT   93   87                                                                
CONECT   94   87                                                                
CONECT   95   88                                                                
CONECT   96   89                                                                
CONECT   97   89                                                                
CONECT   98   89                                                                
CONECT   99   90                                                                
CONECT  100   90                                                                
CONECT  101   90                                                                
CONECT  102   91                                                                
CONECT  103   91                                                                
CONECT  104   91                                                                
CONECT  105   85  106  116                                                      
CONECT  106  105  107  109  117                                                 
CONECT  107  106  108  128                                                      
CONECT  108  107                                                                
CONECT  109  106  110  118  119                                                 
CONECT  110  109  111  112                                                      
CONECT  111  110  113  120                                                      
CONECT  112  110  114  121                                                      
CONECT  113  111  115  122                                                      
CONECT  114  112  115  123                                                      
CONECT  115  113  114  124                                                      
CONECT  116  105  125  126  127                                                 
CONECT  117  106                                                                
CONECT  118  109                                                                
CONECT  119  109                                                                
CONECT  120  111                                                                
CONECT  121  112                                                                
CONECT  122  113                                                                
CONECT  123  114                                                                
CONECT  124  115                                                                
CONECT  125  116                                                                
CONECT  126  116                                                                
CONECT  127  116                                                                
CONECT  128  107  129  136                                                      
CONECT  129  128  130  132  137                                                 
CONECT  130  129  131  150                                                      
CONECT  131  130                                                                
CONECT  132  129  133  138  139                                                 
CONECT  133  132  134  135  140                                                 
CONECT  134  133  141  142  143                                                 
CONECT  135  133  144  145  146                                                 
CONECT  136  128  147  148  149                                                 
CONECT  137  129                                                                
CONECT  138  132                                                                
CONECT  139  132                                                                
CONECT  140  133                                                                
CONECT  141  134                                                                
CONECT  142  134                                                                
CONECT  143  134                                                                
CONECT  144  135                                                                
CONECT  145  135                                                                
CONECT  146  135                                                                
CONECT  147  136                                                                
CONECT  148  136                                                                
CONECT  149  136                                                                
CONECT  150  130                                                                
CONECT  152  164                                                                
CONECT  164  152  165  172                                                      
CONECT  165  164  166  168  173                                                 
CONECT  166  165  167  183                                                      
CONECT  167  166                                                                
CONECT  168  165  169  174  175                                                 
CONECT  169  168  170  171  176                                                 
CONECT  170  169  177  178  179                                                 
CONECT  171  169  180  181  182                                                 
CONECT  172  164                                                                
CONECT  173  165                                                                
CONECT  174  168                                                                
CONECT  175  168                                                                
CONECT  176  169                                                                
CONECT  177  170                                                                
CONECT  178  170                                                                
CONECT  179  170                                                                
CONECT  180  171                                                                
CONECT  181  171                                                                
CONECT  182  171                                                                
CONECT  183  166  184  189                                                      
CONECT  184  183  185  187  190                                                 
CONECT  185    1  184  186                                                      
CONECT  186  185                                                                
CONECT  187  184  188  191  192                                                 
CONECT  188  187  189  193  194                                                 
CONECT  189  183  188  195  196                                                 
CONECT  190  184                                                                
CONECT  191  187                                                                
CONECT  192  187                                                                
CONECT  193  188                                                                
CONECT  194  188                                                                
CONECT  195  189                                                                
CONECT  196  189                                                                
C6s 0
EPSA 89.465
end_unsatselection_count 0
nme_count 5
nme_count2 5
score -10.51
silent_score -10.51
time 80
