# Supplementary material for: Accurate de novo design of membrane-traversing macrocycles
Source: Cell. 2022 Sep 15;185(19):3520–3532.e26. doi: 10.1016/j.cell.2022.07.019 (PMC9490236; doi:10.1016/j.cell.2022.07.019)
Supplement: Data S2. Amino acid sequences and computational models, related to Figures 1 and 3 [file mmc6.zip › Supplemental_Data_File_2/design_models/10-mers/D10.55.pdb]

HEADER                                            07-APR-20   XXXX              
EXPDTA    THEORETICAL MODEL                                                     
REMARK 220                                                                      
REMARK 220 EXPERIMENTAL DETAILS                                                 
REMARK 220  EXPERIMENT TYPE                : THEORETICAL MODELLING              
REMARK 220  DATE OF DATA COLLECTION        : 07-APR-20                          
REMARK 220                                                                      
REMARK 220 REMARK: MODEL GENERATED BY ROSETTA                                   
REMARK 220  VERSION 2020.02.post.dev+104.JacobOConnor.ncaacyclicmsd.c8          
LINK         N   DLE A   1                 C   LEU A  10                  1.33  
ATOM      1  N   DLE A   1      -3.034  -1.120  -1.779  1.00  0.00           N  
ATOM      2  CA  DLE A   1      -4.041  -2.145  -2.026  1.00  0.00           C  
ATOM      3  C   DLE A   1      -3.425  -3.538  -2.005  1.00  0.00           C  
ATOM      4  O   DLE A   1      -4.117  -4.536  -2.209  1.00  0.00           O  
ATOM      5  CB  DLE A   1      -5.157  -2.057  -0.978  1.00  0.00           C  
ATOM      6  CG  DLE A   1      -5.883  -0.708  -0.892  1.00  0.00           C  
ATOM      7  CD1 DLE A   1      -6.914  -0.757   0.228  1.00  0.00           C  
ATOM      8  CD2 DLE A   1      -6.542  -0.400  -2.228  1.00  0.00           C  
ATOM      9  H   DLE A   1      -2.749  -0.929  -0.829  1.00  0.00           H  
ATOM     10  HA  DLE A   1      -4.472  -1.975  -3.012  1.00  0.00           H  
ATOM     11 1HB  DLE A   1      -4.730  -2.266   0.002  1.00  0.00           H  
ATOM     12 2HB  DLE A   1      -5.902  -2.821  -1.197  1.00  0.00           H  
ATOM     13  HG  DLE A   1      -5.166   0.077  -0.651  1.00  0.00           H  
ATOM     14 1HD1 DLE A   1      -7.430   0.201   0.289  1.00  0.00           H  
ATOM     15 2HD1 DLE A   1      -6.413  -0.959   1.175  1.00  0.00           H  
ATOM     16 3HD1 DLE A   1      -7.637  -1.546   0.023  1.00  0.00           H  
ATOM     17 1HD2 DLE A   1      -7.058   0.558  -2.168  1.00  0.00           H  
ATOM     18 2HD2 DLE A   1      -7.260  -1.184  -2.469  1.00  0.00           H  
ATOM     19 3HD2 DLE A   1      -5.781  -0.354  -3.007  1.00  0.00           H  
ATOM     20  N   ALA A   2      -2.121  -3.600  -1.757  1.00  0.00           N  
ATOM     21  CA  ALA A   2      -1.411  -4.872  -1.708  1.00  0.00           C  
ATOM     22  C   ALA A   2      -0.900  -5.163  -0.303  1.00  0.00           C  
ATOM     23  O   ALA A   2      -1.007  -6.288   0.187  1.00  0.00           O  
ATOM     24  CB  ALA A   2      -0.258  -4.874  -2.701  1.00  0.00           C  
ATOM     25  H   ALA A   2      -1.609  -2.744  -1.599  1.00  0.00           H  
ATOM     26  HA  ALA A   2      -2.111  -5.662  -1.979  1.00  0.00           H  
ATOM     27 1HB  ALA A   2       0.263  -5.830  -2.652  1.00  0.00           H  
ATOM     28 2HB  ALA A   2      -0.645  -4.723  -3.708  1.00  0.00           H  
ATOM     29 3HB  ALA A   2       0.435  -4.071  -2.455  1.00  0.00           H  
ATOM     30  N   ILE A   3      -0.344  -4.143   0.343  1.00  0.00           N  
ATOM     31  CA  ILE A   3       0.121  -4.269   1.719  1.00  0.00           C  
ATOM     32  C   ILE A   3      -0.593  -3.283   2.634  1.00  0.00           C  
ATOM     33  O   ILE A   3      -0.094  -2.943   3.706  1.00  0.00           O  
ATOM     34  CB  ILE A   3       1.641  -4.045   1.808  1.00  0.00           C  
ATOM     35  CG1 ILE A   3       2.004  -2.641   1.314  1.00  0.00           C  
ATOM     36  CG2 ILE A   3       2.383  -5.102   1.005  1.00  0.00           C  
ATOM     37  CD1 ILE A   3       3.453  -2.271   1.535  1.00  0.00           C  
ATOM     38  H   ILE A   3      -0.241  -3.258  -0.133  1.00  0.00           H  
ATOM     39  HA  ILE A   3      -0.099  -5.278   2.067  1.00  0.00           H  
ATOM     40  HB  ILE A   3       1.958  -4.104   2.848  1.00  0.00           H  
ATOM     41 1HG1 ILE A   3       1.790  -2.564   0.249  1.00  0.00           H  
ATOM     42 2HG1 ILE A   3       1.383  -1.904   1.826  1.00  0.00           H  
ATOM     43 1HG2 ILE A   3       3.456  -4.928   1.078  1.00  0.00           H  
ATOM     44 2HG2 ILE A   3       2.148  -6.090   1.400  1.00  0.00           H  
ATOM     45 3HG2 ILE A   3       2.077  -5.047  -0.040  1.00  0.00           H  
ATOM     46 1HD1 ILE A   3       3.632  -1.263   1.160  1.00  0.00           H  
ATOM     47 2HD1 ILE A   3       3.680  -2.308   2.601  1.00  0.00           H  
ATOM     48 3HD1 ILE A   3       4.092  -2.974   1.003  1.00  0.00           H  
ATOM     49  N   DLE A   4      -1.764  -2.826   2.204  1.00  0.00           N  
ATOM     50  CA  DLE A   4      -2.502  -1.802   2.934  1.00  0.00           C  
ATOM     51  C   DLE A   4      -2.423  -0.455   2.225  1.00  0.00           C  
ATOM     52  O   DLE A   4      -2.381  -0.391   0.997  1.00  0.00           O  
ATOM     53  CB  DLE A   4      -3.970  -2.217   3.092  1.00  0.00           C  
ATOM     54  CG  DLE A   4      -4.211  -3.530   3.849  1.00  0.00           C  
ATOM     55  CD1 DLE A   4      -5.701  -3.847   3.853  1.00  0.00           C  
ATOM     56  CD2 DLE A   4      -3.675  -3.405   5.267  1.00  0.00           C  
ATOM     57  H   DLE A   4      -2.154  -3.197   1.349  1.00  0.00           H  
ATOM     58  HA  DLE A   4      -2.059  -1.696   3.923  1.00  0.00           H  
ATOM     59 1HB  DLE A   4      -4.411  -2.320   2.102  1.00  0.00           H  
ATOM     60 2HB  DLE A   4      -4.500  -1.427   3.623  1.00  0.00           H  
ATOM     61  HG  DLE A   4      -3.699  -4.345   3.337  1.00  0.00           H  
ATOM     62 1HD1 DLE A   4      -5.872  -4.780   4.390  1.00  0.00           H  
ATOM     63 2HD1 DLE A   4      -6.054  -3.950   2.827  1.00  0.00           H  
ATOM     64 3HD1 DLE A   4      -6.243  -3.040   4.345  1.00  0.00           H  
ATOM     65 1HD2 DLE A   4      -3.846  -4.338   5.804  1.00  0.00           H  
ATOM     66 2HD2 DLE A   4      -4.188  -2.591   5.780  1.00  0.00           H  
ATOM     67 3HD2 DLE A   4      -2.605  -3.196   5.234  1.00  0.00           H  
ATOM     68  N   PHE A   5      -2.403   0.619   3.007  1.00  0.00           N  
ATOM     69  CA  PHE A   5      -2.443   1.968   2.457  1.00  0.00           C  
ATOM     70  C   PHE A   5      -1.056   2.597   2.438  1.00  0.00           C  
ATOM     71  O   PHE A   5      -0.882   3.753   2.823  1.00  0.00           O  
ATOM     72  CB  PHE A   5      -3.396   2.848   3.267  1.00  0.00           C  
ATOM     73  CG  PHE A   5      -4.838   2.439   3.160  1.00  0.00           C  
ATOM     74  CD1 PHE A   5      -5.467   1.781   4.206  1.00  0.00           C  
ATOM     75  CD2 PHE A   5      -5.567   2.711   2.012  1.00  0.00           C  
ATOM     76  CE1 PHE A   5      -6.793   1.404   4.108  1.00  0.00           C  
ATOM     77  CE2 PHE A   5      -6.893   2.337   1.912  1.00  0.00           C  
ATOM     78  CZ  PHE A   5      -7.506   1.682   2.961  1.00  0.00           C  
ATOM     79  CN  PHE A   5      -2.339   0.444   4.444  1.00  0.00           C  
ATOM     80  HA  PHE A   5      -2.807   1.912   1.430  1.00  0.00           H  
ATOM     81 1HB  PHE A   5      -3.112   2.819   4.319  1.00  0.00           H  
ATOM     82 2HB  PHE A   5      -3.310   3.881   2.934  1.00  0.00           H  
ATOM     83  HD1 PHE A   5      -4.903   1.562   5.113  1.00  0.00           H  
ATOM     84  HD2 PHE A   5      -5.082   3.228   1.183  1.00  0.00           H  
ATOM     85  HE1 PHE A   5      -7.275   0.887   4.937  1.00  0.00           H  
ATOM     86  HE2 PHE A   5      -7.455   2.557   1.005  1.00  0.00           H  
ATOM     87  HZ  PHE A   5      -8.551   1.385   2.883  1.00  0.00           H  
ATOM     88 1HN  PHE A   5      -2.431   1.388   4.968  1.00  0.00           H  
ATOM     89 2HN  PHE A   5      -3.138  -0.206   4.769  1.00  0.00           H  
ATOM     90 3HN  PHE A   5      -1.390  -0.009   4.698  1.00  0.00           H  
ATOM     91  N   ILE A   6      -0.069   1.829   1.988  1.00  0.00           N  
ATOM     92  CA  ILE A   6       1.319   2.275   2.006  1.00  0.00           C  
ATOM     93  C   ILE A   6       1.810   2.601   0.602  1.00  0.00           C  
ATOM     94  O   ILE A   6       1.802   1.746  -0.284  1.00  0.00           O  
ATOM     95  CB  ILE A   6       2.231   1.206   2.634  1.00  0.00           C  
ATOM     96  CG1 ILE A   6       1.804   0.920   4.076  1.00  0.00           C  
ATOM     97  CG2 ILE A   6       3.685   1.652   2.585  1.00  0.00           C  
ATOM     98  CD1 ILE A   6       2.431  -0.324   4.664  1.00  0.00           C  
ATOM     99  H   ILE A   6      -0.287   0.912   1.624  1.00  0.00           H  
ATOM    100  HA  ILE A   6       1.383   3.180   2.608  1.00  0.00           H  
ATOM    101  HB  ILE A   6       2.129   0.271   2.084  1.00  0.00           H  
ATOM    102 1HG1 ILE A   6       2.069   1.767   4.709  1.00  0.00           H  
ATOM    103 2HG1 ILE A   6       0.720   0.808   4.119  1.00  0.00           H  
ATOM    104 1HG2 ILE A   6       4.316   0.885   3.033  1.00  0.00           H  
ATOM    105 2HG2 ILE A   6       3.982   1.805   1.548  1.00  0.00           H  
ATOM    106 3HG2 ILE A   6       3.798   2.584   3.137  1.00  0.00           H  
ATOM    107 1HD1 ILE A   6       2.080  -0.460   5.687  1.00  0.00           H  
ATOM    108 2HD1 ILE A   6       2.149  -1.191   4.065  1.00  0.00           H  
ATOM    109 3HD1 ILE A   6       3.515  -0.219   4.664  1.00  0.00           H  
ATOM    110  N   PRO A   7       2.239   3.844   0.404  1.00  0.00           N  
ATOM    111  CA  PRO A   7       2.743   4.283  -0.891  1.00  0.00           C  
ATOM    112  C   PRO A   7       3.798   3.323  -1.426  1.00  0.00           C  
ATOM    113  O   PRO A   7       4.637   2.826  -0.674  1.00  0.00           O  
ATOM    114  CB  PRO A   7       3.338   5.660  -0.580  1.00  0.00           C  
ATOM    115  CG  PRO A   7       2.495   6.179   0.534  1.00  0.00           C  
ATOM    116  CD  PRO A   7       2.222   4.971   1.391  1.00  0.00           C  
ATOM    117  HA  PRO A   7       1.904   4.367  -1.597  1.00  0.00           H  
ATOM    118 1HB  PRO A   7       4.398   5.559  -0.303  1.00  0.00           H  
ATOM    119 2HB  PRO A   7       3.300   6.297  -1.476  1.00  0.00           H  
ATOM    120 1HG  PRO A   7       3.031   6.972   1.078  1.00  0.00           H  
ATOM    121 2HG  PRO A   7       1.576   6.633   0.136  1.00  0.00           H  
ATOM    122 1HD  PRO A   7       3.022   4.862   2.138  1.00  0.00           H  
ATOM    123 2HD  PRO A   7       1.245   5.084   1.883  1.00  0.00           H  
ATOM    124  N   DPH A   8       3.752   3.067  -2.729  1.00  0.00           N  
ATOM    125  CA  DPH A   8       4.555   2.009  -3.331  1.00  0.00           C  
ATOM    126  C   DPH A   8       3.692   0.815  -3.716  1.00  0.00           C  
ATOM    127  O   DPH A   8       3.751   0.333  -4.847  1.00  0.00           O  
ATOM    128  CB  DPH A   8       5.290   2.534  -4.566  1.00  0.00           C  
ATOM    129  CG  DPH A   8       6.299   3.604  -4.262  1.00  0.00           C  
ATOM    130  CD1 DPH A   8       6.047   4.928  -4.592  1.00  0.00           C  
ATOM    131  CD2 DPH A   8       7.500   3.291  -3.645  1.00  0.00           C  
ATOM    132  CE1 DPH A   8       6.975   5.914  -4.313  1.00  0.00           C  
ATOM    133  CE2 DPH A   8       8.429   4.274  -3.366  1.00  0.00           C  
ATOM    134  CZ  DPH A   8       8.165   5.587  -3.700  1.00  0.00           C  
ATOM    135  CN  DPH A   8       2.881   3.860  -3.573  1.00  0.00           C  
ATOM    136  HA  DPH A   8       5.293   1.677  -2.600  1.00  0.00           H  
ATOM    137 1HB  DPH A   8       4.568   2.938  -5.274  1.00  0.00           H  
ATOM    138 2HB  DPH A   8       5.806   1.710  -5.059  1.00  0.00           H  
ATOM    139  HD1 DPH A   8       5.106   5.186  -5.078  1.00  0.00           H  
ATOM    140  HD2 DPH A   8       7.708   2.254  -3.381  1.00  0.00           H  
ATOM    141  HE1 DPH A   8       6.764   6.950  -4.577  1.00  0.00           H  
ATOM    142  HE2 DPH A   8       9.370   4.014  -2.881  1.00  0.00           H  
ATOM    143  HZ  DPH A   8       8.896   6.364  -3.479  1.00  0.00           H  
ATOM    144 1HN  DPH A   8       3.145   3.768  -4.620  1.00  0.00           H  
ATOM    145 2HN  DPH A   8       2.949   4.901  -3.294  1.00  0.00           H  
ATOM    146 3HN  DPH A   8       1.862   3.523  -3.435  1.00  0.00           H  
ATOM    147  N   LEU A   9       2.890   0.340  -2.769  1.00  0.00           N  
ATOM    148  CA  LEU A   9       2.110  -0.876  -2.963  1.00  0.00           C  
ATOM    149  C   LEU A   9       0.714  -0.736  -2.371  1.00  0.00           C  
ATOM    150  O   LEU A   9       0.377  -1.397  -1.389  1.00  0.00           O  
ATOM    151  CB  LEU A   9       2.826  -2.073  -2.324  1.00  0.00           C  
ATOM    152  CG  LEU A   9       4.135  -2.503  -2.998  1.00  0.00           C  
ATOM    153  CD1 LEU A   9       4.846  -3.525  -2.122  1.00  0.00           C  
ATOM    154  CD2 LEU A   9       3.833  -3.078  -4.374  1.00  0.00           C  
ATOM    155  H   LEU A   9       2.820   0.835  -1.891  1.00  0.00           H  
ATOM    156  HA  LEU A   9       2.013  -1.057  -4.033  1.00  0.00           H  
ATOM    157 1HB  LEU A   9       3.052  -1.829  -1.287  1.00  0.00           H  
ATOM    158 2HB  LEU A   9       2.151  -2.928  -2.336  1.00  0.00           H  
ATOM    159  HG  LEU A   9       4.792  -1.639  -3.102  1.00  0.00           H  
ATOM    160 1HD1 LEU A   9       5.776  -3.831  -2.601  1.00  0.00           H  
ATOM    161 2HD1 LEU A   9       5.067  -3.081  -1.151  1.00  0.00           H  
ATOM    162 3HD1 LEU A   9       4.205  -4.396  -1.986  1.00  0.00           H  
ATOM    163 1HD2 LEU A   9       4.764  -3.383  -4.853  1.00  0.00           H  
ATOM    164 2HD2 LEU A   9       3.177  -3.943  -4.271  1.00  0.00           H  
ATOM    165 3HD2 LEU A   9       3.341  -2.320  -4.985  1.00  0.00           H  
ATOM    166  N   LEU A  10      -0.095   0.129  -2.974  1.00  0.00           N  
ATOM    167  CA  LEU A  10      -1.365   0.531  -2.382  1.00  0.00           C  
ATOM    168  C   LEU A  10      -2.482  -0.430  -2.771  1.00  0.00           C  
ATOM    169  O   LEU A  10      -2.835  -0.543  -3.945  1.00  0.00           O  
ATOM    170  CB  LEU A  10      -1.730   1.954  -2.823  1.00  0.00           C  
ATOM    171  CG  LEU A  10      -0.748   3.053  -2.399  1.00  0.00           C  
ATOM    172  CD1 LEU A  10      -0.806   4.200  -3.400  1.00  0.00           C  
ATOM    173  CD2 LEU A  10      -1.097   3.533  -0.998  1.00  0.00           C  
ATOM    174  CN  LEU A  10       0.296   0.688  -4.252  1.00  0.00           C  
ATOM    175  HA  LEU A  10      -1.262   0.516  -1.297  1.00  0.00           H  
ATOM    176 1HB  LEU A  10      -1.800   1.973  -3.910  1.00  0.00           H  
ATOM    177 2HB  LEU A  10      -2.707   2.205  -2.412  1.00  0.00           H  
ATOM    178  HG  LEU A  10       0.268   2.657  -2.405  1.00  0.00           H  
ATOM    179 1HD1 LEU A  10      -0.108   4.981  -3.099  1.00  0.00           H  
ATOM    180 2HD1 LEU A  10      -0.533   3.833  -4.390  1.00  0.00           H  
ATOM    181 3HD1 LEU A  10      -1.816   4.607  -3.429  1.00  0.00           H  
ATOM    182 1HD2 LEU A  10      -0.398   4.314  -0.697  1.00  0.00           H  
ATOM    183 2HD2 LEU A  10      -2.111   3.931  -0.992  1.00  0.00           H  
ATOM    184 3HD2 LEU A  10      -1.030   2.698  -0.301  1.00  0.00           H  
ATOM    185 1HN  LEU A  10      -0.295   0.284  -5.065  1.00  0.00           H  
ATOM    186 2HN  LEU A  10       0.168   1.761  -4.237  1.00  0.00           H  
ATOM    187 3HN  LEU A  10       1.339   0.460  -4.426  1.00  0.00           H  
TER                                                                             
CONECT    1    2    9  168                                                      
CONECT    2    1    3    5   10                                                 
CONECT    3    2    4   20                                                      
CONECT    4    3                                                                
CONECT    5    2    6   11   12                                                 
CONECT    6    5    7    8   13                                                 
CONECT    7    6   14   15   16                                                 
CONECT    8    6   17   18   19                                                 
CONECT    9    1                                                                
CONECT   10    2                                                                
CONECT   11    5                                                                
CONECT   12    5                                                                
CONECT   13    6                                                                
CONECT   14    7                                                                
CONECT   15    7                                                                
CONECT   16    7                                                                
CONECT   17    8                                                                
CONECT   18    8                                                                
CONECT   19    8                                                                
CONECT   20    3                                                                
CONECT   32   49                                                                
CONECT   49   32   50   57                                                      
CONECT   50   49   51   53   58                                                 
CONECT   51   50   52   68                                                      
CONECT   52   51                                                                
CONECT   53   50   54   59   60                                                 
CONECT   54   53   55   56   61                                                 
CONECT   55   54   62   63   64                                                 
CONECT   56   54   65   66   67                                                 
CONECT   57   49                                                                
CONECT   58   50                                                                
CONECT   59   53                                                                
CONECT   60   53                                                                
CONECT   61   54                                                                
CONECT   62   55                                                                
CONECT   63   55                                                                
CONECT   64   55                                                                
CONECT   65   56                                                                
CONECT   66   56                                                                
CONECT   67   56                                                                
CONECT   68   51   69   79                                                      
CONECT   69   68   70   72   80                                                 
CONECT   70   69   71   91                                                      
CONECT   71   70                                                                
CONECT   72   69   73   81   82                                                 
CONECT   73   72   74   75                                                      
CONECT   74   73   76   83                                                      
CONECT   75   73   77   84                                                      
CONECT   76   74   78   85                                                      
CONECT   77   75   78   86                                                      
CONECT   78   76   77   87                                                      
CONECT   79   68   88   89   90                                                 
CONECT   80   69                                                                
CONECT   81   72                                                                
CONECT   82   72                                                                
CONECT   83   74                                                                
CONECT   84   75                                                                
CONECT   85   76                                                                
CONECT   86   77                                                                
CONECT   87   78                                                                
CONECT   88   79                                                                
CONECT   89   79                                                                
CONECT   90   79                                                                
CONECT   91   70                                                                
CONECT  112  124                                                                
CONECT  124  112  125  135                                                      
CONECT  125  124  126  128  136                                                 
CONECT  126  125  127  147                                                      
CONECT  127  126                                                                
CONECT  128  125  129  137  138                                                 
CONECT  129  128  130  131                                                      
CONECT  130  129  132  139                                                      
CONECT  131  129  133  140                                                      
CONECT  132  130  134  141                                                      
CONECT  133  131  134  142                                                      
CONECT  134  132  133  143                                                      
CONECT  135  124  144  145  146                                                 
CONECT  136  125                                                                
CONECT  137  128                                                                
CONECT  138  128                                                                
CONECT  139  130                                                                
CONECT  140  131                                                                
CONECT  141  132                                                                
CONECT  142  133                                                                
CONECT  143  134                                                                
CONECT  144  135                                                                
CONECT  145  135                                                                
CONECT  146  135                                                                
CONECT  147  126                                                                
CONECT  149  166                                                                
CONECT  166  149  167  174                                                      
CONECT  167  166  168  170  175                                                 
CONECT  168    1  167  169                                                      
CONECT  169  168                                                                
CONECT  170  167  171  176  177                                                 
CONECT  171  170  172  173  178                                                 
CONECT  172  171  179  180  181                                                 
CONECT  173  171  182  183  184                                                 
CONECT  174  166  185  186  187                                                 
CONECT  175  167                                                                
CONECT  176  170                                                                
CONECT  177  170                                                                
CONECT  178  171                                                                
CONECT  179  172                                                                
CONECT  180  172                                                                
CONECT  181  172                                                                
CONECT  182  173                                                                
CONECT  183  173                                                                
CONECT  184  173                                                                
CONECT  185  174                                                                
CONECT  186  174                                                                
CONECT  187  174                                                                
CIS_PEPTIDE_BOND_COUNT 0
HBOND_COUNT 4
RMSD 0.502
score -7.655
silent_score -7.655
