# Supplementary material for: Accurate de novo design of membrane-traversing macrocycles
Source: Cell. 2022 Sep 15;185(19):3520–3532.e26. doi: 10.1016/j.cell.2022.07.019 (PMC9490236; doi:10.1016/j.cell.2022.07.019)
Supplement: Data S2. Amino acid sequences and computational models, related to Figures 1 and 3 [file mmc6.zip › Supplemental_Data_File_2/design_models/10-mers/D10.9.pdb]

LINK         N   DPR A   1                 C   DPH A  10                  1.36  
ATOM      1  N   DPR A   1       9.556   8.823   7.676  1.00  0.00           N  
ATOM      2  CA  DPR A   1      10.529   8.558   6.631  1.00  0.00           C  
ATOM      3  C   DPR A   1      11.893   8.953   7.171  1.00  0.00           C  
ATOM      4  O   DPR A   1      12.210   8.694   8.332  1.00  0.00           O  
ATOM      5  CB  DPR A   1      10.391   7.052   6.419  1.00  0.00           C  
ATOM      6  CG  DPR A   1       8.947   6.779   6.756  1.00  0.00           C  
ATOM      7  CD  DPR A   1       8.642   7.695   7.923  1.00  0.00           C  
ATOM      8  HA  DPR A   1      10.203   9.086   5.746  1.00  0.00           H  
ATOM      9 1HB  DPR A   1      11.098   6.511   7.069  1.00  0.00           H  
ATOM     10 2HB  DPR A   1      10.647   6.792   5.380  1.00  0.00           H  
ATOM     11 1HG  DPR A   1       8.806   5.714   7.004  1.00  0.00           H  
ATOM     12 2HG  DPR A   1       8.308   6.989   5.886  1.00  0.00           H  
ATOM     13 1HD  DPR A   1       8.881   7.205   8.882  1.00  0.00           H  
ATOM     14 2HD  DPR A   1       7.590   8.000   7.853  1.00  0.00           H  
ATOM     15  N   LEU A   2      12.791   9.597   6.394  1.00  0.00           N  
ATOM     16  CA  LEU A   2      14.034   9.998   7.050  1.00  0.00           C  
ATOM     17  C   LEU A   2      14.000  11.498   7.312  1.00  0.00           C  
ATOM     18  O   LEU A   2      14.855  12.233   6.823  1.00  0.00           O  
ATOM     19  CB  LEU A   2      15.269   9.635   6.213  1.00  0.00           C  
ATOM     20  CG  LEU A   2      15.430   8.131   5.830  1.00  0.00           C  
ATOM     21  CD1 LEU A   2      16.759   7.955   5.143  1.00  0.00           C  
ATOM     22  CD2 LEU A   2      15.320   7.244   7.068  1.00  0.00           C  
ATOM     23  CN  LEU A   2      12.594  10.024   4.999  1.00  0.00           C  
ATOM     24  HA  LEU A   2      14.112   9.516   8.020  1.00  0.00           H  
ATOM     25 1HB  LEU A   2      15.326  10.249   5.321  1.00  0.00           H  
ATOM     26 2HB  LEU A   2      16.143   9.885   6.819  1.00  0.00           H  
ATOM     27  HG  LEU A   2      14.656   7.843   5.125  1.00  0.00           H  
ATOM     28 1HD1 LEU A   2      16.883   6.913   4.849  1.00  0.00           H  
ATOM     29 2HD1 LEU A   2      16.795   8.588   4.256  1.00  0.00           H  
ATOM     30 3HD1 LEU A   2      17.562   8.237   5.823  1.00  0.00           H  
ATOM     31 1HD2 LEU A   2      15.443   6.204   6.774  1.00  0.00           H  
ATOM     32 2HD2 LEU A   2      16.100   7.515   7.779  1.00  0.00           H  
ATOM     33 3HD2 LEU A   2      14.349   7.358   7.538  1.00  0.00           H  
ATOM     34 1HN  LEU A   2      13.425   9.758   4.368  1.00  0.00           H  
ATOM     35 2HN  LEU A   2      11.737   9.589   4.536  1.00  0.00           H  
ATOM     36 3HN  LEU A   2      12.496  11.101   4.984  1.00  0.00           H  
ATOM     37  N   DAL A   3      13.018  11.953   8.088  1.00  0.00           N  
ATOM     38  CA  DAL A   3      12.891  13.378   8.385  1.00  0.00           C  
ATOM     39  C   DAL A   3      12.109  14.101   7.299  1.00  0.00           C  
ATOM     40  O   DAL A   3      12.418  15.233   6.922  1.00  0.00           O  
ATOM     41  CB  DAL A   3      12.182  13.578   9.712  1.00  0.00           C  
ATOM     42  H   DAL A   3      12.307  11.303   8.434  1.00  0.00           H  
ATOM     43  HA  DAL A   3      13.892  13.806   8.435  1.00  0.00           H  
ATOM     44 1HB  DAL A   3      12.125  14.637   9.920  1.00  0.00           H  
ATOM     45 2HB  DAL A   3      12.737  13.082  10.504  1.00  0.00           H  
ATOM     46 3HB  DAL A   3      11.175  13.159   9.645  1.00  0.00           H  
ATOM     47  N   VAL A   4      11.080  13.424   6.829  1.00  0.00           N  
ATOM     48  CA  VAL A   4      10.141  13.941   5.854  1.00  0.00           C  
ATOM     49  C   VAL A   4       8.858  14.148   6.649  1.00  0.00           C  
ATOM     50  O   VAL A   4       8.473  13.260   7.410  1.00  0.00           O  
ATOM     51  CB  VAL A   4       9.970  12.935   4.687  1.00  0.00           C  
ATOM     52  CG1 VAL A   4       9.462  11.641   5.205  1.00  0.00           C  
ATOM     53  CG2 VAL A   4       9.044  13.459   3.630  1.00  0.00           C  
ATOM     54  H   VAL A   4      10.927  12.496   7.231  1.00  0.00           H  
ATOM     55  HA  VAL A   4      10.521  14.881   5.463  1.00  0.00           H  
ATOM     56  HB  VAL A   4      10.948  12.754   4.250  1.00  0.00           H  
ATOM     57 1HG1 VAL A   4       9.389  10.928   4.390  1.00  0.00           H  
ATOM     58 2HG1 VAL A   4      10.147  11.292   5.937  1.00  0.00           H  
ATOM     59 3HG1 VAL A   4       8.500  11.751   5.641  1.00  0.00           H  
ATOM     60 1HG2 VAL A   4       8.963  12.729   2.828  1.00  0.00           H  
ATOM     61 2HG2 VAL A   4       8.068  13.632   4.050  1.00  0.00           H  
ATOM     62 3HG2 VAL A   4       9.440  14.387   3.228  1.00  0.00           H  
ATOM     63  N   DPR A   5       8.162  15.282   6.530  1.00  0.00           N  
ATOM     64  CA  DPR A   5       6.977  15.562   7.304  1.00  0.00           C  
ATOM     65  C   DPR A   5       7.164  15.093   8.765  1.00  0.00           C  
ATOM     66  O   DPR A   5       6.371  14.283   9.210  1.00  0.00           O  
ATOM     67  CB  DPR A   5       6.768  17.069   7.087  1.00  0.00           C  
ATOM     68  CG  DPR A   5       7.310  17.280   5.674  1.00  0.00           C  
ATOM     69  CD  DPR A   5       8.556  16.385   5.603  1.00  0.00           C  
ATOM     70  HA  DPR A   5       6.142  15.013   6.846  1.00  0.00           H  
ATOM     71 1HB  DPR A   5       7.210  17.694   7.860  1.00  0.00           H  
ATOM     72 2HB  DPR A   5       5.688  17.280   7.130  1.00  0.00           H  
ATOM     73 1HG  DPR A   5       7.538  18.347   5.507  1.00  0.00           H  
ATOM     74 2HG  DPR A   5       6.547  17.000   4.932  1.00  0.00           H  
ATOM     75 1HD  DPR A   5       9.444  16.923   5.966  1.00  0.00           H  
ATOM     76 2HD  DPR A   5       8.680  16.040   4.585  1.00  0.00           H  
ATOM     77  N   PHE A   6       8.161  15.544   9.561  1.00  0.00           N  
ATOM     78  CA  PHE A   6       8.184  14.985  10.927  1.00  0.00           C  
ATOM     79  C   PHE A   6       6.911  15.441  11.658  1.00  0.00           C  
ATOM     80  O   PHE A   6       6.750  16.648  11.837  1.00  0.00           O  
ATOM     81  CB  PHE A   6       9.400  15.419  11.754  1.00  0.00           C  
ATOM     82  CG  PHE A   6       9.431  14.768  13.058  1.00  0.00           C  
ATOM     83  CD1 PHE A   6       9.816  13.457  13.137  1.00  0.00           C  
ATOM     84  CD2 PHE A   6       9.086  15.434  14.203  1.00  0.00           C  
ATOM     85  CE1 PHE A   6       9.850  12.803  14.332  1.00  0.00           C  
ATOM     86  CE2 PHE A   6       9.123  14.788  15.417  1.00  0.00           C  
ATOM     87  CZ  PHE A   6       9.503  13.466  15.477  1.00  0.00           C  
ATOM     88  CN  PHE A   6       9.271  16.435   9.179  1.00  0.00           C  
ATOM     89  HA  PHE A   6       8.233  13.914  10.842  1.00  0.00           H  
ATOM     90 1HB  PHE A   6      10.315  15.171  11.260  1.00  0.00           H  
ATOM     91 2HB  PHE A   6       9.380  16.488  11.941  1.00  0.00           H  
ATOM     92  HD1 PHE A   6      10.092  12.941  12.230  1.00  0.00           H  
ATOM     93  HD2 PHE A   6       8.776  16.481  14.142  1.00  0.00           H  
ATOM     94  HE1 PHE A   6      10.156  11.754  14.373  1.00  0.00           H  
ATOM     95  HE2 PHE A   6       8.845  15.318  16.328  1.00  0.00           H  
ATOM     96  HZ  PHE A   6       9.529  12.950  16.435  1.00  0.00           H  
ATOM     97 1HN  PHE A   6      10.218  15.916   9.161  1.00  0.00           H  
ATOM     98 2HN  PHE A   6       9.159  16.869   8.224  1.00  0.00           H  
ATOM     99 3HN  PHE A   6       9.322  17.251   9.881  1.00  0.00           H  
ATOM    100  N   DLE A   7       5.998  14.521  12.068  1.00  0.00           N  
ATOM    101  CA  DLE A   7       4.747  14.985  12.670  1.00  0.00           C  
ATOM    102  C   DLE A   7       3.590  14.610  11.745  1.00  0.00           C  
ATOM    103  O   DLE A   7       2.441  14.523  12.176  1.00  0.00           O  
ATOM    104  CB  DLE A   7       4.521  14.350  14.058  1.00  0.00           C  
ATOM    105  CG  DLE A   7       5.595  14.635  15.110  1.00  0.00           C  
ATOM    106  CD1 DLE A   7       5.290  13.845  16.341  1.00  0.00           C  
ATOM    107  CD2 DLE A   7       5.683  16.112  15.415  1.00  0.00           C  
ATOM    108  CN  DLE A   7       6.245  13.084  12.030  1.00  0.00           C  
ATOM    109  HA  DLE A   7       4.759  16.068  12.748  1.00  0.00           H  
ATOM    110 1HB  DLE A   7       4.358  13.289  13.999  1.00  0.00           H  
ATOM    111 2HB  DLE A   7       3.598  14.781  14.452  1.00  0.00           H  
ATOM    112  HG  DLE A   7       6.536  14.293  14.741  1.00  0.00           H  
ATOM    113 1HD1 DLE A   7       6.069  14.016  17.083  1.00  0.00           H  
ATOM    114 2HD1 DLE A   7       5.256  12.785  16.090  1.00  0.00           H  
ATOM    115 3HD1 DLE A   7       4.328  14.154  16.745  1.00  0.00           H  
ATOM    116 1HD2 DLE A   7       6.455  16.279  16.161  1.00  0.00           H  
ATOM    117 2HD2 DLE A   7       4.727  16.464  15.800  1.00  0.00           H  
ATOM    118 3HD2 DLE A   7       5.939  16.668  14.518  1.00  0.00           H  
ATOM    119 1HN  DLE A   7       5.398  12.497  12.340  1.00  0.00           H  
ATOM    120 2HN  DLE A   7       7.077  12.829  12.667  1.00  0.00           H  
ATOM    121 3HN  DLE A   7       6.450  12.789  11.018  1.00  0.00           H  
ATOM    122  N   VAL A   8       3.916  14.385  10.471  1.00  0.00           N  
ATOM    123  CA  VAL A   8       2.951  14.023   9.453  1.00  0.00           C  
ATOM    124  C   VAL A   8       3.258  12.632   8.857  1.00  0.00           C  
ATOM    125  O   VAL A   8       2.358  11.803   8.725  1.00  0.00           O  
ATOM    126  CB  VAL A   8       2.961  15.080   8.327  1.00  0.00           C  
ATOM    127  CG1 VAL A   8       1.944  14.710   7.230  1.00  0.00           C  
ATOM    128  CG2 VAL A   8       2.688  16.449   8.916  1.00  0.00           C  
ATOM    129  H   VAL A   8       4.884  14.464  10.184  1.00  0.00           H  
ATOM    130  HA  VAL A   8       1.961  13.997   9.905  1.00  0.00           H  
ATOM    131  HB  VAL A   8       3.940  15.083   7.862  1.00  0.00           H  
ATOM    132 1HG1 VAL A   8       1.984  15.454   6.436  1.00  0.00           H  
ATOM    133 2HG1 VAL A   8       2.152  13.738   6.813  1.00  0.00           H  
ATOM    134 3HG1 VAL A   8       0.944  14.696   7.663  1.00  0.00           H  
ATOM    135 1HG2 VAL A   8       2.715  17.198   8.127  1.00  0.00           H  
ATOM    136 2HG2 VAL A   8       1.705  16.449   9.387  1.00  0.00           H  
ATOM    137 3HG2 VAL A   8       3.446  16.688   9.662  1.00  0.00           H  
ATOM    138  N   ILE A   9       4.513  12.425   8.413  1.00  0.00           N  
ATOM    139  CA  ILE A   9       4.929  11.203   7.718  1.00  0.00           C  
ATOM    140  C   ILE A   9       5.950  10.362   8.509  1.00  0.00           C  
ATOM    141  O   ILE A   9       5.619   9.272   8.978  1.00  0.00           O  
ATOM    142  CB  ILE A   9       5.572  11.580   6.361  1.00  0.00           C  
ATOM    143  CG1 ILE A   9       4.554  12.338   5.509  1.00  0.00           C  
ATOM    144  CG2 ILE A   9       6.077  10.295   5.624  1.00  0.00           C  
ATOM    145  CD1 ILE A   9       5.123  13.005   4.289  1.00  0.00           C  
ATOM    146  H   ILE A   9       5.197  13.144   8.590  1.00  0.00           H  
ATOM    147  HA  ILE A   9       4.047  10.591   7.541  1.00  0.00           H  
ATOM    148  HB  ILE A   9       6.396  12.251   6.535  1.00  0.00           H  
ATOM    149 1HG1 ILE A   9       3.768  11.649   5.205  1.00  0.00           H  
ATOM    150 2HG1 ILE A   9       4.127  13.109   6.104  1.00  0.00           H  
ATOM    151 1HG2 ILE A   9       6.532  10.555   4.678  1.00  0.00           H  
ATOM    152 2HG2 ILE A   9       6.816   9.768   6.216  1.00  0.00           H  
ATOM    153 3HG2 ILE A   9       5.232   9.631   5.443  1.00  0.00           H  
ATOM    154 1HD1 ILE A   9       4.325  13.532   3.765  1.00  0.00           H  
ATOM    155 2HD1 ILE A   9       5.878  13.720   4.600  1.00  0.00           H  
ATOM    156 3HD1 ILE A   9       5.564  12.279   3.618  1.00  0.00           H  
ATOM    157  N   DPH A  10       7.186  10.868   8.660  1.00  0.00           N  
ATOM    158  CA  DPH A  10       8.254  10.141   9.349  1.00  0.00           C  
ATOM    159  C   DPH A  10       9.476   9.949   8.433  1.00  0.00           C  
ATOM    160  O   DPH A  10      10.366  10.797   8.383  1.00  0.00           O  
ATOM    161  CB  DPH A  10       8.675  10.913  10.584  1.00  0.00           C  
ATOM    162  CG  DPH A  10       9.608  10.238  11.509  1.00  0.00           C  
ATOM    163  CD1 DPH A  10       9.110   9.439  12.518  1.00  0.00           C  
ATOM    164  CD2 DPH A  10      10.977  10.399  11.402  1.00  0.00           C  
ATOM    165  CE1 DPH A  10       9.958   8.817  13.399  1.00  0.00           C  
ATOM    166  CE2 DPH A  10      11.826   9.781  12.277  1.00  0.00           C  
ATOM    167  CZ  DPH A  10      11.318   8.988  13.280  1.00  0.00           C  
ATOM    168  H   DPH A  10       7.379  11.785   8.283  1.00  0.00           H  
ATOM    169  HA  DPH A  10       7.867   9.184   9.684  1.00  0.00           H  
ATOM    170 1HB  DPH A  10       7.806  11.102  11.141  1.00  0.00           H  
ATOM    171 2HB  DPH A  10       9.104  11.862  10.283  1.00  0.00           H  
ATOM    172  HD1 DPH A  10       8.031   9.305  12.614  1.00  0.00           H  
ATOM    173  HD2 DPH A  10      11.379  11.019  10.616  1.00  0.00           H  
ATOM    174  HE1 DPH A  10       9.555   8.188  14.195  1.00  0.00           H  
ATOM    175  HE2 DPH A  10      12.902   9.917  12.179  1.00  0.00           H  
ATOM    176  HZ  DPH A  10      11.992   8.494  13.978  1.00  0.00           H  
TER                                                                             
CONECT    1    2    7  159                                                      
CONECT    2    1    3    5    8                                                 
CONECT    3    2    4   15                                                      
CONECT    4    3                                                                
CONECT    5    2    6    9   10                                                 
CONECT    6    5    7   11   12                                                 
CONECT    7    1    6   13   14                                                 
CONECT    8    2                                                                
CONECT    9    5                                                                
CONECT   10    5                                                                
CONECT   11    6                                                                
CONECT   12    6                                                                
CONECT   13    7                                                                
CONECT   14    7                                                                
CONECT   15    3   16   23                                                      
CONECT   16   15   17   19   24                                                 
CONECT   17   16   18   37                                                      
CONECT   18   17                                                                
CONECT   19   16   20   25   26                                                 
CONECT   20   19   21   22   27                                                 
CONECT   21   20   28   29   30                                                 
CONECT   22   20   31   32   33                                                 
CONECT   23   15   34   35   36                                                 
CONECT   24   16                                                                
CONECT   25   19                                                                
CONECT   26   19                                                                
CONECT   27   20                                                                
CONECT   28   21                                                                
CONECT   29   21                                                                
CONECT   30   21                                                                
CONECT   31   22                                                                
CONECT   32   22                                                                
CONECT   33   22                                                                
CONECT   34   23                                                                
CONECT   35   23                                                                
CONECT   36   23                                                                
CONECT   37   17   38   42                                                      
CONECT   38   37   39   41   43                                                 
CONECT   39   38   40   47                                                      
CONECT   40   39                                                                
CONECT   41   38   44   45   46                                                 
CONECT   42   37                                                                
CONECT   43   38                                                                
CONECT   44   41                                                                
CONECT   45   41                                                                
CONECT   46   41                                                                
CONECT   47   39                                                                
CONECT   49   63                                                                
CONECT   63   49   64   69                                                      
CONECT   64   63   65   67   70                                                 
CONECT   65   64   66   77                                                      
CONECT   66   65                                                                
CONECT   67   64   68   71   72                                                 
CONECT   68   67   69   73   74                                                 
CONECT   69   63   68   75   76                                                 
CONECT   70   64                                                                
CONECT   71   67                                                                
CONECT   72   67                                                                
CONECT   73   68                                                                
CONECT   74   68                                                                
CONECT   75   69                                                                
CONECT   76   69                                                                
CONECT   77   65   78   88                                                      
CONECT   78   77   79   81   89                                                 
CONECT   79   78   80  100                                                      
CONECT   80   79                                                                
CONECT   81   78   82   90   91                                                 
CONECT   82   81   83   84                                                      
CONECT   83   82   85   92                                                      
CONECT   84   82   86   93                                                      
CONECT   85   83   87   94                                                      
CONECT   86   84   87   95                                                      
CONECT   87   85   86   96                                                      
CONECT   88   77   97   98   99                                                 
CONECT   89   78                                                                
CONECT   90   81                                                                
CONECT   91   81                                                                
CONECT   92   83                                                                
CONECT   93   84                                                                
CONECT   94   85                                                                
CONECT   95   86                                                                
CONECT   96   87                                                                
CONECT   97   88                                                                
CONECT   98   88                                                                
CONECT   99   88                                                                
CONECT  100   79  101  108                                                      
CONECT  101  100  102  104  109                                                 
CONECT  102  101  103  122                                                      
CONECT  103  102                                                                
CONECT  104  101  105  110  111                                                 
CONECT  105  104  106  107  112                                                 
CONECT  106  105  113  114  115                                                 
CONECT  107  105  116  117  118                                                 
CONECT  108  100  119  120  121                                                 
CONECT  109  101                                                                
CONECT  110  104                                                                
CONECT  111  104                                                                
CONECT  112  105                                                                
CONECT  113  106                                                                
CONECT  114  106                                                                
CONECT  115  106                                                                
CONECT  116  107                                                                
CONECT  117  107                                                                
CONECT  118  107                                                                
CONECT  119  108                                                                
CONECT  120  108                                                                
CONECT  121  108                                                                
CONECT  122  102                                                                
CONECT  140  157                                                                
CONECT  157  140  158  168                                                      
CONECT  158  157  159  161  169                                                 
CONECT  159    1  158  160                                                      
CONECT  160  159                                                                
CONECT  161  158  162  170  171                                                 
CONECT  162  161  163  164                                                      
CONECT  163  162  165  172                                                      
CONECT  164  162  166  173                                                      
CONECT  165  163  167  174                                                      
CONECT  166  164  167  175                                                      
CONECT  167  165  166  176                                                      
CONECT  168  157                                                                
CONECT  169  158                                                                
CONECT  170  161                                                                
CONECT  171  161                                                                
CONECT  172  163                                                                
CONECT  173  164                                                                
CONECT  174  165                                                                
CONECT  175  166                                                                
CONECT  176  167                                                                
C6s 0
EPSA 139.4
end_unsatselection_count 0
nme_count 3
nme_count2 3
score 2.211
silent_score 2.211
time 62
