# Supplementary material for: Accurate de novo design of membrane-traversing macrocycles
Source: Cell. 2022 Sep 15;185(19):3520–3532.e26. doi: 10.1016/j.cell.2022.07.019 (PMC9490236; doi:10.1016/j.cell.2022.07.019)
Supplement: Data S2. Amino acid sequences and computational models, related to Figures 1 and 3 [file mmc6.zip › Supplemental_Data_File_2/design_models/10-mers/D10.3.pdb]

LINK         N   ILE A   1                 C   DVA A  10                  1.33  
ATOM      1  N   ILE A   1       0.000   0.000   0.000  1.00  0.00           N  
ATOM      2  CA  ILE A   1       1.458   0.000   0.000  1.00  0.00           C  
ATOM      3  C   ILE A   1       2.009   1.420   0.000  1.00  0.00           C  
ATOM      4  O   ILE A   1       1.697   2.217  -0.884  1.00  0.00           O  
ATOM      5  CB  ILE A   1       2.007  -0.764  -1.218  1.00  0.00           C  
ATOM      6  CG1 ILE A   1       1.604  -2.240  -1.149  1.00  0.00           C  
ATOM      7  CG2 ILE A   1       3.520  -0.625  -1.296  1.00  0.00           C  
ATOM      8  CD1 ILE A   1       1.751  -2.975  -2.462  1.00  0.00           C  
ATOM      9  H   ILE A   1      -0.492  -0.022  -0.882  1.00  0.00           H  
ATOM     10  HA  ILE A   1       1.804  -0.499   0.904  1.00  0.00           H  
ATOM     11  HB  ILE A   1       1.567  -0.360  -2.130  1.00  0.00           H  
ATOM     12 1HG1 ILE A   1       2.214  -2.748  -0.403  1.00  0.00           H  
ATOM     13 2HG1 ILE A   1       0.565  -2.319  -0.829  1.00  0.00           H  
ATOM     14 1HG2 ILE A   1       3.891  -1.172  -2.162  1.00  0.00           H  
ATOM     15 2HG2 ILE A   1       3.784   0.427  -1.391  1.00  0.00           H  
ATOM     16 3HG2 ILE A   1       3.970  -1.032  -0.390  1.00  0.00           H  
ATOM     17 1HD1 ILE A   1       1.446  -4.014  -2.333  1.00  0.00           H  
ATOM     18 2HD1 ILE A   1       1.120  -2.503  -3.216  1.00  0.00           H  
ATOM     19 3HD1 ILE A   1       2.790  -2.940  -2.784  1.00  0.00           H  
ATOM     20  N   DPR A   2       2.830   1.731   0.997  1.00  0.00           N  
ATOM     21  CA  DPR A   2       3.433   3.054   1.110  1.00  0.00           C  
ATOM     22  C   DPR A   2       2.380   4.150   1.008  1.00  0.00           C  
ATOM     23  O   DPR A   2       1.327   4.075   1.644  1.00  0.00           O  
ATOM     24  CB  DPR A   2       4.081   3.020   2.497  1.00  0.00           C  
ATOM     25  CG  DPR A   2       4.459   1.592   2.691  1.00  0.00           C  
ATOM     26  CD  DPR A   2       3.320   0.817   2.084  1.00  0.00           C  
ATOM     27  HA  DPR A   2       4.192   3.173   0.323  1.00  0.00           H  
ATOM     28 1HB  DPR A   2       3.366   3.379   3.254  1.00  0.00           H  
ATOM     29 2HB  DPR A   2       4.946   3.699   2.525  1.00  0.00           H  
ATOM     30 1HG  DPR A   2       4.596   1.376   3.760  1.00  0.00           H  
ATOM     31 2HG  DPR A   2       5.421   1.385   2.200  1.00  0.00           H  
ATOM     32 1HD  DPR A   2       2.539   0.659   2.841  1.00  0.00           H  
ATOM     33 2HD  DPR A   2       3.691  -0.145   1.702  1.00  0.00           H  
ATOM     34  N   PHE A   3       2.667   5.167   0.203  1.00  0.00           N  
ATOM     35  CA  PHE A   3       1.704   6.227  -0.067  1.00  0.00           C  
ATOM     36  C   PHE A   3       1.304   6.248  -1.536  1.00  0.00           C  
ATOM     37  O   PHE A   3       1.247   7.308  -2.159  1.00  0.00           O  
ATOM     38  CB  PHE A   3       2.281   7.588   0.329  1.00  0.00           C  
ATOM     39  CG  PHE A   3       2.580   7.716   1.796  1.00  0.00           C  
ATOM     40  CD1 PHE A   3       3.886   7.666   2.259  1.00  0.00           C  
ATOM     41  CD2 PHE A   3       1.556   7.886   2.715  1.00  0.00           C  
ATOM     42  CE1 PHE A   3       4.162   7.783   3.608  1.00  0.00           C  
ATOM     43  CE2 PHE A   3       1.829   8.005   4.064  1.00  0.00           C  
ATOM     44  CZ  PHE A   3       3.134   7.953   4.510  1.00  0.00           C  
ATOM     45  CN  PHE A   3       3.973   5.224  -0.423  1.00  0.00           C  
ATOM     46  HA  PHE A   3       0.800   6.028   0.512  1.00  0.00           H  
ATOM     47 1HB  PHE A   3       3.203   7.765  -0.223  1.00  0.00           H  
ATOM     48 2HB  PHE A   3       1.579   8.374   0.055  1.00  0.00           H  
ATOM     49  HD1 PHE A   3       4.700   7.533   1.545  1.00  0.00           H  
ATOM     50  HD2 PHE A   3       0.525   7.926   2.362  1.00  0.00           H  
ATOM     51  HE1 PHE A   3       5.193   7.742   3.958  1.00  0.00           H  
ATOM     52  HE2 PHE A   3       1.014   8.139   4.776  1.00  0.00           H  
ATOM     53  HZ  PHE A   3       3.350   8.045   5.574  1.00  0.00           H  
ATOM     54 1HN  PHE A   3       4.132   6.166  -0.935  1.00  0.00           H  
ATOM     55 2HN  PHE A   3       4.743   5.108   0.325  1.00  0.00           H  
ATOM     56 3HN  PHE A   3       4.051   4.416  -1.138  1.00  0.00           H  
ATOM     57  N   DAL A   4       1.027   5.070  -2.085  1.00  0.00           N  
ATOM     58  CA  DAL A   4       0.617   4.952  -3.480  1.00  0.00           C  
ATOM     59  C   DAL A   4       1.003   3.597  -4.055  1.00  0.00           C  
ATOM     60  O   DAL A   4       0.167   2.700  -4.173  1.00  0.00           O  
ATOM     61  CB  DAL A   4      -0.883   5.173  -3.612  1.00  0.00           C  
ATOM     62  H   DAL A   4       1.101   4.235  -1.522  1.00  0.00           H  
ATOM     63  HA  DAL A   4       1.126   5.725  -4.056  1.00  0.00           H  
ATOM     64 1HB  DAL A   4      -1.174   5.081  -4.659  1.00  0.00           H  
ATOM     65 2HB  DAL A   4      -1.137   6.170  -3.251  1.00  0.00           H  
ATOM     66 3HB  DAL A   4      -1.414   4.427  -3.021  1.00  0.00           H  
ATOM     67  N   DPR A   5       2.276   3.451  -4.409  1.00  0.00           N  
ATOM     68  CA  DPR A   5       2.784   2.192  -4.941  1.00  0.00           C  
ATOM     69  C   DPR A   5       1.947   1.714  -6.122  1.00  0.00           C  
ATOM     70  O   DPR A   5       1.646   2.485  -7.035  1.00  0.00           O  
ATOM     71  CB  DPR A   5       4.211   2.549  -5.369  1.00  0.00           C  
ATOM     72  CG  DPR A   5       4.611   3.636  -4.431  1.00  0.00           C  
ATOM     73  CD  DPR A   5       3.364   4.458  -4.256  1.00  0.00           C  
ATOM     74  HA  DPR A   5       2.789   1.437  -4.141  1.00  0.00           H  
ATOM     75 1HB  DPR A   5       4.219   2.869  -6.422  1.00  0.00           H  
ATOM     76 2HB  DPR A   5       4.858   1.663  -5.297  1.00  0.00           H  
ATOM     77 1HG  DPR A   5       5.444   4.216  -4.856  1.00  0.00           H  
ATOM     78 2HG  DPR A   5       4.973   3.207  -3.486  1.00  0.00           H  
ATOM     79 1HD  DPR A   5       3.309   5.219  -5.048  1.00  0.00           H  
ATOM     80 2HD  DPR A   5       3.373   4.933  -3.262  1.00  0.00           H  
ATOM     81  N   LEU A   6       1.572   0.440  -6.098  1.00  0.00           N  
ATOM     82  CA  LEU A   6       0.647  -0.106  -7.084  1.00  0.00           C  
ATOM     83  C   LEU A   6      -0.638  -0.589  -6.425  1.00  0.00           C  
ATOM     84  O   LEU A   6      -1.236  -1.575  -6.858  1.00  0.00           O  
ATOM     85  CB  LEU A   6       1.305  -1.263  -7.845  1.00  0.00           C  
ATOM     86  CG  LEU A   6       2.573  -0.906  -8.632  1.00  0.00           C  
ATOM     87  CD1 LEU A   6       3.286  -2.183  -9.053  1.00  0.00           C  
ATOM     88  CD2 LEU A   6       2.198  -0.065  -9.843  1.00  0.00           C  
ATOM     89  CN  LEU A   6       2.096  -0.430  -5.064  1.00  0.00           C  
ATOM     90  HA  LEU A   6       0.374   0.691  -7.780  1.00  0.00           H  
ATOM     91 1HB  LEU A   6       1.568  -2.043  -7.132  1.00  0.00           H  
ATOM     92 2HB  LEU A   6       0.582  -1.672  -8.549  1.00  0.00           H  
ATOM     93  HG  LEU A   6       3.251  -0.340  -7.993  1.00  0.00           H  
ATOM     94 1HD1 LEU A   6       4.187  -1.930  -9.612  1.00  0.00           H  
ATOM     95 2HD1 LEU A   6       3.560  -2.756  -8.167  1.00  0.00           H  
ATOM     96 3HD1 LEU A   6       2.625  -2.779  -9.681  1.00  0.00           H  
ATOM     97 1HD2 LEU A   6       3.099   0.190 -10.402  1.00  0.00           H  
ATOM     98 2HD2 LEU A   6       1.521  -0.630 -10.483  1.00  0.00           H  
ATOM     99 3HD2 LEU A   6       1.705   0.850  -9.512  1.00  0.00           H  
ATOM    100 1HN  LEU A   6       1.868  -1.471  -5.262  1.00  0.00           H  
ATOM    101 2HN  LEU A   6       3.169  -0.321  -5.004  1.00  0.00           H  
ATOM    102 3HN  LEU A   6       1.659  -0.146  -4.117  1.00  0.00           H  
ATOM    103  N   DVA A   7      -1.059   0.110  -5.377  1.00  0.00           N  
ATOM    104  CA  DVA A   7      -2.362  -0.131  -4.767  1.00  0.00           C  
ATOM    105  C   DVA A   7      -2.283  -1.230  -3.714  1.00  0.00           C  
ATOM    106  O   DVA A   7      -1.532  -1.118  -2.745  1.00  0.00           O  
ATOM    107  CB  DVA A   7      -2.896   1.160  -4.119  1.00  0.00           C  
ATOM    108  CG1 DVA A   7      -4.240   0.905  -3.452  1.00  0.00           C  
ATOM    109  CG2 DVA A   7      -3.014   2.255  -5.168  1.00  0.00           C  
ATOM    110  H   DVA A   7      -0.462   0.828  -4.992  1.00  0.00           H  
ATOM    111  HA  DVA A   7      -3.048  -0.477  -5.543  1.00  0.00           H  
ATOM    112  HB  DVA A   7      -2.205   1.476  -3.338  1.00  0.00           H  
ATOM    113 1HG1 DVA A   7      -4.602   1.828  -2.998  1.00  0.00           H  
ATOM    114 2HG1 DVA A   7      -4.124   0.143  -2.680  1.00  0.00           H  
ATOM    115 3HG1 DVA A   7      -4.957   0.562  -4.197  1.00  0.00           H  
ATOM    116 1HG2 DVA A   7      -3.392   3.165  -4.702  1.00  0.00           H  
ATOM    117 2HG2 DVA A   7      -3.702   1.936  -5.951  1.00  0.00           H  
ATOM    118 3HG2 DVA A   7      -2.034   2.450  -5.602  1.00  0.00           H  
ATOM    119  N   DLE A   8      -3.061  -2.287  -3.910  1.00  0.00           N  
ATOM    120  CA  DLE A   8      -2.989  -3.461  -3.049  1.00  0.00           C  
ATOM    121  C   DLE A   8      -3.718  -3.225  -1.733  1.00  0.00           C  
ATOM    122  O   DLE A   8      -4.828  -2.694  -1.713  1.00  0.00           O  
ATOM    123  CB  DLE A   8      -3.590  -4.679  -3.761  1.00  0.00           C  
ATOM    124  CG  DLE A   8      -3.278  -6.041  -3.128  1.00  0.00           C  
ATOM    125  CD1 DLE A   8      -1.839  -6.428  -3.440  1.00  0.00           C  
ATOM    126  CD2 DLE A   8      -4.252  -7.082  -3.659  1.00  0.00           C  
ATOM    127  CN  DLE A   8      -4.007  -2.275  -5.008  1.00  0.00           C  
ATOM    128  HA  DLE A   8      -1.941  -3.662  -2.824  1.00  0.00           H  
ATOM    129 1HB  DLE A   8      -3.222  -4.698  -4.786  1.00  0.00           H  
ATOM    130 2HB  DLE A   8      -4.674  -4.566  -3.788  1.00  0.00           H  
ATOM    131  HG  DLE A   8      -3.378  -5.970  -2.045  1.00  0.00           H  
ATOM    132 1HD1 DLE A   8      -1.617  -7.396  -2.989  1.00  0.00           H  
ATOM    133 2HD1 DLE A   8      -1.163  -5.676  -3.032  1.00  0.00           H  
ATOM    134 3HD1 DLE A   8      -1.705  -6.491  -4.519  1.00  0.00           H  
ATOM    135 1HD2 DLE A   8      -4.031  -8.050  -3.208  1.00  0.00           H  
ATOM    136 2HD2 DLE A   8      -4.153  -7.155  -4.742  1.00  0.00           H  
ATOM    137 3HD2 DLE A   8      -5.271  -6.789  -3.407  1.00  0.00           H  
ATOM    138 1HN  DLE A   8      -3.507  -2.320  -5.969  1.00  0.00           H  
ATOM    139 2HN  DLE A   8      -4.598  -1.371  -4.972  1.00  0.00           H  
ATOM    140 3HN  DLE A   8      -4.663  -3.129  -4.911  1.00  0.00           H  
ATOM    141  N   PRO A   9      -3.089  -3.623  -0.633  1.00  0.00           N  
ATOM    142  CA  PRO A   9      -3.682  -3.462   0.690  1.00  0.00           C  
ATOM    143  C   PRO A   9      -3.456  -2.056   1.228  1.00  0.00           C  
ATOM    144  O   PRO A   9      -3.961  -1.700   2.293  1.00  0.00           O  
ATOM    145  CB  PRO A   9      -2.945  -4.512   1.527  1.00  0.00           C  
ATOM    146  CG  PRO A   9      -1.561  -4.517   0.973  1.00  0.00           C  
ATOM    147  CD  PRO A   9      -1.752  -4.352  -0.511  1.00  0.00           C  
ATOM    148  HA  PRO A   9      -4.756  -3.688   0.634  1.00  0.00           H  
ATOM    149 1HB  PRO A   9      -2.977  -4.235   2.591  1.00  0.00           H  
ATOM    150 2HB  PRO A   9      -3.445  -5.487   1.434  1.00  0.00           H  
ATOM    151 1HG  PRO A   9      -0.970  -3.702   1.418  1.00  0.00           H  
ATOM    152 2HG  PRO A   9      -1.051  -5.456   1.232  1.00  0.00           H  
ATOM    153 1HD  PRO A   9      -0.931  -3.746  -0.921  1.00  0.00           H  
ATOM    154 2HD  PRO A   9      -1.780  -5.341  -0.990  1.00  0.00           H  
ATOM    155  N   DVA A  10      -2.693  -1.259   0.486  1.00  0.00           N  
ATOM    156  CA  DVA A  10      -2.214   0.024   0.984  1.00  0.00           C  
ATOM    157  C   DVA A  10      -0.698   0.028   1.130  1.00  0.00           C  
ATOM    158  O   DVA A  10      -0.172   0.055   2.243  1.00  0.00           O  
ATOM    159  CB  DVA A  10      -2.638   1.159   0.033  1.00  0.00           C  
ATOM    160  CG1 DVA A  10      -2.070   2.489   0.504  1.00  0.00           C  
ATOM    161  CG2 DVA A  10      -4.155   1.221  -0.056  1.00  0.00           C  
ATOM    162  H   DVA A  10      -2.440  -1.551  -0.448  1.00  0.00           H  
ATOM    163  HA  DVA A  10      -2.658   0.203   1.964  1.00  0.00           H  
ATOM    164  HB  DVA A  10      -2.223   0.965  -0.957  1.00  0.00           H  
ATOM    165 1HG1 DVA A  10      -2.379   3.280  -0.180  1.00  0.00           H  
ATOM    166 2HG1 DVA A  10      -0.982   2.433   0.525  1.00  0.00           H  
ATOM    167 3HG1 DVA A  10      -2.443   2.710   1.504  1.00  0.00           H  
ATOM    168 1HG2 DVA A  10      -4.448   2.025  -0.731  1.00  0.00           H  
ATOM    169 2HG2 DVA A  10      -4.570   1.409   0.935  1.00  0.00           H  
ATOM    170 3HG2 DVA A  10      -4.537   0.273  -0.435  1.00  0.00           H  
TER                                                                             
CONECT    1  157                                                                
CONECT    3   20                                                                
CONECT   20    3   21   26                                                      
CONECT   21   20   22   24   27                                                 
CONECT   22   21   23   34                                                      
CONECT   23   22                                                                
CONECT   24   21   25   28   29                                                 
CONECT   25   24   26   30   31                                                 
CONECT   26   20   25   32   33                                                 
CONECT   27   21                                                                
CONECT   28   24                                                                
CONECT   29   24                                                                
CONECT   30   25                                                                
CONECT   31   25                                                                
CONECT   32   26                                                                
CONECT   33   26                                                                
CONECT   34   22   35   45                                                      
CONECT   35   34   36   38   46                                                 
CONECT   36   35   37   57                                                      
CONECT   37   36                                                                
CONECT   38   35   39   47   48                                                 
CONECT   39   38   40   41                                                      
CONECT   40   39   42   49                                                      
CONECT   41   39   43   50                                                      
CONECT   42   40   44   51                                                      
CONECT   43   41   44   52                                                      
CONECT   44   42   43   53                                                      
CONECT   45   34   54   55   56                                                 
CONECT   46   35                                                                
CONECT   47   38                                                                
CONECT   48   38                                                                
CONECT   49   40                                                                
CONECT   50   41                                                                
CONECT   51   42                                                                
CONECT   52   43                                                                
CONECT   53   44                                                                
CONECT   54   45                                                                
CONECT   55   45                                                                
CONECT   56   45                                                                
CONECT   57   36   58   62                                                      
CONECT   58   57   59   61   63                                                 
CONECT   59   58   60   67                                                      
CONECT   60   59                                                                
CONECT   61   58   64   65   66                                                 
CONECT   62   57                                                                
CONECT   63   58                                                                
CONECT   64   61                                                                
CONECT   65   61                                                                
CONECT   66   61                                                                
CONECT   67   59   68   73                                                      
CONECT   68   67   69   71   74                                                 
CONECT   69   68   70   81                                                      
CONECT   70   69                                                                
CONECT   71   68   72   75   76                                                 
CONECT   72   71   73   77   78                                                 
CONECT   73   67   72   79   80                                                 
CONECT   74   68                                                                
CONECT   75   71                                                                
CONECT   76   71                                                                
CONECT   77   72                                                                
CONECT   78   72                                                                
CONECT   79   73                                                                
CONECT   80   73                                                                
CONECT   81   69   82   89                                                      
CONECT   82   81   83   85   90                                                 
CONECT   83   82   84  103                                                      
CONECT   84   83                                                                
CONECT   85   82   86   91   92                                                 
CONECT   86   85   87   88   93                                                 
CONECT   87   86   94   95   96                                                 
CONECT   88   86   97   98   99                                                 
CONECT   89   81  100  101  102                                                 
CONECT   90   82                                                                
CONECT   91   85                                                                
CONECT   92   85                                                                
CONECT   93   86                                                                
CONECT   94   87                                                                
CONECT   95   87                                                                
CONECT   96   87                                                                
CONECT   97   88                                                                
CONECT   98   88                                                                
CONECT   99   88                                                                
CONECT  100   89                                                                
CONECT  101   89                                                                
CONECT  102   89                                                                
CONECT  103   83  104  110                                                      
CONECT  104  103  105  107  111                                                 
CONECT  105  104  106  119                                                      
CONECT  106  105                                                                
CONECT  107  104  108  109  112                                                 
CONECT  108  107  113  114  115                                                 
CONECT  109  107  116  117  118                                                 
CONECT  110  103                                                                
CONECT  111  104                                                                
CONECT  112  107                                                                
CONECT  113  108                                                                
CONECT  114  108                                                                
CONECT  115  108                                                                
CONECT  116  109                                                                
CONECT  117  109                                                                
CONECT  118  109                                                                
CONECT  119  105  120  127                                                      
CONECT  120  119  121  123  128                                                 
CONECT  121  120  122  141                                                      
CONECT  122  121                                                                
CONECT  123  120  124  129  130                                                 
CONECT  124  123  125  126  131                                                 
CONECT  125  124  132  133  134                                                 
CONECT  126  124  135  136  137                                                 
CONECT  127  119  138  139  140                                                 
CONECT  128  120                                                                
CONECT  129  123                                                                
CONECT  130  123                                                                
CONECT  131  124                                                                
CONECT  132  125                                                                
CONECT  133  125                                                                
CONECT  134  125                                                                
CONECT  135  126                                                                
CONECT  136  126                                                                
CONECT  137  126                                                                
CONECT  138  127                                                                
CONECT  139  127                                                                
CONECT  140  127                                                                
CONECT  141  121                                                                
CONECT  143  155                                                                
CONECT  155  143  156  162                                                      
CONECT  156  155  157  159  163                                                 
CONECT  157    1  156  158                                                      
CONECT  158  157                                                                
CONECT  159  156  160  161  164                                                 
CONECT  160  159  165  166  167                                                 
CONECT  161  159  168  169  170                                                 
CONECT  162  155                                                                
CONECT  163  156                                                                
CONECT  164  159                                                                
CONECT  165  160                                                                
CONECT  166  160                                                                
CONECT  167  160                                                                
CONECT  168  161                                                                
CONECT  169  161                                                                
CONECT  170  161                                                                
# All scores below are weighted scores, not raw scores.
#BEGIN_POSE_ENERGIES_TABLE 10d4v1_c.225.68_0001_0001_0001_0010.pdb
label fa_atr fa_rep fa_sol fa_intra_atr_xover4 fa_intra_rep_xover4 fa_intra_sol_xover4 lk_ball lk_ball_iso lk_ball_bridge lk_ball_bridge_uncpl fa_elec fa_intra_elec pro_close hbond_sr_bb hbond_lr_bb hbond_bb_sc hbond_sc dslf_fa13 omega fa_dun_dev fa_dun_rot fa_dun_semi p_aa_pp hxl_tors ref rama_prepro total
weights 1 0.55 1 1 0.55 1 0.92 -0.38 -0.33 -0.33 1 1 1.25 1 1 1 1 1.25 0.48 0.69 0.76 0.78 0.61 1 1 0.5 NA
pose -34.3443 16.0459 11.7838 -4.72983 6.50774 -0.55223 8.86234 -8.95479 -0 -0 -3.83617 4.19044 0.72374 -3.62796 -0.67851 0 0 0 1.18851 2.35789 1.81536 0 -3.43182 0 0.60661 3.08441 -2.98889
ILE_1 -5.33844 1.30202 2.29695 -0.48943 0.48693 0.10926 1.56222 -1.51276 -0 -0 -1.11852 0.17968 0.0086 0 0 0 0 0 -0.04467 0.31661 0.44894 0 -0.55461 0 0.73287 0.08647 -1.52788
DPRO_2 -2.68701 1.86721 1.06742 -0.11604 0.00376 0.08436 0.47225 -0.6908 -0 -0 0.38723 0.26403 0.12308 0 0 0 0 0 0.06775 0.10092 0.09858 0 -0.89501 0 -2.4119 -0.19292 -2.45708
PHE:N_Methylation_3 -2.48639 1.42898 0.07388 -1.25302 0.92369 -0.38481 0.26777 -0.3521 -0 -0 0.24798 1.14935 0 0 0 0 0 0 -0.01669 0.03634 0.57667 0 -0.3166 0 1.0402 0.32068 1.25594
DALA_4 -3.07475 0.28875 2.04897 -0.02834 0.00931 0 1.93661 -1.33591 -0 -0 -1.83833 -0.4612 0.02475 0 0 0 0 0 0.08823 0 0 0 -0.15087 0 1.8394 0.55542 -0.09796
DPRO_5 -2.82919 1.61685 0.9869 -0.11909 0.00445 0.08624 0.37028 -0.60889 -0 -0 0.68094 0.25075 0.06613 0 0 0 0 0 0.29988 0.06194 0.12337 0 -0.81116 0 -2.4119 0.37874 -1.85378
LEU:N_Methylation_6 -2.99861 1.76615 -0.05933 -1.06213 1.14777 -0.39969 0.6503 -0.54492 -0 -0 -0.0511 1.14892 0 0 0 0 0 0 0.46037 0.1778 0.00185 0 0.16387 0 0.18072 0.38368 0.96564
DVAL_7 -4.98576 2.47489 2.07335 -0.28535 0.19695 0.06209 2.11751 -1.62774 -0 -0 -2.33682 -0.02043 0 0 0 0 0 0 0.06891 0.01886 0.08033 0 -0.41906 0 1.9342 0.05733 -0.59071
DLEU:N_Methylation_8 -3.07189 3.38103 0.51137 -0.9879 3.52395 -0.23453 0.49588 -0.61832 -0 -0 0.33952 1.04634 0.0025 0 0 0 0 0 -0.02481 1.49997 0.21646 0 -0.21139 0 0.18072 0.30637 6.35528
PRO_9 -2.73202 1.33737 1.02164 -0.11665 0.00776 0.0718 0.19676 -0.44142 -0 -0 0.1268 0.71373 0.49868 0 0 0 0 0 0.25237 0.12229 0.24973 0 0.13382 0 -2.4119 0.69898 -0.27026
DVAL:protein_cutpoint_lower_10 -4.14026 0.58264 1.76263 -0.27188 0.20316 0.05304 0.79277 -1.22193 -0 -0 -0.27387 -0.08073 0 0 0 0 0 0 0.03717 0.02315 0.01942 0 -0.37081 0 1.9342 0.48966 -0.46162
#END_POSE_ENERGIES_TABLE 10d4v1_c.225.68_0001_0001_0001_0010.pdb

EPSA 116.157
                                                                   
