# Supplementary material for: Accurate de novo design of membrane-traversing macrocycles
Source: Cell. 2022 Sep 15;185(19):3520–3532.e26. doi: 10.1016/j.cell.2022.07.019 (PMC9490236; doi:10.1016/j.cell.2022.07.019)
Supplement: Data S2. Amino acid sequences and computational models, related to Figures 1 and 3 [file mmc6.zip › Supplemental_Data_File_2/design_models/10-mers/D10.38.pdb]

HEADER                                            10-FEB-20   XXXX              
EXPDTA    THEORETICAL MODEL                                                     
REMARK 220                                                                      
REMARK 220 EXPERIMENTAL DETAILS                                                 
REMARK 220  EXPERIMENT TYPE                : THEORETICAL MODELLING              
REMARK 220  DATE OF DATA COLLECTION        : 10-FEB-20                          
REMARK 220                                                                      
REMARK 220 REMARK: MODEL GENERATED BY ROSETTA                                   
REMARK 220  VERSION 2019.50.post.dev+96.master.4bb7883abb1                      
LINK         N   VAL A   1                 C   DIL A  10                  1.33  
ATOM      1  N   VAL A   1       8.501  18.051   1.603  1.00  0.00           N  
ATOM      2  CA  VAL A   1       7.058  18.229   1.745  1.00  0.00           C  
ATOM      3  C   VAL A   1       6.331  16.986   2.338  1.00  0.00           C  
ATOM      4  O   VAL A   1       6.155  15.975   1.659  1.00  0.00           O  
ATOM      5  CB  VAL A   1       6.410  18.490   0.367  1.00  0.00           C  
ATOM      6  CG1 VAL A   1       4.895  18.697   0.542  1.00  0.00           C  
ATOM      7  CG2 VAL A   1       7.050  19.698  -0.298  1.00  0.00           C  
ATOM      8  H   VAL A   1       8.858  17.168   1.266  1.00  0.00           H  
ATOM      9  HA  VAL A   1       6.901  19.122   2.340  1.00  0.00           H  
ATOM     10  HB  VAL A   1       6.550  17.616  -0.270  1.00  0.00           H  
ATOM     11 1HG1 VAL A   1       4.445  18.865  -0.434  1.00  0.00           H  
ATOM     12 2HG1 VAL A   1       4.429  17.823   0.994  1.00  0.00           H  
ATOM     13 3HG1 VAL A   1       4.720  19.564   1.176  1.00  0.00           H  
ATOM     14 1HG2 VAL A   1       6.581  19.864  -1.266  1.00  0.00           H  
ATOM     15 2HG2 VAL A   1       6.911  20.575   0.332  1.00  0.00           H  
ATOM     16 3HG2 VAL A   1       8.110  19.527  -0.451  1.00  0.00           H  
ATOM     17  N   DAL A   2       5.853  16.970   3.657  1.00  0.00           N  
ATOM     18  CA  DAL A   2       5.133  15.752   4.203  1.00  0.00           C  
ATOM     19  C   DAL A   2       5.904  15.034   5.389  1.00  0.00           C  
ATOM     20  O   DAL A   2       6.768  15.674   6.012  1.00  0.00           O  
ATOM     21  CB  DAL A   2       3.710  16.166   4.675  1.00  0.00           C  
ATOM     22  CN  DAL A   2       6.133  18.122   4.591  1.00  0.00           C  
ATOM     23  HA  DAL A   2       5.009  15.036   3.385  1.00  0.00           H  
ATOM     24 1HB  DAL A   2       3.129  15.322   5.028  1.00  0.00           H  
ATOM     25 2HB  DAL A   2       3.174  16.622   3.836  1.00  0.00           H  
ATOM     26 3HB  DAL A   2       3.760  16.890   5.489  1.00  0.00           H  
ATOM     27 1HN  DAL A   2       5.807  17.951   5.611  1.00  0.00           H  
ATOM     28 2HN  DAL A   2       5.639  19.020   4.244  1.00  0.00           H  
ATOM     29 3HN  DAL A   2       7.205  18.294   4.624  1.00  0.00           H  
ATOM     30  N   LEU A   3       5.586  13.709   5.738  1.00  0.00           N  
ATOM     31  CA  LEU A   3       6.221  13.050   6.943  1.00  0.00           C  
ATOM     32  C   LEU A   3       6.975  11.716   6.557  1.00  0.00           C  
ATOM     33  O   LEU A   3       6.392  10.629   6.709  1.00  0.00           O  
ATOM     34  CB  LEU A   3       5.132  12.799   8.052  1.00  0.00           C  
ATOM     35  CG  LEU A   3       4.355  14.122   8.649  1.00  0.00           C  
ATOM     36  CD1 LEU A   3       3.230  13.658   9.638  1.00  0.00           C  
ATOM     37  CD2 LEU A   3       5.365  15.116   9.344  1.00  0.00           C  
ATOM     38  CN  LEU A   3       4.676  12.824   4.907  1.00  0.00           C  
ATOM     39  HA  LEU A   3       6.948  13.724   7.402  1.00  0.00           H  
ATOM     40 1HB  LEU A   3       4.380  12.103   7.683  1.00  0.00           H  
ATOM     41 2HB  LEU A   3       5.620  12.305   8.905  1.00  0.00           H  
ATOM     42  HG  LEU A   3       3.863  14.653   7.814  1.00  0.00           H  
ATOM     43 1HD1 LEU A   3       2.681  14.526  10.017  1.00  0.00           H  
ATOM     44 2HD1 LEU A   3       2.525  12.998   9.125  1.00  0.00           H  
ATOM     45 3HD1 LEU A   3       3.666  13.120  10.486  1.00  0.00           H  
ATOM     46 1HD2 LEU A   3       4.828  15.990   9.716  1.00  0.00           H  
ATOM     47 2HD2 LEU A   3       5.868  14.626  10.182  1.00  0.00           H  
ATOM     48 3HD2 LEU A   3       6.118  15.458   8.630  1.00  0.00           H  
ATOM     49 1HN  LEU A   3       4.174  12.058   5.485  1.00  0.00           H  
ATOM     50 2HN  LEU A   3       3.902  13.362   4.394  1.00  0.00           H  
ATOM     51 3HN  LEU A   3       5.281  12.314   4.169  1.00  0.00           H  
ATOM     52  N   DPR A   4       8.237  11.754   5.987  1.00  0.00           N  
ATOM     53  CA  DPR A   4       9.008  10.605   5.471  1.00  0.00           C  
ATOM     54  C   DPR A   4       8.461  10.095   4.118  1.00  0.00           C  
ATOM     55  O   DPR A   4       7.605  10.749   3.516  1.00  0.00           O  
ATOM     56  CB  DPR A   4      10.429  11.194   5.365  1.00  0.00           C  
ATOM     57  CG  DPR A   4      10.237  12.657   5.108  1.00  0.00           C  
ATOM     58  CD  DPR A   4       9.026  13.055   5.886  1.00  0.00           C  
ATOM     59  HA  DPR A   4       8.982   9.810   6.229  1.00  0.00           H  
ATOM     60 1HB  DPR A   4      10.977  10.729   4.535  1.00  0.00           H  
ATOM     61 2HB  DPR A   4      10.996  10.984   6.282  1.00  0.00           H  
ATOM     62 1HG  DPR A   4      10.108  12.810   4.063  1.00  0.00           H  
ATOM     63 2HG  DPR A   4      11.133  13.222   5.398  1.00  0.00           H  
ATOM     64 1HD  DPR A   4       8.481  13.830   5.340  1.00  0.00           H  
ATOM     65 2HD  DPR A   4       9.322  13.405   6.886  1.00  0.00           H  
ATOM     66  N   DPR A   5       8.922   8.946   3.590  1.00  0.00           N  
ATOM     67  CA  DPR A   5       8.491   8.496   2.294  1.00  0.00           C  
ATOM     68  C   DPR A   5       8.929   9.579   1.313  1.00  0.00           C  
ATOM     69  O   DPR A   5       9.911  10.272   1.599  1.00  0.00           O  
ATOM     70  CB  DPR A   5       9.268   7.185   2.096  1.00  0.00           C  
ATOM     71  CG  DPR A   5       9.650   6.755   3.514  1.00  0.00           C  
ATOM     72  CD  DPR A   5       9.875   8.067   4.274  1.00  0.00           C  
ATOM     73  HA  DPR A   5       7.402   8.353   2.327  1.00  0.00           H  
ATOM     74 1HB  DPR A   5      10.143   7.350   1.447  1.00  0.00           H  
ATOM     75 2HB  DPR A   5       8.636   6.437   1.595  1.00  0.00           H  
ATOM     76 1HG  DPR A   5      10.551   6.122   3.485  1.00  0.00           H  
ATOM     77 2HG  DPR A   5       8.848   6.143   3.952  1.00  0.00           H  
ATOM     78 1HD  DPR A   5      10.906   8.428   4.157  1.00  0.00           H  
ATOM     79 2HD  DPR A   5       9.601   7.910   5.320  1.00  0.00           H  
ATOM     80  N   PRO A   6       8.278   9.709   0.143  1.00  0.00           N  
ATOM     81  CA  PRO A   6       8.569  10.638  -0.954  1.00  0.00           C  
ATOM     82  C   PRO A   6       8.664  12.089  -0.461  1.00  0.00           C  
ATOM     83  O   PRO A   6       9.182  12.959  -1.162  1.00  0.00           O  
ATOM     84  CB  PRO A   6       7.347  10.440  -1.862  1.00  0.00           C  
ATOM     85  CG  PRO A   6       6.871   9.041  -1.583  1.00  0.00           C  
ATOM     86  CD  PRO A   6       7.114   8.831  -0.118  1.00  0.00           C  
ATOM     87  HA  PRO A   6       9.489  10.330  -1.468  1.00  0.00           H  
ATOM     88 1HB  PRO A   6       6.586  11.203  -1.633  1.00  0.00           H  
ATOM     89 2HB  PRO A   6       7.638  10.588  -2.913  1.00  0.00           H  
ATOM     90 1HG  PRO A   6       5.807   8.944  -1.854  1.00  0.00           H  
ATOM     91 2HG  PRO A   6       7.421   8.321  -2.211  1.00  0.00           H  
ATOM     92 1HD  PRO A   6       6.242   9.146   0.478  1.00  0.00           H  
ATOM     93 2HD  PRO A   6       7.366   7.776   0.036  1.00  0.00           H  
ATOM     94  N   ALA A   7       8.143  12.362   0.739  1.00  0.00           N  
ATOM     95  CA  ALA A   7       8.154  13.673   1.331  1.00  0.00           C  
ATOM     96  C   ALA A   7       9.552  14.161   1.571  1.00  0.00           C  
ATOM     97  O   ALA A   7       9.745  15.358   1.750  1.00  0.00           O  
ATOM     98  CB  ALA A   7       7.460  13.627   2.645  1.00  0.00           C  
ATOM     99  H   ALA A   7       7.732  11.635   1.328  1.00  0.00           H  
ATOM    100  HA  ALA A   7       7.653  14.362   0.655  1.00  0.00           H  
ATOM    101 1HB  ALA A   7       7.481  14.597   3.083  1.00  0.00           H  
ATOM    102 2HB  ALA A   7       6.448  13.299   2.493  1.00  0.00           H  
ATOM    103 3HB  ALA A   7       7.959  12.969   3.271  1.00  0.00           H  
ATOM    104  N   PHE A   8      10.550  13.259   1.550  1.00  0.00           N  
ATOM    105  CA  PHE A   8      11.956  13.592   1.795  1.00  0.00           C  
ATOM    106  C   PHE A   8      12.421  14.782   0.955  1.00  0.00           C  
ATOM    107  O   PHE A   8      13.416  15.419   1.291  1.00  0.00           O  
ATOM    108  CB  PHE A   8      12.834  12.385   1.457  1.00  0.00           C  
ATOM    109  CG  PHE A   8      13.041  12.158  -0.016  1.00  0.00           C  
ATOM    110  CD1 PHE A   8      14.099  12.768  -0.688  1.00  0.00           C  
ATOM    111  CD2 PHE A   8      12.203  11.338  -0.725  1.00  0.00           C  
ATOM    112  CE1 PHE A   8      14.289  12.560  -2.031  1.00  0.00           C  
ATOM    113  CE2 PHE A   8      12.390  11.127  -2.067  1.00  0.00           C  
ATOM    114  CZ  PHE A   8      13.433  11.739  -2.722  1.00  0.00           C  
ATOM    115  H   PHE A   8      10.303  12.276   1.392  1.00  0.00           H  
ATOM    116  HA  PHE A   8      12.081  13.844   2.848  1.00  0.00           H  
ATOM    117 1HB  PHE A   8      13.808  12.498   1.927  1.00  0.00           H  
ATOM    118 2HB  PHE A   8      12.371  11.486   1.872  1.00  0.00           H  
ATOM    119  HD1 PHE A   8      14.781  13.422  -0.137  1.00  0.00           H  
ATOM    120  HD2 PHE A   8      11.389  10.853  -0.209  1.00  0.00           H  
ATOM    121  HE1 PHE A   8      15.118  13.046  -2.546  1.00  0.00           H  
ATOM    122  HE2 PHE A   8      11.714  10.473  -2.615  1.00  0.00           H  
ATOM    123  HZ  PHE A   8      13.579  11.572  -3.788  1.00  0.00           H  
ATOM    124  N   VAL A   9      11.713  15.088  -0.136  1.00  0.00           N  
ATOM    125  CA  VAL A   9      12.049  16.211  -1.003  1.00  0.00           C  
ATOM    126  C   VAL A   9      11.827  17.572  -0.285  1.00  0.00           C  
ATOM    127  O   VAL A   9      12.234  18.618  -0.792  1.00  0.00           O  
ATOM    128  CB  VAL A   9      11.177  16.178  -2.270  1.00  0.00           C  
ATOM    129  CG1 VAL A   9      11.423  14.868  -3.016  1.00  0.00           C  
ATOM    130  CG2 VAL A   9       9.681  16.345  -1.889  1.00  0.00           C  
ATOM    131  H   VAL A   9      10.906  14.494  -0.355  1.00  0.00           H  
ATOM    132  HA  VAL A   9      13.096  16.124  -1.289  1.00  0.00           H  
ATOM    133  HB  VAL A   9      11.476  16.991  -2.929  1.00  0.00           H  
ATOM    134 1HG1 VAL A   9      10.826  14.846  -3.925  1.00  0.00           H  
ATOM    135 2HG1 VAL A   9      12.477  14.792  -3.271  1.00  0.00           H  
ATOM    136 3HG1 VAL A   9      11.147  14.025  -2.386  1.00  0.00           H  
ATOM    137 1HG2 VAL A   9       9.077  16.326  -2.792  1.00  0.00           H  
ATOM    138 2HG2 VAL A   9       9.369  15.535  -1.237  1.00  0.00           H  
ATOM    139 3HG2 VAL A   9       9.520  17.294  -1.380  1.00  0.00           H  
ATOM    140  N   DIL A  10      11.162  17.535   0.881  1.00  0.00           N  
ATOM    141  CA  DIL A  10      10.850  18.697   1.709  1.00  0.00           C  
ATOM    142  C   DIL A  10       9.357  19.021   1.906  1.00  0.00           C  
ATOM    143  O   DIL A  10       9.001  20.124   2.322  1.00  0.00           O  
ATOM    144  CB  DIL A  10      11.487  18.546   3.117  1.00  0.00           C  
ATOM    145  CG1 DIL A  10      10.908  17.261   3.847  1.00  0.00           C  
ATOM    146  CG2 DIL A  10      13.007  18.491   2.985  1.00  0.00           C  
ATOM    147  CD1 DIL A  10      11.221  17.131   5.316  1.00  0.00           C  
ATOM    148  H   DIL A  10      10.865  16.619   1.186  1.00  0.00           H  
ATOM    149  HA  DIL A  10      11.307  19.564   1.236  1.00  0.00           H  
ATOM    150  HB  DIL A  10      11.215  19.408   3.721  1.00  0.00           H  
ATOM    151 1HG1 DIL A  10      11.314  16.385   3.358  1.00  0.00           H  
ATOM    152 2HG1 DIL A  10       9.830  17.246   3.758  1.00  0.00           H  
ATOM    153 1HG2 DIL A  10      13.469  18.415   3.961  1.00  0.00           H  
ATOM    154 2HG2 DIL A  10      13.355  19.399   2.495  1.00  0.00           H  
ATOM    155 3HG2 DIL A  10      13.290  17.634   2.387  1.00  0.00           H  
ATOM    156 1HD1 DIL A  10      10.774  16.208   5.694  1.00  0.00           H  
ATOM    157 2HD1 DIL A  10      10.800  17.983   5.850  1.00  0.00           H  
ATOM    158 3HD1 DIL A  10      12.294  17.097   5.471  1.00  0.00           H  
TER                                                                             
CONECT    1  142                                                                
CONECT    3   17                                                                
CONECT   17    3   18   22                                                      
CONECT   18   17   19   21   23                                                 
CONECT   19   18   20   30                                                      
CONECT   20   19                                                                
CONECT   21   18   24   25   26                                                 
CONECT   22   17   27   28   29                                                 
CONECT   23   18                                                                
CONECT   24   21                                                                
CONECT   25   21                                                                
CONECT   26   21                                                                
CONECT   27   22                                                                
CONECT   28   22                                                                
CONECT   29   22                                                                
CONECT   30   19   31   38                                                      
CONECT   31   30   32   34   39                                                 
CONECT   32   31   33   52                                                      
CONECT   33   32                                                                
CONECT   34   31   35   40   41                                                 
CONECT   35   34   36   37   42                                                 
CONECT   36   35   43   44   45                                                 
CONECT   37   35   46   47   48                                                 
CONECT   38   30   49   50   51                                                 
CONECT   39   31                                                                
CONECT   40   34                                                                
CONECT   41   34                                                                
CONECT   42   35                                                                
CONECT   43   36                                                                
CONECT   44   36                                                                
CONECT   45   36                                                                
CONECT   46   37                                                                
CONECT   47   37                                                                
CONECT   48   37                                                                
CONECT   49   38                                                                
CONECT   50   38                                                                
CONECT   51   38                                                                
CONECT   52   32   53   58                                                      
CONECT   53   52   54   56   59                                                 
CONECT   54   53   55   66                                                      
CONECT   55   54                                                                
CONECT   56   53   57   60   61                                                 
CONECT   57   56   58   62   63                                                 
CONECT   58   52   57   64   65                                                 
CONECT   59   53                                                                
CONECT   60   56                                                                
CONECT   61   56                                                                
CONECT   62   57                                                                
CONECT   63   57                                                                
CONECT   64   58                                                                
CONECT   65   58                                                                
CONECT   66   54   67   72                                                      
CONECT   67   66   68   70   73                                                 
CONECT   68   67   69   80                                                      
CONECT   69   68                                                                
CONECT   70   67   71   74   75                                                 
CONECT   71   70   72   76   77                                                 
CONECT   72   66   71   78   79                                                 
CONECT   73   67                                                                
CONECT   74   70                                                                
CONECT   75   70                                                                
CONECT   76   71                                                                
CONECT   77   71                                                                
CONECT   78   72                                                                
CONECT   79   72                                                                
CONECT   80   68                                                                
CONECT  126  140                                                                
CONECT  140  126  141  148                                                      
CONECT  141  140  142  144  149                                                 
CONECT  142    1  141  143                                                      
CONECT  143  142                                                                
CONECT  144  141  145  146  150                                                 
CONECT  145  144  147  151  152                                                 
CONECT  146  144  153  154  155                                                 
CONECT  147  145  156  157  158                                                 
CONECT  148  140                                                                
CONECT  149  141                                                                
CONECT  150  144                                                                
CONECT  151  145                                                                
CONECT  152  145                                                                
CONECT  153  146                                                                
CONECT  154  146                                                                
CONECT  155  146                                                                
CONECT  156  147                                                                
CONECT  157  147                                                                
CONECT  158  147                                                                
C6s 0
end_unsatselection_count 0
nme_count 2
nme_count2 2
oversat 0
score -11.661
silent_score -11.661
time 66
total_hbonds -5
