# Supplementary material for: Accurate de novo design of membrane-traversing macrocycles
Source: Cell. 2022 Sep 15;185(19):3520–3532.e26. doi: 10.1016/j.cell.2022.07.019 (PMC9490236; doi:10.1016/j.cell.2022.07.019)
Supplement: Data S2. Amino acid sequences and computational models, related to Figures 1 and 3 [file mmc6.zip › Supplemental_Data_File_2/design_models/10-mers/D10.2.pdb]

LINK         N   LEU A   1                 C   PRO A  10                  1.32  
ATOM      1  N   LEU A   1      14.789   0.025   2.451  1.00  0.00           N  
ATOM      2  CA  LEU A   1      14.390  -0.639   3.681  1.00  0.00           C  
ATOM      3  C   LEU A   1      14.064   0.355   4.796  1.00  0.00           C  
ATOM      4  O   LEU A   1      14.855   1.266   5.050  1.00  0.00           O  
ATOM      5  CB  LEU A   1      15.563  -1.549   4.088  1.00  0.00           C  
ATOM      6  CG  LEU A   1      15.391  -2.424   5.302  1.00  0.00           C  
ATOM      7  CD1 LEU A   1      14.329  -3.457   5.041  1.00  0.00           C  
ATOM      8  CD2 LEU A   1      16.714  -3.087   5.639  1.00  0.00           C  
ATOM      9  H   LEU A   1      15.734  -0.124   2.089  1.00  0.00           H  
ATOM     10  HA  LEU A   1      13.505  -1.230   3.467  1.00  0.00           H  
ATOM     11 1HB  LEU A   1      15.793  -2.196   3.241  1.00  0.00           H  
ATOM     12 2HB  LEU A   1      16.427  -0.913   4.271  1.00  0.00           H  
ATOM     13  HG  LEU A   1      15.086  -1.818   6.123  1.00  0.00           H  
ATOM     14 1HD1 LEU A   1      14.212  -4.069   5.920  1.00  0.00           H  
ATOM     15 2HD1 LEU A   1      13.398  -2.964   4.827  1.00  0.00           H  
ATOM     16 3HD1 LEU A   1      14.610  -4.086   4.195  1.00  0.00           H  
ATOM     17 1HD2 LEU A   1      16.594  -3.711   6.526  1.00  0.00           H  
ATOM     18 2HD2 LEU A   1      17.038  -3.706   4.804  1.00  0.00           H  
ATOM     19 3HD2 LEU A   1      17.462  -2.319   5.838  1.00  0.00           H  
ATOM     20  N   DPH A   2      12.883   0.233   5.443  1.00  0.00           N  
ATOM     21  CA  DPH A   2      12.558   1.171   6.519  1.00  0.00           C  
ATOM     22  C   DPH A   2      11.221   1.917   6.321  1.00  0.00           C  
ATOM     23  O   DPH A   2      10.240   1.627   7.028  1.00  0.00           O  
ATOM     24  CB  DPH A   2      12.409   0.427   7.840  1.00  0.00           C  
ATOM     25  CG  DPH A   2      13.541  -0.423   8.256  1.00  0.00           C  
ATOM     26  CD1 DPH A   2      13.365  -1.800   8.295  1.00  0.00           C  
ATOM     27  CD2 DPH A   2      14.770   0.103   8.596  1.00  0.00           C  
ATOM     28  CE1 DPH A   2      14.391  -2.630   8.678  1.00  0.00           C  
ATOM     29  CE2 DPH A   2      15.803  -0.728   8.974  1.00  0.00           C  
ATOM     30  CZ  DPH A   2      15.611  -2.095   9.018  1.00  0.00           C  
ATOM     31  H   DPH A   2      12.238  -0.536   5.237  1.00  0.00           H  
ATOM     32  HA  DPH A   2      13.362   1.900   6.602  1.00  0.00           H  
ATOM     33 1HB  DPH A   2      11.558  -0.197   7.769  1.00  0.00           H  
ATOM     34 2HB  DPH A   2      12.216   1.143   8.637  1.00  0.00           H  
ATOM     35  HD1 DPH A   2      12.397  -2.219   8.020  1.00  0.00           H  
ATOM     36  HD2 DPH A   2      14.919   1.182   8.562  1.00  0.00           H  
ATOM     37  HE1 DPH A   2      14.243  -3.706   8.708  1.00  0.00           H  
ATOM     38  HE2 DPH A   2      16.771  -0.305   9.242  1.00  0.00           H  
ATOM     39  HZ  DPH A   2      16.426  -2.750   9.317  1.00  0.00           H  
ATOM     40  N   PRO A   3      11.112   2.870   5.371  1.00  0.00           N  
ATOM     41  CA  PRO A   3       9.926   3.669   5.094  1.00  0.00           C  
ATOM     42  C   PRO A   3       8.858   2.849   4.407  1.00  0.00           C  
ATOM     43  O   PRO A   3       8.581   3.024   3.221  1.00  0.00           O  
ATOM     44  CB  PRO A   3      10.477   4.785   4.202  1.00  0.00           C  
ATOM     45  CG  PRO A   3      11.616   4.137   3.471  1.00  0.00           C  
ATOM     46  CD  PRO A   3      12.246   3.202   4.494  1.00  0.00           C  
ATOM     47  HA  PRO A   3       9.542   4.082   6.038  1.00  0.00           H  
ATOM     48 1HB  PRO A   3       9.690   5.152   3.525  1.00  0.00           H  
ATOM     49 2HB  PRO A   3      10.793   5.639   4.818  1.00  0.00           H  
ATOM     50 1HG  PRO A   3      11.241   3.586   2.587  1.00  0.00           H  
ATOM     51 2HG  PRO A   3      12.317   4.897   3.097  1.00  0.00           H  
ATOM     52 1HD  PRO A   3      12.577   2.353   3.953  1.00  0.00           H  
ATOM     53 2HD  PRO A   3      13.059   3.695   5.044  1.00  0.00           H  
ATOM     54  N   DLE A   4       8.272   1.963   5.203  1.00  0.00           N  
ATOM     55  CA  DLE A   4       7.257   1.015   4.790  1.00  0.00           C  
ATOM     56  C   DLE A   4       7.655  -0.439   5.062  1.00  0.00           C  
ATOM     57  O   DLE A   4       7.132  -1.359   4.429  1.00  0.00           O  
ATOM     58  CB  DLE A   4       5.958   1.304   5.549  1.00  0.00           C  
ATOM     59  CG  DLE A   4       5.331   2.716   5.362  1.00  0.00           C  
ATOM     60  CD1 DLE A   4       4.135   2.839   6.283  1.00  0.00           C  
ATOM     61  CD2 DLE A   4       4.912   2.936   3.913  1.00  0.00           C  
ATOM     62  H   DLE A   4       8.612   1.935   6.161  1.00  0.00           H  
ATOM     63  HA  DLE A   4       7.092   1.119   3.723  1.00  0.00           H  
ATOM     64 1HB  DLE A   4       6.149   1.165   6.612  1.00  0.00           H  
ATOM     65 2HB  DLE A   4       5.214   0.570   5.242  1.00  0.00           H  
ATOM     66  HG  DLE A   4       6.060   3.476   5.643  1.00  0.00           H  
ATOM     67 1HD1 DLE A   4       3.696   3.830   6.176  1.00  0.00           H  
ATOM     68 2HD1 DLE A   4       4.451   2.695   7.316  1.00  0.00           H  
ATOM     69 3HD1 DLE A   4       3.395   2.085   6.022  1.00  0.00           H  
ATOM     70 1HD2 DLE A   4       4.474   3.927   3.812  1.00  0.00           H  
ATOM     71 2HD2 DLE A   4       4.177   2.184   3.626  1.00  0.00           H  
ATOM     72 3HD2 DLE A   4       5.777   2.866   3.256  1.00  0.00           H  
ATOM     73  N   DAL A   5       8.476  -0.662   6.093  1.00  0.00           N  
ATOM     74  CA  DAL A   5       8.714  -2.028   6.531  1.00  0.00           C  
ATOM     75  C   DAL A   5       9.831  -2.775   5.774  1.00  0.00           C  
ATOM     76  O   DAL A   5      10.851  -2.190   5.367  1.00  0.00           O  
ATOM     77  CB  DAL A   5       9.048  -2.045   8.013  1.00  0.00           C  
ATOM     78  H   DAL A   5       8.935   0.116   6.567  1.00  0.00           H  
ATOM     79  HA  DAL A   5       7.775  -2.541   6.401  1.00  0.00           H  
ATOM     80 1HB  DAL A   5       9.159  -3.068   8.361  1.00  0.00           H  
ATOM     81 2HB  DAL A   5       8.241  -1.563   8.564  1.00  0.00           H  
ATOM     82 3HB  DAL A   5       9.952  -1.521   8.195  1.00  0.00           H  
ATOM     83  N   LEU A   6       9.679  -4.108   5.579  1.00  0.00           N  
ATOM     84  CA  LEU A   6      10.807  -4.855   5.001  1.00  0.00           C  
ATOM     85  C   LEU A   6      10.731  -4.895   3.492  1.00  0.00           C  
ATOM     86  O   LEU A   6      10.431  -5.921   2.883  1.00  0.00           O  
ATOM     87  CB  LEU A   6      10.914  -6.291   5.548  1.00  0.00           C  
ATOM     88  CG  LEU A   6      11.087  -6.448   7.102  1.00  0.00           C  
ATOM     89  CD1 LEU A   6      11.510  -7.866   7.389  1.00  0.00           C  
ATOM     90  CD2 LEU A   6      12.093  -5.437   7.649  1.00  0.00           C  
ATOM     91  CN  LEU A   6       8.409  -4.789   5.873  1.00  0.00           C  
ATOM     92  HA  LEU A   6      11.719  -4.341   5.248  1.00  0.00           H  
ATOM     93 1HB  LEU A   6      10.124  -6.931   5.185  1.00  0.00           H  
ATOM     94 2HB  LEU A   6      11.835  -6.697   5.122  1.00  0.00           H  
ATOM     95  HG  LEU A   6      10.133  -6.292   7.594  1.00  0.00           H  
ATOM     96 1HD1 LEU A   6      11.610  -8.007   8.465  1.00  0.00           H  
ATOM     97 2HD1 LEU A   6      10.756  -8.553   7.003  1.00  0.00           H  
ATOM     98 3HD1 LEU A   6      12.465  -8.069   6.907  1.00  0.00           H  
ATOM     99 1HD2 LEU A   6      12.191  -5.576   8.724  1.00  0.00           H  
ATOM    100 2HD2 LEU A   6      13.055  -5.599   7.177  1.00  0.00           H  
ATOM    101 3HD2 LEU A   6      11.757  -4.426   7.460  1.00  0.00           H  
ATOM    102 1HN  LEU A   6       8.407  -5.832   5.621  1.00  0.00           H  
ATOM    103 2HN  LEU A   6       8.161  -4.710   6.920  1.00  0.00           H  
ATOM    104 3HN  LEU A   6       7.627  -4.333   5.275  1.00  0.00           H  
ATOM    105  N   LEU A   7      10.983  -3.732   2.940  1.00  0.00           N  
ATOM    106  CA  LEU A   7      10.924  -3.418   1.538  1.00  0.00           C  
ATOM    107  C   LEU A   7      12.125  -3.996   0.799  1.00  0.00           C  
ATOM    108  O   LEU A   7      13.182  -4.195   1.404  1.00  0.00           O  
ATOM    109  CB  LEU A   7      10.872  -1.896   1.429  1.00  0.00           C  
ATOM    110  CG  LEU A   7       9.622  -1.247   2.052  1.00  0.00           C  
ATOM    111  CD1 LEU A   7       9.806   0.229   2.089  1.00  0.00           C  
ATOM    112  CD2 LEU A   7       8.380  -1.593   1.238  1.00  0.00           C  
ATOM    113  H   LEU A   7      11.185  -2.980   3.599  1.00  0.00           H  
ATOM    114  HA  LEU A   7      10.019  -3.879   1.165  1.00  0.00           H  
ATOM    115 1HB  LEU A   7      11.735  -1.484   1.940  1.00  0.00           H  
ATOM    116 2HB  LEU A   7      10.927  -1.596   0.396  1.00  0.00           H  
ATOM    117  HG  LEU A   7       9.485  -1.601   3.069  1.00  0.00           H  
ATOM    118 1HD1 LEU A   7       8.943   0.673   2.511  1.00  0.00           H  
ATOM    119 2HD1 LEU A   7      10.660   0.475   2.701  1.00  0.00           H  
ATOM    120 3HD1 LEU A   7       9.950   0.620   1.092  1.00  0.00           H  
ATOM    121 1HD2 LEU A   7       7.514  -1.113   1.700  1.00  0.00           H  
ATOM    122 2HD2 LEU A   7       8.498  -1.228   0.219  1.00  0.00           H  
ATOM    123 3HD2 LEU A   7       8.215  -2.662   1.223  1.00  0.00           H  
ATOM    124  N   ALA A   8      12.013  -4.280  -0.516  1.00  0.00           N  
ATOM    125  CA  ALA A   8      13.172  -4.889  -1.184  1.00  0.00           C  
ATOM    126  C   ALA A   8      14.102  -3.847  -1.722  1.00  0.00           C  
ATOM    127  O   ALA A   8      14.079  -3.529  -2.911  1.00  0.00           O  
ATOM    128  CB  ALA A   8      12.774  -5.830  -2.316  1.00  0.00           C  
ATOM    129  CN  ALA A   8      10.831  -3.977  -1.342  1.00  0.00           C  
ATOM    130  HA  ALA A   8      13.714  -5.474  -0.441  1.00  0.00           H  
ATOM    131 1HB  ALA A   8      13.685  -6.267  -2.735  1.00  0.00           H  
ATOM    132 2HB  ALA A   8      12.138  -6.625  -1.927  1.00  0.00           H  
ATOM    133 3HB  ALA A   8      12.251  -5.303  -3.105  1.00  0.00           H  
ATOM    134 1HN  ALA A   8      11.119  -3.492  -2.269  1.00  0.00           H  
ATOM    135 2HN  ALA A   8      10.311  -4.891  -1.585  1.00  0.00           H  
ATOM    136 3HN  ALA A   8      10.143  -3.320  -0.850  1.00  0.00           H  
ATOM    137  N   DPH A   9      14.863  -3.267  -0.815  1.00  0.00           N  
ATOM    138  CA  DPH A   9      15.821  -2.246  -1.185  1.00  0.00           C  
ATOM    139  C   DPH A   9      15.729  -0.996  -0.317  1.00  0.00           C  
ATOM    140  O   DPH A   9      16.607  -0.761   0.519  1.00  0.00           O  
ATOM    141  CB  DPH A   9      17.216  -2.858  -1.095  1.00  0.00           C  
ATOM    142  CG  DPH A   9      17.323  -4.091  -1.954  1.00  0.00           C  
ATOM    143  CD1 DPH A   9      17.148  -5.355  -1.392  1.00  0.00           C  
ATOM    144  CD2 DPH A   9      17.575  -4.003  -3.308  1.00  0.00           C  
ATOM    145  CE1 DPH A   9      17.223  -6.487  -2.166  1.00  0.00           C  
ATOM    146  CE2 DPH A   9      17.652  -5.138  -4.084  1.00  0.00           C  
ATOM    147  CZ  DPH A   9      17.474  -6.379  -3.512  1.00  0.00           C  
ATOM    148  H   DPH A   9      14.754  -3.585   0.153  1.00  0.00           H  
ATOM    149  HA  DPH A   9      15.644  -1.968  -2.223  1.00  0.00           H  
ATOM    150 1HB  DPH A   9      17.441  -3.129  -0.064  1.00  0.00           H  
ATOM    151 2HB  DPH A   9      17.964  -2.139  -1.426  1.00  0.00           H  
ATOM    152  HD1 DPH A   9      16.944  -5.439  -0.325  1.00  0.00           H  
ATOM    153  HD2 DPH A   9      17.709  -3.022  -3.762  1.00  0.00           H  
ATOM    154  HE1 DPH A   9      17.082  -7.468  -1.714  1.00  0.00           H  
ATOM    155  HE2 DPH A   9      17.849  -5.055  -5.153  1.00  0.00           H  
ATOM    156  HZ  DPH A   9      17.533  -7.275  -4.128  1.00  0.00           H  
ATOM    157  N   PRO A  10      14.681  -0.165  -0.456  1.00  0.00           N  
ATOM    158  CA  PRO A  10      14.480   1.051   0.309  1.00  0.00           C  
ATOM    159  C   PRO A  10      13.967   0.719   1.692  1.00  0.00           C  
ATOM    160  O   PRO A  10      12.828   1.002   2.019  1.00  0.00           O  
ATOM    161  CB  PRO A  10      13.441   1.795  -0.534  1.00  0.00           C  
ATOM    162  CG  PRO A  10      12.609   0.688  -1.146  1.00  0.00           C  
ATOM    163  CD  PRO A  10      13.591  -0.452  -1.419  1.00  0.00           C  
ATOM    164  HA  PRO A  10      15.427   1.610   0.367  1.00  0.00           H  
ATOM    165 1HB  PRO A  10      12.848   2.470   0.104  1.00  0.00           H  
ATOM    166 2HB  PRO A  10      13.943   2.422  -1.286  1.00  0.00           H  
ATOM    167 1HG  PRO A  10      11.814   0.404  -0.452  1.00  0.00           H  
ATOM    168 2HG  PRO A  10      12.113   1.046  -2.059  1.00  0.00           H  
ATOM    169 1HD  PRO A  10      13.076  -1.379  -1.172  1.00  0.00           H  
ATOM    170 2HD  PRO A  10      13.946  -0.429  -2.458  1.00  0.00           H  
TER                                                                             
CONECT    3   20                                                                
CONECT   20    3   21   31                                                      
CONECT   21   20   22   24   32                                                 
CONECT   22   21   23   40                                                      
CONECT   23   22                                                                
CONECT   24   21   25   33   34                                                 
CONECT   25   24   26   27                                                      
CONECT   26   25   28   35                                                      
CONECT   27   25   29   36                                                      
CONECT   28   26   30   37                                                      
CONECT   29   27   30   38                                                      
CONECT   30   28   29   39                                                      
CONECT   31   20                                                                
CONECT   32   21                                                                
CONECT   33   24                                                                
CONECT   34   24                                                                
CONECT   35   26                                                                
CONECT   36   27                                                                
CONECT   37   28                                                                
CONECT   38   29                                                                
CONECT   39   30                                                                
CONECT   40   22                                                                
CONECT   42   54                                                                
CONECT   54   42   55   62                                                      
CONECT   55   54   56   58   63                                                 
CONECT   56   55   57   73                                                      
CONECT   57   56                                                                
CONECT   58   55   59   64   65                                                 
CONECT   59   58   60   61   66                                                 
CONECT   60   59   67   68   69                                                 
CONECT   61   59   70   71   72                                                 
CONECT   62   54                                                                
CONECT   63   55                                                                
CONECT   64   58                                                                
CONECT   65   58                                                                
CONECT   66   59                                                                
CONECT   67   60                                                                
CONECT   68   60                                                                
CONECT   69   60                                                                
CONECT   70   61                                                                
CONECT   71   61                                                                
CONECT   72   61                                                                
CONECT   73   56   74   78                                                      
CONECT   74   73   75   77   79                                                 
CONECT   75   74   76   83                                                      
CONECT   76   75                                                                
CONECT   77   74   80   81   82                                                 
CONECT   78   73                                                                
CONECT   79   74                                                                
CONECT   80   77                                                                
CONECT   81   77                                                                
CONECT   82   77                                                                
CONECT   83   75   84   91                                                      
CONECT   84   83   85   87   92                                                 
CONECT   85   84   86  105                                                      
CONECT   86   85                                                                
CONECT   87   84   88   93   94                                                 
CONECT   88   87   89   90   95                                                 
CONECT   89   88   96   97   98                                                 
CONECT   90   88   99  100  101                                                 
CONECT   91   83  102  103  104                                                 
CONECT   92   84                                                                
CONECT   93   87                                                                
CONECT   94   87                                                                
CONECT   95   88                                                                
CONECT   96   89                                                                
CONECT   97   89                                                                
CONECT   98   89                                                                
CONECT   99   90                                                                
CONECT  100   90                                                                
CONECT  101   90                                                                
CONECT  102   91                                                                
CONECT  103   91                                                                
CONECT  104   91                                                                
CONECT  105   85                                                                
CONECT  107  124                                                                
CONECT  124  107  125  129                                                      
CONECT  125  124  126  128  130                                                 
CONECT  126  125  127  137                                                      
CONECT  127  126                                                                
CONECT  128  125  131  132  133                                                 
CONECT  129  124  134  135  136                                                 
CONECT  130  125                                                                
CONECT  131  128                                                                
CONECT  132  128                                                                
CONECT  133  128                                                                
CONECT  134  129                                                                
CONECT  135  129                                                                
CONECT  136  129                                                                
CONECT  137  126  138  148                                                      
CONECT  138  137  139  141  149                                                 
CONECT  139  138  140  157                                                      
CONECT  140  139                                                                
CONECT  141  138  142  150  151                                                 
CONECT  142  141  143  144                                                      
CONECT  143  142  145  152                                                      
CONECT  144  142  146  153                                                      
CONECT  145  143  147  154                                                      
CONECT  146  144  147  155                                                      
CONECT  147  145  146  156                                                      
CONECT  148  137                                                                
CONECT  149  138                                                                
CONECT  150  141                                                                
CONECT  151  141                                                                
CONECT  152  143                                                                
CONECT  153  144                                                                
CONECT  154  145                                                                
CONECT  155  146                                                                
CONECT  156  147                                                                
CONECT  157  139                                                                
REMARK PDBinfo-LABEL:    1 TERMINAL
REMARK PDBinfo-LABEL:    2 PREPROTURN
REMARK PDBinfo-LABEL:    3 TURN
REMARK PDBinfo-LABEL:    4 PIVOT
REMARK PDBinfo-LABEL:    5 ANCHOR
REMARK PDBinfo-LABEL:    6 PIVOT
REMARK PDBinfo-LABEL:    7 PREPROTURN
REMARK PDBinfo-LABEL:    8 TURN
REMARK PDBinfo-LABEL:   10 PIVOT TERMINAL

# All scores below are weighted scores, not raw scores.
#BEGIN_POSE_ENERGIES_TABLE 0e910a49_39_1_10185546.01_0001.pdb
label fa_atr fa_rep fa_sol fa_intra_atr_xover4 fa_intra_rep_xover4 fa_intra_sol_xover4 lk_ball lk_ball_iso lk_ball_bridge lk_ball_bridge_uncpl fa_elec fa_intra_elec hbond_sr_bb hbond_lr_bb hbond_bb_sc hbond_sc dslf_fa13 omega fa_dun_dev fa_dun_rot fa_dun_semi p_aa_pp hxl_tors ref rama_prepro cart_bonded gen_bonded gen_bonded_improper total
weights 1 0.55 1 1 0.55 1 0.92 -0.38 -0.33 -0.33 1 1 1 1 1 1 1.25 0.48 0.69 0.76 0.78 0.61 1 1 0.5 0.5 1 1 NA
pose -38.741 7.35967 16.1917 -4.71913 2.23371 0.93959 9.9933 -11.9561 -0.0385 -0.39059 -10.2748 1.96217 -6.12087 -1.0176 0 0 0 0.83726 0.71561 1.52011 4.07311 -2.89762 0 1.65828 -1.48942 9.38314 14.4342 0.01799 -6.32585
LEU:protein_cutpoint_upper_1 -5.44335 0.99968 1.42645 -0.57025 0.25669 0.13493 1.13147 -1.39414 -0 -0 -1.42351 0.37099 0 0 0 0 0 -0.07492 0.00358 0.41218 0 -0.15293 0 0.18072 0.06183 0.6341 0.00092 0 -3.44558
DPHE_2 -5.31035 0.86329 2.30792 -0.63636 0.09295 0.40549 2.11296 -1.78933 -0.01005 -0.07108 -2.55701 0.04572 0 0 0 0 0 0.17455 0.21668 0 2.22999 -0.47437 0 1.0402 -0.59744 1.24897 0.22263 0.00246 -0.4822
PRO_3 -2.82936 0.6563 1.4275 -0.17873 0.04755 0.12575 0.22722 -0.76887 -0 -0 -0.08848 0.0267 0 0 0 0 0 -0.01765 0.01391 0.20047 0 -0.8461 0 -2.4119 0.13356 1.18916 0.91897 0.00246 -2.17154
DLEU_4 -2.66475 0.34603 1.61778 -0.49017 0.20499 0.12811 0.87885 -1.09766 -0 -0 -0.56056 0.08999 0 0 0 0 0 0.1533 0.03674 0.40541 0 0.03474 0 0.18072 0.86013 0.48606 0.001 0 0.6107
DALA_5 -4.04629 0.71354 2.91054 -0.02348 0 0 2.03864 -1.8102 -0.0092 -0.12422 -2.26246 -0.22653 0 0 0 0 0 0.10457 0 0 0 0.04861 0 1.8394 0.32294 0.62493 2.97948 0.00331 3.08359
LEU:N_Methylation_6 -2.86939 0.66893 -0.44795 -1.17366 0.94092 -0.55063 0.19298 -0.4092 -0 -0 0.08106 0.4177 0 0 0 0 0 0.01439 0.21253 0.00024 0 -0.0778 0 0.18072 -0.37646 1.07423 3.63953 0.00331 1.52144
LEU_7 -6.872 1.15917 3.36484 -0.48114 0.29869 0.08396 1.63631 -2.25674 -0.0149 -0.13571 -1.50479 0.40146 0 0 0 0 0 0.21889 0.13804 0.3176 0 -0.12173 0 0.18072 -0.60562 1.1829 2.57631 3e-05 -0.43371
ALA:N_Methylation_8 -2.55753 0.67499 -0.18783 -0.29747 0.24874 0.03738 0.05798 -0.39872 -0 -0 0.18818 0.72624 0 0 0 0 0 0.14927 0 0 0 -0.02704 0 1.8394 -0.51597 0.84229 2.92428 3e-05 3.7042
DPHE_9 -2.61684 0.56315 1.72062 -0.68355 0.08425 0.44334 1.14149 -1.12318 -0 -0 -1.73349 0.10904 0 0 0 0 0 0.1104 0.0811 0 1.84311 -0.4077 0 1.0402 -0.65741 1.06049 0.22757 0.00319 1.20577
PRO:protein_cutpoint_lower_10 -3.53115 0.71459 2.05184 -0.18431 0.05893 0.13127 0.5754 -0.90807 -0.00435 -0.05959 -0.41374 0.00084 0 0 0 0 0 0.00448 0.01303 0.18422 0 -0.87328 0 -2.4119 -0.11496 1.04003 0.94349 0.00319 -2.78003
#END_POSE_ENERGIES_TABLE 0e910a49_39_1_10185546.01_0001.pdb
