# Supplementary material for: Accurate de novo design of membrane-traversing macrocycles
Source: Cell. 2022 Sep 15;185(19):3520–3532.e26. doi: 10.1016/j.cell.2022.07.019 (PMC9490236; doi:10.1016/j.cell.2022.07.019)
Supplement: Data S2. Amino acid sequences and computational models, related to Figures 1 and 3 [file mmc6.zip › Supplemental_Data_File_2/design_models/10-mers/D10.65.pdb]

LINK         N   DPH A   1                 C   ALA A  10                  1.34  
ATOM      1  N   DPH A   1       3.451   1.653  -0.225  1.00  0.00           N  
ATOM      2  CA  DPH A   1       3.883   3.040  -0.008  1.00  0.00           C  
ATOM      3  C   DPH A   1       5.401   3.009   0.035  1.00  0.00           C  
ATOM      4  O   DPH A   1       6.067   3.450  -0.902  1.00  0.00           O  
ATOM      5  CB  DPH A   1       3.405   3.905  -1.177  1.00  0.00           C  
ATOM      6  CG  DPH A   1       1.898   3.928  -1.335  1.00  0.00           C  
ATOM      7  CD1 DPH A   1       1.016   3.873  -0.252  1.00  0.00           C  
ATOM      8  CD2 DPH A   1       1.359   3.970  -2.605  1.00  0.00           C  
ATOM      9  CE1 DPH A   1      -0.337   3.869  -0.446  1.00  0.00           C  
ATOM     10  CE2 DPH A   1      -0.000   3.966  -2.796  1.00  0.00           C  
ATOM     11  CZ  DPH A   1      -0.848   3.917  -1.716  1.00  0.00           C  
ATOM     12  CN  DPH A   1       4.006   0.906  -1.336  1.00  0.00           C  
ATOM     13  HA  DPH A   1       3.481   3.446   0.909  1.00  0.00           H  
ATOM     14 1HB  DPH A   1       3.844   3.587  -2.115  1.00  0.00           H  
ATOM     15 2HB  DPH A   1       3.733   4.932  -1.011  1.00  0.00           H  
ATOM     16  HD1 DPH A   1       1.390   3.833   0.765  1.00  0.00           H  
ATOM     17  HD2 DPH A   1       2.029   4.005  -3.466  1.00  0.00           H  
ATOM     18  HE1 DPH A   1      -1.006   3.825   0.412  1.00  0.00           H  
ATOM     19  HE2 DPH A   1      -0.409   4.001  -3.807  1.00  0.00           H  
ATOM     20  HZ  DPH A   1      -1.926   3.912  -1.870  1.00  0.00           H  
ATOM     21 1HN  DPH A   1       5.040   0.635  -1.161  1.00  0.00           H  
ATOM     22 2HN  DPH A   1       3.956   1.500  -2.237  1.00  0.00           H  
ATOM     23 3HN  DPH A   1       3.423   0.006  -1.475  1.00  0.00           H  
ATOM     24  N   LEU A   2       5.993   2.488   1.119  1.00  0.00           N  
ATOM     25  CA  LEU A   2       7.417   2.217   1.068  1.00  0.00           C  
ATOM     26  C   LEU A   2       7.361   0.702   1.095  1.00  0.00           C  
ATOM     27  O   LEU A   2       7.308   0.120   2.179  1.00  0.00           O  
ATOM     28  CB  LEU A   2       8.181   2.756   2.288  1.00  0.00           C  
ATOM     29  CG  LEU A   2       8.133   4.257   2.529  1.00  0.00           C  
ATOM     30  CD1 LEU A   2       8.833   4.534   3.842  1.00  0.00           C  
ATOM     31  CD2 LEU A   2       8.778   5.005   1.385  1.00  0.00           C  
ATOM     32  CN  LEU A   2       5.246   1.913   2.253  1.00  0.00           C  
ATOM     33  HA  LEU A   2       7.857   2.584   0.151  1.00  0.00           H  
ATOM     34 1HB  LEU A   2       7.875   2.276   3.181  1.00  0.00           H  
ATOM     35 2HB  LEU A   2       9.232   2.502   2.144  1.00  0.00           H  
ATOM     36  HG  LEU A   2       7.097   4.581   2.625  1.00  0.00           H  
ATOM     37 1HD1 LEU A   2       8.797   5.602   4.057  1.00  0.00           H  
ATOM     38 2HD1 LEU A   2       8.332   3.985   4.643  1.00  0.00           H  
ATOM     39 3HD1 LEU A   2       9.872   4.211   3.778  1.00  0.00           H  
ATOM     40 1HD2 LEU A   2       8.737   6.074   1.586  1.00  0.00           H  
ATOM     41 2HD2 LEU A   2       9.818   4.696   1.283  1.00  0.00           H  
ATOM     42 3HD2 LEU A   2       8.245   4.798   0.459  1.00  0.00           H  
ATOM     43 1HN  LEU A   2       5.805   1.899   3.174  1.00  0.00           H  
ATOM     44 2HN  LEU A   2       4.346   2.447   2.473  1.00  0.00           H  
ATOM     45 3HN  LEU A   2       4.992   0.899   2.008  1.00  0.00           H  
ATOM     46  N   PRO A   3       7.328   0.027  -0.045  1.00  0.00           N  
ATOM     47  CA  PRO A   3       7.001  -1.360  -0.085  1.00  0.00           C  
ATOM     48  C   PRO A   3       8.044  -2.115   0.682  1.00  0.00           C  
ATOM     49  O   PRO A   3       9.227  -1.814   0.532  1.00  0.00           O  
ATOM     50  CB  PRO A   3       7.031  -1.671  -1.583  1.00  0.00           C  
ATOM     51  CG  PRO A   3       7.949  -0.621  -2.177  1.00  0.00           C  
ATOM     52  CD  PRO A   3       7.779   0.605  -1.305  1.00  0.00           C  
ATOM     53  HA  PRO A   3       6.016  -1.458   0.355  1.00  0.00           H  
ATOM     54 1HB  PRO A   3       7.394  -2.699  -1.741  1.00  0.00           H  
ATOM     55 2HB  PRO A   3       6.016  -1.618  -1.998  1.00  0.00           H  
ATOM     56 1HG  PRO A   3       8.988  -0.992  -2.175  1.00  0.00           H  
ATOM     57 2HG  PRO A   3       7.682  -0.432  -3.229  1.00  0.00           H  
ATOM     58 1HD  PRO A   3       8.764   1.078  -1.178  1.00  0.00           H  
ATOM     59 2HD  PRO A   3       7.045   1.290  -1.727  1.00  0.00           H  
ATOM     60  N   DLE A   4       7.657  -3.114   1.472  1.00  0.00           N  
ATOM     61  CA  DLE A   4       8.676  -3.865   2.178  1.00  0.00           C  
ATOM     62  C   DLE A   4       8.946  -3.251   3.542  1.00  0.00           C  
ATOM     63  O   DLE A   4       9.702  -3.816   4.339  1.00  0.00           O  
ATOM     64  CB  DLE A   4       8.219  -5.306   2.393  1.00  0.00           C  
ATOM     65  CG  DLE A   4       7.874  -6.128   1.137  1.00  0.00           C  
ATOM     66  CD1 DLE A   4       7.402  -7.486   1.594  1.00  0.00           C  
ATOM     67  CD2 DLE A   4       9.065  -6.234   0.192  1.00  0.00           C  
ATOM     68  H   DLE A   4       6.679  -3.375   1.647  1.00  0.00           H  
ATOM     69  HA  DLE A   4       9.601  -3.834   1.611  1.00  0.00           H  
ATOM     70 1HB  DLE A   4       7.328  -5.288   3.023  1.00  0.00           H  
ATOM     71 2HB  DLE A   4       9.003  -5.837   2.929  1.00  0.00           H  
ATOM     72  HG  DLE A   4       7.048  -5.650   0.617  1.00  0.00           H  
ATOM     73 1HD1 DLE A   4       7.109  -8.083   0.732  1.00  0.00           H  
ATOM     74 2HD1 DLE A   4       6.560  -7.361   2.255  1.00  0.00           H  
ATOM     75 3HD1 DLE A   4       8.204  -7.987   2.130  1.00  0.00           H  
ATOM     76 1HD2 DLE A   4       8.781  -6.825  -0.679  1.00  0.00           H  
ATOM     77 2HD2 DLE A   4       9.896  -6.720   0.704  1.00  0.00           H  
ATOM     78 3HD2 DLE A   4       9.371  -5.245  -0.138  1.00  0.00           H  
ATOM     79  N   VAL A   5       8.268  -2.140   3.844  1.00  0.00           N  
ATOM     80  CA  VAL A   5       8.389  -1.495   5.135  1.00  0.00           C  
ATOM     81  C   VAL A   5       7.029  -1.351   5.829  1.00  0.00           C  
ATOM     82  O   VAL A   5       6.371  -0.319   5.681  1.00  0.00           O  
ATOM     83  CB  VAL A   5       8.994  -0.093   4.973  1.00  0.00           C  
ATOM     84  CG1 VAL A   5       9.209   0.555   6.347  1.00  0.00           C  
ATOM     85  CG2 VAL A   5      10.292  -0.184   4.175  1.00  0.00           C  
ATOM     86  H   VAL A   5       7.710  -1.683   3.118  1.00  0.00           H  
ATOM     87  HA  VAL A   5       9.069  -2.070   5.759  1.00  0.00           H  
ATOM     88  HB  VAL A   5       8.298   0.524   4.443  1.00  0.00           H  
ATOM     89 1HG1 VAL A   5       9.617   1.554   6.207  1.00  0.00           H  
ATOM     90 2HG1 VAL A   5       8.274   0.634   6.891  1.00  0.00           H  
ATOM     91 3HG1 VAL A   5       9.910  -0.045   6.925  1.00  0.00           H  
ATOM     92 1HG2 VAL A   5      10.706   0.811   4.047  1.00  0.00           H  
ATOM     93 2HG2 VAL A   5      11.001  -0.812   4.710  1.00  0.00           H  
ATOM     94 3HG2 VAL A   5      10.091  -0.616   3.192  1.00  0.00           H  
ATOM     95  N   DLE A   6       6.595  -2.367   6.589  1.00  0.00           N  
ATOM     96  CA  DLE A   6       5.335  -2.185   7.303  1.00  0.00           C  
ATOM     97  C   DLE A   6       4.159  -3.053   6.800  1.00  0.00           C  
ATOM     98  O   DLE A   6       4.247  -4.284   6.842  1.00  0.00           O  
ATOM     99  CB  DLE A   6       5.576  -2.487   8.782  1.00  0.00           C  
ATOM    100  CG  DLE A   6       6.649  -1.606   9.486  1.00  0.00           C  
ATOM    101  CD1 DLE A   6       6.754  -2.051  10.918  1.00  0.00           C  
ATOM    102  CD2 DLE A   6       6.299  -0.118   9.396  1.00  0.00           C  
ATOM    103  CN  DLE A   6       6.893  -3.744   6.195  1.00  0.00           C  
ATOM    104  HA  DLE A   6       5.065  -1.150   7.224  1.00  0.00           H  
ATOM    105 1HB  DLE A   6       5.861  -3.525   8.908  1.00  0.00           H  
ATOM    106 2HB  DLE A   6       4.636  -2.333   9.313  1.00  0.00           H  
ATOM    107  HG  DLE A   6       7.619  -1.769   9.016  1.00  0.00           H  
ATOM    108 1HD1 DLE A   6       7.520  -1.466  11.425  1.00  0.00           H  
ATOM    109 2HD1 DLE A   6       7.024  -3.107  10.950  1.00  0.00           H  
ATOM    110 3HD1 DLE A   6       5.798  -1.907  11.418  1.00  0.00           H  
ATOM    111 1HD2 DLE A   6       7.069   0.457   9.910  1.00  0.00           H  
ATOM    112 2HD2 DLE A   6       5.337   0.060   9.876  1.00  0.00           H  
ATOM    113 3HD2 DLE A   6       6.253   0.215   8.369  1.00  0.00           H  
ATOM    114 1HN  DLE A   6       6.615  -4.461   6.953  1.00  0.00           H  
ATOM    115 2HN  DLE A   6       7.940  -3.888   6.027  1.00  0.00           H  
ATOM    116 3HN  DLE A   6       6.354  -3.975   5.281  1.00  0.00           H  
ATOM    117  N   PRO A   7       3.054  -2.471   6.298  1.00  0.00           N  
ATOM    118  CA  PRO A   7       1.845  -3.172   5.877  1.00  0.00           C  
ATOM    119  C   PRO A   7       1.932  -3.858   4.527  1.00  0.00           C  
ATOM    120  O   PRO A   7       1.156  -3.538   3.629  1.00  0.00           O  
ATOM    121  CB  PRO A   7       0.825  -2.019   5.828  1.00  0.00           C  
ATOM    122  CG  PRO A   7       1.650  -0.829   5.412  1.00  0.00           C  
ATOM    123  CD  PRO A   7       2.970  -1.002   6.149  1.00  0.00           C  
ATOM    124  HA  PRO A   7       1.565  -3.900   6.655  1.00  0.00           H  
ATOM    125 1HB  PRO A   7       0.014  -2.249   5.121  1.00  0.00           H  
ATOM    126 2HB  PRO A   7       0.357  -1.890   6.814  1.00  0.00           H  
ATOM    127 1HG  PRO A   7       1.770  -0.876   4.329  1.00  0.00           H  
ATOM    128 2HG  PRO A   7       1.147   0.128   5.623  1.00  0.00           H  
ATOM    129 1HD  PRO A   7       3.796  -0.588   5.534  1.00  0.00           H  
ATOM    130 2HD  PRO A   7       2.894  -0.532   7.142  1.00  0.00           H  
ATOM    131  N   DIL A   8       2.837  -4.816   4.397  1.00  0.00           N  
ATOM    132  CA  DIL A   8       2.986  -5.515   3.130  1.00  0.00           C  
ATOM    133  C   DIL A   8       3.831  -4.693   2.158  1.00  0.00           C  
ATOM    134  O   DIL A   8       4.977  -4.357   2.473  1.00  0.00           O  
ATOM    135  CB  DIL A   8       3.632  -6.896   3.299  1.00  0.00           C  
ATOM    136  CG1 DIL A   8       2.734  -7.776   4.191  1.00  0.00           C  
ATOM    137  CG2 DIL A   8       3.820  -7.540   1.895  1.00  0.00           C  
ATOM    138  CD1 DIL A   8       3.381  -9.071   4.657  1.00  0.00           C  
ATOM    139  H   DIL A   8       3.417  -5.028   5.215  1.00  0.00           H  
ATOM    140  HA  DIL A   8       1.989  -5.680   2.748  1.00  0.00           H  
ATOM    141  HB  DIL A   8       4.597  -6.791   3.792  1.00  0.00           H  
ATOM    142 1HG1 DIL A   8       1.828  -8.021   3.639  1.00  0.00           H  
ATOM    143 2HG1 DIL A   8       2.454  -7.204   5.074  1.00  0.00           H  
ATOM    144 1HG2 DIL A   8       4.279  -8.514   1.987  1.00  0.00           H  
ATOM    145 2HG2 DIL A   8       4.456  -6.920   1.270  1.00  0.00           H  
ATOM    146 3HG2 DIL A   8       2.852  -7.649   1.416  1.00  0.00           H  
ATOM    147 1HD1 DIL A   8       2.677  -9.616   5.285  1.00  0.00           H  
ATOM    148 2HD1 DIL A   8       4.277  -8.837   5.236  1.00  0.00           H  
ATOM    149 3HD1 DIL A   8       3.652  -9.691   3.811  1.00  0.00           H  
ATOM    150  N   ALA A   9       3.304  -4.358   0.971  1.00  0.00           N  
ATOM    151  CA  ALA A   9       4.077  -3.547   0.055  1.00  0.00           C  
ATOM    152  C   ALA A   9       3.242  -2.332  -0.351  1.00  0.00           C  
ATOM    153  O   ALA A   9       2.819  -2.257  -1.501  1.00  0.00           O  
ATOM    154  CB  ALA A   9       4.504  -4.365  -1.160  1.00  0.00           C  
ATOM    155  CN  ALA A   9       1.921  -4.645   0.578  1.00  0.00           C  
ATOM    156  HA  ALA A   9       4.970  -3.238   0.549  1.00  0.00           H  
ATOM    157 1HB  ALA A   9       5.093  -3.758  -1.826  1.00  0.00           H  
ATOM    158 2HB  ALA A   9       5.099  -5.218  -0.833  1.00  0.00           H  
ATOM    159 3HB  ALA A   9       3.635  -4.728  -1.701  1.00  0.00           H  
ATOM    160 1HN  ALA A   9       1.701  -4.315  -0.429  1.00  0.00           H  
ATOM    161 2HN  ALA A   9       1.719  -5.702   0.610  1.00  0.00           H  
ATOM    162 3HN  ALA A   9       1.251  -4.123   1.249  1.00  0.00           H  
ATOM    163  N   ALA A  10       2.962  -1.394   0.575  1.00  0.00           N  
ATOM    164  CA  ALA A  10       2.036  -0.312   0.229  1.00  0.00           C  
ATOM    165  C   ALA A  10       2.556   1.075   0.585  1.00  0.00           C  
ATOM    166  O   ALA A  10       2.163   1.655   1.597  1.00  0.00           O  
ATOM    167  CB  ALA A  10       0.710  -0.527   0.929  1.00  0.00           C  
ATOM    168  CN  ALA A  10       3.550  -1.424   1.899  1.00  0.00           C  
ATOM    169  HA  ALA A  10       1.839  -0.359  -0.838  1.00  0.00           H  
ATOM    170 1HB  ALA A  10       0.014   0.259   0.626  1.00  0.00           H  
ATOM    171 2HB  ALA A  10       0.304  -1.498   0.648  1.00  0.00           H  
ATOM    172 3HB  ALA A  10       0.837  -0.492   2.009  1.00  0.00           H  
ATOM    173 1HN  ALA A  10       4.293  -0.646   2.026  1.00  0.00           H  
ATOM    174 2HN  ALA A  10       2.780  -1.286   2.644  1.00  0.00           H  
ATOM    175 3HN  ALA A  10       4.017  -2.388   2.050  1.00  0.00           H  
TER                                                                             
CONECT    1    2   12  165                                                      
CONECT    2    1    3    5   13                                                 
CONECT    3    2    4   24                                                      
CONECT    4    3                                                                
CONECT    5    2    6   14   15                                                 
CONECT    6    5    7    8                                                      
CONECT    7    6    9   16                                                      
CONECT    8    6   10   17                                                      
CONECT    9    7   11   18                                                      
CONECT   10    8   11   19                                                      
CONECT   11    9   10   20                                                      
CONECT   12    1   21   22   23                                                 
CONECT   13    2                                                                
CONECT   14    5                                                                
CONECT   15    5                                                                
CONECT   16    7                                                                
CONECT   17    8                                                                
CONECT   18    9                                                                
CONECT   19   10                                                                
CONECT   20   11                                                                
CONECT   21   12                                                                
CONECT   22   12                                                                
CONECT   23   12                                                                
CONECT   24    3   25   32                                                      
CONECT   25   24   26   28   33                                                 
CONECT   26   25   27   46                                                      
CONECT   27   26                                                                
CONECT   28   25   29   34   35                                                 
CONECT   29   28   30   31   36                                                 
CONECT   30   29   37   38   39                                                 
CONECT   31   29   40   41   42                                                 
CONECT   32   24   43   44   45                                                 
CONECT   33   25                                                                
CONECT   34   28                                                                
CONECT   35   28                                                                
CONECT   36   29                                                                
CONECT   37   30                                                                
CONECT   38   30                                                                
CONECT   39   30                                                                
CONECT   40   31                                                                
CONECT   41   31                                                                
CONECT   42   31                                                                
CONECT   43   32                                                                
CONECT   44   32                                                                
CONECT   45   32                                                                
CONECT   46   26                                                                
CONECT   48   60                                                                
CONECT   60   48   61   68                                                      
CONECT   61   60   62   64   69                                                 
CONECT   62   61   63   79                                                      
CONECT   63   62                                                                
CONECT   64   61   65   70   71                                                 
CONECT   65   64   66   67   72                                                 
CONECT   66   65   73   74   75                                                 
CONECT   67   65   76   77   78                                                 
CONECT   68   60                                                                
CONECT   69   61                                                                
CONECT   70   64                                                                
CONECT   71   64                                                                
CONECT   72   65                                                                
CONECT   73   66                                                                
CONECT   74   66                                                                
CONECT   75   66                                                                
CONECT   76   67                                                                
CONECT   77   67                                                                
CONECT   78   67                                                                
CONECT   79   62                                                                
CONECT   81   95                                                                
CONECT   95   81   96  103                                                      
CONECT   96   95   97   99  104                                                 
CONECT   97   96   98  117                                                      
CONECT   98   97                                                                
CONECT   99   96  100  105  106                                                 
CONECT  100   99  101  102  107                                                 
CONECT  101  100  108  109  110                                                 
CONECT  102  100  111  112  113                                                 
CONECT  103   95  114  115  116                                                 
CONECT  104   96                                                                
CONECT  105   99                                                                
CONECT  106   99                                                                
CONECT  107  100                                                                
CONECT  108  101                                                                
CONECT  109  101                                                                
CONECT  110  101                                                                
CONECT  111  102                                                                
CONECT  112  102                                                                
CONECT  113  102                                                                
CONECT  114  103                                                                
CONECT  115  103                                                                
CONECT  116  103                                                                
CONECT  117   97                                                                
CONECT  119  131                                                                
CONECT  131  119  132  139                                                      
CONECT  132  131  133  135  140                                                 
CONECT  133  132  134  150                                                      
CONECT  134  133                                                                
CONECT  135  132  136  137  141                                                 
CONECT  136  135  138  142  143                                                 
CONECT  137  135  144  145  146                                                 
CONECT  138  136  147  148  149                                                 
CONECT  139  131                                                                
CONECT  140  132                                                                
CONECT  141  135                                                                
CONECT  142  136                                                                
CONECT  143  136                                                                
CONECT  144  137                                                                
CONECT  145  137                                                                
CONECT  146  137                                                                
CONECT  147  138                                                                
CONECT  148  138                                                                
CONECT  149  138                                                                
CONECT  150  133  151  155                                                      
CONECT  151  150  152  154  156                                                 
CONECT  152  151  153  163                                                      
CONECT  153  152                                                                
CONECT  154  151  157  158  159                                                 
CONECT  155  150  160  161  162                                                 
CONECT  156  151                                                                
CONECT  157  154                                                                
CONECT  158  154                                                                
CONECT  159  154                                                                
CONECT  160  155                                                                
CONECT  161  155                                                                
CONECT  162  155                                                                
CONECT  163  152  164  168                                                      
CONECT  164  163  165  167  169                                                 
CONECT  165    1  164  166                                                      
CONECT  166  165                                                                
CONECT  167  164  170  171  172                                                 
CONECT  168  163  173  174  175                                                 
CONECT  169  164                                                                
CONECT  170  167                                                                
CONECT  171  167                                                                
CONECT  172  167                                                                
CONECT  173  168                                                                
CONECT  174  168                                                                
CONECT  175  168                                                                
C6s 0
EPSA 82.547
end_unsatselection_count 0
nme_count 5
nme_count2 5
score 7.621
silent_score 7.621
time 66
