# Supplementary material for: Accurate de novo design of membrane-traversing macrocycles
Source: Cell. 2022 Sep 15;185(19):3520–3532.e26. doi: 10.1016/j.cell.2022.07.019 (PMC9490236; doi:10.1016/j.cell.2022.07.019)
Supplement: Data S2. Amino acid sequences and computational models, related to Figures 1 and 3 [file mmc6.zip › Supplemental_Data_File_2/design_models/10-mers/D10.56.pdb]

HEADER                                            28-MAR-22   XXXX              
EXPDTA    THEORETICAL MODEL                                                     
REMARK 220                                                                      
REMARK 220 EXPERIMENTAL DETAILS                                                 
REMARK 220  EXPERIMENT TYPE                : THEORETICAL MODELLING              
REMARK 220  DATE OF DATA COLLECTION        : 28-MAR-22                          
REMARK 220                                                                      
REMARK 220 REMARK: MODEL GENERATED BY ROSETTA                                   
REMARK 220  VERSION 2020.37.post.dev+485.gbhardwaj.cycpepcstfix.61f380          
LINK         N   DPH A   1                 C   ALA A  10                  1.33  
HETATM    1  N   DPH A   1       3.451   1.653  -0.225  1.00  0.00           N  
HETATM    2  CA  DPH A   1       3.883   3.040  -0.008  1.00  0.00           C  
HETATM    3  C   DPH A   1       5.401   3.010   0.026  1.00  0.00           C  
HETATM    4  O   DPH A   1       6.061   3.380  -0.945  1.00  0.00           O  
HETATM    5  CB  DPH A   1       3.385   3.976  -1.111  1.00  0.00           C  
HETATM    6  CG  DPH A   1       1.888   4.040  -1.221  1.00  0.00           C  
HETATM    7  CD1 DPH A   1       1.094   4.050  -0.084  1.00  0.00           C  
HETATM    8  CD2 DPH A   1       1.271   4.091  -2.462  1.00  0.00           C  
HETATM    9  CE1 DPH A   1      -0.283   4.109  -0.184  1.00  0.00           C  
HETATM   10  CE2 DPH A   1      -0.105   4.148  -2.565  1.00  0.00           C  
HETATM   11  CZ  DPH A   1      -0.883   4.158  -1.425  1.00  0.00           C  
HETATM   12  CN  DPH A   1       4.056   0.884  -1.294  1.00  0.00           C  
HETATM   13  HA  DPH A   1       3.486   3.444   0.912  1.00  0.00           H  
HETATM   14 1HB  DPH A   1       3.783   3.650  -2.071  1.00  0.00           H  
HETATM   15 2HB  DPH A   1       3.756   4.983  -0.928  1.00  0.00           H  
HETATM   16  HD1 DPH A   1       1.569   4.010   0.897  1.00  0.00           H  
HETATM   17  HD2 DPH A   1       1.885   4.083  -3.363  1.00  0.00           H  
HETATM   18  HE1 DPH A   1      -0.895   4.117   0.717  1.00  0.00           H  
HETATM   19  HE2 DPH A   1      -0.578   4.187  -3.547  1.00  0.00           H  
HETATM   20  HZ  DPH A   1      -1.968   4.206  -1.505  1.00  0.00           H  
HETATM   21 1HN  DPH A   1       5.078   0.608  -1.062  1.00  0.00           H  
HETATM   22 2HN  DPH A   1       4.057   1.464  -2.206  1.00  0.00           H  
HETATM   23 3HN  DPH A   1       3.473  -0.014  -1.448  1.00  0.00           H  
HETATM   24  N   LEU A   2       6.001   2.570   1.141  1.00  0.00           N  
HETATM   25  CA  LEU A   2       7.421   2.277   1.095  1.00  0.00           C  
HETATM   26  C   LEU A   2       7.342   0.764   1.133  1.00  0.00           C  
HETATM   27  O   LEU A   2       7.051   0.174   2.174  1.00  0.00           O  
HETATM   28  CB  LEU A   2       8.208   2.861   2.274  1.00  0.00           C  
HETATM   29  CG  LEU A   2       8.134   4.385   2.435  1.00  0.00           C  
HETATM   30  CD1 LEU A   2       8.819   4.794   3.732  1.00  0.00           C  
HETATM   31  CD2 LEU A   2       8.789   5.054   1.236  1.00  0.00           C  
HETATM   32  CN  LEU A   2       5.281   2.380   2.384  1.00  0.00           C  
HETATM   33  HA  LEU A   2       7.868   2.630   0.175  1.00  0.00           H  
HETATM   34 1HB  LEU A   2       7.838   2.413   3.195  1.00  0.00           H  
HETATM   35 2HB  LEU A   2       9.258   2.591   2.160  1.00  0.00           H  
HETATM   36  HG  LEU A   2       7.090   4.694   2.498  1.00  0.00           H  
HETATM   37 1HD1 LEU A   2       8.766   5.877   3.846  1.00  0.00           H  
HETATM   38 2HD1 LEU A   2       8.319   4.316   4.574  1.00  0.00           H  
HETATM   39 3HD1 LEU A   2       9.863   4.483   3.705  1.00  0.00           H  
HETATM   40 1HD2 LEU A   2       8.735   6.138   1.349  1.00  0.00           H  
HETATM   41 2HD2 LEU A   2       9.833   4.747   1.173  1.00  0.00           H  
HETATM   42 3HD2 LEU A   2       8.268   4.759   0.325  1.00  0.00           H  
HETATM   43 1HN  LEU A   2       5.878   1.849   3.117  1.00  0.00           H  
HETATM   44 2HN  LEU A   2       5.005   3.339   2.798  1.00  0.00           H  
HETATM   45 3HN  LEU A   2       4.383   1.811   2.182  1.00  0.00           H  
ATOM     46  N   PRO A   3       7.588   0.066   0.034  1.00  0.00           N  
ATOM     47  CA  PRO A   3       7.404  -1.347  -0.013  1.00  0.00           C  
ATOM     48  C   PRO A   3       8.316  -1.978   0.994  1.00  0.00           C  
ATOM     49  O   PRO A   3       9.450  -1.523   1.136  1.00  0.00           O  
ATOM     50  CB  PRO A   3       7.786  -1.712  -1.451  1.00  0.00           C  
ATOM     51  CG  PRO A   3       7.517  -0.468  -2.228  1.00  0.00           C  
ATOM     52  CD  PRO A   3       7.891   0.648  -1.289  1.00  0.00           C  
ATOM     53  HA  PRO A   3       6.358  -1.530   0.208  1.00  0.00           H  
ATOM     54 1HB  PRO A   3       8.840  -2.022  -1.493  1.00  0.00           H  
ATOM     55 2HB  PRO A   3       7.185  -2.567  -1.794  1.00  0.00           H  
ATOM     56 1HG  PRO A   3       8.114  -0.461  -3.152  1.00  0.00           H  
ATOM     57 2HG  PRO A   3       6.460  -0.431  -2.531  1.00  0.00           H  
ATOM     58 1HD  PRO A   3       8.962   0.873  -1.394  1.00  0.00           H  
ATOM     59 2HD  PRO A   3       7.283   1.536  -1.514  1.00  0.00           H  
ATOM     60  N   ALA A   4       7.882  -3.036   1.675  1.00  0.00           N  
ATOM     61  CA  ALA A   4       8.829  -3.757   2.502  1.00  0.00           C  
ATOM     62  C   ALA A   4       9.368  -2.861   3.605  1.00  0.00           C  
ATOM     63  O   ALA A   4      10.345  -3.217   4.273  1.00  0.00           O  
ATOM     64  CB  ALA A   4       9.968  -4.303   1.653  1.00  0.00           C  
ATOM     65  H   ALA A   4       6.908  -3.364   1.686  1.00  0.00           H  
ATOM     66  HA  ALA A   4       8.305  -4.591   2.968  1.00  0.00           H  
ATOM     67 1HB  ALA A   4      10.671  -4.839   2.289  1.00  0.00           H  
ATOM     68 2HB  ALA A   4       9.567  -4.983   0.901  1.00  0.00           H  
ATOM     69 3HB  ALA A   4      10.480  -3.479   1.160  1.00  0.00           H  
ATOM     70  N   VAL A   5       8.687  -1.738   3.852  1.00  0.00           N  
ATOM     71  CA  VAL A   5       8.982  -0.898   4.995  1.00  0.00           C  
ATOM     72  C   VAL A   5       7.705  -0.446   5.714  1.00  0.00           C  
ATOM     73  O   VAL A   5       7.216   0.656   5.458  1.00  0.00           O  
ATOM     74  CB  VAL A   5       9.783   0.337   4.542  1.00  0.00           C  
ATOM     75  CG1 VAL A   5      10.152   1.200   5.740  1.00  0.00           C  
ATOM     76  CG2 VAL A   5      11.030  -0.102   3.789  1.00  0.00           C  
ATOM     77  H   VAL A   5       7.992  -1.417   3.174  1.00  0.00           H  
ATOM     78  HA  VAL A   5       9.625  -1.443   5.681  1.00  0.00           H  
ATOM     79  HB  VAL A   5       9.158   0.945   3.889  1.00  0.00           H  
ATOM     80 1HG1 VAL A   5      10.718   2.069   5.402  1.00  0.00           H  
ATOM     81 2HG1 VAL A   5       9.244   1.532   6.243  1.00  0.00           H  
ATOM     82 3HG1 VAL A   5      10.761   0.619   6.433  1.00  0.00           H  
ATOM     83 1HG2 VAL A   5      11.591   0.777   3.472  1.00  0.00           H  
ATOM     84 2HG2 VAL A   5      11.652  -0.715   4.441  1.00  0.00           H  
ATOM     85 3HG2 VAL A   5      10.740  -0.683   2.913  1.00  0.00           H  
HETATM   86  N   DLE A   6       7.156  -1.275   6.613  1.00  0.00           N  
HETATM   87  CA  DLE A   6       5.988  -0.798   7.345  1.00  0.00           C  
HETATM   88  C   DLE A   6       4.714  -1.660   7.189  1.00  0.00           C  
HETATM   89  O   DLE A   6       4.512  -2.627   7.924  1.00  0.00           O  
HETATM   90  CB  DLE A   6       6.346  -0.700   8.834  1.00  0.00           C  
HETATM   91  CG  DLE A   6       7.481   0.272   9.182  1.00  0.00           C  
HETATM   92  CD1 DLE A   6       7.925   0.040  10.620  1.00  0.00           C  
HETATM   93  CD2 DLE A   6       7.004   1.703   8.981  1.00  0.00           C  
HETATM   94  CN  DLE A   6       7.666  -2.604   6.886  1.00  0.00           C  
HETATM   95  HA  DLE A   6       5.780   0.199   7.009  1.00  0.00           H  
HETATM   96 1HB  DLE A   6       6.636  -1.688   9.187  1.00  0.00           H  
HETATM   97 2HB  DLE A   6       5.460  -0.385   9.384  1.00  0.00           H  
HETATM   98  HG  DLE A   6       8.336   0.080   8.534  1.00  0.00           H  
HETATM   99 1HD1 DLE A   6       8.732   0.730  10.867  1.00  0.00           H  
HETATM  100 2HD1 DLE A   6       8.279  -0.985  10.731  1.00  0.00           H  
HETATM  101 3HD1 DLE A   6       7.084   0.209  11.292  1.00  0.00           H  
HETATM  102 1HD2 DLE A   6       7.811   2.393   9.228  1.00  0.00           H  
HETATM  103 2HD2 DLE A   6       6.150   1.896   9.629  1.00  0.00           H  
HETATM  104 3HD2 DLE A   6       6.710   1.845   7.941  1.00  0.00           H  
HETATM  105 1HN  DLE A   6       6.971  -3.187   7.478  1.00  0.00           H  
HETATM  106 2HN  DLE A   6       8.600  -2.534   7.425  1.00  0.00           H  
HETATM  107 3HN  DLE A   6       7.839  -3.109   5.945  1.00  0.00           H  
HETATM  108  N   PHE A   7       3.806  -1.360   6.240  1.00  0.00           N  
HETATM  109  CA  PHE A   7       2.525  -2.033   6.052  1.00  0.00           C  
HETATM  110  C   PHE A   7       2.431  -2.914   4.821  1.00  0.00           C  
HETATM  111  O   PHE A   7       1.511  -2.775   4.014  1.00  0.00           O  
HETATM  112  CB  PHE A   7       1.407  -0.990   5.990  1.00  0.00           C  
HETATM  113  CG  PHE A   7       1.238  -0.207   7.261  1.00  0.00           C  
HETATM  114  CD1 PHE A   7       1.650   1.115   7.338  1.00  0.00           C  
HETATM  115  CD2 PHE A   7       0.668  -0.791   8.382  1.00  0.00           C  
HETATM  116  CE1 PHE A   7       1.495   1.836   8.507  1.00  0.00           C  
HETATM  117  CE2 PHE A   7       0.510  -0.072   9.551  1.00  0.00           C  
HETATM  118  CZ  PHE A   7       0.925   1.243   9.613  1.00  0.00           C  
HETATM  119  CN  PHE A   7       4.169  -0.274   5.352  1.00  0.00           C  
HETATM  120  HA  PHE A   7       2.347  -2.684   6.909  1.00  0.00           H  
HETATM  121 1HB  PHE A   7       1.610  -0.288   5.183  1.00  0.00           H  
HETATM  122 2HB  PHE A   7       0.462  -1.482   5.766  1.00  0.00           H  
HETATM  123  HD1 PHE A   7       2.100   1.585   6.463  1.00  0.00           H  
HETATM  124  HD2 PHE A   7       0.341  -1.830   8.333  1.00  0.00           H  
HETATM  125  HE1 PHE A   7       1.823   2.874   8.554  1.00  0.00           H  
HETATM  126  HE2 PHE A   7       0.060  -0.543  10.425  1.00  0.00           H  
HETATM  127  HZ  PHE A   7       0.803   1.810  10.535  1.00  0.00           H  
HETATM  128 1HN  PHE A   7       3.493  -0.201   4.509  1.00  0.00           H  
HETATM  129 2HN  PHE A   7       4.147   0.662   5.891  1.00  0.00           H  
HETATM  130 3HN  PHE A   7       5.173  -0.446   4.986  1.00  0.00           H  
HETATM  131  N   DIL A   8       3.375  -3.828   4.662  1.00  0.00           N  
HETATM  132  CA  DIL A   8       3.261  -4.825   3.609  1.00  0.00           C  
HETATM  133  C   DIL A   8       4.157  -4.464   2.426  1.00  0.00           C  
HETATM  134  O   DIL A   8       5.378  -4.373   2.587  1.00  0.00           O  
HETATM  135  CB  DIL A   8       3.629  -6.224   4.133  1.00  0.00           C  
HETATM  136  CG1 DIL A   8       2.679  -6.640   5.260  1.00  0.00           C  
HETATM  137  CG2 DIL A   8       3.596  -7.242   3.003  1.00  0.00           C  
HETATM  138  CD1 DIL A   8       3.147  -7.847   6.039  1.00  0.00           C  
HETATM  139  H   DIL A   8       4.176  -3.791   5.300  1.00  0.00           H  
HETATM  140  HA  DIL A   8       2.219  -4.854   3.323  1.00  0.00           H  
HETATM  141  HB  DIL A   8       4.631  -6.201   4.559  1.00  0.00           H  
HETATM  142 1HG1 DIL A   8       1.697  -6.862   4.843  1.00  0.00           H  
HETATM  143 2HG1 DIL A   8       2.557  -5.811   5.957  1.00  0.00           H  
HETATM  144 1HG2 DIL A   8       3.858  -8.225   3.391  1.00  0.00           H  
HETATM  145 2HG2 DIL A   8       4.311  -6.953   2.233  1.00  0.00           H  
HETATM  146 3HG2 DIL A   8       2.595  -7.276   2.573  1.00  0.00           H  
HETATM  147 1HD1 DIL A   8       2.422  -8.080   6.820  1.00  0.00           H  
HETATM  148 2HD1 DIL A   8       4.115  -7.633   6.495  1.00  0.00           H  
HETATM  149 3HD1 DIL A   8       3.242  -8.699   5.368  1.00  0.00           H  
HETATM  150  N   ALA A   9       3.592  -4.259   1.227  1.00  0.00           N  
HETATM  151  CA  ALA A   9       4.314  -3.510   0.221  1.00  0.00           C  
HETATM  152  C   ALA A   9       3.427  -2.363  -0.268  1.00  0.00           C  
HETATM  153  O   ALA A   9       2.936  -2.383  -1.397  1.00  0.00           O  
HETATM  154  CB  ALA A   9       4.737  -4.421  -0.928  1.00  0.00           C  
HETATM  155  CN  ALA A   9       2.273  -4.771   0.915  1.00  0.00           C  
HETATM  156  HA  ALA A   9       5.208  -3.129   0.660  1.00  0.00           H  
HETATM  157 1HB  ALA A   9       5.288  -3.857  -1.661  1.00  0.00           H  
HETATM  158 2HB  ALA A   9       5.369  -5.221  -0.543  1.00  0.00           H  
HETATM  159 3HB  ALA A   9       3.868  -4.857  -1.409  1.00  0.00           H  
HETATM  160 1HN  ALA A   9       1.535  -3.979   0.869  1.00  0.00           H  
HETATM  161 2HN  ALA A   9       2.293  -5.276  -0.040  1.00  0.00           H  
HETATM  162 3HN  ALA A   9       1.984  -5.479   1.681  1.00  0.00           H  
HETATM  163  N   ALA A  10       3.189  -1.326   0.557  1.00  0.00           N  
HETATM  164  CA  ALA A  10       2.154  -0.353   0.191  1.00  0.00           C  
HETATM  165  C   ALA A  10       2.519   1.085   0.535  1.00  0.00           C  
HETATM  166  O   ALA A  10       1.969   1.670   1.468  1.00  0.00           O  
HETATM  167  CB  ALA A  10       0.854  -0.702   0.886  1.00  0.00           C  
HETATM  168  CN  ALA A  10       3.924  -1.143   1.792  1.00  0.00           C  
HETATM  169  HA  ALA A  10       1.972  -0.434  -0.876  1.00  0.00           H  
HETATM  170 1HB  ALA A  10       0.080  -0.000   0.568  1.00  0.00           H  
HETATM  171 2HB  ALA A  10       0.557  -1.715   0.614  1.00  0.00           H  
HETATM  172 3HB  ALA A  10       0.967  -0.642   1.966  1.00  0.00           H  
HETATM  173 1HN  ALA A  10       4.620  -0.316   1.727  1.00  0.00           H  
HETATM  174 2HN  ALA A  10       3.236  -0.948   2.602  1.00  0.00           H  
HETATM  175 3HN  ALA A  10       4.473  -2.051   2.007  1.00  0.00           H  
TER                                                                             
CONECT    1    2   12  165                                                      
CONECT    2    1    3    5   13                                                 
CONECT    3    2    4   24                                                      
CONECT    4    3                                                                
CONECT    5    2    6   14   15                                                 
CONECT    6    5    7    8                                                      
CONECT    7    6    9   16                                                      
CONECT    8    6   10   17                                                      
CONECT    9    7   11   18                                                      
CONECT   10    8   11   19                                                      
CONECT   11    9   10   20                                                      
CONECT   12    1   21   22   23                                                 
CONECT   13    2                                                                
CONECT   14    5                                                                
CONECT   15    5                                                                
CONECT   16    7                                                                
CONECT   17    8                                                                
CONECT   18    9                                                                
CONECT   19   10                                                                
CONECT   20   11                                                                
CONECT   21   12                                                                
CONECT   22   12                                                                
CONECT   23   12                                                                
CONECT   24    3   25   32                                                      
CONECT   25   24   26   28   33                                                 
CONECT   26   25   27   46                                                      
CONECT   27   26                                                                
CONECT   28   25   29   34   35                                                 
CONECT   29   28   30   31   36                                                 
CONECT   30   29   37   38   39                                                 
CONECT   31   29   40   41   42                                                 
CONECT   32   24   43   44   45                                                 
CONECT   33   25                                                                
CONECT   34   28                                                                
CONECT   35   28                                                                
CONECT   36   29                                                                
CONECT   37   30                                                                
CONECT   38   30                                                                
CONECT   39   30                                                                
CONECT   40   31                                                                
CONECT   41   31                                                                
CONECT   42   31                                                                
CONECT   43   32                                                                
CONECT   44   32                                                                
CONECT   45   32                                                                
CONECT   46   26                                                                
CONECT   72   86                                                                
CONECT   86   72   87   94                                                      
CONECT   87   86   88   90   95                                                 
CONECT   88   87   89  108                                                      
CONECT   89   88                                                                
CONECT   90   87   91   96   97                                                 
CONECT   91   90   92   93   98                                                 
CONECT   92   91   99  100  101                                                 
CONECT   93   91  102  103  104                                                 
CONECT   94   86  105  106  107                                                 
CONECT   95   87                                                                
CONECT   96   90                                                                
CONECT   97   90                                                                
CONECT   98   91                                                                
CONECT   99   92                                                                
CONECT  100   92                                                                
CONECT  101   92                                                                
CONECT  102   93                                                                
CONECT  103   93                                                                
CONECT  104   93                                                                
CONECT  105   94                                                                
CONECT  106   94                                                                
CONECT  107   94                                                                
CONECT  108   88  109  119                                                      
CONECT  109  108  110  112  120                                                 
CONECT  110  109  111  131                                                      
CONECT  111  110                                                                
CONECT  112  109  113  121  122                                                 
CONECT  113  112  114  115                                                      
CONECT  114  113  116  123                                                      
CONECT  115  113  117  124                                                      
CONECT  116  114  118  125                                                      
CONECT  117  115  118  126                                                      
CONECT  118  116  117  127                                                      
CONECT  119  108  128  129  130                                                 
CONECT  120  109                                                                
CONECT  121  112                                                                
CONECT  122  112                                                                
CONECT  123  114                                                                
CONECT  124  115                                                                
CONECT  125  116                                                                
CONECT  126  117                                                                
CONECT  127  118                                                                
CONECT  128  119                                                                
CONECT  129  119                                                                
CONECT  130  119                                                                
CONECT  131  110  132  139                                                      
CONECT  132  131  133  135  140                                                 
CONECT  133  132  134  150                                                      
CONECT  134  133                                                                
CONECT  135  132  136  137  141                                                 
CONECT  136  135  138  142  143                                                 
CONECT  137  135  144  145  146                                                 
CONECT  138  136  147  148  149                                                 
CONECT  139  131                                                                
CONECT  140  132                                                                
CONECT  141  135                                                                
CONECT  142  136                                                                
CONECT  143  136                                                                
CONECT  144  137                                                                
CONECT  145  137                                                                
CONECT  146  137                                                                
CONECT  147  138                                                                
CONECT  148  138                                                                
CONECT  149  138                                                                
CONECT  150  133  151  155                                                      
CONECT  151  150  152  154  156                                                 
CONECT  152  151  153  163                                                      
CONECT  153  152                                                                
CONECT  154  151  157  158  159                                                 
CONECT  155  150  160  161  162                                                 
CONECT  156  151                                                                
CONECT  157  154                                                                
CONECT  158  154                                                                
CONECT  159  154                                                                
CONECT  160  155                                                                
CONECT  161  155                                                                
CONECT  162  155                                                                
CONECT  163  152  164  168                                                      
CONECT  164  163  165  167  169                                                 
CONECT  165    1  164  166                                                      
CONECT  166  165                                                                
CONECT  167  164  170  171  172                                                 
CONECT  168  163  173  174  175                                                 
CONECT  169  164                                                                
CONECT  170  167                                                                
CONECT  171  167                                                                
CONECT  172  167                                                                
CONECT  173  168                                                                
CONECT  174  168                                                                
CONECT  175  168                                                                
