# Supplementary material for: Accurate de novo design of membrane-traversing macrocycles
Source: Cell. 2022 Sep 15;185(19):3520–3532.e26. doi: 10.1016/j.cell.2022.07.019 (PMC9490236; doi:10.1016/j.cell.2022.07.019)
Supplement: Data S2. Amino acid sequences and computational models, related to Figures 1 and 3 [file mmc6.zip › Supplemental_Data_File_2/design_models/11-mers/D11.6.pdb]

HEADER                                            13-FEB-20   XXXX              
EXPDTA    THEORETICAL MODEL                                                     
REMARK 220                                                                      
REMARK 220 EXPERIMENTAL DETAILS                                                 
REMARK 220  EXPERIMENT TYPE                : THEORETICAL MODELLING              
REMARK 220  DATE OF DATA COLLECTION        : 13-FEB-20                          
REMARK 220                                                                      
REMARK 220 REMARK: MODEL GENERATED BY ROSETTA                                   
REMARK 220  VERSION 2019.50.post.dev+96.master.4bb7883abb1                      
LINK         N   VAL A   1                 C   PRO A  11                  1.33  
ATOM      1  N   VAL A   1      -5.507   4.373 -10.284  1.00  0.00           N  
ATOM      2  CA  VAL A   1      -5.003   3.340  -9.388  1.00  0.00           C  
ATOM      3  C   VAL A   1      -4.288   3.984  -8.176  1.00  0.00           C  
ATOM      4  O   VAL A   1      -3.060   4.041  -8.126  1.00  0.00           O  
ATOM      5  CB  VAL A   1      -4.011   2.402 -10.089  1.00  0.00           C  
ATOM      6  CG1 VAL A   1      -3.626   1.244  -9.126  1.00  0.00           C  
ATOM      7  CG2 VAL A   1      -4.632   1.865 -11.354  1.00  0.00           C  
ATOM      8  H   VAL A   1      -4.868   5.068 -10.643  1.00  0.00           H  
ATOM      9  HA  VAL A   1      -5.831   2.711  -9.070  1.00  0.00           H  
ATOM     10  HB  VAL A   1      -3.101   2.949 -10.336  1.00  0.00           H  
ATOM     11 1HG1 VAL A   1      -2.919   0.585  -9.624  1.00  0.00           H  
ATOM     12 2HG1 VAL A   1      -3.175   1.613  -8.215  1.00  0.00           H  
ATOM     13 3HG1 VAL A   1      -4.522   0.683  -8.868  1.00  0.00           H  
ATOM     14 1HG2 VAL A   1      -3.929   1.200 -11.849  1.00  0.00           H  
ATOM     15 2HG2 VAL A   1      -5.541   1.318 -11.106  1.00  0.00           H  
ATOM     16 3HG2 VAL A   1      -4.875   2.683 -12.021  1.00  0.00           H  
ATOM     17  N   LEU A   2      -5.016   4.516  -7.105  1.00  0.00           N  
ATOM     18  CA  LEU A   2      -4.238   5.204  -5.997  1.00  0.00           C  
ATOM     19  C   LEU A   2      -3.199   4.254  -5.329  1.00  0.00           C  
ATOM     20  O   LEU A   2      -2.032   4.681  -5.209  1.00  0.00           O  
ATOM     21  CB  LEU A   2      -5.100   5.884  -4.851  1.00  0.00           C  
ATOM     22  CG  LEU A   2      -4.288   6.623  -3.625  1.00  0.00           C  
ATOM     23  CD1 LEU A   2      -3.421   7.815  -4.199  1.00  0.00           C  
ATOM     24  CD2 LEU A   2      -5.307   7.114  -2.540  1.00  0.00           C  
ATOM     25  CN  LEU A   2      -6.529   4.614  -7.160  1.00  0.00           C  
ATOM     26  HA  LEU A   2      -3.687   6.030  -6.463  1.00  0.00           H  
ATOM     27 1HB  LEU A   2      -5.735   6.648  -5.321  1.00  0.00           H  
ATOM     28 2HB  LEU A   2      -5.753   5.162  -4.387  1.00  0.00           H  
ATOM     29  HG  LEU A   2      -3.604   5.907  -3.149  1.00  0.00           H  
ATOM     30 1HD1 LEU A   2      -2.874   8.304  -3.389  1.00  0.00           H  
ATOM     31 2HD1 LEU A   2      -2.689   7.450  -4.932  1.00  0.00           H  
ATOM     32 3HD1 LEU A   2      -4.072   8.538  -4.681  1.00  0.00           H  
ATOM     33 1HD2 LEU A   2      -4.771   7.591  -1.713  1.00  0.00           H  
ATOM     34 2HD2 LEU A   2      -6.010   7.839  -2.969  1.00  0.00           H  
ATOM     35 3HD2 LEU A   2      -5.871   6.263  -2.146  1.00  0.00           H  
ATOM     36 1HN  LEU A   2      -7.010   4.767  -6.207  1.00  0.00           H  
ATOM     37 2HN  LEU A   2      -6.818   5.435  -7.794  1.00  0.00           H  
ATOM     38 3HN  LEU A   2      -6.966   3.713  -7.564  1.00  0.00           H  
ATOM     39  N   DLE A   3      -3.574   2.977  -4.865  1.00  0.00           N  
ATOM     40  CA  DLE A   3      -2.605   2.098  -4.121  1.00  0.00           C  
ATOM     41  C   DLE A   3      -1.259   1.788  -4.840  1.00  0.00           C  
ATOM     42  O   DLE A   3      -0.431   1.070  -4.262  1.00  0.00           O  
ATOM     43  CB  DLE A   3      -2.345   2.742  -2.704  1.00  0.00           C  
ATOM     44  CG  DLE A   3      -3.652   2.907  -1.712  1.00  0.00           C  
ATOM     45  CD1 DLE A   3      -3.314   3.914  -0.557  1.00  0.00           C  
ATOM     46  CD2 DLE A   3      -4.084   1.500  -1.143  1.00  0.00           C  
ATOM     47  CN  DLE A   3      -4.940   2.367  -5.063  1.00  0.00           C  
ATOM     48  HA  DLE A   3      -3.049   1.112  -3.940  1.00  0.00           H  
ATOM     49 1HB  DLE A   3      -1.934   3.728  -2.852  1.00  0.00           H  
ATOM     50 2HB  DLE A   3      -1.587   2.152  -2.166  1.00  0.00           H  
ATOM     51  HG  DLE A   3      -4.492   3.337  -2.282  1.00  0.00           H  
ATOM     52 1HD1 DLE A   3      -4.185   4.046   0.091  1.00  0.00           H  
ATOM     53 2HD1 DLE A   3      -3.046   4.886  -0.972  1.00  0.00           H  
ATOM     54 3HD1 DLE A   3      -2.480   3.542   0.044  1.00  0.00           H  
ATOM     55 1HD2 DLE A   3      -4.958   1.613  -0.496  1.00  0.00           H  
ATOM     56 2HD2 DLE A   3      -3.270   1.057  -0.561  1.00  0.00           H  
ATOM     57 3HD2 DLE A   3      -4.343   0.822  -1.954  1.00  0.00           H  
ATOM     58 1HN  DLE A   3      -5.147   1.517  -4.421  1.00  0.00           H  
ATOM     59 2HN  DLE A   3      -5.722   3.072  -4.868  1.00  0.00           H  
ATOM     60 3HN  DLE A   3      -5.023   2.032  -6.089  1.00  0.00           H  
ATOM     61  N   ALA A   4      -1.035   2.269  -6.106  1.00  0.00           N  
ATOM     62  CA  ALA A   4       0.213   2.045  -6.846  1.00  0.00           C  
ATOM     63  C   ALA A   4       1.344   2.925  -6.293  1.00  0.00           C  
ATOM     64  O   ALA A   4       2.520   2.576  -6.410  1.00  0.00           O  
ATOM     65  CB  ALA A   4      -0.027   2.383  -8.291  1.00  0.00           C  
ATOM     66  H   ALA A   4      -1.735   2.857  -6.575  1.00  0.00           H  
ATOM     67  HA  ALA A   4       0.510   0.998  -6.760  1.00  0.00           H  
ATOM     68 1HB  ALA A   4       0.882   2.231  -8.864  1.00  0.00           H  
ATOM     69 2HB  ALA A   4      -0.815   1.762  -8.688  1.00  0.00           H  
ATOM     70 3HB  ALA A   4      -0.320   3.404  -8.329  1.00  0.00           H  
ATOM     71  N   DIL A   5       0.985   4.058  -5.687  1.00  0.00           N  
ATOM     72  CA  DIL A   5       1.966   4.982  -5.138  1.00  0.00           C  
ATOM     73  C   DIL A   5       2.800   5.623  -6.258  1.00  0.00           C  
ATOM     74  O   DIL A   5       2.234   6.162  -7.214  1.00  0.00           O  
ATOM     75  CB  DIL A   5       1.233   6.045  -4.288  1.00  0.00           C  
ATOM     76  CG1 DIL A   5       0.598   5.329  -3.068  1.00  0.00           C  
ATOM     77  CG2 DIL A   5       2.157   7.192  -3.885  1.00  0.00           C  
ATOM     78  CD1 DIL A   5      -0.398   6.160  -2.273  1.00  0.00           C  
ATOM     79  H   DIL A   5      -0.012   4.304  -5.623  1.00  0.00           H  
ATOM     80  HA  DIL A   5       2.584   4.422  -4.456  1.00  0.00           H  
ATOM     81  HB  DIL A   5       0.405   6.453  -4.878  1.00  0.00           H  
ATOM     82 1HG1 DIL A   5       1.396   5.017  -2.400  1.00  0.00           H  
ATOM     83 2HG1 DIL A   5       0.097   4.443  -3.428  1.00  0.00           H  
ATOM     84 1HG2 DIL A   5       1.610   7.926  -3.309  1.00  0.00           H  
ATOM     85 2HG2 DIL A   5       2.541   7.675  -4.770  1.00  0.00           H  
ATOM     86 3HG2 DIL A   5       2.984   6.811  -3.292  1.00  0.00           H  
ATOM     87 1HD1 DIL A   5      -0.784   5.562  -1.452  1.00  0.00           H  
ATOM     88 2HD1 DIL A   5      -1.212   6.446  -2.927  1.00  0.00           H  
ATOM     89 3HD1 DIL A   5       0.074   7.045  -1.872  1.00  0.00           H  
ATOM     90  N   DPR A   6       4.151   5.571  -6.208  1.00  0.00           N  
ATOM     91  CA  DPR A   6       4.965   6.137  -7.245  1.00  0.00           C  
ATOM     92  C   DPR A   6       4.638   7.616  -7.336  1.00  0.00           C  
ATOM     93  O   DPR A   6       4.270   8.216  -6.333  1.00  0.00           O  
ATOM     94  CB  DPR A   6       6.400   5.906  -6.738  1.00  0.00           C  
ATOM     95  CG  DPR A   6       6.277   4.741  -5.775  1.00  0.00           C  
ATOM     96  CD  DPR A   6       4.897   4.891  -5.135  1.00  0.00           C  
ATOM     97  HA  DPR A   6       4.746   5.589  -8.171  1.00  0.00           H  
ATOM     98 1HB  DPR A   6       6.784   6.820  -6.257  1.00  0.00           H  
ATOM     99 2HB  DPR A   6       7.074   5.677  -7.574  1.00  0.00           H  
ATOM    100 1HG  DPR A   6       7.092   4.772  -5.035  1.00  0.00           H  
ATOM    101 2HG  DPR A   6       6.382   3.789  -6.319  1.00  0.00           H  
ATOM    102 1HD  DPR A   6       4.915   5.490  -4.214  1.00  0.00           H  
ATOM    103 2HD  DPR A   6       4.533   3.864  -4.979  1.00  0.00           H  
ATOM    104  N   PRO A   7       4.830   8.242  -8.491  1.00  0.00           N  
ATOM    105  CA  PRO A   7       4.604   9.650  -8.780  1.00  0.00           C  
ATOM    106  C   PRO A   7       3.166  10.125  -8.491  1.00  0.00           C  
ATOM    107  O   PRO A   7       2.907  11.327  -8.580  1.00  0.00           O  
ATOM    108  CB  PRO A   7       4.869   9.705 -10.295  1.00  0.00           C  
ATOM    109  CG  PRO A   7       5.774   8.549 -10.587  1.00  0.00           C  
ATOM    110  CD  PRO A   7       5.328   7.469  -9.655  1.00  0.00           C  
ATOM    111  HA  PRO A   7       5.332  10.259  -8.224  1.00  0.00           H  
ATOM    112 1HB  PRO A   7       3.914   9.646 -10.839  1.00  0.00           H  
ATOM    113 2HB  PRO A   7       5.322  10.673 -10.556  1.00  0.00           H  
ATOM    114 1HG  PRO A   7       5.686   8.260 -11.647  1.00  0.00           H  
ATOM    115 2HG  PRO A   7       6.823   8.841 -10.426  1.00  0.00           H  
ATOM    116 1HD  PRO A   7       4.522   6.864 -10.101  1.00  0.00           H  
ATOM    117 2HD  PRO A   7       6.208   6.874  -9.404  1.00  0.00           H  
ATOM    118  N   DPH A   8       2.215   9.217  -8.209  1.00  0.00           N  
ATOM    119  CA  DPH A   8       0.847   9.648  -7.977  1.00  0.00           C  
ATOM    120  C   DPH A   8      -0.102   8.423  -7.983  1.00  0.00           C  
ATOM    121  O   DPH A   8      -0.253   7.816  -6.921  1.00  0.00           O  
ATOM    122  CB  DPH A   8       0.698  10.371  -6.648  1.00  0.00           C  
ATOM    123  CG  DPH A   8      -0.669  10.962  -6.501  1.00  0.00           C  
ATOM    124  CD1 DPH A   8      -1.067  12.008  -7.333  1.00  0.00           C  
ATOM    125  CD2 DPH A   8      -1.551  10.506  -5.552  1.00  0.00           C  
ATOM    126  CE1 DPH A   8      -2.317  12.566  -7.222  1.00  0.00           C  
ATOM    127  CE2 DPH A   8      -2.808  11.077  -5.434  1.00  0.00           C  
ATOM    128  CZ  DPH A   8      -3.188  12.101  -6.274  1.00  0.00           C  
ATOM    129  H   DPH A   8       2.407   8.212  -8.117  1.00  0.00           H  
ATOM    130  HA  DPH A   8       0.585  10.367  -8.745  1.00  0.00           H  
ATOM    131 1HB  DPH A   8       1.430  11.171  -6.567  1.00  0.00           H  
ATOM    132 2HB  DPH A   8       0.875   9.675  -5.827  1.00  0.00           H  
ATOM    133  HD1 DPH A   8      -0.371  12.385  -8.086  1.00  0.00           H  
ATOM    134  HD2 DPH A   8      -1.243   9.687  -4.894  1.00  0.00           H  
ATOM    135  HE1 DPH A   8      -2.615  13.381  -7.883  1.00  0.00           H  
ATOM    136  HE2 DPH A   8      -3.503  10.722  -4.679  1.00  0.00           H  
ATOM    137  HZ  DPH A   8      -4.178  12.545  -6.179  1.00  0.00           H  
ATOM    138  N   DAL A   9      -0.762   8.049  -9.147  1.00  0.00           N  
ATOM    139  CA  DAL A   9      -1.637   6.818  -9.156  1.00  0.00           C  
ATOM    140  C   DAL A   9      -2.956   7.140  -9.934  1.00  0.00           C  
ATOM    141  O   DAL A   9      -3.269   6.434 -10.913  1.00  0.00           O  
ATOM    142  CB  DAL A   9      -0.842   5.651  -9.778  1.00  0.00           C  
ATOM    143  CN  DAL A   9      -0.532   8.790 -10.458  1.00  0.00           C  
ATOM    144  HA  DAL A   9      -1.906   6.513  -8.132  1.00  0.00           H  
ATOM    145 1HB  DAL A   9      -1.442   4.752  -9.798  1.00  0.00           H  
ATOM    146 2HB  DAL A   9       0.061   5.474  -9.178  1.00  0.00           H  
ATOM    147 3HB  DAL A   9      -0.543   5.882 -10.800  1.00  0.00           H  
ATOM    148 1HN  DAL A   9      -0.957   8.296 -11.327  1.00  0.00           H  
ATOM    149 2HN  DAL A   9       0.529   8.895 -10.653  1.00  0.00           H  
ATOM    150 3HN  DAL A   9      -0.980   9.776 -10.388  1.00  0.00           H  
ATOM    151  N   DLE A  10      -3.749   8.239  -9.538  1.00  0.00           N  
ATOM    152  CA  DLE A  10      -4.918   8.611 -10.421  1.00  0.00           C  
ATOM    153  C   DLE A  10      -5.949   7.451 -10.384  1.00  0.00           C  
ATOM    154  O   DLE A  10      -6.480   7.191  -9.300  1.00  0.00           O  
ATOM    155  CB  DLE A  10      -5.642   9.971 -10.057  1.00  0.00           C  
ATOM    156  CG  DLE A  10      -4.761  11.373 -10.163  1.00  0.00           C  
ATOM    157  CD1 DLE A  10      -5.656  12.581  -9.705  1.00  0.00           C  
ATOM    158  CD2 DLE A  10      -4.198  11.576 -11.620  1.00  0.00           C  
ATOM    159  CN  DLE A  10      -3.502   8.943  -8.218  1.00  0.00           C  
ATOM    160  HA  DLE A  10      -4.516   8.764 -11.420  1.00  0.00           H  
ATOM    161 1HB  DLE A  10      -6.080   9.903  -9.057  1.00  0.00           H  
ATOM    162 2HB  DLE A  10      -6.488  10.096 -10.751  1.00  0.00           H  
ATOM    163  HG  DLE A  10      -3.919  11.329  -9.478  1.00  0.00           H  
ATOM    164 1HD1 DLE A  10      -5.078  13.510  -9.740  1.00  0.00           H  
ATOM    165 2HD1 DLE A  10      -6.000  12.424  -8.679  1.00  0.00           H  
ATOM    166 3HD1 DLE A  10      -6.527  12.684 -10.360  1.00  0.00           H  
ATOM    167 1HD2 DLE A  10      -3.614  12.498 -11.664  1.00  0.00           H  
ATOM    168 2HD2 DLE A  10      -5.019  11.642 -12.341  1.00  0.00           H  
ATOM    169 3HD2 DLE A  10      -3.547  10.748 -11.899  1.00  0.00           H  
ATOM    170 1HN  DLE A  10      -4.378   9.401  -7.787  1.00  0.00           H  
ATOM    171 2HN  DLE A  10      -2.758   9.711  -8.345  1.00  0.00           H  
ATOM    172 3HN  DLE A  10      -3.143   8.250  -7.471  1.00  0.00           H  
ATOM    173  N   PRO A  11      -6.272   6.728 -11.531  1.00  0.00           N  
ATOM    174  CA  PRO A  11      -7.181   5.570 -11.595  1.00  0.00           C  
ATOM    175  C   PRO A  11      -6.786   4.424 -10.642  1.00  0.00           C  
ATOM    176  O   PRO A  11      -7.625   3.614 -10.248  1.00  0.00           O  
ATOM    177  CB  PRO A  11      -7.014   5.102 -13.053  1.00  0.00           C  
ATOM    178  CG  PRO A  11      -6.595   6.315 -13.828  1.00  0.00           C  
ATOM    179  CD  PRO A  11      -5.702   7.073 -12.904  1.00  0.00           C  
ATOM    180  HA  PRO A  11      -8.215   5.896 -11.406  1.00  0.00           H  
ATOM    181 1HB  PRO A  11      -6.267   4.300 -13.099  1.00  0.00           H  
ATOM    182 2HB  PRO A  11      -7.959   4.672 -13.416  1.00  0.00           H  
ATOM    183 1HG  PRO A  11      -6.081   6.010 -14.754  1.00  0.00           H  
ATOM    184 2HG  PRO A  11      -7.480   6.893 -14.134  1.00  0.00           H  
ATOM    185 1HD  PRO A  11      -4.657   6.725 -12.993  1.00  0.00           H  
ATOM    186 2HD  PRO A  11      -5.806   8.147 -13.137  1.00  0.00           H  
TER                                                                             
CONECT    3   17                                                                
CONECT   17    3   18   25                                                      
CONECT   18   17   19   21   26                                                 
CONECT   19   18   20   39                                                      
CONECT   20   19                                                                
CONECT   21   18   22   27   28                                                 
CONECT   22   21   23   24   29                                                 
CONECT   23   22   30   31   32                                                 
CONECT   24   22   33   34   35                                                 
CONECT   25   17   36   37   38                                                 
CONECT   26   18                                                                
CONECT   27   21                                                                
CONECT   28   21                                                                
CONECT   29   22                                                                
CONECT   30   23                                                                
CONECT   31   23                                                                
CONECT   32   23                                                                
CONECT   33   24                                                                
CONECT   34   24                                                                
CONECT   35   24                                                                
CONECT   36   25                                                                
CONECT   37   25                                                                
CONECT   38   25                                                                
CONECT   39   19   40   47                                                      
CONECT   40   39   41   43   48                                                 
CONECT   41   40   42   61                                                      
CONECT   42   41                                                                
CONECT   43   40   44   49   50                                                 
CONECT   44   43   45   46   51                                                 
CONECT   45   44   52   53   54                                                 
CONECT   46   44   55   56   57                                                 
CONECT   47   39   58   59   60                                                 
CONECT   48   40                                                                
CONECT   49   43                                                                
CONECT   50   43                                                                
CONECT   51   44                                                                
CONECT   52   45                                                                
CONECT   53   45                                                                
CONECT   54   45                                                                
CONECT   55   46                                                                
CONECT   56   46                                                                
CONECT   57   46                                                                
CONECT   58   47                                                                
CONECT   59   47                                                                
CONECT   60   47                                                                
CONECT   61   41                                                                
CONECT   63   71                                                                
CONECT   71   63   72   79                                                      
CONECT   72   71   73   75   80                                                 
CONECT   73   72   74   90                                                      
CONECT   74   73                                                                
CONECT   75   72   76   77   81                                                 
CONECT   76   75   78   82   83                                                 
CONECT   77   75   84   85   86                                                 
CONECT   78   76   87   88   89                                                 
CONECT   79   71                                                                
CONECT   80   72                                                                
CONECT   81   75                                                                
CONECT   82   76                                                                
CONECT   83   76                                                                
CONECT   84   77                                                                
CONECT   85   77                                                                
CONECT   86   77                                                                
CONECT   87   78                                                                
CONECT   88   78                                                                
CONECT   89   78                                                                
CONECT   90   73   91   96                                                      
CONECT   91   90   92   94   97                                                 
CONECT   92   91   93  104                                                      
CONECT   93   92                                                                
CONECT   94   91   95   98   99                                                 
CONECT   95   94   96  100  101                                                 
CONECT   96   90   95  102  103                                                 
CONECT   97   91                                                                
CONECT   98   94                                                                
CONECT   99   94                                                                
CONECT  100   95                                                                
CONECT  101   95                                                                
CONECT  102   96                                                                
CONECT  103   96                                                                
CONECT  104   92                                                                
CONECT  106  118                                                                
CONECT  118  106  119  129                                                      
CONECT  119  118  120  122  130                                                 
CONECT  120  119  121  138                                                      
CONECT  121  120                                                                
CONECT  122  119  123  131  132                                                 
CONECT  123  122  124  125                                                      
CONECT  124  123  126  133                                                      
CONECT  125  123  127  134                                                      
CONECT  126  124  128  135                                                      
CONECT  127  125  128  136                                                      
CONECT  128  126  127  137                                                      
CONECT  129  118                                                                
CONECT  130  119                                                                
CONECT  131  122                                                                
CONECT  132  122                                                                
CONECT  133  124                                                                
CONECT  134  125                                                                
CONECT  135  126                                                                
CONECT  136  127                                                                
CONECT  137  128                                                                
CONECT  138  120  139  143                                                      
CONECT  139  138  140  142  144                                                 
CONECT  140  139  141  151                                                      
CONECT  141  140                                                                
CONECT  142  139  145  146  147                                                 
CONECT  143  138  148  149  150                                                 
CONECT  144  139                                                                
CONECT  145  142                                                                
CONECT  146  142                                                                
CONECT  147  142                                                                
CONECT  148  143                                                                
CONECT  149  143                                                                
CONECT  150  143                                                                
CONECT  151  140  152  159                                                      
CONECT  152  151  153  155  160                                                 
CONECT  153  152  154  173                                                      
CONECT  154  153                                                                
CONECT  155  152  156  161  162                                                 
CONECT  156  155  157  158  163                                                 
CONECT  157  156  164  165  166                                                 
CONECT  158  156  167  168  169                                                 
CONECT  159  151  170  171  172                                                 
CONECT  160  152                                                                
CONECT  161  155                                                                
CONECT  162  155                                                                
CONECT  163  156                                                                
CONECT  164  157                                                                
CONECT  165  157                                                                
CONECT  166  157                                                                
CONECT  167  158                                                                
CONECT  168  158                                                                
CONECT  169  158                                                                
CONECT  170  159                                                                
CONECT  171  159                                                                
CONECT  172  159                                                                
CONECT  173  153                                                                
C6s 0
end_unsatselection_count 0
nme_count 4
nme_count2 4
oversat 0
score 6.385
silent_score 6.385
time 59
total_hbonds -4
