# Supplementary material for: Accurate de novo design of membrane-traversing macrocycles
Source: Cell. 2022 Sep 15;185(19):3520–3532.e26. doi: 10.1016/j.cell.2022.07.019 (PMC9490236; doi:10.1016/j.cell.2022.07.019)
Supplement: Data S2. Amino acid sequences and computational models, related to Figures 1 and 3 [file mmc6.zip › Supplemental_Data_File_2/design_models/11-mers/D11.4.pdb]

LINK         N   VAL A   1                 C   DPR A  11                  1.33  
ATOM      1  N   VAL A   1       0.000   0.000   0.000  1.00  0.00           N  
ATOM      2  CA  VAL A   1       1.458   0.000   0.000  1.00  0.00           C  
ATOM      3  C   VAL A   1       2.009   0.931  -1.074  1.00  0.00           C  
ATOM      4  O   VAL A   1       1.326   1.241  -2.050  1.00  0.00           O  
ATOM      5  CB  VAL A   1       1.992  -1.426  -0.236  1.00  0.00           C  
ATOM      6  CG1 VAL A   1       1.495  -2.367   0.850  1.00  0.00           C  
ATOM      7  CG2 VAL A   1       1.569  -1.915  -1.613  1.00  0.00           C  
ATOM      8  H   VAL A   1      -0.492  -0.181  -0.863  1.00  0.00           H  
ATOM      9  HA  VAL A   1       1.804   0.355   0.972  1.00  0.00           H  
ATOM     10  HB  VAL A   1       3.081  -1.409  -0.174  1.00  0.00           H  
ATOM     11 1HG1 VAL A   1       1.881  -3.369   0.667  1.00  0.00           H  
ATOM     12 2HG1 VAL A   1       1.839  -2.017   1.822  1.00  0.00           H  
ATOM     13 3HG1 VAL A   1       0.405  -2.393   0.838  1.00  0.00           H  
ATOM     14 1HG2 VAL A   1       1.950  -2.923  -1.772  1.00  0.00           H  
ATOM     15 2HG2 VAL A   1       0.480  -1.925  -1.675  1.00  0.00           H  
ATOM     16 3HG2 VAL A   1       1.972  -1.249  -2.375  1.00  0.00           H  
ATOM     17  N   PRO A   2       3.248   1.373  -0.887  1.00  0.00           N  
ATOM     18  CA  PRO A   2       3.909   2.233  -1.860  1.00  0.00           C  
ATOM     19  C   PRO A   2       3.844   1.632  -3.259  1.00  0.00           C  
ATOM     20  O   PRO A   2       4.085   0.439  -3.445  1.00  0.00           O  
ATOM     21  CB  PRO A   2       5.347   2.301  -1.339  1.00  0.00           C  
ATOM     22  CG  PRO A   2       5.210   2.141   0.137  1.00  0.00           C  
ATOM     23  CD  PRO A   2       4.121   1.115   0.302  1.00  0.00           C  
ATOM     24  HA  PRO A   2       3.393   3.194  -1.879  1.00  0.00           H  
ATOM     25 1HB  PRO A   2       5.952   1.506  -1.800  1.00  0.00           H  
ATOM     26 2HB  PRO A   2       5.806   3.259  -1.623  1.00  0.00           H  
ATOM     27 1HG  PRO A   2       6.166   1.817   0.574  1.00  0.00           H  
ATOM     28 2HG  PRO A   2       4.958   3.105   0.602  1.00  0.00           H  
ATOM     29 1HD  PRO A   2       4.558   0.106   0.269  1.00  0.00           H  
ATOM     30 2HD  PRO A   2       3.602   1.281   1.258  1.00  0.00           H  
ATOM     31  N   DPR A   3       3.521   2.467  -4.241  1.00  0.00           N  
ATOM     32  CA  DPR A   3       3.448   2.026  -5.629  1.00  0.00           C  
ATOM     33  C   DPR A   3       2.097   1.393  -5.935  1.00  0.00           C  
ATOM     34  O   DPR A   3       1.616   1.450  -7.066  1.00  0.00           O  
ATOM     35  CB  DPR A   3       3.655   3.325  -6.415  1.00  0.00           C  
ATOM     36  CG  DPR A   3       2.985   4.365  -5.583  1.00  0.00           C  
ATOM     37  CD  DPR A   3       3.280   3.958  -4.164  1.00  0.00           C  
ATOM     38  HA  DPR A   3       4.263   1.313  -5.824  1.00  0.00           H  
ATOM     39 1HB  DPR A   3       3.214   3.231  -7.419  1.00  0.00           H  
ATOM     40 2HB  DPR A   3       4.730   3.515  -6.551  1.00  0.00           H  
ATOM     41 1HG  DPR A   3       1.907   4.389  -5.801  1.00  0.00           H  
ATOM     42 2HG  DPR A   3       3.381   5.362  -5.829  1.00  0.00           H  
ATOM     43 1HD  DPR A   3       2.412   4.186  -3.529  1.00  0.00           H  
ATOM     44 2HD  DPR A   3       4.172   4.493  -3.807  1.00  0.00           H  
ATOM     45  N   LEU A   4       1.489   0.788  -4.919  1.00  0.00           N  
ATOM     46  CA  LEU A   4       0.184   0.157  -5.074  1.00  0.00           C  
ATOM     47  C   LEU A   4      -0.759   0.557  -3.947  1.00  0.00           C  
ATOM     48  O   LEU A   4      -1.011  -0.225  -3.030  1.00  0.00           O  
ATOM     49  CB  LEU A   4       0.335  -1.369  -5.108  1.00  0.00           C  
ATOM     50  CG  LEU A   4       1.146  -1.932  -6.281  1.00  0.00           C  
ATOM     51  CD1 LEU A   4       1.419  -3.411  -6.047  1.00  0.00           C  
ATOM     52  CD2 LEU A   4       0.380  -1.716  -7.578  1.00  0.00           C  
ATOM     53  H   LEU A   4       1.942   0.766  -4.017  1.00  0.00           H  
ATOM     54  HA  LEU A   4      -0.261   0.507  -6.007  1.00  0.00           H  
ATOM     55 1HB  LEU A   4       0.818  -1.690  -4.186  1.00  0.00           H  
ATOM     56 2HB  LEU A   4      -0.659  -1.815  -5.147  1.00  0.00           H  
ATOM     57  HG  LEU A   4       2.107  -1.420  -6.338  1.00  0.00           H  
ATOM     58 1HD1 LEU A   4       1.996  -3.812  -6.881  1.00  0.00           H  
ATOM     59 2HD1 LEU A   4       1.985  -3.535  -5.123  1.00  0.00           H  
ATOM     60 3HD1 LEU A   4       0.475  -3.948  -5.969  1.00  0.00           H  
ATOM     61 1HD2 LEU A   4       0.957  -2.116  -8.412  1.00  0.00           H  
ATOM     62 2HD2 LEU A   4      -0.581  -2.229  -7.523  1.00  0.00           H  
ATOM     63 3HD2 LEU A   4       0.214  -0.650  -7.730  1.00  0.00           H  
ATOM     64  N   DIL A   5      -1.276   1.778  -4.020  1.00  0.00           N  
ATOM     65  CA  DIL A   5      -1.918   2.409  -2.871  1.00  0.00           C  
ATOM     66  C   DIL A   5      -1.350   3.798  -2.617  1.00  0.00           C  
ATOM     67  O   DIL A   5      -1.165   4.583  -3.547  1.00  0.00           O  
ATOM     68  CB  DIL A   5      -3.441   2.507  -3.079  1.00  0.00           C  
ATOM     69  CG1 DIL A   5      -4.050   1.111  -3.232  1.00  0.00           C  
ATOM     70  CG2 DIL A   5      -4.089   3.249  -1.920  1.00  0.00           C  
ATOM     71  CD1 DIL A   5      -5.560   1.108  -3.307  1.00  0.00           C  
ATOM     72  CN  DIL A   5      -1.199   2.503  -5.272  1.00  0.00           C  
ATOM     73  HA  DIL A   5      -1.729   1.797  -1.990  1.00  0.00           H  
ATOM     74  HB  DIL A   5      -3.648   3.045  -4.003  1.00  0.00           H  
ATOM     75 1HG1 DIL A   5      -3.748   0.488  -2.391  1.00  0.00           H  
ATOM     76 2HG1 DIL A   5      -3.664   0.643  -4.139  1.00  0.00           H  
ATOM     77 1HG2 DIL A   5      -5.165   3.309  -2.082  1.00  0.00           H  
ATOM     78 2HG2 DIL A   5      -3.675   4.255  -1.855  1.00  0.00           H  
ATOM     79 3HG2 DIL A   5      -3.891   2.715  -0.990  1.00  0.00           H  
ATOM     80 1HD1 DIL A   5      -5.917   0.084  -3.416  1.00  0.00           H  
ATOM     81 2HD1 DIL A   5      -5.883   1.698  -4.165  1.00  0.00           H  
ATOM     82 3HD1 DIL A   5      -5.970   1.539  -2.395  1.00  0.00           H  
ATOM     83 1HN  DIL A   5      -1.674   3.475  -5.203  1.00  0.00           H  
ATOM     84 2HN  DIL A   5      -1.687   1.938  -6.052  1.00  0.00           H  
ATOM     85 3HN  DIL A   5      -0.157   2.637  -5.532  1.00  0.00           H  
ATOM     86  N   DIL A   6      -1.076   4.096  -1.352  1.00  0.00           N  
ATOM     87  CA  DIL A   6      -0.623   5.425  -0.959  1.00  0.00           C  
ATOM     88  C   DIL A   6      -1.789   6.400  -0.869  1.00  0.00           C  
ATOM     89  O   DIL A   6      -2.782   6.134  -0.191  1.00  0.00           O  
ATOM     90  CB  DIL A   6       0.112   5.378   0.393  1.00  0.00           C  
ATOM     91  CG1 DIL A   6       1.355   4.489   0.293  1.00  0.00           C  
ATOM     92  CG2 DIL A   6       0.492   6.780   0.842  1.00  0.00           C  
ATOM     93  CD1 DIL A   6       1.955   4.126   1.633  1.00  0.00           C  
ATOM     94  H   DIL A   6      -1.183   3.383  -0.645  1.00  0.00           H  
ATOM     95  HA  DIL A   6       0.069   5.792  -1.715  1.00  0.00           H  
ATOM     96  HB  DIL A   6      -0.537   4.929   1.144  1.00  0.00           H  
ATOM     97 1HG1 DIL A   6       2.118   4.996  -0.296  1.00  0.00           H  
ATOM     98 2HG1 DIL A   6       1.101   3.565  -0.227  1.00  0.00           H  
ATOM     99 1HG2 DIL A   6       1.011   6.728   1.798  1.00  0.00           H  
ATOM    100 2HG2 DIL A   6      -0.409   7.383   0.950  1.00  0.00           H  
ATOM    101 3HG2 DIL A   6       1.146   7.236   0.098  1.00  0.00           H  
ATOM    102 1HD1 DIL A   6       2.831   3.495   1.480  1.00  0.00           H  
ATOM    103 2HD1 DIL A   6       1.217   3.586   2.227  1.00  0.00           H  
ATOM    104 3HD1 DIL A   6       2.249   5.034   2.157  1.00  0.00           H  
ATOM    105  N   DPR A   7      -1.665   7.531  -1.556  1.00  0.00           N  
ATOM    106  CA  DPR A   7      -2.709   8.548  -1.552  1.00  0.00           C  
ATOM    107  C   DPR A   7      -3.145   8.886  -0.131  1.00  0.00           C  
ATOM    108  O   DPR A   7      -2.315   9.012   0.770  1.00  0.00           O  
ATOM    109  CB  DPR A   7      -2.030   9.740  -2.233  1.00  0.00           C  
ATOM    110  CG  DPR A   7      -1.080   9.118  -3.199  1.00  0.00           C  
ATOM    111  CD  DPR A   7      -0.533   7.923  -2.468  1.00  0.00           C  
ATOM    112  HA  DPR A   7      -3.576   8.155  -2.082  1.00  0.00           H  
ATOM    113 1HB  DPR A   7      -1.524  10.366  -1.481  1.00  0.00           H  
ATOM    114 2HB  DPR A   7      -2.784  10.374  -2.723  1.00  0.00           H  
ATOM    115 1HG  DPR A   7      -0.299   9.838  -3.481  1.00  0.00           H  
ATOM    116 2HG  DPR A   7      -1.608   8.843  -4.125  1.00  0.00           H  
ATOM    117 1HD  DPR A   7       0.346   8.224  -1.877  1.00  0.00           H  
ATOM    118 2HD  DPR A   7      -0.262   7.140  -3.192  1.00  0.00           H  
ATOM    119  N   PHE A   8      -4.451   9.030   0.063  1.00  0.00           N  
ATOM    120  CA  PHE A   8      -5.021   9.122   1.401  1.00  0.00           C  
ATOM    121  C   PHE A   8      -5.879   7.905   1.722  1.00  0.00           C  
ATOM    122  O   PHE A   8      -6.967   8.031   2.284  1.00  0.00           O  
ATOM    123  CB  PHE A   8      -5.861  10.394   1.537  1.00  0.00           C  
ATOM    124  CG  PHE A   8      -5.065  11.662   1.410  1.00  0.00           C  
ATOM    125  CD1 PHE A   8      -5.157  12.444   0.268  1.00  0.00           C  
ATOM    126  CD2 PHE A   8      -4.223  12.075   2.431  1.00  0.00           C  
ATOM    127  CE1 PHE A   8      -4.426  13.610   0.150  1.00  0.00           C  
ATOM    128  CE2 PHE A   8      -3.491  13.241   2.316  1.00  0.00           C  
ATOM    129  CZ  PHE A   8      -3.593  14.009   1.173  1.00  0.00           C  
ATOM    130  CN  PHE A   8      -5.332   9.096  -1.086  1.00  0.00           C  
ATOM    131  HA  PHE A   8      -4.203   9.165   2.123  1.00  0.00           H  
ATOM    132 1HB  PHE A   8      -6.636  10.401   0.772  1.00  0.00           H  
ATOM    133 2HB  PHE A   8      -6.357  10.400   2.506  1.00  0.00           H  
ATOM    134  HD1 PHE A   8      -5.816  12.128  -0.542  1.00  0.00           H  
ATOM    135  HD2 PHE A   8      -4.142  11.468   3.333  1.00  0.00           H  
ATOM    136  HE1 PHE A   8      -4.507  14.215  -0.753  1.00  0.00           H  
ATOM    137  HE2 PHE A   8      -2.834  13.555   3.126  1.00  0.00           H  
ATOM    138  HZ  PHE A   8      -3.016  14.928   1.081  1.00  0.00           H  
ATOM    139 1HN  PHE A   8      -6.297   9.515  -0.828  1.00  0.00           H  
ATOM    140 2HN  PHE A   8      -4.886   9.713  -1.853  1.00  0.00           H  
ATOM    141 3HN  PHE A   8      -5.472   8.096  -1.474  1.00  0.00           H  
ATOM    142  N   ILE A   9      -5.380   6.726   1.360  1.00  0.00           N  
ATOM    143  CA  ILE A   9      -6.120   5.487   1.565  1.00  0.00           C  
ATOM    144  C   ILE A   9      -5.322   4.505   2.413  1.00  0.00           C  
ATOM    145  O   ILE A   9      -5.858   3.886   3.333  1.00  0.00           O  
ATOM    146  CB  ILE A   9      -6.477   4.831   0.218  1.00  0.00           C  
ATOM    147  CG1 ILE A   9      -7.452   5.715  -0.564  1.00  0.00           C  
ATOM    148  CG2 ILE A   9      -7.069   3.448   0.441  1.00  0.00           C  
ATOM    149  CD1 ILE A   9      -7.658   5.277  -1.996  1.00  0.00           C  
ATOM    150  H   ILE A   9      -4.466   6.688   0.932  1.00  0.00           H  
ATOM    151  HA  ILE A   9      -7.045   5.719   2.091  1.00  0.00           H  
ATOM    152  HB  ILE A   9      -5.578   4.738  -0.391  1.00  0.00           H  
ATOM    153 1HG1 ILE A   9      -8.421   5.718  -0.065  1.00  0.00           H  
ATOM    154 2HG1 ILE A   9      -7.086   6.742  -0.572  1.00  0.00           H  
ATOM    155 1HG2 ILE A   9      -7.316   2.999  -0.521  1.00  0.00           H  
ATOM    156 2HG2 ILE A   9      -6.343   2.821   0.958  1.00  0.00           H  
ATOM    157 3HG2 ILE A   9      -7.972   3.531   1.045  1.00  0.00           H  
ATOM    158 1HD1 ILE A   9      -8.361   5.952  -2.486  1.00  0.00           H  
ATOM    159 2HD1 ILE A   9      -6.705   5.301  -2.525  1.00  0.00           H  
ATOM    160 3HD1 ILE A   9      -8.058   4.264  -2.013  1.00  0.00           H  
ATOM    161  N   DIL A  10      -4.039   4.365   2.101  1.00  0.00           N  
ATOM    162  CA  DIL A  10      -3.185   3.399   2.779  1.00  0.00           C  
ATOM    163  C   DIL A  10      -2.494   2.478   1.780  1.00  0.00           C  
ATOM    164  O   DIL A  10      -1.661   2.920   0.988  1.00  0.00           O  
ATOM    165  CB  DIL A  10      -2.124   4.110   3.640  1.00  0.00           C  
ATOM    166  CG1 DIL A  10      -2.798   4.996   4.692  1.00  0.00           C  
ATOM    167  CG2 DIL A  10      -1.208   3.094   4.304  1.00  0.00           C  
ATOM    168  CD1 DIL A  10      -1.837   5.885   5.448  1.00  0.00           C  
ATOM    169  H   DIL A  10      -3.645   4.947   1.374  1.00  0.00           H  
ATOM    170  HA  DIL A  10      -3.804   2.794   3.441  1.00  0.00           H  
ATOM    171  HB  DIL A  10      -1.526   4.768   3.011  1.00  0.00           H  
ATOM    172 1HG1 DIL A  10      -3.324   4.370   5.412  1.00  0.00           H  
ATOM    173 2HG1 DIL A  10      -3.542   5.632   4.209  1.00  0.00           H  
ATOM    174 1HG2 DIL A  10      -0.466   3.614   4.910  1.00  0.00           H  
ATOM    175 2HG2 DIL A  10      -0.705   2.504   3.538  1.00  0.00           H  
ATOM    176 3HG2 DIL A  10      -1.799   2.434   4.941  1.00  0.00           H  
ATOM    177 1HD1 DIL A  10      -2.388   6.484   6.174  1.00  0.00           H  
ATOM    178 2HD1 DIL A  10      -1.326   6.547   4.748  1.00  0.00           H  
ATOM    179 3HD1 DIL A  10      -1.105   5.269   5.967  1.00  0.00           H  
ATOM    180  N   DPR A  11      -2.843   1.198   1.824  1.00  0.00           N  
ATOM    181  CA  DPR A  11      -2.214   0.202   0.964  1.00  0.00           C  
ATOM    182  C   DPR A  11      -0.698   0.232   1.107  1.00  0.00           C  
ATOM    183  O   DPR A  11      -0.171   0.459   2.196  1.00  0.00           O  
ATOM    184  CB  DPR A  11      -2.804  -1.117   1.476  1.00  0.00           C  
ATOM    185  CG  DPR A  11      -4.135  -0.734   2.027  1.00  0.00           C  
ATOM    186  CD  DPR A  11      -3.900   0.603   2.679  1.00  0.00           C  
ATOM    187  HA  DPR A  11      -2.509   0.386  -0.078  1.00  0.00           H  
ATOM    188 1HB  DPR A  11      -2.141  -1.557   2.234  1.00  0.00           H  
ATOM    189 2HB  DPR A  11      -2.876  -1.842   0.652  1.00  0.00           H  
ATOM    190 1HG  DPR A  11      -4.486  -1.496   2.738  1.00  0.00           H  
ATOM    191 2HG  DPR A  11      -4.881  -0.684   1.219  1.00  0.00           H  
ATOM    192 1HD  DPR A  11      -3.549   0.451   3.710  1.00  0.00           H  
ATOM    193 2HD  DPR A  11      -4.832   1.187   2.668  1.00  0.00           H  
TER                                                                             
CONECT    1  182                                                                
CONECT   19   31                                                                
CONECT   31   19   32   37                                                      
CONECT   32   31   33   35   38                                                 
CONECT   33   32   34   45                                                      
CONECT   34   33                                                                
CONECT   35   32   36   39   40                                                 
CONECT   36   35   37   41   42                                                 
CONECT   37   31   36   43   44                                                 
CONECT   38   32                                                                
CONECT   39   35                                                                
CONECT   40   35                                                                
CONECT   41   36                                                                
CONECT   42   36                                                                
CONECT   43   37                                                                
CONECT   44   37                                                                
CONECT   45   33                                                                
CONECT   47   64                                                                
CONECT   64   47   65   72                                                      
CONECT   65   64   66   68   73                                                 
CONECT   66   65   67   86                                                      
CONECT   67   66                                                                
CONECT   68   65   69   70   74                                                 
CONECT   69   68   71   75   76                                                 
CONECT   70   68   77   78   79                                                 
CONECT   71   69   80   81   82                                                 
CONECT   72   64   83   84   85                                                 
CONECT   73   65                                                                
CONECT   74   68                                                                
CONECT   75   69                                                                
CONECT   76   69                                                                
CONECT   77   70                                                                
CONECT   78   70                                                                
CONECT   79   70                                                                
CONECT   80   71                                                                
CONECT   81   71                                                                
CONECT   82   71                                                                
CONECT   83   72                                                                
CONECT   84   72                                                                
CONECT   85   72                                                                
CONECT   86   66   87   94                                                      
CONECT   87   86   88   90   95                                                 
CONECT   88   87   89  105                                                      
CONECT   89   88                                                                
CONECT   90   87   91   92   96                                                 
CONECT   91   90   93   97   98                                                 
CONECT   92   90   99  100  101                                                 
CONECT   93   91  102  103  104                                                 
CONECT   94   86                                                                
CONECT   95   87                                                                
CONECT   96   90                                                                
CONECT   97   91                                                                
CONECT   98   91                                                                
CONECT   99   92                                                                
CONECT  100   92                                                                
CONECT  101   92                                                                
CONECT  102   93                                                                
CONECT  103   93                                                                
CONECT  104   93                                                                
CONECT  105   88  106  111                                                      
CONECT  106  105  107  109  112                                                 
CONECT  107  106  108  119                                                      
CONECT  108  107                                                                
CONECT  109  106  110  113  114                                                 
CONECT  110  109  111  115  116                                                 
CONECT  111  105  110  117  118                                                 
CONECT  112  106                                                                
CONECT  113  109                                                                
CONECT  114  109                                                                
CONECT  115  110                                                                
CONECT  116  110                                                                
CONECT  117  111                                                                
CONECT  118  111                                                                
CONECT  119  107  120  130                                                      
CONECT  120  119  121  123  131                                                 
CONECT  121  120  122  142                                                      
CONECT  122  121                                                                
CONECT  123  120  124  132  133                                                 
CONECT  124  123  125  126                                                      
CONECT  125  124  127  134                                                      
CONECT  126  124  128  135                                                      
CONECT  127  125  129  136                                                      
CONECT  128  126  129  137                                                      
CONECT  129  127  128  138                                                      
CONECT  130  119  139  140  141                                                 
CONECT  131  120                                                                
CONECT  132  123                                                                
CONECT  133  123                                                                
CONECT  134  125                                                                
CONECT  135  126                                                                
CONECT  136  127                                                                
CONECT  137  128                                                                
CONECT  138  129                                                                
CONECT  139  130                                                                
CONECT  140  130                                                                
CONECT  141  130                                                                
CONECT  142  121                                                                
CONECT  144  161                                                                
CONECT  161  144  162  169                                                      
CONECT  162  161  163  165  170                                                 
CONECT  163  162  164  180                                                      
CONECT  164  163                                                                
CONECT  165  162  166  167  171                                                 
CONECT  166  165  168  172  173                                                 
CONECT  167  165  174  175  176                                                 
CONECT  168  166  177  178  179                                                 
CONECT  169  161                                                                
CONECT  170  162                                                                
CONECT  171  165                                                                
CONECT  172  166                                                                
CONECT  173  166                                                                
CONECT  174  167                                                                
CONECT  175  167                                                                
CONECT  176  167                                                                
CONECT  177  168                                                                
CONECT  178  168                                                                
CONECT  179  168                                                                
CONECT  180  163  181  186                                                      
CONECT  181  180  182  184  187                                                 
CONECT  182    1  181  183                                                      
CONECT  183  182                                                                
CONECT  184  181  185  188  189                                                 
CONECT  185  184  186  190  191                                                 
CONECT  186  180  185  192  193                                                 
CONECT  187  181                                                                
CONECT  188  184                                                                
CONECT  189  184                                                                
CONECT  190  185                                                                
CONECT  191  185                                                                
CONECT  192  186                                                                
CONECT  193  186                                                                
# All scores below are weighted scores, not raw scores.
#BEGIN_POSE_ENERGIES_TABLE c.117.6_0001_0001_0001_0001_Y2F_v2_0001.pdb
label fa_atr fa_rep fa_sol fa_intra_rep fa_intra_sol_xover4 lk_ball_wtd fa_elec pro_close hbond_sr_bb hbond_lr_bb hbond_bb_sc hbond_sc dslf_fa13 omega fa_dun p_aa_pp yhh_planarity ref rama_prepro total
weights 1 0.55 1 0.005 1 1 1 1.25 1 1 1 1 1.25 0.4 0.7 0.6 0.625 1 0.45 NA
pose -44.2423 12.5305 14.1845 0.24583 0.15404 -0.78493 -8.16228 0.68093 -5.10643 0 0 0 0 1.51622 1.95816 -5.68067 0 8.16457 2.46471 -22.0772
VAL:protein_cutpoint_upper_1 -5.23082 1.03196 2.67878 0.01908 0.05253 -0.11269 -1.09931 0.00036 0 0 0 0 0 -0.01924 0.03248 -0.36773 0 2.64269 -0.41124 -0.78312
PRO_2 -2.94809 1.2474 0.9327 0.0025 0.0708 -0.18681 0.15185 0.06699 0 0 0 0 0 -0.06754 0.05578 -0.90313 0 -1.64321 -0.12368 -3.34445
DPRO_3 -2.54672 0.55411 0.46309 0.00534 0.07971 0.00991 -0.13318 0.43454 0 0 0 0 0 0.05316 0.02218 -0.3643 0 -1.64321 0.70676 -2.35861
LEU_4 -3.93799 1.6684 2.29677 0.01592 0.09512 0.02462 -1.36469 0 0 0 0 0 0 0.63527 0.20407 0.21456 0 1.66147 0.78289 2.29642
DILE:N_Methylation_5 -5.74875 1.5105 0.11098 0.06798 -0.15203 -0.24179 -0.00769 0 0 0 0 0 0 0.0517 0.35487 -0.56914 0 2.30374 0.57849 -1.74114
DILE_6 -6.85806 1.33342 2.97409 0.0252 0.07412 0.07259 -3.15212 0.00136 0 0 0 0 0 -0.06773 0.30982 -0.47813 0 2.30374 0.20295 -3.25875
DPRO_7 -2.70784 1.72027 0.8298 0.00238 0.06826 -0.08407 0.18144 0.14257 0 0 0 0 0 0.8319 0.17788 -0.99928 0 -1.64321 -0.19312 -1.67304
PHE:N_Methylation_8 -2.37041 1.19984 0.21141 0.05035 -0.36258 -0.07561 0.39803 0 0 0 0 0 0 0.01762 0.24694 -0.32517 0 1.21829 0.28102 0.48972
ILE_9 -3.79313 0.57338 0.45623 0.02769 0.07245 -0.16572 -0.63848 0 0 0 0 0 0 -0.00488 0.40756 -0.29445 0 2.30374 0.48585 -0.56975
DILE_10 -4.83441 1.07754 2.6441 0.02696 0.0838 0.11392 -1.71604 0.0125 0 0 0 0 0 0.16684 0.10391 -0.49638 0 2.30374 0.33788 -0.17564
DPRO:protein_cutpoint_lower_11 -3.26612 0.61371 0.58651 0.00243 0.07187 -0.13929 -0.78208 0.02263 0 0 0 0 0 -0.08088 0.04265 -1.09752 0 -1.64321 -0.1831 -5.8524
#END_POSE_ENERGIES_TABLE c.117.6_0001_0001_0001_0001_Y2F_v2_0001.pdb

EPSA 96.1546
                                                                   
