# Supplementary material for: Accurate de novo design of membrane-traversing macrocycles
Source: Cell. 2022 Sep 15;185(19):3520–3532.e26. doi: 10.1016/j.cell.2022.07.019 (PMC9490236; doi:10.1016/j.cell.2022.07.019)
Supplement: Data S2. Amino acid sequences and computational models, related to Figures 1 and 3 [file mmc6.zip › Supplemental_Data_File_2/design_models/11-mers/D11.13.pdb]

HEADER                                            13-FEB-20   XXXX              
EXPDTA    THEORETICAL MODEL                                                     
REMARK 220                                                                      
REMARK 220 EXPERIMENTAL DETAILS                                                 
REMARK 220  EXPERIMENT TYPE                : THEORETICAL MODELLING              
REMARK 220  DATE OF DATA COLLECTION        : 13-FEB-20                          
REMARK 220                                                                      
REMARK 220 REMARK: MODEL GENERATED BY ROSETTA                                   
REMARK 220  VERSION 2019.50.post.dev+96.master.4bb7883abb1                      
LINK         N   PRO A   1                 C   ILE A  11                  1.33  
ATOM      1  N   PRO A   1      11.023   3.002  -3.960  1.00  0.00           N  
ATOM      2  CA  PRO A   1       9.934   3.946  -3.984  1.00  0.00           C  
ATOM      3  C   PRO A   1       9.282   3.879  -5.355  1.00  0.00           C  
ATOM      4  O   PRO A   1       9.933   3.556  -6.348  1.00  0.00           O  
ATOM      5  CB  PRO A   1      10.623   5.295  -3.728  1.00  0.00           C  
ATOM      6  CG  PRO A   1      11.874   4.933  -2.963  1.00  0.00           C  
ATOM      7  CD  PRO A   1      12.318   3.583  -3.530  1.00  0.00           C  
ATOM      8  HA  PRO A   1       9.249   3.667  -3.175  1.00  0.00           H  
ATOM      9 1HB  PRO A   1      10.837   5.801  -4.682  1.00  0.00           H  
ATOM     10 2HB  PRO A   1       9.966   5.963  -3.151  1.00  0.00           H  
ATOM     11 1HG  PRO A   1      12.637   5.719  -3.087  1.00  0.00           H  
ATOM     12 2HG  PRO A   1      11.655   4.876  -1.886  1.00  0.00           H  
ATOM     13 1HD  PRO A   1      13.017   3.691  -4.373  1.00  0.00           H  
ATOM     14 2HD  PRO A   1      12.747   3.033  -2.670  1.00  0.00           H  
ATOM     15  N   DPR A   2       7.986   4.177  -5.466  1.00  0.00           N  
ATOM     16  CA  DPR A   2       7.173   4.176  -6.678  1.00  0.00           C  
ATOM     17  C   DPR A   2       7.188   2.823  -7.422  1.00  0.00           C  
ATOM     18  O   DPR A   2       6.685   2.743  -8.544  1.00  0.00           O  
ATOM     19  CB  DPR A   2       5.768   4.444  -6.113  1.00  0.00           C  
ATOM     20  CG  DPR A   2       5.987   5.162  -4.815  1.00  0.00           C  
ATOM     21  CD  DPR A   2       7.230   4.553  -4.246  1.00  0.00           C  
ATOM     22  HA  DPR A   2       7.503   4.987  -7.343  1.00  0.00           H  
ATOM     23 1HB  DPR A   2       5.231   3.490  -5.987  1.00  0.00           H  
ATOM     24 2HB  DPR A   2       5.187   5.041  -6.832  1.00  0.00           H  
ATOM     25 1HG  DPR A   2       5.111   5.031  -4.158  1.00  0.00           H  
ATOM     26 2HG  DPR A   2       6.088   6.244  -4.993  1.00  0.00           H  
ATOM     27 1HD  DPR A   2       6.994   3.664  -3.635  1.00  0.00           H  
ATOM     28 2HD  DPR A   2       7.743   5.332  -3.672  1.00  0.00           H  
ATOM     29  N   VAL A   3       7.717   1.759  -6.796  1.00  0.00           N  
ATOM     30  CA  VAL A   3       7.760   0.437  -7.401  1.00  0.00           C  
ATOM     31  C   VAL A   3       7.185  -0.624  -6.484  1.00  0.00           C  
ATOM     32  O   VAL A   3       6.356  -1.433  -6.903  1.00  0.00           O  
ATOM     33  CB  VAL A   3       9.205   0.046  -7.760  1.00  0.00           C  
ATOM     34  CG1 VAL A   3       9.271  -1.382  -8.318  1.00  0.00           C  
ATOM     35  CG2 VAL A   3       9.753   1.023  -8.776  1.00  0.00           C  
ATOM     36  H   VAL A   3       8.144   1.841  -5.875  1.00  0.00           H  
ATOM     37  HA  VAL A   3       7.167   0.455  -8.313  1.00  0.00           H  
ATOM     38  HB  VAL A   3       9.795   0.077  -6.874  1.00  0.00           H  
ATOM     39 1HG1 VAL A   3      10.305  -1.625  -8.549  1.00  0.00           H  
ATOM     40 2HG1 VAL A   3       8.896  -2.094  -7.583  1.00  0.00           H  
ATOM     41 3HG1 VAL A   3       8.668  -1.450  -9.225  1.00  0.00           H  
ATOM     42 1HG2 VAL A   3      10.776   0.759  -9.020  1.00  0.00           H  
ATOM     43 2HG2 VAL A   3       9.142   0.989  -9.676  1.00  0.00           H  
ATOM     44 3HG2 VAL A   3       9.733   2.031  -8.366  1.00  0.00           H  
ATOM     45  N   DVA A   4       7.661  -0.646  -5.234  1.00  0.00           N  
ATOM     46  CA  DVA A   4       7.220  -1.685  -4.332  1.00  0.00           C  
ATOM     47  C   DVA A   4       8.388  -2.715  -4.198  1.00  0.00           C  
ATOM     48  O   DVA A   4       9.519  -2.282  -3.907  1.00  0.00           O  
ATOM     49  CB  DVA A   4       6.840  -1.117  -2.928  1.00  0.00           C  
ATOM     50  CG1 DVA A   4       8.060  -0.503  -2.160  1.00  0.00           C  
ATOM     51  CG2 DVA A   4       6.194  -2.200  -2.122  1.00  0.00           C  
ATOM     52  H   DVA A   4       8.350   0.044  -4.954  1.00  0.00           H  
ATOM     53  HA  DVA A   4       6.314  -2.104  -4.752  1.00  0.00           H  
ATOM     54  HB  DVA A   4       6.131  -0.303  -3.073  1.00  0.00           H  
ATOM     55 1HG1 DVA A   4       7.710  -0.098  -1.212  1.00  0.00           H  
ATOM     56 2HG1 DVA A   4       8.495   0.291  -2.743  1.00  0.00           H  
ATOM     57 3HG1 DVA A   4       8.814  -1.250  -1.948  1.00  0.00           H  
ATOM     58 1HG2 DVA A   4       5.894  -1.803  -1.154  1.00  0.00           H  
ATOM     59 2HG2 DVA A   4       6.889  -3.004  -1.985  1.00  0.00           H  
ATOM     60 3HG2 DVA A   4       5.317  -2.567  -2.647  1.00  0.00           H  
ATOM     61  N   DLE A   5       8.158  -4.076  -4.405  1.00  0.00           N  
ATOM     62  CA  DLE A   5       9.295  -5.049  -4.230  1.00  0.00           C  
ATOM     63  C   DLE A   5       9.011  -5.882  -2.958  1.00  0.00           C  
ATOM     64  O   DLE A   5       8.077  -6.703  -2.927  1.00  0.00           O  
ATOM     65  CB  DLE A   5       9.503  -5.965  -5.491  1.00  0.00           C  
ATOM     66  CG  DLE A   5       9.824  -5.203  -6.912  1.00  0.00           C  
ATOM     67  CD1 DLE A   5       9.995  -6.270  -8.048  1.00  0.00           C  
ATOM     68  CD2 DLE A   5      11.113  -4.273  -6.787  1.00  0.00           C  
ATOM     69  CN  DLE A   5       6.799  -4.617  -4.787  1.00  0.00           C  
ATOM     70  HA  DLE A   5      10.250  -4.515  -4.090  1.00  0.00           H  
ATOM     71 1HB  DLE A   5       8.637  -6.610  -5.637  1.00  0.00           H  
ATOM     72 2HB  DLE A   5      10.358  -6.629  -5.285  1.00  0.00           H  
ATOM     73  HG  DLE A   5       8.957  -4.573  -7.179  1.00  0.00           H  
ATOM     74 1HD1 DLE A   5      10.173  -5.771  -9.005  1.00  0.00           H  
ATOM     75 2HD1 DLE A   5       9.088  -6.875  -8.135  1.00  0.00           H  
ATOM     76 3HD1 DLE A   5      10.841  -6.928  -7.830  1.00  0.00           H  
ATOM     77 1HD2 DLE A   5      11.298  -3.770  -7.739  1.00  0.00           H  
ATOM     78 2HD2 DLE A   5      11.993  -4.870  -6.529  1.00  0.00           H  
ATOM     79 3HD2 DLE A   5      10.968  -3.507  -6.020  1.00  0.00           H  
ATOM     80 1HN  DLE A   5       6.759  -5.695  -4.884  1.00  0.00           H  
ATOM     81 2HN  DLE A   5       6.488  -4.202  -5.741  1.00  0.00           H  
ATOM     82 3HN  DLE A   5       6.075  -4.349  -4.033  1.00  0.00           H  
ATOM     83  N   DLE A   6       9.793  -5.624  -1.897  1.00  0.00           N  
ATOM     84  CA  DLE A   6       9.682  -6.227  -0.566  1.00  0.00           C  
ATOM     85  C   DLE A   6      10.884  -7.130  -0.357  1.00  0.00           C  
ATOM     86  O   DLE A   6      11.872  -6.992  -1.090  1.00  0.00           O  
ATOM     87  CB  DLE A   6       9.578  -5.121   0.497  1.00  0.00           C  
ATOM     88  CG  DLE A   6       8.418  -4.110   0.272  1.00  0.00           C  
ATOM     89  CD1 DLE A   6       8.437  -3.059   1.340  1.00  0.00           C  
ATOM     90  CD2 DLE A   6       7.065  -4.833   0.260  1.00  0.00           C  
ATOM     91  H   DLE A   6      10.559  -4.950  -2.021  1.00  0.00           H  
ATOM     92  HA  DLE A   6       8.794  -6.846  -0.517  1.00  0.00           H  
ATOM     93 1HB  DLE A   6      10.519  -4.562   0.493  1.00  0.00           H  
ATOM     94 2HB  DLE A   6       9.450  -5.558   1.475  1.00  0.00           H  
ATOM     95  HG  DLE A   6       8.575  -3.610  -0.677  1.00  0.00           H  
ATOM     96 1HD1 DLE A   6       7.636  -2.344   1.153  1.00  0.00           H  
ATOM     97 2HD1 DLE A   6       9.371  -2.549   1.334  1.00  0.00           H  
ATOM     98 3HD1 DLE A   6       8.289  -3.525   2.313  1.00  0.00           H  
ATOM     99 1HD2 DLE A   6       6.271  -4.109   0.104  1.00  0.00           H  
ATOM    100 2HD2 DLE A   6       6.909  -5.330   1.218  1.00  0.00           H  
ATOM    101 3HD2 DLE A   6       7.025  -5.565  -0.539  1.00  0.00           H  
ATOM    102  N   DPR A   7      10.875  -8.094   0.574  1.00  0.00           N  
ATOM    103  CA  DPR A   7      12.051  -8.867   0.787  1.00  0.00           C  
ATOM    104  C   DPR A   7      13.071  -7.798   1.156  1.00  0.00           C  
ATOM    105  O   DPR A   7      12.671  -6.742   1.647  1.00  0.00           O  
ATOM    106  CB  DPR A   7      11.684  -9.781   1.961  1.00  0.00           C  
ATOM    107  CG  DPR A   7      10.150  -9.822   1.929  1.00  0.00           C  
ATOM    108  CD  DPR A   7       9.733  -8.420   1.435  1.00  0.00           C  
ATOM    109  HA  DPR A   7      12.274  -9.410  -0.137  1.00  0.00           H  
ATOM    110 1HB  DPR A   7      12.085  -9.370   2.902  1.00  0.00           H  
ATOM    111 2HB  DPR A   7      12.137 -10.773   1.824  1.00  0.00           H  
ATOM    112 1HG  DPR A   7       9.758 -10.051   2.932  1.00  0.00           H  
ATOM    113 2HG  DPR A   7       9.807 -10.626   1.262  1.00  0.00           H  
ATOM    114 1HD  DPR A   7       9.651  -7.707   2.266  1.00  0.00           H  
ATOM    115 2HD  DPR A   7       8.802  -8.519   0.867  1.00  0.00           H  
ATOM    116  N   PRO A   8      14.365  -8.036   1.021  1.00  0.00           N  
ATOM    117  CA  PRO A   8      15.426  -7.106   1.361  1.00  0.00           C  
ATOM    118  C   PRO A   8      15.442  -5.819   0.499  1.00  0.00           C  
ATOM    119  O   PRO A   8      16.204  -4.903   0.813  1.00  0.00           O  
ATOM    120  CB  PRO A   8      16.679  -7.965   1.110  1.00  0.00           C  
ATOM    121  CG  PRO A   8      16.264  -9.013   0.116  1.00  0.00           C  
ATOM    122  CD  PRO A   8      14.829  -9.316   0.442  1.00  0.00           C  
ATOM    123  HA  PRO A   8      15.346  -6.847   2.427  1.00  0.00           H  
ATOM    124 1HB  PRO A   8      17.488  -7.325   0.726  1.00  0.00           H  
ATOM    125 2HB  PRO A   8      17.038  -8.393   2.059  1.00  0.00           H  
ATOM    126 1HG  PRO A   8      16.392  -8.632  -0.909  1.00  0.00           H  
ATOM    127 2HG  PRO A   8      16.918  -9.896   0.205  1.00  0.00           H  
ATOM    128 1HD  PRO A   8      14.344  -9.530  -0.513  1.00  0.00           H  
ATOM    129 2HD  PRO A   8      14.726 -10.143   1.162  1.00  0.00           H  
ATOM    130  N   ILE A   9      14.694  -5.767  -0.625  1.00  0.00           N  
ATOM    131  CA  ILE A   9      14.751  -4.578  -1.470  1.00  0.00           C  
ATOM    132  C   ILE A   9      13.441  -3.717  -1.524  1.00  0.00           C  
ATOM    133  O   ILE A   9      12.437  -4.231  -2.032  1.00  0.00           O  
ATOM    134  CB  ILE A   9      15.101  -4.997  -2.912  1.00  0.00           C  
ATOM    135  CG1 ILE A   9      16.491  -5.690  -2.901  1.00  0.00           C  
ATOM    136  CG2 ILE A   9      15.044  -3.778  -3.859  1.00  0.00           C  
ATOM    137  CD1 ILE A   9      16.880  -6.366  -4.197  1.00  0.00           C  
ATOM    138  H   ILE A   9      14.034  -6.510  -0.871  1.00  0.00           H  
ATOM    139  HA  ILE A   9      15.606  -4.013  -1.131  1.00  0.00           H  
ATOM    140  HB  ILE A   9      14.378  -5.742  -3.249  1.00  0.00           H  
ATOM    141 1HG1 ILE A   9      17.245  -4.946  -2.652  1.00  0.00           H  
ATOM    142 2HG1 ILE A   9      16.493  -6.448  -2.128  1.00  0.00           H  
ATOM    143 1HG2 ILE A   9      15.275  -4.080  -4.871  1.00  0.00           H  
ATOM    144 2HG2 ILE A   9      14.049  -3.352  -3.852  1.00  0.00           H  
ATOM    145 3HG2 ILE A   9      15.762  -3.024  -3.535  1.00  0.00           H  
ATOM    146 1HD1 ILE A   9      17.860  -6.828  -4.080  1.00  0.00           H  
ATOM    147 2HD1 ILE A   9      16.145  -7.135  -4.440  1.00  0.00           H  
ATOM    148 3HD1 ILE A   9      16.925  -5.644  -5.004  1.00  0.00           H  
ATOM    149  N   ALA A  10      13.430  -2.402  -1.043  1.00  0.00           N  
ATOM    150  CA  ALA A  10      12.172  -1.571  -1.125  1.00  0.00           C  
ATOM    151  C   ALA A  10      12.449  -0.322  -1.999  1.00  0.00           C  
ATOM    152  O   ALA A  10      13.194   0.583  -1.582  1.00  0.00           O  
ATOM    153  CB  ALA A  10      11.653  -1.183   0.271  1.00  0.00           C  
ATOM    154  CN  ALA A  10      14.661  -1.781  -0.410  1.00  0.00           C  
ATOM    155  HA  ALA A  10      11.364  -2.161  -1.595  1.00  0.00           H  
ATOM    156 1HB  ALA A  10      10.723  -0.610   0.185  1.00  0.00           H  
ATOM    157 2HB  ALA A  10      11.467  -2.092   0.836  1.00  0.00           H  
ATOM    158 3HB  ALA A  10      12.377  -0.582   0.817  1.00  0.00           H  
ATOM    159 1HN  ALA A  10      14.502  -0.789  -0.004  1.00  0.00           H  
ATOM    160 2HN  ALA A  10      15.018  -2.398   0.408  1.00  0.00           H  
ATOM    161 3HN  ALA A  10      15.442  -1.699  -1.158  1.00  0.00           H  
ATOM    162  N   ILE A  11      11.870  -0.276  -3.221  1.00  0.00           N  
ATOM    163  CA  ILE A  11      12.093   0.821  -4.185  1.00  0.00           C  
ATOM    164  C   ILE A  11      10.841   1.718  -4.251  1.00  0.00           C  
ATOM    165  O   ILE A  11       9.745   1.249  -4.558  1.00  0.00           O  
ATOM    166  CB  ILE A  11      12.427   0.226  -5.564  1.00  0.00           C  
ATOM    167  CG1 ILE A  11      13.703  -0.611  -5.451  1.00  0.00           C  
ATOM    168  CG2 ILE A  11      12.575   1.343  -6.589  1.00  0.00           C  
ATOM    169  CD1 ILE A  11      13.994  -1.476  -6.656  1.00  0.00           C  
ATOM    170  H   ILE A  11      11.255  -1.036  -3.474  1.00  0.00           H  
ATOM    171  HA  ILE A  11      12.978   1.374  -3.907  1.00  0.00           H  
ATOM    172  HB  ILE A  11      11.641  -0.456  -5.853  1.00  0.00           H  
ATOM    173 1HG1 ILE A  11      14.547   0.056  -5.289  1.00  0.00           H  
ATOM    174 2HG1 ILE A  11      13.612  -1.253  -4.592  1.00  0.00           H  
ATOM    175 1HG2 ILE A  11      12.801   0.938  -7.565  1.00  0.00           H  
ATOM    176 2HG2 ILE A  11      11.657   1.904  -6.659  1.00  0.00           H  
ATOM    177 3HG2 ILE A  11      13.378   2.012  -6.285  1.00  0.00           H  
ATOM    178 1HD1 ILE A  11      14.910  -2.041  -6.478  1.00  0.00           H  
ATOM    179 2HD1 ILE A  11      13.169  -2.167  -6.808  1.00  0.00           H  
ATOM    180 3HD1 ILE A  11      14.125  -0.872  -7.543  1.00  0.00           H  
TER                                                                             
CONECT    3   15                                                                
CONECT   15    3   16   21                                                      
CONECT   16   15   17   19   22                                                 
CONECT   17   16   18   29                                                      
CONECT   18   17                                                                
CONECT   19   16   20   23   24                                                 
CONECT   20   19   21   25   26                                                 
CONECT   21   15   20   27   28                                                 
CONECT   22   16                                                                
CONECT   23   19                                                                
CONECT   24   19                                                                
CONECT   25   20                                                                
CONECT   26   20                                                                
CONECT   27   21                                                                
CONECT   28   21                                                                
CONECT   29   17                                                                
CONECT   31   45                                                                
CONECT   45   31   46   52                                                      
CONECT   46   45   47   49   53                                                 
CONECT   47   46   48   61                                                      
CONECT   48   47                                                                
CONECT   49   46   50   51   54                                                 
CONECT   50   49   55   56   57                                                 
CONECT   51   49   58   59   60                                                 
CONECT   52   45                                                                
CONECT   53   46                                                                
CONECT   54   49                                                                
CONECT   55   50                                                                
CONECT   56   50                                                                
CONECT   57   50                                                                
CONECT   58   51                                                                
CONECT   59   51                                                                
CONECT   60   51                                                                
CONECT   61   47   62   69                                                      
CONECT   62   61   63   65   70                                                 
CONECT   63   62   64   83                                                      
CONECT   64   63                                                                
CONECT   65   62   66   71   72                                                 
CONECT   66   65   67   68   73                                                 
CONECT   67   66   74   75   76                                                 
CONECT   68   66   77   78   79                                                 
CONECT   69   61   80   81   82                                                 
CONECT   70   62                                                                
CONECT   71   65                                                                
CONECT   72   65                                                                
CONECT   73   66                                                                
CONECT   74   67                                                                
CONECT   75   67                                                                
CONECT   76   67                                                                
CONECT   77   68                                                                
CONECT   78   68                                                                
CONECT   79   68                                                                
CONECT   80   69                                                                
CONECT   81   69                                                                
CONECT   82   69                                                                
CONECT   83   63   84   91                                                      
CONECT   84   83   85   87   92                                                 
CONECT   85   84   86  102                                                      
CONECT   86   85                                                                
CONECT   87   84   88   93   94                                                 
CONECT   88   87   89   90   95                                                 
CONECT   89   88   96   97   98                                                 
CONECT   90   88   99  100  101                                                 
CONECT   91   83                                                                
CONECT   92   84                                                                
CONECT   93   87                                                                
CONECT   94   87                                                                
CONECT   95   88                                                                
CONECT   96   89                                                                
CONECT   97   89                                                                
CONECT   98   89                                                                
CONECT   99   90                                                                
CONECT  100   90                                                                
CONECT  101   90                                                                
CONECT  102   85  103  108                                                      
CONECT  103  102  104  106  109                                                 
CONECT  104  103  105  116                                                      
CONECT  105  104                                                                
CONECT  106  103  107  110  111                                                 
CONECT  107  106  108  112  113                                                 
CONECT  108  102  107  114  115                                                 
CONECT  109  103                                                                
CONECT  110  106                                                                
CONECT  111  106                                                                
CONECT  112  107                                                                
CONECT  113  107                                                                
CONECT  114  108                                                                
CONECT  115  108                                                                
CONECT  116  104                                                                
CONECT  132  149                                                                
CONECT  149  132  150  154                                                      
CONECT  150  149  151  153  155                                                 
CONECT  151  150  152  162                                                      
CONECT  152  151                                                                
CONECT  153  150  156  157  158                                                 
CONECT  154  149  159  160  161                                                 
CONECT  155  150                                                                
CONECT  156  153                                                                
CONECT  157  153                                                                
CONECT  158  153                                                                
CONECT  159  154                                                                
CONECT  160  154                                                                
CONECT  161  154                                                                
CONECT  162  151                                                                
C6s 0
end_unsatselection_count 0
nme_count 2
nme_count2 2
oversat 0
score -11.291
silent_score -11.291
time 49
total_hbonds -5
