# Supplementary material for: Accurate de novo design of membrane-traversing macrocycles
Source: Cell. 2022 Sep 15;185(19):3520–3532.e26. doi: 10.1016/j.cell.2022.07.019 (PMC9490236; doi:10.1016/j.cell.2022.07.019)
Supplement: Data S2. Amino acid sequences and computational models, related to Figures 1 and 3 [file mmc6.zip › Supplemental_Data_File_2/design_models/11-mers/D11.11.pdb]

HEADER                                            13-FEB-20   XXXX              
EXPDTA    THEORETICAL MODEL                                                     
REMARK 220                                                                      
REMARK 220 EXPERIMENTAL DETAILS                                                 
REMARK 220  EXPERIMENT TYPE                : THEORETICAL MODELLING              
REMARK 220  DATE OF DATA COLLECTION        : 13-FEB-20                          
REMARK 220                                                                      
REMARK 220 REMARK: MODEL GENERATED BY ROSETTA                                   
REMARK 220  VERSION 2019.50.post.dev+96.master.4bb7883abb1                      
LINK         N   PRO A   1                 C   DVA A  11                  1.33  
ATOM      1  N   PRO A   1      14.473   9.832   7.838  1.00  0.00           N  
ATOM      2  CA  PRO A   1      14.220   9.306   6.500  1.00  0.00           C  
ATOM      3  C   PRO A   1      13.744   7.845   6.506  1.00  0.00           C  
ATOM      4  O   PRO A   1      13.813   7.163   7.528  1.00  0.00           O  
ATOM      5  CB  PRO A   1      15.617   9.462   5.855  1.00  0.00           C  
ATOM      6  CG  PRO A   1      16.596   9.378   7.002  1.00  0.00           C  
ATOM      7  CD  PRO A   1      15.897  10.002   8.187  1.00  0.00           C  
ATOM      8  HA  PRO A   1      13.480   9.959   6.015  1.00  0.00           H  
ATOM      9 1HB  PRO A   1      15.810   8.656   5.133  1.00  0.00           H  
ATOM     10 2HB  PRO A   1      15.677  10.413   5.304  1.00  0.00           H  
ATOM     11 1HG  PRO A   1      16.861   8.323   7.188  1.00  0.00           H  
ATOM     12 2HG  PRO A   1      17.533   9.895   6.741  1.00  0.00           H  
ATOM     13 1HD  PRO A   1      16.174   9.368   9.051  1.00  0.00           H  
ATOM     14 2HD  PRO A   1      16.166  11.062   8.321  1.00  0.00           H  
ATOM     15  N   DPR A   2      13.245   7.320   5.358  1.00  0.00           N  
ATOM     16  CA  DPR A   2      12.833   5.937   5.141  1.00  0.00           C  
ATOM     17  C   DPR A   2      11.709   5.576   6.102  1.00  0.00           C  
ATOM     18  O   DPR A   2      11.124   6.477   6.682  1.00  0.00           O  
ATOM     19  CB  DPR A   2      12.333   5.942   3.688  1.00  0.00           C  
ATOM     20  CG  DPR A   2      12.980   7.150   3.051  1.00  0.00           C  
ATOM     21  CD  DPR A   2      13.075   8.173   4.152  1.00  0.00           C  
ATOM     22  HA  DPR A   2      13.719   5.304   5.278  1.00  0.00           H  
ATOM     23 1HB  DPR A   2      11.226   5.986   3.675  1.00  0.00           H  
ATOM     24 2HB  DPR A   2      12.620   5.010   3.183  1.00  0.00           H  
ATOM     25 1HG  DPR A   2      12.366   7.501   2.207  1.00  0.00           H  
ATOM     26 2HG  DPR A   2      13.963   6.880   2.635  1.00  0.00           H  
ATOM     27 1HD  DPR A   2      12.172   8.748   4.222  1.00  0.00           H  
ATOM     28 2HD  DPR A   2      13.924   8.799   3.935  1.00  0.00           H  
ATOM     29  N   DPR A   3      11.347   4.298   6.264  1.00  0.00           N  
ATOM     30  CA  DPR A   3      10.289   3.883   7.146  1.00  0.00           C  
ATOM     31  C   DPR A   3       8.988   4.583   6.718  1.00  0.00           C  
ATOM     32  O   DPR A   3       8.957   5.051   5.575  1.00  0.00           O  
ATOM     33  CB  DPR A   3      10.226   2.361   6.917  1.00  0.00           C  
ATOM     34  CG  DPR A   3      11.592   1.999   6.377  1.00  0.00           C  
ATOM     35  CD  DPR A   3      12.021   3.203   5.553  1.00  0.00           C  
ATOM     36  HA  DPR A   3      10.594   4.143   8.171  1.00  0.00           H  
ATOM     37 1HB  DPR A   3       9.408   2.117   6.217  1.00  0.00           H  
ATOM     38 2HB  DPR A   3      10.007   1.837   7.856  1.00  0.00           H  
ATOM     39 1HG  DPR A   3      11.528   1.077   5.776  1.00  0.00           H  
ATOM     40 2HG  DPR A   3      12.281   1.787   7.208  1.00  0.00           H  
ATOM     41 1HD  DPR A   3      11.666   3.133   4.515  1.00  0.00           H  
ATOM     42 2HD  DPR A   3      13.108   3.274   5.620  1.00  0.00           H  
ATOM     43  N   DLE A   4       7.901   4.667   7.586  1.00  0.00           N  
ATOM     44  CA  DLE A   4       6.604   5.353   7.197  1.00  0.00           C  
ATOM     45  C   DLE A   4       6.707   6.876   6.828  1.00  0.00           C  
ATOM     46  O   DLE A   4       5.669   7.553   6.792  1.00  0.00           O  
ATOM     47  CB  DLE A   4       5.900   4.575   6.028  1.00  0.00           C  
ATOM     48  CG  DLE A   4       5.461   3.024   6.331  1.00  0.00           C  
ATOM     49  CD1 DLE A   4       4.961   2.356   5.001  1.00  0.00           C  
ATOM     50  CD2 DLE A   4       4.335   2.974   7.459  1.00  0.00           C  
ATOM     51  CN  DLE A   4       7.947   4.117   8.983  1.00  0.00           C  
ATOM     52  HA  DLE A   4       5.908   5.318   8.039  1.00  0.00           H  
ATOM     53 1HB  DLE A   4       6.560   4.577   5.152  1.00  0.00           H  
ATOM     54 2HB  DLE A   4       4.983   5.117   5.740  1.00  0.00           H  
ATOM     55  HG  DLE A   4       6.343   2.458   6.676  1.00  0.00           H  
ATOM     56 1HD1 DLE A   4       4.690   1.313   5.186  1.00  0.00           H  
ATOM     57 2HD1 DLE A   4       5.755   2.380   4.247  1.00  0.00           H  
ATOM     58 3HD1 DLE A   4       4.087   2.884   4.611  1.00  0.00           H  
ATOM     59 1HD2 DLE A   4       4.058   1.936   7.657  1.00  0.00           H  
ATOM     60 2HD2 DLE A   4       3.447   3.523   7.136  1.00  0.00           H  
ATOM     61 3HD2 DLE A   4       4.696   3.410   8.383  1.00  0.00           H  
ATOM     62 1HN  DLE A   4       6.987   3.747   9.313  1.00  0.00           H  
ATOM     63 2HN  DLE A   4       8.622   3.285   9.089  1.00  0.00           H  
ATOM     64 3HN  DLE A   4       8.268   4.903   9.650  1.00  0.00           H  
ATOM     65  N   DPH A   5       7.929   7.419   6.593  1.00  0.00           N  
ATOM     66  CA  DPH A   5       8.221   8.802   6.232  1.00  0.00           C  
ATOM     67  C   DPH A   5       7.980   9.822   7.388  1.00  0.00           C  
ATOM     68  O   DPH A   5       8.133   9.402   8.556  1.00  0.00           O  
ATOM     69  CB  DPH A   5       9.684   8.914   5.785  1.00  0.00           C  
ATOM     70  CG  DPH A   5      10.112  10.204   5.196  1.00  0.00           C  
ATOM     71  CD1 DPH A   5       9.906  10.480   3.858  1.00  0.00           C  
ATOM     72  CD2 DPH A   5      10.716  11.160   5.987  1.00  0.00           C  
ATOM     73  CE1 DPH A   5      10.308  11.685   3.333  1.00  0.00           C  
ATOM     74  CE2 DPH A   5      11.116  12.354   5.478  1.00  0.00           C  
ATOM     75  CZ  DPH A   5      10.914  12.623   4.145  1.00  0.00           C  
ATOM     76  H   DPH A   5       8.760   6.815   6.604  1.00  0.00           H  
ATOM     77  HA  DPH A   5       7.594   9.002   5.374  1.00  0.00           H  
ATOM     78 1HB  DPH A   5       9.899   8.117   5.072  1.00  0.00           H  
ATOM     79 2HB  DPH A   5      10.321   8.738   6.647  1.00  0.00           H  
ATOM     80  HD1 DPH A   5       9.428   9.732   3.224  1.00  0.00           H  
ATOM     81  HD2 DPH A   5      10.860  10.948   7.032  1.00  0.00           H  
ATOM     82  HE1 DPH A   5      10.147  11.902   2.275  1.00  0.00           H  
ATOM     83  HE2 DPH A   5      11.590  13.093   6.125  1.00  0.00           H  
ATOM     84  HZ  DPH A   5      11.230  13.579   3.728  1.00  0.00           H  
ATOM     85  N   LEU A   6       7.615  11.164   7.120  1.00  0.00           N  
ATOM     86  CA  LEU A   6       7.605  12.113   8.292  1.00  0.00           C  
ATOM     87  C   LEU A   6       6.517  11.709   9.341  1.00  0.00           C  
ATOM     88  O   LEU A   6       5.410  11.331   8.924  1.00  0.00           O  
ATOM     89  CB  LEU A   6       7.372  13.645   7.916  1.00  0.00           C  
ATOM     90  CG  LEU A   6       7.521  14.791   9.078  1.00  0.00           C  
ATOM     91  CD1 LEU A   6       9.062  15.074   9.348  1.00  0.00           C  
ATOM     92  CD2 LEU A   6       6.759  16.097   8.658  1.00  0.00           C  
ATOM     93  CN  LEU A   6       7.241  11.690   5.747  1.00  0.00           C  
ATOM     94  HA  LEU A   6       8.616  12.077   8.701  1.00  0.00           H  
ATOM     95 1HB  LEU A   6       8.079  13.916   7.125  1.00  0.00           H  
ATOM     96 2HB  LEU A   6       6.362  13.740   7.492  1.00  0.00           H  
ATOM     97  HG  LEU A   6       7.079  14.431   9.998  1.00  0.00           H  
ATOM     98 1HD1 LEU A   6       9.171  15.821  10.140  1.00  0.00           H  
ATOM     99 2HD1 LEU A   6       9.575  14.173   9.650  1.00  0.00           H  
ATOM    100 3HD1 LEU A   6       9.542  15.452   8.440  1.00  0.00           H  
ATOM    101 1HD2 LEU A   6       6.849  16.851   9.447  1.00  0.00           H  
ATOM    102 2HD2 LEU A   6       7.177  16.506   7.730  1.00  0.00           H  
ATOM    103 3HD2 LEU A   6       5.698  15.878   8.505  1.00  0.00           H  
ATOM    104 1HN  LEU A   6       7.964  12.407   5.375  1.00  0.00           H  
ATOM    105 2HN  LEU A   6       7.137  10.943   4.992  1.00  0.00           H  
ATOM    106 3HN  LEU A   6       6.276  12.173   5.817  1.00  0.00           H  
ATOM    107  N   DLE A   7       6.774  11.827  10.708  1.00  0.00           N  
ATOM    108  CA  DLE A   7       5.671  11.539  11.690  1.00  0.00           C  
ATOM    109  C   DLE A   7       5.642  10.047  12.144  1.00  0.00           C  
ATOM    110  O   DLE A   7       5.010   9.743  13.169  1.00  0.00           O  
ATOM    111  CB  DLE A   7       5.754  12.485  12.966  1.00  0.00           C  
ATOM    112  CG  DLE A   7       5.651  14.118  12.725  1.00  0.00           C  
ATOM    113  CD1 DLE A   7       5.552  14.841  14.118  1.00  0.00           C  
ATOM    114  CD2 DLE A   7       4.437  14.496  11.777  1.00  0.00           C  
ATOM    115  CN  DLE A   7       8.190  11.943  11.246  1.00  0.00           C  
ATOM    116  HA  DLE A   7       4.699  11.738  11.224  1.00  0.00           H  
ATOM    117 1HB  DLE A   7       6.647  12.280  13.548  1.00  0.00           H  
ATOM    118 2HB  DLE A   7       4.902  12.228  13.617  1.00  0.00           H  
ATOM    119  HG  DLE A   7       6.579  14.460  12.253  1.00  0.00           H  
ATOM    120 1HD1 DLE A   7       5.527  15.925  13.977  1.00  0.00           H  
ATOM    121 2HD1 DLE A   7       6.421  14.589  14.733  1.00  0.00           H  
ATOM    122 3HD1 DLE A   7       4.644  14.532  14.644  1.00  0.00           H  
ATOM    123 1HD2 DLE A   7       4.409  15.577  11.625  1.00  0.00           H  
ATOM    124 2HD2 DLE A   7       3.492  14.175  12.224  1.00  0.00           H  
ATOM    125 3HD2 DLE A   7       4.549  14.017  10.802  1.00  0.00           H  
ATOM    126 1HN  DLE A   7       8.294  11.652  12.282  1.00  0.00           H  
ATOM    127 2HN  DLE A   7       8.546  12.951  11.167  1.00  0.00           H  
ATOM    128 3HN  DLE A   7       8.855  11.277  10.699  1.00  0.00           H  
ATOM    129  N   ILE A   8       6.285   9.101  11.386  1.00  0.00           N  
ATOM    130  CA  ILE A   8       6.336   7.683  11.759  1.00  0.00           C  
ATOM    131  C   ILE A   8       7.793   7.270  11.877  1.00  0.00           C  
ATOM    132  O   ILE A   8       8.209   6.692  12.880  1.00  0.00           O  
ATOM    133  CB  ILE A   8       5.632   6.784  10.732  1.00  0.00           C  
ATOM    134  CG1 ILE A   8       4.152   7.186  10.588  1.00  0.00           C  
ATOM    135  CG2 ILE A   8       5.702   5.340  11.252  1.00  0.00           C  
ATOM    136  CD1 ILE A   8       3.420   6.514   9.433  1.00  0.00           C  
ATOM    137  H   ILE A   8       6.789   9.370  10.535  1.00  0.00           H  
ATOM    138  HA  ILE A   8       5.872   7.510  12.732  1.00  0.00           H  
ATOM    139  HB  ILE A   8       6.115   6.882   9.769  1.00  0.00           H  
ATOM    140 1HG1 ILE A   8       3.634   6.952  11.516  1.00  0.00           H  
ATOM    141 2HG1 ILE A   8       4.098   8.263  10.427  1.00  0.00           H  
ATOM    142 1HG2 ILE A   8       5.219   4.663  10.568  1.00  0.00           H  
ATOM    143 2HG2 ILE A   8       6.727   5.031  11.383  1.00  0.00           H  
ATOM    144 3HG2 ILE A   8       5.200   5.289  12.219  1.00  0.00           H  
ATOM    145 1HD1 ILE A   8       2.391   6.874   9.409  1.00  0.00           H  
ATOM    146 2HD1 ILE A   8       3.911   6.774   8.494  1.00  0.00           H  
ATOM    147 3HD1 ILE A   8       3.410   5.441   9.547  1.00  0.00           H  
ATOM    148  N   ALA A   9       8.562   7.521  10.817  1.00  0.00           N  
ATOM    149  CA  ALA A   9       9.963   7.171  10.769  1.00  0.00           C  
ATOM    150  C   ALA A   9      10.784   8.096  11.651  1.00  0.00           C  
ATOM    151  O   ALA A   9      10.497   9.295  11.721  1.00  0.00           O  
ATOM    152  CB  ALA A   9      10.470   7.273   9.360  1.00  0.00           C  
ATOM    153  H   ALA A   9       8.190   8.003   9.995  1.00  0.00           H  
ATOM    154  HA  ALA A   9      10.046   6.147  11.115  1.00  0.00           H  
ATOM    155 1HB  ALA A   9      11.520   6.989   9.288  1.00  0.00           H  
ATOM    156 2HB  ALA A   9       9.881   6.623   8.737  1.00  0.00           H  
ATOM    157 3HB  ALA A   9      10.365   8.294   9.011  1.00  0.00           H  
ATOM    158  N   PRO A  10      11.879   7.619  12.266  1.00  0.00           N  
ATOM    159  CA  PRO A  10      12.851   8.411  12.999  1.00  0.00           C  
ATOM    160  C   PRO A  10      13.769   9.131  11.999  1.00  0.00           C  
ATOM    161  O   PRO A  10      14.984   8.935  12.017  1.00  0.00           O  
ATOM    162  CB  PRO A  10      13.617   7.348  13.788  1.00  0.00           C  
ATOM    163  CG  PRO A  10      13.599   6.139  12.874  1.00  0.00           C  
ATOM    164  CD  PRO A  10      12.220   6.175  12.204  1.00  0.00           C  
ATOM    165  HA  PRO A  10      12.332   9.122  13.658  1.00  0.00           H  
ATOM    166 1HB  PRO A  10      14.634   7.701  14.016  1.00  0.00           H  
ATOM    167 2HB  PRO A  10      13.118   7.164  14.750  1.00  0.00           H  
ATOM    168 1HG  PRO A  10      14.425   6.210  12.144  1.00  0.00           H  
ATOM    169 2HG  PRO A  10      13.769   5.221  13.456  1.00  0.00           H  
ATOM    170 1HD  PRO A  10      12.326   5.829  11.166  1.00  0.00           H  
ATOM    171 2HD  PRO A  10      11.494   5.577  12.782  1.00  0.00           H  
ATOM    172  N   DVA A  11      13.174   9.923  11.118  1.00  0.00           N  
ATOM    173  CA  DVA A  11      13.897  10.624  10.074  1.00  0.00           C  
ATOM    174  C   DVA A  11      13.485  10.068   8.695  1.00  0.00           C  
ATOM    175  O   DVA A  11      12.301   9.863   8.425  1.00  0.00           O  
ATOM    176  CB  DVA A  11      13.600  12.140  10.138  1.00  0.00           C  
ATOM    177  CG1 DVA A  11      14.107  12.678  11.463  1.00  0.00           C  
ATOM    178  CG2 DVA A  11      12.072  12.427   9.981  1.00  0.00           C  
ATOM    179  H   DVA A  11      12.173  10.036  11.185  1.00  0.00           H  
ATOM    180  HA  DVA A  11      14.946  10.499  10.287  1.00  0.00           H  
ATOM    181  HB  DVA A  11      14.147  12.648   9.345  1.00  0.00           H  
ATOM    182 1HG1 DVA A  11      13.931  13.751  11.514  1.00  0.00           H  
ATOM    183 2HG1 DVA A  11      15.176  12.480  11.546  1.00  0.00           H  
ATOM    184 3HG1 DVA A  11      13.586  12.186  12.282  1.00  0.00           H  
ATOM    185 1HG2 DVA A  11      11.914  13.500  10.045  1.00  0.00           H  
ATOM    186 2HG2 DVA A  11      11.520  11.933  10.780  1.00  0.00           H  
ATOM    187 3HG2 DVA A  11      11.694  12.087   9.030  1.00  0.00           H  
TER                                                                             
CONECT    1  174                                                                
CONECT    3   15                                                                
CONECT   15    3   16   21                                                      
CONECT   16   15   17   19   22                                                 
CONECT   17   16   18   29                                                      
CONECT   18   17                                                                
CONECT   19   16   20   23   24                                                 
CONECT   20   19   21   25   26                                                 
CONECT   21   15   20   27   28                                                 
CONECT   22   16                                                                
CONECT   23   19                                                                
CONECT   24   19                                                                
CONECT   25   20                                                                
CONECT   26   20                                                                
CONECT   27   21                                                                
CONECT   28   21                                                                
CONECT   29   17   30   35                                                      
CONECT   30   29   31   33   36                                                 
CONECT   31   30   32   43                                                      
CONECT   32   31                                                                
CONECT   33   30   34   37   38                                                 
CONECT   34   33   35   39   40                                                 
CONECT   35   29   34   41   42                                                 
CONECT   36   30                                                                
CONECT   37   33                                                                
CONECT   38   33                                                                
CONECT   39   34                                                                
CONECT   40   34                                                                
CONECT   41   35                                                                
CONECT   42   35                                                                
CONECT   43   31   44   51                                                      
CONECT   44   43   45   47   52                                                 
CONECT   45   44   46   65                                                      
CONECT   46   45                                                                
CONECT   47   44   48   53   54                                                 
CONECT   48   47   49   50   55                                                 
CONECT   49   48   56   57   58                                                 
CONECT   50   48   59   60   61                                                 
CONECT   51   43   62   63   64                                                 
CONECT   52   44                                                                
CONECT   53   47                                                                
CONECT   54   47                                                                
CONECT   55   48                                                                
CONECT   56   49                                                                
CONECT   57   49                                                                
CONECT   58   49                                                                
CONECT   59   50                                                                
CONECT   60   50                                                                
CONECT   61   50                                                                
CONECT   62   51                                                                
CONECT   63   51                                                                
CONECT   64   51                                                                
CONECT   65   45   66   76                                                      
CONECT   66   65   67   69   77                                                 
CONECT   67   66   68   85                                                      
CONECT   68   67                                                                
CONECT   69   66   70   78   79                                                 
CONECT   70   69   71   72                                                      
CONECT   71   70   73   80                                                      
CONECT   72   70   74   81                                                      
CONECT   73   71   75   82                                                      
CONECT   74   72   75   83                                                      
CONECT   75   73   74   84                                                      
CONECT   76   65                                                                
CONECT   77   66                                                                
CONECT   78   69                                                                
CONECT   79   69                                                                
CONECT   80   71                                                                
CONECT   81   72                                                                
CONECT   82   73                                                                
CONECT   83   74                                                                
CONECT   84   75                                                                
CONECT   85   67   86   93                                                      
CONECT   86   85   87   89   94                                                 
CONECT   87   86   88  107                                                      
CONECT   88   87                                                                
CONECT   89   86   90   95   96                                                 
CONECT   90   89   91   92   97                                                 
CONECT   91   90   98   99  100                                                 
CONECT   92   90  101  102  103                                                 
CONECT   93   85  104  105  106                                                 
CONECT   94   86                                                                
CONECT   95   89                                                                
CONECT   96   89                                                                
CONECT   97   90                                                                
CONECT   98   91                                                                
CONECT   99   91                                                                
CONECT  100   91                                                                
CONECT  101   92                                                                
CONECT  102   92                                                                
CONECT  103   92                                                                
CONECT  104   93                                                                
CONECT  105   93                                                                
CONECT  106   93                                                                
CONECT  107   87  108  115                                                      
CONECT  108  107  109  111  116                                                 
CONECT  109  108  110  129                                                      
CONECT  110  109                                                                
CONECT  111  108  112  117  118                                                 
CONECT  112  111  113  114  119                                                 
CONECT  113  112  120  121  122                                                 
CONECT  114  112  123  124  125                                                 
CONECT  115  107  126  127  128                                                 
CONECT  116  108                                                                
CONECT  117  111                                                                
CONECT  118  111                                                                
CONECT  119  112                                                                
CONECT  120  113                                                                
CONECT  121  113                                                                
CONECT  122  113                                                                
CONECT  123  114                                                                
CONECT  124  114                                                                
CONECT  125  114                                                                
CONECT  126  115                                                                
CONECT  127  115                                                                
CONECT  128  115                                                                
CONECT  129  109                                                                
CONECT  160  172                                                                
CONECT  172  160  173  179                                                      
CONECT  173  172  174  176  180                                                 
CONECT  174    1  173  175                                                      
CONECT  175  174                                                                
CONECT  176  173  177  178  181                                                 
CONECT  177  176  182  183  184                                                 
CONECT  178  176  185  186  187                                                 
CONECT  179  172                                                                
CONECT  180  173                                                                
CONECT  181  176                                                                
CONECT  182  177                                                                
CONECT  183  177                                                                
CONECT  184  177                                                                
CONECT  185  178                                                                
CONECT  186  178                                                                
CONECT  187  178                                                                
C6s 0
end_unsatselection_count 0
nme_count 3
nme_count2 3
oversat 0
score -18.357
silent_score -18.357
time 48
total_hbonds -3
