# Supplementary material for: Accurate de novo design of membrane-traversing macrocycles
Source: Cell. 2022 Sep 15;185(19):3520–3532.e26. doi: 10.1016/j.cell.2022.07.019 (PMC9490236; doi:10.1016/j.cell.2022.07.019)
Supplement: Data S2. Amino acid sequences and computational models, related to Figures 1 and 3 [file mmc6.zip › Supplemental_Data_File_2/design_models/11-mers/D11.9.pdb]

HEADER                                            17-FEB-20   XXXX              
EXPDTA    THEORETICAL MODEL                                                     
REMARK 220                                                                      
REMARK 220 EXPERIMENTAL DETAILS                                                 
REMARK 220  EXPERIMENT TYPE                : THEORETICAL MODELLING              
REMARK 220  DATE OF DATA COLLECTION        : 17-FEB-20                          
REMARK 220                                                                      
REMARK 220 REMARK: MODEL GENERATED BY ROSETTA                                   
REMARK 220  VERSION 2019.50.post.dev+96.master.4bb7883abb1                      
LINK         N   VAL A   1                 C   DLE A  11                  1.33  
ATOM      1  N   VAL A   1       0.602   6.259  -1.000  1.00  0.00           N  
ATOM      2  CA  VAL A   1      -0.341   5.439  -0.267  1.00  0.00           C  
ATOM      3  C   VAL A   1       0.368   4.497   0.744  1.00  0.00           C  
ATOM      4  O   VAL A   1       1.179   3.654   0.358  1.00  0.00           O  
ATOM      5  CB  VAL A   1      -1.163   4.560  -1.239  1.00  0.00           C  
ATOM      6  CG1 VAL A   1      -2.144   3.679  -0.450  1.00  0.00           C  
ATOM      7  CG2 VAL A   1      -1.923   5.454  -2.216  1.00  0.00           C  
ATOM      8  H   VAL A   1       1.439   5.833  -1.372  1.00  0.00           H  
ATOM      9  HA  VAL A   1      -1.047   6.113   0.190  1.00  0.00           H  
ATOM     10  HB  VAL A   1      -0.493   3.898  -1.791  1.00  0.00           H  
ATOM     11 1HG1 VAL A   1      -2.713   3.062  -1.144  1.00  0.00           H  
ATOM     12 2HG1 VAL A   1      -1.601   3.030   0.227  1.00  0.00           H  
ATOM     13 3HG1 VAL A   1      -2.826   4.308   0.116  1.00  0.00           H  
ATOM     14 1HG2 VAL A   1      -2.502   4.836  -2.898  1.00  0.00           H  
ATOM     15 2HG2 VAL A   1      -2.592   6.109  -1.658  1.00  0.00           H  
ATOM     16 3HG2 VAL A   1      -1.230   6.059  -2.794  1.00  0.00           H  
ATOM     17  N   DLE A   2       0.108   4.574   2.121  1.00  0.00           N  
ATOM     18  CA  DLE A   2       0.778   3.620   3.086  1.00  0.00           C  
ATOM     19  C   DLE A   2       1.899   4.239   4.034  1.00  0.00           C  
ATOM     20  O   DLE A   2       1.642   4.380   5.253  1.00  0.00           O  
ATOM     21  CB  DLE A   2      -0.306   2.880   3.973  1.00  0.00           C  
ATOM     22  CG  DLE A   2      -1.462   2.018   3.204  1.00  0.00           C  
ATOM     23  CD1 DLE A   2      -2.464   1.434   4.269  1.00  0.00           C  
ATOM     24  CD2 DLE A   2      -0.815   0.878   2.312  1.00  0.00           C  
ATOM     25  CN  DLE A   2      -0.893   5.547   2.693  1.00  0.00           C  
ATOM     26  HA  DLE A   2       1.264   2.817   2.524  1.00  0.00           H  
ATOM     27 1HB  DLE A   2      -0.803   3.601   4.613  1.00  0.00           H  
ATOM     28 2HB  DLE A   2       0.217   2.179   4.642  1.00  0.00           H  
ATOM     29  HG  DLE A   2      -2.037   2.687   2.554  1.00  0.00           H  
ATOM     30 1HD1 DLE A   2      -3.262   0.881   3.766  1.00  0.00           H  
ATOM     31 2HD1 DLE A   2      -2.913   2.248   4.848  1.00  0.00           H  
ATOM     32 3HD1 DLE A   2      -1.944   0.758   4.955  1.00  0.00           H  
ATOM     33 1HD2 DLE A   2      -1.601   0.322   1.797  1.00  0.00           H  
ATOM     34 2HD2 DLE A   2      -0.242   0.185   2.933  1.00  0.00           H  
ATOM     35 3HD2 DLE A   2      -0.153   1.310   1.558  1.00  0.00           H  
ATOM     36 1HN  DLE A   2      -0.757   5.713   3.737  1.00  0.00           H  
ATOM     37 2HN  DLE A   2      -1.897   5.170   2.554  1.00  0.00           H  
ATOM     38 3HN  DLE A   2      -0.829   6.510   2.227  1.00  0.00           H  
ATOM     39  N   LEU A   3       3.172   4.615   3.531  1.00  0.00           N  
ATOM     40  CA  LEU A   3       4.186   5.155   4.538  1.00  0.00           C  
ATOM     41  C   LEU A   3       3.665   6.489   5.128  1.00  0.00           C  
ATOM     42  O   LEU A   3       3.142   7.279   4.352  1.00  0.00           O  
ATOM     43  CB  LEU A   3       5.634   5.417   3.941  1.00  0.00           C  
ATOM     44  CG  LEU A   3       6.856   5.844   4.959  1.00  0.00           C  
ATOM     45  CD1 LEU A   3       7.316   4.578   5.805  1.00  0.00           C  
ATOM     46  CD2 LEU A   3       8.057   6.442   4.134  1.00  0.00           C  
ATOM     47  CN  LEU A   3       3.428   4.679   2.046  1.00  0.00           C  
ATOM     48  HA  LEU A   3       4.308   4.387   5.305  1.00  0.00           H  
ATOM     49 1HB  LEU A   3       5.961   4.504   3.431  1.00  0.00           H  
ATOM     50 2HB  LEU A   3       5.555   6.211   3.173  1.00  0.00           H  
ATOM     51  HG  LEU A   3       6.506   6.613   5.652  1.00  0.00           H  
ATOM     52 1HD1 LEU A   3       8.119   4.861   6.492  1.00  0.00           H  
ATOM     53 2HD1 LEU A   3       6.494   4.174   6.386  1.00  0.00           H  
ATOM     54 3HD1 LEU A   3       7.686   3.794   5.137  1.00  0.00           H  
ATOM     55 1HD2 LEU A   3       8.865   6.739   4.809  1.00  0.00           H  
ATOM     56 2HD2 LEU A   3       8.443   5.703   3.426  1.00  0.00           H  
ATOM     57 3HD2 LEU A   3       7.733   7.321   3.579  1.00  0.00           H  
ATOM     58 1HN  LEU A   3       4.453   4.820   1.750  1.00  0.00           H  
ATOM     59 2HN  LEU A   3       3.123   3.761   1.571  1.00  0.00           H  
ATOM     60 3HN  LEU A   3       2.862   5.494   1.626  1.00  0.00           H  
ATOM     61  N   DPR A   4       3.810   6.824   6.466  1.00  0.00           N  
ATOM     62  CA  DPR A   4       3.461   8.120   7.076  1.00  0.00           C  
ATOM     63  C   DPR A   4       1.992   8.501   6.926  1.00  0.00           C  
ATOM     64  O   DPR A   4       1.628   9.652   7.154  1.00  0.00           O  
ATOM     65  CB  DPR A   4       3.805   7.892   8.562  1.00  0.00           C  
ATOM     66  CG  DPR A   4       3.770   6.412   8.775  1.00  0.00           C  
ATOM     67  CD  DPR A   4       4.316   5.836   7.512  1.00  0.00           C  
ATOM     68  HA  DPR A   4       4.106   8.910   6.656  1.00  0.00           H  
ATOM     69 1HB  DPR A   4       3.069   8.421   9.191  1.00  0.00           H  
ATOM     70 2HB  DPR A   4       4.785   8.333   8.786  1.00  0.00           H  
ATOM     71 1HG  DPR A   4       2.738   6.078   8.981  1.00  0.00           H  
ATOM     72 2HG  DPR A   4       4.372   6.144   9.657  1.00  0.00           H  
ATOM     73 1HD  DPR A   4       3.886   4.827   7.395  1.00  0.00           H  
ATOM     74 2HD  DPR A   4       5.402   5.832   7.566  1.00  0.00           H  
ATOM     75  N   DLE A   5       1.138   7.544   6.576  1.00  0.00           N  
ATOM     76  CA  DLE A   5      -0.258   7.870   6.392  1.00  0.00           C  
ATOM     77  C   DLE A   5      -0.446   8.528   5.006  1.00  0.00           C  
ATOM     78  O   DLE A   5      -1.504   9.084   4.706  1.00  0.00           O  
ATOM     79  CB  DLE A   5      -1.042   6.557   6.469  1.00  0.00           C  
ATOM     80  CG  DLE A   5      -1.047   5.811   7.818  1.00  0.00           C  
ATOM     81  CD1 DLE A   5      -1.737   4.467   7.615  1.00  0.00           C  
ATOM     82  CD2 DLE A   5      -1.768   6.631   8.887  1.00  0.00           C  
ATOM     83  H   DLE A   5       1.442   6.582   6.380  1.00  0.00           H  
ATOM     84  HA  DLE A   5      -0.575   8.567   7.161  1.00  0.00           H  
ATOM     85 1HB  DLE A   5      -0.569   5.873   5.806  1.00  0.00           H  
ATOM     86 2HB  DLE A   5      -2.068   6.723   6.147  1.00  0.00           H  
ATOM     87  HG  DLE A   5      -0.022   5.623   8.139  1.00  0.00           H  
ATOM     88 1HD1 DLE A   5      -1.739   3.914   8.552  1.00  0.00           H  
ATOM     89 2HD1 DLE A   5      -1.201   3.893   6.864  1.00  0.00           H  
ATOM     90 3HD1 DLE A   5      -2.763   4.625   7.285  1.00  0.00           H  
ATOM     91 1HD2 DLE A   5      -1.770   6.077   9.825  1.00  0.00           H  
ATOM     92 2HD2 DLE A   5      -2.797   6.814   8.573  1.00  0.00           H  
ATOM     93 3HD2 DLE A   5      -1.264   7.580   9.039  1.00  0.00           H  
ATOM     94  N   DAL A   6       0.568   8.394   4.144  1.00  0.00           N  
ATOM     95  CA  DAL A   6       0.585   8.908   2.783  1.00  0.00           C  
ATOM     96  C   DAL A   6       1.064  10.350   2.653  1.00  0.00           C  
ATOM     97  O   DAL A   6       2.073  10.731   3.265  1.00  0.00           O  
ATOM     98  CB  DAL A   6       1.544   8.119   1.937  1.00  0.00           C  
ATOM     99  H   DAL A   6       1.417   7.933   4.463  1.00  0.00           H  
ATOM    100  HA  DAL A   6      -0.417   8.800   2.389  1.00  0.00           H  
ATOM    101 1HB  DAL A   6       1.487   8.521   0.984  1.00  0.00           H  
ATOM    102 2HB  DAL A   6       1.293   7.093   1.924  1.00  0.00           H  
ATOM    103 3HB  DAL A   6       2.539   8.223   2.294  1.00  0.00           H  
ATOM    104  N   DPR A   7       0.458  11.177   1.789  1.00  0.00           N  
ATOM    105  CA  DPR A   7       1.003  12.465   1.513  1.00  0.00           C  
ATOM    106  C   DPR A   7       2.397  12.187   0.922  1.00  0.00           C  
ATOM    107  O   DPR A   7       2.620  11.097   0.358  1.00  0.00           O  
ATOM    108  CB  DPR A   7       0.030  13.051   0.476  1.00  0.00           C  
ATOM    109  CG  DPR A   7      -1.260  12.275   0.696  1.00  0.00           C  
ATOM    110  CD  DPR A   7      -0.819  10.879   1.134  1.00  0.00           C  
ATOM    111  HA  DPR A   7       1.034  13.034   2.453  1.00  0.00           H  
ATOM    112 1HB  DPR A   7       0.435  12.924  -0.540  1.00  0.00           H  
ATOM    113 2HB  DPR A   7      -0.106  14.128   0.637  1.00  0.00           H  
ATOM    114 1HG  DPR A   7      -1.857  12.255  -0.230  1.00  0.00           H  
ATOM    115 2HG  DPR A   7      -1.878  12.774   1.456  1.00  0.00           H  
ATOM    116 1HD  DPR A   7      -0.704  10.208   0.307  1.00  0.00           H  
ATOM    117 2HD  DPR A   7      -1.568  10.526   1.862  1.00  0.00           H  
ATOM    118  N   PRO A   8       3.318  13.150   0.986  1.00  0.00           N  
ATOM    119  CA  PRO A   8       4.675  13.132   0.449  1.00  0.00           C  
ATOM    120  C   PRO A   8       5.506  11.929   0.916  1.00  0.00           C  
ATOM    121  O   PRO A   8       6.589  11.707   0.387  1.00  0.00           O  
ATOM    122  CB  PRO A   8       5.257  14.432   1.023  1.00  0.00           C  
ATOM    123  CG  PRO A   8       4.077  15.330   1.249  1.00  0.00           C  
ATOM    124  CD  PRO A   8       2.975  14.416   1.678  1.00  0.00           C  
ATOM    125  HA  PRO A   8       4.631  13.166  -0.648  1.00  0.00           H  
ATOM    126 1HB  PRO A   8       5.811  14.213   1.950  1.00  0.00           H  
ATOM    127 2HB  PRO A   8       5.983  14.855   0.314  1.00  0.00           H  
ATOM    128 1HG  PRO A   8       4.324  16.087   2.013  1.00  0.00           H  
ATOM    129 2HG  PRO A   8       3.839  15.881   0.327  1.00  0.00           H  
ATOM    130 1HD  PRO A   8       2.973  14.280   2.772  1.00  0.00           H  
ATOM    131 2HD  PRO A   8       2.037  14.839   1.310  1.00  0.00           H  
ATOM    132  N   ALA A   9       5.061  11.192   1.942  1.00  0.00           N  
ATOM    133  CA  ALA A   9       5.805  10.037   2.408  1.00  0.00           C  
ATOM    134  C   ALA A   9       5.822   8.903   1.366  1.00  0.00           C  
ATOM    135  O   ALA A   9       6.677   8.021   1.444  1.00  0.00           O  
ATOM    136  CB  ALA A   9       5.169   9.532   3.683  1.00  0.00           C  
ATOM    137  H   ALA A   9       4.158  11.364   2.400  1.00  0.00           H  
ATOM    138  HA  ALA A   9       6.831  10.340   2.604  1.00  0.00           H  
ATOM    139 1HB  ALA A   9       5.715   8.677   4.060  1.00  0.00           H  
ATOM    140 2HB  ALA A   9       5.169  10.320   4.430  1.00  0.00           H  
ATOM    141 3HB  ALA A   9       4.161   9.252   3.476  1.00  0.00           H  
ATOM    142  N   DPH A  10       4.899   8.895   0.389  1.00  0.00           N  
ATOM    143  CA  DPH A  10       4.936   7.771  -0.551  1.00  0.00           C  
ATOM    144  C   DPH A  10       3.599   7.474  -1.211  1.00  0.00           C  
ATOM    145  O   DPH A  10       3.383   6.370  -1.723  1.00  0.00           O  
ATOM    146  CB  DPH A  10       5.895   8.087  -1.709  1.00  0.00           C  
ATOM    147  CG  DPH A  10       5.346   9.139  -2.670  1.00  0.00           C  
ATOM    148  CD1 DPH A  10       4.599   8.751  -3.793  1.00  0.00           C  
ATOM    149  CD2 DPH A  10       5.535  10.472  -2.456  1.00  0.00           C  
ATOM    150  CE1 DPH A  10       4.065   9.686  -4.643  1.00  0.00           C  
ATOM    151  CE2 DPH A  10       5.001  11.413  -3.303  1.00  0.00           C  
ATOM    152  CZ  DPH A  10       4.261  11.020  -4.397  1.00  0.00           C  
ATOM    153  H   DPH A  10       4.202   9.641   0.328  1.00  0.00           H  
ATOM    154  HA  DPH A  10       5.255   6.877  -0.017  1.00  0.00           H  
ATOM    155 1HB  DPH A  10       6.111   7.182  -2.270  1.00  0.00           H  
ATOM    156 2HB  DPH A  10       6.838   8.456  -1.302  1.00  0.00           H  
ATOM    157  HD1 DPH A  10       4.430   7.687  -3.984  1.00  0.00           H  
ATOM    158  HD2 DPH A  10       6.111  10.775  -1.610  1.00  0.00           H  
ATOM    159  HE1 DPH A  10       3.481   9.367  -5.506  1.00  0.00           H  
ATOM    160  HE2 DPH A  10       5.165  12.471  -3.106  1.00  0.00           H  
ATOM    161  HZ  DPH A  10       3.838  11.767  -5.068  1.00  0.00           H  
ATOM    162  N   DLE A  11       2.696   8.445  -1.239  1.00  0.00           N  
ATOM    163  CA  DLE A  11       1.459   8.293  -1.977  1.00  0.00           C  
ATOM    164  C   DLE A  11       0.394   7.557  -1.195  1.00  0.00           C  
ATOM    165  O   DLE A  11      -0.600   8.147  -0.774  1.00  0.00           O  
ATOM    166  CB  DLE A  11       0.964   9.701  -2.328  1.00  0.00           C  
ATOM    167  CG  DLE A  11      -0.205   9.850  -3.320  1.00  0.00           C  
ATOM    168  CD1 DLE A  11       0.180   9.304  -4.697  1.00  0.00           C  
ATOM    169  CD2 DLE A  11      -0.560  11.324  -3.401  1.00  0.00           C  
ATOM    170  H   DLE A  11       2.869   9.306  -0.739  1.00  0.00           H  
ATOM    171  HA  DLE A  11       1.679   7.740  -2.884  1.00  0.00           H  
ATOM    172 1HB  DLE A  11       1.807  10.244  -2.746  1.00  0.00           H  
ATOM    173 2HB  DLE A  11       0.702  10.205  -1.416  1.00  0.00           H  
ATOM    174  HG  DLE A  11      -1.071   9.289  -2.963  1.00  0.00           H  
ATOM    175 1HD1 DLE A  11      -0.657   9.431  -5.382  1.00  0.00           H  
ATOM    176 2HD1 DLE A  11       0.425   8.251  -4.638  1.00  0.00           H  
ATOM    177 3HD1 DLE A  11       1.040   9.854  -5.075  1.00  0.00           H  
ATOM    178 1HD2 DLE A  11      -1.394  11.465  -4.088  1.00  0.00           H  
ATOM    179 2HD2 DLE A  11       0.305  11.886  -3.757  1.00  0.00           H  
ATOM    180 3HD2 DLE A  11      -0.840  11.681  -2.415  1.00  0.00           H  
TER                                                                             
CONECT    1  164                                                                
CONECT    3   17                                                                
CONECT   17    3   18   25                                                      
CONECT   18   17   19   21   26                                                 
CONECT   19   18   20   39                                                      
CONECT   20   19                                                                
CONECT   21   18   22   27   28                                                 
CONECT   22   21   23   24   29                                                 
CONECT   23   22   30   31   32                                                 
CONECT   24   22   33   34   35                                                 
CONECT   25   17   36   37   38                                                 
CONECT   26   18                                                                
CONECT   27   21                                                                
CONECT   28   21                                                                
CONECT   29   22                                                                
CONECT   30   23                                                                
CONECT   31   23                                                                
CONECT   32   23                                                                
CONECT   33   24                                                                
CONECT   34   24                                                                
CONECT   35   24                                                                
CONECT   36   25                                                                
CONECT   37   25                                                                
CONECT   38   25                                                                
CONECT   39   19   40   47                                                      
CONECT   40   39   41   43   48                                                 
CONECT   41   40   42   61                                                      
CONECT   42   41                                                                
CONECT   43   40   44   49   50                                                 
CONECT   44   43   45   46   51                                                 
CONECT   45   44   52   53   54                                                 
CONECT   46   44   55   56   57                                                 
CONECT   47   39   58   59   60                                                 
CONECT   48   40                                                                
CONECT   49   43                                                                
CONECT   50   43                                                                
CONECT   51   44                                                                
CONECT   52   45                                                                
CONECT   53   45                                                                
CONECT   54   45                                                                
CONECT   55   46                                                                
CONECT   56   46                                                                
CONECT   57   46                                                                
CONECT   58   47                                                                
CONECT   59   47                                                                
CONECT   60   47                                                                
CONECT   61   41   62   67                                                      
CONECT   62   61   63   65   68                                                 
CONECT   63   62   64   75                                                      
CONECT   64   63                                                                
CONECT   65   62   66   69   70                                                 
CONECT   66   65   67   71   72                                                 
CONECT   67   61   66   73   74                                                 
CONECT   68   62                                                                
CONECT   69   65                                                                
CONECT   70   65                                                                
CONECT   71   66                                                                
CONECT   72   66                                                                
CONECT   73   67                                                                
CONECT   74   67                                                                
CONECT   75   63   76   83                                                      
CONECT   76   75   77   79   84                                                 
CONECT   77   76   78   94                                                      
CONECT   78   77                                                                
CONECT   79   76   80   85   86                                                 
CONECT   80   79   81   82   87                                                 
CONECT   81   80   88   89   90                                                 
CONECT   82   80   91   92   93                                                 
CONECT   83   75                                                                
CONECT   84   76                                                                
CONECT   85   79                                                                
CONECT   86   79                                                                
CONECT   87   80                                                                
CONECT   88   81                                                                
CONECT   89   81                                                                
CONECT   90   81                                                                
CONECT   91   82                                                                
CONECT   92   82                                                                
CONECT   93   82                                                                
CONECT   94   77   95   99                                                      
CONECT   95   94   96   98  100                                                 
CONECT   96   95   97  104                                                      
CONECT   97   96                                                                
CONECT   98   95  101  102  103                                                 
CONECT   99   94                                                                
CONECT  100   95                                                                
CONECT  101   98                                                                
CONECT  102   98                                                                
CONECT  103   98                                                                
CONECT  104   96  105  110                                                      
CONECT  105  104  106  108  111                                                 
CONECT  106  105  107  118                                                      
CONECT  107  106                                                                
CONECT  108  105  109  112  113                                                 
CONECT  109  108  110  114  115                                                 
CONECT  110  104  109  116  117                                                 
CONECT  111  105                                                                
CONECT  112  108                                                                
CONECT  113  108                                                                
CONECT  114  109                                                                
CONECT  115  109                                                                
CONECT  116  110                                                                
CONECT  117  110                                                                
CONECT  118  106                                                                
CONECT  134  142                                                                
CONECT  142  134  143  153                                                      
CONECT  143  142  144  146  154                                                 
CONECT  144  143  145  162                                                      
CONECT  145  144                                                                
CONECT  146  143  147  155  156                                                 
CONECT  147  146  148  149                                                      
CONECT  148  147  150  157                                                      
CONECT  149  147  151  158                                                      
CONECT  150  148  152  159                                                      
CONECT  151  149  152  160                                                      
CONECT  152  150  151  161                                                      
CONECT  153  142                                                                
CONECT  154  143                                                                
CONECT  155  146                                                                
CONECT  156  146                                                                
CONECT  157  148                                                                
CONECT  158  149                                                                
CONECT  159  150                                                                
CONECT  160  151                                                                
CONECT  161  152                                                                
CONECT  162  144  163  170                                                      
CONECT  163  162  164  166  171                                                 
CONECT  164    1  163  165                                                      
CONECT  165  164                                                                
CONECT  166  163  167  172  173                                                 
CONECT  167  166  168  169  174                                                 
CONECT  168  167  175  176  177                                                 
CONECT  169  167  178  179  180                                                 
CONECT  170  162                                                                
CONECT  171  163                                                                
CONECT  172  166                                                                
CONECT  173  166                                                                
CONECT  174  167                                                                
CONECT  175  168                                                                
CONECT  176  168                                                                
CONECT  177  168                                                                
CONECT  178  169                                                                
CONECT  179  169                                                                
CONECT  180  169                                                                
C6s 0
end_unsatselection_count 0
nme_count 2
nme_count2 2
oversat 0
score -6.463
silent_score -6.463
time 33
total_hbonds -5
