# Supplementary material for: Accurate de novo design of membrane-traversing macrocycles
Source: Cell. 2022 Sep 15;185(19):3520–3532.e26. doi: 10.1016/j.cell.2022.07.019 (PMC9490236; doi:10.1016/j.cell.2022.07.019)
Supplement: Data S2. Amino acid sequences and computational models, related to Figures 1 and 3 [file mmc6.zip › Supplemental_Data_File_2/design_models/11-mers/D11.25.pdb]

HEADER                                            08-APR-20   XXXX              
EXPDTA    THEORETICAL MODEL                                                     
REMARK 220                                                                      
REMARK 220 EXPERIMENTAL DETAILS                                                 
REMARK 220  EXPERIMENT TYPE                : THEORETICAL MODELLING              
REMARK 220  DATE OF DATA COLLECTION        : 08-APR-20                          
REMARK 220                                                                      
REMARK 220 REMARK: MODEL GENERATED BY ROSETTA                                   
REMARK 220  VERSION 2020.02.post.dev+104.JacobOConnor.ncaacyclicmsd.c8          
LINK         N   DLE A   1                 C   DLE A  11                  1.33  
ATOM      1  N   DLE A   1       0.009  -0.185  -3.890  1.00  0.00           N  
ATOM      2  CA  DLE A   1       1.205  -1.014  -3.811  1.00  0.00           C  
ATOM      3  C   DLE A   1       2.105  -0.575  -2.664  1.00  0.00           C  
ATOM      4  O   DLE A   1       1.769  -0.755  -1.494  1.00  0.00           O  
ATOM      5  CB  DLE A   1       0.817  -2.487  -3.630  1.00  0.00           C  
ATOM      6  CG  DLE A   1       1.986  -3.470  -3.485  1.00  0.00           C  
ATOM      7  CD1 DLE A   1       2.793  -3.494  -4.776  1.00  0.00           C  
ATOM      8  CD2 DLE A   1       1.449  -4.853  -3.151  1.00  0.00           C  
ATOM      9  H   DLE A   1      -0.653  -0.201  -3.127  1.00  0.00           H  
ATOM     10  HA  DLE A   1       1.760  -0.910  -4.743  1.00  0.00           H  
ATOM     11 1HB  DLE A   1       0.227  -2.799  -4.490  1.00  0.00           H  
ATOM     12 2HB  DLE A   1       0.197  -2.576  -2.738  1.00  0.00           H  
ATOM     13  HG  DLE A   1       2.647  -3.134  -2.686  1.00  0.00           H  
ATOM     14 1HD1 DLE A   1       3.624  -4.192  -4.674  1.00  0.00           H  
ATOM     15 2HD1 DLE A   1       3.182  -2.496  -4.981  1.00  0.00           H  
ATOM     16 3HD1 DLE A   1       2.153  -3.811  -5.599  1.00  0.00           H  
ATOM     17 1HD2 DLE A   1       2.280  -5.551  -3.047  1.00  0.00           H  
ATOM     18 2HD2 DLE A   1       0.789  -5.190  -3.950  1.00  0.00           H  
ATOM     19 3HD2 DLE A   1       0.892  -4.811  -2.215  1.00  0.00           H  
ATOM     20  N   DPR A   2       3.252   0.003  -3.006  1.00  0.00           N  
ATOM     21  CA  DPR A   2       4.166   0.544  -2.007  1.00  0.00           C  
ATOM     22  C   DPR A   2       4.510  -0.500  -0.953  1.00  0.00           C  
ATOM     23  O   DPR A   2       4.680  -1.679  -1.265  1.00  0.00           O  
ATOM     24  CB  DPR A   2       5.392   0.935  -2.838  1.00  0.00           C  
ATOM     25  CG  DPR A   2       4.830   1.315  -4.164  1.00  0.00           C  
ATOM     26  CD  DPR A   2       3.716   0.329  -4.395  1.00  0.00           C  
ATOM     27  HA  DPR A   2       3.708   1.428  -1.540  1.00  0.00           H  
ATOM     28 1HB  DPR A   2       6.091   0.088  -2.898  1.00  0.00           H  
ATOM     29 2HB  DPR A   2       5.930   1.761  -2.349  1.00  0.00           H  
ATOM     30 1HG  DPR A   2       5.610   1.261  -4.938  1.00  0.00           H  
ATOM     31 2HG  DPR A   2       4.476   2.356  -4.143  1.00  0.00           H  
ATOM     32 1HD  DPR A   2       4.113  -0.561  -4.905  1.00  0.00           H  
ATOM     33 2HD  DPR A   2       2.926   0.801  -4.998  1.00  0.00           H  
ATOM     34  N   DPH A   3       4.613  -0.061   0.297  1.00  0.00           N  
ATOM     35  CA  DPH A   3       5.035  -0.935   1.384  1.00  0.00           C  
ATOM     36  C   DPH A   3       3.979  -1.991   1.684  1.00  0.00           C  
ATOM     37  O   DPH A   3       4.223  -2.931   2.440  1.00  0.00           O  
ATOM     38  CB  DPH A   3       6.360  -1.616   1.039  1.00  0.00           C  
ATOM     39  CG  DPH A   3       7.473  -0.655   0.730  1.00  0.00           C  
ATOM     40  CD1 DPH A   3       7.941  -0.507  -0.567  1.00  0.00           C  
ATOM     41  CD2 DPH A   3       8.053   0.103   1.735  1.00  0.00           C  
ATOM     42  CE1 DPH A   3       8.964   0.377  -0.853  1.00  0.00           C  
ATOM     43  CE2 DPH A   3       9.077   0.986   1.453  1.00  0.00           C  
ATOM     44  CZ  DPH A   3       9.533   1.123   0.157  1.00  0.00           C  
ATOM     45  CN  DPH A   3       4.296   1.323   0.586  1.00  0.00           C  
ATOM     46  HA  DPH A   3       5.177  -0.329   2.280  1.00  0.00           H  
ATOM     47 1HB  DPH A   3       6.221  -2.265   0.174  1.00  0.00           H  
ATOM     48 2HB  DPH A   3       6.674  -2.244   1.871  1.00  0.00           H  
ATOM     49  HD1 DPH A   3       7.492  -1.099  -1.366  1.00  0.00           H  
ATOM     50  HD2 DPH A   3       7.693  -0.005   2.759  1.00  0.00           H  
ATOM     51  HE1 DPH A   3       9.322   0.483  -1.876  1.00  0.00           H  
ATOM     52  HE2 DPH A   3       9.525   1.576   2.253  1.00  0.00           H  
ATOM     53  HZ  DPH A   3      10.339   1.821  -0.067  1.00  0.00           H  
ATOM     54 1HN  DPH A   3       4.478   1.568   1.626  1.00  0.00           H  
ATOM     55 2HN  DPH A   3       3.256   1.515   0.366  1.00  0.00           H  
ATOM     56 3HN  DPH A   3       4.911   1.958  -0.038  1.00  0.00           H  
ATOM     57  N   DAL A   4       2.803  -1.831   1.086  1.00  0.00           N  
ATOM     58  CA  DAL A   4       1.639  -2.627   1.458  1.00  0.00           C  
ATOM     59  C   DAL A   4       0.962  -2.063   2.701  1.00  0.00           C  
ATOM     60  O   DAL A   4       1.010  -0.860   2.955  1.00  0.00           O  
ATOM     61  CB  DAL A   4       0.652  -2.694   0.302  1.00  0.00           C  
ATOM     62  H   DAL A   4       2.713  -1.140   0.354  1.00  0.00           H  
ATOM     63  HA  DAL A   4       1.979  -3.636   1.691  1.00  0.00           H  
ATOM     64 1HB  DAL A   4      -0.211  -3.292   0.596  1.00  0.00           H  
ATOM     65 2HB  DAL A   4       1.134  -3.153  -0.562  1.00  0.00           H  
ATOM     66 3HB  DAL A   4       0.325  -1.688   0.043  1.00  0.00           H  
ATOM     67  N   DPR A   5       0.330  -2.941   3.473  1.00  0.00           N  
ATOM     68  CA  DPR A   5      -0.337  -2.537   4.705  1.00  0.00           C  
ATOM     69  C   DPR A   5      -1.641  -1.806   4.412  1.00  0.00           C  
ATOM     70  O   DPR A   5      -2.276  -2.038   3.383  1.00  0.00           O  
ATOM     71  CB  DPR A   5      -0.585  -3.871   5.416  1.00  0.00           C  
ATOM     72  CG  DPR A   5      -0.722  -4.857   4.306  1.00  0.00           C  
ATOM     73  CD  DPR A   5       0.290  -4.412   3.284  1.00  0.00           C  
ATOM     74  HA  DPR A   5       0.341  -1.898   5.290  1.00  0.00           H  
ATOM     75 1HB  DPR A   5      -1.489  -3.802   6.040  1.00  0.00           H  
ATOM     76 2HB  DPR A   5       0.254  -4.100   6.090  1.00  0.00           H  
ATOM     77 1HG  DPR A   5      -1.750  -4.850   3.916  1.00  0.00           H  
ATOM     78 2HG  DPR A   5      -0.529  -5.875   4.677  1.00  0.00           H  
ATOM     79 1HD  DPR A   5      -0.062  -4.683   2.277  1.00  0.00           H  
ATOM     80 2HD  DPR A   5       1.260  -4.884   3.496  1.00  0.00           H  
ATOM     81  N   PRO A   6      -2.034  -0.920   5.321  1.00  0.00           N  
ATOM     82  CA  PRO A   6      -3.331  -0.259   5.235  1.00  0.00           C  
ATOM     83  C   PRO A   6      -3.457   0.541   3.945  1.00  0.00           C  
ATOM     84  O   PRO A   6      -2.459   0.989   3.381  1.00  0.00           O  
ATOM     85  CB  PRO A   6      -3.335   0.652   6.467  1.00  0.00           C  
ATOM     86  CG  PRO A   6      -2.451  -0.048   7.442  1.00  0.00           C  
ATOM     87  CD  PRO A   6      -1.355  -0.639   6.597  1.00  0.00           C  
ATOM     88  HA  PRO A   6      -4.128  -1.014   5.302  1.00  0.00           H  
ATOM     89 1HB  PRO A   6      -2.964   1.652   6.196  1.00  0.00           H  
ATOM     90 2HB  PRO A   6      -4.363   0.780   6.837  1.00  0.00           H  
ATOM     91 1HG  PRO A   6      -2.073   0.664   8.190  1.00  0.00           H  
ATOM     92 2HG  PRO A   6      -3.022  -0.812   7.991  1.00  0.00           H  
ATOM     93 1HD  PRO A   6      -0.549   0.100   6.472  1.00  0.00           H  
ATOM     94 2HD  PRO A   6      -0.973  -1.552   7.077  1.00  0.00           H  
ATOM     95  N   DPR A   7      -4.690   0.716   3.481  1.00  0.00           N  
ATOM     96  CA  DPR A   7      -4.960   1.554   2.319  1.00  0.00           C  
ATOM     97  C   DPR A   7      -4.219   1.046   1.089  1.00  0.00           C  
ATOM     98  O   DPR A   7      -4.009   1.787   0.129  1.00  0.00           O  
ATOM     99  CB  DPR A   7      -6.478   1.435   2.154  1.00  0.00           C  
ATOM    100  CG  DPR A   7      -6.976   1.166   3.533  1.00  0.00           C  
ATOM    101  CD  DPR A   7      -5.933   0.265   4.138  1.00  0.00           C  
ATOM    102  HA  DPR A   7      -4.668   2.590   2.545  1.00  0.00           H  
ATOM    103 1HB  DPR A   7      -6.717   0.626   1.448  1.00  0.00           H  
ATOM    104 2HB  DPR A   7      -6.884   2.364   1.727  1.00  0.00           H  
ATOM    105 1HG  DPR A   7      -7.970   0.696   3.492  1.00  0.00           H  
ATOM    106 2HG  DPR A   7      -7.093   2.110   4.085  1.00  0.00           H  
ATOM    107 1HD  DPR A   7      -6.166  -0.782   3.894  1.00  0.00           H  
ATOM    108 2HD  DPR A   7      -5.908   0.413   5.228  1.00  0.00           H  
ATOM    109  N   DAL A   8      -3.825  -0.223   1.124  1.00  0.00           N  
ATOM    110  CA  DAL A   8      -3.144  -0.845  -0.005  1.00  0.00           C  
ATOM    111  C   DAL A   8      -1.911  -0.048  -0.410  1.00  0.00           C  
ATOM    112  O   DAL A   8      -1.509  -0.057  -1.574  1.00  0.00           O  
ATOM    113  CB  DAL A   8      -2.760  -2.278   0.333  1.00  0.00           C  
ATOM    114  H   DAL A   8      -4.003  -0.770   1.954  1.00  0.00           H  
ATOM    115  HA  DAL A   8      -3.830  -0.853  -0.852  1.00  0.00           H  
ATOM    116 1HB  DAL A   8      -2.252  -2.729  -0.520  1.00  0.00           H  
ATOM    117 2HB  DAL A   8      -3.658  -2.851   0.564  1.00  0.00           H  
ATOM    118 3HB  DAL A   8      -2.095  -2.283   1.195  1.00  0.00           H  
ATOM    119  N   DAL A   9      -1.313   0.641   0.556  1.00  0.00           N  
ATOM    120  CA  DAL A   9      -0.082   1.385   0.318  1.00  0.00           C  
ATOM    121  C   DAL A   9      -0.262   2.403  -0.801  1.00  0.00           C  
ATOM    122  O   DAL A   9       0.700   2.781  -1.470  1.00  0.00           O  
ATOM    123  CB  DAL A   9       0.374   2.077   1.594  1.00  0.00           C  
ATOM    124  H   DAL A   9      -1.722   0.649   1.479  1.00  0.00           H  
ATOM    125  HA  DAL A   9       0.686   0.677   0.005  1.00  0.00           H  
ATOM    126 1HB  DAL A   9       1.295   2.628   1.400  1.00  0.00           H  
ATOM    127 2HB  DAL A   9       0.555   1.330   2.368  1.00  0.00           H  
ATOM    128 3HB  DAL A   9      -0.398   2.767   1.929  1.00  0.00           H  
ATOM    129  N   DLE A  10      -1.499   2.844  -1.000  1.00  0.00           N  
ATOM    130  CA  DLE A  10      -1.798   3.864  -1.998  1.00  0.00           C  
ATOM    131  C   DLE A  10      -1.559   3.341  -3.409  1.00  0.00           C  
ATOM    132  O   DLE A  10      -1.256   4.108  -4.322  1.00  0.00           O  
ATOM    133  CB  DLE A  10      -3.252   4.332  -1.858  1.00  0.00           C  
ATOM    134  CG  DLE A  10      -3.588   5.083  -0.563  1.00  0.00           C  
ATOM    135  CD1 DLE A  10      -5.089   5.331  -0.495  1.00  0.00           C  
ATOM    136  CD2 DLE A  10      -2.814   6.392  -0.520  1.00  0.00           C  
ATOM    137  H   DLE A  10      -2.252   2.462  -0.446  1.00  0.00           H  
ATOM    138  HA  DLE A  10      -1.138   4.715  -1.831  1.00  0.00           H  
ATOM    139 1HB  DLE A  10      -3.904   3.462  -1.915  1.00  0.00           H  
ATOM    140 2HB  DLE A  10      -3.487   4.991  -2.694  1.00  0.00           H  
ATOM    141  HG  DLE A  10      -3.312   4.469   0.295  1.00  0.00           H  
ATOM    142 1HD1 DLE A  10      -5.327   5.865   0.425  1.00  0.00           H  
ATOM    143 2HD1 DLE A  10      -5.617   4.378  -0.508  1.00  0.00           H  
ATOM    144 3HD1 DLE A  10      -5.397   5.930  -1.351  1.00  0.00           H  
ATOM    145 1HD2 DLE A  10      -3.052   6.925   0.401  1.00  0.00           H  
ATOM    146 2HD2 DLE A  10      -3.090   7.006  -1.377  1.00  0.00           H  
ATOM    147 3HD2 DLE A  10      -1.744   6.183  -0.552  1.00  0.00           H  
ATOM    148  N   DLE A  11      -1.699   2.031  -3.580  1.00  0.00           N  
ATOM    149  CA  DLE A  11      -1.523   1.406  -4.886  1.00  0.00           C  
ATOM    150  C   DLE A  11      -0.236   0.593  -4.939  1.00  0.00           C  
ATOM    151  O   DLE A  11       0.518   0.670  -5.909  1.00  0.00           O  
ATOM    152  CB  DLE A  11      -2.720   0.502  -5.205  1.00  0.00           C  
ATOM    153  CG  DLE A  11      -4.082   1.203  -5.286  1.00  0.00           C  
ATOM    154  CD1 DLE A  11      -5.172   0.171  -5.541  1.00  0.00           C  
ATOM    155  CD2 DLE A  11      -4.050   2.249  -6.391  1.00  0.00           C  
ATOM    156  H   DLE A  11      -1.932   1.453  -2.785  1.00  0.00           H  
ATOM    157  HA  DLE A  11      -1.466   2.191  -5.639  1.00  0.00           H  
ATOM    158 1HB  DLE A  11      -2.789  -0.267  -4.438  1.00  0.00           H  
ATOM    159 2HB  DLE A  11      -2.541   0.014  -6.164  1.00  0.00           H  
ATOM    160  HG  DLE A  11      -4.298   1.689  -4.334  1.00  0.00           H  
ATOM    161 1HD1 DLE A  11      -6.139   0.670  -5.598  1.00  0.00           H  
ATOM    162 2HD1 DLE A  11      -5.185  -0.553  -4.726  1.00  0.00           H  
ATOM    163 3HD1 DLE A  11      -4.973  -0.343  -6.480  1.00  0.00           H  
ATOM    164 1HD2 DLE A  11      -5.017   2.748  -6.448  1.00  0.00           H  
ATOM    165 2HD2 DLE A  11      -3.835   1.764  -7.344  1.00  0.00           H  
ATOM    166 3HD2 DLE A  11      -3.274   2.984  -6.175  1.00  0.00           H  
TER                                                                             
CONECT    1    2    9  150                                                      
CONECT    2    1    3    5   10                                                 
CONECT    3    2    4   20                                                      
CONECT    4    3                                                                
CONECT    5    2    6   11   12                                                 
CONECT    6    5    7    8   13                                                 
CONECT    7    6   14   15   16                                                 
CONECT    8    6   17   18   19                                                 
CONECT    9    1                                                                
CONECT   10    2                                                                
CONECT   11    5                                                                
CONECT   12    5                                                                
CONECT   13    6                                                                
CONECT   14    7                                                                
CONECT   15    7                                                                
CONECT   16    7                                                                
CONECT   17    8                                                                
CONECT   18    8                                                                
CONECT   19    8                                                                
CONECT   20    3   21   26                                                      
CONECT   21   20   22   24   27                                                 
CONECT   22   21   23   34                                                      
CONECT   23   22                                                                
CONECT   24   21   25   28   29                                                 
CONECT   25   24   26   30   31                                                 
CONECT   26   20   25   32   33                                                 
CONECT   27   21                                                                
CONECT   28   24                                                                
CONECT   29   24                                                                
CONECT   30   25                                                                
CONECT   31   25                                                                
CONECT   32   26                                                                
CONECT   33   26                                                                
CONECT   34   22   35   45                                                      
CONECT   35   34   36   38   46                                                 
CONECT   36   35   37   57                                                      
CONECT   37   36                                                                
CONECT   38   35   39   47   48                                                 
CONECT   39   38   40   41                                                      
CONECT   40   39   42   49                                                      
CONECT   41   39   43   50                                                      
CONECT   42   40   44   51                                                      
CONECT   43   41   44   52                                                      
CONECT   44   42   43   53                                                      
CONECT   45   34   54   55   56                                                 
CONECT   46   35                                                                
CONECT   47   38                                                                
CONECT   48   38                                                                
CONECT   49   40                                                                
CONECT   50   41                                                                
CONECT   51   42                                                                
CONECT   52   43                                                                
CONECT   53   44                                                                
CONECT   54   45                                                                
CONECT   55   45                                                                
CONECT   56   45                                                                
CONECT   57   36   58   62                                                      
CONECT   58   57   59   61   63                                                 
CONECT   59   58   60   67                                                      
CONECT   60   59                                                                
CONECT   61   58   64   65   66                                                 
CONECT   62   57                                                                
CONECT   63   58                                                                
CONECT   64   61                                                                
CONECT   65   61                                                                
CONECT   66   61                                                                
CONECT   67   59   68   73                                                      
CONECT   68   67   69   71   74                                                 
CONECT   69   68   70   81                                                      
CONECT   70   69                                                                
CONECT   71   68   72   75   76                                                 
CONECT   72   71   73   77   78                                                 
CONECT   73   67   72   79   80                                                 
CONECT   74   68                                                                
CONECT   75   71                                                                
CONECT   76   71                                                                
CONECT   77   72                                                                
CONECT   78   72                                                                
CONECT   79   73                                                                
CONECT   80   73                                                                
CONECT   81   69                                                                
CONECT   83   95                                                                
CONECT   95   83   96  101                                                      
CONECT   96   95   97   99  102                                                 
CONECT   97   96   98  109                                                      
CONECT   98   97                                                                
CONECT   99   96  100  103  104                                                 
CONECT  100   99  101  105  106                                                 
CONECT  101   95  100  107  108                                                 
CONECT  102   96                                                                
CONECT  103   99                                                                
CONECT  104   99                                                                
CONECT  105  100                                                                
CONECT  106  100                                                                
CONECT  107  101                                                                
CONECT  108  101                                                                
CONECT  109   97  110  114                                                      
CONECT  110  109  111  113  115                                                 
CONECT  111  110  112  119                                                      
CONECT  112  111                                                                
CONECT  113  110  116  117  118                                                 
CONECT  114  109                                                                
CONECT  115  110                                                                
CONECT  116  113                                                                
CONECT  117  113                                                                
CONECT  118  113                                                                
CONECT  119  111  120  124                                                      
CONECT  120  119  121  123  125                                                 
CONECT  121  120  122  129                                                      
CONECT  122  121                                                                
CONECT  123  120  126  127  128                                                 
CONECT  124  119                                                                
CONECT  125  120                                                                
CONECT  126  123                                                                
CONECT  127  123                                                                
CONECT  128  123                                                                
CONECT  129  121  130  137                                                      
CONECT  130  129  131  133  138                                                 
CONECT  131  130  132  148                                                      
CONECT  132  131                                                                
CONECT  133  130  134  139  140                                                 
CONECT  134  133  135  136  141                                                 
CONECT  135  134  142  143  144                                                 
CONECT  136  134  145  146  147                                                 
CONECT  137  129                                                                
CONECT  138  130                                                                
CONECT  139  133                                                                
CONECT  140  133                                                                
CONECT  141  134                                                                
CONECT  142  135                                                                
CONECT  143  135                                                                
CONECT  144  135                                                                
CONECT  145  136                                                                
CONECT  146  136                                                                
CONECT  147  136                                                                
CONECT  148  131  149  156                                                      
CONECT  149  148  150  152  157                                                 
CONECT  150    1  149  151                                                      
CONECT  151  150                                                                
CONECT  152  149  153  158  159                                                 
CONECT  153  152  154  155  160                                                 
CONECT  154  153  161  162  163                                                 
CONECT  155  153  164  165  166                                                 
CONECT  156  148                                                                
CONECT  157  149                                                                
CONECT  158  152                                                                
CONECT  159  152                                                                
CONECT  160  153                                                                
CONECT  161  154                                                                
CONECT  162  154                                                                
CONECT  163  154                                                                
CONECT  164  155                                                                
CONECT  165  155                                                                
CONECT  166  155                                                                
CIS_PEPTIDE_BOND_COUNT 6
HBOND_COUNT 0.247
RMSD 0
score -14.606
silent_score -14.606
