# Supplementary material for: Accurate de novo design of membrane-traversing macrocycles
Source: Cell. 2022 Sep 15;185(19):3520–3532.e26. doi: 10.1016/j.cell.2022.07.019 (PMC9490236; doi:10.1016/j.cell.2022.07.019)
Supplement: Data S2. Amino acid sequences and computational models, related to Figures 1 and 3 [file mmc6.zip › Supplemental_Data_File_2/design_models/11-mers/D11.7.pdb]

HEADER                                            13-FEB-20   XXXX              
EXPDTA    THEORETICAL MODEL                                                     
REMARK 220                                                                      
REMARK 220 EXPERIMENTAL DETAILS                                                 
REMARK 220  EXPERIMENT TYPE                : THEORETICAL MODELLING              
REMARK 220  DATE OF DATA COLLECTION        : 13-FEB-20                          
REMARK 220                                                                      
REMARK 220 REMARK: MODEL GENERATED BY ROSETTA                                   
REMARK 220  VERSION 2019.50.post.dev+96.master.4bb7883abb1                      
LINK         N   PHE A   1                 C   LEU A  11                  1.33  
ATOM      1  N   PHE A   1      14.533 -10.492   3.169  1.00  0.00           N  
ATOM      2  CA  PHE A   1      14.138 -10.967   1.854  1.00  0.00           C  
ATOM      3  C   PHE A   1      13.075 -10.004   1.321  1.00  0.00           C  
ATOM      4  O   PHE A   1      12.321  -9.409   2.091  1.00  0.00           O  
ATOM      5  CB  PHE A   1      13.618 -12.425   1.948  1.00  0.00           C  
ATOM      6  CG  PHE A   1      12.504 -12.632   3.010  1.00  0.00           C  
ATOM      7  CD1 PHE A   1      11.180 -12.543   2.693  1.00  0.00           C  
ATOM      8  CD2 PHE A   1      12.821 -12.903   4.325  1.00  0.00           C  
ATOM      9  CE1 PHE A   1      10.189 -12.696   3.644  1.00  0.00           C  
ATOM     10  CE2 PHE A   1      11.842 -13.055   5.290  1.00  0.00           C  
ATOM     11  CZ  PHE A   1      10.519 -12.945   4.944  1.00  0.00           C  
ATOM     12  H   PHE A   1      13.933  -9.843   3.658  1.00  0.00           H  
ATOM     13  HA  PHE A   1      15.012 -10.934   1.204  1.00  0.00           H  
ATOM     14 1HB  PHE A   1      13.213 -12.736   0.990  1.00  0.00           H  
ATOM     15 2HB  PHE A   1      14.445 -13.093   2.184  1.00  0.00           H  
ATOM     16  HD1 PHE A   1      10.907 -12.344   1.671  1.00  0.00           H  
ATOM     17  HD2 PHE A   1      13.865 -12.996   4.595  1.00  0.00           H  
ATOM     18  HE1 PHE A   1       9.142 -12.611   3.353  1.00  0.00           H  
ATOM     19  HE2 PHE A   1      12.120 -13.264   6.323  1.00  0.00           H  
ATOM     20  HZ  PHE A   1       9.741 -13.063   5.695  1.00  0.00           H  
ATOM     21  N   PRO A   2      12.935  -9.780   0.008  1.00  0.00           N  
ATOM     22  CA  PRO A   2      11.881  -8.947  -0.509  1.00  0.00           C  
ATOM     23  C   PRO A   2      10.624  -9.769  -0.290  1.00  0.00           C  
ATOM     24  O   PRO A   2      10.814 -10.979  -0.132  1.00  0.00           O  
ATOM     25  CB  PRO A   2      12.250  -8.785  -1.985  1.00  0.00           C  
ATOM     26  CG  PRO A   2      13.042 -10.057  -2.298  1.00  0.00           C  
ATOM     27  CD  PRO A   2      13.799 -10.391  -0.996  1.00  0.00           C  
ATOM     28  HA  PRO A   2      11.888  -7.996   0.044  1.00  0.00           H  
ATOM     29 1HB  PRO A   2      11.343  -8.694  -2.601  1.00  0.00           H  
ATOM     30 2HB  PRO A   2      12.834  -7.864  -2.129  1.00  0.00           H  
ATOM     31 1HG  PRO A   2      12.348 -10.861  -2.594  1.00  0.00           H  
ATOM     32 2HG  PRO A   2      13.715  -9.886  -3.153  1.00  0.00           H  
ATOM     33 1HD  PRO A   2      13.833 -11.478  -0.874  1.00  0.00           H  
ATOM     34 2HD  PRO A   2      14.801  -9.934  -0.981  1.00  0.00           H  
ATOM     35  N   DLE A   3       9.355  -9.204  -0.305  1.00  0.00           N  
ATOM     36  CA  DLE A   3       8.173 -10.120  -0.143  1.00  0.00           C  
ATOM     37  C   DLE A   3       7.259  -9.774   1.103  1.00  0.00           C  
ATOM     38  O   DLE A   3       6.033  -9.676   0.920  1.00  0.00           O  
ATOM     39  CB  DLE A   3       7.337 -10.116  -1.485  1.00  0.00           C  
ATOM     40  CG  DLE A   3       8.095 -10.610  -2.858  1.00  0.00           C  
ATOM     41  CD1 DLE A   3       7.131 -10.402  -4.082  1.00  0.00           C  
ATOM     42  CD2 DLE A   3       8.565 -12.109  -2.743  1.00  0.00           C  
ATOM     43  CN  DLE A   3       9.128  -7.730  -0.485  1.00  0.00           C  
ATOM     44  HA  DLE A   3       8.495 -11.157   0.016  1.00  0.00           H  
ATOM     45 1HB  DLE A   3       6.944  -9.111  -1.657  1.00  0.00           H  
ATOM     46 2HB  DLE A   3       6.465 -10.776  -1.351  1.00  0.00           H  
ATOM     47  HG  DLE A   3       8.983  -9.976  -3.023  1.00  0.00           H  
ATOM     48 1HD1 DLE A   3       7.634 -10.694  -5.008  1.00  0.00           H  
ATOM     49 2HD1 DLE A   3       6.843  -9.350  -4.159  1.00  0.00           H  
ATOM     50 3HD1 DLE A   3       6.229 -11.009  -3.963  1.00  0.00           H  
ATOM     51 1HD2 DLE A   3       9.079 -12.409  -3.658  1.00  0.00           H  
ATOM     52 2HD2 DLE A   3       7.706 -12.767  -2.584  1.00  0.00           H  
ATOM     53 3HD2 DLE A   3       9.260 -12.224  -1.907  1.00  0.00           H  
ATOM     54 1HN  DLE A   3       8.087  -7.436  -0.380  1.00  0.00           H  
ATOM     55 2HN  DLE A   3       9.452  -7.421  -1.468  1.00  0.00           H  
ATOM     56 3HN  DLE A   3       9.694  -7.182   0.260  1.00  0.00           H  
ATOM     57  N   ALA A   4       7.806  -9.611   2.394  1.00  0.00           N  
ATOM     58  CA  ALA A   4       6.886  -9.328   3.562  1.00  0.00           C  
ATOM     59  C   ALA A   4       7.083  -7.853   4.077  1.00  0.00           C  
ATOM     60  O   ALA A   4       8.118  -7.253   3.796  1.00  0.00           O  
ATOM     61  CB  ALA A   4       7.104 -10.408   4.666  1.00  0.00           C  
ATOM     62  CN  ALA A   4       9.301  -9.557   2.648  1.00  0.00           C  
ATOM     63  HA  ALA A   4       5.843  -9.434   3.239  1.00  0.00           H  
ATOM     64 1HB  ALA A   4       6.453 -10.287   5.503  1.00  0.00           H  
ATOM     65 2HB  ALA A   4       6.913 -11.395   4.231  1.00  0.00           H  
ATOM     66 3HB  ALA A   4       8.090 -10.405   5.040  1.00  0.00           H  
ATOM     67 1HN  ALA A   4       9.734  -8.632   2.296  1.00  0.00           H  
ATOM     68 2HN  ALA A   4       9.569  -9.623   3.687  1.00  0.00           H  
ATOM     69 3HN  ALA A   4       9.783 -10.364   2.149  1.00  0.00           H  
ATOM     70  N   PRO A   5       6.118  -7.230   4.848  1.00  0.00           N  
ATOM     71  CA  PRO A   5       6.186  -5.862   5.388  1.00  0.00           C  
ATOM     72  C   PRO A   5       7.174  -5.684   6.555  1.00  0.00           C  
ATOM     73  O   PRO A   5       7.623  -6.675   7.153  1.00  0.00           O  
ATOM     74  CB  PRO A   5       4.725  -5.634   5.849  1.00  0.00           C  
ATOM     75  CG  PRO A   5       4.196  -6.980   6.198  1.00  0.00           C  
ATOM     76  CD  PRO A   5       4.797  -7.910   5.209  1.00  0.00           C  
ATOM     77  HA  PRO A   5       6.442  -5.179   4.561  1.00  0.00           H  
ATOM     78 1HB  PRO A   5       4.687  -4.977   6.728  1.00  0.00           H  
ATOM     79 2HB  PRO A   5       4.149  -5.143   5.051  1.00  0.00           H  
ATOM     80 1HG  PRO A   5       4.483  -7.235   7.232  1.00  0.00           H  
ATOM     81 2HG  PRO A   5       3.095  -6.977   6.168  1.00  0.00           H  
ATOM     82 1HD  PRO A   5       4.928  -8.854   5.713  1.00  0.00           H  
ATOM     83 2HD  PRO A   5       4.147  -8.001   4.323  1.00  0.00           H  
ATOM     84  N   DPR A   6       7.451  -4.427   6.959  1.00  0.00           N  
ATOM     85  CA  DPR A   6       8.268  -4.114   8.097  1.00  0.00           C  
ATOM     86  C   DPR A   6       9.650  -4.648   7.810  1.00  0.00           C  
ATOM     87  O   DPR A   6       9.974  -4.827   6.638  1.00  0.00           O  
ATOM     88  CB  DPR A   6       8.265  -2.571   8.126  1.00  0.00           C  
ATOM     89  CG  DPR A   6       7.065  -2.169   7.299  1.00  0.00           C  
ATOM     90  CD  DPR A   6       6.960  -3.235   6.227  1.00  0.00           C  
ATOM     91  HA  DPR A   6       7.806  -4.563   8.987  1.00  0.00           H  
ATOM     92 1HB  DPR A   6       9.213  -2.179   7.722  1.00  0.00           H  
ATOM     93 2HB  DPR A   6       8.181  -2.203   9.157  1.00  0.00           H  
ATOM     94 1HG  DPR A   6       7.214  -1.160   6.879  1.00  0.00           H  
ATOM     95 2HG  DPR A   6       6.167  -2.116   7.934  1.00  0.00           H  
ATOM     96 1HD  DPR A   6       7.624  -3.020   5.374  1.00  0.00           H  
ATOM     97 2HD  DPR A   6       5.925  -3.290   5.926  1.00  0.00           H  
ATOM     98  N   PRO A   7      10.488  -4.854   8.833  1.00  0.00           N  
ATOM     99  CA  PRO A   7      11.879  -5.283   8.778  1.00  0.00           C  
ATOM    100  C   PRO A   7      12.068  -6.567   7.979  1.00  0.00           C  
ATOM    101  O   PRO A   7      13.193  -6.920   7.651  1.00  0.00           O  
ATOM    102  CB  PRO A   7      12.197  -5.518  10.260  1.00  0.00           C  
ATOM    103  CG  PRO A   7      11.263  -4.623  11.011  1.00  0.00           C  
ATOM    104  CD  PRO A   7       9.998  -4.628  10.215  1.00  0.00           C  
ATOM    105  HA  PRO A   7      12.497  -4.474   8.361  1.00  0.00           H  
ATOM    106 1HB  PRO A   7      12.059  -6.581  10.510  1.00  0.00           H  
ATOM    107 2HB  PRO A   7      13.254  -5.282  10.456  1.00  0.00           H  
ATOM    108 1HG  PRO A   7      11.121  -4.999  12.038  1.00  0.00           H  
ATOM    109 2HG  PRO A   7      11.700  -3.616  11.103  1.00  0.00           H  
ATOM    110 1HD  PRO A   7       9.332  -5.446  10.534  1.00  0.00           H  
ATOM    111 2HD  PRO A   7       9.538  -3.650  10.333  1.00  0.00           H  
ATOM    112  N   ALA A   8      11.002  -7.318   7.688  1.00  0.00           N  
ATOM    113  CA  ALA A   8      11.186  -8.536   6.925  1.00  0.00           C  
ATOM    114  C   ALA A   8      11.831  -8.234   5.577  1.00  0.00           C  
ATOM    115  O   ALA A   8      12.572  -9.072   5.058  1.00  0.00           O  
ATOM    116  CB  ALA A   8       9.856  -9.190   6.704  1.00  0.00           C  
ATOM    117  H   ALA A   8      10.039  -7.050   7.922  1.00  0.00           H  
ATOM    118  HA  ALA A   8      11.840  -9.202   7.485  1.00  0.00           H  
ATOM    119 1HB  ALA A   8      10.016 -10.106   6.145  1.00  0.00           H  
ATOM    120 2HB  ALA A   8       9.391  -9.417   7.659  1.00  0.00           H  
ATOM    121 3HB  ALA A   8       9.216  -8.508   6.138  1.00  0.00           H  
ATOM    122  N   VAL A   9      11.603  -7.020   5.032  1.00  0.00           N  
ATOM    123  CA  VAL A   9      12.147  -6.625   3.725  1.00  0.00           C  
ATOM    124  C   VAL A   9      13.675  -6.578   3.700  1.00  0.00           C  
ATOM    125  O   VAL A   9      14.284  -6.509   2.633  1.00  0.00           O  
ATOM    126  CB  VAL A   9      11.663  -5.207   3.320  1.00  0.00           C  
ATOM    127  CG1 VAL A   9      10.150  -5.181   3.243  1.00  0.00           C  
ATOM    128  CG2 VAL A   9      12.218  -4.134   4.304  1.00  0.00           C  
ATOM    129  H   VAL A   9      10.996  -6.359   5.529  1.00  0.00           H  
ATOM    130  HA  VAL A   9      11.792  -7.330   2.982  1.00  0.00           H  
ATOM    131  HB  VAL A   9      12.026  -4.986   2.319  1.00  0.00           H  
ATOM    132 1HG1 VAL A   9       9.816  -4.197   2.922  1.00  0.00           H  
ATOM    133 2HG1 VAL A   9       9.816  -5.927   2.529  1.00  0.00           H  
ATOM    134 3HG1 VAL A   9       9.724  -5.401   4.217  1.00  0.00           H  
ATOM    135 1HG2 VAL A   9      11.874  -3.152   3.990  1.00  0.00           H  
ATOM    136 2HG2 VAL A   9      11.871  -4.328   5.305  1.00  0.00           H  
ATOM    137 3HG2 VAL A   9      13.299  -4.137   4.299  1.00  0.00           H  
ATOM    138  N   LEU A  10      14.295  -6.571   4.878  1.00  0.00           N  
ATOM    139  CA  LEU A  10      15.735  -6.519   5.016  1.00  0.00           C  
ATOM    140  C   LEU A  10      16.335  -7.915   4.959  1.00  0.00           C  
ATOM    141  O   LEU A  10      17.548  -8.068   4.808  1.00  0.00           O  
ATOM    142  CB  LEU A  10      16.028  -5.928   6.399  1.00  0.00           C  
ATOM    143  CG  LEU A  10      15.474  -4.491   6.663  1.00  0.00           C  
ATOM    144  CD1 LEU A  10      15.727  -4.130   8.110  1.00  0.00           C  
ATOM    145  CD2 LEU A  10      16.126  -3.476   5.722  1.00  0.00           C  
ATOM    146  H   LEU A  10      13.739  -6.633   5.732  1.00  0.00           H  
ATOM    147  HA  LEU A  10      16.157  -5.914   4.218  1.00  0.00           H  
ATOM    148 1HB  LEU A  10      15.610  -6.596   7.149  1.00  0.00           H  
ATOM    149 2HB  LEU A  10      17.107  -5.902   6.537  1.00  0.00           H  
ATOM    150  HG  LEU A  10      14.399  -4.487   6.505  1.00  0.00           H  
ATOM    151 1HD1 LEU A  10      15.322  -3.140   8.315  1.00  0.00           H  
ATOM    152 2HD1 LEU A  10      15.235  -4.864   8.752  1.00  0.00           H  
ATOM    153 3HD1 LEU A  10      16.798  -4.134   8.307  1.00  0.00           H  
ATOM    154 1HD2 LEU A  10      15.723  -2.484   5.928  1.00  0.00           H  
ATOM    155 2HD2 LEU A  10      17.205  -3.468   5.882  1.00  0.00           H  
ATOM    156 3HD2 LEU A  10      15.916  -3.733   4.689  1.00  0.00           H  
ATOM    157  N   LEU A  11      15.500  -8.937   5.134  1.00  0.00           N  
ATOM    158  CA  LEU A  11      15.954 -10.312   5.125  1.00  0.00           C  
ATOM    159  C   LEU A  11      15.662 -10.889   3.744  1.00  0.00           C  
ATOM    160  O   LEU A  11      16.445 -11.676   3.212  1.00  0.00           O  
ATOM    161  CB  LEU A  11      15.140 -11.083   6.166  1.00  0.00           C  
ATOM    162  CG  LEU A  11      15.218 -10.605   7.620  1.00  0.00           C  
ATOM    163  CD1 LEU A  11      14.246 -11.442   8.442  1.00  0.00           C  
ATOM    164  CD2 LEU A  11      16.645 -10.726   8.151  1.00  0.00           C  
ATOM    165  H   LEU A  11      14.519  -8.743   5.276  1.00  0.00           H  
ATOM    166  HA  LEU A  11      17.020 -10.363   5.323  1.00  0.00           H  
ATOM    167 1HB  LEU A  11      14.096 -11.001   5.887  1.00  0.00           H  
ATOM    168 2HB  LEU A  11      15.434 -12.128   6.136  1.00  0.00           H  
ATOM    169  HG  LEU A  11      14.898  -9.558   7.680  1.00  0.00           H  
ATOM    170 1HD1 LEU A  11      14.264 -11.108   9.479  1.00  0.00           H  
ATOM    171 2HD1 LEU A  11      13.237 -11.324   8.044  1.00  0.00           H  
ATOM    172 3HD1 LEU A  11      14.532 -12.492   8.395  1.00  0.00           H  
ATOM    173 1HD2 LEU A  11      16.673 -10.387   9.187  1.00  0.00           H  
ATOM    174 2HD2 LEU A  11      16.968 -11.766   8.102  1.00  0.00           H  
ATOM    175 3HD2 LEU A  11      17.318 -10.108   7.560  1.00  0.00           H  
TER                                                                             
CONECT   23   35                                                                
CONECT   35   23   36   43                                                      
CONECT   36   35   37   39   44                                                 
CONECT   37   36   38   57                                                      
CONECT   38   37                                                                
CONECT   39   36   40   45   46                                                 
CONECT   40   39   41   42   47                                                 
CONECT   41   40   48   49   50                                                 
CONECT   42   40   51   52   53                                                 
CONECT   43   35   54   55   56                                                 
CONECT   44   36                                                                
CONECT   45   39                                                                
CONECT   46   39                                                                
CONECT   47   40                                                                
CONECT   48   41                                                                
CONECT   49   41                                                                
CONECT   50   41                                                                
CONECT   51   42                                                                
CONECT   52   42                                                                
CONECT   53   42                                                                
CONECT   54   43                                                                
CONECT   55   43                                                                
CONECT   56   43                                                                
CONECT   57   37   58   62                                                      
CONECT   58   57   59   61   63                                                 
CONECT   59   58   60   70                                                      
CONECT   60   59                                                                
CONECT   61   58   64   65   66                                                 
CONECT   62   57   67   68   69                                                 
CONECT   63   58                                                                
CONECT   64   61                                                                
CONECT   65   61                                                                
CONECT   66   61                                                                
CONECT   67   62                                                                
CONECT   68   62                                                                
CONECT   69   62                                                                
CONECT   70   59                                                                
CONECT   72   84                                                                
CONECT   84   72   85   90                                                      
CONECT   85   84   86   88   91                                                 
CONECT   86   85   87   98                                                      
CONECT   87   86                                                                
CONECT   88   85   89   92   93                                                 
CONECT   89   88   90   94   95                                                 
CONECT   90   84   89   96   97                                                 
CONECT   91   85                                                                
CONECT   92   88                                                                
CONECT   93   88                                                                
CONECT   94   89                                                                
CONECT   95   89                                                                
CONECT   96   90                                                                
CONECT   97   90                                                                
CONECT   98   86                                                                
C6s 0
end_unsatselection_count 0
nme_count 2
nme_count2 2
oversat 0
score -22.98
silent_score -22.98
time 44
total_hbonds -5
