# Supplementary material for: Accurate de novo design of membrane-traversing macrocycles
Source: Cell. 2022 Sep 15;185(19):3520–3532.e26. doi: 10.1016/j.cell.2022.07.019 (PMC9490236; doi:10.1016/j.cell.2022.07.019)
Supplement: Data S2. Amino acid sequences and computational models, related to Figures 1 and 3 [file mmc6.zip › Supplemental_Data_File_2/design_models/11-mers/D11.10.pdb]

HEADER                                            17-FEB-20   XXXX              
EXPDTA    THEORETICAL MODEL                                                     
REMARK 220                                                                      
REMARK 220 EXPERIMENTAL DETAILS                                                 
REMARK 220  EXPERIMENT TYPE                : THEORETICAL MODELLING              
REMARK 220  DATE OF DATA COLLECTION        : 17-FEB-20                          
REMARK 220                                                                      
REMARK 220 REMARK: MODEL GENERATED BY ROSETTA                                   
REMARK 220  VERSION 2019.50.post.dev+96.master.4bb7883abb1                      
LINK         N   DPR A   1                 C   LEU A  11                  1.33  
ATOM      1  N   DPR A   1       9.673  11.648  -1.286  1.00  0.00           N  
ATOM      2  CA  DPR A   1       9.978  10.606  -2.292  1.00  0.00           C  
ATOM      3  C   DPR A   1       8.927   9.496  -2.487  1.00  0.00           C  
ATOM      4  O   DPR A   1       8.317   9.386  -3.551  1.00  0.00           O  
ATOM      5  CB  DPR A   1      10.138  11.437  -3.578  1.00  0.00           C  
ATOM      6  CG  DPR A   1       9.208  12.603  -3.414  1.00  0.00           C  
ATOM      7  CD  DPR A   1       9.322  12.988  -1.960  1.00  0.00           C  
ATOM      8  HA  DPR A   1      10.949  10.144  -2.049  1.00  0.00           H  
ATOM      9 1HB  DPR A   1       9.902  10.825  -4.460  1.00  0.00           H  
ATOM     10 2HB  DPR A   1      11.187  11.752  -3.687  1.00  0.00           H  
ATOM     11 1HG  DPR A   1       8.181  12.301  -3.690  1.00  0.00           H  
ATOM     12 2HG  DPR A   1       9.490  13.420  -4.096  1.00  0.00           H  
ATOM     13 1HD  DPR A   1       8.350  13.380  -1.638  1.00  0.00           H  
ATOM     14 2HD  DPR A   1      10.128  13.711  -1.839  1.00  0.00           H  
ATOM     15  N   ILE A   2       8.716   8.675  -1.458  1.00  0.00           N  
ATOM     16  CA  ILE A   2       7.764   7.572  -1.552  1.00  0.00           C  
ATOM     17  C   ILE A   2       6.747   7.556  -0.374  1.00  0.00           C  
ATOM     18  O   ILE A   2       7.040   8.199   0.645  1.00  0.00           O  
ATOM     19  CB  ILE A   2       8.542   6.213  -1.652  1.00  0.00           C  
ATOM     20  CG1 ILE A   2       9.414   5.915  -0.391  1.00  0.00           C  
ATOM     21  CG2 ILE A   2       9.415   6.226  -2.894  1.00  0.00           C  
ATOM     22  CD1 ILE A   2       8.705   5.112   0.720  1.00  0.00           C  
ATOM     23  H   ILE A   2       9.233   8.862  -0.596  1.00  0.00           H  
ATOM     24  HA  ILE A   2       7.231   7.723  -2.486  1.00  0.00           H  
ATOM     25  HB  ILE A   2       7.859   5.403  -1.753  1.00  0.00           H  
ATOM     26 1HG1 ILE A   2      10.279   5.342  -0.711  1.00  0.00           H  
ATOM     27 2HG1 ILE A   2       9.758   6.851   0.042  1.00  0.00           H  
ATOM     28 1HG2 ILE A   2       9.929   5.270  -2.989  1.00  0.00           H  
ATOM     29 2HG2 ILE A   2       8.790   6.390  -3.771  1.00  0.00           H  
ATOM     30 3HG2 ILE A   2      10.151   7.019  -2.824  1.00  0.00           H  
ATOM     31 1HD1 ILE A   2       9.404   4.939   1.521  1.00  0.00           H  
ATOM     32 2HD1 ILE A   2       7.853   5.643   1.118  1.00  0.00           H  
ATOM     33 3HD1 ILE A   2       8.373   4.156   0.323  1.00  0.00           H  
ATOM     34  N   ALA A   3       5.546   6.824  -0.481  1.00  0.00           N  
ATOM     35  CA  ALA A   3       4.647   6.682   0.719  1.00  0.00           C  
ATOM     36  C   ALA A   3       4.604   5.189   1.159  1.00  0.00           C  
ATOM     37  O   ALA A   3       3.974   4.351   0.487  1.00  0.00           O  
ATOM     38  CB  ALA A   3       3.215   7.223   0.472  1.00  0.00           C  
ATOM     39  CN  ALA A   3       5.168   6.049  -1.729  1.00  0.00           C  
ATOM     40  HA  ALA A   3       5.049   7.277   1.535  1.00  0.00           H  
ATOM     41 1HB  ALA A   3       2.619   7.124   1.384  1.00  0.00           H  
ATOM     42 2HB  ALA A   3       3.242   8.264   0.196  1.00  0.00           H  
ATOM     43 3HB  ALA A   3       2.710   6.677  -0.321  1.00  0.00           H  
ATOM     44 1HN  ALA A   3       4.117   5.795  -1.780  1.00  0.00           H  
ATOM     45 2HN  ALA A   3       5.382   6.602  -2.629  1.00  0.00           H  
ATOM     46 3HN  ALA A   3       5.710   5.116  -1.748  1.00  0.00           H  
ATOM     47  N   DIL A   4       5.261   4.871   2.293  1.00  0.00           N  
ATOM     48  CA  DIL A   4       5.384   3.520   2.860  1.00  0.00           C  
ATOM     49  C   DIL A   4       6.880   3.220   3.076  1.00  0.00           C  
ATOM     50  O   DIL A   4       7.556   3.964   3.782  1.00  0.00           O  
ATOM     51  CB  DIL A   4       4.663   3.447   4.222  1.00  0.00           C  
ATOM     52  CG1 DIL A   4       3.175   3.851   4.064  1.00  0.00           C  
ATOM     53  CG2 DIL A   4       4.763   2.005   4.747  1.00  0.00           C  
ATOM     54  CD1 DIL A   4       2.447   4.077   5.379  1.00  0.00           C  
ATOM     55  H   DIL A   4       5.760   5.613   2.782  1.00  0.00           H  
ATOM     56  HA  DIL A   4       4.932   2.790   2.200  1.00  0.00           H  
ATOM     57  HB  DIL A   4       5.128   4.140   4.926  1.00  0.00           H  
ATOM     58 1HG1 DIL A   4       2.657   3.077   3.501  1.00  0.00           H  
ATOM     59 2HG1 DIL A   4       3.118   4.778   3.504  1.00  0.00           H  
ATOM     60 1HG2 DIL A   4       4.272   1.905   5.693  1.00  0.00           H  
ATOM     61 2HG2 DIL A   4       5.798   1.725   4.872  1.00  0.00           H  
ATOM     62 3HG2 DIL A   4       4.293   1.329   4.034  1.00  0.00           H  
ATOM     63 1HD1 DIL A   4       1.417   4.369   5.171  1.00  0.00           H  
ATOM     64 2HD1 DIL A   4       2.945   4.875   5.936  1.00  0.00           H  
ATOM     65 3HD1 DIL A   4       2.440   3.175   5.977  1.00  0.00           H  
ATOM     66  N   DPR A   5       7.456   2.138   2.549  1.00  0.00           N  
ATOM     67  CA  DPR A   5       8.857   1.867   2.759  1.00  0.00           C  
ATOM     68  C   DPR A   5       9.127   1.786   4.265  1.00  0.00           C  
ATOM     69  O   DPR A   5       8.206   1.528   5.043  1.00  0.00           O  
ATOM     70  CB  DPR A   5       9.051   0.516   2.057  1.00  0.00           C  
ATOM     71  CG  DPR A   5       7.917   0.453   1.036  1.00  0.00           C  
ATOM     72  CD  DPR A   5       6.749   1.192   1.684  1.00  0.00           C  
ATOM     73  HA  DPR A   5       9.424   2.666   2.276  1.00  0.00           H  
ATOM     74 1HB  DPR A   5       9.014  -0.302   2.794  1.00  0.00           H  
ATOM     75 2HB  DPR A   5      10.040   0.474   1.581  1.00  0.00           H  
ATOM     76 1HG  DPR A   5       7.677  -0.599   0.807  1.00  0.00           H  
ATOM     77 2HG  DPR A   5       8.234   0.915   0.089  1.00  0.00           H  
ATOM     78 1HD  DPR A   5       6.098   0.523   2.268  1.00  0.00           H  
ATOM     79 2HD  DPR A   5       6.212   1.714   0.875  1.00  0.00           H  
ATOM     80  N   PRO A   6      10.372   1.927   4.721  1.00  0.00           N  
ATOM     81  CA  PRO A   6      10.776   1.840   6.116  1.00  0.00           C  
ATOM     82  C   PRO A   6      10.356   3.068   6.939  1.00  0.00           C  
ATOM     83  O   PRO A   6      11.211   3.799   7.440  1.00  0.00           O  
ATOM     84  CB  PRO A   6      12.302   1.733   5.995  1.00  0.00           C  
ATOM     85  CG  PRO A   6      12.635   2.521   4.760  1.00  0.00           C  
ATOM     86  CD  PRO A   6      11.482   2.234   3.795  1.00  0.00           C  
ATOM     87  HA  PRO A   6      10.358   0.921   6.553  1.00  0.00           H  
ATOM     88 1HB  PRO A   6      12.784   2.134   6.900  1.00  0.00           H  
ATOM     89 2HB  PRO A   6      12.599   0.676   5.921  1.00  0.00           H  
ATOM     90 1HG  PRO A   6      12.723   3.587   5.020  1.00  0.00           H  
ATOM     91 2HG  PRO A   6      13.614   2.212   4.361  1.00  0.00           H  
ATOM     92 1HD  PRO A   6      11.284   3.145   3.230  1.00  0.00           H  
ATOM     93 2HD  PRO A   6      11.710   1.378   3.150  1.00  0.00           H  
ATOM     94  N   DLE A   7       9.042   3.281   7.061  1.00  0.00           N  
ATOM     95  CA  DLE A   7       8.480   4.417   7.805  1.00  0.00           C  
ATOM     96  C   DLE A   7       8.674   5.774   7.142  1.00  0.00           C  
ATOM     97  O   DLE A   7       8.789   6.791   7.831  1.00  0.00           O  
ATOM     98  CB  DLE A   7       6.960   4.237   7.931  1.00  0.00           C  
ATOM     99  CG  DLE A   7       6.436   3.072   8.807  1.00  0.00           C  
ATOM    100  CD1 DLE A   7       4.919   3.030   8.680  1.00  0.00           C  
ATOM    101  CD2 DLE A   7       6.846   3.258  10.271  1.00  0.00           C  
ATOM    102  H   DLE A   7       8.422   2.616   6.597  1.00  0.00           H  
ATOM    103  HA  DLE A   7       8.950   4.451   8.782  1.00  0.00           H  
ATOM    104 1HB  DLE A   7       6.566   4.085   6.924  1.00  0.00           H  
ATOM    105 2HB  DLE A   7       6.540   5.164   8.315  1.00  0.00           H  
ATOM    106  HG  DLE A   7       6.837   2.129   8.435  1.00  0.00           H  
ATOM    107 1HD1 DLE A   7       4.524   2.203   9.271  1.00  0.00           H  
ATOM    108 2HD1 DLE A   7       4.649   2.893   7.649  1.00  0.00           H  
ATOM    109 3HD1 DLE A   7       4.495   3.966   9.040  1.00  0.00           H  
ATOM    110 1HD2 DLE A   7       6.452   2.430  10.860  1.00  0.00           H  
ATOM    111 2HD2 DLE A   7       6.437   4.196  10.648  1.00  0.00           H  
ATOM    112 3HD2 DLE A   7       7.926   3.272  10.366  1.00  0.00           H  
ATOM    113  N   ILE A   8       8.696   5.808   5.819  1.00  0.00           N  
ATOM    114  CA  ILE A   8       8.810   7.066   5.112  1.00  0.00           C  
ATOM    115  C   ILE A   8       7.426   7.414   4.520  1.00  0.00           C  
ATOM    116  O   ILE A   8       6.969   6.612   3.715  1.00  0.00           O  
ATOM    117  CB  ILE A   8       9.847   6.928   3.988  1.00  0.00           C  
ATOM    118  CG1 ILE A   8      11.220   6.594   4.611  1.00  0.00           C  
ATOM    119  CG2 ILE A   8       9.859   8.156   3.095  1.00  0.00           C  
ATOM    120  CD1 ILE A   8      12.289   6.214   3.611  1.00  0.00           C  
ATOM    121  H   ILE A   8       8.571   4.950   5.276  1.00  0.00           H  
ATOM    122  HA  ILE A   8       9.183   7.808   5.809  1.00  0.00           H  
ATOM    123  HB  ILE A   8       9.578   6.072   3.399  1.00  0.00           H  
ATOM    124 1HG1 ILE A   8      11.565   7.451   5.187  1.00  0.00           H  
ATOM    125 2HG1 ILE A   8      11.095   5.751   5.294  1.00  0.00           H  
ATOM    126 1HG2 ILE A   8      10.567   8.038   2.286  1.00  0.00           H  
ATOM    127 2HG2 ILE A   8       8.872   8.290   2.657  1.00  0.00           H  
ATOM    128 3HG2 ILE A   8      10.129   9.031   3.678  1.00  0.00           H  
ATOM    129 1HD1 ILE A   8      13.210   5.981   4.148  1.00  0.00           H  
ATOM    130 2HD1 ILE A   8      11.969   5.346   3.050  1.00  0.00           H  
ATOM    131 3HD1 ILE A   8      12.480   7.031   2.927  1.00  0.00           H  
ATOM    132  N   ALA A   9       6.733   8.577   4.858  1.00  0.00           N  
ATOM    133  CA  ALA A   9       5.358   8.781   4.267  1.00  0.00           C  
ATOM    134  C   ALA A   9       5.170  10.213   3.723  1.00  0.00           C  
ATOM    135  O   ALA A   9       4.661  11.103   4.421  1.00  0.00           O  
ATOM    136  CB  ALA A   9       4.267   8.418   5.301  1.00  0.00           C  
ATOM    137  CN  ALA A   9       7.218   9.507   5.942  1.00  0.00           C  
ATOM    138  HA  ALA A   9       5.208   8.100   3.435  1.00  0.00           H  
ATOM    139 1HB  ALA A   9       3.271   8.524   4.860  1.00  0.00           H  
ATOM    140 2HB  ALA A   9       4.399   7.378   5.625  1.00  0.00           H  
ATOM    141 3HB  ALA A   9       4.331   9.070   6.179  1.00  0.00           H  
ATOM    142 1HN  ALA A   9       6.585  10.378   6.089  1.00  0.00           H  
ATOM    143 2HN  ALA A   9       7.258   8.978   6.887  1.00  0.00           H  
ATOM    144 3HN  ALA A   9       8.212   9.862   5.703  1.00  0.00           H  
ATOM    145  N   DVA A  10       5.611  10.429   2.459  1.00  0.00           N  
ATOM    146  CA  DVA A  10       5.545  11.731   1.755  1.00  0.00           C  
ATOM    147  C   DVA A  10       6.870  12.271   1.148  1.00  0.00           C  
ATOM    148  O   DVA A  10       6.756  12.838   0.055  1.00  0.00           O  
ATOM    149  CB  DVA A  10       4.548  11.625   0.584  1.00  0.00           C  
ATOM    150  CG1 DVA A  10       3.150  11.382   1.126  1.00  0.00           C  
ATOM    151  CG2 DVA A  10       4.989  10.515  -0.363  1.00  0.00           C  
ATOM    152  H   DVA A  10       6.031   9.637   1.949  1.00  0.00           H  
ATOM    153  HA  DVA A  10       5.180  12.497   2.446  1.00  0.00           H  
ATOM    154  HB  DVA A  10       4.518  12.572   0.049  1.00  0.00           H  
ATOM    155 1HG1 DVA A  10       2.444  11.330   0.299  1.00  0.00           H  
ATOM    156 2HG1 DVA A  10       2.874  12.200   1.790  1.00  0.00           H  
ATOM    157 3HG1 DVA A  10       3.127  10.447   1.678  1.00  0.00           H  
ATOM    158 1HG2 DVA A  10       4.289  10.440  -1.190  1.00  0.00           H  
ATOM    159 2HG2 DVA A  10       4.999   9.607   0.175  1.00  0.00           H  
ATOM    160 3HG2 DVA A  10       5.986  10.700  -0.764  1.00  0.00           H  
ATOM    161  N   LEU A  11       8.130  12.135   1.770  1.00  0.00           N  
ATOM    162  CA  LEU A  11       9.331  12.595   0.977  1.00  0.00           C  
ATOM    163  C   LEU A  11       9.675  11.384   0.016  1.00  0.00           C  
ATOM    164  O   LEU A  11       9.927  10.269   0.474  1.00  0.00           O  
ATOM    165  CB  LEU A  11      10.619  12.920   1.836  1.00  0.00           C  
ATOM    166  CG  LEU A  11      11.962  13.466   1.057  1.00  0.00           C  
ATOM    167  CD1 LEU A  11      11.720  14.941   0.521  1.00  0.00           C  
ATOM    168  CD2 LEU A  11      13.202  13.417   2.035  1.00  0.00           C  
ATOM    169  CN  LEU A  11       8.328  11.589   3.098  1.00  0.00           C  
ATOM    170  HA  LEU A  11       9.080  13.533   0.478  1.00  0.00           H  
ATOM    171 1HB  LEU A  11      10.348  13.654   2.603  1.00  0.00           H  
ATOM    172 2HB  LEU A  11      10.936  12.004   2.352  1.00  0.00           H  
ATOM    173  HG  LEU A  11      12.170  12.821   0.187  1.00  0.00           H  
ATOM    174 1HD1 LEU A  11      12.610  15.295  -0.008  1.00  0.00           H  
ATOM    175 2HD1 LEU A  11      10.884  14.977  -0.159  1.00  0.00           H  
ATOM    176 3HD1 LEU A  11      11.515  15.617   1.357  1.00  0.00           H  
ATOM    177 1HD2 LEU A  11      14.102  13.764   1.519  1.00  0.00           H  
ATOM    178 2HD2 LEU A  11      13.028  14.055   2.909  1.00  0.00           H  
ATOM    179 3HD2 LEU A  11      13.370  12.391   2.376  1.00  0.00           H  
ATOM    180 1HN  LEU A  11       8.778  10.604   3.065  1.00  0.00           H  
ATOM    181 2HN  LEU A  11       8.975  12.241   3.668  1.00  0.00           H  
ATOM    182 3HN  LEU A  11       7.369  11.524   3.594  1.00  0.00           H  
TER                                                                             
CONECT    1    2    7  163                                                      
CONECT    2    1    3    5    8                                                 
CONECT    3    2    4   15                                                      
CONECT    4    3                                                                
CONECT    5    2    6    9   10                                                 
CONECT    6    5    7   11   12                                                 
CONECT    7    1    6   13   14                                                 
CONECT    8    2                                                                
CONECT    9    5                                                                
CONECT   10    5                                                                
CONECT   11    6                                                                
CONECT   12    6                                                                
CONECT   13    7                                                                
CONECT   14    7                                                                
CONECT   15    3                                                                
CONECT   17   34                                                                
CONECT   34   17   35   39                                                      
CONECT   35   34   36   38   40                                                 
CONECT   36   35   37   47                                                      
CONECT   37   36                                                                
CONECT   38   35   41   42   43                                                 
CONECT   39   34   44   45   46                                                 
CONECT   40   35                                                                
CONECT   41   38                                                                
CONECT   42   38                                                                
CONECT   43   38                                                                
CONECT   44   39                                                                
CONECT   45   39                                                                
CONECT   46   39                                                                
CONECT   47   36   48   55                                                      
CONECT   48   47   49   51   56                                                 
CONECT   49   48   50   66                                                      
CONECT   50   49                                                                
CONECT   51   48   52   53   57                                                 
CONECT   52   51   54   58   59                                                 
CONECT   53   51   60   61   62                                                 
CONECT   54   52   63   64   65                                                 
CONECT   55   47                                                                
CONECT   56   48                                                                
CONECT   57   51                                                                
CONECT   58   52                                                                
CONECT   59   52                                                                
CONECT   60   53                                                                
CONECT   61   53                                                                
CONECT   62   53                                                                
CONECT   63   54                                                                
CONECT   64   54                                                                
CONECT   65   54                                                                
CONECT   66   49   67   72                                                      
CONECT   67   66   68   70   73                                                 
CONECT   68   67   69   80                                                      
CONECT   69   68                                                                
CONECT   70   67   71   74   75                                                 
CONECT   71   70   72   76   77                                                 
CONECT   72   66   71   78   79                                                 
CONECT   73   67                                                                
CONECT   74   70                                                                
CONECT   75   70                                                                
CONECT   76   71                                                                
CONECT   77   71                                                                
CONECT   78   72                                                                
CONECT   79   72                                                                
CONECT   80   68                                                                
CONECT   82   94                                                                
CONECT   94   82   95  102                                                      
CONECT   95   94   96   98  103                                                 
CONECT   96   95   97  113                                                      
CONECT   97   96                                                                
CONECT   98   95   99  104  105                                                 
CONECT   99   98  100  101  106                                                 
CONECT  100   99  107  108  109                                                 
CONECT  101   99  110  111  112                                                 
CONECT  102   94                                                                
CONECT  103   95                                                                
CONECT  104   98                                                                
CONECT  105   98                                                                
CONECT  106   99                                                                
CONECT  107  100                                                                
CONECT  108  100                                                                
CONECT  109  100                                                                
CONECT  110  101                                                                
CONECT  111  101                                                                
CONECT  112  101                                                                
CONECT  113   96                                                                
CONECT  115  132                                                                
CONECT  132  115  133  137                                                      
CONECT  133  132  134  136  138                                                 
CONECT  134  133  135  145                                                      
CONECT  135  134                                                                
CONECT  136  133  139  140  141                                                 
CONECT  137  132  142  143  144                                                 
CONECT  138  133                                                                
CONECT  139  136                                                                
CONECT  140  136                                                                
CONECT  141  136                                                                
CONECT  142  137                                                                
CONECT  143  137                                                                
CONECT  144  137                                                                
CONECT  145  134  146  152                                                      
CONECT  146  145  147  149  153                                                 
CONECT  147  146  148  161                                                      
CONECT  148  147                                                                
CONECT  149  146  150  151  154                                                 
CONECT  150  149  155  156  157                                                 
CONECT  151  149  158  159  160                                                 
CONECT  152  145                                                                
CONECT  153  146                                                                
CONECT  154  149                                                                
CONECT  155  150                                                                
CONECT  156  150                                                                
CONECT  157  150                                                                
CONECT  158  151                                                                
CONECT  159  151                                                                
CONECT  160  151                                                                
CONECT  161  147  162  169                                                      
CONECT  162  161  163  165  170                                                 
CONECT  163    1  162  164                                                      
CONECT  164  163                                                                
CONECT  165  162  166  171  172                                                 
CONECT  166  165  167  168  173                                                 
CONECT  167  166  174  175  176                                                 
CONECT  168  166  177  178  179                                                 
CONECT  169  161  180  181  182                                                 
CONECT  170  162                                                                
CONECT  171  165                                                                
CONECT  172  165                                                                
CONECT  173  166                                                                
CONECT  174  167                                                                
CONECT  175  167                                                                
CONECT  176  167                                                                
CONECT  177  168                                                                
CONECT  178  168                                                                
CONECT  179  168                                                                
CONECT  180  169                                                                
CONECT  181  169                                                                
CONECT  182  169                                                                
C6s 0
end_unsatselection_count 0
nme_count 3
nme_count2 3
oversat 0
score 4.407
silent_score 4.407
time 29
total_hbonds -3
