# Supplementary material for: Accurate de novo design of membrane-traversing macrocycles
Source: Cell. 2022 Sep 15;185(19):3520–3532.e26. doi: 10.1016/j.cell.2022.07.019 (PMC9490236; doi:10.1016/j.cell.2022.07.019)
Supplement: Data S2. Amino acid sequences and computational models, related to Figures 1 and 3 [file mmc6.zip › Supplemental_Data_File_2/design_models/11-mers/D11.14.pdb]

HEADER                                            17-FEB-20   XXXX              
EXPDTA    THEORETICAL MODEL                                                     
REMARK 220                                                                      
REMARK 220 EXPERIMENTAL DETAILS                                                 
REMARK 220  EXPERIMENT TYPE                : THEORETICAL MODELLING              
REMARK 220  DATE OF DATA COLLECTION        : 17-FEB-20                          
REMARK 220                                                                      
REMARK 220 REMARK: MODEL GENERATED BY ROSETTA                                   
REMARK 220  VERSION 2019.50.post.dev+96.master.4bb7883abb1                      
LINK         N   PRO A   1                 C   MET A  11                  1.33  
ATOM      1  N   PRO A   1       3.043   3.925  -9.611  1.00  0.00           N  
ATOM      2  CA  PRO A   1       2.881   2.503  -9.746  1.00  0.00           C  
ATOM      3  C   PRO A   1       3.119   1.925  -8.359  1.00  0.00           C  
ATOM      4  O   PRO A   1       3.771   2.547  -7.520  1.00  0.00           O  
ATOM      5  CB  PRO A   1       3.974   2.107 -10.753  1.00  0.00           C  
ATOM      6  CG  PRO A   1       4.254   3.382 -11.527  1.00  0.00           C  
ATOM      7  CD  PRO A   1       4.067   4.512 -10.516  1.00  0.00           C  
ATOM      8  HA  PRO A   1       1.867   2.304 -10.121  1.00  0.00           H  
ATOM      9 1HB  PRO A   1       4.860   1.725 -10.222  1.00  0.00           H  
ATOM     10 2HB  PRO A   1       3.621   1.300 -11.409  1.00  0.00           H  
ATOM     11 1HG  PRO A   1       5.274   3.352 -11.944  1.00  0.00           H  
ATOM     12 2HG  PRO A   1       3.566   3.462 -12.382  1.00  0.00           H  
ATOM     13 1HD  PRO A   1       5.004   4.719  -9.986  1.00  0.00           H  
ATOM     14 2HD  PRO A   1       3.703   5.370 -11.083  1.00  0.00           H  
ATOM     15  N   DPR A   2       2.605   0.722  -8.066  1.00  0.00           N  
ATOM     16  CA  DPR A   2       2.745  -0.049  -6.834  1.00  0.00           C  
ATOM     17  C   DPR A   2       2.391   0.771  -5.602  1.00  0.00           C  
ATOM     18  O   DPR A   2       2.736   0.389  -4.490  1.00  0.00           O  
ATOM     19  CB  DPR A   2       1.737  -1.183  -7.060  1.00  0.00           C  
ATOM     20  CG  DPR A   2       1.654  -1.340  -8.549  1.00  0.00           C  
ATOM     21  CD  DPR A   2       1.783   0.051  -9.093  1.00  0.00           C  
ATOM     22  HA  DPR A   2       3.761  -0.450  -6.756  1.00  0.00           H  
ATOM     23 1HB  DPR A   2       0.774  -0.915  -6.618  1.00  0.00           H  
ATOM     24 2HB  DPR A   2       2.080  -2.097  -6.551  1.00  0.00           H  
ATOM     25 1HG  DPR A   2       0.698  -1.816  -8.823  1.00  0.00           H  
ATOM     26 2HG  DPR A   2       2.451  -2.011  -8.903  1.00  0.00           H  
ATOM     27 1HD  DPR A   2       0.796   0.534  -9.183  1.00  0.00           H  
ATOM     28 2HD  DPR A   2       2.307  -0.002 -10.050  1.00  0.00           H  
ATOM     29  N   DAL A   3       1.706   1.902  -5.774  1.00  0.00           N  
ATOM     30  CA  DAL A   3       1.316   2.741  -4.659  1.00  0.00           C  
ATOM     31  C   DAL A   3       2.541   3.166  -3.854  1.00  0.00           C  
ATOM     32  O   DAL A   3       2.445   3.463  -2.660  1.00  0.00           O  
ATOM     33  CB  DAL A   3       0.617   3.938  -5.214  1.00  0.00           C  
ATOM     34  H   DAL A   3       1.447   2.256  -6.698  1.00  0.00           H  
ATOM     35  HA  DAL A   3       0.638   2.192  -4.014  1.00  0.00           H  
ATOM     36 1HB  DAL A   3       0.317   4.536  -4.445  1.00  0.00           H  
ATOM     37 2HB  DAL A   3      -0.250   3.633  -5.792  1.00  0.00           H  
ATOM     38 3HB  DAL A   3       1.290   4.488  -5.836  1.00  0.00           H  
ATOM     39  N   DPH A   4       3.722   3.149  -4.491  1.00  0.00           N  
ATOM     40  CA  DPH A   4       4.992   3.535  -3.864  1.00  0.00           C  
ATOM     41  C   DPH A   4       5.256   2.717  -2.596  1.00  0.00           C  
ATOM     42  O   DPH A   4       6.058   3.114  -1.748  1.00  0.00           O  
ATOM     43  CB  DPH A   4       6.147   3.278  -4.838  1.00  0.00           C  
ATOM     44  CG  DPH A   4       6.591   1.823  -4.948  1.00  0.00           C  
ATOM     45  CD1 DPH A   4       7.574   1.320  -4.098  1.00  0.00           C  
ATOM     46  CD2 DPH A   4       6.063   0.973  -5.892  1.00  0.00           C  
ATOM     47  CE1 DPH A   4       7.993   0.018  -4.199  1.00  0.00           C  
ATOM     48  CE2 DPH A   4       6.481  -0.332  -5.994  1.00  0.00           C  
ATOM     49  CZ  DPH A   4       7.445  -0.808  -5.148  1.00  0.00           C  
ATOM     50  H   DPH A   4       3.733   2.866  -5.478  1.00  0.00           H  
ATOM     51  HA  DPH A   4       4.952   4.591  -3.601  1.00  0.00           H  
ATOM     52 1HB  DPH A   4       7.005   3.878  -4.547  1.00  0.00           H  
ATOM     53 2HB  DPH A   4       5.843   3.608  -5.835  1.00  0.00           H  
ATOM     54  HD1 DPH A   4       8.015   1.976  -3.340  1.00  0.00           H  
ATOM     55  HD2 DPH A   4       5.318   1.341  -6.559  1.00  0.00           H  
ATOM     56  HE1 DPH A   4       8.761  -0.359  -3.525  1.00  0.00           H  
ATOM     57  HE2 DPH A   4       6.052  -0.986  -6.748  1.00  0.00           H  
ATOM     58  HZ  DPH A   4       7.779  -1.841  -5.229  1.00  0.00           H  
ATOM     59  N   DLE A   5       4.591   1.568  -2.478  1.00  0.00           N  
ATOM     60  CA  DLE A   5       4.698   0.646  -1.356  1.00  0.00           C  
ATOM     61  C   DLE A   5       4.081   1.239  -0.086  1.00  0.00           C  
ATOM     62  O   DLE A   5       4.283   0.713   1.011  1.00  0.00           O  
ATOM     63  CB  DLE A   5       3.955  -0.635  -1.743  1.00  0.00           C  
ATOM     64  CG  DLE A   5       4.600  -1.475  -2.889  1.00  0.00           C  
ATOM     65  CD1 DLE A   5       3.645  -2.563  -3.326  1.00  0.00           C  
ATOM     66  CD2 DLE A   5       5.896  -2.114  -2.395  1.00  0.00           C  
ATOM     67  H   DLE A   5       3.951   1.309  -3.233  1.00  0.00           H  
ATOM     68  HA  DLE A   5       5.747   0.449  -1.168  1.00  0.00           H  
ATOM     69 1HB  DLE A   5       2.963  -0.353  -2.068  1.00  0.00           H  
ATOM     70 2HB  DLE A   5       3.864  -1.268  -0.863  1.00  0.00           H  
ATOM     71  HG  DLE A   5       4.804  -0.832  -3.739  1.00  0.00           H  
ATOM     72 1HD1 DLE A   5       4.102  -3.140  -4.128  1.00  0.00           H  
ATOM     73 2HD1 DLE A   5       2.728  -2.113  -3.691  1.00  0.00           H  
ATOM     74 3HD1 DLE A   5       3.423  -3.219  -2.487  1.00  0.00           H  
ATOM     75 1HD2 DLE A   5       6.332  -2.701  -3.200  1.00  0.00           H  
ATOM     76 2HD2 DLE A   5       5.682  -2.764  -1.549  1.00  0.00           H  
ATOM     77 3HD2 DLE A   5       6.603  -1.356  -2.093  1.00  0.00           H  
ATOM     78  N   ILE A   6       3.339   2.335  -0.237  1.00  0.00           N  
ATOM     79  CA  ILE A   6       2.696   3.037   0.864  1.00  0.00           C  
ATOM     80  C   ILE A   6       1.172   2.986   0.880  1.00  0.00           C  
ATOM     81  O   ILE A   6       0.569   2.863   1.949  1.00  0.00           O  
ATOM     82  CB  ILE A   6       3.152   4.509   0.858  1.00  0.00           C  
ATOM     83  CG1 ILE A   6       4.681   4.555   1.116  1.00  0.00           C  
ATOM     84  CG2 ILE A   6       2.366   5.336   1.909  1.00  0.00           C  
ATOM     85  CD1 ILE A   6       5.332   5.892   0.870  1.00  0.00           C  
ATOM     86  H   ILE A   6       3.213   2.700  -1.177  1.00  0.00           H  
ATOM     87  HA  ILE A   6       3.049   2.588   1.791  1.00  0.00           H  
ATOM     88  HB  ILE A   6       2.985   4.920  -0.127  1.00  0.00           H  
ATOM     89 1HG1 ILE A   6       4.862   4.268   2.150  1.00  0.00           H  
ATOM     90 2HG1 ILE A   6       5.169   3.830   0.470  1.00  0.00           H  
ATOM     91 1HG2 ILE A   6       2.689   6.369   1.890  1.00  0.00           H  
ATOM     92 2HG2 ILE A   6       1.299   5.310   1.697  1.00  0.00           H  
ATOM     93 3HG2 ILE A   6       2.542   4.920   2.902  1.00  0.00           H  
ATOM     94 1HD1 ILE A   6       6.400   5.810   1.075  1.00  0.00           H  
ATOM     95 2HD1 ILE A   6       5.190   6.172  -0.173  1.00  0.00           H  
ATOM     96 3HD1 ILE A   6       4.908   6.652   1.510  1.00  0.00           H  
ATOM     97  N   DPH A   7       0.537   3.129  -0.281  1.00  0.00           N  
ATOM     98  CA  DPH A   7      -0.917   3.200  -0.288  1.00  0.00           C  
ATOM     99  C   DPH A   7      -1.426   3.991  -1.513  1.00  0.00           C  
ATOM    100  O   DPH A   7      -0.715   4.009  -2.508  1.00  0.00           O  
ATOM    101  CB  DPH A   7      -1.529   1.797  -0.305  1.00  0.00           C  
ATOM    102  CG  DPH A   7      -1.257   1.074  -1.584  1.00  0.00           C  
ATOM    103  CD1 DPH A   7      -2.173   1.155  -2.621  1.00  0.00           C  
ATOM    104  CD2 DPH A   7      -0.107   0.335  -1.773  1.00  0.00           C  
ATOM    105  CE1 DPH A   7      -1.951   0.520  -3.812  1.00  0.00           C  
ATOM    106  CE2 DPH A   7       0.108  -0.307  -2.971  1.00  0.00           C  
ATOM    107  CZ  DPH A   7      -0.812  -0.212  -3.987  1.00  0.00           C  
ATOM    108  H   DPH A   7       1.078   3.223  -1.146  1.00  0.00           H  
ATOM    109  HA  DPH A   7      -1.206   3.708   0.631  1.00  0.00           H  
ATOM    110 1HB  DPH A   7      -2.599   1.838  -0.163  1.00  0.00           H  
ATOM    111 2HB  DPH A   7      -1.116   1.211   0.516  1.00  0.00           H  
ATOM    112  HD1 DPH A   7      -3.081   1.738  -2.481  1.00  0.00           H  
ATOM    113  HD2 DPH A   7       0.630   0.264  -0.969  1.00  0.00           H  
ATOM    114  HE1 DPH A   7      -2.681   0.600  -4.616  1.00  0.00           H  
ATOM    115  HE2 DPH A   7       1.009  -0.883  -3.120  1.00  0.00           H  
ATOM    116  HZ  DPH A   7      -0.635  -0.716  -4.927  1.00  0.00           H  
ATOM    117  N   DAL A   8      -2.658   4.634  -1.493  1.00  0.00           N  
ATOM    118  CA  DAL A   8      -3.213   5.358  -2.698  1.00  0.00           C  
ATOM    119  C   DAL A   8      -2.397   6.618  -3.086  1.00  0.00           C  
ATOM    120  O   DAL A   8      -2.900   7.743  -2.966  1.00  0.00           O  
ATOM    121  CB  DAL A   8      -3.327   4.387  -3.905  1.00  0.00           C  
ATOM    122  CN  DAL A   8      -3.445   4.741  -0.221  1.00  0.00           C  
ATOM    123  HA  DAL A   8      -4.235   5.698  -2.479  1.00  0.00           H  
ATOM    124 1HB  DAL A   8      -3.777   4.898  -4.761  1.00  0.00           H  
ATOM    125 2HB  DAL A   8      -3.961   3.544  -3.634  1.00  0.00           H  
ATOM    126 3HB  DAL A   8      -2.356   3.997  -4.213  1.00  0.00           H  
ATOM    127 1HN  DAL A   8      -4.459   5.103  -0.357  1.00  0.00           H  
ATOM    128 2HN  DAL A   8      -3.528   3.785   0.272  1.00  0.00           H  
ATOM    129 3HN  DAL A   8      -2.933   5.430   0.444  1.00  0.00           H  
ATOM    130  N   LEU A   9      -1.163   6.420  -3.560  1.00  0.00           N  
ATOM    131  CA  LEU A   9      -0.212   7.444  -3.998  1.00  0.00           C  
ATOM    132  C   LEU A   9      -0.210   7.501  -5.528  1.00  0.00           C  
ATOM    133  O   LEU A   9      -0.491   6.497  -6.178  1.00  0.00           O  
ATOM    134  CB  LEU A   9       1.208   7.138  -3.487  1.00  0.00           C  
ATOM    135  CG  LEU A   9       1.568   7.516  -2.062  1.00  0.00           C  
ATOM    136  CD1 LEU A   9       0.750   6.705  -1.067  1.00  0.00           C  
ATOM    137  CD2 LEU A   9       3.046   7.227  -1.879  1.00  0.00           C  
ATOM    138  H   LEU A   9      -0.858   5.455  -3.589  1.00  0.00           H  
ATOM    139  HA  LEU A   9      -0.528   8.408  -3.600  1.00  0.00           H  
ATOM    140 1HB  LEU A   9       1.364   6.081  -3.535  1.00  0.00           H  
ATOM    141 2HB  LEU A   9       1.914   7.581  -4.138  1.00  0.00           H  
ATOM    142  HG  LEU A   9       1.370   8.571  -1.890  1.00  0.00           H  
ATOM    143 1HD1 LEU A   9       1.042   6.976  -0.061  1.00  0.00           H  
ATOM    144 2HD1 LEU A   9      -0.303   6.903  -1.180  1.00  0.00           H  
ATOM    145 3HD1 LEU A   9       0.941   5.650  -1.230  1.00  0.00           H  
ATOM    146 1HD2 LEU A   9       3.339   7.489  -0.865  1.00  0.00           H  
ATOM    147 2HD2 LEU A   9       3.237   6.164  -2.055  1.00  0.00           H  
ATOM    148 3HD2 LEU A   9       3.626   7.815  -2.585  1.00  0.00           H  
ATOM    149  N   PRO A  10       0.112   8.647  -6.148  1.00  0.00           N  
ATOM    150  CA  PRO A  10       0.175   8.858  -7.594  1.00  0.00           C  
ATOM    151  C   PRO A  10       1.390   8.210  -8.253  1.00  0.00           C  
ATOM    152  O   PRO A  10       2.253   8.903  -8.793  1.00  0.00           O  
ATOM    153  CB  PRO A  10       0.252  10.389  -7.681  1.00  0.00           C  
ATOM    154  CG  PRO A  10       0.986  10.798  -6.426  1.00  0.00           C  
ATOM    155  CD  PRO A  10       0.459   9.847  -5.353  1.00  0.00           C  
ATOM    156  HA  PRO A  10      -0.755   8.490  -8.051  1.00  0.00           H  
ATOM    157 1HB  PRO A  10       0.773  10.692  -8.601  1.00  0.00           H  
ATOM    158 2HB  PRO A  10      -0.763  10.812  -7.740  1.00  0.00           H  
ATOM    159 1HG  PRO A  10       2.075  10.703  -6.585  1.00  0.00           H  
ATOM    160 2HG  PRO A  10       0.791  11.858  -6.197  1.00  0.00           H  
ATOM    161 1HD  PRO A  10       1.252   9.648  -4.633  1.00  0.00           H  
ATOM    162 2HD  PRO A  10      -0.439  10.267  -4.873  1.00  0.00           H  
ATOM    163  N   MET A  11       1.464   6.890  -8.170  1.00  0.00           N  
ATOM    164  CA  MET A  11       2.595   6.143  -8.708  1.00  0.00           C  
ATOM    165  C   MET A  11       2.319   4.631  -8.749  1.00  0.00           C  
ATOM    166  O   MET A  11       1.470   4.126  -8.015  1.00  0.00           O  
ATOM    167  CB  MET A  11       3.819   6.492  -7.870  1.00  0.00           C  
ATOM    168  CG  MET A  11       3.659   6.158  -6.417  1.00  0.00           C  
ATOM    169  SD  MET A  11       4.898   6.929  -5.378  1.00  0.00           S  
ATOM    170  CE  MET A  11       4.402   8.672  -5.413  1.00  0.00           C  
ATOM    171  H   MET A  11       0.713   6.387  -7.718  1.00  0.00           H  
ATOM    172  HA  MET A  11       2.742   6.509  -9.715  1.00  0.00           H  
ATOM    173 1HB  MET A  11       4.677   5.937  -8.206  1.00  0.00           H  
ATOM    174 2HB  MET A  11       4.056   7.534  -7.988  1.00  0.00           H  
ATOM    175 1HG  MET A  11       2.680   6.461  -6.071  1.00  0.00           H  
ATOM    176 2HG  MET A  11       3.733   5.084  -6.307  1.00  0.00           H  
ATOM    177 1HE  MET A  11       5.086   9.252  -4.795  1.00  0.00           H  
ATOM    178 2HE  MET A  11       4.433   9.057  -6.428  1.00  0.00           H  
ATOM    179 3HE  MET A  11       3.409   8.783  -5.032  1.00  0.00           H  
TER                                                                             
CONECT    3   15                                                                
CONECT   15    3   16   21                                                      
CONECT   16   15   17   19   22                                                 
CONECT   17   16   18   29                                                      
CONECT   18   17                                                                
CONECT   19   16   20   23   24                                                 
CONECT   20   19   21   25   26                                                 
CONECT   21   15   20   27   28                                                 
CONECT   22   16                                                                
CONECT   23   19                                                                
CONECT   24   19                                                                
CONECT   25   20                                                                
CONECT   26   20                                                                
CONECT   27   21                                                                
CONECT   28   21                                                                
CONECT   29   17   30   34                                                      
CONECT   30   29   31   33   35                                                 
CONECT   31   30   32   39                                                      
CONECT   32   31                                                                
CONECT   33   30   36   37   38                                                 
CONECT   34   29                                                                
CONECT   35   30                                                                
CONECT   36   33                                                                
CONECT   37   33                                                                
CONECT   38   33                                                                
CONECT   39   31   40   50                                                      
CONECT   40   39   41   43   51                                                 
CONECT   41   40   42   59                                                      
CONECT   42   41                                                                
CONECT   43   40   44   52   53                                                 
CONECT   44   43   45   46                                                      
CONECT   45   44   47   54                                                      
CONECT   46   44   48   55                                                      
CONECT   47   45   49   56                                                      
CONECT   48   46   49   57                                                      
CONECT   49   47   48   58                                                      
CONECT   50   39                                                                
CONECT   51   40                                                                
CONECT   52   43                                                                
CONECT   53   43                                                                
CONECT   54   45                                                                
CONECT   55   46                                                                
CONECT   56   47                                                                
CONECT   57   48                                                                
CONECT   58   49                                                                
CONECT   59   41   60   67                                                      
CONECT   60   59   61   63   68                                                 
CONECT   61   60   62   78                                                      
CONECT   62   61                                                                
CONECT   63   60   64   69   70                                                 
CONECT   64   63   65   66   71                                                 
CONECT   65   64   72   73   74                                                 
CONECT   66   64   75   76   77                                                 
CONECT   67   59                                                                
CONECT   68   60                                                                
CONECT   69   63                                                                
CONECT   70   63                                                                
CONECT   71   64                                                                
CONECT   72   65                                                                
CONECT   73   65                                                                
CONECT   74   65                                                                
CONECT   75   66                                                                
CONECT   76   66                                                                
CONECT   77   66                                                                
CONECT   78   61                                                                
CONECT   80   97                                                                
CONECT   97   80   98  108                                                      
CONECT   98   97   99  101  109                                                 
CONECT   99   98  100  117                                                      
CONECT  100   99                                                                
CONECT  101   98  102  110  111                                                 
CONECT  102  101  103  104                                                      
CONECT  103  102  105  112                                                      
CONECT  104  102  106  113                                                      
CONECT  105  103  107  114                                                      
CONECT  106  104  107  115                                                      
CONECT  107  105  106  116                                                      
CONECT  108   97                                                                
CONECT  109   98                                                                
CONECT  110  101                                                                
CONECT  111  101                                                                
CONECT  112  103                                                                
CONECT  113  104                                                                
CONECT  114  105                                                                
CONECT  115  106                                                                
CONECT  116  107                                                                
CONECT  117   99  118  122                                                      
CONECT  118  117  119  121  123                                                 
CONECT  119  118  120  130                                                      
CONECT  120  119                                                                
CONECT  121  118  124  125  126                                                 
CONECT  122  117  127  128  129                                                 
CONECT  123  118                                                                
CONECT  124  121                                                                
CONECT  125  121                                                                
CONECT  126  121                                                                
CONECT  127  122                                                                
CONECT  128  122                                                                
CONECT  129  122                                                                
CONECT  130  119                                                                
C6s 0
end_unsatselection_count 0
nme_count 1
nme_count2 1
oversat 0
score -13.973
silent_score -13.973
time 34
total_hbonds -5
