# Supplementary material for: Accurate de novo design of membrane-traversing macrocycles
Source: Cell. 2022 Sep 15;185(19):3520–3532.e26. doi: 10.1016/j.cell.2022.07.019 (PMC9490236; doi:10.1016/j.cell.2022.07.019)
Supplement: Data S2. Amino acid sequences and computational models, related to Figures 1 and 3 [file mmc6.zip › Supplemental_Data_File_2/design_models/11-mers/D11.22.pdb]

HEADER                                            17-FEB-20   XXXX              
EXPDTA    THEORETICAL MODEL                                                     
REMARK 220                                                                      
REMARK 220 EXPERIMENTAL DETAILS                                                 
REMARK 220  EXPERIMENT TYPE                : THEORETICAL MODELLING              
REMARK 220  DATE OF DATA COLLECTION        : 17-FEB-20                          
REMARK 220                                                                      
REMARK 220 REMARK: MODEL GENERATED BY ROSETTA                                   
REMARK 220  VERSION 2019.50.post.dev+96.master.4bb7883abb1                      
LINK         N   PHE A   1                 C   LEU A  11                  1.33  
ATOM      1  N   PHE A   1      -7.832  12.051  -0.061  1.00  0.00           N  
ATOM      2  CA  PHE A   1      -8.353  11.208   0.985  1.00  0.00           C  
ATOM      3  C   PHE A   1      -8.229   9.700   0.598  1.00  0.00           C  
ATOM      4  O   PHE A   1      -8.512   9.315  -0.536  1.00  0.00           O  
ATOM      5  CB  PHE A   1      -9.796  11.582   1.346  1.00  0.00           C  
ATOM      6  CG  PHE A   1     -10.390  10.794   2.468  1.00  0.00           C  
ATOM      7  CD1 PHE A   1     -10.087  11.111   3.785  1.00  0.00           C  
ATOM      8  CD2 PHE A   1     -11.250   9.745   2.220  1.00  0.00           C  
ATOM      9  CE1 PHE A   1     -10.619  10.386   4.821  1.00  0.00           C  
ATOM     10  CE2 PHE A   1     -11.793   9.027   3.259  1.00  0.00           C  
ATOM     11  CZ  PHE A   1     -11.473   9.344   4.558  1.00  0.00           C  
ATOM     12  H   PHE A   1      -8.378  12.842  -0.373  1.00  0.00           H  
ATOM     13  HA  PHE A   1      -7.758  11.454   1.845  1.00  0.00           H  
ATOM     14 1HB  PHE A   1      -9.825  12.633   1.627  1.00  0.00           H  
ATOM     15 2HB  PHE A   1     -10.428  11.468   0.470  1.00  0.00           H  
ATOM     16  HD1 PHE A   1      -9.405  11.945   3.988  1.00  0.00           H  
ATOM     17  HD2 PHE A   1     -11.496   9.487   1.189  1.00  0.00           H  
ATOM     18  HE1 PHE A   1     -10.366  10.641   5.850  1.00  0.00           H  
ATOM     19  HE2 PHE A   1     -12.471   8.201   3.055  1.00  0.00           H  
ATOM     20  HZ  PHE A   1     -11.900   8.769   5.377  1.00  0.00           H  
ATOM     21  N   DLE A   2      -7.794   8.738   1.518  1.00  0.00           N  
ATOM     22  CA  DLE A   2      -7.660   7.286   1.078  1.00  0.00           C  
ATOM     23  C   DLE A   2      -6.222   6.949   0.537  1.00  0.00           C  
ATOM     24  O   DLE A   2      -5.904   5.765   0.334  1.00  0.00           O  
ATOM     25  CB  DLE A   2      -8.017   6.254   2.224  1.00  0.00           C  
ATOM     26  CG  DLE A   2      -9.523   6.319   2.838  1.00  0.00           C  
ATOM     27  CD1 DLE A   2      -9.660   5.311   4.025  1.00  0.00           C  
ATOM     28  CD2 DLE A   2     -10.607   6.041   1.715  1.00  0.00           C  
ATOM     29  CN  DLE A   2      -7.225   9.136   2.845  1.00  0.00           C  
ATOM     30  HA  DLE A   2      -8.355   7.090   0.254  1.00  0.00           H  
ATOM     31 1HB  DLE A   2      -7.294   6.304   3.016  1.00  0.00           H  
ATOM     32 2HB  DLE A   2      -7.919   5.239   1.800  1.00  0.00           H  
ATOM     33  HG  DLE A   2      -9.680   7.316   3.248  1.00  0.00           H  
ATOM     34 1HD1 DLE A   2     -10.661   5.384   4.462  1.00  0.00           H  
ATOM     35 2HD1 DLE A   2      -8.929   5.537   4.799  1.00  0.00           H  
ATOM     36 3HD1 DLE A   2      -9.501   4.286   3.676  1.00  0.00           H  
ATOM     37 1HD2 DLE A   2     -11.609   6.107   2.140  1.00  0.00           H  
ATOM     38 2HD2 DLE A   2     -10.469   5.042   1.292  1.00  0.00           H  
ATOM     39 3HD2 DLE A   2     -10.526   6.779   0.915  1.00  0.00           H  
ATOM     40 1HN  DLE A   2      -7.255   8.353   3.572  1.00  0.00           H  
ATOM     41 2HN  DLE A   2      -7.758   9.940   3.305  1.00  0.00           H  
ATOM     42 3HN  DLE A   2      -6.198   9.459   2.704  1.00  0.00           H  
ATOM     43  N   LEU A   3      -5.355   7.975   0.302  1.00  0.00           N  
ATOM     44  CA  LEU A   3      -3.985   7.865  -0.204  1.00  0.00           C  
ATOM     45  C   LEU A   3      -2.867   8.235   0.841  1.00  0.00           C  
ATOM     46  O   LEU A   3      -3.211   8.908   1.831  1.00  0.00           O  
ATOM     47  CB  LEU A   3      -3.856   8.760  -1.455  1.00  0.00           C  
ATOM     48  CG  LEU A   3      -4.841   8.495  -2.598  1.00  0.00           C  
ATOM     49  CD1 LEU A   3      -4.606   9.539  -3.661  1.00  0.00           C  
ATOM     50  CD2 LEU A   3      -4.654   7.079  -3.165  1.00  0.00           C  
ATOM     51  H   LEU A   3      -5.680   8.934   0.445  1.00  0.00           H  
ATOM     52  HA  LEU A   3      -3.857   6.834  -0.500  1.00  0.00           H  
ATOM     53 1HB  LEU A   3      -4.007   9.776  -1.151  1.00  0.00           H  
ATOM     54 2HB  LEU A   3      -2.872   8.692  -1.868  1.00  0.00           H  
ATOM     55  HG  LEU A   3      -5.869   8.609  -2.229  1.00  0.00           H  
ATOM     56 1HD1 LEU A   3      -5.311   9.391  -4.478  1.00  0.00           H  
ATOM     57 2HD1 LEU A   3      -4.756  10.522  -3.232  1.00  0.00           H  
ATOM     58 3HD1 LEU A   3      -3.589   9.459  -4.040  1.00  0.00           H  
ATOM     59 1HD2 LEU A   3      -5.361   6.926  -3.981  1.00  0.00           H  
ATOM     60 2HD2 LEU A   3      -3.638   6.962  -3.540  1.00  0.00           H  
ATOM     61 3HD2 LEU A   3      -4.846   6.336  -2.397  1.00  0.00           H  
ATOM     62  N   DLE A   4      -1.534   7.781   0.647  1.00  0.00           N  
ATOM     63  CA  DLE A   4      -0.386   8.358   1.486  1.00  0.00           C  
ATOM     64  C   DLE A   4      -0.493   8.332   3.034  1.00  0.00           C  
ATOM     65  O   DLE A   4      -0.269   9.403   3.624  1.00  0.00           O  
ATOM     66  CB  DLE A   4       1.059   7.745   1.156  1.00  0.00           C  
ATOM     67  CG  DLE A   4       2.382   8.272   2.003  1.00  0.00           C  
ATOM     68  CD1 DLE A   4       2.605   9.822   1.739  1.00  0.00           C  
ATOM     69  CD2 DLE A   4       3.637   7.421   1.590  1.00  0.00           C  
ATOM     70  CN  DLE A   4      -1.147   7.000  -0.614  1.00  0.00           C  
ATOM     71  HA  DLE A   4      -0.303   9.405   1.187  1.00  0.00           H  
ATOM     72 1HB  DLE A   4       1.286   7.950   0.102  1.00  0.00           H  
ATOM     73 2HB  DLE A   4       1.031   6.664   1.282  1.00  0.00           H  
ATOM     74  HG  DLE A   4       2.216   8.135   3.084  1.00  0.00           H  
ATOM     75 1HD1 DLE A   4       3.470  10.175   2.305  1.00  0.00           H  
ATOM     76 2HD1 DLE A   4       1.726  10.392   2.060  1.00  0.00           H  
ATOM     77 3HD1 DLE A   4       2.777  10.007   0.676  1.00  0.00           H  
ATOM     78 1HD2 DLE A   4       4.515   7.752   2.155  1.00  0.00           H  
ATOM     79 2HD2 DLE A   4       3.846   7.534   0.520  1.00  0.00           H  
ATOM     80 3HD2 DLE A   4       3.460   6.364   1.807  1.00  0.00           H  
ATOM     81 1HN  DLE A   4      -0.323   6.317  -0.470  1.00  0.00           H  
ATOM     82 2HN  DLE A   4      -0.860   7.687  -1.398  1.00  0.00           H  
ATOM     83 3HN  DLE A   4      -1.936   6.375  -0.985  1.00  0.00           H  
ATOM     84  N   DLE A   5      -0.782   7.167   3.747  1.00  0.00           N  
ATOM     85  CA  DLE A   5      -0.689   7.272   5.265  1.00  0.00           C  
ATOM     86  C   DLE A   5      -1.817   8.098   5.957  1.00  0.00           C  
ATOM     87  O   DLE A   5      -1.728   8.308   7.177  1.00  0.00           O  
ATOM     88  CB  DLE A   5      -0.593   5.866   5.990  1.00  0.00           C  
ATOM     89  CG  DLE A   5       0.736   4.929   5.665  1.00  0.00           C  
ATOM     90  CD1 DLE A   5       0.598   3.558   6.427  1.00  0.00           C  
ATOM     91  CD2 DLE A   5       2.076   5.679   6.058  1.00  0.00           C  
ATOM     92  CN  DLE A   5      -1.364   5.951   3.061  1.00  0.00           C  
ATOM     93  HA  DLE A   5       0.247   7.791   5.507  1.00  0.00           H  
ATOM     94 1HB  DLE A   5      -1.503   5.289   5.812  1.00  0.00           H  
ATOM     95 2HB  DLE A   5      -0.557   6.042   7.081  1.00  0.00           H  
ATOM     96  HG  DLE A   5       0.772   4.708   4.589  1.00  0.00           H  
ATOM     97 1HD1 DLE A   5       1.452   2.914   6.198  1.00  0.00           H  
ATOM     98 2HD1 DLE A   5      -0.317   3.044   6.115  1.00  0.00           H  
ATOM     99 3HD1 DLE A   5       0.559   3.724   7.507  1.00  0.00           H  
ATOM    100 1HD2 DLE A   5       2.937   5.046   5.825  1.00  0.00           H  
ATOM    101 2HD2 DLE A   5       2.084   5.909   7.127  1.00  0.00           H  
ATOM    102 3HD2 DLE A   5       2.174   6.608   5.495  1.00  0.00           H  
ATOM    103 1HN  DLE A   5      -1.356   5.045   3.640  1.00  0.00           H  
ATOM    104 2HN  DLE A   5      -0.831   5.718   2.156  1.00  0.00           H  
ATOM    105 3HN  DLE A   5      -2.395   6.162   2.806  1.00  0.00           H  
ATOM    106  N   DIL A   6      -2.866   8.564   5.220  1.00  0.00           N  
ATOM    107  CA  DIL A   6      -3.961   9.378   5.786  1.00  0.00           C  
ATOM    108  C   DIL A   6      -3.982  10.817   5.251  1.00  0.00           C  
ATOM    109  O   DIL A   6      -4.230  11.750   6.016  1.00  0.00           O  
ATOM    110  CB  DIL A   6      -5.297   8.676   5.604  1.00  0.00           C  
ATOM    111  CG1 DIL A   6      -5.286   7.357   6.407  1.00  0.00           C  
ATOM    112  CG2 DIL A   6      -6.474   9.622   6.045  1.00  0.00           C  
ATOM    113  CD1 DIL A   6      -6.439   6.437   6.119  1.00  0.00           C  
ATOM    114  H   DIL A   6      -2.883   8.396   4.212  1.00  0.00           H  
ATOM    115  HA  DIL A   6      -3.836   9.472   6.866  1.00  0.00           H  
ATOM    116  HB  DIL A   6      -5.360   8.391   4.590  1.00  0.00           H  
ATOM    117 1HG1 DIL A   6      -5.290   7.599   7.470  1.00  0.00           H  
ATOM    118 2HG1 DIL A   6      -4.371   6.816   6.184  1.00  0.00           H  
ATOM    119 1HG2 DIL A   6      -7.432   9.136   5.911  1.00  0.00           H  
ATOM    120 2HG2 DIL A   6      -6.469  10.539   5.451  1.00  0.00           H  
ATOM    121 3HG2 DIL A   6      -6.350   9.882   7.099  1.00  0.00           H  
ATOM    122 1HD1 DIL A   6      -6.339   5.538   6.726  1.00  0.00           H  
ATOM    123 2HD1 DIL A   6      -6.422   6.162   5.074  1.00  0.00           H  
ATOM    124 3HD1 DIL A   6      -7.382   6.916   6.353  1.00  0.00           H  
ATOM    125  N   LEU A   7      -3.750  11.012   3.949  1.00  0.00           N  
ATOM    126  CA  LEU A   7      -3.779  12.356   3.382  1.00  0.00           C  
ATOM    127  C   LEU A   7      -5.164  13.035   3.461  1.00  0.00           C  
ATOM    128  O   LEU A   7      -6.175  12.369   3.277  1.00  0.00           O  
ATOM    129  CB  LEU A   7      -3.327  12.327   1.913  1.00  0.00           C  
ATOM    130  CG  LEU A   7      -1.860  11.920   1.648  1.00  0.00           C  
ATOM    131  CD1 LEU A   7      -1.662  11.745   0.167  1.00  0.00           C  
ATOM    132  CD2 LEU A   7      -0.892  12.964   2.170  1.00  0.00           C  
ATOM    133  H   LEU A   7      -3.547  10.224   3.330  1.00  0.00           H  
ATOM    134  HA  LEU A   7      -3.064  12.916   3.959  1.00  0.00           H  
ATOM    135 1HB  LEU A   7      -3.955  11.602   1.386  1.00  0.00           H  
ATOM    136 2HB  LEU A   7      -3.497  13.302   1.466  1.00  0.00           H  
ATOM    137  HG  LEU A   7      -1.666  10.982   2.138  1.00  0.00           H  
ATOM    138 1HD1 LEU A   7      -0.639  11.439  -0.036  1.00  0.00           H  
ATOM    139 2HD1 LEU A   7      -2.339  10.993  -0.200  1.00  0.00           H  
ATOM    140 3HD1 LEU A   7      -1.858  12.677  -0.318  1.00  0.00           H  
ATOM    141 1HD2 LEU A   7       0.126  12.633   1.960  1.00  0.00           H  
ATOM    142 2HD2 LEU A   7      -1.074  13.916   1.673  1.00  0.00           H  
ATOM    143 3HD2 LEU A   7      -1.001  13.087   3.238  1.00  0.00           H  
ATOM    144  N   PRO A   8      -5.223  14.364   3.702  1.00  0.00           N  
ATOM    145  CA  PRO A   8      -6.401  15.233   3.743  1.00  0.00           C  
ATOM    146  C   PRO A   8      -6.961  15.579   2.351  1.00  0.00           C  
ATOM    147  O   PRO A   8      -6.263  15.397   1.343  1.00  0.00           O  
ATOM    148  CB  PRO A   8      -5.820  16.503   4.404  1.00  0.00           C  
ATOM    149  CG  PRO A   8      -4.394  16.542   3.966  1.00  0.00           C  
ATOM    150  CD  PRO A   8      -3.952  15.108   3.940  1.00  0.00           C  
ATOM    151  HA  PRO A   8      -7.161  14.753   4.376  1.00  0.00           H  
ATOM    152 1HB  PRO A   8      -6.351  17.405   4.074  1.00  0.00           H  
ATOM    153 2HB  PRO A   8      -5.930  16.444   5.498  1.00  0.00           H  
ATOM    154 1HG  PRO A   8      -4.321  17.020   2.975  1.00  0.00           H  
ATOM    155 2HG  PRO A   8      -3.800  17.160   4.659  1.00  0.00           H  
ATOM    156 1HD  PRO A   8      -3.251  14.989   3.106  1.00  0.00           H  
ATOM    157 2HD  PRO A   8      -3.512  14.836   4.916  1.00  0.00           H  
ATOM    158  N   DPR A   9      -8.141  16.228   2.274  1.00  0.00           N  
ATOM    159  CA  DPR A   9      -8.648  16.800   1.049  1.00  0.00           C  
ATOM    160  C   DPR A   9      -8.845  15.741  -0.019  1.00  0.00           C  
ATOM    161  O   DPR A   9      -9.098  14.589   0.320  1.00  0.00           O  
ATOM    162  CB  DPR A   9     -10.002  17.395   1.486  1.00  0.00           C  
ATOM    163  CG  DPR A   9      -9.880  17.576   2.990  1.00  0.00           C  
ATOM    164  CD  DPR A   9      -9.016  16.416   3.450  1.00  0.00           C  
ATOM    165  HA  DPR A   9      -7.935  17.578   0.746  1.00  0.00           H  
ATOM    166 1HB  DPR A   9     -10.824  16.720   1.204  1.00  0.00           H  
ATOM    167 2HB  DPR A   9     -10.189  18.351   0.978  1.00  0.00           H  
ATOM    168 1HG  DPR A   9     -10.880  17.567   3.454  1.00  0.00           H  
ATOM    169 2HG  DPR A   9      -9.434  18.555   3.220  1.00  0.00           H  
ATOM    170 1HD  DPR A   9      -9.613  15.506   3.625  1.00  0.00           H  
ATOM    171 2HD  DPR A   9      -8.490  16.729   4.343  1.00  0.00           H  
ATOM    172  N   PRO A  10      -8.803  16.116  -1.305  1.00  0.00           N  
ATOM    173  CA  PRO A  10      -9.019  15.292  -2.488  1.00  0.00           C  
ATOM    174  C   PRO A  10      -8.132  14.044  -2.535  1.00  0.00           C  
ATOM    175  O   PRO A  10      -8.372  13.169  -3.361  1.00  0.00           O  
ATOM    176  CB  PRO A  10      -8.632  16.258  -3.618  1.00  0.00           C  
ATOM    177  CG  PRO A  10      -8.866  17.631  -3.069  1.00  0.00           C  
ATOM    178  CD  PRO A  10      -8.497  17.538  -1.628  1.00  0.00           C  
ATOM    179  HA  PRO A  10     -10.082  15.014  -2.550  1.00  0.00           H  
ATOM    180 1HB  PRO A  10      -7.581  16.086  -3.907  1.00  0.00           H  
ATOM    181 2HB  PRO A  10      -9.243  16.050  -4.511  1.00  0.00           H  
ATOM    182 1HG  PRO A  10      -8.256  18.367  -3.617  1.00  0.00           H  
ATOM    183 2HG  PRO A  10      -9.918  17.922  -3.218  1.00  0.00           H  
ATOM    184 1HD  PRO A  10      -7.426  17.756  -1.481  1.00  0.00           H  
ATOM    185 2HD  PRO A  10      -9.144  18.230  -1.084  1.00  0.00           H  
ATOM    186  N   LEU A  11      -7.083  13.962  -1.703  1.00  0.00           N  
ATOM    187  CA  LEU A  11      -6.222  12.791  -1.724  1.00  0.00           C  
ATOM    188  C   LEU A  11      -6.653  11.815  -0.625  1.00  0.00           C  
ATOM    189  O   LEU A  11      -5.930  10.873  -0.300  1.00  0.00           O  
ATOM    190  CB  LEU A  11      -4.764  13.216  -1.543  1.00  0.00           C  
ATOM    191  CG  LEU A  11      -4.203  14.185  -2.650  1.00  0.00           C  
ATOM    192  CD1 LEU A  11      -2.779  14.569  -2.308  1.00  0.00           C  
ATOM    193  CD2 LEU A  11      -4.252  13.525  -4.033  1.00  0.00           C  
ATOM    194  H   LEU A  11      -6.880  14.711  -1.056  1.00  0.00           H  
ATOM    195  HA  LEU A  11      -6.343  12.280  -2.672  1.00  0.00           H  
ATOM    196 1HB  LEU A  11      -4.683  13.728  -0.585  1.00  0.00           H  
ATOM    197 2HB  LEU A  11      -4.142  12.328  -1.517  1.00  0.00           H  
ATOM    198  HG  LEU A  11      -4.804  15.095  -2.662  1.00  0.00           H  
ATOM    199 1HD1 LEU A  11      -2.400  15.260  -3.060  1.00  0.00           H  
ATOM    200 2HD1 LEU A  11      -2.755  15.047  -1.328  1.00  0.00           H  
ATOM    201 3HD1 LEU A  11      -2.159  13.680  -2.299  1.00  0.00           H  
ATOM    202 1HD2 LEU A  11      -3.858  14.220  -4.772  1.00  0.00           H  
ATOM    203 2HD2 LEU A  11      -3.643  12.621  -4.025  1.00  0.00           H  
ATOM    204 3HD2 LEU A  11      -5.273  13.272  -4.303  1.00  0.00           H  
TER                                                                             
CONECT    3   21                                                                
CONECT   21    3   22   29                                                      
CONECT   22   21   23   25   30                                                 
CONECT   23   22   24   43                                                      
CONECT   24   23                                                                
CONECT   25   22   26   31   32                                                 
CONECT   26   25   27   28   33                                                 
CONECT   27   26   34   35   36                                                 
CONECT   28   26   37   38   39                                                 
CONECT   29   21   40   41   42                                                 
CONECT   30   22                                                                
CONECT   31   25                                                                
CONECT   32   25                                                                
CONECT   33   26                                                                
CONECT   34   27                                                                
CONECT   35   27                                                                
CONECT   36   27                                                                
CONECT   37   28                                                                
CONECT   38   28                                                                
CONECT   39   28                                                                
CONECT   40   29                                                                
CONECT   41   29                                                                
CONECT   42   29                                                                
CONECT   43   23                                                                
CONECT   45   62                                                                
CONECT   62   45   63   70                                                      
CONECT   63   62   64   66   71                                                 
CONECT   64   63   65   84                                                      
CONECT   65   64                                                                
CONECT   66   63   67   72   73                                                 
CONECT   67   66   68   69   74                                                 
CONECT   68   67   75   76   77                                                 
CONECT   69   67   78   79   80                                                 
CONECT   70   62   81   82   83                                                 
CONECT   71   63                                                                
CONECT   72   66                                                                
CONECT   73   66                                                                
CONECT   74   67                                                                
CONECT   75   68                                                                
CONECT   76   68                                                                
CONECT   77   68                                                                
CONECT   78   69                                                                
CONECT   79   69                                                                
CONECT   80   69                                                                
CONECT   81   70                                                                
CONECT   82   70                                                                
CONECT   83   70                                                                
CONECT   84   64   85   92                                                      
CONECT   85   84   86   88   93                                                 
CONECT   86   85   87  106                                                      
CONECT   87   86                                                                
CONECT   88   85   89   94   95                                                 
CONECT   89   88   90   91   96                                                 
CONECT   90   89   97   98   99                                                 
CONECT   91   89  100  101  102                                                 
CONECT   92   84  103  104  105                                                 
CONECT   93   85                                                                
CONECT   94   88                                                                
CONECT   95   88                                                                
CONECT   96   89                                                                
CONECT   97   90                                                                
CONECT   98   90                                                                
CONECT   99   90                                                                
CONECT  100   91                                                                
CONECT  101   91                                                                
CONECT  102   91                                                                
CONECT  103   92                                                                
CONECT  104   92                                                                
CONECT  105   92                                                                
CONECT  106   86  107  114                                                      
CONECT  107  106  108  110  115                                                 
CONECT  108  107  109  125                                                      
CONECT  109  108                                                                
CONECT  110  107  111  112  116                                                 
CONECT  111  110  113  117  118                                                 
CONECT  112  110  119  120  121                                                 
CONECT  113  111  122  123  124                                                 
CONECT  114  106                                                                
CONECT  115  107                                                                
CONECT  116  110                                                                
CONECT  117  111                                                                
CONECT  118  111                                                                
CONECT  119  112                                                                
CONECT  120  112                                                                
CONECT  121  112                                                                
CONECT  122  113                                                                
CONECT  123  113                                                                
CONECT  124  113                                                                
CONECT  125  108                                                                
CONECT  146  158                                                                
CONECT  158  146  159  164                                                      
CONECT  159  158  160  162  165                                                 
CONECT  160  159  161  172                                                      
CONECT  161  160                                                                
CONECT  162  159  163  166  167                                                 
CONECT  163  162  164  168  169                                                 
CONECT  164  158  163  170  171                                                 
CONECT  165  159                                                                
CONECT  166  162                                                                
CONECT  167  162                                                                
CONECT  168  163                                                                
CONECT  169  163                                                                
CONECT  170  164                                                                
CONECT  171  164                                                                
CONECT  172  160                                                                
C6s 0
end_unsatselection_count 0
nme_count 3
nme_count2 3
oversat 0
score -16.3
silent_score -16.3
time 75
total_hbonds -5
