# Supplementary material for: Accurate de novo design of membrane-traversing macrocycles
Source: Cell. 2022 Sep 15;185(19):3520–3532.e26. doi: 10.1016/j.cell.2022.07.019 (PMC9490236; doi:10.1016/j.cell.2022.07.019)
Supplement: Data S2. Amino acid sequences and computational models, related to Figures 1 and 3 [file mmc6.zip › Supplemental_Data_File_2/design_models/11-mers/D11.20.pdb]

HEADER                                            13-FEB-20   XXXX              
EXPDTA    THEORETICAL MODEL                                                     
REMARK 220                                                                      
REMARK 220 EXPERIMENTAL DETAILS                                                 
REMARK 220  EXPERIMENT TYPE                : THEORETICAL MODELLING              
REMARK 220  DATE OF DATA COLLECTION        : 13-FEB-20                          
REMARK 220                                                                      
REMARK 220 REMARK: MODEL GENERATED BY ROSETTA                                   
REMARK 220  VERSION 2019.50.post.dev+96.master.4bb7883abb1                      
LINK         N   PRO A   1                 C   ILE A  11                  1.33  
ATOM      1  N   PRO A   1       3.121  -6.007   7.641  1.00  0.00           N  
ATOM      2  CA  PRO A   1       2.357  -5.222   6.711  1.00  0.00           C  
ATOM      3  C   PRO A   1       2.733  -3.736   6.838  1.00  0.00           C  
ATOM      4  O   PRO A   1       3.150  -3.281   7.903  1.00  0.00           O  
ATOM      5  CB  PRO A   1       0.906  -5.498   7.120  1.00  0.00           C  
ATOM      6  CG  PRO A   1       0.966  -6.855   7.786  1.00  0.00           C  
ATOM      7  CD  PRO A   1       2.317  -6.887   8.500  1.00  0.00           C  
ATOM      8  HA  PRO A   1       2.549  -5.636   5.722  1.00  0.00           H  
ATOM      9 1HB  PRO A   1       0.538  -4.704   7.793  1.00  0.00           H  
ATOM     10 2HB  PRO A   1       0.256  -5.494   6.235  1.00  0.00           H  
ATOM     11 1HG  PRO A   1       0.116  -6.980   8.477  1.00  0.00           H  
ATOM     12 2HG  PRO A   1       0.875  -7.649   7.029  1.00  0.00           H  
ATOM     13 1HD  PRO A   1       2.254  -6.492   9.528  1.00  0.00           H  
ATOM     14 2HD  PRO A   1       2.671  -7.930   8.457  1.00  0.00           H  
ATOM     15  N   DAL A   2       2.606  -2.876   5.744  1.00  0.00           N  
ATOM     16  CA  DAL A   2       2.982  -1.422   5.945  1.00  0.00           C  
ATOM     17  C   DAL A   2       4.531  -1.154   5.924  1.00  0.00           C  
ATOM     18  O   DAL A   2       4.932   0.021   5.838  1.00  0.00           O  
ATOM     19  CB  DAL A   2       2.277  -0.469   4.932  1.00  0.00           C  
ATOM     20  CN  DAL A   2       2.383  -3.440   4.348  1.00  0.00           C  
ATOM     21  HA  DAL A   2       2.611  -1.115   6.935  1.00  0.00           H  
ATOM     22 1HB  DAL A   2       2.514   0.574   5.171  1.00  0.00           H  
ATOM     23 2HB  DAL A   2       1.194  -0.601   4.998  1.00  0.00           H  
ATOM     24 3HB  DAL A   2       2.596  -0.650   3.912  1.00  0.00           H  
ATOM     25 1HN  DAL A   2       2.148  -2.712   3.589  1.00  0.00           H  
ATOM     26 2HN  DAL A   2       1.558  -4.141   4.339  1.00  0.00           H  
ATOM     27 3HN  DAL A   2       3.283  -3.957   4.035  1.00  0.00           H  
ATOM     28  N   LEU A   3       5.418  -2.201   6.029  1.00  0.00           N  
ATOM     29  CA  LEU A   3       6.881  -2.012   6.053  1.00  0.00           C  
ATOM     30  C   LEU A   3       7.483  -2.248   4.658  1.00  0.00           C  
ATOM     31  O   LEU A   3       7.312  -3.327   4.110  1.00  0.00           O  
ATOM     32  CB  LEU A   3       7.473  -3.021   7.067  1.00  0.00           C  
ATOM     33  CG  LEU A   3       9.013  -3.103   7.316  1.00  0.00           C  
ATOM     34  CD1 LEU A   3       9.550  -1.847   7.953  1.00  0.00           C  
ATOM     35  CD2 LEU A   3       9.266  -4.257   8.250  1.00  0.00           C  
ATOM     36  H   LEU A   3       5.102  -3.173   6.130  1.00  0.00           H  
ATOM     37  HA  LEU A   3       7.102  -1.020   6.422  1.00  0.00           H  
ATOM     38 1HB  LEU A   3       6.987  -2.856   8.027  1.00  0.00           H  
ATOM     39 2HB  LEU A   3       7.187  -4.010   6.729  1.00  0.00           H  
ATOM     40  HG  LEU A   3       9.527  -3.270   6.362  1.00  0.00           H  
ATOM     41 1HD1 LEU A   3      10.621  -1.965   8.123  1.00  0.00           H  
ATOM     42 2HD1 LEU A   3       9.394  -1.010   7.336  1.00  0.00           H  
ATOM     43 3HD1 LEU A   3       9.049  -1.686   8.907  1.00  0.00           H  
ATOM     44 1HD2 LEU A   3      10.333  -4.354   8.435  1.00  0.00           H  
ATOM     45 2HD2 LEU A   3       8.749  -4.066   9.191  1.00  0.00           H  
ATOM     46 3HD2 LEU A   3       8.884  -5.167   7.810  1.00  0.00           H  
ATOM     47  N   PRO A   4       8.185  -1.272   4.044  1.00  0.00           N  
ATOM     48  CA  PRO A   4       8.844  -1.373   2.750  1.00  0.00           C  
ATOM     49  C   PRO A   4      10.127  -2.209   2.858  1.00  0.00           C  
ATOM     50  O   PRO A   4      10.619  -2.399   3.969  1.00  0.00           O  
ATOM     51  CB  PRO A   4       9.138   0.101   2.421  1.00  0.00           C  
ATOM     52  CG  PRO A   4       9.318   0.758   3.747  1.00  0.00           C  
ATOM     53  CD  PRO A   4       8.333   0.068   4.664  1.00  0.00           C  
ATOM     54  HA  PRO A   4       8.123  -1.811   2.047  1.00  0.00           H  
ATOM     55 1HB  PRO A   4      10.049   0.201   1.819  1.00  0.00           H  
ATOM     56 2HB  PRO A   4       8.315   0.533   1.835  1.00  0.00           H  
ATOM     57 1HG  PRO A   4      10.357   0.635   4.089  1.00  0.00           H  
ATOM     58 2HG  PRO A   4       9.134   1.840   3.661  1.00  0.00           H  
ATOM     59 1HD  PRO A   4       8.805   0.019   5.615  1.00  0.00           H  
ATOM     60 2HD  PRO A   4       7.359   0.597   4.700  1.00  0.00           H  
ATOM     61  N   DPR A   5      10.762  -2.566   1.724  1.00  0.00           N  
ATOM     62  CA  DPR A   5      12.056  -3.212   1.646  1.00  0.00           C  
ATOM     63  C   DPR A   5      11.986  -4.667   2.127  1.00  0.00           C  
ATOM     64  O   DPR A   5      10.868  -5.168   2.202  1.00  0.00           O  
ATOM     65  CB  DPR A   5      12.373  -3.125   0.142  1.00  0.00           C  
ATOM     66  CG  DPR A   5      11.024  -3.111  -0.529  1.00  0.00           C  
ATOM     67  CD  DPR A   5      10.117  -2.350   0.410  1.00  0.00           C  
ATOM     68  HA  DPR A   5      12.752  -2.608   2.244  1.00  0.00           H  
ATOM     69 1HB  DPR A   5      12.971  -3.984  -0.189  1.00  0.00           H  
ATOM     70 2HB  DPR A   5      12.964  -2.222  -0.068  1.00  0.00           H  
ATOM     71 1HG  DPR A   5      10.681  -4.148  -0.692  1.00  0.00           H  
ATOM     72 2HG  DPR A   5      11.096  -2.642  -1.521  1.00  0.00           H  
ATOM     73 1HD  DPR A   5       9.129  -2.831   0.384  1.00  0.00           H  
ATOM     74 2HD  DPR A   5      10.078  -1.296   0.134  1.00  0.00           H  
ATOM     75  N   DAL A   6      13.158  -5.381   2.424  1.00  0.00           N  
ATOM     76  CA  DAL A   6      13.137  -6.843   2.800  1.00  0.00           C  
ATOM     77  C   DAL A   6      11.998  -7.260   3.819  1.00  0.00           C  
ATOM     78  O   DAL A   6      11.382  -8.317   3.608  1.00  0.00           O  
ATOM     79  CB  DAL A   6      13.049  -7.669   1.494  1.00  0.00           C  
ATOM     80  CN  DAL A   6      14.530  -4.772   2.240  1.00  0.00           C  
ATOM     81  HA  DAL A   6      14.082  -7.102   3.294  1.00  0.00           H  
ATOM     82 1HB  DAL A   6      13.091  -8.740   1.713  1.00  0.00           H  
ATOM     83 2HB  DAL A   6      13.883  -7.418   0.832  1.00  0.00           H  
ATOM     84 3HB  DAL A   6      12.107  -7.451   0.972  1.00  0.00           H  
ATOM     85 1HN  DAL A   6      15.338  -5.382   2.630  1.00  0.00           H  
ATOM     86 2HN  DAL A   6      14.734  -4.615   1.191  1.00  0.00           H  
ATOM     87 3HN  DAL A   6      14.582  -3.818   2.751  1.00  0.00           H  
ATOM     88  N   DLE A   7      11.684  -6.468   4.938  1.00  0.00           N  
ATOM     89  CA  DLE A   7      10.556  -6.846   5.872  1.00  0.00           C  
ATOM     90  C   DLE A   7       9.125  -6.889   5.220  1.00  0.00           C  
ATOM     91  O   DLE A   7       8.134  -7.229   5.920  1.00  0.00           O  
ATOM     92  CB  DLE A   7      10.853  -8.207   6.595  1.00  0.00           C  
ATOM     93  CG  DLE A   7      12.181  -8.310   7.523  1.00  0.00           C  
ATOM     94  CD1 DLE A   7      12.409  -9.818   7.931  1.00  0.00           C  
ATOM     95  CD2 DLE A   7      12.021  -7.388   8.814  1.00  0.00           C  
ATOM     96  CN  DLE A   7      12.418  -5.210   5.326  1.00  0.00           C  
ATOM     97  HA  DLE A   7      10.483  -6.104   6.662  1.00  0.00           H  
ATOM     98 1HB  DLE A   7      10.884  -9.010   5.853  1.00  0.00           H  
ATOM     99 2HB  DLE A   7      10.034  -8.425   7.256  1.00  0.00           H  
ATOM    100  HG  DLE A   7      13.060  -7.978   6.945  1.00  0.00           H  
ATOM    101 1HD1 DLE A   7      13.310  -9.908   8.541  1.00  0.00           H  
ATOM    102 2HD1 DLE A   7      12.530 -10.434   7.034  1.00  0.00           H  
ATOM    103 3HD1 DLE A   7      11.554 -10.192   8.503  1.00  0.00           H  
ATOM    104 1HD2 DLE A   7      12.918  -7.460   9.433  1.00  0.00           H  
ATOM    105 2HD2 DLE A   7      11.156  -7.707   9.408  1.00  0.00           H  
ATOM    106 3HD2 DLE A   7      11.884  -6.350   8.530  1.00  0.00           H  
ATOM    107 1HN  DLE A   7      12.454  -5.049   6.400  1.00  0.00           H  
ATOM    108 2HN  DLE A   7      13.444  -5.225   4.998  1.00  0.00           H  
ATOM    109 3HN  DLE A   7      11.914  -4.361   4.881  1.00  0.00           H  
ATOM    110  N   PHE A   8       8.983  -6.499   3.915  1.00  0.00           N  
ATOM    111  CA  PHE A   8       7.696  -6.416   3.238  1.00  0.00           C  
ATOM    112  C   PHE A   8       6.940  -7.778   3.203  1.00  0.00           C  
ATOM    113  O   PHE A   8       7.560  -8.771   2.817  1.00  0.00           O  
ATOM    114  CB  PHE A   8       7.843  -5.868   1.820  1.00  0.00           C  
ATOM    115  CG  PHE A   8       6.538  -5.678   1.128  1.00  0.00           C  
ATOM    116  CD1 PHE A   8       5.757  -4.567   1.407  1.00  0.00           C  
ATOM    117  CD2 PHE A   8       6.069  -6.610   0.221  1.00  0.00           C  
ATOM    118  CE1 PHE A   8       4.543  -4.392   0.803  1.00  0.00           C  
ATOM    119  CE2 PHE A   8       4.855  -6.430  -0.394  1.00  0.00           C  
ATOM    120  CZ  PHE A   8       4.088  -5.323  -0.101  1.00  0.00           C  
ATOM    121  H   PHE A   8       9.798  -6.211   3.364  1.00  0.00           H  
ATOM    122  HA  PHE A   8       7.154  -5.641   3.756  1.00  0.00           H  
ATOM    123 1HB  PHE A   8       8.348  -4.901   1.869  1.00  0.00           H  
ATOM    124 2HB  PHE A   8       8.474  -6.532   1.230  1.00  0.00           H  
ATOM    125  HD1 PHE A   8       6.118  -3.833   2.123  1.00  0.00           H  
ATOM    126  HD2 PHE A   8       6.673  -7.494   0.001  1.00  0.00           H  
ATOM    127  HE1 PHE A   8       3.940  -3.514   1.037  1.00  0.00           H  
ATOM    128  HE2 PHE A   8       4.493  -7.168  -1.108  1.00  0.00           H  
ATOM    129  HZ  PHE A   8       3.122  -5.186  -0.587  1.00  0.00           H  
ATOM    130  N   DLE A   9       5.595  -7.864   3.585  1.00  0.00           N  
ATOM    131  CA  DLE A   9       4.899  -9.209   3.533  1.00  0.00           C  
ATOM    132  C   DLE A   9       5.127 -10.035   4.848  1.00  0.00           C  
ATOM    133  O   DLE A   9       4.538 -11.120   4.992  1.00  0.00           O  
ATOM    134  CB  DLE A   9       3.330  -9.070   3.318  1.00  0.00           C  
ATOM    135  CG  DLE A   9       2.849  -8.333   1.943  1.00  0.00           C  
ATOM    136  CD1 DLE A   9       1.357  -7.877   2.083  1.00  0.00           C  
ATOM    137  CD2 DLE A   9       3.060  -9.284   0.704  1.00  0.00           C  
ATOM    138  CN  DLE A   9       4.878  -6.692   4.216  1.00  0.00           C  
ATOM    139  HA  DLE A   9       5.296  -9.798   2.695  1.00  0.00           H  
ATOM    140 1HB  DLE A   9       2.854  -8.605   4.178  1.00  0.00           H  
ATOM    141 2HB  DLE A   9       2.907 -10.089   3.280  1.00  0.00           H  
ATOM    142  HG  DLE A   9       3.444  -7.436   1.798  1.00  0.00           H  
ATOM    143 1HD1 DLE A   9       1.041  -7.354   1.176  1.00  0.00           H  
ATOM    144 2HD1 DLE A   9       1.252  -7.194   2.934  1.00  0.00           H  
ATOM    145 3HD1 DLE A   9       0.704  -8.742   2.239  1.00  0.00           H  
ATOM    146 1HD2 DLE A   9       2.753  -8.772  -0.210  1.00  0.00           H  
ATOM    147 2HD2 DLE A   9       2.467 -10.196   0.814  1.00  0.00           H  
ATOM    148 3HD2 DLE A   9       4.114  -9.556   0.613  1.00  0.00           H  
ATOM    149 1HN  DLE A   9       4.023  -6.966   4.798  1.00  0.00           H  
ATOM    150 2HN  DLE A   9       4.558  -5.994   3.461  1.00  0.00           H  
ATOM    151 3HN  DLE A   9       5.534  -6.185   4.901  1.00  0.00           H  
ATOM    152  N   VAL A  10       5.952  -9.526   5.817  1.00  0.00           N  
ATOM    153  CA  VAL A  10       6.186 -10.136   7.125  1.00  0.00           C  
ATOM    154  C   VAL A  10       5.477  -9.206   8.098  1.00  0.00           C  
ATOM    155  O   VAL A  10       4.671  -9.636   8.924  1.00  0.00           O  
ATOM    156  CB  VAL A  10       7.687 -10.183   7.453  1.00  0.00           C  
ATOM    157  CG1 VAL A  10       7.930 -10.765   8.837  1.00  0.00           C  
ATOM    158  CG2 VAL A  10       8.413 -10.965   6.371  1.00  0.00           C  
ATOM    159  H   VAL A  10       6.443  -8.651   5.633  1.00  0.00           H  
ATOM    160  HA  VAL A  10       5.759 -11.138   7.196  1.00  0.00           H  
ATOM    161  HB  VAL A  10       8.049  -9.180   7.476  1.00  0.00           H  
ATOM    162 1HG1 VAL A  10       8.999 -10.755   9.049  1.00  0.00           H  
ATOM    163 2HG1 VAL A  10       7.412 -10.181   9.591  1.00  0.00           H  
ATOM    164 3HG1 VAL A  10       7.563 -11.791   8.868  1.00  0.00           H  
ATOM    165 1HG2 VAL A  10       9.481 -10.979   6.580  1.00  0.00           H  
ATOM    166 2HG2 VAL A  10       8.034 -11.984   6.347  1.00  0.00           H  
ATOM    167 3HG2 VAL A  10       8.243 -10.491   5.399  1.00  0.00           H  
ATOM    168  N   ILE A  11       5.768  -7.910   7.946  1.00  0.00           N  
ATOM    169  CA  ILE A  11       5.137  -6.852   8.713  1.00  0.00           C  
ATOM    170  C   ILE A  11       4.448  -5.960   7.668  1.00  0.00           C  
ATOM    171  O   ILE A  11       5.110  -5.252   6.910  1.00  0.00           O  
ATOM    172  CB  ILE A  11       6.199  -6.049   9.480  1.00  0.00           C  
ATOM    173  CG1 ILE A  11       6.968  -7.018  10.440  1.00  0.00           C  
ATOM    174  CG2 ILE A  11       5.557  -4.873  10.210  1.00  0.00           C  
ATOM    175  CD1 ILE A  11       8.202  -6.448  11.109  1.00  0.00           C  
ATOM    176  H   ILE A  11       6.467  -7.669   7.258  1.00  0.00           H  
ATOM    177  HA  ILE A  11       4.455  -7.273   9.438  1.00  0.00           H  
ATOM    178  HB  ILE A  11       6.907  -5.673   8.773  1.00  0.00           H  
ATOM    179 1HG1 ILE A  11       6.277  -7.349  11.212  1.00  0.00           H  
ATOM    180 2HG1 ILE A  11       7.290  -7.875   9.876  1.00  0.00           H  
ATOM    181 1HG2 ILE A  11       6.315  -4.295  10.726  1.00  0.00           H  
ATOM    182 2HG2 ILE A  11       5.051  -4.221   9.493  1.00  0.00           H  
ATOM    183 3HG2 ILE A  11       4.831  -5.246  10.930  1.00  0.00           H  
ATOM    184 1HD1 ILE A  11       8.648  -7.215  11.742  1.00  0.00           H  
ATOM    185 2HD1 ILE A  11       8.920  -6.150  10.355  1.00  0.00           H  
ATOM    186 3HD1 ILE A  11       7.943  -5.592  11.723  1.00  0.00           H  
TER                                                                             
CONECT    3   15                                                                
CONECT   15    3   16   20                                                      
CONECT   16   15   17   19   21                                                 
CONECT   17   16   18   28                                                      
CONECT   18   17                                                                
CONECT   19   16   22   23   24                                                 
CONECT   20   15   25   26   27                                                 
CONECT   21   16                                                                
CONECT   22   19                                                                
CONECT   23   19                                                                
CONECT   24   19                                                                
CONECT   25   20                                                                
CONECT   26   20                                                                
CONECT   27   20                                                                
CONECT   28   17                                                                
CONECT   49   61                                                                
CONECT   61   49   62   67                                                      
CONECT   62   61   63   65   68                                                 
CONECT   63   62   64   75                                                      
CONECT   64   63                                                                
CONECT   65   62   66   69   70                                                 
CONECT   66   65   67   71   72                                                 
CONECT   67   61   66   73   74                                                 
CONECT   68   62                                                                
CONECT   69   65                                                                
CONECT   70   65                                                                
CONECT   71   66                                                                
CONECT   72   66                                                                
CONECT   73   67                                                                
CONECT   74   67                                                                
CONECT   75   63   76   80                                                      
CONECT   76   75   77   79   81                                                 
CONECT   77   76   78   88                                                      
CONECT   78   77                                                                
CONECT   79   76   82   83   84                                                 
CONECT   80   75   85   86   87                                                 
CONECT   81   76                                                                
CONECT   82   79                                                                
CONECT   83   79                                                                
CONECT   84   79                                                                
CONECT   85   80                                                                
CONECT   86   80                                                                
CONECT   87   80                                                                
CONECT   88   77   89   96                                                      
CONECT   89   88   90   92   97                                                 
CONECT   90   89   91  110                                                      
CONECT   91   90                                                                
CONECT   92   89   93   98   99                                                 
CONECT   93   92   94   95  100                                                 
CONECT   94   93  101  102  103                                                 
CONECT   95   93  104  105  106                                                 
CONECT   96   88  107  108  109                                                 
CONECT   97   89                                                                
CONECT   98   92                                                                
CONECT   99   92                                                                
CONECT  100   93                                                                
CONECT  101   94                                                                
CONECT  102   94                                                                
CONECT  103   94                                                                
CONECT  104   95                                                                
CONECT  105   95                                                                
CONECT  106   95                                                                
CONECT  107   96                                                                
CONECT  108   96                                                                
CONECT  109   96                                                                
CONECT  110   90                                                                
CONECT  112  130                                                                
CONECT  130  112  131  138                                                      
CONECT  131  130  132  134  139                                                 
CONECT  132  131  133  152                                                      
CONECT  133  132                                                                
CONECT  134  131  135  140  141                                                 
CONECT  135  134  136  137  142                                                 
CONECT  136  135  143  144  145                                                 
CONECT  137  135  146  147  148                                                 
CONECT  138  130  149  150  151                                                 
CONECT  139  131                                                                
CONECT  140  134                                                                
CONECT  141  134                                                                
CONECT  142  135                                                                
CONECT  143  136                                                                
CONECT  144  136                                                                
CONECT  145  136                                                                
CONECT  146  137                                                                
CONECT  147  137                                                                
CONECT  148  137                                                                
CONECT  149  138                                                                
CONECT  150  138                                                                
CONECT  151  138                                                                
CONECT  152  132                                                                
C6s 0
end_unsatselection_count 0
nme_count 4
nme_count2 4
oversat 0
score -11.768
silent_score -11.768
time 67
total_hbonds -4
