# Supplementary material for: Accurate de novo design of membrane-traversing macrocycles
Source: Cell. 2022 Sep 15;185(19):3520–3532.e26. doi: 10.1016/j.cell.2022.07.019 (PMC9490236; doi:10.1016/j.cell.2022.07.019)
Supplement: Data S2. Amino acid sequences and computational models, related to Figures 1 and 3 [file mmc6.zip › Supplemental_Data_File_2/design_models/11-mers/D11.23.pdb]

ATOM      1  N   DVA A   1       0.052   0.098  -1.830  1.00  0.00           N  
ATOM      2  CA  DVA A   1       1.503   0.218  -1.895  1.00  0.00           C  
ATOM      3  C   DVA A   1       1.925   1.262  -0.855  1.00  0.00           C  
ATOM      4  O   DVA A   1       1.150   1.615   0.034  1.00  0.00           O  
ATOM      5  CB  DVA A   1       2.187  -1.132  -1.609  1.00  0.00           C  
ATOM      6  CG1 DVA A   1       1.764  -2.172  -2.636  1.00  0.00           C  
ATOM      7  CG2 DVA A   1       1.848  -1.596  -0.201  1.00  0.00           C  
ATOM      8  H   DVA A   1      -0.392  -0.023  -0.931  1.00  0.00           H  
ATOM      9  HA  DVA A   1       1.763   0.564  -2.890  1.00  0.00           H  
ATOM     10  HB  DVA A   1       3.266  -1.009  -1.702  1.00  0.00           H  
ATOM     11 1HG1 DVA A   1       2.257  -3.120  -2.419  1.00  0.00           H  
ATOM     12 2HG1 DVA A   1       2.049  -1.835  -3.633  1.00  0.00           H  
ATOM     13 3HG1 DVA A   1       0.683  -2.307  -2.593  1.00  0.00           H  
ATOM     14 1HG2 DVA A   1       2.335  -2.551  -0.005  1.00  0.00           H  
ATOM     15 2HG2 DVA A   1       0.768  -1.714  -0.106  1.00  0.00           H  
ATOM     16 3HG2 DVA A   1       2.197  -0.857   0.520  1.00  0.00           H  
ATOM     17  N   DPR A   2       3.140   1.823  -0.874  1.00  0.00           N  
ATOM     18  CA  DPR A   2       3.611   2.712   0.168  1.00  0.00           C  
ATOM     19  C   DPR A   2       3.561   1.911   1.464  1.00  0.00           C  
ATOM     20  O   DPR A   2       3.645   0.684   1.404  1.00  0.00           O  
ATOM     21  CB  DPR A   2       5.046   3.033  -0.282  1.00  0.00           C  
ATOM     22  CG  DPR A   2       5.042   2.770  -1.787  1.00  0.00           C  
ATOM     23  CD  DPR A   2       4.103   1.594  -1.948  1.00  0.00           C  
ATOM     24  HA  DPR A   2       2.969   3.601   0.188  1.00  0.00           H  
ATOM     25 1HB  DPR A   2       5.764   2.401   0.265  1.00  0.00           H  
ATOM     26 2HB  DPR A   2       5.292   4.077  -0.039  1.00  0.00           H  
ATOM     27 1HG  DPR A   2       6.063   2.551  -2.140  1.00  0.00           H  
ATOM     28 2HG  DPR A   2       4.704   3.666  -2.331  1.00  0.00           H  
ATOM     29 1HD  DPR A   2       4.671   0.673  -1.757  1.00  0.00           H  
ATOM     30 2HD  DPR A   2       3.640   1.592  -2.928  1.00  0.00           H  
ATOM     31  N   DVA A   3       3.430   2.526   2.647  1.00  0.00           N  
ATOM     32  CA  DVA A   3       3.430   1.850   3.943  1.00  0.00           C  
ATOM     33  C   DVA A   3       2.066   1.214   4.189  1.00  0.00           C  
ATOM     34  O   DVA A   3       1.441   1.438   5.228  1.00  0.00           O  
ATOM     35  CB  DVA A   3       4.525   0.768   3.996  1.00  0.00           C  
ATOM     36  CG1 DVA A   3       4.508   0.058   5.341  1.00  0.00           C  
ATOM     37  CG2 DVA A   3       5.885   1.395   3.734  1.00  0.00           C  
ATOM     38  CN  DVA A   3       3.281   3.966   2.602  1.00  0.00           C  
ATOM     39  HA  DVA A   3       3.636   2.588   4.719  1.00  0.00           H  
ATOM     40  HB  DVA A   3       4.317   0.017   3.233  1.00  0.00           H  
ATOM     41 1HG1 DVA A   3       5.288  -0.704   5.360  1.00  0.00           H  
ATOM     42 2HG1 DVA A   3       3.537  -0.414   5.491  1.00  0.00           H  
ATOM     43 3HG1 DVA A   3       4.688   0.781   6.136  1.00  0.00           H  
ATOM     44 1HG2 DVA A   3       6.654   0.624   3.771  1.00  0.00           H  
ATOM     45 2HG2 DVA A   3       6.090   2.150   4.493  1.00  0.00           H  
ATOM     46 3HG2 DVA A   3       5.887   1.861   2.748  1.00  0.00           H  
ATOM     47 1HN  DVA A   3       3.246   4.398   3.595  1.00  0.00           H  
ATOM     48 2HN  DVA A   3       2.368   4.223   2.085  1.00  0.00           H  
ATOM     49 3HN  DVA A   3       4.121   4.386   2.064  1.00  0.00           H  
ATOM     50  N   DLE A   4       1.617   0.437   3.218  1.00  0.00           N  
ATOM     51  CA  DLE A   4       0.313  -0.193   3.222  1.00  0.00           C  
ATOM     52  C   DLE A   4      -0.517   0.393   2.058  1.00  0.00           C  
ATOM     53  O   DLE A   4      -0.806  -0.330   1.091  1.00  0.00           O  
ATOM     54  CB  DLE A   4       0.449  -1.714   3.082  1.00  0.00           C  
ATOM     55  CG  DLE A   4       1.284  -2.409   4.165  1.00  0.00           C  
ATOM     56  CD1 DLE A   4       1.477  -3.874   3.795  1.00  0.00           C  
ATOM     57  CD2 DLE A   4       0.587  -2.272   5.510  1.00  0.00           C  
ATOM     58  H   DLE A   4       2.247   0.285   2.427  1.00  0.00           H  
ATOM     59  HA  DLE A   4      -0.179  -0.017   4.163  1.00  0.00           H  
ATOM     60 1HB  DLE A   4       0.905  -1.935   2.119  1.00  0.00           H  
ATOM     61 2HB  DLE A   4      -0.548  -2.155   3.098  1.00  0.00           H  
ATOM     62  HG  DLE A   4       2.269  -1.946   4.218  1.00  0.00           H  
ATOM     63 1HD1 DLE A   4       2.071  -4.368   4.565  1.00  0.00           H  
ATOM     64 2HD1 DLE A   4       1.995  -3.943   2.839  1.00  0.00           H  
ATOM     65 3HD1 DLE A   4       0.506  -4.361   3.719  1.00  0.00           H  
ATOM     66 1HD2 DLE A   4       1.181  -2.766   6.280  1.00  0.00           H  
ATOM     67 2HD2 DLE A   4      -0.398  -2.737   5.459  1.00  0.00           H  
ATOM     68 3HD2 DLE A   4       0.478  -1.216   5.758  1.00  0.00           H  
ATOM     69  N   ILE A   5      -0.933   1.694   2.151  1.00  0.00           N  
ATOM     70  CA  ILE A   5      -1.621   2.365   1.035  1.00  0.00           C  
ATOM     71  C   ILE A   5      -0.972   3.723   0.643  1.00  0.00           C  
ATOM     72  O   ILE A   5      -0.564   4.502   1.508  1.00  0.00           O  
ATOM     73  CB  ILE A   5      -3.102   2.595   1.388  1.00  0.00           C  
ATOM     74  CG1 ILE A   5      -3.807   1.257   1.630  1.00  0.00           C  
ATOM     75  CG2 ILE A   5      -3.798   3.374   0.282  1.00  0.00           C  
ATOM     76  CD1 ILE A   5      -5.245   1.396   2.074  1.00  0.00           C  
ATOM     77  CN  ILE A   5      -0.685   2.535   3.330  1.00  0.00           C  
ATOM     78  HA  ILE A   5      -1.553   1.725   0.158  1.00  0.00           H  
ATOM     79  HB  ILE A   5      -3.171   3.160   2.317  1.00  0.00           H  
ATOM     80 1HG1 ILE A   5      -3.787   0.665   0.716  1.00  0.00           H  
ATOM     81 2HG1 ILE A   5      -3.268   0.696   2.394  1.00  0.00           H  
ATOM     82 1HG2 ILE A   5      -4.844   3.526   0.548  1.00  0.00           H  
ATOM     83 2HG2 ILE A   5      -3.311   4.340   0.156  1.00  0.00           H  
ATOM     84 3HG2 ILE A   5      -3.739   2.813  -0.651  1.00  0.00           H  
ATOM     85 1HD1 ILE A   5      -5.676   0.407   2.226  1.00  0.00           H  
ATOM     86 2HD1 ILE A   5      -5.285   1.957   3.008  1.00  0.00           H  
ATOM     87 3HD1 ILE A   5      -5.812   1.925   1.309  1.00  0.00           H  
ATOM     88 1HN  ILE A   5      -1.409   3.327   3.432  1.00  0.00           H  
ATOM     89 2HN  ILE A   5      -0.722   1.983   4.246  1.00  0.00           H  
ATOM     90 3HN  ILE A   5       0.287   2.988   3.231  1.00  0.00           H  
ATOM     91  N   ILE A   6      -0.887   3.996  -0.653  1.00  0.00           N  
ATOM     92  CA  ILE A   6      -0.383   5.250  -1.192  1.00  0.00           C  
ATOM     93  C   ILE A   6      -1.536   6.274  -1.166  1.00  0.00           C  
ATOM     94  O   ILE A   6      -2.624   5.980  -1.704  1.00  0.00           O  
ATOM     95  CB  ILE A   6       0.069   5.070  -2.647  1.00  0.00           C  
ATOM     96  CG1 ILE A   6       1.204   4.087  -2.695  1.00  0.00           C  
ATOM     97  CG2 ILE A   6       0.430   6.412  -3.293  1.00  0.00           C  
ATOM     98  CD1 ILE A   6       1.560   3.604  -4.075  1.00  0.00           C  
ATOM     99  H   ILE A   6      -1.212   3.305  -1.326  1.00  0.00           H  
ATOM    100  HA  ILE A   6       0.466   5.558  -0.601  1.00  0.00           H  
ATOM    101  HB  ILE A   6      -0.719   4.650  -3.177  1.00  0.00           H  
ATOM    102 1HG1 ILE A   6       2.081   4.535  -2.240  1.00  0.00           H  
ATOM    103 2HG1 ILE A   6       0.915   3.241  -2.123  1.00  0.00           H  
ATOM    104 1HG2 ILE A   6       0.712   6.266  -4.326  1.00  0.00           H  
ATOM    105 2HG2 ILE A   6      -0.424   7.077  -3.269  1.00  0.00           H  
ATOM    106 3HG2 ILE A   6       1.256   6.868  -2.755  1.00  0.00           H  
ATOM    107 1HD1 ILE A   6       2.361   2.891  -4.013  1.00  0.00           H  
ATOM    108 2HD1 ILE A   6       0.689   3.127  -4.510  1.00  0.00           H  
ATOM    109 3HD1 ILE A   6       1.876   4.424  -4.705  1.00  0.00           H  
ATOM    110  N   PRO A   7      -1.351   7.475  -0.581  1.00  0.00           N  
ATOM    111  CA  PRO A   7      -2.367   8.496  -0.480  1.00  0.00           C  
ATOM    112  C   PRO A   7      -2.956   8.708  -1.872  1.00  0.00           C  
ATOM    113  O   PRO A   7      -2.216   8.621  -2.852  1.00  0.00           O  
ATOM    114  CB  PRO A   7      -1.572   9.711  -0.000  1.00  0.00           C  
ATOM    115  CG  PRO A   7      -0.425   9.108   0.772  1.00  0.00           C  
ATOM    116  CD  PRO A   7      -0.058   7.852   0.002  1.00  0.00           C  
ATOM    117  HA  PRO A   7      -3.085   8.171   0.277  1.00  0.00           H  
ATOM    118 1HB  PRO A   7      -1.240  10.311  -0.864  1.00  0.00           H  
ATOM    119 2HB  PRO A   7      -2.207  10.363   0.617  1.00  0.00           H  
ATOM    120 1HG  PRO A   7       0.409   9.826   0.837  1.00  0.00           H  
ATOM    121 2HG  PRO A   7      -0.737   8.891   1.806  1.00  0.00           H  
ATOM    122 1HD  PRO A   7       0.662   8.079  -0.795  1.00  0.00           H  
ATOM    123 2HD  PRO A   7       0.314   7.116   0.735  1.00  0.00           H  
ATOM    124  N   DLE A   8      -4.256   8.996  -1.978  1.00  0.00           N  
ATOM    125  CA  DLE A   8      -4.840   9.104  -3.314  1.00  0.00           C  
ATOM    126  C   DLE A   8      -5.695   7.864  -3.569  1.00  0.00           C  
ATOM    127  O   DLE A   8      -6.724   7.935  -4.240  1.00  0.00           O  
ATOM    128  CB  DLE A   8      -5.689  10.375  -3.441  1.00  0.00           C  
ATOM    129  CG  DLE A   8      -4.943  11.698  -3.227  1.00  0.00           C  
ATOM    130  CD1 DLE A   8      -5.913  12.861  -3.385  1.00  0.00           C  
ATOM    131  CD2 DLE A   8      -3.798  11.802  -4.224  1.00  0.00           C  
ATOM    132  CN  DLE A   8      -5.097   9.176  -0.792  1.00  0.00           C  
ATOM    133  HA  DLE A   8      -4.050   9.107  -4.061  1.00  0.00           H  
ATOM    134 1HB  DLE A   8      -6.496  10.328  -2.711  1.00  0.00           H  
ATOM    135 2HB  DLE A   8      -6.130  10.401  -4.437  1.00  0.00           H  
ATOM    136  HG  DLE A   8      -4.545  11.732  -2.212  1.00  0.00           H  
ATOM    137 1HD1 DLE A   8      -5.383  13.801  -3.232  1.00  0.00           H  
ATOM    138 2HD1 DLE A   8      -6.711  12.772  -2.647  1.00  0.00           H  
ATOM    139 3HD1 DLE A   8      -6.341  12.844  -4.387  1.00  0.00           H  
ATOM    140 1HD2 DLE A   8      -3.267  12.742  -4.071  1.00  0.00           H  
ATOM    141 2HD2 DLE A   8      -4.195  11.771  -5.238  1.00  0.00           H  
ATOM    142 3HD2 DLE A   8      -3.110  10.969  -4.077  1.00  0.00           H  
ATOM    143 1HN  DLE A   8      -6.122   9.405  -1.034  1.00  0.00           H  
ATOM    144 2HN  DLE A   8      -4.715   9.980  -0.183  1.00  0.00           H  
ATOM    145 3HN  DLE A   8      -5.103   8.260  -0.215  1.00  0.00           H  
ATOM    146  N   DIL A   9      -5.264   6.731  -3.008  1.00  0.00           N  
ATOM    147  CA  DIL A   9      -5.987   5.467  -3.092  1.00  0.00           C  
ATOM    148  C   DIL A   9      -5.332   4.445  -3.999  1.00  0.00           C  
ATOM    149  O   DIL A   9      -6.002   3.847  -4.845  1.00  0.00           O  
ATOM    150  CB  DIL A   9      -6.148   4.851  -1.690  1.00  0.00           C  
ATOM    151  CG1 DIL A   9      -7.003   5.760  -0.803  1.00  0.00           C  
ATOM    152  CG2 DIL A   9      -6.763   3.464  -1.786  1.00  0.00           C  
ATOM    153  CD1 DIL A   9      -7.009   5.360   0.655  1.00  0.00           C  
ATOM    154  H   DIL A   9      -4.374   6.720  -2.495  1.00  0.00           H  
ATOM    155  HA  DIL A   9      -6.976   5.677  -3.498  1.00  0.00           H  
ATOM    156  HB  DIL A   9      -5.172   4.773  -1.212  1.00  0.00           H  
ATOM    157 1HG1 DIL A   9      -8.032   5.754  -1.162  1.00  0.00           H  
ATOM    158 2HG1 DIL A   9      -6.639   6.785  -0.873  1.00  0.00           H  
ATOM    159 1HG2 DIL A   9      -6.871   3.043  -0.787  1.00  0.00           H  
ATOM    160 2HG2 DIL A   9      -6.118   2.820  -2.383  1.00  0.00           H  
ATOM    161 3HG2 DIL A   9      -7.743   3.532  -2.258  1.00  0.00           H  
ATOM    162 1HD1 DIL A   9      -7.636   6.051   1.219  1.00  0.00           H  
ATOM    163 2HD1 DIL A   9      -5.991   5.393   1.045  1.00  0.00           H  
ATOM    164 3HD1 DIL A   9      -7.403   4.350   0.754  1.00  0.00           H  
ATOM    165  N   ILE A  10      -4.033   4.222  -3.809  1.00  0.00           N  
ATOM    166  CA  ILE A  10      -3.333   3.194  -4.558  1.00  0.00           C  
ATOM    167  C   ILE A  10      -2.657   2.237  -3.562  1.00  0.00           C  
ATOM    168  O   ILE A  10      -1.881   2.693  -2.741  1.00  0.00           O  
ATOM    169  CB  ILE A  10      -2.289   3.806  -5.510  1.00  0.00           C  
ATOM    170  CG1 ILE A  10      -2.964   4.754  -6.504  1.00  0.00           C  
ATOM    171  CG2 ILE A  10      -1.533   2.710  -6.245  1.00  0.00           C  
ATOM    172  CD1 ILE A  10      -1.993   5.576  -7.320  1.00  0.00           C  
ATOM    173  H   ILE A  10      -3.536   4.785  -3.112  1.00  0.00           H  
ATOM    174  HA  ILE A  10      -4.044   2.676  -5.185  1.00  0.00           H  
ATOM    175  HB  ILE A  10      -1.580   4.402  -4.937  1.00  0.00           H  
ATOM    176 1HG1 ILE A  10      -3.586   4.180  -7.190  1.00  0.00           H  
ATOM    177 2HG1 ILE A  10      -3.620   5.439  -5.966  1.00  0.00           H  
ATOM    178 1HG2 ILE A  10      -0.799   3.160  -6.914  1.00  0.00           H  
ATOM    179 2HG2 ILE A  10      -1.023   2.074  -5.523  1.00  0.00           H  
ATOM    180 3HG2 ILE A  10      -2.234   2.110  -6.826  1.00  0.00           H  
ATOM    181 1HD1 ILE A  10      -2.546   6.224  -8.001  1.00  0.00           H  
ATOM    182 2HD1 ILE A  10      -1.383   6.187  -6.653  1.00  0.00           H  
ATOM    183 3HD1 ILE A  10      -1.349   4.913  -7.895  1.00  0.00           H  
ATOM    184  N   PRO A  11      -2.901   0.928  -3.569  1.00  0.00           N  
ATOM    185  CA  PRO A  11      -2.203  -0.021  -2.712  1.00  0.00           C  
ATOM    186  C   PRO A  11      -0.700   0.113  -2.926  1.00  0.00           C  
ATOM    187  O   PRO A  11      -0.238   0.314  -4.049  1.00  0.00           O  
ATOM    188  CB  PRO A  11      -2.730  -1.380  -3.183  1.00  0.00           C  
ATOM    189  CG  PRO A  11      -4.072  -1.074  -3.754  1.00  0.00           C  
ATOM    190  CD  PRO A  11      -3.904   0.272  -4.406  1.00  0.00           C  
ATOM    191  HA  PRO A  11      -2.467   0.153  -1.659  1.00  0.00           H  
ATOM    192 1HB  PRO A  11      -2.041  -1.815  -3.922  1.00  0.00           H  
ATOM    193 2HB  PRO A  11      -2.775  -2.080  -2.336  1.00  0.00           H  
ATOM    194 1HG  PRO A  11      -4.369  -1.856  -4.468  1.00  0.00           H  
ATOM    195 2HG  PRO A  11      -4.831  -1.066  -2.957  1.00  0.00           H  
ATOM    196 1HD  PRO A  11      -3.540   0.139  -5.435  1.00  0.00           H  
ATOM    197 2HD  PRO A  11      -4.866   0.806  -4.401  1.00  0.00           H  
