# Supplementary material for: Accurate de novo design of membrane-traversing macrocycles
Source: Cell. 2022 Sep 15;185(19):3520–3532.e26. doi: 10.1016/j.cell.2022.07.019 (PMC9490236; doi:10.1016/j.cell.2022.07.019)
Supplement: Data S2. Amino acid sequences and computational models, related to Figures 1 and 3 [file mmc6.zip › Supplemental_Data_File_2/design_models/11-mers/D11.21.pdb]

HEADER                                            13-FEB-20   XXXX              
EXPDTA    THEORETICAL MODEL                                                     
REMARK 220                                                                      
REMARK 220 EXPERIMENTAL DETAILS                                                 
REMARK 220  EXPERIMENT TYPE                : THEORETICAL MODELLING              
REMARK 220  DATE OF DATA COLLECTION        : 13-FEB-20                          
REMARK 220                                                                      
REMARK 220 REMARK: MODEL GENERATED BY ROSETTA                                   
REMARK 220  VERSION 2019.50.post.dev+96.master.4bb7883abb1                      
LINK         N   PRO A   1                 C   DPR A  11                  1.33  
ATOM      1  N   PRO A   1       4.581  -1.072   8.773  1.00  0.00           N  
ATOM      2  CA  PRO A   1       4.049  -0.074   9.690  1.00  0.00           C  
ATOM      3  C   PRO A   1       4.328   1.416   9.332  1.00  0.00           C  
ATOM      4  O   PRO A   1       3.639   2.319   9.808  1.00  0.00           O  
ATOM      5  CB  PRO A   1       4.794  -0.460  10.981  1.00  0.00           C  
ATOM      6  CG  PRO A   1       5.094  -1.943  10.841  1.00  0.00           C  
ATOM      7  CD  PRO A   1       5.393  -2.137   9.378  1.00  0.00           C  
ATOM      8  HA  PRO A   1       2.968  -0.236   9.804  1.00  0.00           H  
ATOM      9 1HB  PRO A   1       5.703   0.154  11.081  1.00  0.00           H  
ATOM     10 2HB  PRO A   1       4.163  -0.235  11.854  1.00  0.00           H  
ATOM     11 1HG  PRO A   1       5.941  -2.222  11.490  1.00  0.00           H  
ATOM     12 2HG  PRO A   1       4.230  -2.537  11.180  1.00  0.00           H  
ATOM     13 1HD  PRO A   1       6.463  -1.987   9.165  1.00  0.00           H  
ATOM     14 2HD  PRO A   1       5.045  -3.130   9.084  1.00  0.00           H  
ATOM     15  N   ILE A   2       5.339   1.730   8.489  1.00  0.00           N  
ATOM     16  CA  ILE A   2       5.623   3.134   8.198  1.00  0.00           C  
ATOM     17  C   ILE A   2       5.170   3.608   6.782  1.00  0.00           C  
ATOM     18  O   ILE A   2       5.693   3.049   5.811  1.00  0.00           O  
ATOM     19  CB  ILE A   2       7.138   3.397   8.309  1.00  0.00           C  
ATOM     20  CG1 ILE A   2       7.592   3.081   9.754  1.00  0.00           C  
ATOM     21  CG2 ILE A   2       7.473   4.865   7.885  1.00  0.00           C  
ATOM     22  CD1 ILE A   2       9.090   3.050   9.954  1.00  0.00           C  
ATOM     23  H   ILE A   2       5.870   1.011   7.989  1.00  0.00           H  
ATOM     24  HA  ILE A   2       5.171   3.699   9.000  1.00  0.00           H  
ATOM     25  HB  ILE A   2       7.666   2.706   7.650  1.00  0.00           H  
ATOM     26 1HG1 ILE A   2       7.163   3.824  10.423  1.00  0.00           H  
ATOM     27 2HG1 ILE A   2       7.204   2.104  10.032  1.00  0.00           H  
ATOM     28 1HG2 ILE A   2       8.538   5.041   7.951  1.00  0.00           H  
ATOM     29 2HG2 ILE A   2       7.161   5.049   6.854  1.00  0.00           H  
ATOM     30 3HG2 ILE A   2       6.952   5.560   8.543  1.00  0.00           H  
ATOM     31 1HD1 ILE A   2       9.306   2.809  10.995  1.00  0.00           H  
ATOM     32 2HD1 ILE A   2       9.526   2.288   9.307  1.00  0.00           H  
ATOM     33 3HD1 ILE A   2       9.525   4.014   9.719  1.00  0.00           H  
ATOM     34  N   VAL A   3       4.232   4.641   6.632  1.00  0.00           N  
ATOM     35  CA  VAL A   3       3.822   5.087   5.243  1.00  0.00           C  
ATOM     36  C   VAL A   3       4.367   6.556   5.013  1.00  0.00           C  
ATOM     37  O   VAL A   3       4.536   7.285   6.006  1.00  0.00           O  
ATOM     38  CB  VAL A   3       2.197   4.982   5.081  1.00  0.00           C  
ATOM     39  CG1 VAL A   3       1.593   5.557   3.699  1.00  0.00           C  
ATOM     40  CG2 VAL A   3       1.740   3.445   5.199  1.00  0.00           C  
ATOM     41  CN  VAL A   3       3.614   5.324   7.835  1.00  0.00           C  
ATOM     42  HA  VAL A   3       4.264   4.404   4.516  1.00  0.00           H  
ATOM     43  HB  VAL A   3       1.733   5.570   5.869  1.00  0.00           H  
ATOM     44 1HG1 VAL A   3       0.505   5.467   3.714  1.00  0.00           H  
ATOM     45 2HG1 VAL A   3       1.842   6.613   3.584  1.00  0.00           H  
ATOM     46 3HG1 VAL A   3       1.951   5.004   2.843  1.00  0.00           H  
ATOM     47 1HG2 VAL A   3       0.652   3.367   5.141  1.00  0.00           H  
ATOM     48 2HG2 VAL A   3       2.169   2.863   4.394  1.00  0.00           H  
ATOM     49 3HG2 VAL A   3       2.065   3.021   6.155  1.00  0.00           H  
ATOM     50 1HN  VAL A   3       2.936   6.131   7.592  1.00  0.00           H  
ATOM     51 2HN  VAL A   3       3.065   4.604   8.434  1.00  0.00           H  
ATOM     52 3HN  VAL A   3       4.401   5.761   8.435  1.00  0.00           H  
ATOM     53  N   DAL A   4       4.624   7.047   3.723  1.00  0.00           N  
ATOM     54  CA  DAL A   4       5.050   8.503   3.557  1.00  0.00           C  
ATOM     55  C   DAL A   4       6.238   8.759   2.532  1.00  0.00           C  
ATOM     56  O   DAL A   4       6.643   7.844   1.800  1.00  0.00           O  
ATOM     57  CB  DAL A   4       3.779   9.294   3.127  1.00  0.00           C  
ATOM     58  CN  DAL A   4       4.509   6.197   2.482  1.00  0.00           C  
ATOM     59  HA  DAL A   4       5.391   8.878   4.529  1.00  0.00           H  
ATOM     60 1HB  DAL A   4       3.945  10.346   3.045  1.00  0.00           H  
ATOM     61 2HB  DAL A   4       2.991   9.145   3.874  1.00  0.00           H  
ATOM     62 3HB  DAL A   4       3.414   8.944   2.166  1.00  0.00           H  
ATOM     63 1HN  DAL A   4       5.470   5.936   2.074  1.00  0.00           H  
ATOM     64 2HN  DAL A   4       3.956   6.721   1.736  1.00  0.00           H  
ATOM     65 3HN  DAL A   4       4.013   5.278   2.641  1.00  0.00           H  
ATOM     66  N   DPR A   5       6.831  10.020   2.416  1.00  0.00           N  
ATOM     67  CA  DPR A   5       7.885  10.369   1.454  1.00  0.00           C  
ATOM     68  C   DPR A   5       7.293  10.219   0.051  1.00  0.00           C  
ATOM     69  O   DPR A   5       6.069  10.135  -0.075  1.00  0.00           O  
ATOM     70  CB  DPR A   5       8.230  11.829   1.794  1.00  0.00           C  
ATOM     71  CG  DPR A   5       7.726  12.042   3.207  1.00  0.00           C  
ATOM     72  CD  DPR A   5       6.484  11.198   3.307  1.00  0.00           C  
ATOM     73  HA  DPR A   5       8.743   9.704   1.618  1.00  0.00           H  
ATOM     74 1HB  DPR A   5       7.760  12.510   1.067  1.00  0.00           H  
ATOM     75 2HB  DPR A   5       9.316  11.986   1.723  1.00  0.00           H  
ATOM     76 1HG  DPR A   5       7.525  13.111   3.377  1.00  0.00           H  
ATOM     77 2HG  DPR A   5       8.498  11.745   3.932  1.00  0.00           H  
ATOM     78 1HD  DPR A   5       5.639  11.761   2.890  1.00  0.00           H  
ATOM     79 2HD  DPR A   5       6.326  10.916   4.359  1.00  0.00           H  
ATOM     80  N   PRO A   6       8.083  10.192  -1.015  1.00  0.00           N  
ATOM     81  CA  PRO A   6       7.615  10.047  -2.376  1.00  0.00           C  
ATOM     82  C   PRO A   6       7.177   8.603  -2.652  1.00  0.00           C  
ATOM     83  O   PRO A   6       7.778   7.925  -3.483  1.00  0.00           O  
ATOM     84  CB  PRO A   6       8.854  10.444  -3.184  1.00  0.00           C  
ATOM     85  CG  PRO A   6      10.017  10.020  -2.321  1.00  0.00           C  
ATOM     86  CD  PRO A   6       9.555  10.298  -0.887  1.00  0.00           C  
ATOM     87  HA  PRO A   6       6.787  10.748  -2.553  1.00  0.00           H  
ATOM     88 1HB  PRO A   6       8.846   9.940  -4.163  1.00  0.00           H  
ATOM     89 2HB  PRO A   6       8.843  11.525  -3.383  1.00  0.00           H  
ATOM     90 1HG  PRO A   6      10.253   8.966  -2.509  1.00  0.00           H  
ATOM     91 2HG  PRO A   6      10.916  10.593  -2.595  1.00  0.00           H  
ATOM     92 1HD  PRO A   6       9.959   9.524  -0.235  1.00  0.00           H  
ATOM     93 2HD  PRO A   6       9.851  11.305  -0.572  1.00  0.00           H  
ATOM     94  N   DLE A   7       6.143   8.140  -1.938  1.00  0.00           N  
ATOM     95  CA  DLE A   7       5.657   6.770  -2.075  1.00  0.00           C  
ATOM     96  C   DLE A   7       6.659   5.699  -1.625  1.00  0.00           C  
ATOM     97  O   DLE A   7       6.810   4.688  -2.314  1.00  0.00           O  
ATOM     98  CB  DLE A   7       4.403   6.633  -1.220  1.00  0.00           C  
ATOM     99  CG  DLE A   7       3.125   7.361  -1.670  1.00  0.00           C  
ATOM    100  CD1 DLE A   7       2.086   7.262  -0.550  1.00  0.00           C  
ATOM    101  CD2 DLE A   7       2.580   6.716  -2.941  1.00  0.00           C  
ATOM    102  H   DLE A   7       5.705   8.779  -1.278  1.00  0.00           H  
ATOM    103  HA  DLE A   7       5.430   6.593  -3.120  1.00  0.00           H  
ATOM    104 1HB  DLE A   7       4.664   7.034  -0.265  1.00  0.00           H  
ATOM    105 2HB  DLE A   7       4.167   5.594  -1.114  1.00  0.00           H  
ATOM    106  HG  DLE A   7       3.341   8.413  -1.856  1.00  0.00           H  
ATOM    107 1HD1 DLE A   7       1.174   7.774  -0.856  1.00  0.00           H  
ATOM    108 2HD1 DLE A   7       2.470   7.732   0.343  1.00  0.00           H  
ATOM    109 3HD1 DLE A   7       1.861   6.215  -0.343  1.00  0.00           H  
ATOM    110 1HD2 DLE A   7       1.667   7.231  -3.240  1.00  0.00           H  
ATOM    111 2HD2 DLE A   7       2.357   5.665  -2.750  1.00  0.00           H  
ATOM    112 3HD2 DLE A   7       3.302   6.787  -3.746  1.00  0.00           H  
ATOM    113  N   VAL A   8       7.374   5.915  -0.507  1.00  0.00           N  
ATOM    114  CA  VAL A   8       8.397   4.943  -0.110  1.00  0.00           C  
ATOM    115  C   VAL A   8       8.222   4.250   1.282  1.00  0.00           C  
ATOM    116  O   VAL A   8       7.580   4.836   2.151  1.00  0.00           O  
ATOM    117  CB  VAL A   8       9.761   5.675  -0.096  1.00  0.00           C  
ATOM    118  CG1 VAL A   8      10.072   6.187  -1.474  1.00  0.00           C  
ATOM    119  CG2 VAL A   8       9.712   6.816   0.908  1.00  0.00           C  
ATOM    120  H   VAL A   8       7.202   6.745   0.070  1.00  0.00           H  
ATOM    121  HA  VAL A   8       8.411   4.206  -0.906  1.00  0.00           H  
ATOM    122  HB  VAL A   8      10.545   4.989   0.186  1.00  0.00           H  
ATOM    123 1HG1 VAL A   8      11.032   6.694  -1.471  1.00  0.00           H  
ATOM    124 2HG1 VAL A   8      10.101   5.355  -2.174  1.00  0.00           H  
ATOM    125 3HG1 VAL A   8       9.307   6.879  -1.780  1.00  0.00           H  
ATOM    126 1HG2 VAL A   8      10.669   7.328   0.920  1.00  0.00           H  
ATOM    127 2HG2 VAL A   8       8.934   7.510   0.623  1.00  0.00           H  
ATOM    128 3HG2 VAL A   8       9.501   6.437   1.908  1.00  0.00           H  
ATOM    129  N   DLE A   9       8.812   2.999   1.519  1.00  0.00           N  
ATOM    130  CA  DLE A   9       8.696   2.340   2.874  1.00  0.00           C  
ATOM    131  C   DLE A   9       7.719   1.138   2.814  1.00  0.00           C  
ATOM    132  O   DLE A   9       7.919   0.182   2.046  1.00  0.00           O  
ATOM    133  CB  DLE A   9      10.091   1.885   3.439  1.00  0.00           C  
ATOM    134  CG  DLE A   9      11.215   3.058   3.661  1.00  0.00           C  
ATOM    135  CD1 DLE A   9      12.549   2.407   4.179  1.00  0.00           C  
ATOM    136  CD2 DLE A   9      10.682   4.176   4.671  1.00  0.00           C  
ATOM    137  CN  DLE A   9       9.483   2.214   0.410  1.00  0.00           C  
ATOM    138  HA  DLE A   9       8.309   3.069   3.602  1.00  0.00           H  
ATOM    139 1HB  DLE A   9      10.523   1.113   2.803  1.00  0.00           H  
ATOM    140 2HB  DLE A   9       9.921   1.419   4.424  1.00  0.00           H  
ATOM    141  HG  DLE A   9      11.432   3.536   2.690  1.00  0.00           H  
ATOM    142 1HD1 DLE A   9      13.317   3.174   4.303  1.00  0.00           H  
ATOM    143 2HD1 DLE A   9      12.909   1.665   3.460  1.00  0.00           H  
ATOM    144 3HD1 DLE A   9      12.387   1.914   5.143  1.00  0.00           H  
ATOM    145 1HD2 DLE A   9      11.439   4.952   4.796  1.00  0.00           H  
ATOM    146 2HD2 DLE A   9      10.460   3.735   5.650  1.00  0.00           H  
ATOM    147 3HD2 DLE A   9       9.774   4.647   4.284  1.00  0.00           H  
ATOM    148 1HN  DLE A   9       9.856   1.242   0.713  1.00  0.00           H  
ATOM    149 2HN  DLE A   9      10.320   2.754  -0.003  1.00  0.00           H  
ATOM    150 3HN  DLE A   9       8.757   2.030  -0.376  1.00  0.00           H  
ATOM    151  N   DPH A  10       6.643   1.222   3.613  1.00  0.00           N  
ATOM    152  CA  DPH A  10       5.528   0.290   3.726  1.00  0.00           C  
ATOM    153  C   DPH A  10       5.617  -0.392   5.086  1.00  0.00           C  
ATOM    154  O   DPH A  10       6.362   0.077   5.964  1.00  0.00           O  
ATOM    155  CB  DPH A  10       4.230   1.075   3.555  1.00  0.00           C  
ATOM    156  CG  DPH A  10       4.100   1.654   2.185  1.00  0.00           C  
ATOM    157  CD1 DPH A  10       4.797   2.796   1.833  1.00  0.00           C  
ATOM    158  CD2 DPH A  10       3.283   1.073   1.244  1.00  0.00           C  
ATOM    159  CE1 DPH A  10       4.697   3.322   0.582  1.00  0.00           C  
ATOM    160  CE2 DPH A  10       3.174   1.615  -0.020  1.00  0.00           C  
ATOM    161  CZ  DPH A  10       3.890   2.743  -0.349  1.00  0.00           C  
ATOM    162  H   DPH A  10       6.555   2.036   4.232  1.00  0.00           H  
ATOM    163  HA  DPH A  10       5.599  -0.453   2.934  1.00  0.00           H  
ATOM    164 1HB  DPH A  10       4.224   1.884   4.265  1.00  0.00           H  
ATOM    165 2HB  DPH A  10       3.367   0.465   3.761  1.00  0.00           H  
ATOM    166  HD1 DPH A  10       5.452   3.283   2.559  1.00  0.00           H  
ATOM    167  HD2 DPH A  10       2.720   0.174   1.501  1.00  0.00           H  
ATOM    168  HE1 DPH A  10       5.270   4.203   0.336  1.00  0.00           H  
ATOM    169  HE2 DPH A  10       2.524   1.146  -0.761  1.00  0.00           H  
ATOM    170  HZ  DPH A  10       3.813   3.168  -1.351  1.00  0.00           H  
ATOM    171  N   DPR A  11       4.952  -1.530   5.319  1.00  0.00           N  
ATOM    172  CA  DPR A  11       4.985  -2.111   6.619  1.00  0.00           C  
ATOM    173  C   DPR A  11       4.370  -0.999   7.463  1.00  0.00           C  
ATOM    174  O   DPR A  11       3.720  -0.096   6.938  1.00  0.00           O  
ATOM    175  CB  DPR A  11       4.077  -3.345   6.484  1.00  0.00           C  
ATOM    176  CG  DPR A  11       4.050  -3.627   4.979  1.00  0.00           C  
ATOM    177  CD  DPR A  11       4.145  -2.245   4.322  1.00  0.00           C  
ATOM    178  HA  DPR A  11       6.025  -2.343   6.888  1.00  0.00           H  
ATOM    179 1HB  DPR A  11       3.079  -3.134   6.900  1.00  0.00           H  
ATOM    180 2HB  DPR A  11       4.491  -4.192   7.048  1.00  0.00           H  
ATOM    181 1HG  DPR A  11       3.124  -4.162   4.711  1.00  0.00           H  
ATOM    182 2HG  DPR A  11       4.887  -4.286   4.701  1.00  0.00           H  
ATOM    183 1HD  DPR A  11       3.155  -1.785   4.210  1.00  0.00           H  
ATOM    184 2HD  DPR A  11       4.670  -2.357   3.368  1.00  0.00           H  
TER                                                                             
CONECT    1  173                                                                
CONECT   17   34                                                                
CONECT   34   17   35   41                                                      
CONECT   35   34   36   38   42                                                 
CONECT   36   35   37   53                                                      
CONECT   37   36                                                                
CONECT   38   35   39   40   43                                                 
CONECT   39   38   44   45   46                                                 
CONECT   40   38   47   48   49                                                 
CONECT   41   34   50   51   52                                                 
CONECT   42   35                                                                
CONECT   43   38                                                                
CONECT   44   39                                                                
CONECT   45   39                                                                
CONECT   46   39                                                                
CONECT   47   40                                                                
CONECT   48   40                                                                
CONECT   49   40                                                                
CONECT   50   41                                                                
CONECT   51   41                                                                
CONECT   52   41                                                                
CONECT   53   36   54   58                                                      
CONECT   54   53   55   57   59                                                 
CONECT   55   54   56   66                                                      
CONECT   56   55                                                                
CONECT   57   54   60   61   62                                                 
CONECT   58   53   63   64   65                                                 
CONECT   59   54                                                                
CONECT   60   57                                                                
CONECT   61   57                                                                
CONECT   62   57                                                                
CONECT   63   58                                                                
CONECT   64   58                                                                
CONECT   65   58                                                                
CONECT   66   55   67   72                                                      
CONECT   67   66   68   70   73                                                 
CONECT   68   67   69   80                                                      
CONECT   69   68                                                                
CONECT   70   67   71   74   75                                                 
CONECT   71   70   72   76   77                                                 
CONECT   72   66   71   78   79                                                 
CONECT   73   67                                                                
CONECT   74   70                                                                
CONECT   75   70                                                                
CONECT   76   71                                                                
CONECT   77   71                                                                
CONECT   78   72                                                                
CONECT   79   72                                                                
CONECT   80   68                                                                
CONECT   82   94                                                                
CONECT   94   82   95  102                                                      
CONECT   95   94   96   98  103                                                 
CONECT   96   95   97  113                                                      
CONECT   97   96                                                                
CONECT   98   95   99  104  105                                                 
CONECT   99   98  100  101  106                                                 
CONECT  100   99  107  108  109                                                 
CONECT  101   99  110  111  112                                                 
CONECT  102   94                                                                
CONECT  103   95                                                                
CONECT  104   98                                                                
CONECT  105   98                                                                
CONECT  106   99                                                                
CONECT  107  100                                                                
CONECT  108  100                                                                
CONECT  109  100                                                                
CONECT  110  101                                                                
CONECT  111  101                                                                
CONECT  112  101                                                                
CONECT  113   96                                                                
CONECT  115  129                                                                
CONECT  129  115  130  137                                                      
CONECT  130  129  131  133  138                                                 
CONECT  131  130  132  151                                                      
CONECT  132  131                                                                
CONECT  133  130  134  139  140                                                 
CONECT  134  133  135  136  141                                                 
CONECT  135  134  142  143  144                                                 
CONECT  136  134  145  146  147                                                 
CONECT  137  129  148  149  150                                                 
CONECT  138  130                                                                
CONECT  139  133                                                                
CONECT  140  133                                                                
CONECT  141  134                                                                
CONECT  142  135                                                                
CONECT  143  135                                                                
CONECT  144  135                                                                
CONECT  145  136                                                                
CONECT  146  136                                                                
CONECT  147  136                                                                
CONECT  148  137                                                                
CONECT  149  137                                                                
CONECT  150  137                                                                
CONECT  151  131  152  162                                                      
CONECT  152  151  153  155  163                                                 
CONECT  153  152  154  171                                                      
CONECT  154  153                                                                
CONECT  155  152  156  164  165                                                 
CONECT  156  155  157  158                                                      
CONECT  157  156  159  166                                                      
CONECT  158  156  160  167                                                      
CONECT  159  157  161  168                                                      
CONECT  160  158  161  169                                                      
CONECT  161  159  160  170                                                      
CONECT  162  151                                                                
CONECT  163  152                                                                
CONECT  164  155                                                                
CONECT  165  155                                                                
CONECT  166  157                                                                
CONECT  167  158                                                                
CONECT  168  159                                                                
CONECT  169  160                                                                
CONECT  170  161                                                                
CONECT  171  153  172  177                                                      
CONECT  172  171  173  175  178                                                 
CONECT  173    1  172  174                                                      
CONECT  174  173                                                                
CONECT  175  172  176  179  180                                                 
CONECT  176  175  177  181  182                                                 
CONECT  177  171  176  183  184                                                 
CONECT  178  172                                                                
CONECT  179  175                                                                
CONECT  180  175                                                                
CONECT  181  176                                                                
CONECT  182  176                                                                
CONECT  183  177                                                                
CONECT  184  177                                                                
C6s 0
end_unsatselection_count 0
nme_count 3
nme_count2 3
oversat 0
score -6.224
silent_score -6.224
time 34
total_hbonds -3
