# Supplementary material for: Accurate de novo design of membrane-traversing macrocycles
Source: Cell. 2022 Sep 15;185(19):3520–3532.e26. doi: 10.1016/j.cell.2022.07.019 (PMC9490236; doi:10.1016/j.cell.2022.07.019)
Supplement: Data S2. Amino acid sequences and computational models, related to Figures 1 and 3 [file mmc6.zip › Supplemental_Data_File_2/design_models/11-mers/D11.2.pdb]

LINK         N   DIL A   1                 C   PRO A  11                  1.33  
ATOM      1  N   DIL A   1       0.000   0.000   0.000  1.00  0.00           N  
ATOM      2  CA  DIL A   1       1.458   0.000   0.000  1.00  0.00           C  
ATOM      3  C   DIL A   1       2.009   1.420   0.000  1.00  0.00           C  
ATOM      4  O   DIL A   1       1.853   2.157   0.974  1.00  0.00           O  
ATOM      5  CB  DIL A   1       2.007  -0.764   1.218  1.00  0.00           C  
ATOM      6  CG1 DIL A   1       1.538  -2.221   1.191  1.00  0.00           C  
ATOM      7  CG2 DIL A   1       3.526  -0.692   1.251  1.00  0.00           C  
ATOM      8  CD1 DIL A   1       1.783  -2.966   2.483  1.00  0.00           C  
ATOM      9  H   DIL A   1      -0.492   0.415   0.778  1.00  0.00           H  
ATOM     10  HA  DIL A   1       1.804  -0.509  -0.900  1.00  0.00           H  
ATOM     11  HB  DIL A   1       1.611  -0.323   2.133  1.00  0.00           H  
ATOM     12 1HG1 DIL A   1       2.048  -2.753   0.388  1.00  0.00           H  
ATOM     13 2HG1 DIL A   1       0.469  -2.256   0.976  1.00  0.00           H  
ATOM     14 1HG2 DIL A   1       3.898  -1.238   2.119  1.00  0.00           H  
ATOM     15 2HG2 DIL A   1       3.839   0.350   1.317  1.00  0.00           H  
ATOM     16 3HG2 DIL A   1       3.931  -1.135   0.343  1.00  0.00           H  
ATOM     17 1HD1 DIL A   1       1.423  -3.991   2.386  1.00  0.00           H  
ATOM     18 2HD1 DIL A   1       1.250  -2.470   3.295  1.00  0.00           H  
ATOM     19 3HD1 DIL A   1       2.850  -2.976   2.701  1.00  0.00           H  
ATOM     20  N   DPR A   2       2.654   1.799  -1.098  1.00  0.00           N  
ATOM     21  CA  DPR A   2       3.139   3.164  -1.270  1.00  0.00           C  
ATOM     22  C   DPR A   2       4.014   3.587  -0.098  1.00  0.00           C  
ATOM     23  O   DPR A   2       4.870   2.828   0.358  1.00  0.00           O  
ATOM     24  CB  DPR A   2       3.939   3.084  -2.573  1.00  0.00           C  
ATOM     25  CG  DPR A   2       3.239   2.033  -3.368  1.00  0.00           C  
ATOM     26  CD  DPR A   2       2.842   0.997  -2.350  1.00  0.00           C  
ATOM     27  HA  DPR A   2       2.280   3.843  -1.375  1.00  0.00           H  
ATOM     28 1HB  DPR A   2       4.986   2.829  -2.358  1.00  0.00           H  
ATOM     29 2HB  DPR A   2       3.942   4.064  -3.073  1.00  0.00           H  
ATOM     30 1HG  DPR A   2       3.911   1.632  -4.140  1.00  0.00           H  
ATOM     31 2HG  DPR A   2       2.375   2.467  -3.892  1.00  0.00           H  
ATOM     32 1HD  DPR A   2       3.656   0.271  -2.228  1.00  0.00           H  
ATOM     33 2HD  DPR A   2       1.920   0.496  -2.679  1.00  0.00           H  
ATOM     34  N   LEU A   3       3.798   4.807   0.385  1.00  0.00           N  
ATOM     35  CA  LEU A   3       4.639   5.376   1.432  1.00  0.00           C  
ATOM     36  C   LEU A   3       4.631   4.502   2.680  1.00  0.00           C  
ATOM     37  O   LEU A   3       5.685   4.192   3.237  1.00  0.00           O  
ATOM     38  CB  LEU A   3       4.160   6.790   1.787  1.00  0.00           C  
ATOM     39  CG  LEU A   3       4.426   7.868   0.728  1.00  0.00           C  
ATOM     40  CD1 LEU A   3       3.612   9.112   1.055  1.00  0.00           C  
ATOM     41  CD2 LEU A   3       5.914   8.183   0.688  1.00  0.00           C  
ATOM     42  H   LEU A   3       3.032   5.352   0.019  1.00  0.00           H  
ATOM     43  HA  LEU A   3       5.667   5.412   1.069  1.00  0.00           H  
ATOM     44 1HB  LEU A   3       3.086   6.758   1.964  1.00  0.00           H  
ATOM     45 2HB  LEU A   3       4.650   7.102   2.708  1.00  0.00           H  
ATOM     46  HG  LEU A   3       4.105   7.506  -0.249  1.00  0.00           H  
ATOM     47 1HD1 LEU A   3       3.802   9.878   0.303  1.00  0.00           H  
ATOM     48 2HD1 LEU A   3       2.551   8.863   1.058  1.00  0.00           H  
ATOM     49 3HD1 LEU A   3       3.900   9.488   2.036  1.00  0.00           H  
ATOM     50 1HD2 LEU A   3       6.104   8.948  -0.065  1.00  0.00           H  
ATOM     51 2HD2 LEU A   3       6.236   8.546   1.664  1.00  0.00           H  
ATOM     52 3HD2 LEU A   3       6.471   7.280   0.435  1.00  0.00           H  
ATOM     53  N   DLE A   4       3.440   4.107   3.113  1.00  0.00           N  
ATOM     54  CA  DLE A   4       3.286   3.346   4.346  1.00  0.00           C  
ATOM     55  C   DLE A   4       2.750   4.220   5.471  1.00  0.00           C  
ATOM     56  O   DLE A   4       1.572   4.578   5.485  1.00  0.00           O  
ATOM     57  CB  DLE A   4       2.342   2.158   4.120  1.00  0.00           C  
ATOM     58  CG  DLE A   4       2.015   1.322   5.364  1.00  0.00           C  
ATOM     59  CD1 DLE A   4       3.279   0.636   5.863  1.00  0.00           C  
ATOM     60  CD2 DLE A   4       0.938   0.303   5.023  1.00  0.00           C  
ATOM     61  H   DLE A   4       2.618   4.341   2.574  1.00  0.00           H  
ATOM     62  HA  DLE A   4       4.266   2.974   4.647  1.00  0.00           H  
ATOM     63 1HB  DLE A   4       2.790   1.493   3.383  1.00  0.00           H  
ATOM     64 2HB  DLE A   4       1.401   2.533   3.716  1.00  0.00           H  
ATOM     65  HG  DLE A   4       1.656   1.977   6.159  1.00  0.00           H  
ATOM     66 1HD1 DLE A   4       3.047   0.042   6.747  1.00  0.00           H  
ATOM     67 2HD1 DLE A   4       4.025   1.389   6.118  1.00  0.00           H  
ATOM     68 3HD1 DLE A   4       3.672  -0.015   5.082  1.00  0.00           H  
ATOM     69 1HD2 DLE A   4       0.705  -0.290   5.908  1.00  0.00           H  
ATOM     70 2HD2 DLE A   4       1.296  -0.353   4.230  1.00  0.00           H  
ATOM     71 3HD2 DLE A   4       0.040   0.821   4.687  1.00  0.00           H  
ATOM     72  N   DPR A   5       3.621   4.563   6.415  1.00  0.00           N  
ATOM     73  CA  DPR A   5       3.228   5.370   7.564  1.00  0.00           C  
ATOM     74  C   DPR A   5       2.025   4.765   8.276  1.00  0.00           C  
ATOM     75  O   DPR A   5       1.980   3.561   8.525  1.00  0.00           O  
ATOM     76  CB  DPR A   5       4.479   5.344   8.447  1.00  0.00           C  
ATOM     77  CG  DPR A   5       5.605   5.192   7.482  1.00  0.00           C  
ATOM     78  CD  DPR A   5       5.079   4.243   6.439  1.00  0.00           C  
ATOM     79  HA  DPR A   5       3.004   6.393   7.227  1.00  0.00           H  
ATOM     80 1HB  DPR A   5       4.416   4.513   9.164  1.00  0.00           H  
ATOM     81 2HB  DPR A   5       4.543   6.271   9.035  1.00  0.00           H  
ATOM     82 1HG  DPR A   5       6.496   4.804   7.997  1.00  0.00           H  
ATOM     83 2HG  DPR A   5       5.882   6.171   7.064  1.00  0.00           H  
ATOM     84 1HD  DPR A   5       5.257   3.207   6.761  1.00  0.00           H  
ATOM     85 2HD  DPR A   5       5.575   4.441   5.477  1.00  0.00           H  
ATOM     86  N   LEU A   6       1.051   5.608   8.601  1.00  0.00           N  
ATOM     87  CA  LEU A   6      -0.193   5.147   9.205  1.00  0.00           C  
ATOM     88  C   LEU A   6      -1.389   5.475   8.321  1.00  0.00           C  
ATOM     89  O   LEU A   6      -2.413   5.962   8.800  1.00  0.00           O  
ATOM     90  CB  LEU A   6      -0.380   5.785  10.587  1.00  0.00           C  
ATOM     91  CG  LEU A   6       0.715   5.478  11.616  1.00  0.00           C  
ATOM     92  CD1 LEU A   6       0.597   6.442  12.788  1.00  0.00           C  
ATOM     93  CD2 LEU A   6       0.586   4.034  12.079  1.00  0.00           C  
ATOM     94  CN  LEU A   6       1.231   7.024   8.350  1.00  0.00           C  
ATOM     95  HA  LEU A   6      -0.139   4.063   9.319  1.00  0.00           H  
ATOM     96 1HB  LEU A   6      -0.428   6.866  10.467  1.00  0.00           H  
ATOM     97 2HB  LEU A   6      -1.329   5.444  11.001  1.00  0.00           H  
ATOM     98  HG  LEU A   6       1.695   5.626  11.160  1.00  0.00           H  
ATOM     99 1HD1 LEU A   6       1.375   6.224  13.519  1.00  0.00           H  
ATOM    100 2HD1 LEU A   6       0.712   7.465  12.430  1.00  0.00           H  
ATOM    101 3HD1 LEU A   6      -0.381   6.328  13.255  1.00  0.00           H  
ATOM    102 1HD2 LEU A   6       1.365   3.816  12.810  1.00  0.00           H  
ATOM    103 2HD2 LEU A   6      -0.392   3.885  12.537  1.00  0.00           H  
ATOM    104 3HD2 LEU A   6       0.693   3.367  11.224  1.00  0.00           H  
ATOM    105 1HN  LEU A   6       0.430   7.613   8.780  1.00  0.00           H  
ATOM    106 2HN  LEU A   6       2.166   7.356   8.776  1.00  0.00           H  
ATOM    107 3HN  LEU A   6       1.253   7.187   7.281  1.00  0.00           H  
ATOM    108  N   DPH A   7      -1.255   5.207   7.027  1.00  0.00           N  
ATOM    109  CA  DPH A   7      -2.358   5.376   6.090  1.00  0.00           C  
ATOM    110  C   DPH A   7      -1.965   6.291   4.937  1.00  0.00           C  
ATOM    111  O   DPH A   7      -2.783   7.064   4.438  1.00  0.00           O  
ATOM    112  CB  DPH A   7      -2.808   4.021   5.543  1.00  0.00           C  
ATOM    113  CG  DPH A   7      -3.171   3.027   6.609  1.00  0.00           C  
ATOM    114  CD1 DPH A   7      -2.275   2.038   6.990  1.00  0.00           C  
ATOM    115  CD2 DPH A   7      -4.407   3.078   7.234  1.00  0.00           C  
ATOM    116  CE1 DPH A   7      -2.608   1.123   7.971  1.00  0.00           C  
ATOM    117  CE2 DPH A   7      -4.743   2.164   8.214  1.00  0.00           C  
ATOM    118  CZ  DPH A   7      -3.841   1.186   8.583  1.00  0.00           C  
ATOM    119  H   DPH A   7      -0.364   4.875   6.684  1.00  0.00           H  
ATOM    120  HA  DPH A   7      -3.192   5.844   6.616  1.00  0.00           H  
ATOM    121 1HB  DPH A   7      -2.012   3.592   4.935  1.00  0.00           H  
ATOM    122 2HB  DPH A   7      -3.675   4.158   4.897  1.00  0.00           H  
ATOM    123  HD1 DPH A   7      -1.300   1.988   6.505  1.00  0.00           H  
ATOM    124  HD2 DPH A   7      -5.119   3.851   6.943  1.00  0.00           H  
ATOM    125  HE1 DPH A   7      -1.894   0.352   8.260  1.00  0.00           H  
ATOM    126  HE2 DPH A   7      -5.719   2.215   8.697  1.00  0.00           H  
ATOM    127  HZ  DPH A   7      -4.104   0.466   9.357  1.00  0.00           H  
ATOM    128  N   LEU A   8      -0.708   6.199   4.517  1.00  0.00           N  
ATOM    129  CA  LEU A   8      -0.242   6.910   3.333  1.00  0.00           C  
ATOM    130  C   LEU A   8      -0.026   5.956   2.165  1.00  0.00           C  
ATOM    131  O   LEU A   8       0.370   4.807   2.356  1.00  0.00           O  
ATOM    132  CB  LEU A   8       1.063   7.654   3.642  1.00  0.00           C  
ATOM    133  CG  LEU A   8       0.974   8.732   4.730  1.00  0.00           C  
ATOM    134  CD1 LEU A   8       2.374   9.214   5.084  1.00  0.00           C  
ATOM    135  CD2 LEU A   8       0.109   9.882   4.235  1.00  0.00           C  
ATOM    136  H   LEU A   8      -0.059   5.620   5.031  1.00  0.00           H  
ATOM    137  HA  LEU A   8      -1.000   7.639   3.047  1.00  0.00           H  
ATOM    138 1HB  LEU A   8       1.811   6.928   3.956  1.00  0.00           H  
ATOM    139 2HB  LEU A   8       1.414   8.134   2.728  1.00  0.00           H  
ATOM    140  HG  LEU A   8       0.530   8.305   5.629  1.00  0.00           H  
ATOM    141 1HD1 LEU A   8       2.310   9.980   5.858  1.00  0.00           H  
ATOM    142 2HD1 LEU A   8       2.964   8.375   5.453  1.00  0.00           H  
ATOM    143 3HD1 LEU A   8       2.850   9.632   4.198  1.00  0.00           H  
ATOM    144 1HD2 LEU A   8       0.044  10.648   5.009  1.00  0.00           H  
ATOM    145 2HD2 LEU A   8       0.552  10.311   3.336  1.00  0.00           H  
ATOM    146 3HD2 LEU A   8      -0.891   9.513   4.006  1.00  0.00           H  
ATOM    147  N   GLY A   9      -0.289   6.439   0.956  1.00  0.00           N  
ATOM    148  CA  GLY A   9      -0.075   5.649  -0.249  1.00  0.00           C  
ATOM    149  C   GLY A   9      -1.290   4.785  -0.565  1.00  0.00           C  
ATOM    150  O   GLY A   9      -1.868   4.882  -1.647  1.00  0.00           O  
ATOM    151  CN  GLY A   9      -0.804   7.788   0.833  1.00  0.00           C  
ATOM    152 1HA  GLY A   9       0.132   6.314  -1.088  1.00  0.00           H  
ATOM    153 2HA  GLY A   9       0.802   5.016  -0.117  1.00  0.00           H  
ATOM    154 1HN  GLY A   9      -0.846   8.110  -0.201  1.00  0.00           H  
ATOM    155 2HN  GLY A   9      -1.801   7.839   1.247  1.00  0.00           H  
ATOM    156 3HN  GLY A   9      -0.159   8.458   1.386  1.00  0.00           H  
ATOM    157  N   DIL A  10      -1.672   3.941   0.387  1.00  0.00           N  
ATOM    158  CA  DIL A  10      -2.864   3.113   0.241  1.00  0.00           C  
ATOM    159  C   DIL A  10      -2.520   1.632   0.339  1.00  0.00           C  
ATOM    160  O   DIL A  10      -2.123   1.145   1.397  1.00  0.00           O  
ATOM    161  CB  DIL A  10      -3.915   3.468   1.308  1.00  0.00           C  
ATOM    162  CG1 DIL A  10      -4.320   4.940   1.190  1.00  0.00           C  
ATOM    163  CG2 DIL A  10      -5.132   2.565   1.177  1.00  0.00           C  
ATOM    164  CD1 DIL A  10      -5.107   5.454   2.373  1.00  0.00           C  
ATOM    165  H   DIL A  10      -1.126   3.873   1.233  1.00  0.00           H  
ATOM    166  HA  DIL A  10      -3.296   3.298  -0.742  1.00  0.00           H  
ATOM    167  HB  DIL A  10      -3.484   3.339   2.300  1.00  0.00           H  
ATOM    168 1HG1 DIL A  10      -4.922   5.080   0.292  1.00  0.00           H  
ATOM    169 2HG1 DIL A  10      -3.427   5.556   1.082  1.00  0.00           H  
ATOM    170 1HG2 DIL A  10      -5.865   2.831   1.939  1.00  0.00           H  
ATOM    171 2HG2 DIL A  10      -4.830   1.527   1.310  1.00  0.00           H  
ATOM    172 3HG2 DIL A  10      -5.574   2.691   0.189  1.00  0.00           H  
ATOM    173 1HD1 DIL A  10      -5.357   6.503   2.216  1.00  0.00           H  
ATOM    174 2HD1 DIL A  10      -4.508   5.355   3.279  1.00  0.00           H  
ATOM    175 3HD1 DIL A  10      -6.024   4.875   2.479  1.00  0.00           H  
ATOM    176  N   PRO A  11      -2.672   0.920  -0.773  1.00  0.00           N  
ATOM    177  CA  PRO A  11      -2.216  -0.461  -0.867  1.00  0.00           C  
ATOM    178  C   PRO A  11      -0.699  -0.531  -0.997  1.00  0.00           C  
ATOM    179  O   PRO A  11      -0.174  -1.055  -1.979  1.00  0.00           O  
ATOM    180  CB  PRO A  11      -2.914  -0.970  -2.131  1.00  0.00           C  
ATOM    181  CG  PRO A  11      -2.960   0.220  -3.029  1.00  0.00           C  
ATOM    182  CD  PRO A  11      -3.226   1.377  -2.102  1.00  0.00           C  
ATOM    183  HA  PRO A  11      -2.553  -1.016   0.020  1.00  0.00           H  
ATOM    184 1HB  PRO A  11      -2.348  -1.807  -2.563  1.00  0.00           H  
ATOM    185 2HB  PRO A  11      -3.914  -1.355  -1.881  1.00  0.00           H  
ATOM    186 1HG  PRO A  11      -2.010   0.322  -3.572  1.00  0.00           H  
ATOM    187 2HG  PRO A  11      -3.749   0.094  -3.785  1.00  0.00           H  
ATOM    188 1HD  PRO A  11      -2.694   2.269  -2.466  1.00  0.00           H  
ATOM    189 2HD  PRO A  11      -4.308   1.564  -2.050  1.00  0.00           H  
TER                                                                             
CONECT    1    2    9  178                                                      
CONECT    2    1    3    5   10                                                 
CONECT    3    2    4   20                                                      
CONECT    4    3                                                                
CONECT    5    2    6    7   11                                                 
CONECT    6    5    8   12   13                                                 
CONECT    7    5   14   15   16                                                 
CONECT    8    6   17   18   19                                                 
CONECT    9    1                                                                
CONECT   10    2                                                                
CONECT   11    5                                                                
CONECT   12    6                                                                
CONECT   13    6                                                                
CONECT   14    7                                                                
CONECT   15    7                                                                
CONECT   16    7                                                                
CONECT   17    8                                                                
CONECT   18    8                                                                
CONECT   19    8                                                                
CONECT   20    3   21   26                                                      
CONECT   21   20   22   24   27                                                 
CONECT   22   21   23   34                                                      
CONECT   23   22                                                                
CONECT   24   21   25   28   29                                                 
CONECT   25   24   26   30   31                                                 
CONECT   26   20   25   32   33                                                 
CONECT   27   21                                                                
CONECT   28   24                                                                
CONECT   29   24                                                                
CONECT   30   25                                                                
CONECT   31   25                                                                
CONECT   32   26                                                                
CONECT   33   26                                                                
CONECT   34   22                                                                
CONECT   36   53                                                                
CONECT   53   36   54   61                                                      
CONECT   54   53   55   57   62                                                 
CONECT   55   54   56   72                                                      
CONECT   56   55                                                                
CONECT   57   54   58   63   64                                                 
CONECT   58   57   59   60   65                                                 
CONECT   59   58   66   67   68                                                 
CONECT   60   58   69   70   71                                                 
CONECT   61   53                                                                
CONECT   62   54                                                                
CONECT   63   57                                                                
CONECT   64   57                                                                
CONECT   65   58                                                                
CONECT   66   59                                                                
CONECT   67   59                                                                
CONECT   68   59                                                                
CONECT   69   60                                                                
CONECT   70   60                                                                
CONECT   71   60                                                                
CONECT   72   55   73   78                                                      
CONECT   73   72   74   76   79                                                 
CONECT   74   73   75   86                                                      
CONECT   75   74                                                                
CONECT   76   73   77   80   81                                                 
CONECT   77   76   78   82   83                                                 
CONECT   78   72   77   84   85                                                 
CONECT   79   73                                                                
CONECT   80   76                                                                
CONECT   81   76                                                                
CONECT   82   77                                                                
CONECT   83   77                                                                
CONECT   84   78                                                                
CONECT   85   78                                                                
CONECT   86   74   87   94                                                      
CONECT   87   86   88   90   95                                                 
CONECT   88   87   89  108                                                      
CONECT   89   88                                                                
CONECT   90   87   91   96   97                                                 
CONECT   91   90   92   93   98                                                 
CONECT   92   91   99  100  101                                                 
CONECT   93   91  102  103  104                                                 
CONECT   94   86  105  106  107                                                 
CONECT   95   87                                                                
CONECT   96   90                                                                
CONECT   97   90                                                                
CONECT   98   91                                                                
CONECT   99   92                                                                
CONECT  100   92                                                                
CONECT  101   92                                                                
CONECT  102   93                                                                
CONECT  103   93                                                                
CONECT  104   93                                                                
CONECT  105   94                                                                
CONECT  106   94                                                                
CONECT  107   94                                                                
CONECT  108   88  109  119                                                      
CONECT  109  108  110  112  120                                                 
CONECT  110  109  111  128                                                      
CONECT  111  110                                                                
CONECT  112  109  113  121  122                                                 
CONECT  113  112  114  115                                                      
CONECT  114  113  116  123                                                      
CONECT  115  113  117  124                                                      
CONECT  116  114  118  125                                                      
CONECT  117  115  118  126                                                      
CONECT  118  116  117  127                                                      
CONECT  119  108                                                                
CONECT  120  109                                                                
CONECT  121  112                                                                
CONECT  122  112                                                                
CONECT  123  114                                                                
CONECT  124  115                                                                
CONECT  125  116                                                                
CONECT  126  117                                                                
CONECT  127  118                                                                
CONECT  128  110                                                                
CONECT  130  147                                                                
CONECT  147  130  148  151                                                      
CONECT  148  147  149  152  153                                                 
CONECT  149  148  150  157                                                      
CONECT  150  149                                                                
CONECT  151  147  154  155  156                                                 
CONECT  152  148                                                                
CONECT  153  148                                                                
CONECT  154  151                                                                
CONECT  155  151                                                                
CONECT  156  151                                                                
CONECT  157  149  158  165                                                      
CONECT  158  157  159  161  166                                                 
CONECT  159  158  160  176                                                      
CONECT  160  159                                                                
CONECT  161  158  162  163  167                                                 
CONECT  162  161  164  168  169                                                 
CONECT  163  161  170  171  172                                                 
CONECT  164  162  173  174  175                                                 
CONECT  165  157                                                                
CONECT  166  158                                                                
CONECT  167  161                                                                
CONECT  168  162                                                                
CONECT  169  162                                                                
CONECT  170  163                                                                
CONECT  171  163                                                                
CONECT  172  163                                                                
CONECT  173  164                                                                
CONECT  174  164                                                                
CONECT  175  164                                                                
CONECT  176  159                                                                
CONECT  178    1                                                                
# All scores below are weighted scores, not raw scores.
#BEGIN_POSE_ENERGIES_TABLE 11d2cv2_cpp_11_D2_v2_0001.pdb
label fa_atr fa_rep fa_sol fa_intra_atr_xover4 fa_intra_rep_xover4 fa_intra_sol_xover4 lk_ball lk_ball_iso lk_ball_bridge lk_ball_bridge_uncpl fa_elec fa_intra_elec pro_close hbond_sr_bb hbond_lr_bb hbond_bb_sc hbond_sc dslf_fa13 omega fa_dun_dev fa_dun_rot fa_dun_semi p_aa_pp hxl_tors ref rama_prepro total
weights 1 0.55 1 1 0.55 1 0.92 -0.38 -0.33 -0.33 1 1 1.25 1 1 1 1 1.25 0.48 0.69 0.76 0.78 0.61 1 1 0.5 NA
pose -39.7066 11.8678 19.3334 -4.77605 3.32912 0.94077 10.8795 -11.9209 -0.00018 -0.00151 -6.37449 2.67836 0.51852 -3.5153 -0.59747 0 0 0 0.68437 1.429 3.0676 2.12485 -5.59873 0 -3.16991 2.11656 -16.6913
DILE_1 -4.22265 1.09988 2.97015 -0.49388 0.60202 0.11903 1.60689 -1.68144 -0 -0 -1.26215 -0.12818 0.01207 0 0 0 0 0 -0.00665 0.08141 0.27398 0 -0.60166 0 0.73287 0.34983 -0.54847
DPRO_2 -2.42866 0.63142 1.28519 -0.11502 0.00279 0.08389 0.40475 -0.71378 -0 -0 0.00523 0.27226 0.12794 0 0 0 0 0 0.21841 0.27354 0.12252 0 -0.8944 0 -2.4119 -0.37969 -3.51551
LEU_3 -3.4156 0.66489 1.29311 -0.48992 0.33943 0.11201 0.61964 -0.83769 -0 -0 0.22017 0.25292 0 0 0 0 0 0 0.02847 0.18481 0.74304 0 -0.19654 0 0.18072 -0.31096 -0.61149
DLEU_4 -5.90731 0.76828 4.11084 -0.64763 0.37734 0.2141 2.76961 -2.18434 -0 -0 -2.64503 0.18643 3e-05 0 0 0 0 0 0.16491 0.13273 0.74724 0 -0.24461 0 0.18072 0.47638 -1.50031
DPRO_5 -2.99566 2.06879 1.3517 -0.12044 0.00366 0.08711 0.63917 -0.69296 -0 -0 0.0937 0.24936 0.04464 0 0 0 0 0 0.01602 0.01726 0.11614 0 -0.86429 0 -2.4119 0.49376 -1.90395
LEU:N_Methylation_6 -2.85481 1.55637 0.1705 -1.06697 0.9006 -0.38657 0.31611 -0.56338 -0 -0 0.24681 1.03107 0 0 0 0 0 0 0.1541 0.18053 0.00167 0 0.17558 0 0.18072 0.26467 0.307
DPHE_7 -3.60901 0.20957 1.36657 -0.60354 0.03096 0.35574 0.85582 -1.05313 -9e-05 -0.00076 -0.73381 0.23686 0 0 0 0 0 0 -0.00684 0.20263 0 2.12485 -0.13885 0 1.0402 0.74367 1.02083
LEU_8 -5.88007 1.97486 3.39575 -0.46983 0.4066 0.08397 2.17603 -2.02118 -9e-05 -0.00076 -0.95376 0.15518 0 0 0 0 0 0 -0.00497 0.22092 0.59304 0 -0.33726 0 0.18072 0.40854 -0.0723
GLY:N_Methylation_9 -2.97229 1.48759 0.0719 -0.09783 0.02613 0.02722 0.32294 -0.43326 -0 -0 0.40315 0.49063 0 0 0 0 0 0 -0.03189 0 0 0 -0.95526 0 0.83697 -0.21068 -1.03466
DILE_10 -3.6318 0.97202 2.59293 -0.49307 0.57688 0.11917 0.9673 -1.38778 -0 -0 -1.46419 -0.14928 0.00315 0 0 0 0 0 0.15511 0.09392 0.27102 0 -0.56706 0 0.73287 -0.11529 -1.32411
PRO_11 -1.78876 0.43415 0.7247 -0.17792 0.06272 0.12509 0.20123 -0.35192 -0 -0 -0.28462 0.0811 0.33069 0 0 0 0 0 -0.0023 0.04125 0.19895 0 -0.97437 0 -2.4119 0.39632 -3.39558
#END_POSE_ENERGIES_TABLE 11d2cv2_cpp_11_D2_v2_0001.pdb

EPSA 122.846
                                                                   
