# Supplementary material for: Accurate de novo design of membrane-traversing macrocycles
Source: Cell. 2022 Sep 15;185(19):3520–3532.e26. doi: 10.1016/j.cell.2022.07.019 (PMC9490236; doi:10.1016/j.cell.2022.07.019)
Supplement: Data S2. Amino acid sequences and computational models, related to Figures 1 and 3 [file mmc6.zip › Supplemental_Data_File_2/design_models/11-mers/D11.18.pdb]

HEADER                                            17-FEB-20   XXXX              
EXPDTA    THEORETICAL MODEL                                                     
REMARK 220                                                                      
REMARK 220 EXPERIMENTAL DETAILS                                                 
REMARK 220  EXPERIMENT TYPE                : THEORETICAL MODELLING              
REMARK 220  DATE OF DATA COLLECTION        : 17-FEB-20                          
REMARK 220                                                                      
REMARK 220 REMARK: MODEL GENERATED BY ROSETTA                                   
REMARK 220  VERSION 2019.50.post.dev+96.master.4bb7883abb1                      
LINK         N   DAL A   1                 C   DLE A  11                  1.33  
ATOM      1  N   DAL A   1       8.520  12.591  -5.736  1.00  0.00           N  
ATOM      2  CA  DAL A   1       7.589  11.500  -5.692  1.00  0.00           C  
ATOM      3  C   DAL A   1       6.546  11.644  -6.763  1.00  0.00           C  
ATOM      4  O   DAL A   1       5.412  11.192  -6.604  1.00  0.00           O  
ATOM      5  CB  DAL A   1       8.329  10.200  -5.846  1.00  0.00           C  
ATOM      6  H   DAL A   1       9.508  12.392  -5.806  1.00  0.00           H  
ATOM      7  HA  DAL A   1       7.086  11.533  -4.754  1.00  0.00           H  
ATOM      8 1HB  DAL A   1       7.626   9.371  -5.789  1.00  0.00           H  
ATOM      9 2HB  DAL A   1       9.040  10.128  -5.045  1.00  0.00           H  
ATOM     10 3HB  DAL A   1       8.843  10.183  -6.804  1.00  0.00           H  
ATOM     11  N   DIL A   2       6.921  12.279  -7.872  1.00  0.00           N  
ATOM     12  CA  DIL A   2       6.063  12.476  -9.032  1.00  0.00           C  
ATOM     13  C   DIL A   2       4.761  13.225  -8.700  1.00  0.00           C  
ATOM     14  O   DIL A   2       3.836  13.254  -9.512  1.00  0.00           O  
ATOM     15  CB  DIL A   2       6.864  13.239 -10.114  1.00  0.00           C  
ATOM     16  CG1 DIL A   2       7.260  14.660  -9.575  1.00  0.00           C  
ATOM     17  CG2 DIL A   2       8.115  12.418 -10.493  1.00  0.00           C  
ATOM     18  CD1 DIL A   2       7.902  15.585 -10.580  1.00  0.00           C  
ATOM     19  H   DIL A   2       7.889  12.618  -7.915  1.00  0.00           H  
ATOM     20  HA  DIL A   2       5.796  11.497  -9.428  1.00  0.00           H  
ATOM     21  HB  DIL A   2       6.237  13.379 -10.992  1.00  0.00           H  
ATOM     22 1HG1 DIL A   2       7.938  14.548  -8.742  1.00  0.00           H  
ATOM     23 2HG1 DIL A   2       6.365  15.153  -9.228  1.00  0.00           H  
ATOM     24 1HG2 DIL A   2       8.681  12.926 -11.266  1.00  0.00           H  
ATOM     25 2HG2 DIL A   2       7.803  11.446 -10.865  1.00  0.00           H  
ATOM     26 3HG2 DIL A   2       8.755  12.281  -9.622  1.00  0.00           H  
ATOM     27 1HD1 DIL A   2       8.121  16.534 -10.106  1.00  0.00           H  
ATOM     28 2HD1 DIL A   2       7.219  15.744 -11.412  1.00  0.00           H  
ATOM     29 3HD1 DIL A   2       8.830  15.160 -10.946  1.00  0.00           H  
ATOM     30  N   DPH A   3       4.691  13.812  -7.508  1.00  0.00           N  
ATOM     31  CA  DPH A   3       3.524  14.538  -7.041  1.00  0.00           C  
ATOM     32  C   DPH A   3       2.669  13.745  -6.026  1.00  0.00           C  
ATOM     33  O   DPH A   3       1.737  14.302  -5.443  1.00  0.00           O  
ATOM     34  CB  DPH A   3       3.985  15.831  -6.382  1.00  0.00           C  
ATOM     35  CG  DPH A   3       4.726  16.757  -7.304  1.00  0.00           C  
ATOM     36  CD1 DPH A   3       6.088  16.974  -7.140  1.00  0.00           C  
ATOM     37  CD2 DPH A   3       4.079  17.395  -8.349  1.00  0.00           C  
ATOM     38  CE1 DPH A   3       6.775  17.808  -7.995  1.00  0.00           C  
ATOM     39  CE2 DPH A   3       4.773  18.227  -9.202  1.00  0.00           C  
ATOM     40  CZ  DPH A   3       6.121  18.431  -9.020  1.00  0.00           C  
ATOM     41  H   DPH A   3       5.504  13.759  -6.892  1.00  0.00           H  
ATOM     42  HA  DPH A   3       2.904  14.776  -7.905  1.00  0.00           H  
ATOM     43 1HB  DPH A   3       4.651  15.566  -5.590  1.00  0.00           H  
ATOM     44 2HB  DPH A   3       3.141  16.361  -5.950  1.00  0.00           H  
ATOM     45  HD1 DPH A   3       6.612  16.475  -6.330  1.00  0.00           H  
ATOM     46  HD2 DPH A   3       3.011  17.232  -8.498  1.00  0.00           H  
ATOM     47  HE1 DPH A   3       7.836  17.969  -7.867  1.00  0.00           H  
ATOM     48  HE2 DPH A   3       4.254  18.723 -10.022  1.00  0.00           H  
ATOM     49  HZ  DPH A   3       6.668  19.087  -9.696  1.00  0.00           H  
ATOM     50  N   LEU A   4       2.982  12.456  -5.789  1.00  0.00           N  
ATOM     51  CA  LEU A   4       2.236  11.663  -4.792  1.00  0.00           C  
ATOM     52  C   LEU A   4       2.840  11.919  -3.414  1.00  0.00           C  
ATOM     53  O   LEU A   4       2.154  11.941  -2.390  1.00  0.00           O  
ATOM     54  CB  LEU A   4       2.390  10.174  -5.116  1.00  0.00           C  
ATOM     55  CG  LEU A   4       1.805   9.681  -6.472  1.00  0.00           C  
ATOM     56  CD1 LEU A   4       2.170   8.213  -6.653  1.00  0.00           C  
ATOM     57  CD2 LEU A   4       0.285   9.866  -6.504  1.00  0.00           C  
ATOM     58  H   LEU A   4       3.759  12.033  -6.297  1.00  0.00           H  
ATOM     59  HA  LEU A   4       1.192  11.965  -4.783  1.00  0.00           H  
ATOM     60 1HB  LEU A   4       3.458   9.940  -5.119  1.00  0.00           H  
ATOM     61 2HB  LEU A   4       1.921   9.599  -4.320  1.00  0.00           H  
ATOM     62  HG  LEU A   4       2.256  10.248  -7.290  1.00  0.00           H  
ATOM     63 1HD1 LEU A   4       1.784   7.857  -7.607  1.00  0.00           H  
ATOM     64 2HD1 LEU A   4       3.255   8.105  -6.640  1.00  0.00           H  
ATOM     65 3HD1 LEU A   4       1.737   7.624  -5.845  1.00  0.00           H  
ATOM     66 1HD2 LEU A   4      -0.100   9.508  -7.460  1.00  0.00           H  
ATOM     67 2HD2 LEU A   4      -0.171   9.295  -5.694  1.00  0.00           H  
ATOM     68 3HD2 LEU A   4       0.030  10.916  -6.394  1.00  0.00           H  
ATOM     69  N   DLE A   5       4.133  12.169  -3.437  1.00  0.00           N  
ATOM     70  CA  DLE A   5       4.961  12.492  -2.285  1.00  0.00           C  
ATOM     71  C   DLE A   5       6.104  11.488  -2.009  1.00  0.00           C  
ATOM     72  O   DLE A   5       6.438  10.714  -2.898  1.00  0.00           O  
ATOM     73  CB  DLE A   5       5.542  13.906  -2.497  1.00  0.00           C  
ATOM     74  CG  DLE A   5       4.557  15.048  -2.680  1.00  0.00           C  
ATOM     75  CD1 DLE A   5       5.352  16.295  -3.024  1.00  0.00           C  
ATOM     76  CD2 DLE A   5       3.744  15.265  -1.410  1.00  0.00           C  
ATOM     77  H   DLE A   5       4.568  12.080  -4.356  1.00  0.00           H  
ATOM     78  HA  DLE A   5       4.297  12.495  -1.427  1.00  0.00           H  
ATOM     79 1HB  DLE A   5       6.111  13.871  -3.411  1.00  0.00           H  
ATOM     80 2HB  DLE A   5       6.214  14.178  -1.711  1.00  0.00           H  
ATOM     81  HG  DLE A   5       3.882  14.823  -3.503  1.00  0.00           H  
ATOM     82 1HD1 DLE A   5       4.671  17.131  -3.178  1.00  0.00           H  
ATOM     83 2HD1 DLE A   5       5.921  16.128  -3.926  1.00  0.00           H  
ATOM     84 3HD1 DLE A   5       6.025  16.525  -2.218  1.00  0.00           H  
ATOM     85 1HD2 DLE A   5       3.057  16.096  -1.566  1.00  0.00           H  
ATOM     86 2HD2 DLE A   5       4.412  15.497  -0.580  1.00  0.00           H  
ATOM     87 3HD2 DLE A   5       3.165  14.375  -1.173  1.00  0.00           H  
ATOM     88  N   DAL A   6       6.742  11.483  -0.785  1.00  0.00           N  
ATOM     89  CA  DAL A   6       7.950  10.603  -0.593  1.00  0.00           C  
ATOM     90  C   DAL A   6       9.127  11.565  -0.194  1.00  0.00           C  
ATOM     91  O   DAL A   6       9.663  11.453   0.921  1.00  0.00           O  
ATOM     92  CB  DAL A   6       7.688   9.490   0.438  1.00  0.00           C  
ATOM     93  CN  DAL A   6       6.206  12.260   0.403  1.00  0.00           C  
ATOM     94  HA  DAL A   6       8.215  10.089  -1.528  1.00  0.00           H  
ATOM     95 1HB  DAL A   6       8.579   8.869   0.558  1.00  0.00           H  
ATOM     96 2HB  DAL A   6       6.862   8.862   0.095  1.00  0.00           H  
ATOM     97 3HB  DAL A   6       7.427   9.909   1.414  1.00  0.00           H  
ATOM     98 1HN  DAL A   6       6.924  12.367   1.209  1.00  0.00           H  
ATOM     99 2HN  DAL A   6       5.349  11.739   0.808  1.00  0.00           H  
ATOM    100 3HN  DAL A   6       5.892  13.251   0.126  1.00  0.00           H  
ATOM    101  N   DLE A   7       9.524  12.549  -1.101  1.00  0.00           N  
ATOM    102  CA  DLE A   7      10.523  13.583  -0.682  1.00  0.00           C  
ATOM    103  C   DLE A   7      11.808  13.532  -1.575  1.00  0.00           C  
ATOM    104  O   DLE A   7      11.776  13.982  -2.742  1.00  0.00           O  
ATOM    105  CB  DLE A   7       9.871  15.001  -0.673  1.00  0.00           C  
ATOM    106  CG  DLE A   7       8.601  15.235   0.336  1.00  0.00           C  
ATOM    107  CD1 DLE A   7       8.037  16.677   0.123  1.00  0.00           C  
ATOM    108  CD2 DLE A   7       9.003  14.984   1.844  1.00  0.00           C  
ATOM    109  CN  DLE A   7       8.982  12.633  -2.503  1.00  0.00           C  
ATOM    110  HA  DLE A   7      10.789  13.409   0.353  1.00  0.00           H  
ATOM    111 1HB  DLE A   7       9.520  15.218  -1.646  1.00  0.00           H  
ATOM    112 2HB  DLE A   7      10.640  15.746  -0.418  1.00  0.00           H  
ATOM    113  HG  DLE A   7       7.812  14.535   0.065  1.00  0.00           H  
ATOM    114 1HD1 DLE A   7       7.160  16.836   0.756  1.00  0.00           H  
ATOM    115 2HD1 DLE A   7       7.747  16.812  -0.913  1.00  0.00           H  
ATOM    116 3HD1 DLE A   7       8.794  17.427   0.375  1.00  0.00           H  
ATOM    117 1HD2 DLE A   7       8.134  15.131   2.489  1.00  0.00           H  
ATOM    118 2HD2 DLE A   7       9.793  15.676   2.152  1.00  0.00           H  
ATOM    119 3HD2 DLE A   7       9.357  13.960   1.985  1.00  0.00           H  
ATOM    120 1HN  DLE A   7       9.693  13.005  -3.222  1.00  0.00           H  
ATOM    121 2HN  DLE A   7       8.136  13.286  -2.527  1.00  0.00           H  
ATOM    122 3HN  DLE A   7       8.686  11.664  -2.866  1.00  0.00           H  
ATOM    123  N   PRO A   8      12.955  12.944  -1.090  1.00  0.00           N  
ATOM    124  CA  PRO A   8      14.198  12.711  -1.835  1.00  0.00           C  
ATOM    125  C   PRO A   8      14.038  12.111  -3.255  1.00  0.00           C  
ATOM    126  O   PRO A   8      14.749  12.540  -4.167  1.00  0.00           O  
ATOM    127  CB  PRO A   8      14.973  11.755  -0.903  1.00  0.00           C  
ATOM    128  CG  PRO A   8      14.533  12.144   0.482  1.00  0.00           C  
ATOM    129  CD  PRO A   8      13.057  12.445   0.353  1.00  0.00           C  
ATOM    130  HA  PRO A   8      14.745  13.664  -1.902  1.00  0.00           H  
ATOM    131 1HB  PRO A   8      14.804  10.705  -1.153  1.00  0.00           H  
ATOM    132 2HB  PRO A   8      16.052  11.922  -1.038  1.00  0.00           H  
ATOM    133 1HG  PRO A   8      14.734  11.320   1.188  1.00  0.00           H  
ATOM    134 2HG  PRO A   8      15.115  13.009   0.834  1.00  0.00           H  
ATOM    135 1HD  PRO A   8      12.433  11.546   0.518  1.00  0.00           H  
ATOM    136 2HD  PRO A   8      12.813  13.248   1.070  1.00  0.00           H  
ATOM    137  N   PRO A   9      13.127  11.128  -3.501  1.00  0.00           N  
ATOM    138  CA  PRO A   9      12.921  10.488  -4.788  1.00  0.00           C  
ATOM    139  C   PRO A   9      12.248  11.393  -5.826  1.00  0.00           C  
ATOM    140  O   PRO A   9      11.149  11.108  -6.293  1.00  0.00           O  
ATOM    141  CB  PRO A   9      12.003   9.296  -4.448  1.00  0.00           C  
ATOM    142  CG  PRO A   9      12.027   9.166  -2.953  1.00  0.00           C  
ATOM    143  CD  PRO A   9      12.253  10.545  -2.445  1.00  0.00           C  
ATOM    144  HA  PRO A   9      13.891  10.131  -5.164  1.00  0.00           H  
ATOM    145 1HB  PRO A   9      11.015   9.454  -4.829  1.00  0.00           H  
ATOM    146 2HB  PRO A   9      12.382   8.390  -4.947  1.00  0.00           H  
ATOM    147 1HG  PRO A   9      11.074   8.743  -2.594  1.00  0.00           H  
ATOM    148 2HG  PRO A   9      12.820   8.469  -2.647  1.00  0.00           H  
ATOM    149 1HD  PRO A   9      11.305  11.067  -2.387  1.00  0.00           H  
ATOM    150 2HD  PRO A   9      12.727  10.440  -1.495  1.00  0.00           H  
ATOM    151  N   DPH A  10      12.882  12.498  -6.177  1.00  0.00           N  
ATOM    152  CA  DPH A  10      12.325  13.374  -7.207  1.00  0.00           C  
ATOM    153  C   DPH A  10      10.899  13.855  -7.017  1.00  0.00           C  
ATOM    154  O   DPH A  10      10.101  13.788  -7.955  1.00  0.00           O  
ATOM    155  CB  DPH A  10      13.177  14.622  -7.412  1.00  0.00           C  
ATOM    156  CG  DPH A  10      12.488  15.576  -8.367  1.00  0.00           C  
ATOM    157  CD1 DPH A  10      12.454  15.326  -9.730  1.00  0.00           C  
ATOM    158  CD2 DPH A  10      11.856  16.716  -7.891  1.00  0.00           C  
ATOM    159  CE1 DPH A  10      11.796  16.185 -10.585  1.00  0.00           C  
ATOM    160  CE2 DPH A  10      11.202  17.572  -8.746  1.00  0.00           C  
ATOM    161  CZ  DPH A  10      11.168  17.304 -10.090  1.00  0.00           C  
ATOM    162  H   DPH A  10      13.782  12.698  -5.739  1.00  0.00           H  
ATOM    163  HA  DPH A  10      12.348  12.812  -8.141  1.00  0.00           H  
ATOM    164 1HB  DPH A  10      14.148  14.353  -7.822  1.00  0.00           H  
ATOM    165 2HB  DPH A  10      13.337  15.129  -6.460  1.00  0.00           H  
ATOM    166  HD1 DPH A  10      12.940  14.436 -10.125  1.00  0.00           H  
ATOM    167  HD2 DPH A  10      11.878  16.928  -6.826  1.00  0.00           H  
ATOM    168  HE1 DPH A  10      11.767  15.975 -11.653  1.00  0.00           H  
ATOM    169  HE2 DPH A  10      10.707  18.460  -8.358  1.00  0.00           H  
ATOM    170  HZ  DPH A  10      10.648  17.979 -10.765  1.00  0.00           H  
ATOM    171  N   DLE A  11      10.527  14.327  -5.831  1.00  0.00           N  
ATOM    172  CA  DLE A  11       9.195  14.899  -5.745  1.00  0.00           C  
ATOM    173  C   DLE A  11       8.116  13.856  -5.689  1.00  0.00           C  
ATOM    174  O   DLE A  11       6.931  14.178  -5.605  1.00  0.00           O  
ATOM    175  CB  DLE A  11       9.111  15.792  -4.509  1.00  0.00           C  
ATOM    176  CG  DLE A  11       9.960  17.092  -4.509  1.00  0.00           C  
ATOM    177  CD1 DLE A  11       9.881  17.741  -3.152  1.00  0.00           C  
ATOM    178  CD2 DLE A  11       9.426  18.057  -5.555  1.00  0.00           C  
ATOM    179  H   DLE A  11      11.108  14.307  -5.005  1.00  0.00           H  
ATOM    180  HA  DLE A  11       9.029  15.492  -6.639  1.00  0.00           H  
ATOM    181 1HB  DLE A  11       9.468  15.210  -3.700  1.00  0.00           H  
ATOM    182 2HB  DLE A  11       8.086  16.052  -4.319  1.00  0.00           H  
ATOM    183  HG  DLE A  11      11.000  16.854  -4.719  1.00  0.00           H  
ATOM    184 1HD1 DLE A  11      10.475  18.654  -3.154  1.00  0.00           H  
ATOM    185 2HD1 DLE A  11      10.276  17.076  -2.409  1.00  0.00           H  
ATOM    186 3HD1 DLE A  11       8.847  17.983  -2.918  1.00  0.00           H  
ATOM    187 1HD2 DLE A  11      10.021  18.971  -5.542  1.00  0.00           H  
ATOM    188 2HD2 DLE A  11       8.386  18.300  -5.330  1.00  0.00           H  
ATOM    189 3HD2 DLE A  11       9.488  17.618  -6.526  1.00  0.00           H  
TER                                                                             
CONECT    1    2    6  173                                                      
CONECT    2    1    3    5    7                                                 
CONECT    3    2    4   11                                                      
CONECT    4    3                                                                
CONECT    5    2    8    9   10                                                 
CONECT    6    1                                                                
CONECT    7    2                                                                
CONECT    8    5                                                                
CONECT    9    5                                                                
CONECT   10    5                                                                
CONECT   11    3   12   19                                                      
CONECT   12   11   13   15   20                                                 
CONECT   13   12   14   30                                                      
CONECT   14   13                                                                
CONECT   15   12   16   17   21                                                 
CONECT   16   15   18   22   23                                                 
CONECT   17   15   24   25   26                                                 
CONECT   18   16   27   28   29                                                 
CONECT   19   11                                                                
CONECT   20   12                                                                
CONECT   21   15                                                                
CONECT   22   16                                                                
CONECT   23   16                                                                
CONECT   24   17                                                                
CONECT   25   17                                                                
CONECT   26   17                                                                
CONECT   27   18                                                                
CONECT   28   18                                                                
CONECT   29   18                                                                
CONECT   30   13   31   41                                                      
CONECT   31   30   32   34   42                                                 
CONECT   32   31   33   50                                                      
CONECT   33   32                                                                
CONECT   34   31   35   43   44                                                 
CONECT   35   34   36   37                                                      
CONECT   36   35   38   45                                                      
CONECT   37   35   39   46                                                      
CONECT   38   36   40   47                                                      
CONECT   39   37   40   48                                                      
CONECT   40   38   39   49                                                      
CONECT   41   30                                                                
CONECT   42   31                                                                
CONECT   43   34                                                                
CONECT   44   34                                                                
CONECT   45   36                                                                
CONECT   46   37                                                                
CONECT   47   38                                                                
CONECT   48   39                                                                
CONECT   49   40                                                                
CONECT   50   32                                                                
CONECT   52   69                                                                
CONECT   69   52   70   77                                                      
CONECT   70   69   71   73   78                                                 
CONECT   71   70   72   88                                                      
CONECT   72   71                                                                
CONECT   73   70   74   79   80                                                 
CONECT   74   73   75   76   81                                                 
CONECT   75   74   82   83   84                                                 
CONECT   76   74   85   86   87                                                 
CONECT   77   69                                                                
CONECT   78   70                                                                
CONECT   79   73                                                                
CONECT   80   73                                                                
CONECT   81   74                                                                
CONECT   82   75                                                                
CONECT   83   75                                                                
CONECT   84   75                                                                
CONECT   85   76                                                                
CONECT   86   76                                                                
CONECT   87   76                                                                
CONECT   88   71   89   93                                                      
CONECT   89   88   90   92   94                                                 
CONECT   90   89   91  101                                                      
CONECT   91   90                                                                
CONECT   92   89   95   96   97                                                 
CONECT   93   88   98   99  100                                                 
CONECT   94   89                                                                
CONECT   95   92                                                                
CONECT   96   92                                                                
CONECT   97   92                                                                
CONECT   98   93                                                                
CONECT   99   93                                                                
CONECT  100   93                                                                
CONECT  101   90  102  109                                                      
CONECT  102  101  103  105  110                                                 
CONECT  103  102  104  123                                                      
CONECT  104  103                                                                
CONECT  105  102  106  111  112                                                 
CONECT  106  105  107  108  113                                                 
CONECT  107  106  114  115  116                                                 
CONECT  108  106  117  118  119                                                 
CONECT  109  101  120  121  122                                                 
CONECT  110  102                                                                
CONECT  111  105                                                                
CONECT  112  105                                                                
CONECT  113  106                                                                
CONECT  114  107                                                                
CONECT  115  107                                                                
CONECT  116  107                                                                
CONECT  117  108                                                                
CONECT  118  108                                                                
CONECT  119  108                                                                
CONECT  120  109                                                                
CONECT  121  109                                                                
CONECT  122  109                                                                
CONECT  123  103                                                                
CONECT  139  151                                                                
CONECT  151  139  152  162                                                      
CONECT  152  151  153  155  163                                                 
CONECT  153  152  154  171                                                      
CONECT  154  153                                                                
CONECT  155  152  156  164  165                                                 
CONECT  156  155  157  158                                                      
CONECT  157  156  159  166                                                      
CONECT  158  156  160  167                                                      
CONECT  159  157  161  168                                                      
CONECT  160  158  161  169                                                      
CONECT  161  159  160  170                                                      
CONECT  162  151                                                                
CONECT  163  152                                                                
CONECT  164  155                                                                
CONECT  165  155                                                                
CONECT  166  157                                                                
CONECT  167  158                                                                
CONECT  168  159                                                                
CONECT  169  160                                                                
CONECT  170  161                                                                
CONECT  171  153  172  179                                                      
CONECT  172  171  173  175  180                                                 
CONECT  173    1  172  174                                                      
CONECT  174  173                                                                
CONECT  175  172  176  181  182                                                 
CONECT  176  175  177  178  183                                                 
CONECT  177  176  184  185  186                                                 
CONECT  178  176  187  188  189                                                 
CONECT  179  171                                                                
CONECT  180  172                                                                
CONECT  181  175                                                                
CONECT  182  175                                                                
CONECT  183  176                                                                
CONECT  184  177                                                                
CONECT  185  177                                                                
CONECT  186  177                                                                
CONECT  187  178                                                                
CONECT  188  178                                                                
CONECT  189  178                                                                
C6s 0
end_unsatselection_count 0
nme_count 2
nme_count2 2
oversat 0
score 18.243
silent_score 18.243
time 61
total_hbonds -6
