# Supplementary material for: Accurate de novo design of membrane-traversing macrocycles
Source: Cell. 2022 Sep 15;185(19):3520–3532.e26. doi: 10.1016/j.cell.2022.07.019 (PMC9490236; doi:10.1016/j.cell.2022.07.019)
Supplement: Data S2. Amino acid sequences and computational models, related to Figures 1 and 3 [file mmc6.zip › Supplemental_Data_File_2/design_models/11-mers/D11.19.pdb]

HEADER                                            17-FEB-20   XXXX              
EXPDTA    THEORETICAL MODEL                                                     
REMARK 220                                                                      
REMARK 220 EXPERIMENTAL DETAILS                                                 
REMARK 220  EXPERIMENT TYPE                : THEORETICAL MODELLING              
REMARK 220  DATE OF DATA COLLECTION        : 17-FEB-20                          
REMARK 220                                                                      
REMARK 220 REMARK: MODEL GENERATED BY ROSETTA                                   
REMARK 220  VERSION 2019.50.post.dev+96.master.4bb7883abb1                      
LINK         N   DIL A   1                 C   DLE A  11                  1.33  
ATOM      1  N   DIL A   1       0.826   6.565  -5.549  1.00  0.00           N  
ATOM      2  CA  DIL A   1       2.110   5.896  -5.637  1.00  0.00           C  
ATOM      3  C   DIL A   1       2.923   6.375  -4.428  1.00  0.00           C  
ATOM      4  O   DIL A   1       2.511   6.201  -3.281  1.00  0.00           O  
ATOM      5  CB  DIL A   1       1.937   4.359  -5.558  1.00  0.00           C  
ATOM      6  CG1 DIL A   1       1.010   3.862  -6.707  1.00  0.00           C  
ATOM      7  CG2 DIL A   1       3.310   3.679  -5.611  1.00  0.00           C  
ATOM      8  CD1 DIL A   1       0.602   2.408  -6.608  1.00  0.00           C  
ATOM      9  H   DIL A   1       0.348   6.598  -4.660  1.00  0.00           H  
ATOM     10  HA  DIL A   1       2.582   6.147  -6.575  1.00  0.00           H  
ATOM     11  HB  DIL A   1       1.447   4.109  -4.622  1.00  0.00           H  
ATOM     12 1HG1 DIL A   1       1.510   4.028  -7.660  1.00  0.00           H  
ATOM     13 2HG1 DIL A   1       0.096   4.434  -6.693  1.00  0.00           H  
ATOM     14 1HG2 DIL A   1       3.206   2.607  -5.531  1.00  0.00           H  
ATOM     15 2HG2 DIL A   1       3.923   4.022  -4.791  1.00  0.00           H  
ATOM     16 3HG2 DIL A   1       3.800   3.925  -6.552  1.00  0.00           H  
ATOM     17 1HD1 DIL A   1      -0.057   2.167  -7.443  1.00  0.00           H  
ATOM     18 2HD1 DIL A   1       0.070   2.247  -5.668  1.00  0.00           H  
ATOM     19 3HD1 DIL A   1       1.467   1.761  -6.648  1.00  0.00           H  
ATOM     20  N   DPR A   2       4.096   6.991  -4.601  1.00  0.00           N  
ATOM     21  CA  DPR A   2       4.877   7.479  -3.497  1.00  0.00           C  
ATOM     22  C   DPR A   2       5.179   6.309  -2.550  1.00  0.00           C  
ATOM     23  O   DPR A   2       5.067   5.173  -3.016  1.00  0.00           O  
ATOM     24  CB  DPR A   2       6.149   8.011  -4.182  1.00  0.00           C  
ATOM     25  CG  DPR A   2       5.716   8.313  -5.605  1.00  0.00           C  
ATOM     26  CD  DPR A   2       4.650   7.277  -5.931  1.00  0.00           C  
ATOM     27  HA  DPR A   2       4.288   8.279  -3.016  1.00  0.00           H  
ATOM     28 1HB  DPR A   2       6.952   7.257  -4.127  1.00  0.00           H  
ATOM     29 2HB  DPR A   2       6.514   8.906  -3.663  1.00  0.00           H  
ATOM     30 1HG  DPR A   2       6.582   8.261  -6.285  1.00  0.00           H  
ATOM     31 2HG  DPR A   2       5.327   9.340  -5.665  1.00  0.00           H  
ATOM     32 1HD  DPR A   2       5.066   6.368  -6.395  1.00  0.00           H  
ATOM     33 2HD  DPR A   2       3.910   7.787  -6.570  1.00  0.00           H  
ATOM     34  N   DLE A   3       5.581   6.537  -1.239  1.00  0.00           N  
ATOM     35  CA  DLE A   3       5.869   5.409  -0.275  1.00  0.00           C  
ATOM     36  C   DLE A   3       4.618   4.563   0.134  1.00  0.00           C  
ATOM     37  O   DLE A   3       4.678   3.903   1.182  1.00  0.00           O  
ATOM     38  CB  DLE A   3       6.997   4.456  -0.829  1.00  0.00           C  
ATOM     39  CG  DLE A   3       8.469   5.132  -1.110  1.00  0.00           C  
ATOM     40  CD1 DLE A   3       9.403   4.073  -1.798  1.00  0.00           C  
ATOM     41  CD2 DLE A   3       9.110   5.675   0.237  1.00  0.00           C  
ATOM     42  CN  DLE A   3       5.565   7.919  -0.640  1.00  0.00           C  
ATOM     43  HA  DLE A   3       6.260   5.815   0.664  1.00  0.00           H  
ATOM     44 1HB  DLE A   3       6.659   3.975  -1.748  1.00  0.00           H  
ATOM     45 2HB  DLE A   3       7.157   3.648  -0.096  1.00  0.00           H  
ATOM     46  HG  DLE A   3       8.347   5.975  -1.812  1.00  0.00           H  
ATOM     47 1HD1 DLE A   3      10.376   4.521  -2.018  1.00  0.00           H  
ATOM     48 2HD1 DLE A   3       8.956   3.733  -2.737  1.00  0.00           H  
ATOM     49 3HD1 DLE A   3       9.552   3.211  -1.143  1.00  0.00           H  
ATOM     50 1HD2 DLE A   3      10.081   6.130   0.027  1.00  0.00           H  
ATOM     51 2HD2 DLE A   3       9.249   4.857   0.949  1.00  0.00           H  
ATOM     52 3HD2 DLE A   3       8.471   6.430   0.689  1.00  0.00           H  
ATOM     53 1HN  DLE A   3       6.096   7.997   0.304  1.00  0.00           H  
ATOM     54 2HN  DLE A   3       6.020   8.641  -1.303  1.00  0.00           H  
ATOM     55 3HN  DLE A   3       4.533   8.208  -0.468  1.00  0.00           H  
ATOM     56  N   DAL A   4       3.482   4.581  -0.643  1.00  0.00           N  
ATOM     57  CA  DAL A   4       2.244   3.847  -0.321  1.00  0.00           C  
ATOM     58  C   DAL A   4       1.604   4.475   0.933  1.00  0.00           C  
ATOM     59  O   DAL A   4       1.710   5.684   1.101  1.00  0.00           O  
ATOM     60  CB  DAL A   4       1.297   3.881  -1.503  1.00  0.00           C  
ATOM     61  H   DAL A   4       3.456   5.130  -1.512  1.00  0.00           H  
ATOM     62  HA  DAL A   4       2.510   2.813  -0.119  1.00  0.00           H  
ATOM     63 1HB  DAL A   4       0.402   3.325  -1.279  1.00  0.00           H  
ATOM     64 2HB  DAL A   4       1.791   3.440  -2.363  1.00  0.00           H  
ATOM     65 3HB  DAL A   4       1.041   4.899  -1.727  1.00  0.00           H  
ATOM     66  N   DPR A   5       0.989   3.699   1.840  1.00  0.00           N  
ATOM     67  CA  DPR A   5       0.355   4.193   3.048  1.00  0.00           C  
ATOM     68  C   DPR A   5      -0.941   4.945   2.760  1.00  0.00           C  
ATOM     69  O   DPR A   5      -1.550   4.724   1.711  1.00  0.00           O  
ATOM     70  CB  DPR A   5       0.076   2.889   3.817  1.00  0.00           C  
ATOM     71  CG  DPR A   5      -0.083   1.838   2.737  1.00  0.00           C  
ATOM     72  CD  DPR A   5       0.893   2.243   1.646  1.00  0.00           C  
ATOM     73  HA  DPR A   5       1.084   4.828   3.571  1.00  0.00           H  
ATOM     74 1HB  DPR A   5      -0.834   2.984   4.427  1.00  0.00           H  
ATOM     75 2HB  DPR A   5       0.906   2.672   4.507  1.00  0.00           H  
ATOM     76 1HG  DPR A   5      -1.125   1.825   2.381  1.00  0.00           H  
ATOM     77 2HG  DPR A   5       0.125   0.837   3.145  1.00  0.00           H  
ATOM     78 1HD  DPR A   5       0.449   2.002   0.674  1.00  0.00           H  
ATOM     79 2HD  DPR A   5       1.874   1.760   1.799  1.00  0.00           H  
ATOM     80  N   PRO A   6      -1.461   5.724   3.717  1.00  0.00           N  
ATOM     81  CA  PRO A   6      -2.747   6.364   3.620  1.00  0.00           C  
ATOM     82  C   PRO A   6      -2.778   7.219   2.355  1.00  0.00           C  
ATOM     83  O   PRO A   6      -1.724   7.602   1.847  1.00  0.00           O  
ATOM     84  CB  PRO A   6      -2.798   7.209   4.912  1.00  0.00           C  
ATOM     85  CG  PRO A   6      -1.833   6.521   5.858  1.00  0.00           C  
ATOM     86  CD  PRO A   6      -0.730   5.988   4.970  1.00  0.00           C  
ATOM     87  HA  PRO A   6      -3.512   5.576   3.607  1.00  0.00           H  
ATOM     88 1HB  PRO A   6      -2.519   8.254   4.698  1.00  0.00           H  
ATOM     89 2HB  PRO A   6      -3.810   7.229   5.332  1.00  0.00           H  
ATOM     90 1HG  PRO A   6      -1.463   7.240   6.607  1.00  0.00           H  
ATOM     91 2HG  PRO A   6      -2.351   5.725   6.414  1.00  0.00           H  
ATOM     92 1HD  PRO A   6       0.058   6.740   4.802  1.00  0.00           H  
ATOM     93 2HD  PRO A   6      -0.341   5.079   5.428  1.00  0.00           H  
ATOM     94  N   DPR A   7      -3.970   7.558   1.844  1.00  0.00           N  
ATOM     95  CA  DPR A   7      -4.235   8.367   0.660  1.00  0.00           C  
ATOM     96  C   DPR A   7      -3.596   7.777  -0.599  1.00  0.00           C  
ATOM     97  O   DPR A   7      -3.502   8.453  -1.620  1.00  0.00           O  
ATOM     98  CB  DPR A   7      -5.766   8.278   0.548  1.00  0.00           C  
ATOM     99  CG  DPR A   7      -6.252   7.974   1.928  1.00  0.00           C  
ATOM    100  CD  DPR A   7      -5.208   7.081   2.516  1.00  0.00           C  
ATOM    101  HA  DPR A   7      -3.898   9.402   0.825  1.00  0.00           H  
ATOM    102 1HB  DPR A   7      -6.042   7.498  -0.181  1.00  0.00           H  
ATOM    103 2HB  DPR A   7      -6.166   9.227   0.160  1.00  0.00           H  
ATOM    104 1HG  DPR A   7      -7.244   7.496   1.882  1.00  0.00           H  
ATOM    105 2HG  DPR A   7      -6.380   8.909   2.497  1.00  0.00           H  
ATOM    106 1HD  DPR A   7      -5.406   6.023   2.279  1.00  0.00           H  
ATOM    107 2HD  DPR A   7      -5.199   7.271   3.582  1.00  0.00           H  
ATOM    108  N   DLE A   8      -3.169   6.506  -0.558  1.00  0.00           N  
ATOM    109  CA  DLE A   8      -2.571   5.880  -1.721  1.00  0.00           C  
ATOM    110  C   DLE A   8      -1.249   6.537  -2.023  1.00  0.00           C  
ATOM    111  O   DLE A   8      -0.738   6.407  -3.132  1.00  0.00           O  
ATOM    112  CB  DLE A   8      -2.282   4.416  -1.426  1.00  0.00           C  
ATOM    113  CG  DLE A   8      -3.460   3.493  -1.171  1.00  0.00           C  
ATOM    114  CD1 DLE A   8      -2.897   2.151  -0.721  1.00  0.00           C  
ATOM    115  CD2 DLE A   8      -4.312   3.345  -2.441  1.00  0.00           C  
ATOM    116  H   DLE A   8      -3.196   5.949   0.297  1.00  0.00           H  
ATOM    117  HA  DLE A   8      -3.228   5.995  -2.579  1.00  0.00           H  
ATOM    118 1HB  DLE A   8      -1.624   4.365  -0.582  1.00  0.00           H  
ATOM    119 2HB  DLE A   8      -1.746   4.014  -2.285  1.00  0.00           H  
ATOM    120  HG  DLE A   8      -4.076   3.892  -0.365  1.00  0.00           H  
ATOM    121 1HD1 DLE A   8      -3.714   1.464  -0.510  1.00  0.00           H  
ATOM    122 2HD1 DLE A   8      -2.304   2.299   0.185  1.00  0.00           H  
ATOM    123 3HD1 DLE A   8      -2.266   1.736  -1.504  1.00  0.00           H  
ATOM    124 1HD2 DLE A   8      -5.141   2.667  -2.241  1.00  0.00           H  
ATOM    125 2HD2 DLE A   8      -3.700   2.940  -3.248  1.00  0.00           H  
ATOM    126 3HD2 DLE A   8      -4.711   4.309  -2.741  1.00  0.00           H  
ATOM    127  N   DAL A   9      -0.682   7.247  -1.043  1.00  0.00           N  
ATOM    128  CA  DAL A   9       0.591   7.938  -1.169  1.00  0.00           C  
ATOM    129  C   DAL A   9       0.553   8.955  -2.301  1.00  0.00           C  
ATOM    130  O   DAL A   9       1.586   9.326  -2.857  1.00  0.00           O  
ATOM    131  CB  DAL A   9       0.874   8.664   0.128  1.00  0.00           C  
ATOM    132  H   DAL A   9      -1.161   7.326  -0.139  1.00  0.00           H  
ATOM    133  HA  DAL A   9       1.374   7.208  -1.364  1.00  0.00           H  
ATOM    134 1HB  DAL A   9       1.829   9.175   0.057  1.00  0.00           H  
ATOM    135 2HB  DAL A   9       0.902   7.951   0.946  1.00  0.00           H  
ATOM    136 3HB  DAL A   9       0.082   9.387   0.313  1.00  0.00           H  
ATOM    137  N   DLE A  10      -0.649   9.451  -2.607  1.00  0.00           N  
ATOM    138  CA  DLE A  10      -0.867  10.455  -3.630  1.00  0.00           C  
ATOM    139  C   DLE A  10      -0.874   9.838  -5.029  1.00  0.00           C  
ATOM    140  O   DLE A  10      -0.783  10.554  -6.027  1.00  0.00           O  
ATOM    141  CB  DLE A  10      -2.250  11.055  -3.366  1.00  0.00           C  
ATOM    142  CG  DLE A  10      -2.435  11.793  -1.998  1.00  0.00           C  
ATOM    143  CD1 DLE A  10      -3.898  12.172  -1.846  1.00  0.00           C  
ATOM    144  CD2 DLE A  10      -1.541  13.038  -1.928  1.00  0.00           C  
ATOM    145  H   DLE A  10      -1.473   9.094  -2.119  1.00  0.00           H  
ATOM    146  HA  DLE A  10      -0.082  11.203  -3.576  1.00  0.00           H  
ATOM    147 1HB  DLE A  10      -2.984  10.248  -3.412  1.00  0.00           H  
ATOM    148 2HB  DLE A  10      -2.475  11.762  -4.162  1.00  0.00           H  
ATOM    149  HG  DLE A  10      -2.177  11.115  -1.182  1.00  0.00           H  
ATOM    150 1HD1 DLE A  10      -4.049  12.669  -0.889  1.00  0.00           H  
ATOM    151 2HD1 DLE A  10      -4.510  11.265  -1.883  1.00  0.00           H  
ATOM    152 3HD1 DLE A  10      -4.189  12.841  -2.653  1.00  0.00           H  
ATOM    153 1HD2 DLE A  10      -1.692  13.536  -0.970  1.00  0.00           H  
ATOM    154 2HD2 DLE A  10      -1.802  13.722  -2.736  1.00  0.00           H  
ATOM    155 3HD2 DLE A  10      -0.496  12.757  -2.016  1.00  0.00           H  
ATOM    156  N   DLE A  11      -1.043   8.517  -5.107  1.00  0.00           N  
ATOM    157  CA  DLE A  11      -1.093   7.804  -6.373  1.00  0.00           C  
ATOM    158  C   DLE A  11       0.261   7.134  -6.608  1.00  0.00           C  
ATOM    159  O   DLE A  11       0.780   7.136  -7.725  1.00  0.00           O  
ATOM    160  CB  DLE A  11      -2.169   6.715  -6.275  1.00  0.00           C  
ATOM    161  CG  DLE A  11      -3.613   7.200  -5.961  1.00  0.00           C  
ATOM    162  CD1 DLE A  11      -4.511   5.978  -5.797  1.00  0.00           C  
ATOM    163  CD2 DLE A  11      -4.127   8.119  -7.070  1.00  0.00           C  
ATOM    164  H   DLE A  11      -1.140   7.999  -4.246  1.00  0.00           H  
ATOM    165  HA  DLE A  11      -1.294   8.496  -7.186  1.00  0.00           H  
ATOM    166 1HB  DLE A  11      -1.878   6.022  -5.482  1.00  0.00           H  
ATOM    167 2HB  DLE A  11      -2.191   6.165  -7.215  1.00  0.00           H  
ATOM    168  HG  DLE A  11      -3.614   7.745  -5.012  1.00  0.00           H  
ATOM    169 1HD1 DLE A  11      -5.522   6.301  -5.552  1.00  0.00           H  
ATOM    170 2HD1 DLE A  11      -4.127   5.352  -4.993  1.00  0.00           H  
ATOM    171 3HD1 DLE A  11      -4.528   5.407  -6.724  1.00  0.00           H  
ATOM    172 1HD2 DLE A  11      -5.139   8.443  -6.829  1.00  0.00           H  
ATOM    173 2HD2 DLE A  11      -4.136   7.580  -8.018  1.00  0.00           H  
ATOM    174 3HD2 DLE A  11      -3.489   8.995  -7.157  1.00  0.00           H  
TER                                                                             
CONECT    1    2    9  158                                                      
CONECT    2    1    3    5   10                                                 
CONECT    3    2    4   20                                                      
CONECT    4    3                                                                
CONECT    5    2    6    7   11                                                 
CONECT    6    5    8   12   13                                                 
CONECT    7    5   14   15   16                                                 
CONECT    8    6   17   18   19                                                 
CONECT    9    1                                                                
CONECT   10    2                                                                
CONECT   11    5                                                                
CONECT   12    6                                                                
CONECT   13    6                                                                
CONECT   14    7                                                                
CONECT   15    7                                                                
CONECT   16    7                                                                
CONECT   17    8                                                                
CONECT   18    8                                                                
CONECT   19    8                                                                
CONECT   20    3   21   26                                                      
CONECT   21   20   22   24   27                                                 
CONECT   22   21   23   34                                                      
CONECT   23   22                                                                
CONECT   24   21   25   28   29                                                 
CONECT   25   24   26   30   31                                                 
CONECT   26   20   25   32   33                                                 
CONECT   27   21                                                                
CONECT   28   24                                                                
CONECT   29   24                                                                
CONECT   30   25                                                                
CONECT   31   25                                                                
CONECT   32   26                                                                
CONECT   33   26                                                                
CONECT   34   22   35   42                                                      
CONECT   35   34   36   38   43                                                 
CONECT   36   35   37   56                                                      
CONECT   37   36                                                                
CONECT   38   35   39   44   45                                                 
CONECT   39   38   40   41   46                                                 
CONECT   40   39   47   48   49                                                 
CONECT   41   39   50   51   52                                                 
CONECT   42   34   53   54   55                                                 
CONECT   43   35                                                                
CONECT   44   38                                                                
CONECT   45   38                                                                
CONECT   46   39                                                                
CONECT   47   40                                                                
CONECT   48   40                                                                
CONECT   49   40                                                                
CONECT   50   41                                                                
CONECT   51   41                                                                
CONECT   52   41                                                                
CONECT   53   42                                                                
CONECT   54   42                                                                
CONECT   55   42                                                                
CONECT   56   36   57   61                                                      
CONECT   57   56   58   60   62                                                 
CONECT   58   57   59   66                                                      
CONECT   59   58                                                                
CONECT   60   57   63   64   65                                                 
CONECT   61   56                                                                
CONECT   62   57                                                                
CONECT   63   60                                                                
CONECT   64   60                                                                
CONECT   65   60                                                                
CONECT   66   58   67   72                                                      
CONECT   67   66   68   70   73                                                 
CONECT   68   67   69   80                                                      
CONECT   69   68                                                                
CONECT   70   67   71   74   75                                                 
CONECT   71   70   72   76   77                                                 
CONECT   72   66   71   78   79                                                 
CONECT   73   67                                                                
CONECT   74   70                                                                
CONECT   75   70                                                                
CONECT   76   71                                                                
CONECT   77   71                                                                
CONECT   78   72                                                                
CONECT   79   72                                                                
CONECT   80   68                                                                
CONECT   82   94                                                                
CONECT   94   82   95  100                                                      
CONECT   95   94   96   98  101                                                 
CONECT   96   95   97  108                                                      
CONECT   97   96                                                                
CONECT   98   95   99  102  103                                                 
CONECT   99   98  100  104  105                                                 
CONECT  100   94   99  106  107                                                 
CONECT  101   95                                                                
CONECT  102   98                                                                
CONECT  103   98                                                                
CONECT  104   99                                                                
CONECT  105   99                                                                
CONECT  106  100                                                                
CONECT  107  100                                                                
CONECT  108   96  109  116                                                      
CONECT  109  108  110  112  117                                                 
CONECT  110  109  111  127                                                      
CONECT  111  110                                                                
CONECT  112  109  113  118  119                                                 
CONECT  113  112  114  115  120                                                 
CONECT  114  113  121  122  123                                                 
CONECT  115  113  124  125  126                                                 
CONECT  116  108                                                                
CONECT  117  109                                                                
CONECT  118  112                                                                
CONECT  119  112                                                                
CONECT  120  113                                                                
CONECT  121  114                                                                
CONECT  122  114                                                                
CONECT  123  114                                                                
CONECT  124  115                                                                
CONECT  125  115                                                                
CONECT  126  115                                                                
CONECT  127  110  128  132                                                      
CONECT  128  127  129  131  133                                                 
CONECT  129  128  130  137                                                      
CONECT  130  129                                                                
CONECT  131  128  134  135  136                                                 
CONECT  132  127                                                                
CONECT  133  128                                                                
CONECT  134  131                                                                
CONECT  135  131                                                                
CONECT  136  131                                                                
CONECT  137  129  138  145                                                      
CONECT  138  137  139  141  146                                                 
CONECT  139  138  140  156                                                      
CONECT  140  139                                                                
CONECT  141  138  142  147  148                                                 
CONECT  142  141  143  144  149                                                 
CONECT  143  142  150  151  152                                                 
CONECT  144  142  153  154  155                                                 
CONECT  145  137                                                                
CONECT  146  138                                                                
CONECT  147  141                                                                
CONECT  148  141                                                                
CONECT  149  142                                                                
CONECT  150  143                                                                
CONECT  151  143                                                                
CONECT  152  143                                                                
CONECT  153  144                                                                
CONECT  154  144                                                                
CONECT  155  144                                                                
CONECT  156  139  157  164                                                      
CONECT  157  156  158  160  165                                                 
CONECT  158    1  157  159                                                      
CONECT  159  158                                                                
CONECT  160  157  161  166  167                                                 
CONECT  161  160  162  163  168                                                 
CONECT  162  161  169  170  171                                                 
CONECT  163  161  172  173  174                                                 
CONECT  164  156                                                                
CONECT  165  157                                                                
CONECT  166  160                                                                
CONECT  167  160                                                                
CONECT  168  161                                                                
CONECT  169  162                                                                
CONECT  170  162                                                                
CONECT  171  162                                                                
CONECT  172  163                                                                
CONECT  173  163                                                                
CONECT  174  163                                                                
C6s 0
end_unsatselection_count 0
nme_count 1
nme_count2 1
oversat 0
score -26.116
silent_score -26.116
time 42
total_hbonds -6
