# Supplementary material for: Accurate de novo design of membrane-traversing macrocycles
Source: Cell. 2022 Sep 15;185(19):3520–3532.e26. doi: 10.1016/j.cell.2022.07.019 (PMC9490236; doi:10.1016/j.cell.2022.07.019)
Supplement: Data S2. Amino acid sequences and computational models, related to Figures 1 and 3 [file mmc6.zip › Supplemental_Data_File_2/design_models/11-mers/D11.16.pdb]

HEADER                                            13-FEB-20   XXXX              
EXPDTA    THEORETICAL MODEL                                                     
REMARK 220                                                                      
REMARK 220 EXPERIMENTAL DETAILS                                                 
REMARK 220  EXPERIMENT TYPE                : THEORETICAL MODELLING              
REMARK 220  DATE OF DATA COLLECTION        : 13-FEB-20                          
REMARK 220                                                                      
REMARK 220 REMARK: MODEL GENERATED BY ROSETTA                                   
REMARK 220  VERSION 2019.50.post.dev+96.master.4bb7883abb1                      
LINK         N   LEU A   1                 C   DAL A  11                  1.33  
ATOM      1  N   LEU A   1       2.909  -5.989  14.068  1.00  0.00           N  
ATOM      2  CA  LEU A   1       2.402  -7.321  14.324  1.00  0.00           C  
ATOM      3  C   LEU A   1       3.183  -8.369  13.554  1.00  0.00           C  
ATOM      4  O   LEU A   1       2.798  -9.538  13.513  1.00  0.00           O  
ATOM      5  CB  LEU A   1       0.931  -7.383  13.914  1.00  0.00           C  
ATOM      6  CG  LEU A   1      -0.021  -6.362  14.608  1.00  0.00           C  
ATOM      7  CD1 LEU A   1      -1.410  -6.584  14.067  1.00  0.00           C  
ATOM      8  CD2 LEU A   1       0.022  -6.498  16.131  1.00  0.00           C  
ATOM      9  H   LEU A   1       2.629  -5.509  13.224  1.00  0.00           H  
ATOM     10  HA  LEU A   1       2.512  -7.545  15.382  1.00  0.00           H  
ATOM     11 1HB  LEU A   1       0.869  -7.217  12.841  1.00  0.00           H  
ATOM     12 2HB  LEU A   1       0.555  -8.385  14.124  1.00  0.00           H  
ATOM     13  HG  LEU A   1       0.278  -5.350  14.341  1.00  0.00           H  
ATOM     14 1HD1 LEU A   1      -2.091  -5.881  14.520  1.00  0.00           H  
ATOM     15 2HD1 LEU A   1      -1.407  -6.450  12.986  1.00  0.00           H  
ATOM     16 3HD1 LEU A   1      -1.735  -7.596  14.307  1.00  0.00           H  
ATOM     17 1HD2 LEU A   1      -0.660  -5.770  16.571  1.00  0.00           H  
ATOM     18 2HD2 LEU A   1      -0.286  -7.505  16.418  1.00  0.00           H  
ATOM     19 3HD2 LEU A   1       1.027  -6.308  16.503  1.00  0.00           H  
ATOM     20  N   DPH A   2       4.285  -7.955  12.940  1.00  0.00           N  
ATOM     21  CA  DPH A   2       5.087  -8.850  12.110  1.00  0.00           C  
ATOM     22  C   DPH A   2       5.380  -8.273  10.697  1.00  0.00           C  
ATOM     23  O   DPH A   2       6.557  -8.334  10.315  1.00  0.00           O  
ATOM     24  CB  DPH A   2       6.409  -9.100  12.817  1.00  0.00           C  
ATOM     25  CG  DPH A   2       6.235  -9.642  14.187  1.00  0.00           C  
ATOM     26  CD1 DPH A   2       6.289  -8.778  15.276  1.00  0.00           C  
ATOM     27  CD2 DPH A   2       6.007 -10.986  14.412  1.00  0.00           C  
ATOM     28  CE1 DPH A   2       6.118  -9.250  16.554  1.00  0.00           C  
ATOM     29  CE2 DPH A   2       5.837 -11.463  15.696  1.00  0.00           C  
ATOM     30  CZ  DPH A   2       5.892 -10.593  16.767  1.00  0.00           C  
ATOM     31  H   DPH A   2       4.619  -7.002  13.115  1.00  0.00           H  
ATOM     32  HA  DPH A   2       4.554  -9.794  11.996  1.00  0.00           H  
ATOM     33 1HB  DPH A   2       6.963  -8.157  12.889  1.00  0.00           H  
ATOM     34 2HB  DPH A   2       7.012  -9.799  12.243  1.00  0.00           H  
ATOM     35  HD1 DPH A   2       6.461  -7.711  15.105  1.00  0.00           H  
ATOM     36  HD2 DPH A   2       5.958 -11.673  13.565  1.00  0.00           H  
ATOM     37  HE1 DPH A   2       6.158  -8.558  17.396  1.00  0.00           H  
ATOM     38  HE2 DPH A   2       5.654 -12.523  15.865  1.00  0.00           H  
ATOM     39  HZ  DPH A   2       5.756 -10.970  17.780  1.00  0.00           H  
ATOM     40  N   LEU A   3       4.368  -7.695   9.907  1.00  0.00           N  
ATOM     41  CA  LEU A   3       4.721  -7.053   8.589  1.00  0.00           C  
ATOM     42  C   LEU A   3       4.310  -5.533   8.723  1.00  0.00           C  
ATOM     43  O   LEU A   3       3.373  -5.095   8.033  1.00  0.00           O  
ATOM     44  CB  LEU A   3       3.982  -7.760   7.386  1.00  0.00           C  
ATOM     45  CG  LEU A   3       4.227  -9.368   7.195  1.00  0.00           C  
ATOM     46  CD1 LEU A   3       3.276  -9.909   6.061  1.00  0.00           C  
ATOM     47  CD2 LEU A   3       5.738  -9.669   6.869  1.00  0.00           C  
ATOM     48  CN  LEU A   3       2.915  -7.648  10.337  1.00  0.00           C  
ATOM     49  HA  LEU A   3       5.791  -7.118   8.371  1.00  0.00           H  
ATOM     50 1HB  LEU A   3       2.908  -7.591   7.458  1.00  0.00           H  
ATOM     51 2HB  LEU A   3       4.310  -7.269   6.459  1.00  0.00           H  
ATOM     52  HG  LEU A   3       3.958  -9.885   8.130  1.00  0.00           H  
ATOM     53 1HD1 LEU A   3       3.410 -10.988   5.945  1.00  0.00           H  
ATOM     54 2HD1 LEU A   3       2.232  -9.713   6.321  1.00  0.00           H  
ATOM     55 3HD1 LEU A   3       3.503  -9.421   5.108  1.00  0.00           H  
ATOM     56 1HD2 LEU A   3       5.889 -10.746   6.761  1.00  0.00           H  
ATOM     57 2HD2 LEU A   3       6.039  -9.175   5.940  1.00  0.00           H  
ATOM     58 3HD2 LEU A   3       6.378  -9.313   7.683  1.00  0.00           H  
ATOM     59 1HN  LEU A   3       2.219  -7.437   9.537  1.00  0.00           H  
ATOM     60 2HN  LEU A   3       2.609  -8.588  10.775  1.00  0.00           H  
ATOM     61 3HN  LEU A   3       2.796  -6.857  11.065  1.00  0.00           H  
ATOM     62  N   DAL A   4       4.995  -4.696   9.634  1.00  0.00           N  
ATOM     63  CA  DAL A   4       4.460  -3.303   9.879  1.00  0.00           C  
ATOM     64  C   DAL A   4       3.030  -3.369  10.568  1.00  0.00           C  
ATOM     65  O   DAL A   4       2.768  -4.314  11.352  1.00  0.00           O  
ATOM     66  CB  DAL A   4       5.368  -2.374  10.726  1.00  0.00           C  
ATOM     67  CN  DAL A   4       6.122  -5.212  10.507  1.00  0.00           C  
ATOM     68  HA  DAL A   4       4.396  -2.839   8.895  1.00  0.00           H  
ATOM     69 1HB  DAL A   4       4.930  -1.383  10.797  1.00  0.00           H  
ATOM     70 2HB  DAL A   4       6.345  -2.273  10.258  1.00  0.00           H  
ATOM     71 3HB  DAL A   4       5.499  -2.770  11.740  1.00  0.00           H  
ATOM     72 1HN  DAL A   4       5.740  -5.643  11.420  1.00  0.00           H  
ATOM     73 2HN  DAL A   4       6.817  -4.449  10.785  1.00  0.00           H  
ATOM     74 3HN  DAL A   4       6.715  -5.945   9.988  1.00  0.00           H  
ATOM     75  N   DPR A   5       2.072  -2.384  10.282  1.00  0.00           N  
ATOM     76  CA  DPR A   5       0.714  -2.259  10.849  1.00  0.00           C  
ATOM     77  C   DPR A   5       0.766  -2.048  12.367  1.00  0.00           C  
ATOM     78  O   DPR A   5       1.848  -1.807  12.894  1.00  0.00           O  
ATOM     79  CB  DPR A   5       0.151  -0.993  10.168  1.00  0.00           C  
ATOM     80  CG  DPR A   5       0.970  -0.784   8.933  1.00  0.00           C  
ATOM     81  CD  DPR A   5       2.340  -1.255   9.278  1.00  0.00           C  
ATOM     82  HA  DPR A   5       0.146  -3.157  10.576  1.00  0.00           H  
ATOM     83 1HB  DPR A   5       0.213  -0.137  10.869  1.00  0.00           H  
ATOM     84 2HB  DPR A   5      -0.910  -1.131   9.924  1.00  0.00           H  
ATOM     85 1HG  DPR A   5       0.952   0.281   8.647  1.00  0.00           H  
ATOM     86 2HG  DPR A   5       0.535  -1.346   8.093  1.00  0.00           H  
ATOM     87 1HD  DPR A   5       2.932  -0.456   9.738  1.00  0.00           H  
ATOM     88 2HD  DPR A   5       2.774  -1.610   8.337  1.00  0.00           H  
ATOM     89  N   DPR A   6      -0.356  -2.129  13.094  1.00  0.00           N  
ATOM     90  CA  DPR A   6      -0.362  -1.996  14.523  1.00  0.00           C  
ATOM     91  C   DPR A   6       0.264  -0.646  14.891  1.00  0.00           C  
ATOM     92  O   DPR A   6       0.252   0.229  14.020  1.00  0.00           O  
ATOM     93  CB  DPR A   6      -1.857  -2.034  14.870  1.00  0.00           C  
ATOM     94  CG  DPR A   6      -2.499  -2.756  13.702  1.00  0.00           C  
ATOM     95  CD  DPR A   6      -1.673  -2.366  12.489  1.00  0.00           C  
ATOM     96  HA  DPR A   6       0.162  -2.861  14.937  1.00  0.00           H  
ATOM     97 1HB  DPR A   6      -2.240  -1.007  15.009  1.00  0.00           H  
ATOM     98 2HB  DPR A   6      -2.010  -2.563  15.821  1.00  0.00           H  
ATOM     99 1HG  DPR A   6      -3.552  -2.447  13.607  1.00  0.00           H  
ATOM    100 2HG  DPR A   6      -2.508  -3.820  13.875  1.00  0.00           H  
ATOM    101 1HD  DPR A   6      -2.059  -1.448  12.025  1.00  0.00           H  
ATOM    102 2HD  DPR A   6      -1.662  -3.213  11.800  1.00  0.00           H  
ATOM    103  N   DLE A   7       0.796  -0.429  16.159  1.00  0.00           N  
ATOM    104  CA  DLE A   7       1.383   0.907  16.559  1.00  0.00           C  
ATOM    105  C   DLE A   7       2.617   1.420  15.726  1.00  0.00           C  
ATOM    106  O   DLE A   7       3.300   2.336  16.211  1.00  0.00           O  
ATOM    107  CB  DLE A   7       0.264   2.019  16.543  1.00  0.00           C  
ATOM    108  CG  DLE A   7      -1.015   1.814  17.554  1.00  0.00           C  
ATOM    109  CD1 DLE A   7      -2.108   2.895  17.236  1.00  0.00           C  
ATOM    110  CD2 DLE A   7      -0.553   1.894  19.069  1.00  0.00           C  
ATOM    111  CN  DLE A   7       0.686  -1.463  17.255  1.00  0.00           C  
ATOM    112  HA  DLE A   7       1.754   0.850  17.589  1.00  0.00           H  
ATOM    113 1HB  DLE A   7      -0.123   2.122  15.523  1.00  0.00           H  
ATOM    114 2HB  DLE A   7       0.722   2.986  16.805  1.00  0.00           H  
ATOM    115  HG  DLE A   7      -1.466   0.826  17.368  1.00  0.00           H  
ATOM    116 1HD1 DLE A   7      -2.977   2.751  17.883  1.00  0.00           H  
ATOM    117 2HD1 DLE A   7      -2.432   2.808  16.194  1.00  0.00           H  
ATOM    118 3HD1 DLE A   7      -1.709   3.901  17.399  1.00  0.00           H  
ATOM    119 1HD2 DLE A   7      -1.413   1.746  19.728  1.00  0.00           H  
ATOM    120 2HD2 DLE A   7      -0.109   2.872  19.281  1.00  0.00           H  
ATOM    121 3HD2 DLE A   7       0.181   1.122  19.287  1.00  0.00           H  
ATOM    122 1HN  DLE A   7       1.249  -1.221  18.149  1.00  0.00           H  
ATOM    123 2HN  DLE A   7      -0.349  -1.573  17.551  1.00  0.00           H  
ATOM    124 3HN  DLE A   7       1.049  -2.420  16.911  1.00  0.00           H  
ATOM    125  N   DVA A   8       2.925   0.857  14.518  1.00  0.00           N  
ATOM    126  CA  DVA A   8       4.018   1.310  13.637  1.00  0.00           C  
ATOM    127  C   DVA A   8       5.176   0.323  13.505  1.00  0.00           C  
ATOM    128  O   DVA A   8       4.935  -0.796  13.098  1.00  0.00           O  
ATOM    129  CB  DVA A   8       3.432   1.503  12.224  1.00  0.00           C  
ATOM    130  CG1 DVA A   8       4.513   1.915  11.222  1.00  0.00           C  
ATOM    131  CG2 DVA A   8       2.330   2.536  12.283  1.00  0.00           C  
ATOM    132  H   DVA A   8       2.340   0.098  14.139  1.00  0.00           H  
ATOM    133  HA  DVA A   8       4.373   2.271  13.994  1.00  0.00           H  
ATOM    134  HB  DVA A   8       3.007   0.552  11.890  1.00  0.00           H  
ATOM    135 1HG1 DVA A   8       4.059   2.030  10.239  1.00  0.00           H  
ATOM    136 2HG1 DVA A   8       5.290   1.159  11.161  1.00  0.00           H  
ATOM    137 3HG1 DVA A   8       4.953   2.862  11.528  1.00  0.00           H  
ATOM    138 1HG2 DVA A   8       1.894   2.656  11.293  1.00  0.00           H  
ATOM    139 2HG2 DVA A   8       2.740   3.485  12.620  1.00  0.00           H  
ATOM    140 3HG2 DVA A   8       1.556   2.210  12.977  1.00  0.00           H  
ATOM    141  N   PRO A   9       6.453   0.696  13.746  1.00  0.00           N  
ATOM    142  CA  PRO A   9       7.579  -0.200  13.554  1.00  0.00           C  
ATOM    143  C   PRO A   9       7.371  -1.448  14.392  1.00  0.00           C  
ATOM    144  O   PRO A   9       6.661  -1.382  15.397  1.00  0.00           O  
ATOM    145  CB  PRO A   9       8.771   0.627  14.049  1.00  0.00           C  
ATOM    146  CG  PRO A   9       8.316   2.072  13.914  1.00  0.00           C  
ATOM    147  CD  PRO A   9       6.813   2.051  14.195  1.00  0.00           C  
ATOM    148  HA  PRO A   9       7.644  -0.418  12.482  1.00  0.00           H  
ATOM    149 1HB  PRO A   9       9.020   0.352  15.087  1.00  0.00           H  
ATOM    150 2HB  PRO A   9       9.662   0.414  13.441  1.00  0.00           H  
ATOM    151 1HG  PRO A   9       8.871   2.706  14.625  1.00  0.00           H  
ATOM    152 2HG  PRO A   9       8.552   2.449  12.907  1.00  0.00           H  
ATOM    153 1HD  PRO A   9       6.570   2.190  15.263  1.00  0.00           H  
ATOM    154 2HD  PRO A   9       6.373   2.825  13.558  1.00  0.00           H  
ATOM    155  N   DPR A  10       8.022  -2.592  14.076  1.00  0.00           N  
ATOM    156  CA  DPR A  10       7.914  -3.867  14.783  1.00  0.00           C  
ATOM    157  C   DPR A  10       6.562  -4.475  14.416  1.00  0.00           C  
ATOM    158  O   DPR A  10       6.457  -5.506  13.740  1.00  0.00           O  
ATOM    159  CB  DPR A  10       9.098  -4.661  14.227  1.00  0.00           C  
ATOM    160  CG  DPR A  10       9.254  -4.158  12.816  1.00  0.00           C  
ATOM    161  CD  DPR A  10       8.895  -2.656  12.884  1.00  0.00           C  
ATOM    162  HA  DPR A  10       8.002  -3.706  15.868  1.00  0.00           H  
ATOM    163 1HB  DPR A  10       8.882  -5.742  14.272  1.00  0.00           H  
ATOM    164 2HB  DPR A  10       9.994  -4.488  14.843  1.00  0.00           H  
ATOM    165 1HG  DPR A  10       8.612  -4.735  12.152  1.00  0.00           H  
ATOM    166 2HG  DPR A  10      10.288  -4.326  12.474  1.00  0.00           H  
ATOM    167 1HD  DPR A  10       8.342  -2.404  11.971  1.00  0.00           H  
ATOM    168 2HD  DPR A  10       9.792  -2.038  13.016  1.00  0.00           H  
ATOM    169  N   DAL A  11       5.542  -3.762  14.837  1.00  0.00           N  
ATOM    170  CA  DAL A  11       4.177  -4.020  14.532  1.00  0.00           C  
ATOM    171  C   DAL A  11       3.733  -5.381  14.914  1.00  0.00           C  
ATOM    172  O   DAL A  11       4.120  -5.898  15.962  1.00  0.00           O  
ATOM    173  CB  DAL A  11       3.293  -3.022  15.219  1.00  0.00           C  
ATOM    174  H   DAL A  11       5.774  -2.973  15.424  1.00  0.00           H  
ATOM    175  HA  DAL A  11       4.055  -3.912  13.455  1.00  0.00           H  
ATOM    176 1HB  DAL A  11       2.291  -3.231  14.933  1.00  0.00           H  
ATOM    177 2HB  DAL A  11       3.570  -2.014  14.907  1.00  0.00           H  
ATOM    178 3HB  DAL A  11       3.401  -3.116  16.293  1.00  0.00           H  
TER                                                                             
CONECT    1  171                                                                
CONECT    3   20                                                                
CONECT   20    3   21   31                                                      
CONECT   21   20   22   24   32                                                 
CONECT   22   21   23   40                                                      
CONECT   23   22                                                                
CONECT   24   21   25   33   34                                                 
CONECT   25   24   26   27                                                      
CONECT   26   25   28   35                                                      
CONECT   27   25   29   36                                                      
CONECT   28   26   30   37                                                      
CONECT   29   27   30   38                                                      
CONECT   30   28   29   39                                                      
CONECT   31   20                                                                
CONECT   32   21                                                                
CONECT   33   24                                                                
CONECT   34   24                                                                
CONECT   35   26                                                                
CONECT   36   27                                                                
CONECT   37   28                                                                
CONECT   38   29                                                                
CONECT   39   30                                                                
CONECT   40   22   41   48                                                      
CONECT   41   40   42   44   49                                                 
CONECT   42   41   43   62                                                      
CONECT   43   42                                                                
CONECT   44   41   45   50   51                                                 
CONECT   45   44   46   47   52                                                 
CONECT   46   45   53   54   55                                                 
CONECT   47   45   56   57   58                                                 
CONECT   48   40   59   60   61                                                 
CONECT   49   41                                                                
CONECT   50   44                                                                
CONECT   51   44                                                                
CONECT   52   45                                                                
CONECT   53   46                                                                
CONECT   54   46                                                                
CONECT   55   46                                                                
CONECT   56   47                                                                
CONECT   57   47                                                                
CONECT   58   47                                                                
CONECT   59   48                                                                
CONECT   60   48                                                                
CONECT   61   48                                                                
CONECT   62   42   63   67                                                      
CONECT   63   62   64   66   68                                                 
CONECT   64   63   65   75                                                      
CONECT   65   64                                                                
CONECT   66   63   69   70   71                                                 
CONECT   67   62   72   73   74                                                 
CONECT   68   63                                                                
CONECT   69   66                                                                
CONECT   70   66                                                                
CONECT   71   66                                                                
CONECT   72   67                                                                
CONECT   73   67                                                                
CONECT   74   67                                                                
CONECT   75   64   76   81                                                      
CONECT   76   75   77   79   82                                                 
CONECT   77   76   78   89                                                      
CONECT   78   77                                                                
CONECT   79   76   80   83   84                                                 
CONECT   80   79   81   85   86                                                 
CONECT   81   75   80   87   88                                                 
CONECT   82   76                                                                
CONECT   83   79                                                                
CONECT   84   79                                                                
CONECT   85   80                                                                
CONECT   86   80                                                                
CONECT   87   81                                                                
CONECT   88   81                                                                
CONECT   89   77   90   95                                                      
CONECT   90   89   91   93   96                                                 
CONECT   91   90   92  103                                                      
CONECT   92   91                                                                
CONECT   93   90   94   97   98                                                 
CONECT   94   93   95   99  100                                                 
CONECT   95   89   94  101  102                                                 
CONECT   96   90                                                                
CONECT   97   93                                                                
CONECT   98   93                                                                
CONECT   99   94                                                                
CONECT  100   94                                                                
CONECT  101   95                                                                
CONECT  102   95                                                                
CONECT  103   91  104  111                                                      
CONECT  104  103  105  107  112                                                 
CONECT  105  104  106  125                                                      
CONECT  106  105                                                                
CONECT  107  104  108  113  114                                                 
CONECT  108  107  109  110  115                                                 
CONECT  109  108  116  117  118                                                 
CONECT  110  108  119  120  121                                                 
CONECT  111  103  122  123  124                                                 
CONECT  112  104                                                                
CONECT  113  107                                                                
CONECT  114  107                                                                
CONECT  115  108                                                                
CONECT  116  109                                                                
CONECT  117  109                                                                
CONECT  118  109                                                                
CONECT  119  110                                                                
CONECT  120  110                                                                
CONECT  121  110                                                                
CONECT  122  111                                                                
CONECT  123  111                                                                
CONECT  124  111                                                                
CONECT  125  105  126  132                                                      
CONECT  126  125  127  129  133                                                 
CONECT  127  126  128  141                                                      
CONECT  128  127                                                                
CONECT  129  126  130  131  134                                                 
CONECT  130  129  135  136  137                                                 
CONECT  131  129  138  139  140                                                 
CONECT  132  125                                                                
CONECT  133  126                                                                
CONECT  134  129                                                                
CONECT  135  130                                                                
CONECT  136  130                                                                
CONECT  137  130                                                                
CONECT  138  131                                                                
CONECT  139  131                                                                
CONECT  140  131                                                                
CONECT  141  127                                                                
CONECT  143  155                                                                
CONECT  155  143  156  161                                                      
CONECT  156  155  157  159  162                                                 
CONECT  157  156  158  169                                                      
CONECT  158  157                                                                
CONECT  159  156  160  163  164                                                 
CONECT  160  159  161  165  166                                                 
CONECT  161  155  160  167  168                                                 
CONECT  162  156                                                                
CONECT  163  159                                                                
CONECT  164  159                                                                
CONECT  165  160                                                                
CONECT  166  160                                                                
CONECT  167  161                                                                
CONECT  168  161                                                                
CONECT  169  157  170  174                                                      
CONECT  170  169  171  173  175                                                 
CONECT  171    1  170  172                                                      
CONECT  172  171                                                                
CONECT  173  170  176  177  178                                                 
CONECT  174  169                                                                
CONECT  175  170                                                                
CONECT  176  173                                                                
CONECT  177  173                                                                
CONECT  178  173                                                                
C6s 0
end_unsatselection_count 0
nme_count 3
nme_count2 3
oversat 0
score -8.206
silent_score -8.206
time 48
total_hbonds -3
