# Supplementary material for: Accurate de novo design of membrane-traversing macrocycles
Source: Cell. 2022 Sep 15;185(19):3520–3532.e26. doi: 10.1016/j.cell.2022.07.019 (PMC9490236; doi:10.1016/j.cell.2022.07.019)
Supplement: Data S2. Amino acid sequences and computational models, related to Figures 1 and 3 [file mmc6.zip › Supplemental_Data_File_2/design_models/11-mers/D11.1.pdb]

ATOM      1  N   DIL A   1       0.000   0.000   0.000  1.00  0.00           N  
ATOM      2  CA  DIL A   1       1.458   0.000   0.000  1.00  0.00           C  
ATOM      3  C   DIL A   1       2.009   1.420   0.000  1.00  0.00           C  
ATOM      4  O   DIL A   1       1.946   2.120   1.010  1.00  0.00           O  
ATOM      5  CB  DIL A   1       2.007  -0.764   1.218  1.00  0.00           C  
ATOM      6  CG1 DIL A   1       1.482  -2.202   1.228  1.00  0.00           C  
ATOM      7  CG2 DIL A   1       3.528  -0.750   1.214  1.00  0.00           C  
ATOM      8  CD1 DIL A   1       1.732  -2.935   2.526  1.00  0.00           C  
ATOM      9  H   DIL A   1      -0.492   0.339   0.814  1.00  0.00           H  
ATOM     10  HA  DIL A   1       1.804  -0.509  -0.900  1.00  0.00           H  
ATOM     11  HB  DIL A   1       1.651  -0.293   2.134  1.00  0.00           H  
ATOM     12 1HG1 DIL A   1       1.951  -2.766   0.422  1.00  0.00           H  
ATOM     13 2HG1 DIL A   1       0.408  -2.199   1.041  1.00  0.00           H  
ATOM     14 1HG2 DIL A   1       3.900  -1.295   2.082  1.00  0.00           H  
ATOM     15 2HG2 DIL A   1       3.882   0.280   1.254  1.00  0.00           H  
ATOM     16 3HG2 DIL A   1       3.894  -1.224   0.304  1.00  0.00           H  
ATOM     17 1HD1 DIL A   1       1.331  -3.947   2.456  1.00  0.00           H  
ATOM     18 2HD1 DIL A   1       1.240  -2.406   3.343  1.00  0.00           H  
ATOM     19 3HD1 DIL A   1       2.803  -2.982   2.717  1.00  0.00           H  
ATOM     20  N   DPR A   2       2.549   1.840  -1.139  1.00  0.00           N  
ATOM     21  CA  DPR A   2       2.935   3.232  -1.337  1.00  0.00           C  
ATOM     22  C   DPR A   2       3.974   3.665  -0.311  1.00  0.00           C  
ATOM     23  O   DPR A   2       5.079   3.124  -0.265  1.00  0.00           O  
ATOM     24  CB  DPR A   2       3.509   3.232  -2.757  1.00  0.00           C  
ATOM     25  CG  DPR A   2       2.754   2.152  -3.457  1.00  0.00           C  
ATOM     26  CD  DPR A   2       2.600   1.072  -2.419  1.00  0.00           C  
ATOM     27  HA  DPR A   2       2.041   3.869  -1.273  1.00  0.00           H  
ATOM     28 1HB  DPR A   2       4.592   3.044  -2.726  1.00  0.00           H  
ATOM     29 2HB  DPR A   2       3.367   4.220  -3.220  1.00  0.00           H  
ATOM     30 1HG  DPR A   2       3.311   1.813  -4.342  1.00  0.00           H  
ATOM     31 2HG  DPR A   2       1.788   2.537  -3.816  1.00  0.00           H  
ATOM     32 1HD  DPR A   2       3.473   0.406  -2.450  1.00  0.00           H  
ATOM     33 2HD  DPR A   2       1.675   0.509  -2.612  1.00  0.00           H  
ATOM     34  N   LEU A   3       3.614   4.647   0.510  1.00  0.00           N  
ATOM     35  CA  LEU A   3       4.595   5.386   1.296  1.00  0.00           C  
ATOM     36  C   LEU A   3       4.887   4.681   2.615  1.00  0.00           C  
ATOM     37  O   LEU A   3       5.808   5.059   3.340  1.00  0.00           O  
ATOM     38  CB  LEU A   3       4.091   6.808   1.569  1.00  0.00           C  
ATOM     39  CG  LEU A   3       3.748   7.643   0.329  1.00  0.00           C  
ATOM     40  CD1 LEU A   3       3.059   8.931   0.757  1.00  0.00           C  
ATOM     41  CD2 LEU A   3       5.020   7.937  -0.453  1.00  0.00           C  
ATOM     42  H   LEU A   3       2.637   4.885   0.592  1.00  0.00           H  
ATOM     43  HA  LEU A   3       5.530   5.423   0.736  1.00  0.00           H  
ATOM     44 1HB  LEU A   3       3.196   6.747   2.185  1.00  0.00           H  
ATOM     45 2HB  LEU A   3       4.856   7.346   2.130  1.00  0.00           H  
ATOM     46  HG  LEU A   3       3.054   7.088  -0.303  1.00  0.00           H  
ATOM     47 1HD1 LEU A   3       2.815   9.524  -0.124  1.00  0.00           H  
ATOM     48 2HD1 LEU A   3       2.143   8.691   1.297  1.00  0.00           H  
ATOM     49 3HD1 LEU A   3       3.724   9.501   1.405  1.00  0.00           H  
ATOM     50 1HD2 LEU A   3       4.776   8.529  -1.335  1.00  0.00           H  
ATOM     51 2HD2 LEU A   3       5.714   8.494   0.177  1.00  0.00           H  
ATOM     52 3HD2 LEU A   3       5.482   6.999  -0.762  1.00  0.00           H  
ATOM     53  N   DLE A   4       4.099   3.657   2.921  1.00  0.00           N  
ATOM     54  CA  DLE A   4       4.190   2.976   4.206  1.00  0.00           C  
ATOM     55  C   DLE A   4       3.181   3.536   5.199  1.00  0.00           C  
ATOM     56  O   DLE A   4       1.971   3.428   4.996  1.00  0.00           O  
ATOM     57  CB  DLE A   4       3.959   1.471   4.027  1.00  0.00           C  
ATOM     58  CG  DLE A   4       4.032   0.629   5.307  1.00  0.00           C  
ATOM     59  CD1 DLE A   4       5.463   0.615   5.826  1.00  0.00           C  
ATOM     60  CD2 DLE A   4       3.541  -0.782   5.016  1.00  0.00           C  
ATOM     61  H   DLE A   4       3.419   3.341   2.244  1.00  0.00           H  
ATOM     62  HA  DLE A   4       5.188   3.140   4.614  1.00  0.00           H  
ATOM     63 1HB  DLE A   4       4.706   1.085   3.334  1.00  0.00           H  
ATOM     64 2HB  DLE A   4       2.974   1.320   3.586  1.00  0.00           H  
ATOM     65  HG  DLE A   4       3.403   1.080   6.075  1.00  0.00           H  
ATOM     66 1HD1 DLE A   4       5.515   0.017   6.736  1.00  0.00           H  
ATOM     67 2HD1 DLE A   4       5.782   1.634   6.044  1.00  0.00           H  
ATOM     68 3HD1 DLE A   4       6.119   0.183   5.071  1.00  0.00           H  
ATOM     69 1HD2 DLE A   4       3.592  -1.380   5.926  1.00  0.00           H  
ATOM     70 2HD2 DLE A   4       4.170  -1.234   4.249  1.00  0.00           H  
ATOM     71 3HD2 DLE A   4       2.510  -0.743   4.664  1.00  0.00           H  
ATOM     72  N   DPR A   5       3.683   4.134   6.274  1.00  0.00           N  
ATOM     73  CA  DPR A   5       2.825   4.696   7.310  1.00  0.00           C  
ATOM     74  C   DPR A   5       1.826   3.664   7.817  1.00  0.00           C  
ATOM     75  O   DPR A   5       2.098   2.464   7.804  1.00  0.00           O  
ATOM     76  CB  DPR A   5       3.821   5.101   8.400  1.00  0.00           C  
ATOM     77  CG  DPR A   5       5.073   5.416   7.654  1.00  0.00           C  
ATOM     78  CD  DPR A   5       5.127   4.382   6.561  1.00  0.00           C  
ATOM     79  HA  DPR A   5       2.302   5.576   6.907  1.00  0.00           H  
ATOM     80 1HB  DPR A   5       3.948   4.278   9.119  1.00  0.00           H  
ATOM     81 2HB  DPR A   5       3.432   5.962   8.964  1.00  0.00           H  
ATOM     82 1HG  DPR A   5       5.940   5.365   8.329  1.00  0.00           H  
ATOM     83 2HG  DPR A   5       5.034   6.444   7.264  1.00  0.00           H  
ATOM     84 1HD  DPR A   5       5.626   3.477   6.936  1.00  0.00           H  
ATOM     85 2HD  DPR A   5       5.666   4.792   5.694  1.00  0.00           H  
ATOM     86  N   LEU A   6       0.668   4.139   8.264  1.00  0.00           N  
ATOM     87  CA  LEU A   6      -0.485   3.273   8.476  1.00  0.00           C  
ATOM     88  C   LEU A   6      -1.321   3.149   7.209  1.00  0.00           C  
ATOM     89  O   LEU A   6      -2.545   3.277   7.247  1.00  0.00           O  
ATOM     90  CB  LEU A   6      -1.353   3.815   9.618  1.00  0.00           C  
ATOM     91  CG  LEU A   6      -2.451   2.872  10.126  1.00  0.00           C  
ATOM     92  CD1 LEU A   6      -1.965   1.432  10.037  1.00  0.00           C  
ATOM     93  CD2 LEU A   6      -2.815   3.239  11.557  1.00  0.00           C  
ATOM     94  CN  LEU A   6       0.548   5.555   8.548  1.00  0.00           C  
ATOM     95  HA  LEU A   6      -0.125   2.279   8.747  1.00  0.00           H  
ATOM     96 1HB  LEU A   6      -0.707   4.055  10.462  1.00  0.00           H  
ATOM     97 2HB  LEU A   6      -1.834   4.734   9.283  1.00  0.00           H  
ATOM     98  HG  LEU A   6      -3.333   2.966   9.492  1.00  0.00           H  
ATOM     99 1HD1 LEU A   6      -2.745   0.761  10.397  1.00  0.00           H  
ATOM    100 2HD1 LEU A   6      -1.730   1.190   9.000  1.00  0.00           H  
ATOM    101 3HD1 LEU A   6      -1.072   1.311  10.649  1.00  0.00           H  
ATOM    102 1HD2 LEU A   6      -3.596   2.569  11.917  1.00  0.00           H  
ATOM    103 2HD2 LEU A   6      -1.934   3.144  12.192  1.00  0.00           H  
ATOM    104 3HD2 LEU A   6      -3.176   4.267  11.588  1.00  0.00           H  
ATOM    105 1HN  LEU A   6      -0.063   6.063   7.812  1.00  0.00           H  
ATOM    106 2HN  LEU A   6       0.099   5.696   9.521  1.00  0.00           H  
ATOM    107 3HN  LEU A   6       1.537   5.994   8.550  1.00  0.00           H  
ATOM    108  N   DPH A   7      -0.655   2.900   6.087  1.00  0.00           N  
ATOM    109  CA  DPH A   7      -1.343   2.630   4.831  1.00  0.00           C  
ATOM    110  C   DPH A   7      -1.548   3.910   4.030  1.00  0.00           C  
ATOM    111  O   DPH A   7      -2.659   4.210   3.594  1.00  0.00           O  
ATOM    112  CB  DPH A   7      -0.555   1.620   3.995  1.00  0.00           C  
ATOM    113  CG  DPH A   7      -0.634   0.213   4.513  1.00  0.00           C  
ATOM    114  CD1 DPH A   7       0.098  -0.174   5.627  1.00  0.00           C  
ATOM    115  CD2 DPH A   7      -1.439  -0.728   3.889  1.00  0.00           C  
ATOM    116  CE1 DPH A   7       0.026  -1.469   6.104  1.00  0.00           C  
ATOM    117  CE2 DPH A   7      -1.512  -2.023   4.364  1.00  0.00           C  
ATOM    118  CZ  DPH A   7      -0.779  -2.394   5.473  1.00  0.00           C  
ATOM    119  H   DPH A   7       0.355   2.897   6.106  1.00  0.00           H  
ATOM    120  HA  DPH A   7      -2.327   2.217   5.056  1.00  0.00           H  
ATOM    121 1HB  DPH A   7       0.494   1.913   3.965  1.00  0.00           H  
ATOM    122 2HB  DPH A   7      -0.926   1.627   2.971  1.00  0.00           H  
ATOM    123  HD1 DPH A   7       0.735   0.557   6.125  1.00  0.00           H  
ATOM    124  HD2 DPH A   7      -2.019  -0.435   3.013  1.00  0.00           H  
ATOM    125  HE1 DPH A   7       0.605  -1.759   6.980  1.00  0.00           H  
ATOM    126  HE2 DPH A   7      -2.149  -2.753   3.863  1.00  0.00           H  
ATOM    127  HZ  DPH A   7      -0.837  -3.414   5.849  1.00  0.00           H  
ATOM    128  N   LEU A   8      -0.469   4.662   3.840  1.00  0.00           N  
ATOM    129  CA  LEU A   8      -0.523   5.895   3.064  1.00  0.00           C  
ATOM    130  C   LEU A   8       0.071   5.699   1.675  1.00  0.00           C  
ATOM    131  O   LEU A   8       1.099   5.041   1.517  1.00  0.00           O  
ATOM    132  CB  LEU A   8       0.230   7.014   3.794  1.00  0.00           C  
ATOM    133  CG  LEU A   8      -0.294   7.367   5.192  1.00  0.00           C  
ATOM    134  CD1 LEU A   8       0.661   8.345   5.862  1.00  0.00           C  
ATOM    135  CD2 LEU A   8      -1.691   7.958   5.077  1.00  0.00           C  
ATOM    136  H   LEU A   8       0.410   4.372   4.243  1.00  0.00           H  
ATOM    137  HA  LEU A   8      -1.566   6.189   2.954  1.00  0.00           H  
ATOM    138 1HB  LEU A   8       1.274   6.721   3.896  1.00  0.00           H  
ATOM    139 2HB  LEU A   8       0.186   7.918   3.186  1.00  0.00           H  
ATOM    140  HG  LEU A   8      -0.331   6.465   5.805  1.00  0.00           H  
ATOM    141 1HD1 LEU A   8       0.289   8.596   6.855  1.00  0.00           H  
ATOM    142 2HD1 LEU A   8       1.647   7.889   5.949  1.00  0.00           H  
ATOM    143 3HD1 LEU A   8       0.732   9.252   5.262  1.00  0.00           H  
ATOM    144 1HD2 LEU A   8      -2.064   8.208   6.071  1.00  0.00           H  
ATOM    145 2HD2 LEU A   8      -1.655   8.860   4.466  1.00  0.00           H  
ATOM    146 3HD2 LEU A   8      -2.357   7.231   4.611  1.00  0.00           H  
ATOM    147  N   DAL A   9      -0.582   6.273   0.671  1.00  0.00           N  
ATOM    148  CA  DAL A   9      -0.397   5.844  -0.709  1.00  0.00           C  
ATOM    149  C   DAL A   9      -1.413   4.775  -1.094  1.00  0.00           C  
ATOM    150  O   DAL A   9      -1.531   4.410  -2.264  1.00  0.00           O  
ATOM    151  CB  DAL A   9      -0.498   7.033  -1.652  1.00  0.00           C  
ATOM    152  CN  DAL A   9      -1.503   7.356   0.956  1.00  0.00           C  
ATOM    153  HA  DAL A   9       0.599   5.411  -0.806  1.00  0.00           H  
ATOM    154 1HB  DAL A   9      -0.358   6.696  -2.680  1.00  0.00           H  
ATOM    155 2HB  DAL A   9       0.272   7.763  -1.401  1.00  0.00           H  
ATOM    156 3HB  DAL A   9      -1.480   7.494  -1.553  1.00  0.00           H  
ATOM    157 1HN  DAL A   9      -2.535   7.048   0.835  1.00  0.00           H  
ATOM    158 2HN  DAL A   9      -1.312   8.183   0.288  1.00  0.00           H  
ATOM    159 3HN  DAL A   9      -1.349   7.683   1.975  1.00  0.00           H  
ATOM    160  N   DIL A  10      -2.144   4.277  -0.103  1.00  0.00           N  
ATOM    161  CA  DIL A  10      -3.162   3.260  -0.340  1.00  0.00           C  
ATOM    162  C   DIL A  10      -2.623   1.865  -0.052  1.00  0.00           C  
ATOM    163  O   DIL A  10      -2.142   1.588   1.046  1.00  0.00           O  
ATOM    164  CB  DIL A  10      -4.408   3.518   0.527  1.00  0.00           C  
ATOM    165  CG1 DIL A  10      -4.921   4.944   0.314  1.00  0.00           C  
ATOM    166  CG2 DIL A  10      -5.497   2.504   0.208  1.00  0.00           C  
ATOM    167  CD1 DIL A  10      -5.246   5.268  -1.126  1.00  0.00           C  
ATOM    168  H   DIL A  10      -1.992   4.612   0.837  1.00  0.00           H  
ATOM    169  HA  DIL A  10      -3.457   3.302  -1.388  1.00  0.00           H  
ATOM    170  HB  DIL A  10      -4.143   3.432   1.580  1.00  0.00           H  
ATOM    171 1HG1 DIL A  10      -4.173   5.655   0.663  1.00  0.00           H  
ATOM    172 2HG1 DIL A  10      -5.821   5.100   0.909  1.00  0.00           H  
ATOM    173 1HG2 DIL A  10      -6.370   2.701   0.829  1.00  0.00           H  
ATOM    174 2HG2 DIL A  10      -5.128   1.499   0.409  1.00  0.00           H  
ATOM    175 3HG2 DIL A  10      -5.773   2.586  -0.843  1.00  0.00           H  
ATOM    176 1HD1 DIL A  10      -5.603   6.296  -1.197  1.00  0.00           H  
ATOM    177 2HD1 DIL A  10      -6.020   4.589  -1.486  1.00  0.00           H  
ATOM    178 3HD1 DIL A  10      -4.351   5.153  -1.735  1.00  0.00           H  
ATOM    179  N   PRO A  11      -2.705   0.988  -1.048  1.00  0.00           N  
ATOM    180  CA  PRO A  11      -2.215  -0.378  -0.908  1.00  0.00           C  
ATOM    181  C   PRO A  11      -0.698  -0.434  -1.043  1.00  0.00           C  
ATOM    182  O   PRO A  11      -0.173  -0.863  -2.071  1.00  0.00           O  
ATOM    183  CB  PRO A  11      -2.911  -1.113  -2.057  1.00  0.00           C  
ATOM    184  CG  PRO A  11      -3.026  -0.087  -3.133  1.00  0.00           C  
ATOM    185  CD  PRO A  11      -3.331   1.192  -2.398  1.00  0.00           C  
ATOM    186  HA  PRO A  11      -2.531  -0.779   0.065  1.00  0.00           H  
ATOM    187 1HB  PRO A  11      -2.315  -1.985  -2.362  1.00  0.00           H  
ATOM    188 2HB  PRO A  11      -3.888  -1.494  -1.724  1.00  0.00           H  
ATOM    189 1HG  PRO A  11      -2.090  -0.033  -3.707  1.00  0.00           H  
ATOM    190 2HG  PRO A  11      -3.819  -0.367  -3.841  1.00  0.00           H  
ATOM    191 1HD  PRO A  11      -2.866   2.038  -2.926  1.00  0.00           H  
ATOM    192 2HD  PRO A  11      -4.420   1.326  -2.332  1.00  0.00           H  
