# Supplementary material for: Accurate de novo design of membrane-traversing macrocycles
Source: Cell. 2022 Sep 15;185(19):3520–3532.e26. doi: 10.1016/j.cell.2022.07.019 (PMC9490236; doi:10.1016/j.cell.2022.07.019)
Supplement: Data S2. Amino acid sequences and computational models, related to Figures 1 and 3 [file mmc6.zip › Supplemental_Data_File_2/design_models/11-mers/D11.5.pdb]

HEADER                                            13-FEB-20   XXXX              
EXPDTA    THEORETICAL MODEL                                                     
REMARK 220                                                                      
REMARK 220 EXPERIMENTAL DETAILS                                                 
REMARK 220  EXPERIMENT TYPE                : THEORETICAL MODELLING              
REMARK 220  DATE OF DATA COLLECTION        : 13-FEB-20                          
REMARK 220                                                                      
REMARK 220 REMARK: MODEL GENERATED BY ROSETTA                                   
REMARK 220  VERSION 2019.50.post.dev+96.master.4bb7883abb1                      
LINK         N   ALA A   1                 C   LEU A  11                  1.33  
ATOM      1  N   ALA A   1       5.703   1.996  -6.587  1.00  0.00           N  
ATOM      2  CA  ALA A   1       5.100   2.989  -5.673  1.00  0.00           C  
ATOM      3  C   ALA A   1       3.735   2.589  -5.085  1.00  0.00           C  
ATOM      4  O   ALA A   1       2.922   1.951  -5.754  1.00  0.00           O  
ATOM      5  CB  ALA A   1       4.949   4.320  -6.410  1.00  0.00           C  
ATOM      6  H   ALA A   1       5.110   1.303  -7.021  1.00  0.00           H  
ATOM      7  HA  ALA A   1       5.800   3.129  -4.859  1.00  0.00           H  
ATOM      8 1HB  ALA A   1       4.576   5.075  -5.735  1.00  0.00           H  
ATOM      9 2HB  ALA A   1       5.924   4.637  -6.789  1.00  0.00           H  
ATOM     10 3HB  ALA A   1       4.264   4.202  -7.245  1.00  0.00           H  
ATOM     11  N   PRO A   2       3.450   2.951  -3.829  1.00  0.00           N  
ATOM     12  CA  PRO A   2       2.177   2.719  -3.175  1.00  0.00           C  
ATOM     13  C   PRO A   2       0.920   3.068  -4.019  1.00  0.00           C  
ATOM     14  O   PRO A   2       0.035   2.219  -4.070  1.00  0.00           O  
ATOM     15  CB  PRO A   2       2.301   3.577  -1.903  1.00  0.00           C  
ATOM     16  CG  PRO A   2       3.776   3.542  -1.589  1.00  0.00           C  
ATOM     17  CD  PRO A   2       4.463   3.634  -2.951  1.00  0.00           C  
ATOM     18  HA  PRO A   2       2.131   1.657  -2.891  1.00  0.00           H  
ATOM     19 1HB  PRO A   2       1.891   4.583  -2.036  1.00  0.00           H  
ATOM     20 2HB  PRO A   2       1.706   3.115  -1.100  1.00  0.00           H  
ATOM     21 1HG  PRO A   2       4.043   4.377  -0.920  1.00  0.00           H  
ATOM     22 2HG  PRO A   2       4.024   2.616  -1.050  1.00  0.00           H  
ATOM     23 1HD  PRO A   2       4.648   4.672  -3.258  1.00  0.00           H  
ATOM     24 2HD  PRO A   2       5.392   3.055  -2.862  1.00  0.00           H  
ATOM     25  N   DLE A   3       0.791   4.283  -4.694  1.00  0.00           N  
ATOM     26  CA  DLE A   3      -0.462   4.611  -5.467  1.00  0.00           C  
ATOM     27  C   DLE A   3      -0.755   3.682  -6.668  1.00  0.00           C  
ATOM     28  O   DLE A   3      -1.795   3.849  -7.325  1.00  0.00           O  
ATOM     29  CB  DLE A   3      -1.699   4.609  -4.488  1.00  0.00           C  
ATOM     30  CG  DLE A   3      -1.653   5.651  -3.223  1.00  0.00           C  
ATOM     31  CD1 DLE A   3      -2.798   5.288  -2.212  1.00  0.00           C  
ATOM     32  CD2 DLE A   3      -1.777   7.145  -3.730  1.00  0.00           C  
ATOM     33  CN  DLE A   3       1.838   5.350  -4.756  1.00  0.00           C  
ATOM     34  HA  DLE A   3      -0.395   5.620  -5.893  1.00  0.00           H  
ATOM     35 1HB  DLE A   3      -1.845   3.597  -4.092  1.00  0.00           H  
ATOM     36 2HB  DLE A   3      -2.608   4.851  -5.065  1.00  0.00           H  
ATOM     37  HG  DLE A   3      -0.693   5.533  -2.693  1.00  0.00           H  
ATOM     38 1HD1 DLE A   3      -2.762   5.959  -1.350  1.00  0.00           H  
ATOM     39 2HD1 DLE A   3      -2.675   4.259  -1.858  1.00  0.00           H  
ATOM     40 3HD1 DLE A   3      -3.776   5.383  -2.693  1.00  0.00           H  
ATOM     41 1HD2 DLE A   3      -1.733   7.829  -2.880  1.00  0.00           H  
ATOM     42 2HD2 DLE A   3      -2.727   7.291  -4.254  1.00  0.00           H  
ATOM     43 3HD2 DLE A   3      -0.963   7.386  -4.409  1.00  0.00           H  
ATOM     44 1HN  DLE A   3       1.420   6.349  -4.673  1.00  0.00           H  
ATOM     45 2HN  DLE A   3       2.562   5.279  -3.977  1.00  0.00           H  
ATOM     46 3HN  DLE A   3       2.343   5.275  -5.708  1.00  0.00           H  
ATOM     47  N   VAL A   4       0.164   2.746  -7.006  1.00  0.00           N  
ATOM     48  CA  VAL A   4       0.004   1.813  -8.118  1.00  0.00           C  
ATOM     49  C   VAL A   4      -0.033   0.376  -7.608  1.00  0.00           C  
ATOM     50  O   VAL A   4      -0.068  -0.570  -8.397  1.00  0.00           O  
ATOM     51  CB  VAL A   4       1.091   2.045  -9.190  1.00  0.00           C  
ATOM     52  CG1 VAL A   4       0.940   3.422  -9.808  1.00  0.00           C  
ATOM     53  CG2 VAL A   4       2.473   1.981  -8.568  1.00  0.00           C  
ATOM     54  H   VAL A   4       1.020   2.634  -6.460  1.00  0.00           H  
ATOM     55  HA  VAL A   4      -0.953   1.993  -8.612  1.00  0.00           H  
ATOM     56  HB  VAL A   4       0.971   1.301  -9.961  1.00  0.00           H  
ATOM     57 1HG1 VAL A   4       1.711   3.566 -10.568  1.00  0.00           H  
ATOM     58 2HG1 VAL A   4      -0.044   3.507 -10.265  1.00  0.00           H  
ATOM     59 3HG1 VAL A   4       1.048   4.181  -9.037  1.00  0.00           H  
ATOM     60 1HG2 VAL A   4       3.253   2.154  -9.304  1.00  0.00           H  
ATOM     61 2HG2 VAL A   4       2.538   2.754  -7.834  1.00  0.00           H  
ATOM     62 3HG2 VAL A   4       2.627   1.006  -8.108  1.00  0.00           H  
ATOM     63  N   DLE A   5      -0.038   0.224  -6.277  1.00  0.00           N  
ATOM     64  CA  DLE A   5      -0.082  -1.079  -5.631  1.00  0.00           C  
ATOM     65  C   DLE A   5       1.249  -1.814  -5.678  1.00  0.00           C  
ATOM     66  O   DLE A   5       1.273  -3.045  -5.631  1.00  0.00           O  
ATOM     67  CB  DLE A   5      -0.435  -0.852  -4.157  1.00  0.00           C  
ATOM     68  CG  DLE A   5      -1.851  -0.260  -3.859  1.00  0.00           C  
ATOM     69  CD1 DLE A   5      -1.935   0.074  -2.375  1.00  0.00           C  
ATOM     70  CD2 DLE A   5      -2.953  -1.262  -4.249  1.00  0.00           C  
ATOM     71  H   DLE A   5      -0.023   1.050  -5.676  1.00  0.00           H  
ATOM     72  HA  DLE A   5      -0.831  -1.690  -6.125  1.00  0.00           H  
ATOM     73 1HB  DLE A   5       0.305  -0.181  -3.729  1.00  0.00           H  
ATOM     74 2HB  DLE A   5      -0.360  -1.807  -3.640  1.00  0.00           H  
ATOM     75  HG  DLE A   5      -1.986   0.666  -4.423  1.00  0.00           H  
ATOM     76 1HD1 DLE A   5      -2.910   0.507  -2.155  1.00  0.00           H  
ATOM     77 2HD1 DLE A   5      -1.154   0.798  -2.126  1.00  0.00           H  
ATOM     78 3HD1 DLE A   5      -1.797  -0.830  -1.785  1.00  0.00           H  
ATOM     79 1HD2 DLE A   5      -3.927  -0.827  -4.024  1.00  0.00           H  
ATOM     80 2HD2 DLE A   5      -2.827  -2.183  -3.679  1.00  0.00           H  
ATOM     81 3HD2 DLE A   5      -2.903  -1.484  -5.309  1.00  0.00           H  
ATOM     82  N   DIL A   6       2.361  -1.084  -5.743  1.00  0.00           N  
ATOM     83  CA  DIL A   6       3.647  -1.744  -5.778  1.00  0.00           C  
ATOM     84  C   DIL A   6       4.168  -1.764  -7.210  1.00  0.00           C  
ATOM     85  O   DIL A   6       4.376  -0.690  -7.778  1.00  0.00           O  
ATOM     86  CB  DIL A   6       4.657  -1.019  -4.878  1.00  0.00           C  
ATOM     87  CG1 DIL A   6       4.140  -1.055  -3.428  1.00  0.00           C  
ATOM     88  CG2 DIL A   6       6.067  -1.627  -5.043  1.00  0.00           C  
ATOM     89  CD1 DIL A   6       4.885  -0.168  -2.478  1.00  0.00           C  
ATOM     90  H   DIL A   6       2.334  -0.061  -5.765  1.00  0.00           H  
ATOM     91  HA  DIL A   6       3.521  -2.738  -5.376  1.00  0.00           H  
ATOM     92  HB  DIL A   6       4.694   0.010  -5.162  1.00  0.00           H  
ATOM     93 1HG1 DIL A   6       4.187  -2.079  -3.063  1.00  0.00           H  
ATOM     94 2HG1 DIL A   6       3.100  -0.737  -3.425  1.00  0.00           H  
ATOM     95 1HG2 DIL A   6       6.779  -1.095  -4.425  1.00  0.00           H  
ATOM     96 2HG2 DIL A   6       6.387  -1.551  -6.076  1.00  0.00           H  
ATOM     97 3HG2 DIL A   6       6.050  -2.675  -4.751  1.00  0.00           H  
ATOM     98 1HD1 DIL A   6       4.437  -0.247  -1.488  1.00  0.00           H  
ATOM     99 2HD1 DIL A   6       4.820   0.844  -2.820  1.00  0.00           H  
ATOM    100 3HD1 DIL A   6       5.926  -0.459  -2.418  1.00  0.00           H  
ATOM    101  N   PRO A   7       4.459  -2.949  -7.780  1.00  0.00           N  
ATOM    102  CA  PRO A   7       4.959  -3.152  -9.120  1.00  0.00           C  
ATOM    103  C   PRO A   7       3.895  -2.889 -10.201  1.00  0.00           C  
ATOM    104  O   PRO A   7       2.713  -2.821  -9.855  1.00  0.00           O  
ATOM    105  CB  PRO A   7       5.376  -4.634  -9.088  1.00  0.00           C  
ATOM    106  CG  PRO A   7       4.456  -5.261  -8.092  1.00  0.00           C  
ATOM    107  CD  PRO A   7       4.213  -4.201  -7.044  1.00  0.00           C  
ATOM    108  HA  PRO A   7       5.808  -2.484  -9.243  1.00  0.00           H  
ATOM    109 1HB  PRO A   7       5.260  -5.097 -10.075  1.00  0.00           H  
ATOM    110 2HB  PRO A   7       6.437  -4.723  -8.811  1.00  0.00           H  
ATOM    111 1HG  PRO A   7       3.521  -5.565  -8.595  1.00  0.00           H  
ATOM    112 2HG  PRO A   7       4.904  -6.177  -7.678  1.00  0.00           H  
ATOM    113 1HD  PRO A   7       3.148  -4.271  -6.751  1.00  0.00           H  
ATOM    114 2HD  PRO A   7       4.900  -4.314  -6.194  1.00  0.00           H  
ATOM    115  N   DLE A   8       4.296  -2.770 -11.523  1.00  0.00           N  
ATOM    116  CA  DLE A   8       3.277  -2.595 -12.612  1.00  0.00           C  
ATOM    117  C   DLE A   8       3.566  -1.265 -13.398  1.00  0.00           C  
ATOM    118  O   DLE A   8       3.844  -1.303 -14.607  1.00  0.00           O  
ATOM    119  CB  DLE A   8       3.279  -3.850 -13.560  1.00  0.00           C  
ATOM    120  CG  DLE A   8       2.990  -5.311 -12.870  1.00  0.00           C  
ATOM    121  CD1 DLE A   8       3.113  -6.433 -13.961  1.00  0.00           C  
ATOM    122  CD2 DLE A   8       1.575  -5.336 -12.167  1.00  0.00           C  
ATOM    123  CN  DLE A   8       5.755  -2.807 -11.885  1.00  0.00           C  
ATOM    124  HA  DLE A   8       2.270  -2.526 -12.188  1.00  0.00           H  
ATOM    125 1HB  DLE A   8       4.241  -3.912 -14.075  1.00  0.00           H  
ATOM    126 2HB  DLE A   8       2.513  -3.696 -14.334  1.00  0.00           H  
ATOM    127  HG  DLE A   8       3.762  -5.506 -12.108  1.00  0.00           H  
ATOM    128 1HD1 DLE A   8       2.954  -7.415 -13.507  1.00  0.00           H  
ATOM    129 2HD1 DLE A   8       4.110  -6.412 -14.409  1.00  0.00           H  
ATOM    130 3HD1 DLE A   8       2.367  -6.283 -14.748  1.00  0.00           H  
ATOM    131 1HD2 DLE A   8       1.410  -6.310 -11.701  1.00  0.00           H  
ATOM    132 2HD2 DLE A   8       0.781  -5.153 -12.897  1.00  0.00           H  
ATOM    133 3HD2 DLE A   8       1.522  -4.571 -11.386  1.00  0.00           H  
ATOM    134 1HN  DLE A   8       5.944  -2.758 -12.952  1.00  0.00           H  
ATOM    135 2HN  DLE A   8       6.219  -3.712 -11.534  1.00  0.00           H  
ATOM    136 3HN  DLE A   8       6.240  -1.957 -11.417  1.00  0.00           H  
ATOM    137  N   ALA A   9       3.518  -0.066 -12.715  1.00  0.00           N  
ATOM    138  CA  ALA A   9       3.872   1.238 -13.379  1.00  0.00           C  
ATOM    139  C   ALA A   9       4.978   1.950 -12.516  1.00  0.00           C  
ATOM    140  O   ALA A   9       4.678   2.923 -11.803  1.00  0.00           O  
ATOM    141  CB  ALA A   9       2.616   2.118 -13.584  1.00  0.00           C  
ATOM    142  CN  ALA A   9       3.129  -0.014 -11.264  1.00  0.00           C  
ATOM    143  HA  ALA A   9       4.280   1.044 -14.378  1.00  0.00           H  
ATOM    144 1HB  ALA A   9       2.888   3.050 -14.086  1.00  0.00           H  
ATOM    145 2HB  ALA A   9       1.893   1.581 -14.204  1.00  0.00           H  
ATOM    146 3HB  ALA A   9       2.145   2.365 -12.636  1.00  0.00           H  
ATOM    147 1HN  ALA A   9       2.834   0.967 -10.972  1.00  0.00           H  
ATOM    148 2HN  ALA A   9       2.300  -0.666 -11.034  1.00  0.00           H  
ATOM    149 3HN  ALA A   9       3.975  -0.288 -10.650  1.00  0.00           H  
ATOM    150  N   DPR A  10       6.252   1.425 -12.490  1.00  0.00           N  
ATOM    151  CA  DPR A  10       7.356   1.831 -11.627  1.00  0.00           C  
ATOM    152  C   DPR A  10       7.058   1.240 -10.236  1.00  0.00           C  
ATOM    153  O   DPR A  10       6.099   0.480 -10.163  1.00  0.00           O  
ATOM    154  CB  DPR A  10       8.579   1.204 -12.322  1.00  0.00           C  
ATOM    155  CG  DPR A  10       8.055  -0.035 -12.960  1.00  0.00           C  
ATOM    156  CD  DPR A  10       6.663   0.320 -13.429  1.00  0.00           C  
ATOM    157  HA  DPR A  10       7.411   2.931 -11.609  1.00  0.00           H  
ATOM    158 1HB  DPR A  10       9.368   0.972 -11.607  1.00  0.00           H  
ATOM    159 2HB  DPR A  10       9.003   1.912 -13.050  1.00  0.00           H  
ATOM    160 1HG  DPR A  10       8.068  -0.851 -12.230  1.00  0.00           H  
ATOM    161 2HG  DPR A  10       8.713  -0.342 -13.787  1.00  0.00           H  
ATOM    162 1HD  DPR A  10       6.040  -0.532 -13.326  1.00  0.00           H  
ATOM    163 2HD  DPR A  10       6.685   0.680 -14.469  1.00  0.00           H  
ATOM    164  N   LEU A  11       7.840   1.537  -9.144  1.00  0.00           N  
ATOM    165  CA  LEU A  11       7.498   0.898  -7.826  1.00  0.00           C  
ATOM    166  C   LEU A  11       7.005   1.991  -6.853  1.00  0.00           C  
ATOM    167  O   LEU A  11       7.792   2.802  -6.364  1.00  0.00           O  
ATOM    168  CB  LEU A  11       8.733   0.147  -7.193  1.00  0.00           C  
ATOM    169  CG  LEU A  11       9.428  -1.071  -8.052  1.00  0.00           C  
ATOM    170  CD1 LEU A  11      10.462  -1.820  -7.134  1.00  0.00           C  
ATOM    171  CD2 LEU A  11       8.345  -2.055  -8.632  1.00  0.00           C  
ATOM    172  CN  LEU A  11       8.974   2.436  -9.220  1.00  0.00           C  
ATOM    173  HA  LEU A  11       6.697   0.156  -7.953  1.00  0.00           H  
ATOM    174 1HB  LEU A  11       9.524   0.869  -6.969  1.00  0.00           H  
ATOM    175 2HB  LEU A  11       8.412  -0.275  -6.233  1.00  0.00           H  
ATOM    176  HG  LEU A  11       9.989  -0.635  -8.895  1.00  0.00           H  
ATOM    177 1HD1 LEU A  11      10.963  -2.610  -7.701  1.00  0.00           H  
ATOM    178 2HD1 LEU A  11      11.219  -1.117  -6.773  1.00  0.00           H  
ATOM    179 3HD1 LEU A  11       9.957  -2.271  -6.274  1.00  0.00           H  
ATOM    180 1HD2 LEU A  11       8.826  -2.845  -9.211  1.00  0.00           H  
ATOM    181 2HD2 LEU A  11       7.767  -2.510  -7.824  1.00  0.00           H  
ATOM    182 3HD2 LEU A  11       7.680  -1.505  -9.292  1.00  0.00           H  
ATOM    183 1HN  LEU A  11       8.770   3.381  -8.730  1.00  0.00           H  
ATOM    184 2HN  LEU A  11       9.832   1.984  -8.745  1.00  0.00           H  
ATOM    185 3HN  LEU A  11       9.202   2.620 -10.261  1.00  0.00           H  
TER                                                                             
CONECT    1  166                                                                
CONECT   13   25                                                                
CONECT   25   13   26   33                                                      
CONECT   26   25   27   29   34                                                 
CONECT   27   26   28   47                                                      
CONECT   28   27                                                                
CONECT   29   26   30   35   36                                                 
CONECT   30   29   31   32   37                                                 
CONECT   31   30   38   39   40                                                 
CONECT   32   30   41   42   43                                                 
CONECT   33   25   44   45   46                                                 
CONECT   34   26                                                                
CONECT   35   29                                                                
CONECT   36   29                                                                
CONECT   37   30                                                                
CONECT   38   31                                                                
CONECT   39   31                                                                
CONECT   40   31                                                                
CONECT   41   32                                                                
CONECT   42   32                                                                
CONECT   43   32                                                                
CONECT   44   33                                                                
CONECT   45   33                                                                
CONECT   46   33                                                                
CONECT   47   27                                                                
CONECT   49   63                                                                
CONECT   63   49   64   71                                                      
CONECT   64   63   65   67   72                                                 
CONECT   65   64   66   82                                                      
CONECT   66   65                                                                
CONECT   67   64   68   73   74                                                 
CONECT   68   67   69   70   75                                                 
CONECT   69   68   76   77   78                                                 
CONECT   70   68   79   80   81                                                 
CONECT   71   63                                                                
CONECT   72   64                                                                
CONECT   73   67                                                                
CONECT   74   67                                                                
CONECT   75   68                                                                
CONECT   76   69                                                                
CONECT   77   69                                                                
CONECT   78   69                                                                
CONECT   79   70                                                                
CONECT   80   70                                                                
CONECT   81   70                                                                
CONECT   82   65   83   90                                                      
CONECT   83   82   84   86   91                                                 
CONECT   84   83   85  101                                                      
CONECT   85   84                                                                
CONECT   86   83   87   88   92                                                 
CONECT   87   86   89   93   94                                                 
CONECT   88   86   95   96   97                                                 
CONECT   89   87   98   99  100                                                 
CONECT   90   82                                                                
CONECT   91   83                                                                
CONECT   92   86                                                                
CONECT   93   87                                                                
CONECT   94   87                                                                
CONECT   95   88                                                                
CONECT   96   88                                                                
CONECT   97   88                                                                
CONECT   98   89                                                                
CONECT   99   89                                                                
CONECT  100   89                                                                
CONECT  101   84                                                                
CONECT  103  115                                                                
CONECT  115  103  116  123                                                      
CONECT  116  115  117  119  124                                                 
CONECT  117  116  118  137                                                      
CONECT  118  117                                                                
CONECT  119  116  120  125  126                                                 
CONECT  120  119  121  122  127                                                 
CONECT  121  120  128  129  130                                                 
CONECT  122  120  131  132  133                                                 
CONECT  123  115  134  135  136                                                 
CONECT  124  116                                                                
CONECT  125  119                                                                
CONECT  126  119                                                                
CONECT  127  120                                                                
CONECT  128  121                                                                
CONECT  129  121                                                                
CONECT  130  121                                                                
CONECT  131  122                                                                
CONECT  132  122                                                                
CONECT  133  122                                                                
CONECT  134  123                                                                
CONECT  135  123                                                                
CONECT  136  123                                                                
CONECT  137  117  138  142                                                      
CONECT  138  137  139  141  143                                                 
CONECT  139  138  140  150                                                      
CONECT  140  139                                                                
CONECT  141  138  144  145  146                                                 
CONECT  142  137  147  148  149                                                 
CONECT  143  138                                                                
CONECT  144  141                                                                
CONECT  145  141                                                                
CONECT  146  141                                                                
CONECT  147  142                                                                
CONECT  148  142                                                                
CONECT  149  142                                                                
CONECT  150  139  151  156                                                      
CONECT  151  150  152  154  157                                                 
CONECT  152  151  153  164                                                      
CONECT  153  152                                                                
CONECT  154  151  155  158  159                                                 
CONECT  155  154  156  160  161                                                 
CONECT  156  150  155  162  163                                                 
CONECT  157  151                                                                
CONECT  158  154                                                                
CONECT  159  154                                                                
CONECT  160  155                                                                
CONECT  161  155                                                                
CONECT  162  156                                                                
CONECT  163  156                                                                
CONECT  164  152  165  172                                                      
CONECT  165  164  166  168  173                                                 
CONECT  166    1  165  167                                                      
CONECT  167  166                                                                
CONECT  168  165  169  174  175                                                 
CONECT  169  168  170  171  176                                                 
CONECT  170  169  177  178  179                                                 
CONECT  171  169  180  181  182                                                 
CONECT  172  164  183  184  185                                                 
CONECT  173  165                                                                
CONECT  174  168                                                                
CONECT  175  168                                                                
CONECT  176  169                                                                
CONECT  177  170                                                                
CONECT  178  170                                                                
CONECT  179  170                                                                
CONECT  180  171                                                                
CONECT  181  171                                                                
CONECT  182  171                                                                
CONECT  183  172                                                                
CONECT  184  172                                                                
CONECT  185  172                                                                
C6s 0
end_unsatselection_count 0
nme_count 4
nme_count2 4
oversat 0
score -9.271
silent_score -9.271
time 76
total_hbonds -4
