# Supplementary material for: Accurate de novo design of membrane-traversing macrocycles
Source: Cell. 2022 Sep 15;185(19):3520–3532.e26. doi: 10.1016/j.cell.2022.07.019 (PMC9490236; doi:10.1016/j.cell.2022.07.019)
Supplement: Data S2. Amino acid sequences and computational models, related to Figures 1 and 3 [file mmc6.zip › Supplemental_Data_File_2/design_models/11-mers/D11.8.pdb]

HEADER                                            17-FEB-20   XXXX              
EXPDTA    THEORETICAL MODEL                                                     
REMARK 220                                                                      
REMARK 220 EXPERIMENTAL DETAILS                                                 
REMARK 220  EXPERIMENT TYPE                : THEORETICAL MODELLING              
REMARK 220  DATE OF DATA COLLECTION        : 17-FEB-20                          
REMARK 220                                                                      
REMARK 220 REMARK: MODEL GENERATED BY ROSETTA                                   
REMARK 220  VERSION 2019.50.post.dev+96.master.4bb7883abb1                      
LINK         N   PRO A   1                 C   ALA A  11                  1.33  
ATOM      1  N   PRO A   1       0.028   9.021   3.778  1.00  0.00           N  
ATOM      2  CA  PRO A   1       1.006   8.913   2.734  1.00  0.00           C  
ATOM      3  C   PRO A   1       1.782  10.216   2.787  1.00  0.00           C  
ATOM      4  O   PRO A   1       1.259  11.243   3.221  1.00  0.00           O  
ATOM      5  CB  PRO A   1       0.170   8.775   1.454  1.00  0.00           C  
ATOM      6  CG  PRO A   1      -1.141   8.198   1.923  1.00  0.00           C  
ATOM      7  CD  PRO A   1      -1.374   8.791   3.313  1.00  0.00           C  
ATOM      8  HA  PRO A   1       1.627   8.031   2.943  1.00  0.00           H  
ATOM      9 1HB  PRO A   1       0.057   9.757   0.967  1.00  0.00           H  
ATOM     10 2HB  PRO A   1       0.674   8.117   0.733  1.00  0.00           H  
ATOM     11 1HG  PRO A   1      -1.944   8.461   1.214  1.00  0.00           H  
ATOM     12 2HG  PRO A   1      -1.086   7.099   1.938  1.00  0.00           H  
ATOM     13 1HD  PRO A   1      -1.952   9.728   3.284  1.00  0.00           H  
ATOM     14 2HD  PRO A   1      -1.882   7.982   3.855  1.00  0.00           H  
ATOM     15  N   DPR A   2       3.038  10.238   2.356  1.00  0.00           N  
ATOM     16  CA  DPR A   2       3.940  11.383   2.315  1.00  0.00           C  
ATOM     17  C   DPR A   2       4.149  12.066   3.682  1.00  0.00           C  
ATOM     18  O   DPR A   2       4.755  13.137   3.738  1.00  0.00           O  
ATOM     19  CB  DPR A   2       5.256  10.723   1.872  1.00  0.00           C  
ATOM     20  CG  DPR A   2       4.856   9.480   1.135  1.00  0.00           C  
ATOM     21  CD  DPR A   2       3.645   8.983   1.852  1.00  0.00           C  
ATOM     22  HA  DPR A   2       3.579  12.108   1.571  1.00  0.00           H  
ATOM     23 1HB  DPR A   2       5.877  10.511   2.758  1.00  0.00           H  
ATOM     24 2HB  DPR A   2       5.829  11.422   1.245  1.00  0.00           H  
ATOM     25 1HG  DPR A   2       5.685   8.752   1.149  1.00  0.00           H  
ATOM     26 2HG  DPR A   2       4.659   9.713   0.077  1.00  0.00           H  
ATOM     27 1HD  DPR A   2       3.925   8.315   2.679  1.00  0.00           H  
ATOM     28 2HD  DPR A   2       3.002   8.489   1.116  1.00  0.00           H  
ATOM     29  N   VAL A   3       3.707  11.438   4.781  1.00  0.00           N  
ATOM     30  CA  VAL A   3       3.904  11.981   6.114  1.00  0.00           C  
ATOM     31  C   VAL A   3       4.673  10.936   6.879  1.00  0.00           C  
ATOM     32  O   VAL A   3       5.729  11.215   7.451  1.00  0.00           O  
ATOM     33  CB  VAL A   3       2.570  12.280   6.816  1.00  0.00           C  
ATOM     34  CG1 VAL A   3       2.811  12.782   8.227  1.00  0.00           C  
ATOM     35  CG2 VAL A   3       1.800  13.297   6.007  1.00  0.00           C  
ATOM     36  H   VAL A   3       3.191  10.562   4.718  1.00  0.00           H  
ATOM     37  HA  VAL A   3       4.497  12.894   6.059  1.00  0.00           H  
ATOM     38  HB  VAL A   3       2.002  11.366   6.898  1.00  0.00           H  
ATOM     39 1HG1 VAL A   3       1.854  12.975   8.705  1.00  0.00           H  
ATOM     40 2HG1 VAL A   3       3.357  12.034   8.802  1.00  0.00           H  
ATOM     41 3HG1 VAL A   3       3.392  13.704   8.190  1.00  0.00           H  
ATOM     42 1HG2 VAL A   3       0.850  13.510   6.488  1.00  0.00           H  
ATOM     43 2HG2 VAL A   3       2.383  14.213   5.931  1.00  0.00           H  
ATOM     44 3HG2 VAL A   3       1.616  12.905   5.010  1.00  0.00           H  
ATOM     45  N   DVA A   4       4.127   9.720   6.852  1.00  0.00           N  
ATOM     46  CA  DVA A   4       4.744   8.586   7.492  1.00  0.00           C  
ATOM     47  C   DVA A   4       3.819   7.848   8.523  1.00  0.00           C  
ATOM     48  O   DVA A   4       2.589   7.881   8.350  1.00  0.00           O  
ATOM     49  CB  DVA A   4       5.193   7.593   6.377  1.00  0.00           C  
ATOM     50  CG1 DVA A   4       6.226   8.269   5.477  1.00  0.00           C  
ATOM     51  CG2 DVA A   4       3.993   7.145   5.552  1.00  0.00           C  
ATOM     52  H   DVA A   4       3.243   9.603   6.363  1.00  0.00           H  
ATOM     53  HA  DVA A   4       5.631   8.982   7.978  1.00  0.00           H  
ATOM     54  HB  DVA A   4       5.656   6.727   6.820  1.00  0.00           H  
ATOM     55 1HG1 DVA A   4       6.551   7.572   4.708  1.00  0.00           H  
ATOM     56 2HG1 DVA A   4       7.082   8.573   6.079  1.00  0.00           H  
ATOM     57 3HG1 DVA A   4       5.791   9.142   5.002  1.00  0.00           H  
ATOM     58 1HG2 DVA A   4       4.325   6.452   4.782  1.00  0.00           H  
ATOM     59 2HG2 DVA A   4       3.533   8.000   5.083  1.00  0.00           H  
ATOM     60 3HG2 DVA A   4       3.263   6.648   6.189  1.00  0.00           H  
ATOM     61  N   VAL A   5       4.408   7.166   9.596  1.00  0.00           N  
ATOM     62  CA  VAL A   5       3.600   6.385  10.617  1.00  0.00           C  
ATOM     63  C   VAL A   5       3.876   6.848  12.088  1.00  0.00           C  
ATOM     64  O   VAL A   5       5.025   7.149  12.462  1.00  0.00           O  
ATOM     65  CB  VAL A   5       3.843   4.797  10.447  1.00  0.00           C  
ATOM     66  CG1 VAL A   5       3.060   3.911  11.556  1.00  0.00           C  
ATOM     67  CG2 VAL A   5       3.331   4.326   8.982  1.00  0.00           C  
ATOM     68  CN  VAL A   5       5.920   7.125   9.772  1.00  0.00           C  
ATOM     69  HA  VAL A   5       2.529   6.550  10.412  1.00  0.00           H  
ATOM     70  HB  VAL A   5       4.910   4.581  10.555  1.00  0.00           H  
ATOM     71 1HG1 VAL A   5       3.262   2.852  11.392  1.00  0.00           H  
ATOM     72 2HG1 VAL A   5       3.377   4.155  12.560  1.00  0.00           H  
ATOM     73 3HG1 VAL A   5       2.006   4.078  11.488  1.00  0.00           H  
ATOM     74 1HG2 VAL A   5       3.507   3.258   8.846  1.00  0.00           H  
ATOM     75 2HG2 VAL A   5       2.256   4.528   8.875  1.00  0.00           H  
ATOM     76 3HG2 VAL A   5       3.868   4.865   8.200  1.00  0.00           H  
ATOM     77 1HN  VAL A   5       6.265   6.451  10.546  1.00  0.00           H  
ATOM     78 2HN  VAL A   5       6.420   6.814   8.873  1.00  0.00           H  
ATOM     79 3HN  VAL A   5       6.265   8.116  10.040  1.00  0.00           H  
ATOM     80  N   VAL A   6       2.815   6.873  12.934  1.00  0.00           N  
ATOM     81  CA  VAL A   6       2.930   7.217  14.376  1.00  0.00           C  
ATOM     82  C   VAL A   6       2.359   6.098  15.259  1.00  0.00           C  
ATOM     83  O   VAL A   6       1.182   6.105  15.615  1.00  0.00           O  
ATOM     84  CB  VAL A   6       2.256   8.574  14.684  1.00  0.00           C  
ATOM     85  CG1 VAL A   6       3.056   9.678  14.015  1.00  0.00           C  
ATOM     86  CG2 VAL A   6       0.835   8.611  14.145  1.00  0.00           C  
ATOM     87  H   VAL A   6       1.907   6.588  12.531  1.00  0.00           H  
ATOM     88  HA  VAL A   6       3.974   7.374  14.648  1.00  0.00           H  
ATOM     89  HB  VAL A   6       2.256   8.746  15.759  1.00  0.00           H  
ATOM     90 1HG1 VAL A   6       2.600  10.643  14.230  1.00  0.00           H  
ATOM     91 2HG1 VAL A   6       4.076   9.664  14.399  1.00  0.00           H  
ATOM     92 3HG1 VAL A   6       3.081   9.521  12.948  1.00  0.00           H  
ATOM     93 1HG2 VAL A   6       0.410   9.583  14.362  1.00  0.00           H  
ATOM     94 2HG2 VAL A   6       0.877   8.460  13.090  1.00  0.00           H  
ATOM     95 3HG2 VAL A   6       0.193   7.865  14.575  1.00  0.00           H  
ATOM     96  N   DPR A   7       3.182   5.107  15.639  1.00  0.00           N  
ATOM     97  CA  DPR A   7       2.814   3.945  16.426  1.00  0.00           C  
ATOM     98  C   DPR A   7       1.948   2.997  15.610  1.00  0.00           C  
ATOM     99  O   DPR A   7       2.406   1.933  15.191  1.00  0.00           O  
ATOM    100  CB  DPR A   7       4.177   3.329  16.760  1.00  0.00           C  
ATOM    101  CG  DPR A   7       5.046   3.690  15.592  1.00  0.00           C  
ATOM    102  CD  DPR A   7       4.605   5.096  15.215  1.00  0.00           C  
ATOM    103  HA  DPR A   7       2.290   4.267  17.338  1.00  0.00           H  
ATOM    104 1HB  DPR A   7       4.075   2.241  16.897  1.00  0.00           H  
ATOM    105 2HB  DPR A   7       4.551   3.734  17.712  1.00  0.00           H  
ATOM    106 1HG  DPR A   7       4.899   2.964  14.774  1.00  0.00           H  
ATOM    107 2HG  DPR A   7       6.109   3.637  15.874  1.00  0.00           H  
ATOM    108 1HD  DPR A   7       4.713   5.205  14.139  1.00  0.00           H  
ATOM    109 2HD  DPR A   7       5.191   5.844  15.769  1.00  0.00           H  
ATOM    110  N   ILE A   8       0.708   3.415  15.385  1.00  0.00           N  
ATOM    111  CA  ILE A   8      -0.241   2.682  14.574  1.00  0.00           C  
ATOM    112  C   ILE A   8      -0.858   3.600  13.502  1.00  0.00           C  
ATOM    113  O   ILE A   8      -1.473   4.600  13.868  1.00  0.00           O  
ATOM    114  CB  ILE A   8      -1.385   2.112  15.449  1.00  0.00           C  
ATOM    115  CG1 ILE A   8      -0.786   1.155  16.526  1.00  0.00           C  
ATOM    116  CG2 ILE A   8      -2.431   1.392  14.562  1.00  0.00           C  
ATOM    117  CD1 ILE A   8      -1.767   0.687  17.585  1.00  0.00           C  
ATOM    118  H   ILE A   8       0.447   4.328  15.763  1.00  0.00           H  
ATOM    119  HA  ILE A   8       0.281   1.846  14.138  1.00  0.00           H  
ATOM    120  HB  ILE A   8      -1.870   2.932  15.978  1.00  0.00           H  
ATOM    121 1HG1 ILE A   8      -0.366   0.284  16.025  1.00  0.00           H  
ATOM    122 2HG1 ILE A   8       0.010   1.670  17.046  1.00  0.00           H  
ATOM    123 1HG2 ILE A   8      -3.240   1.011  15.172  1.00  0.00           H  
ATOM    124 2HG2 ILE A   8      -2.851   2.086  13.837  1.00  0.00           H  
ATOM    125 3HG2 ILE A   8      -1.958   0.565  14.038  1.00  0.00           H  
ATOM    126 1HD1 ILE A   8      -1.245   0.040  18.290  1.00  0.00           H  
ATOM    127 2HD1 ILE A   8      -2.171   1.549  18.116  1.00  0.00           H  
ATOM    128 3HD1 ILE A   8      -2.579   0.129  17.136  1.00  0.00           H  
ATOM    129  N   DPR A   9      -0.799   3.252  12.206  1.00  0.00           N  
ATOM    130  CA  DPR A   9      -1.399   3.984  11.106  1.00  0.00           C  
ATOM    131  C   DPR A   9      -0.773   5.380  10.774  1.00  0.00           C  
ATOM    132  O   DPR A   9       0.294   5.693  11.325  1.00  0.00           O  
ATOM    133  CB  DPR A   9      -1.223   2.981   9.937  1.00  0.00           C  
ATOM    134  CG  DPR A   9      -0.029   2.164  10.285  1.00  0.00           C  
ATOM    135  CD  DPR A   9      -0.066   2.032  11.786  1.00  0.00           C  
ATOM    136  HA  DPR A   9      -2.459   4.085  11.383  1.00  0.00           H  
ATOM    137 1HB  DPR A   9      -1.081   3.513   8.988  1.00  0.00           H  
ATOM    138 2HB  DPR A   9      -2.134   2.370   9.827  1.00  0.00           H  
ATOM    139 1HG  DPR A   9       0.878   2.655   9.918  1.00  0.00           H  
ATOM    140 2HG  DPR A   9      -0.081   1.191   9.777  1.00  0.00           H  
ATOM    141 1HD  DPR A   9       0.971   2.040  12.147  1.00  0.00           H  
ATOM    142 2HD  DPR A   9      -0.604   1.121  12.085  1.00  0.00           H  
ATOM    143  N   DLE A  10      -1.427   6.226   9.853  1.00  0.00           N  
ATOM    144  CA  DLE A  10      -0.820   7.577   9.498  1.00  0.00           C  
ATOM    145  C   DLE A  10      -1.348   8.241   8.186  1.00  0.00           C  
ATOM    146  O   DLE A  10      -2.569   8.397   7.992  1.00  0.00           O  
ATOM    147  CB  DLE A  10      -1.046   8.611  10.663  1.00  0.00           C  
ATOM    148  CG  DLE A  10      -0.448  10.171  10.487  1.00  0.00           C  
ATOM    149  CD1 DLE A  10       1.132  10.160  10.416  1.00  0.00           C  
ATOM    150  CD2 DLE A  10      -0.955  11.063  11.671  1.00  0.00           C  
ATOM    151  CN  DLE A  10      -2.804   5.900   9.280  1.00  0.00           C  
ATOM    152  HA  DLE A  10       0.266   7.423   9.397  1.00  0.00           H  
ATOM    153 1HB  DLE A  10      -0.635   8.190  11.564  1.00  0.00           H  
ATOM    154 2HB  DLE A  10      -2.131   8.693  10.826  1.00  0.00           H  
ATOM    155  HG  DLE A  10      -0.822  10.607   9.547  1.00  0.00           H  
ATOM    156 1HD1 DLE A  10       1.505  11.170  10.295  1.00  0.00           H  
ATOM    157 2HD1 DLE A  10       1.462   9.576   9.579  1.00  0.00           H  
ATOM    158 3HD1 DLE A  10       1.552   9.743  11.311  1.00  0.00           H  
ATOM    159 1HD2 DLE A  10      -0.589  12.087  11.553  1.00  0.00           H  
ATOM    160 2HD2 DLE A  10      -0.605  10.677  12.620  1.00  0.00           H  
ATOM    161 3HD2 DLE A  10      -2.048  11.081  11.681  1.00  0.00           H  
ATOM    162 1HN  DLE A  10      -2.809   5.927   8.194  1.00  0.00           H  
ATOM    163 2HN  DLE A  10      -3.519   6.639   9.627  1.00  0.00           H  
ATOM    164 3HN  DLE A  10      -3.188   4.938   9.553  1.00  0.00           H  
ATOM    165  N   ALA A  11      -0.420   8.680   7.305  1.00  0.00           N  
ATOM    166  CA  ALA A  11      -0.772   9.371   6.045  1.00  0.00           C  
ATOM    167  C   ALA A  11       0.373   9.284   5.034  1.00  0.00           C  
ATOM    168  O   ALA A  11       1.541   9.451   5.387  1.00  0.00           O  
ATOM    169  CB  ALA A  11      -1.100  10.840   6.310  1.00  0.00           C  
ATOM    170  H   ALA A  11       0.554   8.525   7.526  1.00  0.00           H  
ATOM    171  HA  ALA A  11      -1.657   8.906   5.651  1.00  0.00           H  
ATOM    172 1HB  ALA A  11      -1.377  11.327   5.376  1.00  0.00           H  
ATOM    173 2HB  ALA A  11      -1.929  10.908   7.014  1.00  0.00           H  
ATOM    174 3HB  ALA A  11      -0.248  11.330   6.729  1.00  0.00           H  
TER                                                                             
CONECT    3   15                                                                
CONECT   15    3   16   21                                                      
CONECT   16   15   17   19   22                                                 
CONECT   17   16   18   29                                                      
CONECT   18   17                                                                
CONECT   19   16   20   23   24                                                 
CONECT   20   19   21   25   26                                                 
CONECT   21   15   20   27   28                                                 
CONECT   22   16                                                                
CONECT   23   19                                                                
CONECT   24   19                                                                
CONECT   25   20                                                                
CONECT   26   20                                                                
CONECT   27   21                                                                
CONECT   28   21                                                                
CONECT   29   17                                                                
CONECT   31   45                                                                
CONECT   45   31   46   52                                                      
CONECT   46   45   47   49   53                                                 
CONECT   47   46   48   61                                                      
CONECT   48   47                                                                
CONECT   49   46   50   51   54                                                 
CONECT   50   49   55   56   57                                                 
CONECT   51   49   58   59   60                                                 
CONECT   52   45                                                                
CONECT   53   46                                                                
CONECT   54   49                                                                
CONECT   55   50                                                                
CONECT   56   50                                                                
CONECT   57   50                                                                
CONECT   58   51                                                                
CONECT   59   51                                                                
CONECT   60   51                                                                
CONECT   61   47   62   68                                                      
CONECT   62   61   63   65   69                                                 
CONECT   63   62   64   80                                                      
CONECT   64   63                                                                
CONECT   65   62   66   67   70                                                 
CONECT   66   65   71   72   73                                                 
CONECT   67   65   74   75   76                                                 
CONECT   68   61   77   78   79                                                 
CONECT   69   62                                                                
CONECT   70   65                                                                
CONECT   71   66                                                                
CONECT   72   66                                                                
CONECT   73   66                                                                
CONECT   74   67                                                                
CONECT   75   67                                                                
CONECT   76   67                                                                
CONECT   77   68                                                                
CONECT   78   68                                                                
CONECT   79   68                                                                
CONECT   80   63                                                                
CONECT   82   96                                                                
CONECT   96   82   97  102                                                      
CONECT   97   96   98  100  103                                                 
CONECT   98   97   99  110                                                      
CONECT   99   98                                                                
CONECT  100   97  101  104  105                                                 
CONECT  101  100  102  106  107                                                 
CONECT  102   96  101  108  109                                                 
CONECT  103   97                                                                
CONECT  104  100                                                                
CONECT  105  100                                                                
CONECT  106  101                                                                
CONECT  107  101                                                                
CONECT  108  102                                                                
CONECT  109  102                                                                
CONECT  110   98                                                                
CONECT  112  129                                                                
CONECT  129  112  130  135                                                      
CONECT  130  129  131  133  136                                                 
CONECT  131  130  132  143                                                      
CONECT  132  131                                                                
CONECT  133  130  134  137  138                                                 
CONECT  134  133  135  139  140                                                 
CONECT  135  129  134  141  142                                                 
CONECT  136  130                                                                
CONECT  137  133                                                                
CONECT  138  133                                                                
CONECT  139  134                                                                
CONECT  140  134                                                                
CONECT  141  135                                                                
CONECT  142  135                                                                
CONECT  143  131  144  151                                                      
CONECT  144  143  145  147  152                                                 
CONECT  145  144  146  165                                                      
CONECT  146  145                                                                
CONECT  147  144  148  153  154                                                 
CONECT  148  147  149  150  155                                                 
CONECT  149  148  156  157  158                                                 
CONECT  150  148  159  160  161                                                 
CONECT  151  143  162  163  164                                                 
CONECT  152  144                                                                
CONECT  153  147                                                                
CONECT  154  147                                                                
CONECT  155  148                                                                
CONECT  156  149                                                                
CONECT  157  149                                                                
CONECT  158  149                                                                
CONECT  159  150                                                                
CONECT  160  150                                                                
CONECT  161  150                                                                
CONECT  162  151                                                                
CONECT  163  151                                                                
CONECT  164  151                                                                
CONECT  165  145                                                                
C6s 0
end_unsatselection_count 0
nme_count 2
nme_count2 2
oversat 0
score -0.574
silent_score -0.574
time 39
total_hbonds -4
