# Supplementary material for: Accurate de novo design of membrane-traversing macrocycles
Source: Cell. 2022 Sep 15;185(19):3520–3532.e26. doi: 10.1016/j.cell.2022.07.019 (PMC9490236; doi:10.1016/j.cell.2022.07.019)
Supplement: Data S2. Amino acid sequences and computational models, related to Figures 1 and 3 [file mmc6.zip › Supplemental_Data_File_2/design_models/11-mers/D11.15.pdb]

HEADER                                            13-FEB-20   XXXX              
EXPDTA    THEORETICAL MODEL                                                     
REMARK 220                                                                      
REMARK 220 EXPERIMENTAL DETAILS                                                 
REMARK 220  EXPERIMENT TYPE                : THEORETICAL MODELLING              
REMARK 220  DATE OF DATA COLLECTION        : 13-FEB-20                          
REMARK 220                                                                      
REMARK 220 REMARK: MODEL GENERATED BY ROSETTA                                   
REMARK 220  VERSION 2019.50.post.dev+96.master.4bb7883abb1                      
LINK         N   LEU A   1                 C   DLE A  11                  1.33  
ATOM      1  N   LEU A   1       9.950   9.060  10.087  1.00  0.00           N  
ATOM      2  CA  LEU A   1       9.869   7.763  10.819  1.00  0.00           C  
ATOM      3  C   LEU A   1       9.832   6.460   9.972  1.00  0.00           C  
ATOM      4  O   LEU A   1       9.172   5.488  10.339  1.00  0.00           O  
ATOM      5  CB  LEU A   1       8.578   7.746  11.650  1.00  0.00           C  
ATOM      6  CG  LEU A   1       8.384   8.807  12.712  1.00  0.00           C  
ATOM      7  CD1 LEU A   1       6.925   8.746  13.156  1.00  0.00           C  
ATOM      8  CD2 LEU A   1       9.308   8.589  13.879  1.00  0.00           C  
ATOM      9  H   LEU A   1       9.299   9.244   9.337  1.00  0.00           H  
ATOM     10  HA  LEU A   1      10.731   7.665  11.476  1.00  0.00           H  
ATOM     11 1HB  LEU A   1       7.763   7.853  10.968  1.00  0.00           H  
ATOM     12 2HB  LEU A   1       8.488   6.780  12.140  1.00  0.00           H  
ATOM     13  HG  LEU A   1       8.579   9.783  12.289  1.00  0.00           H  
ATOM     14 1HD1 LEU A   1       6.740   9.509  13.910  1.00  0.00           H  
ATOM     15 2HD1 LEU A   1       6.275   8.917  12.300  1.00  0.00           H  
ATOM     16 3HD1 LEU A   1       6.715   7.764  13.577  1.00  0.00           H  
ATOM     17 1HD2 LEU A   1       9.138   9.361  14.625  1.00  0.00           H  
ATOM     18 2HD2 LEU A   1       9.119   7.609  14.318  1.00  0.00           H  
ATOM     19 3HD2 LEU A   1      10.344   8.641  13.542  1.00  0.00           H  
ATOM     20  N   DPR A   2      10.517   6.363   8.820  1.00  0.00           N  
ATOM     21  CA  DPR A   2      10.492   5.249   7.892  1.00  0.00           C  
ATOM     22  C   DPR A   2       9.043   5.154   7.424  1.00  0.00           C  
ATOM     23  O   DPR A   2       8.260   6.027   7.793  1.00  0.00           O  
ATOM     24  CB  DPR A   2      11.456   5.691   6.780  1.00  0.00           C  
ATOM     25  CG  DPR A   2      12.309   6.733   7.425  1.00  0.00           C  
ATOM     26  CD  DPR A   2      11.399   7.412   8.407  1.00  0.00           C  
ATOM     27  HA  DPR A   2      10.823   4.340   8.412  1.00  0.00           H  
ATOM     28 1HB  DPR A   2      10.878   6.079   5.919  1.00  0.00           H  
ATOM     29 2HB  DPR A   2      12.045   4.837   6.420  1.00  0.00           H  
ATOM     30 1HG  DPR A   2      12.696   7.424   6.663  1.00  0.00           H  
ATOM     31 2HG  DPR A   2      13.183   6.272   7.907  1.00  0.00           H  
ATOM     32 1HD  DPR A   2      10.823   8.129   7.912  1.00  0.00           H  
ATOM     33 2HD  DPR A   2      11.998   7.801   9.239  1.00  0.00           H  
ATOM     34  N   DPR A   3       8.665   4.137   6.630  1.00  0.00           N  
ATOM     35  CA  DPR A   3       7.324   3.943   6.124  1.00  0.00           C  
ATOM     36  C   DPR A   3       6.901   5.274   5.510  1.00  0.00           C  
ATOM     37  O   DPR A   3       7.784   6.115   5.340  1.00  0.00           O  
ATOM     38  CB  DPR A   3       7.504   2.799   5.114  1.00  0.00           C  
ATOM     39  CG  DPR A   3       8.747   2.069   5.594  1.00  0.00           C  
ATOM     40  CD  DPR A   3       9.640   3.145   6.182  1.00  0.00           C  
ATOM     41  HA  DPR A   3       6.679   3.659   6.971  1.00  0.00           H  
ATOM     42 1HB  DPR A   3       7.608   3.207   4.094  1.00  0.00           H  
ATOM     43 2HB  DPR A   3       6.623   2.143   5.107  1.00  0.00           H  
ATOM     44 1HG  DPR A   3       9.220   1.541   4.751  1.00  0.00           H  
ATOM     45 2HG  DPR A   3       8.467   1.302   6.331  1.00  0.00           H  
ATOM     46 1HD  DPR A   3      10.291   3.569   5.407  1.00  0.00           H  
ATOM     47 2HD  DPR A   3      10.200   2.731   7.025  1.00  0.00           H  
ATOM     48  N   LEU A   4       5.592   5.512   5.152  1.00  0.00           N  
ATOM     49  CA  LEU A   4       5.261   6.928   4.750  1.00  0.00           C  
ATOM     50  C   LEU A   4       4.844   7.674   6.060  1.00  0.00           C  
ATOM     51  O   LEU A   4       3.772   8.300   6.124  1.00  0.00           O  
ATOM     52  CB  LEU A   4       4.133   7.013   3.650  1.00  0.00           C  
ATOM     53  CG  LEU A   4       4.422   6.270   2.225  1.00  0.00           C  
ATOM     54  CD1 LEU A   4       3.167   6.433   1.290  1.00  0.00           C  
ATOM     55  CD2 LEU A   4       5.730   6.860   1.544  1.00  0.00           C  
ATOM     56  CN  LEU A   4       4.493   4.531   5.469  1.00  0.00           C  
ATOM     57  HA  LEU A   4       6.142   7.436   4.341  1.00  0.00           H  
ATOM     58 1HB  LEU A   4       3.197   6.629   4.057  1.00  0.00           H  
ATOM     59 2HB  LEU A   4       3.950   8.068   3.426  1.00  0.00           H  
ATOM     60  HG  LEU A   4       4.571   5.192   2.403  1.00  0.00           H  
ATOM     61 1HD1 LEU A   4       3.339   5.918   0.340  1.00  0.00           H  
ATOM     62 2HD1 LEU A   4       2.284   6.001   1.766  1.00  0.00           H  
ATOM     63 3HD1 LEU A   4       2.978   7.492   1.086  1.00  0.00           H  
ATOM     64 1HD2 LEU A   4       5.917   6.348   0.597  1.00  0.00           H  
ATOM     65 2HD2 LEU A   4       5.610   7.931   1.349  1.00  0.00           H  
ATOM     66 3HD2 LEU A   4       6.598   6.713   2.190  1.00  0.00           H  
ATOM     67 1HN  LEU A   4       3.671   4.567   4.766  1.00  0.00           H  
ATOM     68 2HN  LEU A   4       4.842   3.514   5.453  1.00  0.00           H  
ATOM     69 3HN  LEU A   4       4.100   4.741   6.454  1.00  0.00           H  
ATOM     70  N   LEU A   5       5.680   7.552   7.128  1.00  0.00           N  
ATOM     71  CA  LEU A   5       5.428   8.098   8.455  1.00  0.00           C  
ATOM     72  C   LEU A   5       6.370   9.268   8.786  1.00  0.00           C  
ATOM     73  O   LEU A   5       7.477   9.294   8.232  1.00  0.00           O  
ATOM     74  CB  LEU A   5       5.637   6.987   9.478  1.00  0.00           C  
ATOM     75  CG  LEU A   5       4.857   5.715   9.254  1.00  0.00           C  
ATOM     76  CD1 LEU A   5       5.295   4.733  10.283  1.00  0.00           C  
ATOM     77  CD2 LEU A   5       3.349   5.966   9.306  1.00  0.00           C  
ATOM     78  H   LEU A   5       6.567   7.030   7.039  1.00  0.00           H  
ATOM     79  HA  LEU A   5       4.397   8.438   8.483  1.00  0.00           H  
ATOM     80 1HB  LEU A   5       6.683   6.704   9.446  1.00  0.00           H  
ATOM     81 2HB  LEU A   5       5.413   7.355  10.473  1.00  0.00           H  
ATOM     82  HG  LEU A   5       5.124   5.309   8.294  1.00  0.00           H  
ATOM     83 1HD1 LEU A   5       4.779   3.789  10.128  1.00  0.00           H  
ATOM     84 2HD1 LEU A   5       6.378   4.579  10.194  1.00  0.00           H  
ATOM     85 3HD1 LEU A   5       5.064   5.115  11.276  1.00  0.00           H  
ATOM     86 1HD2 LEU A   5       2.824   5.025   9.144  1.00  0.00           H  
ATOM     87 2HD2 LEU A   5       3.075   6.368  10.281  1.00  0.00           H  
ATOM     88 3HD2 LEU A   5       3.053   6.669   8.529  1.00  0.00           H  
ATOM     89  N   DAL A   6       5.988  10.251   9.694  1.00  0.00           N  
ATOM     90  CA  DAL A   6       6.989  11.333   9.975  1.00  0.00           C  
ATOM     91  C   DAL A   6       6.916  12.377   8.853  1.00  0.00           C  
ATOM     92  O   DAL A   6       6.273  13.432   8.986  1.00  0.00           O  
ATOM     93  CB  DAL A   6       6.846  12.009  11.366  1.00  0.00           C  
ATOM     94  CN  DAL A   6       4.564  10.328  10.173  1.00  0.00           C  
ATOM     95  HA  DAL A   6       7.975  10.878   9.990  1.00  0.00           H  
ATOM     96 1HB  DAL A   6       7.644  12.745  11.501  1.00  0.00           H  
ATOM     97 2HB  DAL A   6       6.922  11.280  12.148  1.00  0.00           H  
ATOM     98 3HB  DAL A   6       5.894  12.526  11.467  1.00  0.00           H  
ATOM     99 1HN  DAL A   6       3.897  10.644   9.375  1.00  0.00           H  
ATOM    100 2HN  DAL A   6       4.427  11.017  10.989  1.00  0.00           H  
ATOM    101 3HN  DAL A   6       4.239   9.359  10.529  1.00  0.00           H  
ATOM    102  N   DLE A   7       7.574  12.069   7.718  1.00  0.00           N  
ATOM    103  CA  DLE A   7       7.574  12.935   6.541  1.00  0.00           C  
ATOM    104  C   DLE A   7       8.931  13.624   6.508  1.00  0.00           C  
ATOM    105  O   DLE A   7       9.909  13.019   6.922  1.00  0.00           O  
ATOM    106  CB  DLE A   7       7.346  12.114   5.273  1.00  0.00           C  
ATOM    107  CG  DLE A   7       6.074  11.215   5.273  1.00  0.00           C  
ATOM    108  CD1 DLE A   7       6.021  10.452   3.970  1.00  0.00           C  
ATOM    109  CD2 DLE A   7       4.816  12.038   5.493  1.00  0.00           C  
ATOM    110  H   DLE A   7       8.097  11.177   7.656  1.00  0.00           H  
ATOM    111  HA  DLE A   7       6.794  13.682   6.626  1.00  0.00           H  
ATOM    112 1HB  DLE A   7       8.205  11.459   5.147  1.00  0.00           H  
ATOM    113 2HB  DLE A   7       7.299  12.783   4.421  1.00  0.00           H  
ATOM    114  HG  DLE A   7       6.154  10.482   6.079  1.00  0.00           H  
ATOM    115 1HD1 DLE A   7       5.156   9.813   3.978  1.00  0.00           H  
ATOM    116 2HD1 DLE A   7       6.925   9.849   3.864  1.00  0.00           H  
ATOM    117 3HD1 DLE A   7       5.947  11.149   3.137  1.00  0.00           H  
ATOM    118 1HD2 DLE A   7       3.954  11.367   5.493  1.00  0.00           H  
ATOM    119 2HD2 DLE A   7       4.708  12.770   4.693  1.00  0.00           H  
ATOM    120 3HD2 DLE A   7       4.862  12.548   6.451  1.00  0.00           H  
ATOM    121  N   DPR A   8       9.081  14.855   6.035  1.00  0.00           N  
ATOM    122  CA  DPR A   8      10.376  15.468   6.012  1.00  0.00           C  
ATOM    123  C   DPR A   8      11.265  14.557   5.172  1.00  0.00           C  
ATOM    124  O   DPR A   8      10.696  13.803   4.377  1.00  0.00           O  
ATOM    125  CB  DPR A   8      10.112  16.817   5.331  1.00  0.00           C  
ATOM    126  CG  DPR A   8       8.627  17.067   5.568  1.00  0.00           C  
ATOM    127  CD  DPR A   8       7.978  15.673   5.549  1.00  0.00           C  
ATOM    128  HA  DPR A   8      10.723  15.575   7.048  1.00  0.00           H  
ATOM    129 1HB  DPR A   8      10.376  16.759   4.260  1.00  0.00           H  
ATOM    130 2HB  DPR A   8      10.747  17.598   5.773  1.00  0.00           H  
ATOM    131 1HG  DPR A   8       8.226  17.732   4.786  1.00  0.00           H  
ATOM    132 2HG  DPR A   8       8.483  17.583   6.528  1.00  0.00           H  
ATOM    133 1HD  DPR A   8       7.669  15.357   4.541  1.00  0.00           H  
ATOM    134 2HD  DPR A   8       7.145  15.693   6.261  1.00  0.00           H  
ATOM    135  N   DLE A   9      12.636  14.606   5.292  1.00  0.00           N  
ATOM    136  CA  DLE A   9      13.529  13.696   4.485  1.00  0.00           C  
ATOM    137  C   DLE A   9      13.375  12.187   4.864  1.00  0.00           C  
ATOM    138  O   DLE A   9      14.298  11.399   4.625  1.00  0.00           O  
ATOM    139  CB  DLE A   9      13.282  13.883   2.946  1.00  0.00           C  
ATOM    140  CG  DLE A   9      13.562  15.377   2.326  1.00  0.00           C  
ATOM    141  CD1 DLE A   9      13.106  15.408   0.822  1.00  0.00           C  
ATOM    142  CD2 DLE A   9      15.089  15.770   2.477  1.00  0.00           C  
ATOM    143  CN  DLE A   9      13.283  15.456   6.339  1.00  0.00           C  
ATOM    144  HA  DLE A   9      14.579  13.944   4.671  1.00  0.00           H  
ATOM    145 1HB  DLE A   9      12.257  13.597   2.699  1.00  0.00           H  
ATOM    146 2HB  DLE A   9      13.939  13.185   2.402  1.00  0.00           H  
ATOM    147  HG  DLE A   9      12.947  16.112   2.875  1.00  0.00           H  
ATOM    148 1HD1 DLE A   9      13.259  16.408   0.407  1.00  0.00           H  
ATOM    149 2HD1 DLE A   9      12.043  15.159   0.747  1.00  0.00           H  
ATOM    150 3HD1 DLE A   9      13.681  14.689   0.233  1.00  0.00           H  
ATOM    151 1HD2 DLE A   9      15.255  16.770   2.070  1.00  0.00           H  
ATOM    152 2HD2 DLE A   9      15.720  15.059   1.936  1.00  0.00           H  
ATOM    153 3HD2 DLE A   9      15.381  15.775   3.524  1.00  0.00           H  
ATOM    154 1HN  DLE A   9      14.352  15.587   6.202  1.00  0.00           H  
ATOM    155 2HN  DLE A   9      12.854  16.449   6.347  1.00  0.00           H  
ATOM    156 3HN  DLE A   9      13.120  15.002   7.310  1.00  0.00           H  
ATOM    157  N   DAL A  10      12.238  11.791   5.473  1.00  0.00           N  
ATOM    158  CA  DAL A  10      11.899  10.444   5.909  1.00  0.00           C  
ATOM    159  C   DAL A  10      11.118  10.538   7.228  1.00  0.00           C  
ATOM    160  O   DAL A  10       9.964  10.075   7.250  1.00  0.00           O  
ATOM    161  CB  DAL A  10      11.063   9.734   4.865  1.00  0.00           C  
ATOM    162  H   DAL A  10      11.502  12.476   5.664  1.00  0.00           H  
ATOM    163  HA  DAL A  10      12.809   9.864   6.068  1.00  0.00           H  
ATOM    164 1HB  DAL A  10      10.811   8.734   5.210  1.00  0.00           H  
ATOM    165 2HB  DAL A  10      11.627   9.673   3.936  1.00  0.00           H  
ATOM    166 3HB  DAL A  10      10.152  10.302   4.697  1.00  0.00           H  
ATOM    167  N   DLE A  11      11.692  11.128   8.343  1.00  0.00           N  
ATOM    168  CA  DLE A  11      10.827  11.280   9.554  1.00  0.00           C  
ATOM    169  C   DLE A  11      10.857   9.981  10.396  1.00  0.00           C  
ATOM    170  O   DLE A  11      11.684   9.832  11.296  1.00  0.00           O  
ATOM    171  CB  DLE A  11      11.236  12.521  10.465  1.00  0.00           C  
ATOM    172  CG  DLE A  11      11.127  14.020   9.767  1.00  0.00           C  
ATOM    173  CD1 DLE A  11      12.044  15.036  10.525  1.00  0.00           C  
ATOM    174  CD2 DLE A  11       9.641  14.512   9.752  1.00  0.00           C  
ATOM    175  CN  DLE A  11      13.062  11.596   8.391  1.00  0.00           C  
ATOM    176  HA  DLE A  11       9.810  11.488   9.221  1.00  0.00           H  
ATOM    177 1HB  DLE A  11      12.240  12.377  10.860  1.00  0.00           H  
ATOM    178 2HB  DLE A  11      10.572  12.527  11.344  1.00  0.00           H  
ATOM    179  HG  DLE A  11      11.475  13.956   8.730  1.00  0.00           H  
ATOM    180 1HD1 DLE A  11      11.992  16.018  10.046  1.00  0.00           H  
ATOM    181 2HD1 DLE A  11      13.081  14.690  10.497  1.00  0.00           H  
ATOM    182 3HD1 DLE A  11      11.730  15.132  11.569  1.00  0.00           H  
ATOM    183 1HD2 DLE A  11       9.568  15.488   9.266  1.00  0.00           H  
ATOM    184 2HD2 DLE A  11       9.247  14.597  10.767  1.00  0.00           H  
ATOM    185 3HD2 DLE A  11       9.044  13.824   9.211  1.00  0.00           H  
ATOM    186 1HN  DLE A  11      13.684  10.956   9.007  1.00  0.00           H  
ATOM    187 2HN  DLE A  11      13.093  12.596   8.798  1.00  0.00           H  
ATOM    188 3HN  DLE A  11      13.459  11.612   7.385  1.00  0.00           H  
TER                                                                             
CONECT    1  169                                                                
CONECT    3   20                                                                
CONECT   20    3   21   26                                                      
CONECT   21   20   22   24   27                                                 
CONECT   22   21   23   34                                                      
CONECT   23   22                                                                
CONECT   24   21   25   28   29                                                 
CONECT   25   24   26   30   31                                                 
CONECT   26   20   25   32   33                                                 
CONECT   27   21                                                                
CONECT   28   24                                                                
CONECT   29   24                                                                
CONECT   30   25                                                                
CONECT   31   25                                                                
CONECT   32   26                                                                
CONECT   33   26                                                                
CONECT   34   22   35   40                                                      
CONECT   35   34   36   38   41                                                 
CONECT   36   35   37   48                                                      
CONECT   37   36                                                                
CONECT   38   35   39   42   43                                                 
CONECT   39   38   40   44   45                                                 
CONECT   40   34   39   46   47                                                 
CONECT   41   35                                                                
CONECT   42   38                                                                
CONECT   43   38                                                                
CONECT   44   39                                                                
CONECT   45   39                                                                
CONECT   46   40                                                                
CONECT   47   40                                                                
CONECT   48   36   49   56                                                      
CONECT   49   48   50   52   57                                                 
CONECT   50   49   51   70                                                      
CONECT   51   50                                                                
CONECT   52   49   53   58   59                                                 
CONECT   53   52   54   55   60                                                 
CONECT   54   53   61   62   63                                                 
CONECT   55   53   64   65   66                                                 
CONECT   56   48   67   68   69                                                 
CONECT   57   49                                                                
CONECT   58   52                                                                
CONECT   59   52                                                                
CONECT   60   53                                                                
CONECT   61   54                                                                
CONECT   62   54                                                                
CONECT   63   54                                                                
CONECT   64   55                                                                
CONECT   65   55                                                                
CONECT   66   55                                                                
CONECT   67   56                                                                
CONECT   68   56                                                                
CONECT   69   56                                                                
CONECT   70   50                                                                
CONECT   72   89                                                                
CONECT   89   72   90   94                                                      
CONECT   90   89   91   93   95                                                 
CONECT   91   90   92  102                                                      
CONECT   92   91                                                                
CONECT   93   90   96   97   98                                                 
CONECT   94   89   99  100  101                                                 
CONECT   95   90                                                                
CONECT   96   93                                                                
CONECT   97   93                                                                
CONECT   98   93                                                                
CONECT   99   94                                                                
CONECT  100   94                                                                
CONECT  101   94                                                                
CONECT  102   91  103  110                                                      
CONECT  103  102  104  106  111                                                 
CONECT  104  103  105  121                                                      
CONECT  105  104                                                                
CONECT  106  103  107  112  113                                                 
CONECT  107  106  108  109  114                                                 
CONECT  108  107  115  116  117                                                 
CONECT  109  107  118  119  120                                                 
CONECT  110  102                                                                
CONECT  111  103                                                                
CONECT  112  106                                                                
CONECT  113  106                                                                
CONECT  114  107                                                                
CONECT  115  108                                                                
CONECT  116  108                                                                
CONECT  117  108                                                                
CONECT  118  109                                                                
CONECT  119  109                                                                
CONECT  120  109                                                                
CONECT  121  104  122  127                                                      
CONECT  122  121  123  125  128                                                 
CONECT  123  122  124  135                                                      
CONECT  124  123                                                                
CONECT  125  122  126  129  130                                                 
CONECT  126  125  127  131  132                                                 
CONECT  127  121  126  133  134                                                 
CONECT  128  122                                                                
CONECT  129  125                                                                
CONECT  130  125                                                                
CONECT  131  126                                                                
CONECT  132  126                                                                
CONECT  133  127                                                                
CONECT  134  127                                                                
CONECT  135  123  136  143                                                      
CONECT  136  135  137  139  144                                                 
CONECT  137  136  138  157                                                      
CONECT  138  137                                                                
CONECT  139  136  140  145  146                                                 
CONECT  140  139  141  142  147                                                 
CONECT  141  140  148  149  150                                                 
CONECT  142  140  151  152  153                                                 
CONECT  143  135  154  155  156                                                 
CONECT  144  136                                                                
CONECT  145  139                                                                
CONECT  146  139                                                                
CONECT  147  140                                                                
CONECT  148  141                                                                
CONECT  149  141                                                                
CONECT  150  141                                                                
CONECT  151  142                                                                
CONECT  152  142                                                                
CONECT  153  142                                                                
CONECT  154  143                                                                
CONECT  155  143                                                                
CONECT  156  143                                                                
CONECT  157  137  158  162                                                      
CONECT  158  157  159  161  163                                                 
CONECT  159  158  160  167                                                      
CONECT  160  159                                                                
CONECT  161  158  164  165  166                                                 
CONECT  162  157                                                                
CONECT  163  158                                                                
CONECT  164  161                                                                
CONECT  165  161                                                                
CONECT  166  161                                                                
CONECT  167  159  168  175                                                      
CONECT  168  167  169  171  176                                                 
CONECT  169    1  168  170                                                      
CONECT  170  169                                                                
CONECT  171  168  172  177  178                                                 
CONECT  172  171  173  174  179                                                 
CONECT  173  172  180  181  182                                                 
CONECT  174  172  183  184  185                                                 
CONECT  175  167  186  187  188                                                 
CONECT  176  168                                                                
CONECT  177  171                                                                
CONECT  178  171                                                                
CONECT  179  172                                                                
CONECT  180  173                                                                
CONECT  181  173                                                                
CONECT  182  173                                                                
CONECT  183  174                                                                
CONECT  184  174                                                                
CONECT  185  174                                                                
CONECT  186  175                                                                
CONECT  187  175                                                                
CONECT  188  175                                                                
C6s 0
end_unsatselection_count 0
nme_count 4
nme_count2 4
oversat 0
score -4.069
silent_score -4.069
time 49
total_hbonds -4
