# Supplementary material for: Accurate de novo design of membrane-traversing macrocycles
Source: Cell. 2022 Sep 15;185(19):3520–3532.e26. doi: 10.1016/j.cell.2022.07.019 (PMC9490236; doi:10.1016/j.cell.2022.07.019)
Supplement: Data S2. Amino acid sequences and computational models, related to Figures 1 and 3 [file mmc6.zip › Supplemental_Data_File_2/design_models/11-mers/D11.12.pdb]

HEADER                                            17-FEB-20   XXXX              
EXPDTA    THEORETICAL MODEL                                                     
REMARK 220                                                                      
REMARK 220 EXPERIMENTAL DETAILS                                                 
REMARK 220  EXPERIMENT TYPE                : THEORETICAL MODELLING              
REMARK 220  DATE OF DATA COLLECTION        : 17-FEB-20                          
REMARK 220                                                                      
REMARK 220 REMARK: MODEL GENERATED BY ROSETTA                                   
REMARK 220  VERSION 2019.50.post.dev+96.master.4bb7883abb1                      
LINK         N   DVA A   1                 C   DAL A  11                  1.33  
ATOM      1  N   DVA A   1      10.436   1.016   0.573  1.00  0.00           N  
ATOM      2  CA  DVA A   1      11.736   0.958  -0.120  1.00  0.00           C  
ATOM      3  C   DVA A   1      12.886   1.048   0.886  1.00  0.00           C  
ATOM      4  O   DVA A   1      12.706   0.783   2.075  1.00  0.00           O  
ATOM      5  CB  DVA A   1      11.813  -0.384  -0.871  1.00  0.00           C  
ATOM      6  CG1 DVA A   1      10.701  -0.436  -1.876  1.00  0.00           C  
ATOM      7  CG2 DVA A   1      11.686  -1.544   0.121  1.00  0.00           C  
ATOM      8  H   DVA A   1      10.072   0.180   1.007  1.00  0.00           H  
ATOM      9  HA  DVA A   1      11.796   1.759  -0.852  1.00  0.00           H  
ATOM     10  HB  DVA A   1      12.754  -0.462  -1.394  1.00  0.00           H  
ATOM     11 1HG1 DVA A   1      10.734  -1.371  -2.426  1.00  0.00           H  
ATOM     12 2HG1 DVA A   1      10.802   0.393  -2.571  1.00  0.00           H  
ATOM     13 3HG1 DVA A   1       9.748  -0.354  -1.363  1.00  0.00           H  
ATOM     14 1HG2 DVA A   1      11.748  -2.480  -0.412  1.00  0.00           H  
ATOM     15 2HG2 DVA A   1      10.736  -1.481   0.622  1.00  0.00           H  
ATOM     16 3HG2 DVA A   1      12.486  -1.514   0.859  1.00  0.00           H  
ATOM     17  N   DPR A   2      14.116   1.420   0.485  1.00  0.00           N  
ATOM     18  CA  DPR A   2      15.283   1.408   1.340  1.00  0.00           C  
ATOM     19  C   DPR A   2      15.460  -0.062   1.707  1.00  0.00           C  
ATOM     20  O   DPR A   2      14.858  -0.903   1.046  1.00  0.00           O  
ATOM     21  CB  DPR A   2      16.414   1.910   0.427  1.00  0.00           C  
ATOM     22  CG  DPR A   2      15.709   2.615  -0.712  1.00  0.00           C  
ATOM     23  CD  DPR A   2      14.393   1.867  -0.895  1.00  0.00           C  
ATOM     24  HA  DPR A   2      15.103   2.049   2.214  1.00  0.00           H  
ATOM     25 1HB  DPR A   2      17.028   1.062   0.086  1.00  0.00           H  
ATOM     26 2HB  DPR A   2      17.079   2.586   0.983  1.00  0.00           H  
ATOM     27 1HG  DPR A   2      16.341   2.589  -1.616  1.00  0.00           H  
ATOM     28 2HG  DPR A   2      15.563   3.679  -0.465  1.00  0.00           H  
ATOM     29 1HD  DPR A   2      14.504   1.015  -1.579  1.00  0.00           H  
ATOM     30 2HD  DPR A   2      13.672   2.605  -1.251  1.00  0.00           H  
ATOM     31  N   PRO A   3      16.312  -0.432   2.656  1.00  0.00           N  
ATOM     32  CA  PRO A   3      16.508  -1.811   3.007  1.00  0.00           C  
ATOM     33  C   PRO A   3      15.260  -2.329   3.767  1.00  0.00           C  
ATOM     34  O   PRO A   3      14.512  -1.478   4.282  1.00  0.00           O  
ATOM     35  CB  PRO A   3      17.749  -1.750   3.907  1.00  0.00           C  
ATOM     36  CG  PRO A   3      17.687  -0.354   4.523  1.00  0.00           C  
ATOM     37  CD  PRO A   3      17.078   0.537   3.433  1.00  0.00           C  
ATOM     38  HA  PRO A   3      16.703  -2.361   2.074  1.00  0.00           H  
ATOM     39 1HB  PRO A   3      17.715  -2.546   4.664  1.00  0.00           H  
ATOM     40 2HB  PRO A   3      18.660  -1.911   3.309  1.00  0.00           H  
ATOM     41 1HG  PRO A   3      17.068  -0.380   5.435  1.00  0.00           H  
ATOM     42 2HG  PRO A   3      18.694  -0.030   4.834  1.00  0.00           H  
ATOM     43 1HD  PRO A   3      16.409   1.269   3.905  1.00  0.00           H  
ATOM     44 2HD  PRO A   3      17.856   1.010   2.822  1.00  0.00           H  
ATOM     45  N   DLE A   4      15.026  -3.697   3.914  1.00  0.00           N  
ATOM     46  CA  DLE A   4      13.841  -4.095   4.758  1.00  0.00           C  
ATOM     47  C   DLE A   4      12.504  -3.875   3.992  1.00  0.00           C  
ATOM     48  O   DLE A   4      12.050  -4.714   3.197  1.00  0.00           O  
ATOM     49  CB  DLE A   4      13.883  -5.588   5.287  1.00  0.00           C  
ATOM     50  CG  DLE A   4      15.124  -6.012   6.285  1.00  0.00           C  
ATOM     51  CD1 DLE A   4      15.021  -7.549   6.617  1.00  0.00           C  
ATOM     52  CD2 DLE A   4      15.113  -5.137   7.605  1.00  0.00           C  
ATOM     53  CN  DLE A   4      15.788  -4.699   3.079  1.00  0.00           C  
ATOM     54  HA  DLE A   4      13.841  -3.475   5.668  1.00  0.00           H  
ATOM     55 1HB  DLE A   4      13.841  -6.285   4.446  1.00  0.00           H  
ATOM     56 2HB  DLE A   4      12.959  -5.763   5.866  1.00  0.00           H  
ATOM     57  HG  DLE A   4      16.080  -5.848   5.764  1.00  0.00           H  
ATOM     58 1HD1 DLE A   4      15.857  -7.850   7.256  1.00  0.00           H  
ATOM     59 2HD1 DLE A   4      15.059  -8.136   5.696  1.00  0.00           H  
ATOM     60 3HD1 DLE A   4      14.084  -7.766   7.138  1.00  0.00           H  
ATOM     61 1HD2 DLE A   4      15.948  -5.425   8.247  1.00  0.00           H  
ATOM     62 2HD2 DLE A   4      14.178  -5.283   8.153  1.00  0.00           H  
ATOM     63 3HD2 DLE A   4      15.220  -4.080   7.363  1.00  0.00           H  
ATOM     64 1HN  DLE A   4      15.632  -5.732   3.339  1.00  0.00           H  
ATOM     65 2HN  DLE A   4      16.854  -4.531   3.155  1.00  0.00           H  
ATOM     66 3HN  DLE A   4      15.491  -4.576   2.041  1.00  0.00           H  
ATOM     67  N   DAL A   5      11.877  -2.716   4.293  1.00  0.00           N  
ATOM     68  CA  DAL A   5      10.605  -2.210   3.749  1.00  0.00           C  
ATOM     69  C   DAL A   5       9.426  -2.978   4.330  1.00  0.00           C  
ATOM     70  O   DAL A   5       9.543  -3.598   5.389  1.00  0.00           O  
ATOM     71  CB  DAL A   5      10.438  -0.736   4.036  1.00  0.00           C  
ATOM     72  H   DAL A   5      12.395  -2.111   4.928  1.00  0.00           H  
ATOM     73  HA  DAL A   5      10.610  -2.362   2.675  1.00  0.00           H  
ATOM     74 1HB  DAL A   5       9.515  -0.391   3.591  1.00  0.00           H  
ATOM     75 2HB  DAL A   5      11.256  -0.198   3.616  1.00  0.00           H  
ATOM     76 3HB  DAL A   5      10.418  -0.577   5.107  1.00  0.00           H  
ATOM     77  N   PHE A   6       8.289  -2.942   3.650  1.00  0.00           N  
ATOM     78  CA  PHE A   6       7.119  -3.631   4.171  1.00  0.00           C  
ATOM     79  C   PHE A   6       6.195  -4.058   3.032  1.00  0.00           C  
ATOM     80  O   PHE A   6       6.238  -3.456   1.968  1.00  0.00           O  
ATOM     81  CB  PHE A   6       6.420  -2.719   5.203  1.00  0.00           C  
ATOM     82  CG  PHE A   6       5.910  -1.427   4.654  1.00  0.00           C  
ATOM     83  CD1 PHE A   6       4.614  -1.301   4.195  1.00  0.00           C  
ATOM     84  CD2 PHE A   6       6.730  -0.325   4.610  1.00  0.00           C  
ATOM     85  CE1 PHE A   6       4.163  -0.090   3.703  1.00  0.00           C  
ATOM     86  CE2 PHE A   6       6.291   0.867   4.121  1.00  0.00           C  
ATOM     87  CZ  PHE A   6       5.007   0.992   3.663  1.00  0.00           C  
ATOM     88  H   PHE A   6       8.222  -2.373   2.795  1.00  0.00           H  
ATOM     89  HA  PHE A   6       7.469  -4.528   4.681  1.00  0.00           H  
ATOM     90 1HB  PHE A   6       5.595  -3.210   5.676  1.00  0.00           H  
ATOM     91 2HB  PHE A   6       7.135  -2.483   5.993  1.00  0.00           H  
ATOM     92  HD1 PHE A   6       3.947  -2.165   4.228  1.00  0.00           H  
ATOM     93  HD2 PHE A   6       7.740  -0.417   4.982  1.00  0.00           H  
ATOM     94  HE1 PHE A   6       3.140   0.005   3.344  1.00  0.00           H  
ATOM     95  HE2 PHE A   6       6.960   1.719   4.105  1.00  0.00           H  
ATOM     96  HZ  PHE A   6       4.658   1.945   3.273  1.00  0.00           H  
ATOM     97  N   DPR A   7       5.316  -5.056   3.211  1.00  0.00           N  
ATOM     98  CA  DPR A   7       4.350  -5.424   2.208  1.00  0.00           C  
ATOM     99  C   DPR A   7       5.079  -5.827   0.935  1.00  0.00           C  
ATOM    100  O   DPR A   7       6.263  -6.168   0.983  1.00  0.00           O  
ATOM    101  CB  DPR A   7       3.620  -6.616   2.846  1.00  0.00           C  
ATOM    102  CG  DPR A   7       3.871  -6.466   4.336  1.00  0.00           C  
ATOM    103  CD  DPR A   7       5.266  -5.871   4.439  1.00  0.00           C  
ATOM    104  HA  DPR A   7       3.689  -4.563   2.062  1.00  0.00           H  
ATOM    105 1HB  DPR A   7       4.011  -7.563   2.440  1.00  0.00           H  
ATOM    106 2HB  DPR A   7       2.548  -6.584   2.607  1.00  0.00           H  
ATOM    107 1HG  DPR A   7       3.793  -7.450   4.829  1.00  0.00           H  
ATOM    108 2HG  DPR A   7       3.099  -5.826   4.788  1.00  0.00           H  
ATOM    109 1HD  DPR A   7       6.043  -6.652   4.409  1.00  0.00           H  
ATOM    110 2HD  DPR A   7       5.314  -5.295   5.347  1.00  0.00           H  
ATOM    111  N   PRO A   8       4.408  -5.870  -0.218  1.00  0.00           N  
ATOM    112  CA  PRO A   8       4.957  -6.264  -1.500  1.00  0.00           C  
ATOM    113  C   PRO A   8       5.886  -5.201  -2.091  1.00  0.00           C  
ATOM    114  O   PRO A   8       5.594  -4.641  -3.147  1.00  0.00           O  
ATOM    115  CB  PRO A   8       3.692  -6.437  -2.349  1.00  0.00           C  
ATOM    116  CG  PRO A   8       2.721  -5.440  -1.778  1.00  0.00           C  
ATOM    117  CD  PRO A   8       2.979  -5.481  -0.277  1.00  0.00           C  
ATOM    118  HA  PRO A   8       5.486  -7.222  -1.386  1.00  0.00           H  
ATOM    119 1HB  PRO A   8       3.919  -6.258  -3.410  1.00  0.00           H  
ATOM    120 2HB  PRO A   8       3.330  -7.473  -2.274  1.00  0.00           H  
ATOM    121 1HG  PRO A   8       2.912  -4.442  -2.216  1.00  0.00           H  
ATOM    122 2HG  PRO A   8       1.690  -5.711  -2.046  1.00  0.00           H  
ATOM    123 1HD  PRO A   8       2.806  -4.492   0.115  1.00  0.00           H  
ATOM    124 2HD  PRO A   8       2.346  -6.235   0.208  1.00  0.00           H  
ATOM    125  N   DVA A   9       6.992  -4.933  -1.398  1.00  0.00           N  
ATOM    126  CA  DVA A   9       7.957  -3.933  -1.845  1.00  0.00           C  
ATOM    127  C   DVA A   9       7.541  -2.477  -1.588  1.00  0.00           C  
ATOM    128  O   DVA A   9       7.883  -1.593  -2.373  1.00  0.00           O  
ATOM    129  CB  DVA A   9       9.339  -4.214  -1.210  1.00  0.00           C  
ATOM    130  CG1 DVA A   9       9.825  -5.572  -1.656  1.00  0.00           C  
ATOM    131  CG2 DVA A   9       9.266  -4.172   0.346  1.00  0.00           C  
ATOM    132  H   DVA A   9       7.132  -5.449  -0.532  1.00  0.00           H  
ATOM    133  HA  DVA A   9       8.080  -4.056  -2.921  1.00  0.00           H  
ATOM    134  HB  DVA A   9      10.038  -3.481  -1.567  1.00  0.00           H  
ATOM    135 1HG1 DVA A   9      10.813  -5.762  -1.230  1.00  0.00           H  
ATOM    136 2HG1 DVA A   9       9.889  -5.592  -2.743  1.00  0.00           H  
ATOM    137 3HG1 DVA A   9       9.133  -6.341  -1.319  1.00  0.00           H  
ATOM    138 1HG2 DVA A   9      10.255  -4.373   0.765  1.00  0.00           H  
ATOM    139 2HG2 DVA A   9       8.569  -4.919   0.718  1.00  0.00           H  
ATOM    140 3HG2 DVA A   9       8.939  -3.192   0.679  1.00  0.00           H  
ATOM    141  N   LEU A  10       6.745  -2.235  -0.553  1.00  0.00           N  
ATOM    142  CA  LEU A  10       6.296  -0.894  -0.242  1.00  0.00           C  
ATOM    143  C   LEU A  10       7.350  -0.093   0.592  1.00  0.00           C  
ATOM    144  O   LEU A  10       8.138  -0.724   1.325  1.00  0.00           O  
ATOM    145  CB  LEU A  10       4.975  -0.949   0.524  1.00  0.00           C  
ATOM    146  CG  LEU A  10       3.808  -1.643  -0.167  1.00  0.00           C  
ATOM    147  CD1 LEU A  10       2.657  -1.706   0.818  1.00  0.00           C  
ATOM    148  CD2 LEU A  10       3.391  -0.900  -1.427  1.00  0.00           C  
ATOM    149  H   LEU A  10       6.469  -2.991   0.073  1.00  0.00           H  
ATOM    150  HA  LEU A  10       6.124  -0.418  -1.195  1.00  0.00           H  
ATOM    151 1HB  LEU A  10       5.146  -1.455   1.439  1.00  0.00           H  
ATOM    152 2HB  LEU A  10       4.661   0.057   0.756  1.00  0.00           H  
ATOM    153  HG  LEU A  10       4.099  -2.654  -0.431  1.00  0.00           H  
ATOM    154 1HD1 LEU A  10       1.813  -2.217   0.360  1.00  0.00           H  
ATOM    155 2HD1 LEU A  10       2.973  -2.251   1.706  1.00  0.00           H  
ATOM    156 3HD1 LEU A  10       2.361  -0.699   1.096  1.00  0.00           H  
ATOM    157 1HD2 LEU A  10       2.550  -1.422  -1.885  1.00  0.00           H  
ATOM    158 2HD2 LEU A  10       3.093   0.117  -1.173  1.00  0.00           H  
ATOM    159 3HD2 LEU A  10       4.208  -0.872  -2.140  1.00  0.00           H  
ATOM    160  N   DAL A  11       7.399   1.318   0.523  1.00  0.00           N  
ATOM    161  CA  DAL A  11       8.392   2.058   1.397  1.00  0.00           C  
ATOM    162  C   DAL A  11       9.731   2.140   0.642  1.00  0.00           C  
ATOM    163  O   DAL A  11      10.107   3.199   0.140  1.00  0.00           O  
ATOM    164  CB  DAL A  11       7.897   3.452   1.883  1.00  0.00           C  
ATOM    165  CN  DAL A  11       6.530   2.075  -0.355  1.00  0.00           C  
ATOM    166  HA  DAL A  11       8.545   1.483   2.323  1.00  0.00           H  
ATOM    167 1HB  DAL A  11       8.646   3.896   2.543  1.00  0.00           H  
ATOM    168 2HB  DAL A  11       6.963   3.346   2.433  1.00  0.00           H  
ATOM    169 3HB  DAL A  11       7.735   4.142   1.063  1.00  0.00           H  
ATOM    170 1HN  DAL A  11       7.072   2.492  -1.195  1.00  0.00           H  
ATOM    171 2HN  DAL A  11       6.073   2.887   0.193  1.00  0.00           H  
ATOM    172 3HN  DAL A  11       5.753   1.419  -0.725  1.00  0.00           H  
TER                                                                             
CONECT    1    2    8  162                                                      
CONECT    2    1    3    5    9                                                 
CONECT    3    2    4   17                                                      
CONECT    4    3                                                                
CONECT    5    2    6    7   10                                                 
CONECT    6    5   11   12   13                                                 
CONECT    7    5   14   15   16                                                 
CONECT    8    1                                                                
CONECT    9    2                                                                
CONECT   10    5                                                                
CONECT   11    6                                                                
CONECT   12    6                                                                
CONECT   13    6                                                                
CONECT   14    7                                                                
CONECT   15    7                                                                
CONECT   16    7                                                                
CONECT   17    3   18   23                                                      
CONECT   18   17   19   21   24                                                 
CONECT   19   18   20   31                                                      
CONECT   20   19                                                                
CONECT   21   18   22   25   26                                                 
CONECT   22   21   23   27   28                                                 
CONECT   23   17   22   29   30                                                 
CONECT   24   18                                                                
CONECT   25   21                                                                
CONECT   26   21                                                                
CONECT   27   22                                                                
CONECT   28   22                                                                
CONECT   29   23                                                                
CONECT   30   23                                                                
CONECT   31   19                                                                
CONECT   33   45                                                                
CONECT   45   33   46   53                                                      
CONECT   46   45   47   49   54                                                 
CONECT   47   46   48   67                                                      
CONECT   48   47                                                                
CONECT   49   46   50   55   56                                                 
CONECT   50   49   51   52   57                                                 
CONECT   51   50   58   59   60                                                 
CONECT   52   50   61   62   63                                                 
CONECT   53   45   64   65   66                                                 
CONECT   54   46                                                                
CONECT   55   49                                                                
CONECT   56   49                                                                
CONECT   57   50                                                                
CONECT   58   51                                                                
CONECT   59   51                                                                
CONECT   60   51                                                                
CONECT   61   52                                                                
CONECT   62   52                                                                
CONECT   63   52                                                                
CONECT   64   53                                                                
CONECT   65   53                                                                
CONECT   66   53                                                                
CONECT   67   47   68   72                                                      
CONECT   68   67   69   71   73                                                 
CONECT   69   68   70   77                                                      
CONECT   70   69                                                                
CONECT   71   68   74   75   76                                                 
CONECT   72   67                                                                
CONECT   73   68                                                                
CONECT   74   71                                                                
CONECT   75   71                                                                
CONECT   76   71                                                                
CONECT   77   69                                                                
CONECT   79   97                                                                
CONECT   97   79   98  103                                                      
CONECT   98   97   99  101  104                                                 
CONECT   99   98  100  111                                                      
CONECT  100   99                                                                
CONECT  101   98  102  105  106                                                 
CONECT  102  101  103  107  108                                                 
CONECT  103   97  102  109  110                                                 
CONECT  104   98                                                                
CONECT  105  101                                                                
CONECT  106  101                                                                
CONECT  107  102                                                                
CONECT  108  102                                                                
CONECT  109  103                                                                
CONECT  110  103                                                                
CONECT  111   99                                                                
CONECT  113  125                                                                
CONECT  125  113  126  132                                                      
CONECT  126  125  127  129  133                                                 
CONECT  127  126  128  141                                                      
CONECT  128  127                                                                
CONECT  129  126  130  131  134                                                 
CONECT  130  129  135  136  137                                                 
CONECT  131  129  138  139  140                                                 
CONECT  132  125                                                                
CONECT  133  126                                                                
CONECT  134  129                                                                
CONECT  135  130                                                                
CONECT  136  130                                                                
CONECT  137  130                                                                
CONECT  138  131                                                                
CONECT  139  131                                                                
CONECT  140  131                                                                
CONECT  141  127                                                                
CONECT  143  160                                                                
CONECT  160  143  161  165                                                      
CONECT  161  160  162  164  166                                                 
CONECT  162    1  161  163                                                      
CONECT  163  162                                                                
CONECT  164  161  167  168  169                                                 
CONECT  165  160  170  171  172                                                 
CONECT  166  161                                                                
CONECT  167  164                                                                
CONECT  168  164                                                                
CONECT  169  164                                                                
CONECT  170  165                                                                
CONECT  171  165                                                                
CONECT  172  165                                                                
C6s 0
end_unsatselection_count 0
nme_count 2
nme_count2 2
oversat 0
score -14.116
silent_score -14.116
time 41
total_hbonds -2
