# Supplementary material for: Accurate de novo design of membrane-traversing macrocycles
Source: Cell. 2022 Sep 15;185(19):3520–3532.e26. doi: 10.1016/j.cell.2022.07.019 (PMC9490236; doi:10.1016/j.cell.2022.07.019)
Supplement: Data S2. Amino acid sequences and computational models, related to Figures 1 and 3 [file mmc6.zip › Supplemental_Data_File_2/design_models/11-mers/D11.17.pdb]

HEADER                                            13-FEB-20   XXXX              
EXPDTA    THEORETICAL MODEL                                                     
REMARK 220                                                                      
REMARK 220 EXPERIMENTAL DETAILS                                                 
REMARK 220  EXPERIMENT TYPE                : THEORETICAL MODELLING              
REMARK 220  DATE OF DATA COLLECTION        : 13-FEB-20                          
REMARK 220                                                                      
REMARK 220 REMARK: MODEL GENERATED BY ROSETTA                                   
REMARK 220  VERSION 2019.50.post.dev+96.master.4bb7883abb1                      
LINK         N   PRO A   1                 C   ILE A  11                  1.33  
ATOM      1  N   PRO A   1      -0.007   6.236  -0.832  1.00  0.00           N  
ATOM      2  CA  PRO A   1      -1.129   5.335  -0.876  1.00  0.00           C  
ATOM      3  C   PRO A   1      -1.620   5.041   0.555  1.00  0.00           C  
ATOM      4  O   PRO A   1      -0.890   5.244   1.526  1.00  0.00           O  
ATOM      5  CB  PRO A   1      -0.552   4.096  -1.579  1.00  0.00           C  
ATOM      6  CG  PRO A   1       0.577   4.636  -2.426  1.00  0.00           C  
ATOM      7  CD  PRO A   1       1.160   5.800  -1.637  1.00  0.00           C  
ATOM      8  HA  PRO A   1      -1.897   5.827  -1.492  1.00  0.00           H  
ATOM      9 1HB  PRO A   1      -0.215   3.359  -0.831  1.00  0.00           H  
ATOM     10 2HB  PRO A   1      -1.324   3.604  -2.185  1.00  0.00           H  
ATOM     11 1HG  PRO A   1       1.318   3.842  -2.616  1.00  0.00           H  
ATOM     12 2HG  PRO A   1       0.195   4.950  -3.409  1.00  0.00           H  
ATOM     13 1HD  PRO A   1       1.999   5.484  -1.006  1.00  0.00           H  
ATOM     14 2HD  PRO A   1       1.439   6.558  -2.393  1.00  0.00           H  
ATOM     15  N   DLE A   2      -2.896   4.542   0.775  1.00  0.00           N  
ATOM     16  CA  DLE A   2      -3.339   4.331   2.206  1.00  0.00           C  
ATOM     17  C   DLE A   2      -4.020   5.622   2.783  1.00  0.00           C  
ATOM     18  O   DLE A   2      -4.832   5.517   3.716  1.00  0.00           O  
ATOM     19  CB  DLE A   2      -4.307   3.089   2.368  1.00  0.00           C  
ATOM     20  CG  DLE A   2      -3.729   1.622   1.911  1.00  0.00           C  
ATOM     21  CD1 DLE A   2      -4.859   0.538   2.093  1.00  0.00           C  
ATOM     22  CD2 DLE A   2      -2.428   1.245   2.736  1.00  0.00           C  
ATOM     23  CN  DLE A   2      -3.908   4.474  -0.351  1.00  0.00           C  
ATOM     24  HA  DLE A   2      -2.471   4.122   2.845  1.00  0.00           H  
ATOM     25 1HB  DLE A   2      -5.256   3.272   1.872  1.00  0.00           H  
ATOM     26 2HB  DLE A   2      -4.545   2.995   3.440  1.00  0.00           H  
ATOM     27  HG  DLE A   2      -3.469   1.656   0.841  1.00  0.00           H  
ATOM     28 1HD1 DLE A   2      -4.496  -0.440   1.764  1.00  0.00           H  
ATOM     29 2HD1 DLE A   2      -5.734   0.804   1.495  1.00  0.00           H  
ATOM     30 3HD1 DLE A   2      -5.156   0.468   3.145  1.00  0.00           H  
ATOM     31 1HD2 DLE A   2      -2.052   0.273   2.411  1.00  0.00           H  
ATOM     32 2HD2 DLE A   2      -2.655   1.198   3.806  1.00  0.00           H  
ATOM     33 3HD2 DLE A   2      -1.644   1.987   2.573  1.00  0.00           H  
ATOM     34 1HN  DLE A   2      -4.848   4.014  -0.093  1.00  0.00           H  
ATOM     35 2HN  DLE A   2      -3.513   3.910  -1.183  1.00  0.00           H  
ATOM     36 3HN  DLE A   2      -4.129   5.481  -0.688  1.00  0.00           H  
ATOM     37  N   DVA A   3      -3.705   6.845   2.235  1.00  0.00           N  
ATOM     38  CA  DVA A   3      -4.303   8.117   2.691  1.00  0.00           C  
ATOM     39  C   DVA A   3      -3.308   9.007   3.437  1.00  0.00           C  
ATOM     40  O   DVA A   3      -3.704   9.812   4.280  1.00  0.00           O  
ATOM     41  CB  DVA A   3      -4.912   8.823   1.467  1.00  0.00           C  
ATOM     42  CG1 DVA A   3      -6.021   7.966   0.896  1.00  0.00           C  
ATOM     43  CG2 DVA A   3      -3.847   9.020   0.389  1.00  0.00           C  
ATOM     44  H   DVA A   3      -3.000   6.899   1.497  1.00  0.00           H  
ATOM     45  HA  DVA A   3      -5.131   7.922   3.378  1.00  0.00           H  
ATOM     46  HB  DVA A   3      -5.335   9.775   1.762  1.00  0.00           H  
ATOM     47 1HG1 DVA A   3      -6.459   8.466   0.031  1.00  0.00           H  
ATOM     48 2HG1 DVA A   3      -6.786   7.817   1.655  1.00  0.00           H  
ATOM     49 3HG1 DVA A   3      -5.624   7.005   0.593  1.00  0.00           H  
ATOM     50 1HG2 DVA A   3      -4.307   9.488  -0.456  1.00  0.00           H  
ATOM     51 2HG2 DVA A   3      -3.447   8.069   0.074  1.00  0.00           H  
ATOM     52 3HG2 DVA A   3      -3.034   9.649   0.757  1.00  0.00           H  
ATOM     53  N   LEU A   4      -2.026   8.790   3.192  1.00  0.00           N  
ATOM     54  CA  LEU A   4      -0.930   9.464   3.862  1.00  0.00           C  
ATOM     55  C   LEU A   4      -0.274  10.634   3.074  1.00  0.00           C  
ATOM     56  O   LEU A   4      -0.466  10.756   1.860  1.00  0.00           O  
ATOM     57  CB  LEU A   4       0.115   8.382   4.193  1.00  0.00           C  
ATOM     58  CG  LEU A   4      -0.081   7.538   5.455  1.00  0.00           C  
ATOM     59  CD1 LEU A   4      -1.171   6.457   5.221  1.00  0.00           C  
ATOM     60  CD2 LEU A   4       1.259   6.906   5.794  1.00  0.00           C  
ATOM     61  H   LEU A   4      -1.779   8.122   2.461  1.00  0.00           H  
ATOM     62  HA  LEU A   4      -1.344   9.839   4.790  1.00  0.00           H  
ATOM     63 1HB  LEU A   4       0.042   7.654   3.388  1.00  0.00           H  
ATOM     64 2HB  LEU A   4       1.116   8.781   4.179  1.00  0.00           H  
ATOM     65  HG  LEU A   4      -0.405   8.171   6.281  1.00  0.00           H  
ATOM     66 1HD1 LEU A   4      -1.282   5.861   6.124  1.00  0.00           H  
ATOM     67 2HD1 LEU A   4      -2.124   6.908   4.993  1.00  0.00           H  
ATOM     68 3HD1 LEU A   4      -0.875   5.807   4.392  1.00  0.00           H  
ATOM     69 1HD2 LEU A   4       1.160   6.302   6.696  1.00  0.00           H  
ATOM     70 2HD2 LEU A   4       1.580   6.272   4.965  1.00  0.00           H  
ATOM     71 3HD2 LEU A   4       2.002   7.687   5.962  1.00  0.00           H  
ATOM     72  N   DPR A   5       0.524  11.495   3.757  1.00  0.00           N  
ATOM     73  CA  DPR A   5       1.284  12.620   3.222  1.00  0.00           C  
ATOM     74  C   DPR A   5       0.409  13.815   2.848  1.00  0.00           C  
ATOM     75  O   DPR A   5      -0.756  13.886   3.263  1.00  0.00           O  
ATOM     76  CB  DPR A   5       2.208  12.971   4.402  1.00  0.00           C  
ATOM     77  CG  DPR A   5       1.432  12.594   5.623  1.00  0.00           C  
ATOM     78  CD  DPR A   5       0.660  11.363   5.246  1.00  0.00           C  
ATOM     79  HA  DPR A   5       1.858  12.247   2.366  1.00  0.00           H  
ATOM     80 1HB  DPR A   5       2.446  14.037   4.417  1.00  0.00           H  
ATOM     81 2HB  DPR A   5       3.162  12.430   4.311  1.00  0.00           H  
ATOM     82 1HG  DPR A   5       0.770  13.426   5.917  1.00  0.00           H  
ATOM     83 2HG  DPR A   5       2.118  12.424   6.468  1.00  0.00           H  
ATOM     84 1HD  DPR A   5      -0.315  11.438   5.743  1.00  0.00           H  
ATOM     85 2HD  DPR A   5       1.224  10.484   5.553  1.00  0.00           H  
ATOM     86  N   PRO A   6       0.959  14.833   2.169  1.00  0.00           N  
ATOM     87  CA  PRO A   6       0.247  16.040   1.926  1.00  0.00           C  
ATOM     88  C   PRO A   6      -0.937  15.759   1.037  1.00  0.00           C  
ATOM     89  O   PRO A   6      -0.945  14.736   0.322  1.00  0.00           O  
ATOM     90  CB  PRO A   6       1.305  16.934   1.253  1.00  0.00           C  
ATOM     91  CG  PRO A   6       2.304  15.965   0.677  1.00  0.00           C  
ATOM     92  CD  PRO A   6       2.323  14.807   1.662  1.00  0.00           C  
ATOM     93  HA  PRO A   6      -0.044  16.428   2.911  1.00  0.00           H  
ATOM     94 1HB  PRO A   6       0.844  17.558   0.471  1.00  0.00           H  
ATOM     95 2HB  PRO A   6       1.750  17.618   1.992  1.00  0.00           H  
ATOM     96 1HG  PRO A   6       1.986  15.661  -0.333  1.00  0.00           H  
ATOM     97 2HG  PRO A   6       3.287  16.447   0.567  1.00  0.00           H  
ATOM     98 1HD  PRO A   6       2.512  13.914   1.145  1.00  0.00           H  
ATOM     99 2HD  PRO A   6       3.056  14.989   2.452  1.00  0.00           H  
ATOM    100  N   DPR A   7      -1.938  16.672   1.074  1.00  0.00           N  
ATOM    101  CA  DPR A   7      -3.171  16.726   0.309  1.00  0.00           C  
ATOM    102  C   DPR A   7      -3.931  15.414   0.386  1.00  0.00           C  
ATOM    103  O   DPR A   7      -4.837  15.192  -0.410  1.00  0.00           O  
ATOM    104  CB  DPR A   7      -3.945  17.849   1.010  1.00  0.00           C  
ATOM    105  CG  DPR A   7      -2.905  18.736   1.597  1.00  0.00           C  
ATOM    106  CD  DPR A   7      -1.819  17.820   2.035  1.00  0.00           C  
ATOM    107  HA  DPR A   7      -2.958  17.010  -0.727  1.00  0.00           H  
ATOM    108 1HB  DPR A   7      -4.618  17.421   1.770  1.00  0.00           H  
ATOM    109 2HB  DPR A   7      -4.584  18.371   0.281  1.00  0.00           H  
ATOM    110 1HG  DPR A   7      -3.332  19.316   2.431  1.00  0.00           H  
ATOM    111 2HG  DPR A   7      -2.565  19.468   0.847  1.00  0.00           H  
ATOM    112 1HD  DPR A   7      -2.001  17.489   3.071  1.00  0.00           H  
ATOM    113 2HD  DPR A   7      -0.881  18.366   1.929  1.00  0.00           H  
ATOM    114  N   DAL A   8      -3.600  14.543   1.348  1.00  0.00           N  
ATOM    115  CA  DAL A   8      -4.293  13.286   1.433  1.00  0.00           C  
ATOM    116  C   DAL A   8      -4.163  12.512   0.120  1.00  0.00           C  
ATOM    117  O   DAL A   8      -5.085  11.784  -0.253  1.00  0.00           O  
ATOM    118  CB  DAL A   8      -3.685  12.476   2.554  1.00  0.00           C  
ATOM    119  H   DAL A   8      -2.834  14.693   2.012  1.00  0.00           H  
ATOM    120  HA  DAL A   8      -5.347  13.475   1.630  1.00  0.00           H  
ATOM    121 1HB  DAL A   8      -4.205  11.553   2.627  1.00  0.00           H  
ATOM    122 2HB  DAL A   8      -3.769  13.013   3.493  1.00  0.00           H  
ATOM    123 3HB  DAL A   8      -2.634  12.291   2.339  1.00  0.00           H  
ATOM    124  N   PHE A   9      -3.025  12.661  -0.597  1.00  0.00           N  
ATOM    125  CA  PHE A   9      -2.870  11.913  -1.845  1.00  0.00           C  
ATOM    126  C   PHE A   9      -1.456  11.413  -2.113  1.00  0.00           C  
ATOM    127  O   PHE A   9      -1.282  10.516  -2.939  1.00  0.00           O  
ATOM    128  CB  PHE A   9      -3.193  12.814  -3.051  1.00  0.00           C  
ATOM    129  CG  PHE A   9      -2.099  13.855  -3.322  1.00  0.00           C  
ATOM    130  CD1 PHE A   9      -1.028  13.573  -4.189  1.00  0.00           C  
ATOM    131  CD2 PHE A   9      -2.115  15.057  -2.707  1.00  0.00           C  
ATOM    132  CE1 PHE A   9      -0.020  14.488  -4.387  1.00  0.00           C  
ATOM    133  CE2 PHE A   9      -1.108  15.986  -2.897  1.00  0.00           C  
ATOM    134  CZ  PHE A   9      -0.059  15.695  -3.735  1.00  0.00           C  
ATOM    135  H   PHE A   9      -2.288  13.288  -0.270  1.00  0.00           H  
ATOM    136  HA  PHE A   9      -3.536  11.058  -1.829  1.00  0.00           H  
ATOM    137 1HB  PHE A   9      -3.323  12.206  -3.942  1.00  0.00           H  
ATOM    138 2HB  PHE A   9      -4.132  13.341  -2.864  1.00  0.00           H  
ATOM    139  HD1 PHE A   9      -0.990  12.604  -4.698  1.00  0.00           H  
ATOM    140  HD2 PHE A   9      -2.935  15.261  -2.061  1.00  0.00           H  
ATOM    141  HE1 PHE A   9       0.809  14.251  -5.055  1.00  0.00           H  
ATOM    142  HE2 PHE A   9      -1.144  16.941  -2.380  1.00  0.00           H  
ATOM    143  HZ  PHE A   9       0.737  16.421  -3.884  1.00  0.00           H  
ATOM    144  N   LEU A  10      -0.423  11.996  -1.493  1.00  0.00           N  
ATOM    145  CA  LEU A  10       0.922  11.605  -1.918  1.00  0.00           C  
ATOM    146  C   LEU A  10       1.298  10.148  -1.673  1.00  0.00           C  
ATOM    147  O   LEU A  10       2.005   9.538  -2.483  1.00  0.00           O  
ATOM    148  CB  LEU A  10       1.958  12.436  -1.167  1.00  0.00           C  
ATOM    149  CG  LEU A  10       3.475  12.226  -1.595  1.00  0.00           C  
ATOM    150  CD1 LEU A  10       3.661  12.639  -3.065  1.00  0.00           C  
ATOM    151  CD2 LEU A  10       4.390  13.017  -0.676  1.00  0.00           C  
ATOM    152  H   LEU A  10      -0.560  12.747  -0.811  1.00  0.00           H  
ATOM    153  HA  LEU A  10       0.988  11.801  -2.981  1.00  0.00           H  
ATOM    154 1HB  LEU A  10       1.703  13.484  -1.293  1.00  0.00           H  
ATOM    155 2HB  LEU A  10       1.866  12.180  -0.121  1.00  0.00           H  
ATOM    156  HG  LEU A  10       3.737  11.171  -1.515  1.00  0.00           H  
ATOM    157 1HD1 LEU A  10       4.702  12.482  -3.350  1.00  0.00           H  
ATOM    158 2HD1 LEU A  10       3.033  12.041  -3.716  1.00  0.00           H  
ATOM    159 3HD1 LEU A  10       3.409  13.693  -3.184  1.00  0.00           H  
ATOM    160 1HD2 LEU A  10       5.427  12.854  -0.973  1.00  0.00           H  
ATOM    161 2HD2 LEU A  10       4.159  14.076  -0.747  1.00  0.00           H  
ATOM    162 3HD2 LEU A  10       4.257  12.675   0.348  1.00  0.00           H  
ATOM    163  N   ILE A  11       0.869   9.599  -0.544  1.00  0.00           N  
ATOM    164  CA  ILE A  11       1.230   8.244  -0.182  1.00  0.00           C  
ATOM    165  C   ILE A  11      -0.049   7.371  -0.141  1.00  0.00           C  
ATOM    166  O   ILE A  11      -1.036   7.728   0.501  1.00  0.00           O  
ATOM    167  CB  ILE A  11       1.914   8.281   1.190  1.00  0.00           C  
ATOM    168  CG1 ILE A  11       3.178   9.174   1.126  1.00  0.00           C  
ATOM    169  CG2 ILE A  11       2.247   6.865   1.688  1.00  0.00           C  
ATOM    170  CD1 ILE A  11       3.755   9.536   2.481  1.00  0.00           C  
ATOM    171  H   ILE A  11       0.280  10.135   0.078  1.00  0.00           H  
ATOM    172  HA  ILE A  11       1.957   7.897  -0.894  1.00  0.00           H  
ATOM    173  HB  ILE A  11       1.267   8.751   1.844  1.00  0.00           H  
ATOM    174 1HG1 ILE A  11       3.940   8.666   0.539  1.00  0.00           H  
ATOM    175 2HG1 ILE A  11       2.931  10.098   0.637  1.00  0.00           H  
ATOM    176 1HG2 ILE A  11       2.699   6.905   2.668  1.00  0.00           H  
ATOM    177 2HG2 ILE A  11       1.345   6.273   1.755  1.00  0.00           H  
ATOM    178 3HG2 ILE A  11       2.937   6.390   0.997  1.00  0.00           H  
ATOM    179 1HD1 ILE A  11       4.626  10.177   2.338  1.00  0.00           H  
ATOM    180 2HD1 ILE A  11       3.009  10.071   3.060  1.00  0.00           H  
ATOM    181 3HD1 ILE A  11       4.058   8.650   3.021  1.00  0.00           H  
TER                                                                             
CONECT    3   15                                                                
CONECT   15    3   16   23                                                      
CONECT   16   15   17   19   24                                                 
CONECT   17   16   18   37                                                      
CONECT   18   17                                                                
CONECT   19   16   20   25   26                                                 
CONECT   20   19   21   22   27                                                 
CONECT   21   20   28   29   30                                                 
CONECT   22   20   31   32   33                                                 
CONECT   23   15   34   35   36                                                 
CONECT   24   16                                                                
CONECT   25   19                                                                
CONECT   26   19                                                                
CONECT   27   20                                                                
CONECT   28   21                                                                
CONECT   29   21                                                                
CONECT   30   21                                                                
CONECT   31   22                                                                
CONECT   32   22                                                                
CONECT   33   22                                                                
CONECT   34   23                                                                
CONECT   35   23                                                                
CONECT   36   23                                                                
CONECT   37   17   38   44                                                      
CONECT   38   37   39   41   45                                                 
CONECT   39   38   40   53                                                      
CONECT   40   39                                                                
CONECT   41   38   42   43   46                                                 
CONECT   42   41   47   48   49                                                 
CONECT   43   41   50   51   52                                                 
CONECT   44   37                                                                
CONECT   45   38                                                                
CONECT   46   41                                                                
CONECT   47   42                                                                
CONECT   48   42                                                                
CONECT   49   42                                                                
CONECT   50   43                                                                
CONECT   51   43                                                                
CONECT   52   43                                                                
CONECT   53   39                                                                
CONECT   55   72                                                                
CONECT   72   55   73   78                                                      
CONECT   73   72   74   76   79                                                 
CONECT   74   73   75   86                                                      
CONECT   75   74                                                                
CONECT   76   73   77   80   81                                                 
CONECT   77   76   78   82   83                                                 
CONECT   78   72   77   84   85                                                 
CONECT   79   73                                                                
CONECT   80   76                                                                
CONECT   81   76                                                                
CONECT   82   77                                                                
CONECT   83   77                                                                
CONECT   84   78                                                                
CONECT   85   78                                                                
CONECT   86   74                                                                
CONECT   88  100                                                                
CONECT  100   88  101  106                                                      
CONECT  101  100  102  104  107                                                 
CONECT  102  101  103  114                                                      
CONECT  103  102                                                                
CONECT  104  101  105  108  109                                                 
CONECT  105  104  106  110  111                                                 
CONECT  106  100  105  112  113                                                 
CONECT  107  101                                                                
CONECT  108  104                                                                
CONECT  109  104                                                                
CONECT  110  105                                                                
CONECT  111  105                                                                
CONECT  112  106                                                                
CONECT  113  106                                                                
CONECT  114  102  115  119                                                      
CONECT  115  114  116  118  120                                                 
CONECT  116  115  117  124                                                      
CONECT  117  116                                                                
CONECT  118  115  121  122  123                                                 
CONECT  119  114                                                                
CONECT  120  115                                                                
CONECT  121  118                                                                
CONECT  122  118                                                                
CONECT  123  118                                                                
CONECT  124  116                                                                
C6s 0
end_unsatselection_count 0
nme_count 1
nme_count2 1
oversat 0
score -25.128
silent_score -25.128
time 57
total_hbonds -6
