# Supplementary material for: Accurate de novo design of membrane-traversing macrocycles
Source: Cell. 2022 Sep 15;185(19):3520–3532.e26. doi: 10.1016/j.cell.2022.07.019 (PMC9490236; doi:10.1016/j.cell.2022.07.019)
Supplement: Data S2. Amino acid sequences and computational models, related to Figures 1 and 3 [file mmc6.zip › Supplemental_Data_File_2/design_models/9-mers/D9.19.pdb]

HEADER                                            10-FEB-20   XXXX              
EXPDTA    THEORETICAL MODEL                                                     
REMARK 220                                                                      
REMARK 220 EXPERIMENTAL DETAILS                                                 
REMARK 220  EXPERIMENT TYPE                : THEORETICAL MODELLING              
REMARK 220  DATE OF DATA COLLECTION        : 10-FEB-20                          
REMARK 220                                                                      
REMARK 220 REMARK: MODEL GENERATED BY ROSETTA                                   
REMARK 220  VERSION 2019.50.post.dev+96.master.4bb7883abb1                      
LINK         N   PRO A   1                 C   PRO A   9                  1.33  
ATOM      1  N   PRO A   1       5.463   2.586   3.205  1.00  0.00           N  
ATOM      2  CA  PRO A   1       4.374   3.520   3.228  1.00  0.00           C  
ATOM      3  C   PRO A   1       4.427   4.422   1.995  1.00  0.00           C  
ATOM      4  O   PRO A   1       5.497   4.668   1.439  1.00  0.00           O  
ATOM      5  CB  PRO A   1       4.632   4.339   4.499  1.00  0.00           C  
ATOM      6  CG  PRO A   1       5.552   3.469   5.335  1.00  0.00           C  
ATOM      7  CD  PRO A   1       6.400   2.701   4.324  1.00  0.00           C  
ATOM      8  HA  PRO A   1       3.455   2.940   3.313  1.00  0.00           H  
ATOM      9 1HB  PRO A   1       5.085   5.308   4.238  1.00  0.00           H  
ATOM     10 2HB  PRO A   1       3.681   4.558   5.007  1.00  0.00           H  
ATOM     11 1HG  PRO A   1       6.163   4.099   6.001  1.00  0.00           H  
ATOM     12 2HG  PRO A   1       4.959   2.806   5.981  1.00  0.00           H  
ATOM     13 1HD  PRO A   1       7.297   3.261   4.024  1.00  0.00           H  
ATOM     14 2HD  PRO A   1       6.634   1.742   4.779  1.00  0.00           H  
ATOM     15  N   DAL A   2       3.270   4.978   1.484  1.00  0.00           N  
ATOM     16  CA  DAL A   2       3.418   5.924   0.319  1.00  0.00           C  
ATOM     17  C   DAL A   2       3.825   5.231  -1.014  1.00  0.00           C  
ATOM     18  O   DAL A   2       3.900   5.927  -2.042  1.00  0.00           O  
ATOM     19  CB  DAL A   2       2.138   6.778   0.058  1.00  0.00           C  
ATOM     20  CN  DAL A   2       1.925   4.454   1.942  1.00  0.00           C  
ATOM     21  HA  DAL A   2       4.217   6.631   0.579  1.00  0.00           H  
ATOM     22 1HB  DAL A   2       2.321   7.505  -0.747  1.00  0.00           H  
ATOM     23 2HB  DAL A   2       1.877   7.332   0.963  1.00  0.00           H  
ATOM     24 3HB  DAL A   2       1.292   6.156  -0.234  1.00  0.00           H  
ATOM     25 1HN  DAL A   2       1.071   5.039   1.643  1.00  0.00           H  
ATOM     26 2HN  DAL A   2       1.878   4.407   3.021  1.00  0.00           H  
ATOM     27 3HN  DAL A   2       1.798   3.456   1.541  1.00  0.00           H  
ATOM     28  N   VAL A   3       4.122   3.900  -1.039  1.00  0.00           N  
ATOM     29  CA  VAL A   3       4.558   3.260  -2.281  1.00  0.00           C  
ATOM     30  C   VAL A   3       3.390   2.479  -2.940  1.00  0.00           C  
ATOM     31  O   VAL A   3       2.869   1.572  -2.275  1.00  0.00           O  
ATOM     32  CB  VAL A   3       5.744   2.342  -1.992  1.00  0.00           C  
ATOM     33  CG1 VAL A   3       6.182   1.609  -3.260  1.00  0.00           C  
ATOM     34  CG2 VAL A   3       6.872   3.151  -1.452  1.00  0.00           C  
ATOM     35  H   VAL A   3       4.087   3.311  -0.197  1.00  0.00           H  
ATOM     36  HA  VAL A   3       4.979   4.024  -2.920  1.00  0.00           H  
ATOM     37  HB  VAL A   3       5.466   1.662  -1.258  1.00  0.00           H  
ATOM     38 1HG1 VAL A   3       7.025   0.959  -3.027  1.00  0.00           H  
ATOM     39 2HG1 VAL A   3       5.370   1.009  -3.643  1.00  0.00           H  
ATOM     40 3HG1 VAL A   3       6.484   2.331  -4.012  1.00  0.00           H  
ATOM     41 1HG2 VAL A   3       7.712   2.503  -1.222  1.00  0.00           H  
ATOM     42 2HG2 VAL A   3       7.174   3.889  -2.188  1.00  0.00           H  
ATOM     43 3HG2 VAL A   3       6.551   3.660  -0.540  1.00  0.00           H  
ATOM     44  N   DLE A   4       2.958   2.818  -4.232  1.00  0.00           N  
ATOM     45  CA  DLE A   4       1.794   2.062  -4.861  1.00  0.00           C  
ATOM     46  C   DLE A   4       0.639   1.756  -3.865  1.00  0.00           C  
ATOM     47  O   DLE A   4       0.129   0.627  -3.933  1.00  0.00           O  
ATOM     48  CB  DLE A   4       1.171   2.742  -6.151  1.00  0.00           C  
ATOM     49  CG  DLE A   4      -0.038   1.962  -6.954  1.00  0.00           C  
ATOM     50  CD1 DLE A   4       0.482   0.569  -7.528  1.00  0.00           C  
ATOM     51  CD2 DLE A   4      -0.574   2.890  -8.109  1.00  0.00           C  
ATOM     52  CN  DLE A   4       3.734   3.860  -5.010  1.00  0.00           C  
ATOM     53  HA  DLE A   4       2.192   1.121  -5.208  1.00  0.00           H  
ATOM     54 1HB  DLE A   4       1.957   2.823  -6.902  1.00  0.00           H  
ATOM     55 2HB  DLE A   4       0.831   3.752  -5.913  1.00  0.00           H  
ATOM     56  HG  DLE A   4      -0.866   1.747  -6.258  1.00  0.00           H  
ATOM     57 1HD1 DLE A   4      -0.329   0.055  -8.050  1.00  0.00           H  
ATOM     58 2HD1 DLE A   4       0.820  -0.067  -6.713  1.00  0.00           H  
ATOM     59 3HD1 DLE A   4       1.308   0.726  -8.227  1.00  0.00           H  
ATOM     60 1HD2 DLE A   4      -1.391   2.393  -8.640  1.00  0.00           H  
ATOM     61 2HD2 DLE A   4       0.226   3.117  -8.824  1.00  0.00           H  
ATOM     62 3HD2 DLE A   4      -0.949   3.827  -7.689  1.00  0.00           H  
ATOM     63 1HN  DLE A   4       3.781   4.806  -4.473  1.00  0.00           H  
ATOM     64 2HN  DLE A   4       3.337   4.100  -5.971  1.00  0.00           H  
ATOM     65 3HN  DLE A   4       4.744   3.500  -5.166  1.00  0.00           H  
ATOM     66  N   DLE A   5       0.202   2.702  -2.930  1.00  0.00           N  
ATOM     67  CA  DLE A   5      -0.934   2.326  -1.992  1.00  0.00           C  
ATOM     68  C   DLE A   5      -0.830   0.901  -1.371  1.00  0.00           C  
ATOM     69  O   DLE A   5      -1.862   0.227  -1.206  1.00  0.00           O  
ATOM     70  CB  DLE A   5      -1.076   3.322  -0.751  1.00  0.00           C  
ATOM     71  CG  DLE A   5      -2.288   3.110   0.336  1.00  0.00           C  
ATOM     72  CD1 DLE A   5      -3.695   3.281  -0.364  1.00  0.00           C  
ATOM     73  CD2 DLE A   5      -2.091   4.122   1.530  1.00  0.00           C  
ATOM     74  CN  DLE A   5       0.656   4.149  -2.978  1.00  0.00           C  
ATOM     75  HA  DLE A   5      -1.860   2.376  -2.577  1.00  0.00           H  
ATOM     76 1HB  DLE A   5      -1.230   4.328  -1.123  1.00  0.00           H  
ATOM     77 2HB  DLE A   5      -0.120   3.323  -0.204  1.00  0.00           H  
ATOM     78  HG  DLE A   5      -2.245   2.084   0.741  1.00  0.00           H  
ATOM     79 1HD1 DLE A   5      -4.495   3.123   0.365  1.00  0.00           H  
ATOM     80 2HD1 DLE A   5      -3.808   2.549  -1.166  1.00  0.00           H  
ATOM     81 3HD1 DLE A   5      -3.793   4.286  -0.783  1.00  0.00           H  
ATOM     82 1HD2 DLE A   5      -2.881   3.975   2.275  1.00  0.00           H  
ATOM     83 2HD2 DLE A   5      -2.133   5.157   1.171  1.00  0.00           H  
ATOM     84 3HD2 DLE A   5      -1.126   3.950   2.009  1.00  0.00           H  
ATOM     85 1HN  DLE A   5      -0.175   4.841  -2.970  1.00  0.00           H  
ATOM     86 2HN  DLE A   5       1.208   4.401  -3.857  1.00  0.00           H  
ATOM     87 3HN  DLE A   5       1.286   4.349  -2.122  1.00  0.00           H  
ATOM     88  N   DLE A   6       0.393   0.468  -0.977  1.00  0.00           N  
ATOM     89  CA  DLE A   6       0.604  -0.818  -0.297  1.00  0.00           C  
ATOM     90  C   DLE A   6       1.348  -1.899  -1.075  1.00  0.00           C  
ATOM     91  O   DLE A   6       1.302  -3.071  -0.691  1.00  0.00           O  
ATOM     92  CB  DLE A   6       1.448  -0.528   0.944  1.00  0.00           C  
ATOM     93  CG  DLE A   6       0.889   0.482   1.952  1.00  0.00           C  
ATOM     94  CD1 DLE A   6       1.926   0.644   3.031  1.00  0.00           C  
ATOM     95  CD2 DLE A   6      -0.453   0.040   2.517  1.00  0.00           C  
ATOM     96  H   DLE A   6       1.215   1.045  -1.156  1.00  0.00           H  
ATOM     97  HA  DLE A   6      -0.356  -1.245  -0.009  1.00  0.00           H  
ATOM     98 1HB  DLE A   6       2.398  -0.137   0.612  1.00  0.00           H  
ATOM     99 2HB  DLE A   6       1.642  -1.468   1.463  1.00  0.00           H  
ATOM    100  HG  DLE A   6       0.760   1.436   1.461  1.00  0.00           H  
ATOM    101 1HD1 DLE A   6       1.596   1.384   3.759  1.00  0.00           H  
ATOM    102 2HD1 DLE A   6       2.849   0.961   2.576  1.00  0.00           H  
ATOM    103 3HD1 DLE A   6       2.092  -0.310   3.528  1.00  0.00           H  
ATOM    104 1HD2 DLE A   6      -0.809   0.786   3.228  1.00  0.00           H  
ATOM    105 2HD2 DLE A   6      -0.342  -0.920   3.021  1.00  0.00           H  
ATOM    106 3HD2 DLE A   6      -1.186  -0.054   1.718  1.00  0.00           H  
ATOM    107  N   LEU A   7       2.095  -1.522  -2.106  1.00  0.00           N  
ATOM    108  CA  LEU A   7       3.016  -2.504  -2.710  1.00  0.00           C  
ATOM    109  C   LEU A   7       4.033  -2.983  -1.591  1.00  0.00           C  
ATOM    110  O   LEU A   7       4.399  -4.159  -1.619  1.00  0.00           O  
ATOM    111  CB  LEU A   7       3.784  -1.878  -3.895  1.00  0.00           C  
ATOM    112  CG  LEU A   7       2.987  -1.537  -5.134  1.00  0.00           C  
ATOM    113  CD1 LEU A   7       3.892  -0.716  -6.063  1.00  0.00           C  
ATOM    114  CD2 LEU A   7       2.513  -2.790  -5.844  1.00  0.00           C  
ATOM    115  H   LEU A   7       2.093  -0.538  -2.397  1.00  0.00           H  
ATOM    116  HA  LEU A   7       2.450  -3.368  -3.044  1.00  0.00           H  
ATOM    117 1HB  LEU A   7       4.255  -0.974  -3.593  1.00  0.00           H  
ATOM    118 2HB  LEU A   7       4.565  -2.575  -4.190  1.00  0.00           H  
ATOM    119  HG  LEU A   7       2.123  -0.954  -4.852  1.00  0.00           H  
ATOM    120 1HD1 LEU A   7       3.340  -0.442  -6.961  1.00  0.00           H  
ATOM    121 2HD1 LEU A   7       4.223   0.187  -5.556  1.00  0.00           H  
ATOM    122 3HD1 LEU A   7       4.762  -1.306  -6.343  1.00  0.00           H  
ATOM    123 1HD2 LEU A   7       1.952  -2.505  -6.734  1.00  0.00           H  
ATOM    124 2HD2 LEU A   7       3.373  -3.394  -6.135  1.00  0.00           H  
ATOM    125 3HD2 LEU A   7       1.870  -3.373  -5.195  1.00  0.00           H  
ATOM    126  N   DAL A   8       4.467  -2.099  -0.574  1.00  0.00           N  
ATOM    127  CA  DAL A   8       5.389  -2.557   0.546  1.00  0.00           C  
ATOM    128  C   DAL A   8       5.652  -1.407   1.622  1.00  0.00           C  
ATOM    129  O   DAL A   8       4.935  -1.369   2.638  1.00  0.00           O  
ATOM    130  CB  DAL A   8       4.800  -3.797   1.272  1.00  0.00           C  
ATOM    131  CN  DAL A   8       4.595  -0.654  -0.967  1.00  0.00           C  
ATOM    132  HA  DAL A   8       6.340  -2.856   0.100  1.00  0.00           H  
ATOM    133 1HB  DAL A   8       5.479  -4.138   2.056  1.00  0.00           H  
ATOM    134 2HB  DAL A   8       4.642  -4.623   0.592  1.00  0.00           H  
ATOM    135 3HB  DAL A   8       3.834  -3.538   1.726  1.00  0.00           H  
ATOM    136 1HN  DAL A   8       4.530   0.019  -0.147  1.00  0.00           H  
ATOM    137 2HN  DAL A   8       3.890  -0.282  -1.634  1.00  0.00           H  
ATOM    138 3HN  DAL A   8       5.537  -0.540  -1.466  1.00  0.00           H  
ATOM    139  N   PRO A   9       6.604  -0.411   1.432  1.00  0.00           N  
ATOM    140  CA  PRO A   9       6.794   0.719   2.356  1.00  0.00           C  
ATOM    141  C   PRO A   9       5.570   1.661   2.257  1.00  0.00           C  
ATOM    142  O   PRO A   9       4.754   1.541   1.343  1.00  0.00           O  
ATOM    143  CB  PRO A   9       8.075   1.394   1.838  1.00  0.00           C  
ATOM    144  CG  PRO A   9       8.742   0.358   0.929  1.00  0.00           C  
ATOM    145  CD  PRO A   9       7.600  -0.413   0.312  1.00  0.00           C  
ATOM    146  HA  PRO A   9       6.927   0.306   3.364  1.00  0.00           H  
ATOM    147 1HB  PRO A   9       7.815   2.332   1.316  1.00  0.00           H  
ATOM    148 2HB  PRO A   9       8.718   1.672   2.684  1.00  0.00           H  
ATOM    149 1HG  PRO A   9       9.359   0.869   0.172  1.00  0.00           H  
ATOM    150 2HG  PRO A   9       9.419  -0.280   1.513  1.00  0.00           H  
ATOM    151 1HD  PRO A   9       7.248   0.157  -0.535  1.00  0.00           H  
ATOM    152 2HD  PRO A   9       7.941  -1.417   0.035  1.00  0.00           H  
TER                                                                             
CONECT    3   15                                                                
CONECT   15    3   16   20                                                      
CONECT   16   15   17   19   21                                                 
CONECT   17   16   18   28                                                      
CONECT   18   17                                                                
CONECT   19   16   22   23   24                                                 
CONECT   20   15   25   26   27                                                 
CONECT   21   16                                                                
CONECT   22   19                                                                
CONECT   23   19                                                                
CONECT   24   19                                                                
CONECT   25   20                                                                
CONECT   26   20                                                                
CONECT   27   20                                                                
CONECT   28   17                                                                
CONECT   30   44                                                                
CONECT   44   30   45   52                                                      
CONECT   45   44   46   48   53                                                 
CONECT   46   45   47   66                                                      
CONECT   47   46                                                                
CONECT   48   45   49   54   55                                                 
CONECT   49   48   50   51   56                                                 
CONECT   50   49   57   58   59                                                 
CONECT   51   49   60   61   62                                                 
CONECT   52   44   63   64   65                                                 
CONECT   53   45                                                                
CONECT   54   48                                                                
CONECT   55   48                                                                
CONECT   56   49                                                                
CONECT   57   50                                                                
CONECT   58   50                                                                
CONECT   59   50                                                                
CONECT   60   51                                                                
CONECT   61   51                                                                
CONECT   62   51                                                                
CONECT   63   52                                                                
CONECT   64   52                                                                
CONECT   65   52                                                                
CONECT   66   46   67   74                                                      
CONECT   67   66   68   70   75                                                 
CONECT   68   67   69   88                                                      
CONECT   69   68                                                                
CONECT   70   67   71   76   77                                                 
CONECT   71   70   72   73   78                                                 
CONECT   72   71   79   80   81                                                 
CONECT   73   71   82   83   84                                                 
CONECT   74   66   85   86   87                                                 
CONECT   75   67                                                                
CONECT   76   70                                                                
CONECT   77   70                                                                
CONECT   78   71                                                                
CONECT   79   72                                                                
CONECT   80   72                                                                
CONECT   81   72                                                                
CONECT   82   73                                                                
CONECT   83   73                                                                
CONECT   84   73                                                                
CONECT   85   74                                                                
CONECT   86   74                                                                
CONECT   87   74                                                                
CONECT   88   68   89   96                                                      
CONECT   89   88   90   92   97                                                 
CONECT   90   89   91  107                                                      
CONECT   91   90                                                                
CONECT   92   89   93   98   99                                                 
CONECT   93   92   94   95  100                                                 
CONECT   94   93  101  102  103                                                 
CONECT   95   93  104  105  106                                                 
CONECT   96   88                                                                
CONECT   97   89                                                                
CONECT   98   92                                                                
CONECT   99   92                                                                
CONECT  100   93                                                                
CONECT  101   94                                                                
CONECT  102   94                                                                
CONECT  103   94                                                                
CONECT  104   95                                                                
CONECT  105   95                                                                
CONECT  106   95                                                                
CONECT  107   90                                                                
CONECT  109  126                                                                
CONECT  126  109  127  131                                                      
CONECT  127  126  128  130  132                                                 
CONECT  128  127  129  139                                                      
CONECT  129  128                                                                
CONECT  130  127  133  134  135                                                 
CONECT  131  126  136  137  138                                                 
CONECT  132  127                                                                
CONECT  133  130                                                                
CONECT  134  130                                                                
CONECT  135  130                                                                
CONECT  136  131                                                                
CONECT  137  131                                                                
CONECT  138  131                                                                
CONECT  139  128                                                                
C6s 0
end_unsatselection_count 0
nme_count 4
nme_count2 4
oversat 0
score 15.104
silent_score 15.104
time 80
total_hbonds -3
