# Supplementary material for: Accurate de novo design of membrane-traversing macrocycles
Source: Cell. 2022 Sep 15;185(19):3520–3532.e26. doi: 10.1016/j.cell.2022.07.019 (PMC9490236; doi:10.1016/j.cell.2022.07.019)
Supplement: Data S2. Amino acid sequences and computational models, related to Figures 1 and 3 [file mmc6.zip › Supplemental_Data_File_2/design_models/9-mers/D9.33.pdb]

HEADER                                            07-APR-20   XXXX              
EXPDTA    THEORETICAL MODEL                                                     
REMARK 220                                                                      
REMARK 220 EXPERIMENTAL DETAILS                                                 
REMARK 220  EXPERIMENT TYPE                : THEORETICAL MODELLING              
REMARK 220  DATE OF DATA COLLECTION        : 07-APR-20                          
REMARK 220                                                                      
REMARK 220 REMARK: MODEL GENERATED BY ROSETTA                                   
REMARK 220  VERSION 2020.02.post.dev+104.JacobOConnor.ncaacyclicmsd.c8          
LINK         N   DPR A   1                 C   ILE A   9                  1.33  
ATOM      1  N   DPR A   1       3.950  -0.802  -0.659  1.00  0.00           N  
ATOM      2  CA  DPR A   1       4.482  -0.911   0.694  1.00  0.00           C  
ATOM      3  C   DPR A   1       3.644  -1.860   1.541  1.00  0.00           C  
ATOM      4  O   DPR A   1       2.978  -2.752   1.015  1.00  0.00           O  
ATOM      5  CB  DPR A   1       5.896  -1.454   0.467  1.00  0.00           C  
ATOM      6  CG  DPR A   1       6.277  -0.932  -0.876  1.00  0.00           C  
ATOM      7  CD  DPR A   1       5.009  -1.015  -1.684  1.00  0.00           C  
ATOM      8  HA  DPR A   1       4.513   0.089   1.152  1.00  0.00           H  
ATOM      9 1HB  DPR A   1       5.888  -2.554   0.511  1.00  0.00           H  
ATOM     10 2HB  DPR A   1       6.566  -1.106   1.267  1.00  0.00           H  
ATOM     11 1HG  DPR A   1       7.091  -1.537  -1.302  1.00  0.00           H  
ATOM     12 2HG  DPR A   1       6.657   0.097  -0.789  1.00  0.00           H  
ATOM     13 1HD  DPR A   1       4.933  -2.011  -2.145  1.00  0.00           H  
ATOM     14 2HD  DPR A   1       5.013  -0.230  -2.454  1.00  0.00           H  
ATOM     15  N   PRO A   2       3.681  -1.664   2.854  1.00  0.00           N  
ATOM     16  CA  PRO A   2       2.931  -2.508   3.777  1.00  0.00           C  
ATOM     17  C   PRO A   2       1.469  -2.086   3.845  1.00  0.00           C  
ATOM     18  O   PRO A   2       0.929  -1.859   4.928  1.00  0.00           O  
ATOM     19  CB  PRO A   2       3.648  -2.281   5.111  1.00  0.00           C  
ATOM     20  CG  PRO A   2       4.101  -0.862   5.047  1.00  0.00           C  
ATOM     21  CD  PRO A   2       4.525  -0.669   3.616  1.00  0.00           C  
ATOM     22  HA  PRO A   2       3.016  -3.557   3.457  1.00  0.00           H  
ATOM     23 1HB  PRO A   2       2.958  -2.472   5.946  1.00  0.00           H  
ATOM     24 2HB  PRO A   2       4.482  -2.991   5.216  1.00  0.00           H  
ATOM     25 1HG  PRO A   2       3.282  -0.189   5.340  1.00  0.00           H  
ATOM     26 2HG  PRO A   2       4.922  -0.693   5.759  1.00  0.00           H  
ATOM     27 1HD  PRO A   2       4.309   0.363   3.304  1.00  0.00           H  
ATOM     28 2HD  PRO A   2       5.599  -0.887   3.519  1.00  0.00           H  
ATOM     29  N   GLY A   3       0.834  -1.981   2.683  1.00  0.00           N  
ATOM     30  CA  GLY A   3      -0.568  -1.587   2.610  1.00  0.00           C  
ATOM     31  C   GLY A   3      -0.722  -0.075   2.717  1.00  0.00           C  
ATOM     32  O   GLY A   3      -1.531   0.422   3.500  1.00  0.00           O  
ATOM     33  H   GLY A   3       1.335  -2.180   1.829  1.00  0.00           H  
ATOM     34 1HA  GLY A   3      -0.994  -1.933   1.668  1.00  0.00           H  
ATOM     35 2HA  GLY A   3      -1.125  -2.070   3.412  1.00  0.00           H  
ATOM     36  N   ILE A   4       0.060   0.652   1.925  1.00  0.00           N  
ATOM     37  CA  ILE A   4      -0.018   2.107   1.898  1.00  0.00           C  
ATOM     38  C   ILE A   4      -1.206   2.580   1.069  1.00  0.00           C  
ATOM     39  O   ILE A   4      -1.055   2.944  -0.097  1.00  0.00           O  
ATOM     40  CB  ILE A   4       1.278   2.717   1.333  1.00  0.00           C  
ATOM     41  CG1 ILE A   4       2.480   2.296   2.183  1.00  0.00           C  
ATOM     42  CG2 ILE A   4       1.170   4.233   1.271  1.00  0.00           C  
ATOM     43  CD1 ILE A   4       3.813   2.708   1.601  1.00  0.00           C  
ATOM     44  H   ILE A   4       0.726   0.184   1.327  1.00  0.00           H  
ATOM     45  HA  ILE A   4      -0.152   2.465   2.918  1.00  0.00           H  
ATOM     46  HB  ILE A   4       1.452   2.333   0.329  1.00  0.00           H  
ATOM     47 1HG1 ILE A   4       2.393   2.732   3.178  1.00  0.00           H  
ATOM     48 2HG1 ILE A   4       2.481   1.213   2.301  1.00  0.00           H  
ATOM     49 1HG2 ILE A   4       2.094   4.647   0.871  1.00  0.00           H  
ATOM     50 2HG2 ILE A   4       0.338   4.512   0.627  1.00  0.00           H  
ATOM     51 3HG2 ILE A   4       1.000   4.627   2.274  1.00  0.00           H  
ATOM     52 1HD1 ILE A   4       4.616   2.374   2.259  1.00  0.00           H  
ATOM     53 2HD1 ILE A   4       3.937   2.253   0.617  1.00  0.00           H  
ATOM     54 3HD1 ILE A   4       3.849   3.792   1.506  1.00  0.00           H  
ATOM     55  N   DLE A   5      -2.387   2.571   1.678  1.00  0.00           N  
ATOM     56  CA  DLE A   5      -3.603   3.001   0.998  1.00  0.00           C  
ATOM     57  C   DLE A   5      -4.151   1.898   0.101  1.00  0.00           C  
ATOM     58  O   DLE A   5      -5.231   1.361   0.351  1.00  0.00           O  
ATOM     59  CB  DLE A   5      -4.667   3.412   2.023  1.00  0.00           C  
ATOM     60  CG  DLE A   5      -4.276   4.559   2.964  1.00  0.00           C  
ATOM     61  CD1 DLE A   5      -5.409   4.817   3.948  1.00  0.00           C  
ATOM     62  CD2 DLE A   5      -3.968   5.804   2.145  1.00  0.00           C  
ATOM     63  H   DLE A   5      -2.444   2.259   2.637  1.00  0.00           H  
ATOM     64  HA  DLE A   5      -3.364   3.862   0.375  1.00  0.00           H  
ATOM     65 1HB  DLE A   5      -4.909   2.547   2.638  1.00  0.00           H  
ATOM     66 2HB  DLE A   5      -5.567   3.714   1.488  1.00  0.00           H  
ATOM     67  HG  DLE A   5      -3.394   4.274   3.538  1.00  0.00           H  
ATOM     68 1HD1 DLE A   5      -5.132   5.632   4.616  1.00  0.00           H  
ATOM     69 2HD1 DLE A   5      -5.595   3.916   4.533  1.00  0.00           H  
ATOM     70 3HD1 DLE A   5      -6.312   5.088   3.401  1.00  0.00           H  
ATOM     71 1HD2 DLE A   5      -3.690   6.619   2.814  1.00  0.00           H  
ATOM     72 2HD2 DLE A   5      -4.850   6.090   1.572  1.00  0.00           H  
ATOM     73 3HD2 DLE A   5      -3.144   5.596   1.463  1.00  0.00           H  
ATOM     74  N   VAL A   6      -3.402   1.564  -0.943  1.00  0.00           N  
ATOM     75  CA  VAL A   6      -3.750   0.443  -1.809  1.00  0.00           C  
ATOM     76  C   VAL A   6      -2.750  -0.697  -1.662  1.00  0.00           C  
ATOM     77  O   VAL A   6      -1.572  -0.548  -1.986  1.00  0.00           O  
ATOM     78  CB  VAL A   6      -3.793   0.898  -3.280  1.00  0.00           C  
ATOM     79  CG1 VAL A   6      -4.118  -0.277  -4.191  1.00  0.00           C  
ATOM     80  CG2 VAL A   6      -4.818   2.010  -3.448  1.00  0.00           C  
ATOM     81  H   VAL A   6      -2.569   2.100  -1.143  1.00  0.00           H  
ATOM     82  HA  VAL A   6      -4.738   0.080  -1.525  1.00  0.00           H  
ATOM     83  HB  VAL A   6      -2.808   1.264  -3.567  1.00  0.00           H  
ATOM     84 1HG1 VAL A   6      -4.145   0.062  -5.227  1.00  0.00           H  
ATOM     85 2HG1 VAL A   6      -3.353  -1.045  -4.081  1.00  0.00           H  
ATOM     86 3HG1 VAL A   6      -5.089  -0.690  -3.920  1.00  0.00           H  
ATOM     87 1HG2 VAL A   6      -4.843   2.327  -4.490  1.00  0.00           H  
ATOM     88 2HG2 VAL A   6      -5.802   1.645  -3.155  1.00  0.00           H  
ATOM     89 3HG2 VAL A   6      -4.543   2.856  -2.818  1.00  0.00           H  
ATOM     90  N   PRO A   7      -3.228  -1.836  -1.173  1.00  0.00           N  
ATOM     91  CA  PRO A   7      -2.383  -3.014  -1.010  1.00  0.00           C  
ATOM     92  C   PRO A   7      -1.694  -3.383  -2.318  1.00  0.00           C  
ATOM     93  O   PRO A   7      -2.292  -3.299  -3.391  1.00  0.00           O  
ATOM     94  CB  PRO A   7      -3.378  -4.093  -0.572  1.00  0.00           C  
ATOM     95  CG  PRO A   7      -4.454  -3.336   0.129  1.00  0.00           C  
ATOM     96  CD  PRO A   7      -4.606  -2.072  -0.675  1.00  0.00           C  
ATOM     97  HA  PRO A   7      -1.640  -2.820  -0.223  1.00  0.00           H  
ATOM     98 1HB  PRO A   7      -3.746  -4.645  -1.449  1.00  0.00           H  
ATOM     99 2HB  PRO A   7      -2.877  -4.824   0.080  1.00  0.00           H  
ATOM    100 1HG  PRO A   7      -5.378  -3.931   0.160  1.00  0.00           H  
ATOM    101 2HG  PRO A   7      -4.165  -3.143   1.172  1.00  0.00           H  
ATOM    102 1HD  PRO A   7      -5.315  -2.243  -1.498  1.00  0.00           H  
ATOM    103 2HD  PRO A   7      -4.959  -1.261  -0.020  1.00  0.00           H  
ATOM    104  N   DAL A   8      -0.434  -3.791  -2.221  1.00  0.00           N  
ATOM    105  CA  DAL A   8       0.474  -3.751  -3.362  1.00  0.00           C  
ATOM    106  C   DAL A   8       1.601  -2.751  -3.134  1.00  0.00           C  
ATOM    107  O   DAL A   8       2.762  -3.032  -3.431  1.00  0.00           O  
ATOM    108  CB  DAL A   8       1.043  -5.135  -3.636  1.00  0.00           C  
ATOM    109  CN  DAL A   8       0.052  -4.290  -0.951  1.00  0.00           C  
ATOM    110  HA  DAL A   8      -0.092  -3.422  -4.234  1.00  0.00           H  
ATOM    111 1HB  DAL A   8       1.718  -5.089  -4.490  1.00  0.00           H  
ATOM    112 2HB  DAL A   8       0.228  -5.826  -3.855  1.00  0.00           H  
ATOM    113 3HB  DAL A   8       1.588  -5.484  -2.761  1.00  0.00           H  
ATOM    114 1HN  DAL A   8       0.733  -3.592  -0.479  1.00  0.00           H  
ATOM    115 2HN  DAL A   8       0.570  -5.226  -1.099  1.00  0.00           H  
ATOM    116 3HN  DAL A   8      -0.794  -4.456  -0.297  1.00  0.00           H  
ATOM    117  N   ILE A   9       1.251  -1.584  -2.605  1.00  0.00           N  
ATOM    118  CA  ILE A   9       2.231  -0.535  -2.346  1.00  0.00           C  
ATOM    119  C   ILE A   9       2.668  -0.538  -0.887  1.00  0.00           C  
ATOM    120  O   ILE A   9       1.862  -0.306   0.013  1.00  0.00           O  
ATOM    121  CB  ILE A   9       1.664   0.849  -2.710  1.00  0.00           C  
ATOM    122  CG1 ILE A   9       1.242   0.883  -4.182  1.00  0.00           C  
ATOM    123  CG2 ILE A   9       2.688   1.936  -2.421  1.00  0.00           C  
ATOM    124  CD1 ILE A   9       0.430   2.101  -4.556  1.00  0.00           C  
ATOM    125  H   ILE A   9       0.282  -1.418  -2.376  1.00  0.00           H  
ATOM    126  HA  ILE A   9       3.108  -0.722  -2.965  1.00  0.00           H  
ATOM    127  HB  ILE A   9       0.768   1.041  -2.121  1.00  0.00           H  
ATOM    128 1HG1 ILE A   9       2.129   0.856  -4.815  1.00  0.00           H  
ATOM    129 2HG1 ILE A   9       0.651  -0.004  -4.411  1.00  0.00           H  
ATOM    130 1HG2 ILE A   9       2.271   2.907  -2.685  1.00  0.00           H  
ATOM    131 2HG2 ILE A   9       2.940   1.925  -1.362  1.00  0.00           H  
ATOM    132 3HG2 ILE A   9       3.587   1.755  -3.010  1.00  0.00           H  
ATOM    133 1HD1 ILE A   9       0.168   2.053  -5.613  1.00  0.00           H  
ATOM    134 2HD1 ILE A   9      -0.482   2.129  -3.958  1.00  0.00           H  
ATOM    135 3HD1 ILE A   9       1.015   3.000  -4.368  1.00  0.00           H  
TER                                                                             
CONECT    1    2    7  119                                                      
CONECT    2    1    3    5    8                                                 
CONECT    3    2    4   15                                                      
CONECT    4    3                                                                
CONECT    5    2    6    9   10                                                 
CONECT    6    5    7   11   12                                                 
CONECT    7    1    6   13   14                                                 
CONECT    8    2                                                                
CONECT    9    5                                                                
CONECT   10    5                                                                
CONECT   11    6                                                                
CONECT   12    6                                                                
CONECT   13    7                                                                
CONECT   14    7                                                                
CONECT   15    3                                                                
CONECT   38   55                                                                
CONECT   55   38   56   63                                                      
CONECT   56   55   57   59   64                                                 
CONECT   57   56   58   74                                                      
CONECT   58   57                                                                
CONECT   59   56   60   65   66                                                 
CONECT   60   59   61   62   67                                                 
CONECT   61   60   68   69   70                                                 
CONECT   62   60   71   72   73                                                 
CONECT   63   55                                                                
CONECT   64   56                                                                
CONECT   65   59                                                                
CONECT   66   59                                                                
CONECT   67   60                                                                
CONECT   68   61                                                                
CONECT   69   61                                                                
CONECT   70   61                                                                
CONECT   71   62                                                                
CONECT   72   62                                                                
CONECT   73   62                                                                
CONECT   74   57                                                                
CONECT   92  104                                                                
CONECT  104   92  105  109                                                      
CONECT  105  104  106  108  110                                                 
CONECT  106  105  107  117                                                      
CONECT  107  106                                                                
CONECT  108  105  111  112  113                                                 
CONECT  109  104  114  115  116                                                 
CONECT  110  105                                                                
CONECT  111  108                                                                
CONECT  112  108                                                                
CONECT  113  108                                                                
CONECT  114  109                                                                
CONECT  115  109                                                                
CONECT  116  109                                                                
CONECT  117  106                                                                
CONECT  119    1                                                                
CIS_PEPTIDE_BOND_COUNT 0
HBOND_COUNT 5
RMSD 0.156
score -5.741
silent_score -5.741
