# Supplementary material for: Accurate de novo design of membrane-traversing macrocycles
Source: Cell. 2022 Sep 15;185(19):3520–3532.e26. doi: 10.1016/j.cell.2022.07.019 (PMC9490236; doi:10.1016/j.cell.2022.07.019)
Supplement: Data S2. Amino acid sequences and computational models, related to Figures 1 and 3 [file mmc6.zip › Supplemental_Data_File_2/design_models/9-mers/D9.16.pdb]

HEADER                                            10-FEB-20   XXXX              
EXPDTA    THEORETICAL MODEL                                                     
REMARK 220                                                                      
REMARK 220 EXPERIMENTAL DETAILS                                                 
REMARK 220  EXPERIMENT TYPE                : THEORETICAL MODELLING              
REMARK 220  DATE OF DATA COLLECTION        : 10-FEB-20                          
REMARK 220                                                                      
REMARK 220 REMARK: MODEL GENERATED BY ROSETTA                                   
REMARK 220  VERSION 2019.50.post.dev+96.master.4bb7883abb1                      
LINK         N   PRO A   1                 C   LEU A   9                  1.33  
ATOM      1  N   PRO A   1       2.249  -1.556   8.973  1.00  0.00           N  
ATOM      2  CA  PRO A   1       1.374  -0.402   9.161  1.00  0.00           C  
ATOM      3  C   PRO A   1       2.047   0.986   9.372  1.00  0.00           C  
ATOM      4  O   PRO A   1       1.570   2.001   8.866  1.00  0.00           O  
ATOM      5  CB  PRO A   1       0.568  -0.842  10.401  1.00  0.00           C  
ATOM      6  CG  PRO A   1       0.497  -2.348  10.290  1.00  0.00           C  
ATOM      7  CD  PRO A   1       1.844  -2.774   9.751  1.00  0.00           C  
ATOM      8  HA  PRO A   1       0.702  -0.343   8.291  1.00  0.00           H  
ATOM      9 1HB  PRO A   1       1.034  -0.492  11.329  1.00  0.00           H  
ATOM     10 2HB  PRO A   1      -0.430  -0.380  10.367  1.00  0.00           H  
ATOM     11 1HG  PRO A   1       0.276  -2.790  11.277  1.00  0.00           H  
ATOM     12 2HG  PRO A   1      -0.334  -2.635   9.627  1.00  0.00           H  
ATOM     13 1HD  PRO A   1       2.542  -3.017  10.559  1.00  0.00           H  
ATOM     14 2HD  PRO A   1       1.632  -3.635   9.102  1.00  0.00           H  
ATOM     15  N   DAL A   2       3.223   1.173  10.141  1.00  0.00           N  
ATOM     16  CA  DAL A   2       3.837   2.551  10.289  1.00  0.00           C  
ATOM     17  C   DAL A   2       4.181   3.258   8.938  1.00  0.00           C  
ATOM     18  O   DAL A   2       4.595   4.430   8.956  1.00  0.00           O  
ATOM     19  CB  DAL A   2       2.908   3.444  11.150  1.00  0.00           C  
ATOM     20  CN  DAL A   2       3.953   0.098  10.899  1.00  0.00           C  
ATOM     21  HA  DAL A   2       4.792   2.470  10.831  1.00  0.00           H  
ATOM     22 1HB  DAL A   2       3.365   4.427  11.313  1.00  0.00           H  
ATOM     23 2HB  DAL A   2       2.738   2.974  12.119  1.00  0.00           H  
ATOM     24 3HB  DAL A   2       1.942   3.592  10.658  1.00  0.00           H  
ATOM     25 1HN  DAL A   2       4.364   0.451  11.840  1.00  0.00           H  
ATOM     26 2HN  DAL A   2       3.325  -0.733  11.155  1.00  0.00           H  
ATOM     27 3HN  DAL A   2       4.771  -0.251  10.288  1.00  0.00           H  
ATOM     28  N   DAL A   3       4.110   2.556   7.766  1.00  0.00           N  
ATOM     29  CA  DAL A   3       4.369   3.107   6.424  1.00  0.00           C  
ATOM     30  C   DAL A   3       5.845   3.178   6.072  1.00  0.00           C  
ATOM     31  O   DAL A   3       6.289   2.698   5.008  1.00  0.00           O  
ATOM     32  CB  DAL A   3       3.681   2.253   5.420  1.00  0.00           C  
ATOM     33  H   DAL A   3       3.813   1.575   7.784  1.00  0.00           H  
ATOM     34  HA  DAL A   3       3.958   4.118   6.377  1.00  0.00           H  
ATOM     35 1HB  DAL A   3       3.835   2.651   4.423  1.00  0.00           H  
ATOM     36 2HB  DAL A   3       2.617   2.211   5.648  1.00  0.00           H  
ATOM     37 3HB  DAL A   3       4.122   1.266   5.514  1.00  0.00           H  
ATOM     38  N   VAL A   4       6.578   3.787   6.991  1.00  0.00           N  
ATOM     39  CA  VAL A   4       7.996   3.988   6.899  1.00  0.00           C  
ATOM     40  C   VAL A   4       8.635   2.716   6.297  1.00  0.00           C  
ATOM     41  O   VAL A   4       8.298   1.628   6.776  1.00  0.00           O  
ATOM     42  CB  VAL A   4       8.558   4.294   8.312  1.00  0.00           C  
ATOM     43  CG1 VAL A   4       8.372   3.092   9.260  1.00  0.00           C  
ATOM     44  CG2 VAL A   4      10.039   4.646   8.219  1.00  0.00           C  
ATOM     45  H   VAL A   4       6.059   4.147   7.794  1.00  0.00           H  
ATOM     46  HA  VAL A   4       8.139   4.875   6.296  1.00  0.00           H  
ATOM     47  HB  VAL A   4       7.997   5.130   8.729  1.00  0.00           H  
ATOM     48 1HG1 VAL A   4       8.746   3.358  10.246  1.00  0.00           H  
ATOM     49 2HG1 VAL A   4       7.314   2.843   9.329  1.00  0.00           H  
ATOM     50 3HG1 VAL A   4       8.921   2.230   8.913  1.00  0.00           H  
ATOM     51 1HG2 VAL A   4      10.418   4.878   9.212  1.00  0.00           H  
ATOM     52 2HG2 VAL A   4      10.595   3.802   7.813  1.00  0.00           H  
ATOM     53 3HG2 VAL A   4      10.170   5.512   7.575  1.00  0.00           H  
ATOM     54  N   DLE A   5       9.564   2.816   5.263  1.00  0.00           N  
ATOM     55  CA  DLE A   5      10.141   1.559   4.663  1.00  0.00           C  
ATOM     56  C   DLE A   5       9.491   1.226   3.272  1.00  0.00           C  
ATOM     57  O   DLE A   5      10.106   0.497   2.475  1.00  0.00           O  
ATOM     58  CB  DLE A   5      11.716   1.658   4.541  1.00  0.00           C  
ATOM     59  CG  DLE A   5      12.564   1.886   5.938  1.00  0.00           C  
ATOM     60  CD1 DLE A   5      14.102   1.851   5.621  1.00  0.00           C  
ATOM     61  CD2 DLE A   5      12.166   0.818   7.043  1.00  0.00           C  
ATOM     62  CN  DLE A   5       9.918   4.136   4.605  1.00  0.00           C  
ATOM     63  HA  DLE A   5       9.932   0.695   5.306  1.00  0.00           H  
ATOM     64 1HB  DLE A   5      12.001   2.433   3.835  1.00  0.00           H  
ATOM     65 2HB  DLE A   5      12.074   0.708   4.116  1.00  0.00           H  
ATOM     66  HG  DLE A   5      12.334   2.889   6.329  1.00  0.00           H  
ATOM     67 1HD1 DLE A   5      14.677   2.042   6.532  1.00  0.00           H  
ATOM     68 2HD1 DLE A   5      14.350   2.620   4.884  1.00  0.00           H  
ATOM     69 3HD1 DLE A   5      14.387   0.873   5.222  1.00  0.00           H  
ATOM     70 1HD2 DLE A   5      12.731   1.006   7.959  1.00  0.00           H  
ATOM     71 2HD2 DLE A   5      12.389  -0.193   6.690  1.00  0.00           H  
ATOM     72 3HD2 DLE A   5      11.102   0.887   7.280  1.00  0.00           H  
ATOM     73 1HN  DLE A   5      10.521   4.042   3.711  1.00  0.00           H  
ATOM     74 2HN  DLE A   5      10.464   4.762   5.294  1.00  0.00           H  
ATOM     75 3HN  DLE A   5       9.012   4.647   4.306  1.00  0.00           H  
ATOM     76  N   DLE A   6       8.277   1.787   2.946  1.00  0.00           N  
ATOM     77  CA  DLE A   6       7.617   1.589   1.641  1.00  0.00           C  
ATOM     78  C   DLE A   6       6.579   0.476   1.630  1.00  0.00           C  
ATOM     79  O   DLE A   6       6.445  -0.220   0.620  1.00  0.00           O  
ATOM     80  CB  DLE A   6       6.914   2.898   1.275  1.00  0.00           C  
ATOM     81  CG  DLE A   6       7.823   4.158   1.143  1.00  0.00           C  
ATOM     82  CD1 DLE A   6       6.946   5.360   0.863  1.00  0.00           C  
ATOM     83  CD2 DLE A   6       8.865   3.970   0.040  1.00  0.00           C  
ATOM     84  H   DLE A   6       7.782   2.345   3.646  1.00  0.00           H  
ATOM     85  HA  DLE A   6       8.354   1.342   0.878  1.00  0.00           H  
ATOM     86 1HB  DLE A   6       6.174   3.106   2.051  1.00  0.00           H  
ATOM     87 2HB  DLE A   6       6.388   2.756   0.333  1.00  0.00           H  
ATOM     88  HG  DLE A   6       8.331   4.331   2.076  1.00  0.00           H  
ATOM     89 1HD1 DLE A   6       7.567   6.254   0.791  1.00  0.00           H  
ATOM     90 2HD1 DLE A   6       6.226   5.485   1.672  1.00  0.00           H  
ATOM     91 3HD1 DLE A   6       6.414   5.215  -0.077  1.00  0.00           H  
ATOM     92 1HD2 DLE A   6       9.481   4.867  -0.028  1.00  0.00           H  
ATOM     93 2HD2 DLE A   6       8.364   3.802  -0.913  1.00  0.00           H  
ATOM     94 3HD2 DLE A   6       9.507   3.123   0.266  1.00  0.00           H  
ATOM     95  N   DLE A   7       5.863   0.278   2.732  1.00  0.00           N  
ATOM     96  CA  DLE A   7       4.864  -0.786   2.746  1.00  0.00           C  
ATOM     97  C   DLE A   7       5.291  -1.772   3.825  1.00  0.00           C  
ATOM     98  O   DLE A   7       5.928  -1.366   4.799  1.00  0.00           O  
ATOM     99  CB  DLE A   7       3.433  -0.249   2.960  1.00  0.00           C  
ATOM    100  CG  DLE A   7       2.954   0.853   1.979  1.00  0.00           C  
ATOM    101  CD1 DLE A   7       1.588   1.340   2.422  1.00  0.00           C  
ATOM    102  CD2 DLE A   7       2.885   0.313   0.559  1.00  0.00           C  
ATOM    103  H   DLE A   7       6.003   0.889   3.547  1.00  0.00           H  
ATOM    104  HA  DLE A   7       4.895  -1.295   1.793  1.00  0.00           H  
ATOM    105 1HB  DLE A   7       3.329   0.086   3.942  1.00  0.00           H  
ATOM    106 2HB  DLE A   7       2.730  -1.045   2.850  1.00  0.00           H  
ATOM    107  HG  DLE A   7       3.646   1.693   2.011  1.00  0.00           H  
ATOM    108 1HD1 DLE A   7       1.248   2.125   1.747  1.00  0.00           H  
ATOM    109 2HD1 DLE A   7       1.642   1.735   3.429  1.00  0.00           H  
ATOM    110 3HD1 DLE A   7       0.880   0.513   2.398  1.00  0.00           H  
ATOM    111 1HD2 DLE A   7       2.543   1.102  -0.108  1.00  0.00           H  
ATOM    112 2HD2 DLE A   7       2.187  -0.523   0.517  1.00  0.00           H  
ATOM    113 3HD2 DLE A   7       3.865  -0.021   0.231  1.00  0.00           H  
ATOM    114  N   DPR A   8       4.964  -3.073   3.720  1.00  0.00           N  
ATOM    115  CA  DPR A   8       5.311  -4.115   4.678  1.00  0.00           C  
ATOM    116  C   DPR A   8       4.543  -4.056   5.996  1.00  0.00           C  
ATOM    117  O   DPR A   8       3.783  -4.973   6.313  1.00  0.00           O  
ATOM    118  CB  DPR A   8       4.982  -5.392   3.891  1.00  0.00           C  
ATOM    119  CG  DPR A   8       3.849  -5.003   2.993  1.00  0.00           C  
ATOM    120  CD  DPR A   8       4.185  -3.581   2.556  1.00  0.00           C  
ATOM    121  HA  DPR A   8       6.392  -4.063   4.874  1.00  0.00           H  
ATOM    122 1HB  DPR A   8       4.717  -6.207   4.583  1.00  0.00           H  
ATOM    123 2HB  DPR A   8       5.869  -5.728   3.335  1.00  0.00           H  
ATOM    124 1HG  DPR A   8       2.897  -5.066   3.548  1.00  0.00           H  
ATOM    125 2HG  DPR A   8       3.771  -5.707   2.149  1.00  0.00           H  
ATOM    126 1HD  DPR A   8       3.252  -3.059   2.412  1.00  0.00           H  
ATOM    127 2HD  DPR A   8       4.803  -3.590   1.643  1.00  0.00           H  
ATOM    128  N   LEU A   9       4.748  -2.974   6.743  1.00  0.00           N  
ATOM    129  CA  LEU A   9       4.116  -2.803   8.037  1.00  0.00           C  
ATOM    130  C   LEU A   9       3.281  -1.520   8.137  1.00  0.00           C  
ATOM    131  O   LEU A   9       3.570  -0.526   7.470  1.00  0.00           O  
ATOM    132  CB  LEU A   9       5.194  -2.819   9.135  1.00  0.00           C  
ATOM    133  CG  LEU A   9       6.082  -4.071   9.231  1.00  0.00           C  
ATOM    134  CD1 LEU A   9       7.172  -3.801  10.248  1.00  0.00           C  
ATOM    135  CD2 LEU A   9       5.259  -5.286   9.646  1.00  0.00           C  
ATOM    136  H   LEU A   9       5.364  -2.252   6.397  1.00  0.00           H  
ATOM    137  HA  LEU A   9       3.479  -3.656   8.165  1.00  0.00           H  
ATOM    138 1HB  LEU A   9       5.861  -1.976   8.956  1.00  0.00           H  
ATOM    139 2HB  LEU A   9       4.738  -2.688  10.100  1.00  0.00           H  
ATOM    140  HG  LEU A   9       6.552  -4.264   8.268  1.00  0.00           H  
ATOM    141 1HD1 LEU A   9       7.822  -4.673  10.322  1.00  0.00           H  
ATOM    142 2HD1 LEU A   9       7.761  -2.939   9.936  1.00  0.00           H  
ATOM    143 3HD1 LEU A   9       6.725  -3.602  11.220  1.00  0.00           H  
ATOM    144 1HD2 LEU A   9       5.913  -6.154   9.718  1.00  0.00           H  
ATOM    145 2HD2 LEU A   9       4.795  -5.102  10.615  1.00  0.00           H  
ATOM    146 3HD2 LEU A   9       4.485  -5.492   8.911  1.00  0.00           H  
TER                                                                             
CONECT    3   15                                                                
CONECT   15    3   16   20                                                      
CONECT   16   15   17   19   21                                                 
CONECT   17   16   18   28                                                      
CONECT   18   17                                                                
CONECT   19   16   22   23   24                                                 
CONECT   20   15   25   26   27                                                 
CONECT   21   16                                                                
CONECT   22   19                                                                
CONECT   23   19                                                                
CONECT   24   19                                                                
CONECT   25   20                                                                
CONECT   26   20                                                                
CONECT   27   20                                                                
CONECT   28   17   29   33                                                      
CONECT   29   28   30   32   34                                                 
CONECT   30   29   31   38                                                      
CONECT   31   30                                                                
CONECT   32   29   35   36   37                                                 
CONECT   33   28                                                                
CONECT   34   29                                                                
CONECT   35   32                                                                
CONECT   36   32                                                                
CONECT   37   32                                                                
CONECT   38   30                                                                
CONECT   40   54                                                                
CONECT   54   40   55   62                                                      
CONECT   55   54   56   58   63                                                 
CONECT   56   55   57   76                                                      
CONECT   57   56                                                                
CONECT   58   55   59   64   65                                                 
CONECT   59   58   60   61   66                                                 
CONECT   60   59   67   68   69                                                 
CONECT   61   59   70   71   72                                                 
CONECT   62   54   73   74   75                                                 
CONECT   63   55                                                                
CONECT   64   58                                                                
CONECT   65   58                                                                
CONECT   66   59                                                                
CONECT   67   60                                                                
CONECT   68   60                                                                
CONECT   69   60                                                                
CONECT   70   61                                                                
CONECT   71   61                                                                
CONECT   72   61                                                                
CONECT   73   62                                                                
CONECT   74   62                                                                
CONECT   75   62                                                                
CONECT   76   56   77   84                                                      
CONECT   77   76   78   80   85                                                 
CONECT   78   77   79   95                                                      
CONECT   79   78                                                                
CONECT   80   77   81   86   87                                                 
CONECT   81   80   82   83   88                                                 
CONECT   82   81   89   90   91                                                 
CONECT   83   81   92   93   94                                                 
CONECT   84   76                                                                
CONECT   85   77                                                                
CONECT   86   80                                                                
CONECT   87   80                                                                
CONECT   88   81                                                                
CONECT   89   82                                                                
CONECT   90   82                                                                
CONECT   91   82                                                                
CONECT   92   83                                                                
CONECT   93   83                                                                
CONECT   94   83                                                                
CONECT   95   78   96  103                                                      
CONECT   96   95   97   99  104                                                 
CONECT   97   96   98  114                                                      
CONECT   98   97                                                                
CONECT   99   96  100  105  106                                                 
CONECT  100   99  101  102  107                                                 
CONECT  101  100  108  109  110                                                 
CONECT  102  100  111  112  113                                                 
CONECT  103   95                                                                
CONECT  104   96                                                                
CONECT  105   99                                                                
CONECT  106   99                                                                
CONECT  107  100                                                                
CONECT  108  101                                                                
CONECT  109  101                                                                
CONECT  110  101                                                                
CONECT  111  102                                                                
CONECT  112  102                                                                
CONECT  113  102                                                                
CONECT  114   97  115  120                                                      
CONECT  115  114  116  118  121                                                 
CONECT  116  115  117  128                                                      
CONECT  117  116                                                                
CONECT  118  115  119  122  123                                                 
CONECT  119  118  120  124  125                                                 
CONECT  120  114  119  126  127                                                 
CONECT  121  115                                                                
CONECT  122  118                                                                
CONECT  123  118                                                                
CONECT  124  119                                                                
CONECT  125  119                                                                
CONECT  126  120                                                                
CONECT  127  120                                                                
CONECT  128  116                                                                
C6s 0
end_unsatselection_count 0
nme_count 2
nme_count2 2
oversat 0
score 14.126
silent_score 14.126
time 39
total_hbonds -3
