# Supplementary material for: Accurate de novo design of membrane-traversing macrocycles
Source: Cell. 2022 Sep 15;185(19):3520–3532.e26. doi: 10.1016/j.cell.2022.07.019 (PMC9490236; doi:10.1016/j.cell.2022.07.019)
Supplement: Data S2. Amino acid sequences and computational models, related to Figures 1 and 3 [file mmc6.zip › Supplemental_Data_File_2/design_models/9-mers/D9.36.pdb]

ATOM      1  N   VAL A   1       2.367   1.123   2.669  1.00  0.00           N  
ATOM      2  CA  VAL A   1       2.055   2.480   2.282  1.00  0.00           C  
ATOM      3  C   VAL A   1       2.854   2.947   1.070  1.00  0.00           C  
ATOM      4  O   VAL A   1       4.085   2.900   1.070  1.00  0.00           O  
ATOM      5  CB  VAL A   1       2.326   3.430   3.463  1.00  0.00           C  
ATOM      6  CG1 VAL A   1       2.144   4.878   3.034  1.00  0.00           C  
ATOM      7  CG2 VAL A   1       1.402   3.091   4.623  1.00  0.00           C  
ATOM      8  H   VAL A   1       2.573   0.922   3.637  1.00  0.00           H  
ATOM      9  HA  VAL A   1       1.010   2.520   2.047  1.00  0.00           H  
ATOM     10  HB  VAL A   1       3.363   3.316   3.779  1.00  0.00           H  
ATOM     11 1HG1 VAL A   1       2.340   5.536   3.882  1.00  0.00           H  
ATOM     12 2HG1 VAL A   1       2.841   5.109   2.228  1.00  0.00           H  
ATOM     13 3HG1 VAL A   1       1.122   5.029   2.687  1.00  0.00           H  
ATOM     14 1HG2 VAL A   1       1.599   3.766   5.455  1.00  0.00           H  
ATOM     15 2HG2 VAL A   1       0.365   3.199   4.305  1.00  0.00           H  
ATOM     16 3HG2 VAL A   1       1.579   2.063   4.940  1.00  0.00           H  
ATOM     17  N   DPR A   2       2.180   3.409   0.006  1.00  0.00           N  
ATOM     18  CA  DPR A   2       2.725   3.946  -1.234  1.00  0.00           C  
ATOM     19  C   DPR A   2       3.522   2.918  -2.030  1.00  0.00           C  
ATOM     20  O   DPR A   2       4.211   3.277  -2.987  1.00  0.00           O  
ATOM     21  CB  DPR A   2       1.465   4.379  -1.989  1.00  0.00           C  
ATOM     22  CG  DPR A   2       0.392   3.498  -1.447  1.00  0.00           C  
ATOM     23  CD  DPR A   2       0.698   3.397   0.024  1.00  0.00           C  
ATOM     24  HA  DPR A   2       3.354   4.817  -1.000  1.00  0.00           H  
ATOM     25 1HB  DPR A   2       1.613   4.255  -3.072  1.00  0.00           H  
ATOM     26 2HB  DPR A   2       1.269   5.447  -1.813  1.00  0.00           H  
ATOM     27 1HG  DPR A   2       0.413   2.520  -1.952  1.00  0.00           H  
ATOM     28 2HG  DPR A   2      -0.597   3.936  -1.645  1.00  0.00           H  
ATOM     29 1HD  DPR A   2       0.289   2.457   0.420  1.00  0.00           H  
ATOM     30 2HD  DPR A   2       0.264   4.261   0.548  1.00  0.00           H  
ATOM     31  N   ALA A   3       3.413   1.649  -1.666  1.00  0.00           N  
ATOM     32  CA  ALA A   3       4.118   0.604  -2.384  1.00  0.00           C  
ATOM     33  C   ALA A   3       3.141  -0.365  -3.027  1.00  0.00           C  
ATOM     34  O   ALA A   3       3.291  -0.726  -4.195  1.00  0.00           O  
ATOM     35  CB  ALA A   3       5.065  -0.136  -1.450  1.00  0.00           C  
ATOM     36  H   ALA A   3       2.840   1.381  -0.868  1.00  0.00           H  
ATOM     37  HA  ALA A   3       4.724   1.067  -3.164  1.00  0.00           H  
ATOM     38 1HB  ALA A   3       5.585  -0.918  -2.004  1.00  0.00           H  
ATOM     39 2HB  ALA A   3       5.793   0.564  -1.041  1.00  0.00           H  
ATOM     40 3HB  ALA A   3       4.496  -0.585  -0.638  1.00  0.00           H  
ATOM     41  N   PHE A   4       2.157  -0.797  -2.249  1.00  0.00           N  
ATOM     42  CA  PHE A   4       1.170  -1.744  -2.720  1.00  0.00           C  
ATOM     43  C   PHE A   4      -0.206  -1.109  -2.621  1.00  0.00           C  
ATOM     44  O   PHE A   4      -0.417  -0.273  -1.747  1.00  0.00           O  
ATOM     45  CB  PHE A   4       1.219  -3.038  -1.906  1.00  0.00           C  
ATOM     46  CG  PHE A   4       2.435  -3.878  -2.175  1.00  0.00           C  
ATOM     47  CD1 PHE A   4       3.691  -3.460  -1.759  1.00  0.00           C  
ATOM     48  CD2 PHE A   4       2.326  -5.087  -2.845  1.00  0.00           C  
ATOM     49  CE1 PHE A   4       4.810  -4.233  -2.006  1.00  0.00           C  
ATOM     50  CE2 PHE A   4       3.443  -5.862  -3.093  1.00  0.00           C  
ATOM     51  CZ  PHE A   4       4.686  -5.433  -2.673  1.00  0.00           C  
ATOM     52  H   PHE A   4       2.102  -0.461  -1.283  1.00  0.00           H  
ATOM     53  HA  PHE A   4       1.373  -1.951  -3.766  1.00  0.00           H  
ATOM     54 1HB  PHE A   4       1.200  -2.799  -0.843  1.00  0.00           H  
ATOM     55 2HB  PHE A   4       0.337  -3.638  -2.123  1.00  0.00           H  
ATOM     56  HD1 PHE A   4       3.788  -2.511  -1.231  1.00  0.00           H  
ATOM     57  HD2 PHE A   4       1.344  -5.426  -3.177  1.00  0.00           H  
ATOM     58  HE1 PHE A   4       5.790  -3.892  -1.674  1.00  0.00           H  
ATOM     59  HE2 PHE A   4       3.344  -6.810  -3.620  1.00  0.00           H  
ATOM     60  HZ  PHE A   4       5.568  -6.042  -2.869  1.00  0.00           H  
ATOM     61  N   PRO A   5      -1.166  -1.511  -3.459  1.00  0.00           N  
ATOM     62  CA  PRO A   5      -2.542  -1.072  -3.428  1.00  0.00           C  
ATOM     63  C   PRO A   5      -3.135  -1.603  -2.134  1.00  0.00           C  
ATOM     64  O   PRO A   5      -2.504  -2.430  -1.477  1.00  0.00           O  
ATOM     65  CB  PRO A   5      -3.167  -1.715  -4.671  1.00  0.00           C  
ATOM     66  CG  PRO A   5      -2.309  -2.904  -4.938  1.00  0.00           C  
ATOM     67  CD  PRO A   5      -0.920  -2.453  -4.572  1.00  0.00           C  
ATOM     68  HA  PRO A   5      -2.566   0.026  -3.469  1.00  0.00           H  
ATOM     69 1HB  PRO A   5      -4.215  -1.981  -4.469  1.00  0.00           H  
ATOM     70 2HB  PRO A   5      -3.172  -0.996  -5.504  1.00  0.00           H  
ATOM     71 1HG  PRO A   5      -2.648  -3.760  -4.337  1.00  0.00           H  
ATOM     72 2HG  PRO A   5      -2.392  -3.203  -5.994  1.00  0.00           H  
ATOM     73 1HD  PRO A   5      -0.325  -3.321  -4.252  1.00  0.00           H  
ATOM     74 2HD  PRO A   5      -0.453  -1.961  -5.438  1.00  0.00           H  
ATOM     75  N   DPR A   6      -4.328  -1.172  -1.734  1.00  0.00           N  
ATOM     76  CA  DPR A   6      -5.017  -1.581  -0.519  1.00  0.00           C  
ATOM     77  C   DPR A   6      -4.368  -0.912   0.691  1.00  0.00           C  
ATOM     78  O   DPR A   6      -5.018  -0.145   1.401  1.00  0.00           O  
ATOM     79  CB  DPR A   6      -6.450  -1.092  -0.745  1.00  0.00           C  
ATOM     80  CG  DPR A   6      -6.292   0.128  -1.587  1.00  0.00           C  
ATOM     81  CD  DPR A   6      -5.171  -0.213  -2.533  1.00  0.00           C  
ATOM     82  HA  DPR A   6      -4.997  -2.676  -0.433  1.00  0.00           H  
ATOM     83 1HB  DPR A   6      -6.934  -0.883   0.221  1.00  0.00           H  
ATOM     84 2HB  DPR A   6      -7.043  -1.877  -1.238  1.00  0.00           H  
ATOM     85 1HG  DPR A   6      -6.063   0.999  -0.955  1.00  0.00           H  
ATOM     86 2HG  DPR A   6      -7.233   0.354  -2.110  1.00  0.00           H  
ATOM     87 1HD  DPR A   6      -4.613   0.701  -2.785  1.00  0.00           H  
ATOM     88 2HD  DPR A   6      -5.584  -0.678  -3.440  1.00  0.00           H  
ATOM     89  N   DPH A   7      -3.084  -1.184   0.879  1.00  0.00           N  
ATOM     90  CA  DPH A   7      -2.301  -0.560   1.929  1.00  0.00           C  
ATOM     91  C   DPH A   7      -1.375  -1.503   2.671  1.00  0.00           C  
ATOM     92  O   DPH A   7      -0.830  -2.443   2.085  1.00  0.00           O  
ATOM     93  CB  DPH A   7      -1.471   0.581   1.337  1.00  0.00           C  
ATOM     94  CG  DPH A   7      -2.298   1.710   0.790  1.00  0.00           C  
ATOM     95  CD1 DPH A   7      -2.676   1.730  -0.544  1.00  0.00           C  
ATOM     96  CD2 DPH A   7      -2.700   2.755   1.609  1.00  0.00           C  
ATOM     97  CE1 DPH A   7      -3.436   2.768  -1.048  1.00  0.00           C  
ATOM     98  CE2 DPH A   7      -3.459   3.794   1.108  1.00  0.00           C  
ATOM     99  CZ  DPH A   7      -3.828   3.800  -0.223  1.00  0.00           C  
ATOM    100  H   DPH A   7      -2.638  -1.848   0.247  1.00  0.00           H  
ATOM    101  HA  DPH A   7      -3.018  -0.147   2.636  1.00  0.00           H  
ATOM    102 1HB  DPH A   7      -0.846   0.197   0.532  1.00  0.00           H  
ATOM    103 2HB  DPH A   7      -0.809   0.984   2.102  1.00  0.00           H  
ATOM    104  HD1 DPH A   7      -2.365   0.914  -1.197  1.00  0.00           H  
ATOM    105  HD2 DPH A   7      -2.409   2.750   2.660  1.00  0.00           H  
ATOM    106  HE1 DPH A   7      -3.726   2.770  -2.099  1.00  0.00           H  
ATOM    107  HE2 DPH A   7      -3.768   4.609   1.762  1.00  0.00           H  
ATOM    108  HZ  DPH A   7      -4.428   4.618  -0.619  1.00  0.00           H  
ATOM    109  N   DPR A   8      -1.077  -1.203   3.943  1.00  0.00           N  
ATOM    110  CA  DPR A   8      -0.081  -1.848   4.771  1.00  0.00           C  
ATOM    111  C   DPR A   8       1.261  -1.337   4.259  1.00  0.00           C  
ATOM    112  O   DPR A   8       1.959  -0.557   4.914  1.00  0.00           O  
ATOM    113  CB  DPR A   8      -0.398  -1.369   6.191  1.00  0.00           C  
ATOM    114  CG  DPR A   8      -0.972  -0.007   5.997  1.00  0.00           C  
ATOM    115  CD  DPR A   8      -1.780  -0.118   4.731  1.00  0.00           C  
ATOM    116  HA  DPR A   8      -0.165  -2.944   4.690  1.00  0.00           H  
ATOM    117 1HB  DPR A   8       0.518  -1.363   6.799  1.00  0.00           H  
ATOM    118 2HB  DPR A   8      -1.101  -2.063   6.674  1.00  0.00           H  
ATOM    119 1HG  DPR A   8      -0.166   0.738   5.922  1.00  0.00           H  
ATOM    120 2HG  DPR A   8      -1.584   0.274   6.867  1.00  0.00           H  
ATOM    121 1HD  DPR A   8      -1.757   0.843   4.196  1.00  0.00           H  
ATOM    122 2HD  DPR A   8      -2.814  -0.400   4.979  1.00  0.00           H  
ATOM    123  N   ALA A   9       1.560  -1.709   3.027  1.00  0.00           N  
ATOM    124  CA  ALA A   9       2.732  -1.238   2.325  1.00  0.00           C  
ATOM    125  C   ALA A   9       2.391   0.133   1.784  1.00  0.00           C  
ATOM    126  O   ALA A   9       2.153   0.297   0.587  1.00  0.00           O  
ATOM    127  CB  ALA A   9       3.141  -2.192   1.211  1.00  0.00           C  
ATOM    128  H   ALA A   9       0.935  -2.352   2.563  1.00  0.00           H  
ATOM    129  HA  ALA A   9       3.563  -1.161   3.025  1.00  0.00           H  
ATOM    130 1HB  ALA A   9       4.003  -1.786   0.682  1.00  0.00           H  
ATOM    131 2HB  ALA A   9       3.401  -3.160   1.639  1.00  0.00           H  
ATOM    132 3HB  ALA A   9       2.313  -2.314   0.515  1.00  0.00           H  
