# Supplementary material for: Accurate de novo design of membrane-traversing macrocycles
Source: Cell. 2022 Sep 15;185(19):3520–3532.e26. doi: 10.1016/j.cell.2022.07.019 (PMC9490236; doi:10.1016/j.cell.2022.07.019)
Supplement: Data S2. Amino acid sequences and computational models, related to Figures 1 and 3 [file mmc6.zip › Supplemental_Data_File_2/design_models/9-mers/D9.37.pdb]

ATOM      1  N   DPR A   1       1.456  -0.819  -4.769  1.00  0.00           N  
ATOM      2  CA  DPR A   1       1.766  -2.180  -4.386  1.00  0.00           C  
ATOM      3  C   DPR A   1       1.166  -2.619  -3.042  1.00  0.00           C  
ATOM      4  O   DPR A   1       1.611  -3.597  -2.442  1.00  0.00           O  
ATOM      5  CB  DPR A   1       1.165  -2.975  -5.549  1.00  0.00           C  
ATOM      6  CG  DPR A   1       1.320  -2.075  -6.727  1.00  0.00           C  
ATOM      7  CD  DPR A   1       1.043  -0.698  -6.184  1.00  0.00           C  
ATOM      8  HA  DPR A   1       2.859  -2.311  -4.375  1.00  0.00           H  
ATOM      9 1HB  DPR A   1       0.114  -3.220  -5.334  1.00  0.00           H  
ATOM     10 2HB  DPR A   1       1.699  -3.929  -5.668  1.00  0.00           H  
ATOM     11 1HG  DPR A   1       0.618  -2.366  -7.522  1.00  0.00           H  
ATOM     12 2HG  DPR A   1       2.333  -2.169  -7.146  1.00  0.00           H  
ATOM     13 1HD  DPR A   1      -0.030  -0.475  -6.279  1.00  0.00           H  
ATOM     14 2HD  DPR A   1       1.643   0.041  -6.735  1.00  0.00           H  
ATOM     15  N   DLE A   2       0.140  -1.921  -2.518  1.00  0.00           N  
ATOM     16  CA  DLE A   2      -0.451  -2.325  -1.251  1.00  0.00           C  
ATOM     17  C   DLE A   2       0.627  -2.483  -0.194  1.00  0.00           C  
ATOM     18  O   DLE A   2       0.573  -3.391   0.641  1.00  0.00           O  
ATOM     19  CB  DLE A   2      -1.489  -1.294  -0.789  1.00  0.00           C  
ATOM     20  CG  DLE A   2      -2.618  -1.837   0.096  1.00  0.00           C  
ATOM     21  CD1 DLE A   2      -2.141  -1.909   1.541  1.00  0.00           C  
ATOM     22  CD2 DLE A   2      -3.044  -3.207  -0.408  1.00  0.00           C  
ATOM     23  H   DLE A   2      -0.217  -1.063  -2.945  1.00  0.00           H  
ATOM     24  HA  DLE A   2      -0.959  -3.282  -1.379  1.00  0.00           H  
ATOM     25 1HB  DLE A   2      -1.945  -0.842  -1.668  1.00  0.00           H  
ATOM     26 2HB  DLE A   2      -0.976  -0.511  -0.229  1.00  0.00           H  
ATOM     27  HG  DLE A   2      -3.468  -1.156   0.060  1.00  0.00           H  
ATOM     28 1HD1 DLE A   2      -2.944  -2.295   2.170  1.00  0.00           H  
ATOM     29 2HD1 DLE A   2      -1.861  -0.913   1.882  1.00  0.00           H  
ATOM     30 3HD1 DLE A   2      -1.279  -2.572   1.606  1.00  0.00           H  
ATOM     31 1HD2 DLE A   2      -3.847  -3.593   0.220  1.00  0.00           H  
ATOM     32 2HD2 DLE A   2      -2.195  -3.889  -0.371  1.00  0.00           H  
ATOM     33 3HD2 DLE A   2      -3.397  -3.123  -1.436  1.00  0.00           H  
ATOM     34  N   ILE A   3       1.583  -1.556  -0.186  1.00  0.00           N  
ATOM     35  CA  ILE A   3       2.607  -1.602   0.826  1.00  0.00           C  
ATOM     36  C   ILE A   3       2.346  -0.693   2.063  1.00  0.00           C  
ATOM     37  O   ILE A   3       2.173   0.514   1.881  1.00  0.00           O  
ATOM     38  CB  ILE A   3       3.958  -1.225   0.191  1.00  0.00           C  
ATOM     39  CG1 ILE A   3       4.288  -2.175  -0.963  1.00  0.00           C  
ATOM     40  CG2 ILE A   3       5.062  -1.248   1.236  1.00  0.00           C  
ATOM     41  CD1 ILE A   3       4.341  -3.631  -0.559  1.00  0.00           C  
ATOM     42  H   ILE A   3       1.612  -0.849  -0.929  1.00  0.00           H  
ATOM     43  HA  ILE A   3       2.718  -2.648   1.085  1.00  0.00           H  
ATOM     44  HB  ILE A   3       3.893  -0.224  -0.234  1.00  0.00           H  
ATOM     45 1HG1 ILE A   3       3.542  -2.066  -1.749  1.00  0.00           H  
ATOM     46 2HG1 ILE A   3       5.254  -1.906  -1.391  1.00  0.00           H  
ATOM     47 1HG2 ILE A   3       6.010  -0.980   0.770  1.00  0.00           H  
ATOM     48 2HG2 ILE A   3       4.831  -0.533   2.025  1.00  0.00           H  
ATOM     49 3HG2 ILE A   3       5.138  -2.248   1.664  1.00  0.00           H  
ATOM     50 1HD1 ILE A   3       4.581  -4.242  -1.430  1.00  0.00           H  
ATOM     51 2HD1 ILE A   3       5.108  -3.770   0.204  1.00  0.00           H  
ATOM     52 3HD1 ILE A   3       3.374  -3.933  -0.160  1.00  0.00           H  
ATOM     53  N   DVA A   4       2.338  -1.225   3.341  1.00  0.00           N  
ATOM     54  CA  DVA A   4       2.203  -0.288   4.520  1.00  0.00           C  
ATOM     55  C   DVA A   4       0.745   0.080   4.887  1.00  0.00           C  
ATOM     56  O   DVA A   4       0.230  -0.280   5.958  1.00  0.00           O  
ATOM     57  CB  DVA A   4       2.864  -0.913   5.763  1.00  0.00           C  
ATOM     58  CG1 DVA A   4       4.361  -1.073   5.546  1.00  0.00           C  
ATOM     59  CG2 DVA A   4       2.217  -2.255   6.073  1.00  0.00           C  
ATOM     60  CN  DVA A   4       2.260  -2.715   3.530  1.00  0.00           C  
ATOM     61  HA  DVA A   4       2.703   0.654   4.261  1.00  0.00           H  
ATOM     62  HB  DVA A   4       2.732  -0.241   6.611  1.00  0.00           H  
ATOM     63 1HG1 DVA A   4       4.812  -1.517   6.435  1.00  0.00           H  
ATOM     64 2HG1 DVA A   4       4.808  -0.097   5.362  1.00  0.00           H  
ATOM     65 3HG1 DVA A   4       4.537  -1.722   4.689  1.00  0.00           H  
ATOM     66 1HG2 DVA A   4       2.689  -2.691   6.953  1.00  0.00           H  
ATOM     67 2HG2 DVA A   4       2.344  -2.925   5.223  1.00  0.00           H  
ATOM     68 3HG2 DVA A   4       1.154  -2.110   6.266  1.00  0.00           H  
ATOM     69 1HN  DVA A   4       2.087  -3.036   4.545  1.00  0.00           H  
ATOM     70 2HN  DVA A   4       3.174  -3.181   3.192  1.00  0.00           H  
ATOM     71 3HN  DVA A   4       1.432  -3.102   2.943  1.00  0.00           H  
ATOM     72  N   ALA A   5       0.076   0.816   3.986  1.00  0.00           N  
ATOM     73  CA  ALA A   5      -1.311   1.280   4.188  1.00  0.00           C  
ATOM     74  C   ALA A   5      -2.045   1.361   2.866  1.00  0.00           C  
ATOM     75  O   ALA A   5      -1.412   1.599   1.838  1.00  0.00           O  
ATOM     76  CB  ALA A   5      -1.336   2.634   4.883  1.00  0.00           C  
ATOM     77  H   ALA A   5       0.591   1.062   3.135  1.00  0.00           H  
ATOM     78  HA  ALA A   5      -1.815   0.568   4.830  1.00  0.00           H  
ATOM     79 1HB  ALA A   5      -2.369   2.961   5.005  1.00  0.00           H  
ATOM     80 2HB  ALA A   5      -0.864   2.549   5.862  1.00  0.00           H  
ATOM     81 3HB  ALA A   5      -0.794   3.362   4.281  1.00  0.00           H  
ATOM     82  N   PRO A   6      -3.375   1.183   2.837  1.00  0.00           N  
ATOM     83  CA  PRO A   6      -4.117   1.223   1.618  1.00  0.00           C  
ATOM     84  C   PRO A   6      -3.782   2.524   0.928  1.00  0.00           C  
ATOM     85  O   PRO A   6      -3.355   3.474   1.580  1.00  0.00           O  
ATOM     86  CB  PRO A   6      -5.577   1.161   2.078  1.00  0.00           C  
ATOM     87  CG  PRO A   6      -5.524   0.403   3.361  1.00  0.00           C  
ATOM     88  CD  PRO A   6      -4.236   0.844   4.003  1.00  0.00           C  
ATOM     89  HA  PRO A   6      -3.825   0.351   1.033  1.00  0.00           H  
ATOM     90 1HB  PRO A   6      -5.977   2.178   2.200  1.00  0.00           H  
ATOM     91 2HB  PRO A   6      -6.192   0.663   1.314  1.00  0.00           H  
ATOM     92 1HG  PRO A   6      -6.406   0.637   3.976  1.00  0.00           H  
ATOM     93 2HG  PRO A   6      -5.551  -0.679   3.164  1.00  0.00           H  
ATOM     94 1HD  PRO A   6      -4.422   1.730   4.628  1.00  0.00           H  
ATOM     95 2HD  PRO A   6      -3.827   0.021   4.608  1.00  0.00           H  
ATOM     96  N   DPR A   7      -3.992   2.605  -0.379  1.00  0.00           N  
ATOM     97  CA  DPR A   7      -3.717   3.724  -1.254  1.00  0.00           C  
ATOM     98  C   DPR A   7      -2.218   3.766  -1.584  1.00  0.00           C  
ATOM     99  O   DPR A   7      -1.820   4.386  -2.572  1.00  0.00           O  
ATOM    100  CB  DPR A   7      -4.573   3.419  -2.487  1.00  0.00           C  
ATOM    101  CG  DPR A   7      -4.551   1.932  -2.588  1.00  0.00           C  
ATOM    102  CD  DPR A   7      -4.596   1.459  -1.159  1.00  0.00           C  
ATOM    103  HA  DPR A   7      -4.057   4.657  -0.782  1.00  0.00           H  
ATOM    104 1HB  DPR A   7      -4.146   3.913  -3.373  1.00  0.00           H  
ATOM    105 2HB  DPR A   7      -5.587   3.823  -2.351  1.00  0.00           H  
ATOM    106 1HG  DPR A   7      -3.645   1.600  -3.115  1.00  0.00           H  
ATOM    107 2HG  DPR A   7      -5.410   1.578  -3.178  1.00  0.00           H  
ATOM    108 1HD  DPR A   7      -3.994   0.544  -1.056  1.00  0.00           H  
ATOM    109 2HD  DPR A   7      -5.640   1.272  -0.866  1.00  0.00           H  
ATOM    110  N   ALA A   8      -1.392   3.035  -0.818  1.00  0.00           N  
ATOM    111  CA  ALA A   8       0.007   2.897  -1.127  1.00  0.00           C  
ATOM    112  C   ALA A   8       0.098   2.097  -2.412  1.00  0.00           C  
ATOM    113  O   ALA A   8      -0.731   1.200  -2.644  1.00  0.00           O  
ATOM    114  CB  ALA A   8       0.763   2.222   0.008  1.00  0.00           C  
ATOM    115  H   ALA A   8      -1.713   2.543   0.020  1.00  0.00           H  
ATOM    116  HA  ALA A   8       0.422   3.889  -1.281  1.00  0.00           H  
ATOM    117 1HB  ALA A   8       1.810   2.105  -0.271  1.00  0.00           H  
ATOM    118 2HB  ALA A   8       0.693   2.834   0.907  1.00  0.00           H  
ATOM    119 3HB  ALA A   8       0.328   1.243   0.202  1.00  0.00           H  
ATOM    120  N   PRO A   9       1.081   2.346  -3.272  1.00  0.00           N  
ATOM    121  CA  PRO A   9       1.232   1.564  -4.452  1.00  0.00           C  
ATOM    122  C   PRO A   9       1.591   0.193  -3.920  1.00  0.00           C  
ATOM    123  O   PRO A   9       1.984   0.050  -2.762  1.00  0.00           O  
ATOM    124  CB  PRO A   9       2.374   2.236  -5.220  1.00  0.00           C  
ATOM    125  CG  PRO A   9       3.146   2.960  -4.170  1.00  0.00           C  
ATOM    126  CD  PRO A   9       2.101   3.418  -3.187  1.00  0.00           C  
ATOM    127  HA  PRO A   9       0.283   1.575  -5.008  1.00  0.00           H  
ATOM    128 1HB  PRO A   9       2.974   1.476  -5.743  1.00  0.00           H  
ATOM    129 2HB  PRO A   9       1.966   2.908  -5.990  1.00  0.00           H  
ATOM    130 1HG  PRO A   9       3.890   2.290  -3.716  1.00  0.00           H  
ATOM    131 2HG  PRO A   9       3.703   3.797  -4.617  1.00  0.00           H  
ATOM    132 1HD  PRO A   9       2.545   3.484  -2.183  1.00  0.00           H  
ATOM    133 2HD  PRO A   9       1.705   4.395  -3.501  1.00  0.00           H  
