# Supplementary material for: Accurate de novo design of membrane-traversing macrocycles
Source: Cell. 2022 Sep 15;185(19):3520–3532.e26. doi: 10.1016/j.cell.2022.07.019 (PMC9490236; doi:10.1016/j.cell.2022.07.019)
Supplement: Data S2. Amino acid sequences and computational models, related to Figures 1 and 3 [file mmc6.zip › Supplemental_Data_File_2/design_models/9-mers/D9.34.pdb]

HEADER                                            07-APR-20   XXXX              
EXPDTA    THEORETICAL MODEL                                                     
REMARK 220                                                                      
REMARK 220 EXPERIMENTAL DETAILS                                                 
REMARK 220  EXPERIMENT TYPE                : THEORETICAL MODELLING              
REMARK 220  DATE OF DATA COLLECTION        : 07-APR-20                          
REMARK 220                                                                      
REMARK 220 REMARK: MODEL GENERATED BY ROSETTA                                   
REMARK 220  VERSION 2020.02.post.dev+104.JacobOConnor.ncaacyclicmsd.c8          
LINK         N   PRO A   1                 C   DPR A   9                  1.33  
ATOM      1  N   PRO A   1      -4.917  -1.905  -0.093  1.00  0.00           N  
ATOM      2  CA  PRO A   1      -4.504  -3.184  -0.661  1.00  0.00           C  
ATOM      3  C   PRO A   1      -2.994  -3.240  -0.852  1.00  0.00           C  
ATOM      4  O   PRO A   1      -2.389  -4.309  -0.779  1.00  0.00           O  
ATOM      5  CB  PRO A   1      -5.246  -3.221  -2.001  1.00  0.00           C  
ATOM      6  CG  PRO A   1      -6.495  -2.448  -1.750  1.00  0.00           C  
ATOM      7  CD  PRO A   1      -6.062  -1.318  -0.854  1.00  0.00           C  
ATOM      8  HA  PRO A   1      -4.841  -3.997  -0.002  1.00  0.00           H  
ATOM      9 1HB  PRO A   1      -4.620  -2.777  -2.789  1.00  0.00           H  
ATOM     10 2HB  PRO A   1      -5.440  -4.263  -2.294  1.00  0.00           H  
ATOM     11 1HG  PRO A   1      -6.921  -2.095  -2.700  1.00  0.00           H  
ATOM     12 2HG  PRO A   1      -7.253  -3.093  -1.281  1.00  0.00           H  
ATOM     13 1HD  PRO A   1      -5.739  -0.465  -1.469  1.00  0.00           H  
ATOM     14 2HD  PRO A   1      -6.896  -1.030  -0.197  1.00  0.00           H  
ATOM     15  N   ALA A   2      -2.387  -2.084  -1.099  1.00  0.00           N  
ATOM     16  CA  ALA A   2      -0.945  -2.006  -1.302  1.00  0.00           C  
ATOM     17  C   ALA A   2      -0.189  -2.520  -0.084  1.00  0.00           C  
ATOM     18  O   ALA A   2       0.952  -2.969  -0.193  1.00  0.00           O  
ATOM     19  CB  ALA A   2      -0.531  -0.576  -1.617  1.00  0.00           C  
ATOM     20  H   ALA A   2      -2.937  -1.238  -1.146  1.00  0.00           H  
ATOM     21  HA  ALA A   2      -0.687  -2.642  -2.148  1.00  0.00           H  
ATOM     22 1HB  ALA A   2       0.548  -0.533  -1.766  1.00  0.00           H  
ATOM     23 2HB  ALA A   2      -1.036  -0.242  -2.523  1.00  0.00           H  
ATOM     24 3HB  ALA A   2      -0.808   0.074  -0.788  1.00  0.00           H  
ATOM     25  N   DAL A   3      -0.830  -2.450   1.078  1.00  0.00           N  
ATOM     26  CA  DAL A   3      -0.284  -3.046   2.292  1.00  0.00           C  
ATOM     27  C   DAL A   3       0.863  -2.211   2.847  1.00  0.00           C  
ATOM     28  O   DAL A   3       0.703  -1.504   3.842  1.00  0.00           O  
ATOM     29  CB  DAL A   3      -1.376  -3.208   3.339  1.00  0.00           C  
ATOM     30  H   DAL A   3      -1.719  -1.972   1.121  1.00  0.00           H  
ATOM     31  HA  DAL A   3       0.110  -4.030   2.038  1.00  0.00           H  
ATOM     32 1HB  DAL A   3      -0.953  -3.654   4.240  1.00  0.00           H  
ATOM     33 2HB  DAL A   3      -2.162  -3.855   2.949  1.00  0.00           H  
ATOM     34 3HB  DAL A   3      -1.796  -2.233   3.581  1.00  0.00           H  
ATOM     35  N   VAL A   4       2.019  -2.299   2.199  1.00  0.00           N  
ATOM     36  CA  VAL A   4       3.210  -1.594   2.658  1.00  0.00           C  
ATOM     37  C   VAL A   4       3.745  -0.658   1.582  1.00  0.00           C  
ATOM     38  O   VAL A   4       4.632   0.156   1.840  1.00  0.00           O  
ATOM     39  CB  VAL A   4       4.308  -2.600   3.051  1.00  0.00           C  
ATOM     40  CG1 VAL A   4       3.833  -3.488   4.192  1.00  0.00           C  
ATOM     41  CG2 VAL A   4       4.699  -3.438   1.843  1.00  0.00           C  
ATOM     42  H   VAL A   4       2.075  -2.868   1.366  1.00  0.00           H  
ATOM     43  HA  VAL A   4       2.946  -1.003   3.536  1.00  0.00           H  
ATOM     44  HB  VAL A   4       5.178  -2.052   3.412  1.00  0.00           H  
ATOM     45 1HG1 VAL A   4       4.621  -4.193   4.457  1.00  0.00           H  
ATOM     46 2HG1 VAL A   4       3.592  -2.871   5.057  1.00  0.00           H  
ATOM     47 3HG1 VAL A   4       2.945  -4.038   3.879  1.00  0.00           H  
ATOM     48 1HG2 VAL A   4       5.476  -4.146   2.128  1.00  0.00           H  
ATOM     49 2HG2 VAL A   4       3.828  -3.982   1.479  1.00  0.00           H  
ATOM     50 3HG2 VAL A   4       5.075  -2.785   1.055  1.00  0.00           H  
ATOM     51  N   LEU A   5       3.201  -0.778   0.376  1.00  0.00           N  
ATOM     52  CA  LEU A   5       3.615   0.066  -0.739  1.00  0.00           C  
ATOM     53  C   LEU A   5       2.804   1.354  -0.785  1.00  0.00           C  
ATOM     54  O   LEU A   5       1.733   1.446  -0.185  1.00  0.00           O  
ATOM     55  CB  LEU A   5       3.459  -0.692  -2.063  1.00  0.00           C  
ATOM     56  CG  LEU A   5       4.272  -1.987  -2.188  1.00  0.00           C  
ATOM     57  CD1 LEU A   5       3.961  -2.656  -3.521  1.00  0.00           C  
ATOM     58  CD2 LEU A   5       5.755  -1.670  -2.068  1.00  0.00           C  
ATOM     59  H   LEU A   5       2.483  -1.472   0.227  1.00  0.00           H  
ATOM     60  HA  LEU A   5       4.665   0.325  -0.605  1.00  0.00           H  
ATOM     61 1HB  LEU A   5       2.409  -0.946  -2.197  1.00  0.00           H  
ATOM     62 2HB  LEU A   5       3.759  -0.033  -2.878  1.00  0.00           H  
ATOM     63  HG  LEU A   5       3.983  -2.676  -1.394  1.00  0.00           H  
ATOM     64 1HD1 LEU A   5       4.538  -3.576  -3.609  1.00  0.00           H  
ATOM     65 2HD1 LEU A   5       2.898  -2.889  -3.571  1.00  0.00           H  
ATOM     66 3HD1 LEU A   5       4.225  -1.982  -4.335  1.00  0.00           H  
ATOM     67 1HD2 LEU A   5       6.333  -2.591  -2.156  1.00  0.00           H  
ATOM     68 2HD2 LEU A   5       6.045  -0.982  -2.863  1.00  0.00           H  
ATOM     69 3HD2 LEU A   5       5.952  -1.210  -1.100  1.00  0.00           H  
ATOM     70  N   PRO A   6       3.320   2.347  -1.502  1.00  0.00           N  
ATOM     71  CA  PRO A   6       2.668   3.648  -1.589  1.00  0.00           C  
ATOM     72  C   PRO A   6       1.200   3.504  -1.969  1.00  0.00           C  
ATOM     73  O   PRO A   6       0.829   2.603  -2.721  1.00  0.00           O  
ATOM     74  CB  PRO A   6       3.467   4.361  -2.683  1.00  0.00           C  
ATOM     75  CG  PRO A   6       4.847   3.814  -2.544  1.00  0.00           C  
ATOM     76  CD  PRO A   6       4.641   2.357  -2.226  1.00  0.00           C  
ATOM     77  HA  PRO A   6       2.768   4.168  -0.625  1.00  0.00           H  
ATOM     78 1HB  PRO A   6       3.024   4.155  -3.669  1.00  0.00           H  
ATOM     79 2HB  PRO A   6       3.423   5.450  -2.533  1.00  0.00           H  
ATOM     80 1HG  PRO A   6       5.413   3.969  -3.474  1.00  0.00           H  
ATOM     81 2HG  PRO A   6       5.389   4.348  -1.750  1.00  0.00           H  
ATOM     82 1HD  PRO A   6       4.585   1.781  -3.162  1.00  0.00           H  
ATOM     83 2HD  PRO A   6       5.470   1.997  -1.599  1.00  0.00           H  
ATOM     84  N   DPR A   7       0.368   4.398  -1.446  1.00  0.00           N  
ATOM     85  CA  DPR A   7      -1.059   4.385  -1.747  1.00  0.00           C  
ATOM     86  C   DPR A   7      -1.830   3.556  -0.727  1.00  0.00           C  
ATOM     87  O   DPR A   7      -3.049   3.680  -0.606  1.00  0.00           O  
ATOM     88  CB  DPR A   7      -1.440   5.867  -1.674  1.00  0.00           C  
ATOM     89  CG  DPR A   7      -0.637   6.395  -0.534  1.00  0.00           C  
ATOM     90  CD  DPR A   7       0.659   5.633  -0.604  1.00  0.00           C  
ATOM     91  HA  DPR A   7      -1.211   3.989  -2.761  1.00  0.00           H  
ATOM     92 1HB  DPR A   7      -2.524   5.970  -1.516  1.00  0.00           H  
ATOM     93 2HB  DPR A   7      -1.205   6.363  -2.627  1.00  0.00           H  
ATOM     94 1HG  DPR A   7      -1.172   6.234   0.414  1.00  0.00           H  
ATOM     95 2HG  DPR A   7      -0.497   7.481  -0.639  1.00  0.00           H  
ATOM     96 1HD  DPR A   7       0.973   5.347   0.410  1.00  0.00           H  
ATOM     97 2HD  DPR A   7       1.427   6.258  -1.085  1.00  0.00           H  
ATOM     98  N   DAL A   8      -1.112   2.711   0.005  1.00  0.00           N  
ATOM     99  CA  DAL A   8      -1.679   2.027   1.161  1.00  0.00           C  
ATOM    100  C   DAL A   8      -2.834   1.122   0.754  1.00  0.00           C  
ATOM    101  O   DAL A   8      -2.895   0.648  -0.381  1.00  0.00           O  
ATOM    102  CB  DAL A   8      -0.605   1.223   1.880  1.00  0.00           C  
ATOM    103  H   DAL A   8      -0.149   2.538  -0.246  1.00  0.00           H  
ATOM    104  HA  DAL A   8      -2.070   2.782   1.843  1.00  0.00           H  
ATOM    105 1HB  DAL A   8      -1.043   0.718   2.740  1.00  0.00           H  
ATOM    106 2HB  DAL A   8       0.187   1.892   2.216  1.00  0.00           H  
ATOM    107 3HB  DAL A   8      -0.188   0.482   1.198  1.00  0.00           H  
ATOM    108  N   DPR A   9      -3.750   0.884   1.686  1.00  0.00           N  
ATOM    109  CA  DPR A   9      -4.849  -0.048   1.462  1.00  0.00           C  
ATOM    110  C   DPR A   9      -4.334  -1.402   0.989  1.00  0.00           C  
ATOM    111  O   DPR A   9      -3.429  -1.978   1.593  1.00  0.00           O  
ATOM    112  CB  DPR A   9      -5.507  -0.144   2.842  1.00  0.00           C  
ATOM    113  CG  DPR A   9      -5.214   1.171   3.479  1.00  0.00           C  
ATOM    114  CD  DPR A   9      -3.807   1.491   3.049  1.00  0.00           C  
ATOM    115  HA  DPR A   9      -5.542   0.381   0.723  1.00  0.00           H  
ATOM    116 1HB  DPR A   9      -5.086  -0.992   3.401  1.00  0.00           H  
ATOM    117 2HB  DPR A   9      -6.585  -0.335   2.732  1.00  0.00           H  
ATOM    118 1HG  DPR A   9      -5.316   1.095   4.571  1.00  0.00           H  
ATOM    119 2HG  DPR A   9      -5.941   1.926   3.144  1.00  0.00           H  
ATOM    120 1HD  DPR A   9      -3.095   1.018   3.741  1.00  0.00           H  
ATOM    121 2HD  DPR A   9      -3.667   2.582   3.033  1.00  0.00           H  
TER                                                                             
CONECT    1  110                                                                
CONECT   17   25                                                                
CONECT   25   17   26   30                                                      
CONECT   26   25   27   29   31                                                 
CONECT   27   26   28   35                                                      
CONECT   28   27                                                                
CONECT   29   26   32   33   34                                                 
CONECT   30   25                                                                
CONECT   31   26                                                                
CONECT   32   29                                                                
CONECT   33   29                                                                
CONECT   34   29                                                                
CONECT   35   27                                                                
CONECT   72   84                                                                
CONECT   84   72   85   90                                                      
CONECT   85   84   86   88   91                                                 
CONECT   86   85   87   98                                                      
CONECT   87   86                                                                
CONECT   88   85   89   92   93                                                 
CONECT   89   88   90   94   95                                                 
CONECT   90   84   89   96   97                                                 
CONECT   91   85                                                                
CONECT   92   88                                                                
CONECT   93   88                                                                
CONECT   94   89                                                                
CONECT   95   89                                                                
CONECT   96   90                                                                
CONECT   97   90                                                                
CONECT   98   86   99  103                                                      
CONECT   99   98  100  102  104                                                 
CONECT  100   99  101  108                                                      
CONECT  101  100                                                                
CONECT  102   99  105  106  107                                                 
CONECT  103   98                                                                
CONECT  104   99                                                                
CONECT  105  102                                                                
CONECT  106  102                                                                
CONECT  107  102                                                                
CONECT  108  100  109  114                                                      
CONECT  109  108  110  112  115                                                 
CONECT  110    1  109  111                                                      
CONECT  111  110                                                                
CONECT  112  109  113  116  117                                                 
CONECT  113  112  114  118  119                                                 
CONECT  114  108  113  120  121                                                 
CONECT  115  109                                                                
CONECT  116  112                                                                
CONECT  117  112                                                                
CONECT  118  113                                                                
CONECT  119  113                                                                
CONECT  120  114                                                                
CONECT  121  114                                                                
CIS_PEPTIDE_BOND_COUNT 0
HBOND_COUNT 5
RMSD 0.339
score -13.404
silent_score -13.404
