# Supplementary material for: Accurate de novo design of membrane-traversing macrocycles
Source: Cell. 2022 Sep 15;185(19):3520–3532.e26. doi: 10.1016/j.cell.2022.07.019 (PMC9490236; doi:10.1016/j.cell.2022.07.019)
Supplement: Data S2. Amino acid sequences and computational models, related to Figures 1 and 3 [file mmc6.zip › Supplemental_Data_File_2/design_models/9-mers/D9.18.pdb]

HEADER                                            10-FEB-20   XXXX              
EXPDTA    THEORETICAL MODEL                                                     
REMARK 220                                                                      
REMARK 220 EXPERIMENTAL DETAILS                                                 
REMARK 220  EXPERIMENT TYPE                : THEORETICAL MODELLING              
REMARK 220  DATE OF DATA COLLECTION        : 10-FEB-20                          
REMARK 220                                                                      
REMARK 220 REMARK: MODEL GENERATED BY ROSETTA                                   
REMARK 220  VERSION 2019.50.post.dev+96.master.4bb7883abb1                      
LINK         N   ALA A   1                 C   DPH A   9                  1.33  
ATOM      1  N   ALA A   1       1.691   2.335  -9.661  1.00  0.00           N  
ATOM      2  CA  ALA A   1       0.568   1.391  -9.493  1.00  0.00           C  
ATOM      3  C   ALA A   1      -0.233   1.584  -8.152  1.00  0.00           C  
ATOM      4  O   ALA A   1      -1.453   1.421  -8.117  1.00  0.00           O  
ATOM      5  CB  ALA A   1       1.067  -0.046  -9.589  1.00  0.00           C  
ATOM      6  H   ALA A   1       2.633   1.975  -9.711  1.00  0.00           H  
ATOM      7  HA  ALA A   1      -0.128   1.559 -10.315  1.00  0.00           H  
ATOM      8 1HB  ALA A   1       0.219  -0.725  -9.519  1.00  0.00           H  
ATOM      9 2HB  ALA A   1       1.550  -0.169 -10.552  1.00  0.00           H  
ATOM     10 3HB  ALA A   1       1.772  -0.271  -8.798  1.00  0.00           H  
ATOM     11  N   DLE A   2       0.396   1.944  -6.959  1.00  0.00           N  
ATOM     12  CA  DLE A   2      -0.426   2.226  -5.724  1.00  0.00           C  
ATOM     13  C   DLE A   2      -0.068   1.338  -4.474  1.00  0.00           C  
ATOM     14  O   DLE A   2       0.909   0.565  -4.520  1.00  0.00           O  
ATOM     15  CB  DLE A   2      -0.169   3.753  -5.355  1.00  0.00           C  
ATOM     16  CG  DLE A   2      -0.554   4.863  -6.468  1.00  0.00           C  
ATOM     17  CD1 DLE A   2       0.126   6.232  -6.095  1.00  0.00           C  
ATOM     18  CD2 DLE A   2      -2.114   4.984  -6.593  1.00  0.00           C  
ATOM     19  CN  DLE A   2       1.877   2.024  -6.846  1.00  0.00           C  
ATOM     20  HA  DLE A   2      -1.483   2.073  -5.966  1.00  0.00           H  
ATOM     21 1HB  DLE A   2       0.880   3.870  -5.133  1.00  0.00           H  
ATOM     22 2HB  DLE A   2      -0.677   4.043  -4.461  1.00  0.00           H  
ATOM     23  HG  DLE A   2      -0.153   4.559  -7.440  1.00  0.00           H  
ATOM     24 1HD1 DLE A   2      -0.106   6.979  -6.857  1.00  0.00           H  
ATOM     25 2HD1 DLE A   2       1.209   6.115  -6.043  1.00  0.00           H  
ATOM     26 3HD1 DLE A   2      -0.236   6.589  -5.127  1.00  0.00           H  
ATOM     27 1HD2 DLE A   2      -2.367   5.721  -7.359  1.00  0.00           H  
ATOM     28 2HD2 DLE A   2      -2.556   5.296  -5.643  1.00  0.00           H  
ATOM     29 3HD2 DLE A   2      -2.542   4.021  -6.887  1.00  0.00           H  
ATOM     30 1HN  DLE A   2       2.235   1.753  -5.882  1.00  0.00           H  
ATOM     31 2HN  DLE A   2       2.176   3.023  -7.023  1.00  0.00           H  
ATOM     32 3HN  DLE A   2       2.382   1.363  -7.524  1.00  0.00           H  
ATOM     33  N   DLE A   3      -0.834   1.406  -3.308  1.00  0.00           N  
ATOM     34  CA  DLE A   3      -0.297   0.612  -2.139  1.00  0.00           C  
ATOM     35  C   DLE A   3       1.080   1.274  -1.758  1.00  0.00           C  
ATOM     36  O   DLE A   3       1.155   2.509  -1.711  1.00  0.00           O  
ATOM     37  CB  DLE A   3      -1.246   0.602  -0.872  1.00  0.00           C  
ATOM     38  CG  DLE A   3      -0.851  -0.321   0.415  1.00  0.00           C  
ATOM     39  CD1 DLE A   3      -1.078  -1.861   0.072  1.00  0.00           C  
ATOM     40  CD2 DLE A   3      -1.712   0.112   1.665  1.00  0.00           C  
ATOM     41  CN  DLE A   3      -1.996   2.351  -3.154  1.00  0.00           C  
ATOM     42  HA  DLE A   3      -0.183  -0.423  -2.468  1.00  0.00           H  
ATOM     43 1HB  DLE A   3      -2.237   0.265  -1.195  1.00  0.00           H  
ATOM     44 2HB  DLE A   3      -1.353   1.641  -0.517  1.00  0.00           H  
ATOM     45  HG  DLE A   3       0.209  -0.174   0.659  1.00  0.00           H  
ATOM     46 1HD1 DLE A   3      -0.799  -2.479   0.930  1.00  0.00           H  
ATOM     47 2HD1 DLE A   3      -0.481  -2.166  -0.780  1.00  0.00           H  
ATOM     48 3HD1 DLE A   3      -2.131  -2.044  -0.165  1.00  0.00           H  
ATOM     49 1HD2 DLE A   3      -1.440  -0.493   2.535  1.00  0.00           H  
ATOM     50 2HD2 DLE A   3      -2.781  -0.025   1.462  1.00  0.00           H  
ATOM     51 3HD2 DLE A   3      -1.527   1.164   1.900  1.00  0.00           H  
ATOM     52 1HN  DLE A   3      -2.817   1.929  -2.592  1.00  0.00           H  
ATOM     53 2HN  DLE A   3      -2.418   2.647  -4.099  1.00  0.00           H  
ATOM     54 3HN  DLE A   3      -1.650   3.238  -2.633  1.00  0.00           H  
ATOM     55  N   PRO A   4       2.164   0.503  -1.411  1.00  0.00           N  
ATOM     56  CA  PRO A   4       3.481   0.994  -0.977  1.00  0.00           C  
ATOM     57  C   PRO A   4       4.307   1.691  -2.074  1.00  0.00           C  
ATOM     58  O   PRO A   4       5.353   2.264  -1.768  1.00  0.00           O  
ATOM     59  CB  PRO A   4       4.189  -0.307  -0.560  1.00  0.00           C  
ATOM     60  CG  PRO A   4       3.555  -1.396  -1.369  1.00  0.00           C  
ATOM     61  CD  PRO A   4       2.120  -1.008  -1.487  1.00  0.00           C  
ATOM     62  HA  PRO A   4       3.357   1.661  -0.112  1.00  0.00           H  
ATOM     63 1HB  PRO A   4       5.269  -0.218  -0.754  1.00  0.00           H  
ATOM     64 2HB  PRO A   4       4.074  -0.461   0.523  1.00  0.00           H  
ATOM     65 1HG  PRO A   4       4.052  -1.475  -2.353  1.00  0.00           H  
ATOM     66 2HG  PRO A   4       3.693  -2.368  -0.869  1.00  0.00           H  
ATOM     67 1HD  PRO A   4       1.743  -1.360  -2.465  1.00  0.00           H  
ATOM     68 2HD  PRO A   4       1.579  -1.430  -0.648  1.00  0.00           H  
ATOM     69  N   DLE A   5       3.883   1.605  -3.340  1.00  0.00           N  
ATOM     70  CA  DLE A   5       4.665   2.191  -4.422  1.00  0.00           C  
ATOM     71  C   DLE A   5       4.887   1.171  -5.546  1.00  0.00           C  
ATOM     72  O   DLE A   5       4.061   0.281  -5.734  1.00  0.00           O  
ATOM     73  CB  DLE A   5       4.063   3.523  -4.920  1.00  0.00           C  
ATOM     74  CG  DLE A   5       4.242   4.747  -4.054  1.00  0.00           C  
ATOM     75  CD1 DLE A   5       3.016   4.932  -3.162  1.00  0.00           C  
ATOM     76  CD2 DLE A   5       4.458   5.955  -4.956  1.00  0.00           C  
ATOM     77  H   DLE A   5       3.004   1.129  -3.568  1.00  0.00           H  
ATOM     78  HA  DLE A   5       5.637   2.437  -4.007  1.00  0.00           H  
ATOM     79 1HB  DLE A   5       3.016   3.407  -4.920  1.00  0.00           H  
ATOM     80 2HB  DLE A   5       4.390   3.739  -5.926  1.00  0.00           H  
ATOM     81  HG  DLE A   5       5.111   4.613  -3.403  1.00  0.00           H  
ATOM     82 1HD1 DLE A   5       3.155   5.809  -2.538  1.00  0.00           H  
ATOM     83 2HD1 DLE A   5       2.878   4.065  -2.526  1.00  0.00           H  
ATOM     84 3HD1 DLE A   5       2.131   5.066  -3.768  1.00  0.00           H  
ATOM     85 1HD2 DLE A   5       4.594   6.846  -4.348  1.00  0.00           H  
ATOM     86 2HD2 DLE A   5       3.593   6.091  -5.602  1.00  0.00           H  
ATOM     87 3HD2 DLE A   5       5.343   5.800  -5.570  1.00  0.00           H  
ATOM     88  N   DPR A   6       5.986   1.255  -6.304  1.00  0.00           N  
ATOM     89  CA  DPR A   6       6.301   0.367  -7.407  1.00  0.00           C  
ATOM     90  C   DPR A   6       5.355   0.576  -8.606  1.00  0.00           C  
ATOM     91  O   DPR A   6       4.704   1.628  -8.693  1.00  0.00           O  
ATOM     92  CB  DPR A   6       7.762   0.756  -7.713  1.00  0.00           C  
ATOM     93  CG  DPR A   6       7.889   2.192  -7.268  1.00  0.00           C  
ATOM     94  CD  DPR A   6       6.989   2.310  -6.053  1.00  0.00           C  
ATOM     95  HA  DPR A   6       6.244  -0.656  -7.017  1.00  0.00           H  
ATOM     96 1HB  DPR A   6       7.996   0.632  -8.760  1.00  0.00           H  
ATOM     97 2HB  DPR A   6       8.443   0.087  -7.164  1.00  0.00           H  
ATOM     98 1HG  DPR A   6       7.599   2.862  -8.083  1.00  0.00           H  
ATOM     99 2HG  DPR A   6       8.941   2.421  -7.033  1.00  0.00           H  
ATOM    100 1HD  DPR A   6       6.542   3.306  -6.044  1.00  0.00           H  
ATOM    101 2HD  DPR A   6       7.550   2.101  -5.129  1.00  0.00           H  
ATOM    102  N   DPR A   7       5.375  -0.363  -9.588  1.00  0.00           N  
ATOM    103  CA  DPR A   7       4.634  -0.362 -10.852  1.00  0.00           C  
ATOM    104  C   DPR A   7       4.569   1.008 -11.566  1.00  0.00           C  
ATOM    105  O   DPR A   7       3.477   1.311 -12.049  1.00  0.00           O  
ATOM    106  CB  DPR A   7       5.359  -1.461 -11.648  1.00  0.00           C  
ATOM    107  CG  DPR A   7       5.797  -2.438 -10.584  1.00  0.00           C  
ATOM    108  CD  DPR A   7       6.225  -1.584  -9.412  1.00  0.00           C  
ATOM    109  HA  DPR A   7       3.620  -0.710 -10.643  1.00  0.00           H  
ATOM    110 1HB  DPR A   7       6.175  -1.062 -12.256  1.00  0.00           H  
ATOM    111 2HB  DPR A   7       4.653  -1.921 -12.357  1.00  0.00           H  
ATOM    112 1HG  DPR A   7       6.615  -3.072 -10.967  1.00  0.00           H  
ATOM    113 2HG  DPR A   7       4.966  -3.114 -10.334  1.00  0.00           H  
ATOM    114 1HD  DPR A   7       7.293  -1.364  -9.464  1.00  0.00           H  
ATOM    115 2HD  DPR A   7       5.956  -2.124  -8.497  1.00  0.00           H  
ATOM    116  N   DLE A   8       5.673   1.865 -11.654  1.00  0.00           N  
ATOM    117  CA  DLE A   8       5.498   3.226 -12.315  1.00  0.00           C  
ATOM    118  C   DLE A   8       4.215   3.963 -11.851  1.00  0.00           C  
ATOM    119  O   DLE A   8       3.582   4.682 -12.641  1.00  0.00           O  
ATOM    120  CB  DLE A   8       6.715   4.235 -12.088  1.00  0.00           C  
ATOM    121  CG  DLE A   8       6.688   5.711 -12.813  1.00  0.00           C  
ATOM    122  CD1 DLE A   8       6.679   5.556 -14.393  1.00  0.00           C  
ATOM    123  CD2 DLE A   8       7.923   6.558 -12.317  1.00  0.00           C  
ATOM    124  CN  DLE A   8       7.073   1.441 -11.287  1.00  0.00           C  
ATOM    125  HA  DLE A   8       5.415   3.053 -13.394  1.00  0.00           H  
ATOM    126 1HB  DLE A   8       7.627   3.770 -12.451  1.00  0.00           H  
ATOM    127 2HB  DLE A   8       6.836   4.395 -11.009  1.00  0.00           H  
ATOM    128  HG  DLE A   8       5.762   6.244 -12.524  1.00  0.00           H  
ATOM    129 1HD1 DLE A   8       6.645   6.542 -14.864  1.00  0.00           H  
ATOM    130 2HD1 DLE A   8       5.799   4.992 -14.709  1.00  0.00           H  
ATOM    131 3HD1 DLE A   8       7.578   5.033 -14.730  1.00  0.00           H  
ATOM    132 1HD2 DLE A   8       7.900   7.551 -12.773  1.00  0.00           H  
ATOM    133 2HD2 DLE A   8       8.862   6.065 -12.590  1.00  0.00           H  
ATOM    134 3HD2 DLE A   8       7.886   6.672 -11.233  1.00  0.00           H  
ATOM    135 1HN  DLE A   8       7.760   1.559 -12.117  1.00  0.00           H  
ATOM    136 2HN  DLE A   8       7.163   0.423 -11.001  1.00  0.00           H  
ATOM    137 3HN  DLE A   8       7.418   2.052 -10.464  1.00  0.00           H  
ATOM    138  N   DPH A   9       3.858   3.813 -10.550  1.00  0.00           N  
ATOM    139  CA  DPH A   9       2.745   4.507  -9.921  1.00  0.00           C  
ATOM    140  C   DPH A   9       1.493   3.646  -9.749  1.00  0.00           C  
ATOM    141  O   DPH A   9       0.376   4.161  -9.697  1.00  0.00           O  
ATOM    142  CB  DPH A   9       3.259   4.888  -8.548  1.00  0.00           C  
ATOM    143  CG  DPH A   9       4.421   5.753  -8.583  1.00  0.00           C  
ATOM    144  CD1 DPH A   9       5.665   5.178  -8.416  1.00  0.00           C  
ATOM    145  CD2 DPH A   9       4.324   7.110  -8.782  1.00  0.00           C  
ATOM    146  CE1 DPH A   9       6.797   5.937  -8.440  1.00  0.00           C  
ATOM    147  CE2 DPH A   9       5.462   7.883  -8.808  1.00  0.00           C  
ATOM    148  CZ  DPH A   9       6.700   7.294  -8.633  1.00  0.00           C  
ATOM    149  H   DPH A   9       4.414   3.173 -10.000  1.00  0.00           H  
ATOM    150  HA  DPH A   9       2.488   5.399 -10.496  1.00  0.00           H  
ATOM    151 1HB  DPH A   9       3.590   3.993  -8.068  1.00  0.00           H  
ATOM    152 2HB  DPH A   9       2.480   5.349  -7.949  1.00  0.00           H  
ATOM    153  HD1 DPH A   9       5.729   4.100  -8.261  1.00  0.00           H  
ATOM    154  HD2 DPH A   9       3.342   7.572  -8.917  1.00  0.00           H  
ATOM    155  HE1 DPH A   9       7.771   5.469  -8.305  1.00  0.00           H  
ATOM    156  HE2 DPH A   9       5.389   8.960  -8.963  1.00  0.00           H  
ATOM    157  HZ  DPH A   9       7.600   7.906  -8.655  1.00  0.00           H  
TER                                                                             
CONECT    1  140                                                                
CONECT    3   11                                                                
CONECT   11    3   12   19                                                      
CONECT   12   11   13   15   20                                                 
CONECT   13   12   14   33                                                      
CONECT   14   13                                                                
CONECT   15   12   16   21   22                                                 
CONECT   16   15   17   18   23                                                 
CONECT   17   16   24   25   26                                                 
CONECT   18   16   27   28   29                                                 
CONECT   19   11   30   31   32                                                 
CONECT   20   12                                                                
CONECT   21   15                                                                
CONECT   22   15                                                                
CONECT   23   16                                                                
CONECT   24   17                                                                
CONECT   25   17                                                                
CONECT   26   17                                                                
CONECT   27   18                                                                
CONECT   28   18                                                                
CONECT   29   18                                                                
CONECT   30   19                                                                
CONECT   31   19                                                                
CONECT   32   19                                                                
CONECT   33   13   34   41                                                      
CONECT   34   33   35   37   42                                                 
CONECT   35   34   36   55                                                      
CONECT   36   35                                                                
CONECT   37   34   38   43   44                                                 
CONECT   38   37   39   40   45                                                 
CONECT   39   38   46   47   48                                                 
CONECT   40   38   49   50   51                                                 
CONECT   41   33   52   53   54                                                 
CONECT   42   34                                                                
CONECT   43   37                                                                
CONECT   44   37                                                                
CONECT   45   38                                                                
CONECT   46   39                                                                
CONECT   47   39                                                                
CONECT   48   39                                                                
CONECT   49   40                                                                
CONECT   50   40                                                                
CONECT   51   40                                                                
CONECT   52   41                                                                
CONECT   53   41                                                                
CONECT   54   41                                                                
CONECT   55   35                                                                
CONECT   57   69                                                                
CONECT   69   57   70   77                                                      
CONECT   70   69   71   73   78                                                 
CONECT   71   70   72   88                                                      
CONECT   72   71                                                                
CONECT   73   70   74   79   80                                                 
CONECT   74   73   75   76   81                                                 
CONECT   75   74   82   83   84                                                 
CONECT   76   74   85   86   87                                                 
CONECT   77   69                                                                
CONECT   78   70                                                                
CONECT   79   73                                                                
CONECT   80   73                                                                
CONECT   81   74                                                                
CONECT   82   75                                                                
CONECT   83   75                                                                
CONECT   84   75                                                                
CONECT   85   76                                                                
CONECT   86   76                                                                
CONECT   87   76                                                                
CONECT   88   71   89   94                                                      
CONECT   89   88   90   92   95                                                 
CONECT   90   89   91  102                                                      
CONECT   91   90                                                                
CONECT   92   89   93   96   97                                                 
CONECT   93   92   94   98   99                                                 
CONECT   94   88   93  100  101                                                 
CONECT   95   89                                                                
CONECT   96   92                                                                
CONECT   97   92                                                                
CONECT   98   93                                                                
CONECT   99   93                                                                
CONECT  100   94                                                                
CONECT  101   94                                                                
CONECT  102   90  103  108                                                      
CONECT  103  102  104  106  109                                                 
CONECT  104  103  105  116                                                      
CONECT  105  104                                                                
CONECT  106  103  107  110  111                                                 
CONECT  107  106  108  112  113                                                 
CONECT  108  102  107  114  115                                                 
CONECT  109  103                                                                
CONECT  110  106                                                                
CONECT  111  106                                                                
CONECT  112  107                                                                
CONECT  113  107                                                                
CONECT  114  108                                                                
CONECT  115  108                                                                
CONECT  116  104  117  124                                                      
CONECT  117  116  118  120  125                                                 
CONECT  118  117  119  138                                                      
CONECT  119  118                                                                
CONECT  120  117  121  126  127                                                 
CONECT  121  120  122  123  128                                                 
CONECT  122  121  129  130  131                                                 
CONECT  123  121  132  133  134                                                 
CONECT  124  116  135  136  137                                                 
CONECT  125  117                                                                
CONECT  126  120                                                                
CONECT  127  120                                                                
CONECT  128  121                                                                
CONECT  129  122                                                                
CONECT  130  122                                                                
CONECT  131  122                                                                
CONECT  132  123                                                                
CONECT  133  123                                                                
CONECT  134  123                                                                
CONECT  135  124                                                                
CONECT  136  124                                                                
CONECT  137  124                                                                
CONECT  138  118  139  149                                                      
CONECT  139  138  140  142  150                                                 
CONECT  140    1  139  141                                                      
CONECT  141  140                                                                
CONECT  142  139  143  151  152                                                 
CONECT  143  142  144  145                                                      
CONECT  144  143  146  153                                                      
CONECT  145  143  147  154                                                      
CONECT  146  144  148  155                                                      
CONECT  147  145  148  156                                                      
CONECT  148  146  147  157                                                      
CONECT  149  138                                                                
CONECT  150  139                                                                
CONECT  151  142                                                                
CONECT  152  142                                                                
CONECT  153  144                                                                
CONECT  154  145                                                                
CONECT  155  146                                                                
CONECT  156  147                                                                
CONECT  157  148                                                                
C6s 0
end_unsatselection_count 0
nme_count 3
nme_count2 3
oversat 0
score 6.517
silent_score 6.517
time 71
total_hbonds -3
