# Supplementary material for: Accurate de novo design of membrane-traversing macrocycles
Source: Cell. 2022 Sep 15;185(19):3520–3532.e26. doi: 10.1016/j.cell.2022.07.019 (PMC9490236; doi:10.1016/j.cell.2022.07.019)
Supplement: Data S2. Amino acid sequences and computational models, related to Figures 1 and 3 [file mmc6.zip › Supplemental_Data_File_2/design_models/9-mers/D9.6.pdb]

LINK         N   PRO A   1                 C   DLE A   9                  1.35  
ATOM      1  N   PRO A   1       8.799   7.608   7.537  1.00  0.00           N  
ATOM      2  CA  PRO A   1      10.068   8.090   6.987  1.00  0.00           C  
ATOM      3  C   PRO A   1      10.009   8.439   5.498  1.00  0.00           C  
ATOM      4  O   PRO A   1      10.719   7.848   4.684  1.00  0.00           O  
ATOM      5  CB  PRO A   1      11.008   6.884   7.205  1.00  0.00           C  
ATOM      6  CG  PRO A   1      10.292   5.969   8.176  1.00  0.00           C  
ATOM      7  CD  PRO A   1       8.835   6.179   7.923  1.00  0.00           C  
ATOM      8  HA  PRO A   1      10.408   8.957   7.572  1.00  0.00           H  
ATOM      9 1HB  PRO A   1      11.218   6.379   6.254  1.00  0.00           H  
ATOM     10 2HB  PRO A   1      11.975   7.236   7.591  1.00  0.00           H  
ATOM     11 1HG  PRO A   1      10.604   4.924   8.013  1.00  0.00           H  
ATOM     12 2HG  PRO A   1      10.574   6.223   9.207  1.00  0.00           H  
ATOM     13 1HD  PRO A   1       8.483   5.548   7.102  1.00  0.00           H  
ATOM     14 2HD  PRO A   1       8.319   5.953   8.849  1.00  0.00           H  
ATOM     15  N   DAL A   2       9.172   9.397   5.119  1.00  0.00           N  
ATOM     16  CA  DAL A   2       9.060   9.742   3.704  1.00  0.00           C  
ATOM     17  C   DAL A   2       7.714  10.335   3.284  1.00  0.00           C  
ATOM     18  O   DAL A   2       7.694  11.464   2.790  1.00  0.00           O  
ATOM     19  CB  DAL A   2      10.154  10.726   3.333  1.00  0.00           C  
ATOM     20  H   DAL A   2       8.612   9.853   5.840  1.00  0.00           H  
ATOM     21  HA  DAL A   2       9.196   8.827   3.150  1.00  0.00           H  
ATOM     22 1HB  DAL A   2      10.105  10.939   2.268  1.00  0.00           H  
ATOM     23 2HB  DAL A   2      11.127  10.293   3.569  1.00  0.00           H  
ATOM     24 3HB  DAL A   2      10.017  11.644   3.896  1.00  0.00           H  
ATOM     25  N   DVA A   3       6.596   9.622   3.472  1.00  0.00           N  
ATOM     26  CA  DVA A   3       5.310  10.206   3.099  1.00  0.00           C  
ATOM     27  C   DVA A   3       4.422   9.247   2.273  1.00  0.00           C  
ATOM     28  O   DVA A   3       4.702   8.041   2.233  1.00  0.00           O  
ATOM     29  CB  DVA A   3       4.523  10.602   4.390  1.00  0.00           C  
ATOM     30  CG1 DVA A   3       5.308  11.609   5.200  1.00  0.00           C  
ATOM     31  CG2 DVA A   3       4.223   9.361   5.207  1.00  0.00           C  
ATOM     32  H   DVA A   3       6.615   8.680   3.875  1.00  0.00           H  
ATOM     33  HA  DVA A   3       5.541  11.089   2.515  1.00  0.00           H  
ATOM     34  HB  DVA A   3       3.601  11.071   4.130  1.00  0.00           H  
ATOM     35 1HG1 DVA A   3       4.739  11.888   6.085  1.00  0.00           H  
ATOM     36 2HG1 DVA A   3       5.495  12.493   4.593  1.00  0.00           H  
ATOM     37 3HG1 DVA A   3       6.255  11.177   5.513  1.00  0.00           H  
ATOM     38 1HG2 DVA A   3       3.666   9.642   6.090  1.00  0.00           H  
ATOM     39 2HG2 DVA A   3       5.154   8.901   5.497  1.00  0.00           H  
ATOM     40 3HG2 DVA A   3       3.633   8.652   4.627  1.00  0.00           H  
ATOM     41  N   LEU A   4       3.344   9.744   1.604  1.00  0.00           N  
ATOM     42  CA  LEU A   4       2.408   8.758   1.027  1.00  0.00           C  
ATOM     43  C   LEU A   4       2.983   7.734   0.062  1.00  0.00           C  
ATOM     44  O   LEU A   4       2.757   6.548   0.287  1.00  0.00           O  
ATOM     45  CB  LEU A   4       1.165   9.422   0.369  1.00  0.00           C  
ATOM     46  CG  LEU A   4       0.146   8.487  -0.288  1.00  0.00           C  
ATOM     47  CD1 LEU A   4      -0.470   7.551   0.724  1.00  0.00           C  
ATOM     48  CD2 LEU A   4      -0.914   9.346  -0.938  1.00  0.00           C  
ATOM     49  CN  LEU A   4       2.945  11.169   1.594  1.00  0.00           C  
ATOM     50  HA  LEU A   4       2.026   8.195   1.876  1.00  0.00           H  
ATOM     51 1HB  LEU A   4       0.609   9.955   1.132  1.00  0.00           H  
ATOM     52 2HB  LEU A   4       1.432  10.107  -0.401  1.00  0.00           H  
ATOM     53  HG  LEU A   4       0.634   7.882  -1.043  1.00  0.00           H  
ATOM     54 1HD1 LEU A   4      -1.192   6.911   0.219  1.00  0.00           H  
ATOM     55 2HD1 LEU A   4       0.292   6.925   1.178  1.00  0.00           H  
ATOM     56 3HD1 LEU A   4      -0.974   8.127   1.497  1.00  0.00           H  
ATOM     57 1HD2 LEU A   4      -1.647   8.708  -1.431  1.00  0.00           H  
ATOM     58 2HD2 LEU A   4      -1.412   9.953  -0.181  1.00  0.00           H  
ATOM     59 3HD2 LEU A   4      -0.448   9.999  -1.674  1.00  0.00           H  
ATOM     60 1HN  LEU A   4       2.056  11.337   2.187  1.00  0.00           H  
ATOM     61 2HN  LEU A   4       3.701  11.825   1.971  1.00  0.00           H  
ATOM     62 3HN  LEU A   4       2.755  11.486   0.583  1.00  0.00           H  
ATOM     63  N   PHE A   5       3.705   8.105  -1.007  1.00  0.00           N  
ATOM     64  CA  PHE A   5       4.183   6.970  -1.795  1.00  0.00           C  
ATOM     65  C   PHE A   5       5.663   6.773  -1.564  1.00  0.00           C  
ATOM     66  O   PHE A   5       6.415   6.555  -2.514  1.00  0.00           O  
ATOM     67  CB  PHE A   5       3.869   7.145  -3.280  1.00  0.00           C  
ATOM     68  CG  PHE A   5       2.408   7.149  -3.501  1.00  0.00           C  
ATOM     69  CD1 PHE A   5       1.764   8.327  -3.812  1.00  0.00           C  
ATOM     70  CD2 PHE A   5       1.665   5.997  -3.376  1.00  0.00           C  
ATOM     71  CE1 PHE A   5       0.411   8.354  -4.007  1.00  0.00           C  
ATOM     72  CE2 PHE A   5       0.305   6.019  -3.567  1.00  0.00           C  
ATOM     73  CZ  PHE A   5      -0.323   7.199  -3.884  1.00  0.00           C  
ATOM     74  CN  PHE A   5       4.170   9.466  -1.283  1.00  0.00           C  
ATOM     75  HA  PHE A   5       3.685   6.060  -1.478  1.00  0.00           H  
ATOM     76 1HB  PHE A   5       4.299   8.037  -3.704  1.00  0.00           H  
ATOM     77 2HB  PHE A   5       4.284   6.301  -3.829  1.00  0.00           H  
ATOM     78  HD1 PHE A   5       2.346   9.242  -3.903  1.00  0.00           H  
ATOM     79  HD2 PHE A   5       2.164   5.063  -3.122  1.00  0.00           H  
ATOM     80  HE1 PHE A   5      -0.084   9.291  -4.254  1.00  0.00           H  
ATOM     81  HE2 PHE A   5      -0.274   5.102  -3.466  1.00  0.00           H  
ATOM     82  HZ  PHE A   5      -1.400   7.219  -4.036  1.00  0.00           H  
ATOM     83 1HN  PHE A   5       4.703   9.541  -2.217  1.00  0.00           H  
ATOM     84 2HN  PHE A   5       3.354  10.154  -1.330  1.00  0.00           H  
ATOM     85 3HN  PHE A   5       4.852   9.773  -0.506  1.00  0.00           H  
ATOM     86  N   ILE A   6       6.089   6.873  -0.303  1.00  0.00           N  
ATOM     87  CA  ILE A   6       7.487   6.686   0.018  1.00  0.00           C  
ATOM     88  C   ILE A   6       7.679   5.697   1.163  1.00  0.00           C  
ATOM     89  O   ILE A   6       8.411   4.716   1.025  1.00  0.00           O  
ATOM     90  CB  ILE A   6       8.149   8.019   0.387  1.00  0.00           C  
ATOM     91  CG1 ILE A   6       8.037   9.014  -0.784  1.00  0.00           C  
ATOM     92  CG2 ILE A   6       9.648   7.753   0.721  1.00  0.00           C  
ATOM     93  CD1 ILE A   6       8.415  10.426  -0.436  1.00  0.00           C  
ATOM     94  H   ILE A   6       5.432   7.074   0.457  1.00  0.00           H  
ATOM     95  HA  ILE A   6       7.992   6.281  -0.858  1.00  0.00           H  
ATOM     96  HB  ILE A   6       7.643   8.446   1.224  1.00  0.00           H  
ATOM     97 1HG1 ILE A   6       8.669   8.667  -1.599  1.00  0.00           H  
ATOM     98 2HG1 ILE A   6       7.029   9.043  -1.127  1.00  0.00           H  
ATOM     99 1HG2 ILE A   6      10.152   8.669   0.986  1.00  0.00           H  
ATOM    100 2HG2 ILE A   6       9.738   7.064   1.555  1.00  0.00           H  
ATOM    101 3HG2 ILE A   6      10.139   7.319  -0.150  1.00  0.00           H  
ATOM    102 1HD1 ILE A   6       8.293  11.053  -1.315  1.00  0.00           H  
ATOM    103 2HD1 ILE A   6       7.760  10.788   0.355  1.00  0.00           H  
ATOM    104 3HD1 ILE A   6       9.440  10.482  -0.105  1.00  0.00           H  
ATOM    105  N   ALA A   7       7.112   6.019   2.332  1.00  0.00           N  
ATOM    106  CA  ALA A   7       7.348   5.208   3.524  1.00  0.00           C  
ATOM    107  C   ALA A   7       6.340   5.546   4.617  1.00  0.00           C  
ATOM    108  O   ALA A   7       5.928   6.702   4.725  1.00  0.00           O  
ATOM    109  CB  ALA A   7       8.750   5.461   4.035  1.00  0.00           C  
ATOM    110  H   ALA A   7       6.468   6.814   2.368  1.00  0.00           H  
ATOM    111  HA  ALA A   7       7.241   4.164   3.238  1.00  0.00           H  
ATOM    112 1HB  ALA A   7       8.975   4.873   4.908  1.00  0.00           H  
ATOM    113 2HB  ALA A   7       9.485   5.231   3.266  1.00  0.00           H  
ATOM    114 3HB  ALA A   7       8.800   6.480   4.275  1.00  0.00           H  
ATOM    115  N   PRO A   8       5.945   4.591   5.489  1.00  0.00           N  
ATOM    116  CA  PRO A   8       4.986   4.762   6.578  1.00  0.00           C  
ATOM    117  C   PRO A   8       5.576   5.530   7.747  1.00  0.00           C  
ATOM    118  O   PRO A   8       5.790   4.985   8.830  1.00  0.00           O  
ATOM    119  CB  PRO A   8       4.669   3.312   6.957  1.00  0.00           C  
ATOM    120  CG  PRO A   8       5.951   2.565   6.669  1.00  0.00           C  
ATOM    121  CD  PRO A   8       6.495   3.212   5.400  1.00  0.00           C  
ATOM    122  HA  PRO A   8       4.091   5.273   6.194  1.00  0.00           H  
ATOM    123 1HB  PRO A   8       4.367   3.254   8.015  1.00  0.00           H  
ATOM    124 2HB  PRO A   8       3.817   2.946   6.365  1.00  0.00           H  
ATOM    125 1HG  PRO A   8       6.639   2.664   7.524  1.00  0.00           H  
ATOM    126 2HG  PRO A   8       5.746   1.489   6.549  1.00  0.00           H  
ATOM    127 1HD  PRO A   8       7.585   3.196   5.434  1.00  0.00           H  
ATOM    128 2HD  PRO A   8       6.092   2.682   4.521  1.00  0.00           H  
ATOM    129  N   DLE A   9       5.870   6.786   7.473  1.00  0.00           N  
ATOM    130  CA  DLE A   9       6.463   7.730   8.400  1.00  0.00           C  
ATOM    131  C   DLE A   9       7.687   8.351   7.728  1.00  0.00           C  
ATOM    132  O   DLE A   9       7.674   9.524   7.356  1.00  0.00           O  
ATOM    133  CB  DLE A   9       5.468   8.853   8.723  1.00  0.00           C  
ATOM    134  CG  DLE A   9       4.121   8.441   9.353  1.00  0.00           C  
ATOM    135  CD1 DLE A   9       3.201   9.653   9.366  1.00  0.00           C  
ATOM    136  CD2 DLE A   9       4.330   7.911  10.755  1.00  0.00           C  
ATOM    137  H   DLE A   9       5.654   7.088   6.534  1.00  0.00           H  
ATOM    138  HA  DLE A   9       6.745   7.232   9.318  1.00  0.00           H  
ATOM    139 1HB  DLE A   9       5.267   9.412   7.829  1.00  0.00           H  
ATOM    140 2HB  DLE A   9       5.952   9.529   9.428  1.00  0.00           H  
ATOM    141  HG  DLE A   9       3.656   7.668   8.742  1.00  0.00           H  
ATOM    142 1HD1 DLE A   9       2.238   9.373   9.793  1.00  0.00           H  
ATOM    143 2HD1 DLE A   9       3.052  10.015   8.353  1.00  0.00           H  
ATOM    144 3HD1 DLE A   9       3.649  10.442   9.967  1.00  0.00           H  
ATOM    145 1HD2 DLE A   9       3.368   7.630  11.181  1.00  0.00           H  
ATOM    146 2HD2 DLE A   9       4.788   8.683  11.373  1.00  0.00           H  
ATOM    147 3HD2 DLE A   9       4.975   7.035  10.730  1.00  0.00           H  
TER                                                                             
CONECT    1  131                                                                
CONECT    3   15                                                                
CONECT   15    3   16   20                                                      
CONECT   16   15   17   19   21                                                 
CONECT   17   16   18   25                                                      
CONECT   18   17                                                                
CONECT   19   16   22   23   24                                                 
CONECT   20   15                                                                
CONECT   21   16                                                                
CONECT   22   19                                                                
CONECT   23   19                                                                
CONECT   24   19                                                                
CONECT   25   17   26   32                                                      
CONECT   26   25   27   29   33                                                 
CONECT   27   26   28   41                                                      
CONECT   28   27                                                                
CONECT   29   26   30   31   34                                                 
CONECT   30   29   35   36   37                                                 
CONECT   31   29   38   39   40                                                 
CONECT   32   25                                                                
CONECT   33   26                                                                
CONECT   34   29                                                                
CONECT   35   30                                                                
CONECT   36   30                                                                
CONECT   37   30                                                                
CONECT   38   31                                                                
CONECT   39   31                                                                
CONECT   40   31                                                                
CONECT   41   27   42   49                                                      
CONECT   42   41   43   45   50                                                 
CONECT   43   42   44   63                                                      
CONECT   44   43                                                                
CONECT   45   42   46   51   52                                                 
CONECT   46   45   47   48   53                                                 
CONECT   47   46   54   55   56                                                 
CONECT   48   46   57   58   59                                                 
CONECT   49   41   60   61   62                                                 
CONECT   50   42                                                                
CONECT   51   45                                                                
CONECT   52   45                                                                
CONECT   53   46                                                                
CONECT   54   47                                                                
CONECT   55   47                                                                
CONECT   56   47                                                                
CONECT   57   48                                                                
CONECT   58   48                                                                
CONECT   59   48                                                                
CONECT   60   49                                                                
CONECT   61   49                                                                
CONECT   62   49                                                                
CONECT   63   43   64   74                                                      
CONECT   64   63   65   67   75                                                 
CONECT   65   64   66   86                                                      
CONECT   66   65                                                                
CONECT   67   64   68   76   77                                                 
CONECT   68   67   69   70                                                      
CONECT   69   68   71   78                                                      
CONECT   70   68   72   79                                                      
CONECT   71   69   73   80                                                      
CONECT   72   70   73   81                                                      
CONECT   73   71   72   82                                                      
CONECT   74   63   83   84   85                                                 
CONECT   75   64                                                                
CONECT   76   67                                                                
CONECT   77   67                                                                
CONECT   78   69                                                                
CONECT   79   70                                                                
CONECT   80   71                                                                
CONECT   81   72                                                                
CONECT   82   73                                                                
CONECT   83   74                                                                
CONECT   84   74                                                                
CONECT   85   74                                                                
CONECT   86   65                                                                
CONECT  117  129                                                                
CONECT  129  117  130  137                                                      
CONECT  130  129  131  133  138                                                 
CONECT  131    1  130  132                                                      
CONECT  132  131                                                                
CONECT  133  130  134  139  140                                                 
CONECT  134  133  135  136  141                                                 
CONECT  135  134  142  143  144                                                 
CONECT  136  134  145  146  147                                                 
CONECT  137  129                                                                
CONECT  138  130                                                                
CONECT  139  133                                                                
CONECT  140  133                                                                
CONECT  141  134                                                                
CONECT  142  135                                                                
CONECT  143  135                                                                
CONECT  144  135                                                                
CONECT  145  136                                                                
CONECT  146  136                                                                
CONECT  147  136                                                                
C6s 0
EPSA 110.668
end_unsatselection_count 0
nme_count 2
nme_count2 2
score 1.097
silent_score 1.097
time 34
