# Supplementary material for: Accurate de novo design of membrane-traversing macrocycles
Source: Cell. 2022 Sep 15;185(19):3520–3532.e26. doi: 10.1016/j.cell.2022.07.019 (PMC9490236; doi:10.1016/j.cell.2022.07.019)
Supplement: Data S2. Amino acid sequences and computational models, related to Figures 1 and 3 [file mmc6.zip › Supplemental_Data_File_2/design_models/9-mers/D9.30.pdb]

HEADER                                            10-FEB-20   XXXX              
EXPDTA    THEORETICAL MODEL                                                     
REMARK 220                                                                      
REMARK 220 EXPERIMENTAL DETAILS                                                 
REMARK 220  EXPERIMENT TYPE                : THEORETICAL MODELLING              
REMARK 220  DATE OF DATA COLLECTION        : 10-FEB-20                          
REMARK 220                                                                      
REMARK 220 REMARK: MODEL GENERATED BY ROSETTA                                   
REMARK 220  VERSION 2019.50.post.dev+96.master.4bb7883abb1                      
LINK         N   DPR A   1                 C   VAL A   9                  1.33  
ATOM      1  N   DPR A   1       7.869  14.764 -13.168  1.00  0.00           N  
ATOM      2  CA  DPR A   1       7.658  16.034 -12.506  1.00  0.00           C  
ATOM      3  C   DPR A   1       8.308  16.065 -11.116  1.00  0.00           C  
ATOM      4  O   DPR A   1       7.976  16.910 -10.284  1.00  0.00           O  
ATOM      5  CB  DPR A   1       8.345  17.012 -13.475  1.00  0.00           C  
ATOM      6  CG  DPR A   1       9.378  16.198 -14.213  1.00  0.00           C  
ATOM      7  CD  DPR A   1       8.786  14.817 -14.339  1.00  0.00           C  
ATOM      8  HA  DPR A   1       6.579  16.237 -12.438  1.00  0.00           H  
ATOM      9 1HB  DPR A   1       8.796  17.839 -12.905  1.00  0.00           H  
ATOM     10 2HB  DPR A   1       7.597  17.461 -14.146  1.00  0.00           H  
ATOM     11 1HG  DPR A   1      10.329  16.202 -13.655  1.00  0.00           H  
ATOM     12 2HG  DPR A   1       9.589  16.658 -15.192  1.00  0.00           H  
ATOM     13 1HD  DPR A   1       9.644  14.131 -14.220  1.00  0.00           H  
ATOM     14 2HD  DPR A   1       8.250  14.684 -15.292  1.00  0.00           H  
ATOM     15  N   DLE A   2       9.243  15.149 -10.836  1.00  0.00           N  
ATOM     16  CA  DLE A   2       9.952  15.182  -9.563  1.00  0.00           C  
ATOM     17  C   DLE A   2       9.237  14.544  -8.366  1.00  0.00           C  
ATOM     18  O   DLE A   2       9.756  13.628  -7.727  1.00  0.00           O  
ATOM     19  CB  DLE A   2      11.287  14.472  -9.743  1.00  0.00           C  
ATOM     20  CG  DLE A   2      12.254  15.029 -10.820  1.00  0.00           C  
ATOM     21  CD1 DLE A   2      13.474  14.121 -10.872  1.00  0.00           C  
ATOM     22  CD2 DLE A   2      12.656  16.476 -10.505  1.00  0.00           C  
ATOM     23  H   DLE A   2       9.507  14.421 -11.508  1.00  0.00           H  
ATOM     24  HA  DLE A   2      10.128  16.223  -9.311  1.00  0.00           H  
ATOM     25 1HB  DLE A   2      11.063  13.488 -10.048  1.00  0.00           H  
ATOM     26 2HB  DLE A   2      11.811  14.437  -8.788  1.00  0.00           H  
ATOM     27  HG  DLE A   2      11.770  14.995 -11.796  1.00  0.00           H  
ATOM     28 1HD1 DLE A   2      14.160  14.476 -11.639  1.00  0.00           H  
ATOM     29 2HD1 DLE A   2      13.158  13.107 -11.113  1.00  0.00           H  
ATOM     30 3HD1 DLE A   2      13.974  14.124  -9.906  1.00  0.00           H  
ATOM     31 1HD2 DLE A   2      13.342  16.834 -11.273  1.00  0.00           H  
ATOM     32 2HD2 DLE A   2      13.150  16.515  -9.533  1.00  0.00           H  
ATOM     33 3HD2 DLE A   2      11.780  17.118 -10.492  1.00  0.00           H  
ATOM     34  N   ALA A   3       8.068  15.073  -8.030  1.00  0.00           N  
ATOM     35  CA  ALA A   3       7.316  14.613  -6.863  1.00  0.00           C  
ATOM     36  C   ALA A   3       7.077  13.087  -6.863  1.00  0.00           C  
ATOM     37  O   ALA A   3       6.512  12.564  -7.819  1.00  0.00           O  
ATOM     38  CB  ALA A   3       5.977  15.324  -6.804  1.00  0.00           C  
ATOM     39  H   ALA A   3       7.739  15.843  -8.618  1.00  0.00           H  
ATOM     40  HA  ALA A   3       7.878  14.915  -5.996  1.00  0.00           H  
ATOM     41 1HB  ALA A   3       5.444  15.028  -5.908  1.00  0.00           H  
ATOM     42 2HB  ALA A   3       6.142  16.401  -6.786  1.00  0.00           H  
ATOM     43 3HB  ALA A   3       5.390  15.063  -7.680  1.00  0.00           H  
ATOM     44  N   PRO A   4       7.416  12.361  -5.770  1.00  0.00           N  
ATOM     45  CA  PRO A   4       7.248  10.918  -5.584  1.00  0.00           C  
ATOM     46  C   PRO A   4       5.904  10.273  -6.020  1.00  0.00           C  
ATOM     47  O   PRO A   4       5.986   9.222  -6.651  1.00  0.00           O  
ATOM     48  CB  PRO A   4       7.508  10.760  -4.075  1.00  0.00           C  
ATOM     49  CG  PRO A   4       8.507  11.832  -3.772  1.00  0.00           C  
ATOM     50  CD  PRO A   4       8.081  13.018  -4.605  1.00  0.00           C  
ATOM     51  HA  PRO A   4       8.066  10.419  -6.122  1.00  0.00           H  
ATOM     52 1HB  PRO A   4       6.589  10.830  -3.487  1.00  0.00           H  
ATOM     53 2HB  PRO A   4       7.916   9.755  -3.881  1.00  0.00           H  
ATOM     54 1HG  PRO A   4       8.514  12.052  -2.691  1.00  0.00           H  
ATOM     55 2HG  PRO A   4       9.520  11.483  -4.028  1.00  0.00           H  
ATOM     56 1HD  PRO A   4       7.396  13.683  -4.058  1.00  0.00           H  
ATOM     57 2HD  PRO A   4       9.018  13.517  -4.916  1.00  0.00           H  
ATOM     58  N   DAL A   5       4.646  10.831  -5.722  1.00  0.00           N  
ATOM     59  CA  DAL A   5       3.370  10.151  -6.197  1.00  0.00           C  
ATOM     60  C   DAL A   5       3.267  10.000  -7.750  1.00  0.00           C  
ATOM     61  O   DAL A   5       2.347   9.329  -8.243  1.00  0.00           O  
ATOM     62  CB  DAL A   5       3.215   8.768  -5.501  1.00  0.00           C  
ATOM     63  CN  DAL A   5       4.436  12.149  -5.031  1.00  0.00           C  
ATOM     64  HA  DAL A   5       2.502  10.752  -5.893  1.00  0.00           H  
ATOM     65 1HB  DAL A   5       2.269   8.300  -5.795  1.00  0.00           H  
ATOM     66 2HB  DAL A   5       3.216   8.901  -4.417  1.00  0.00           H  
ATOM     67 3HB  DAL A   5       4.026   8.090  -5.769  1.00  0.00           H  
ATOM     68 1HN  DAL A   5       3.517  12.182  -4.453  1.00  0.00           H  
ATOM     69 2HN  DAL A   5       5.221  12.388  -4.340  1.00  0.00           H  
ATOM     70 3HN  DAL A   5       4.386  12.924  -5.784  1.00  0.00           H  
ATOM     71  N   LEU A   6       4.170  10.660  -8.524  1.00  0.00           N  
ATOM     72  CA  LEU A   6       4.218  10.666  -9.985  1.00  0.00           C  
ATOM     73  C   LEU A   6       5.275   9.686 -10.503  1.00  0.00           C  
ATOM     74  O   LEU A   6       5.554   9.617 -11.705  1.00  0.00           O  
ATOM     75  CB  LEU A   6       4.517  12.088 -10.427  1.00  0.00           C  
ATOM     76  CG  LEU A   6       3.510  13.191  -9.985  1.00  0.00           C  
ATOM     77  CD1 LEU A   6       4.048  14.540 -10.450  1.00  0.00           C  
ATOM     78  CD2 LEU A   6       2.117  12.928 -10.571  1.00  0.00           C  
ATOM     79  H   LEU A   6       4.899  11.223  -8.075  1.00  0.00           H  
ATOM     80  HA  LEU A   6       3.261  10.352 -10.396  1.00  0.00           H  
ATOM     81 1HB  LEU A   6       5.481  12.360 -10.033  1.00  0.00           H  
ATOM     82 2HB  LEU A   6       4.565  12.112 -11.499  1.00  0.00           H  
ATOM     83  HG  LEU A   6       3.450  13.210  -8.898  1.00  0.00           H  
ATOM     84 1HD1 LEU A   6       3.375  15.333 -10.134  1.00  0.00           H  
ATOM     85 2HD1 LEU A   6       5.036  14.706 -10.015  1.00  0.00           H  
ATOM     86 3HD1 LEU A   6       4.132  14.544 -11.535  1.00  0.00           H  
ATOM     87 1HD2 LEU A   6       1.438  13.718 -10.254  1.00  0.00           H  
ATOM     88 2HD2 LEU A   6       2.178  12.917 -11.660  1.00  0.00           H  
ATOM     89 3HD2 LEU A   6       1.733  11.974 -10.220  1.00  0.00           H  
ATOM     90  N   DIL A   7       5.905   8.956  -9.591  1.00  0.00           N  
ATOM     91  CA  DIL A   7       6.926   7.987  -9.962  1.00  0.00           C  
ATOM     92  C   DIL A   7       8.149   8.543 -10.732  1.00  0.00           C  
ATOM     93  O   DIL A   7       8.521   7.877 -11.704  1.00  0.00           O  
ATOM     94  CB  DIL A   7       7.401   7.223  -8.703  1.00  0.00           C  
ATOM     95  CG1 DIL A   7       6.233   6.340  -8.207  1.00  0.00           C  
ATOM     96  CG2 DIL A   7       8.677   6.403  -9.018  1.00  0.00           C  
ATOM     97  CD1 DIL A   7       6.416   5.780  -6.816  1.00  0.00           C  
ATOM     98  H   DIL A   7       5.662   9.066  -8.602  1.00  0.00           H  
ATOM     99  HA  DIL A   7       6.449   7.254 -10.611  1.00  0.00           H  
ATOM    100  HB  DIL A   7       7.629   7.917  -7.909  1.00  0.00           H  
ATOM    101 1HG1 DIL A   7       6.102   5.513  -8.899  1.00  0.00           H  
ATOM    102 2HG1 DIL A   7       5.321   6.939  -8.205  1.00  0.00           H  
ATOM    103 1HG2 DIL A   7       9.002   5.871  -8.134  1.00  0.00           H  
ATOM    104 2HG2 DIL A   7       9.484   7.054  -9.335  1.00  0.00           H  
ATOM    105 3HG2 DIL A   7       8.461   5.687  -9.812  1.00  0.00           H  
ATOM    106 1HD1 DIL A   7       5.542   5.186  -6.553  1.00  0.00           H  
ATOM    107 2HD1 DIL A   7       6.518   6.608  -6.108  1.00  0.00           H  
ATOM    108 3HD1 DIL A   7       7.297   5.153  -6.769  1.00  0.00           H  
ATOM    109  N   DLE A   8       8.811   9.723 -10.351  1.00  0.00           N  
ATOM    110  CA  DLE A   8       9.947  10.216 -11.212  1.00  0.00           C  
ATOM    111  C   DLE A   8       9.477  11.372 -12.158  1.00  0.00           C  
ATOM    112  O   DLE A   8      10.275  12.267 -12.498  1.00  0.00           O  
ATOM    113  CB  DLE A   8      11.215  10.607 -10.361  1.00  0.00           C  
ATOM    114  CG  DLE A   8      11.895   9.435  -9.435  1.00  0.00           C  
ATOM    115  CD1 DLE A   8      13.141  10.040  -8.680  1.00  0.00           C  
ATOM    116  CD2 DLE A   8      12.306   8.176 -10.308  1.00  0.00           C  
ATOM    117  CN  DLE A   8       8.326  10.644  -9.251  1.00  0.00           C  
ATOM    118  HA  DLE A   8      10.296   9.419 -11.879  1.00  0.00           H  
ATOM    119 1HB  DLE A   8      10.987  11.415  -9.712  1.00  0.00           H  
ATOM    120 2HB  DLE A   8      11.991  10.961 -11.051  1.00  0.00           H  
ATOM    121  HG  DLE A   8      11.164   9.112  -8.674  1.00  0.00           H  
ATOM    122 1HD1 DLE A   8      13.589   9.282  -8.030  1.00  0.00           H  
ATOM    123 2HD1 DLE A   8      12.828  10.890  -8.063  1.00  0.00           H  
ATOM    124 3HD1 DLE A   8      13.894  10.381  -9.397  1.00  0.00           H  
ATOM    125 1HD2 DLE A   8      12.746   7.409  -9.666  1.00  0.00           H  
ATOM    126 2HD2 DLE A   8      13.037   8.463 -11.069  1.00  0.00           H  
ATOM    127 3HD2 DLE A   8      11.433   7.748 -10.802  1.00  0.00           H  
ATOM    128 1HN  DLE A   8       9.078  11.279  -8.812  1.00  0.00           H  
ATOM    129 2HN  DLE A   8       7.906  10.099  -8.431  1.00  0.00           H  
ATOM    130 3HN  DLE A   8       7.563  11.293  -9.658  1.00  0.00           H  
ATOM    131  N   VAL A   9       8.181  11.367 -12.602  1.00  0.00           N  
ATOM    132  CA  VAL A   9       7.630  12.374 -13.506  1.00  0.00           C  
ATOM    133  C   VAL A   9       7.326  13.640 -12.712  1.00  0.00           C  
ATOM    134  O   VAL A   9       6.614  13.599 -11.709  1.00  0.00           O  
ATOM    135  CB  VAL A   9       6.342  11.837 -14.147  1.00  0.00           C  
ATOM    136  CG1 VAL A   9       5.682  12.900 -15.018  1.00  0.00           C  
ATOM    137  CG2 VAL A   9       6.686  10.601 -14.951  1.00  0.00           C  
ATOM    138  H   VAL A   9       7.585  10.620 -12.276  1.00  0.00           H  
ATOM    139  HA  VAL A   9       8.328  12.523 -14.317  1.00  0.00           H  
ATOM    140  HB  VAL A   9       5.642  11.566 -13.373  1.00  0.00           H  
ATOM    141 1HG1 VAL A   9       4.773  12.488 -15.452  1.00  0.00           H  
ATOM    142 2HG1 VAL A   9       5.424  13.773 -14.419  1.00  0.00           H  
ATOM    143 3HG1 VAL A   9       6.360  13.194 -15.816  1.00  0.00           H  
ATOM    144 1HG2 VAL A   9       5.781  10.193 -15.396  1.00  0.00           H  
ATOM    145 2HG2 VAL A   9       7.393  10.861 -15.735  1.00  0.00           H  
ATOM    146 3HG2 VAL A   9       7.132   9.849 -14.295  1.00  0.00           H  
TER                                                                             
CONECT    1    2    7  133                                                      
CONECT    2    1    3    5    8                                                 
CONECT    3    2    4   15                                                      
CONECT    4    3                                                                
CONECT    5    2    6    9   10                                                 
CONECT    6    5    7   11   12                                                 
CONECT    7    1    6   13   14                                                 
CONECT    8    2                                                                
CONECT    9    5                                                                
CONECT   10    5                                                                
CONECT   11    6                                                                
CONECT   12    6                                                                
CONECT   13    7                                                                
CONECT   14    7                                                                
CONECT   15    3   16   23                                                      
CONECT   16   15   17   19   24                                                 
CONECT   17   16   18   34                                                      
CONECT   18   17                                                                
CONECT   19   16   20   25   26                                                 
CONECT   20   19   21   22   27                                                 
CONECT   21   20   28   29   30                                                 
CONECT   22   20   31   32   33                                                 
CONECT   23   15                                                                
CONECT   24   16                                                                
CONECT   25   19                                                                
CONECT   26   19                                                                
CONECT   27   20                                                                
CONECT   28   21                                                                
CONECT   29   21                                                                
CONECT   30   21                                                                
CONECT   31   22                                                                
CONECT   32   22                                                                
CONECT   33   22                                                                
CONECT   34   17                                                                
CONECT   46   58                                                                
CONECT   58   46   59   63                                                      
CONECT   59   58   60   62   64                                                 
CONECT   60   59   61   71                                                      
CONECT   61   60                                                                
CONECT   62   59   65   66   67                                                 
CONECT   63   58   68   69   70                                                 
CONECT   64   59                                                                
CONECT   65   62                                                                
CONECT   66   62                                                                
CONECT   67   62                                                                
CONECT   68   63                                                                
CONECT   69   63                                                                
CONECT   70   63                                                                
CONECT   71   60                                                                
CONECT   73   90                                                                
CONECT   90   73   91   98                                                      
CONECT   91   90   92   94   99                                                 
CONECT   92   91   93  109                                                      
CONECT   93   92                                                                
CONECT   94   91   95   96  100                                                 
CONECT   95   94   97  101  102                                                 
CONECT   96   94  103  104  105                                                 
CONECT   97   95  106  107  108                                                 
CONECT   98   90                                                                
CONECT   99   91                                                                
CONECT  100   94                                                                
CONECT  101   95                                                                
CONECT  102   95                                                                
CONECT  103   96                                                                
CONECT  104   96                                                                
CONECT  105   96                                                                
CONECT  106   97                                                                
CONECT  107   97                                                                
CONECT  108   97                                                                
CONECT  109   92  110  117                                                      
CONECT  110  109  111  113  118                                                 
CONECT  111  110  112  131                                                      
CONECT  112  111                                                                
CONECT  113  110  114  119  120                                                 
CONECT  114  113  115  116  121                                                 
CONECT  115  114  122  123  124                                                 
CONECT  116  114  125  126  127                                                 
CONECT  117  109  128  129  130                                                 
CONECT  118  110                                                                
CONECT  119  113                                                                
CONECT  120  113                                                                
CONECT  121  114                                                                
CONECT  122  115                                                                
CONECT  123  115                                                                
CONECT  124  115                                                                
CONECT  125  116                                                                
CONECT  126  116                                                                
CONECT  127  116                                                                
CONECT  128  117                                                                
CONECT  129  117                                                                
CONECT  130  117                                                                
CONECT  131  111                                                                
CONECT  133    1                                                                
C6s 0
end_unsatselection_count 0
nme_count 2
nme_count2 2
oversat 0
score 6.975
silent_score 6.975
time 39
total_hbonds -4
