# Supplementary material for: Accurate de novo design of membrane-traversing macrocycles
Source: Cell. 2022 Sep 15;185(19):3520–3532.e26. doi: 10.1016/j.cell.2022.07.019 (PMC9490236; doi:10.1016/j.cell.2022.07.019)
Supplement: Data S2. Amino acid sequences and computational models, related to Figures 1 and 3 [file mmc6.zip › Supplemental_Data_File_2/design_models/9-mers/D9.17.pdb]

HEADER                                            10-FEB-20   XXXX              
EXPDTA    THEORETICAL MODEL                                                     
REMARK 220                                                                      
REMARK 220 EXPERIMENTAL DETAILS                                                 
REMARK 220  EXPERIMENT TYPE                : THEORETICAL MODELLING              
REMARK 220  DATE OF DATA COLLECTION        : 10-FEB-20                          
REMARK 220                                                                      
REMARK 220 REMARK: MODEL GENERATED BY ROSETTA                                   
REMARK 220  VERSION 2019.50.post.dev+96.master.4bb7883abb1                      
LINK         N   DPR A   1                 C   PRO A   9                  1.33  
ATOM      1  N   DPR A   1       9.639  -0.908   5.716  1.00  0.00           N  
ATOM      2  CA  DPR A   1       8.541  -1.457   4.959  1.00  0.00           C  
ATOM      3  C   DPR A   1       7.282  -0.543   5.088  1.00  0.00           C  
ATOM      4  O   DPR A   1       6.417  -0.535   4.213  1.00  0.00           O  
ATOM      5  CB  DPR A   1       9.113  -1.465   3.537  1.00  0.00           C  
ATOM      6  CG  DPR A   1      10.050  -0.271   3.512  1.00  0.00           C  
ATOM      7  CD  DPR A   1      10.701  -0.274   4.906  1.00  0.00           C  
ATOM      8  HA  DPR A   1       8.328  -2.475   5.314  1.00  0.00           H  
ATOM      9 1HB  DPR A   1       8.299  -1.377   2.804  1.00  0.00           H  
ATOM     10 2HB  DPR A   1       9.621  -2.421   3.339  1.00  0.00           H  
ATOM     11 1HG  DPR A   1       9.467   0.649   3.320  1.00  0.00           H  
ATOM     12 2HG  DPR A   1      10.778  -0.367   2.691  1.00  0.00           H  
ATOM     13 1HD  DPR A   1      10.879   0.760   5.195  1.00  0.00           H  
ATOM     14 2HD  DPR A   1      11.617  -0.874   4.911  1.00  0.00           H  
ATOM     15  N   ALA A   2       7.158   0.243   6.183  1.00  0.00           N  
ATOM     16  CA  ALA A   2       6.059   1.167   6.349  1.00  0.00           C  
ATOM     17  C   ALA A   2       6.172   2.209   5.228  1.00  0.00           C  
ATOM     18  O   ALA A   2       7.311   2.463   4.786  1.00  0.00           O  
ATOM     19  CB  ALA A   2       6.077   1.839   7.718  1.00  0.00           C  
ATOM     20  H   ALA A   2       7.825   0.210   6.959  1.00  0.00           H  
ATOM     21  HA  ALA A   2       5.148   0.588   6.239  1.00  0.00           H  
ATOM     22 1HB  ALA A   2       5.237   2.515   7.816  1.00  0.00           H  
ATOM     23 2HB  ALA A   2       6.020   1.073   8.492  1.00  0.00           H  
ATOM     24 3HB  ALA A   2       6.980   2.390   7.832  1.00  0.00           H  
ATOM     25  N   PHE A   3       5.043   2.842   4.714  1.00  0.00           N  
ATOM     26  CA  PHE A   3       5.322   3.858   3.654  1.00  0.00           C  
ATOM     27  C   PHE A   3       6.156   5.037   4.269  1.00  0.00           C  
ATOM     28  O   PHE A   3       5.864   5.458   5.403  1.00  0.00           O  
ATOM     29  CB  PHE A   3       4.041   4.431   2.935  1.00  0.00           C  
ATOM     30  CG  PHE A   3       4.250   5.461   1.779  1.00  0.00           C  
ATOM     31  CD1 PHE A   3       4.636   5.019   0.413  1.00  0.00           C  
ATOM     32  CD2 PHE A   3       4.063   6.914   2.023  1.00  0.00           C  
ATOM     33  CE1 PHE A   3       4.834   5.996  -0.661  1.00  0.00           C  
ATOM     34  CE2 PHE A   3       4.250   7.887   0.942  1.00  0.00           C  
ATOM     35  CZ  PHE A   3       4.639   7.426  -0.396  1.00  0.00           C  
ATOM     36  CN  PHE A   3       3.702   2.751   5.393  1.00  0.00           C  
ATOM     37  HA  PHE A   3       5.874   3.323   2.877  1.00  0.00           H  
ATOM     38 1HB  PHE A   3       3.471   3.594   2.518  1.00  0.00           H  
ATOM     39 2HB  PHE A   3       3.385   4.899   3.678  1.00  0.00           H  
ATOM     40  HD1 PHE A   3       4.776   3.953   0.214  1.00  0.00           H  
ATOM     41  HD2 PHE A   3       3.783   7.257   3.022  1.00  0.00           H  
ATOM     42  HE1 PHE A   3       5.122   5.659  -1.661  1.00  0.00           H  
ATOM     43  HE2 PHE A   3       4.107   8.949   1.131  1.00  0.00           H  
ATOM     44  HZ  PHE A   3       4.785   8.156  -1.195  1.00  0.00           H  
ATOM     45 1HN  PHE A   3       2.868   2.854   4.714  1.00  0.00           H  
ATOM     46 2HN  PHE A   3       3.547   1.813   5.893  1.00  0.00           H  
ATOM     47 3HN  PHE A   3       3.643   3.542   6.132  1.00  0.00           H  
ATOM     48  N   DLE A   4       7.176   5.611   3.528  1.00  0.00           N  
ATOM     49  CA  DLE A   4       7.944   6.760   4.121  1.00  0.00           C  
ATOM     50  C   DLE A   4       9.090   6.297   5.074  1.00  0.00           C  
ATOM     51  O   DLE A   4       9.951   7.118   5.425  1.00  0.00           O  
ATOM     52  CB  DLE A   4       8.556   7.723   3.018  1.00  0.00           C  
ATOM     53  CG  DLE A   4       7.504   8.462   2.018  1.00  0.00           C  
ATOM     54  CD1 DLE A   4       8.274   9.144   0.836  1.00  0.00           C  
ATOM     55  CD2 DLE A   4       6.623   9.512   2.810  1.00  0.00           C  
ATOM     56  CN  DLE A   4       7.699   4.899   2.301  1.00  0.00           C  
ATOM     57  HA  DLE A   4       7.255   7.364   4.720  1.00  0.00           H  
ATOM     58 1HB  DLE A   4       9.324   7.218   2.444  1.00  0.00           H  
ATOM     59 2HB  DLE A   4       9.082   8.541   3.542  1.00  0.00           H  
ATOM     60  HG  DLE A   4       6.851   7.702   1.581  1.00  0.00           H  
ATOM     61 1HD1 DLE A   4       7.563   9.609   0.147  1.00  0.00           H  
ATOM     62 2HD1 DLE A   4       8.854   8.399   0.285  1.00  0.00           H  
ATOM     63 3HD1 DLE A   4       8.955   9.914   1.215  1.00  0.00           H  
ATOM     64 1HD2 DLE A   4       5.915   9.988   2.135  1.00  0.00           H  
ATOM     65 2HD2 DLE A   4       7.258  10.287   3.252  1.00  0.00           H  
ATOM     66 3HD2 DLE A   4       6.066   9.018   3.605  1.00  0.00           H  
ATOM     67 1HN  DLE A   4       8.480   5.401   1.766  1.00  0.00           H  
ATOM     68 2HN  DLE A   4       6.912   4.740   1.591  1.00  0.00           H  
ATOM     69 3HN  DLE A   4       8.084   3.931   2.610  1.00  0.00           H  
ATOM     70  N   DAL A   5       9.109   5.012   5.542  1.00  0.00           N  
ATOM     71  CA  DAL A   5      10.167   4.519   6.443  1.00  0.00           C  
ATOM     72  C   DAL A   5      10.482   5.345   7.732  1.00  0.00           C  
ATOM     73  O   DAL A   5      11.635   5.258   8.139  1.00  0.00           O  
ATOM     74  CB  DAL A   5       9.818   3.123   6.896  1.00  0.00           C  
ATOM     75  H   DAL A   5       8.401   4.323   5.258  1.00  0.00           H  
ATOM     76  HA  DAL A   5      11.085   4.470   5.857  1.00  0.00           H  
ATOM     77 1HB  DAL A   5      10.628   2.736   7.503  1.00  0.00           H  
ATOM     78 2HB  DAL A   5       9.659   2.488   6.029  1.00  0.00           H  
ATOM     79 3HB  DAL A   5       8.926   3.143   7.476  1.00  0.00           H  
ATOM     80  N   DLE A   6       9.545   6.141   8.403  1.00  0.00           N  
ATOM     81  CA  DLE A   6       9.895   6.971   9.634  1.00  0.00           C  
ATOM     82  C   DLE A   6      10.270   6.181  10.916  1.00  0.00           C  
ATOM     83  O   DLE A   6       9.845   6.564  12.015  1.00  0.00           O  
ATOM     84  CB  DLE A   6      11.068   7.968   9.295  1.00  0.00           C  
ATOM     85  CG  DLE A   6      11.526   9.079  10.430  1.00  0.00           C  
ATOM     86  CD1 DLE A   6      10.334  10.076  10.746  1.00  0.00           C  
ATOM     87  CD2 DLE A   6      12.802   9.854   9.917  1.00  0.00           C  
ATOM     88  CN  DLE A   6       8.080   6.126   8.060  1.00  0.00           C  
ATOM     89  HA  DLE A   6       9.035   7.601   9.894  1.00  0.00           H  
ATOM     90 1HB  DLE A   6      10.785   8.521   8.387  1.00  0.00           H  
ATOM     91 2HB  DLE A   6      11.963   7.391   9.044  1.00  0.00           H  
ATOM     92  HG  DLE A   6      11.783   8.559  11.369  1.00  0.00           H  
ATOM     93 1HD1 DLE A   6      10.643  10.799  11.509  1.00  0.00           H  
ATOM     94 2HD1 DLE A   6       9.472   9.526  11.126  1.00  0.00           H  
ATOM     95 3HD1 DLE A   6      10.040  10.619   9.844  1.00  0.00           H  
ATOM     96 1HD2 DLE A   6      13.128  10.575  10.670  1.00  0.00           H  
ATOM     97 2HD2 DLE A   6      12.579  10.387   8.987  1.00  0.00           H  
ATOM     98 3HD2 DLE A   6      13.619   9.147   9.732  1.00  0.00           H  
ATOM     99 1HN  DLE A   6       7.436   6.288   8.919  1.00  0.00           H  
ATOM    100 2HN  DLE A   6       7.857   6.905   7.344  1.00  0.00           H  
ATOM    101 3HN  DLE A   6       7.789   5.172   7.640  1.00  0.00           H  
ATOM    102  N   DVA A   7      10.978   5.051  10.781  1.00  0.00           N  
ATOM    103  CA  DVA A   7      11.402   4.171  11.877  1.00  0.00           C  
ATOM    104  C   DVA A   7      10.912   2.692  11.803  1.00  0.00           C  
ATOM    105  O   DVA A   7      11.647   1.842  12.314  1.00  0.00           O  
ATOM    106  CB  DVA A   7      12.935   4.140  11.914  1.00  0.00           C  
ATOM    107  CG1 DVA A   7      13.456   5.531  12.249  1.00  0.00           C  
ATOM    108  CG2 DVA A   7      13.474   3.633  10.561  1.00  0.00           C  
ATOM    109  H   DVA A   7      11.285   4.836   9.845  1.00  0.00           H  
ATOM    110  HA  DVA A   7      11.039   4.584  12.821  1.00  0.00           H  
ATOM    111  HB  DVA A   7      13.261   3.471  12.708  1.00  0.00           H  
ATOM    112 1HG1 DVA A   7      14.542   5.512  12.300  1.00  0.00           H  
ATOM    113 2HG1 DVA A   7      13.052   5.849  13.210  1.00  0.00           H  
ATOM    114 3HG1 DVA A   7      13.144   6.234  11.479  1.00  0.00           H  
ATOM    115 1HG2 DVA A   7      14.560   3.605  10.599  1.00  0.00           H  
ATOM    116 2HG2 DVA A   7      13.168   4.301   9.764  1.00  0.00           H  
ATOM    117 3HG2 DVA A   7      13.098   2.632  10.353  1.00  0.00           H  
ATOM    118  N   VAL A   8       9.718   2.340  11.190  1.00  0.00           N  
ATOM    119  CA  VAL A   8       9.300   0.905  11.103  1.00  0.00           C  
ATOM    120  C   VAL A   8       9.446   0.524   9.613  1.00  0.00           C  
ATOM    121  O   VAL A   8       8.542   0.885   8.838  1.00  0.00           O  
ATOM    122  CB  VAL A   8       7.833   0.583  11.681  1.00  0.00           C  
ATOM    123  CG1 VAL A   8       7.493  -0.981  11.538  1.00  0.00           C  
ATOM    124  CG2 VAL A   8       7.736   1.021  13.215  1.00  0.00           C  
ATOM    125  CN  VAL A   8       8.776   3.342  10.573  1.00  0.00           C  
ATOM    126  HA  VAL A   8       9.965   0.289  11.720  1.00  0.00           H  
ATOM    127  HB  VAL A   8       7.078   1.114  11.100  1.00  0.00           H  
ATOM    128 1HG1 VAL A   8       6.489  -1.180  11.920  1.00  0.00           H  
ATOM    129 2HG1 VAL A   8       7.528  -1.288  10.484  1.00  0.00           H  
ATOM    130 3HG1 VAL A   8       8.211  -1.582  12.105  1.00  0.00           H  
ATOM    131 1HG2 VAL A   8       6.737   0.810  13.602  1.00  0.00           H  
ATOM    132 2HG2 VAL A   8       8.472   0.475  13.815  1.00  0.00           H  
ATOM    133 3HG2 VAL A   8       7.928   2.094  13.314  1.00  0.00           H  
ATOM    134 1HN  VAL A   8       7.818   2.950  10.266  1.00  0.00           H  
ATOM    135 2HN  VAL A   8       8.572   4.142  11.270  1.00  0.00           H  
ATOM    136 3HN  VAL A   8       9.229   3.744   9.686  1.00  0.00           H  
ATOM    137  N   PRO A   9      10.590  -0.084   9.135  1.00  0.00           N  
ATOM    138  CA  PRO A   9      10.871  -0.308   7.717  1.00  0.00           C  
ATOM    139  C   PRO A   9       9.647  -0.921   7.045  1.00  0.00           C  
ATOM    140  O   PRO A   9       8.730  -1.395   7.716  1.00  0.00           O  
ATOM    141  CB  PRO A   9      12.086  -1.247   7.755  1.00  0.00           C  
ATOM    142  CG  PRO A   9      12.769  -0.938   9.081  1.00  0.00           C  
ATOM    143  CD  PRO A   9      11.660  -0.604  10.041  1.00  0.00           C  
ATOM    144  HA  PRO A   9      11.147   0.647   7.273  1.00  0.00           H  
ATOM    145 1HB  PRO A   9      11.757  -2.295   7.680  1.00  0.00           H  
ATOM    146 2HB  PRO A   9      12.752  -1.059   6.903  1.00  0.00           H  
ATOM    147 1HG  PRO A   9      13.368  -1.799   9.408  1.00  0.00           H  
ATOM    148 2HG  PRO A   9      13.470  -0.097   8.955  1.00  0.00           H  
ATOM    149 1HD  PRO A   9      11.310  -1.503  10.575  1.00  0.00           H  
ATOM    150 2HD  PRO A   9      12.017   0.169  10.728  1.00  0.00           H  
TER                                                                             
CONECT    1    2    7  139                                                      
CONECT    2    1    3    5    8                                                 
CONECT    3    2    4   15                                                      
CONECT    4    3                                                                
CONECT    5    2    6    9   10                                                 
CONECT    6    5    7   11   12                                                 
CONECT    7    1    6   13   14                                                 
CONECT    8    2                                                                
CONECT    9    5                                                                
CONECT   10    5                                                                
CONECT   11    6                                                                
CONECT   12    6                                                                
CONECT   13    7                                                                
CONECT   14    7                                                                
CONECT   15    3                                                                
CONECT   17   25                                                                
CONECT   25   17   26   36                                                      
CONECT   26   25   27   29   37                                                 
CONECT   27   26   28   48                                                      
CONECT   28   27                                                                
CONECT   29   26   30   38   39                                                 
CONECT   30   29   31   32                                                      
CONECT   31   30   33   40                                                      
CONECT   32   30   34   41                                                      
CONECT   33   31   35   42                                                      
CONECT   34   32   35   43                                                      
CONECT   35   33   34   44                                                      
CONECT   36   25   45   46   47                                                 
CONECT   37   26                                                                
CONECT   38   29                                                                
CONECT   39   29                                                                
CONECT   40   31                                                                
CONECT   41   32                                                                
CONECT   42   33                                                                
CONECT   43   34                                                                
CONECT   44   35                                                                
CONECT   45   36                                                                
CONECT   46   36                                                                
CONECT   47   36                                                                
CONECT   48   27   49   56                                                      
CONECT   49   48   50   52   57                                                 
CONECT   50   49   51   70                                                      
CONECT   51   50                                                                
CONECT   52   49   53   58   59                                                 
CONECT   53   52   54   55   60                                                 
CONECT   54   53   61   62   63                                                 
CONECT   55   53   64   65   66                                                 
CONECT   56   48   67   68   69                                                 
CONECT   57   49                                                                
CONECT   58   52                                                                
CONECT   59   52                                                                
CONECT   60   53                                                                
CONECT   61   54                                                                
CONECT   62   54                                                                
CONECT   63   54                                                                
CONECT   64   55                                                                
CONECT   65   55                                                                
CONECT   66   55                                                                
CONECT   67   56                                                                
CONECT   68   56                                                                
CONECT   69   56                                                                
CONECT   70   50   71   75                                                      
CONECT   71   70   72   74   76                                                 
CONECT   72   71   73   80                                                      
CONECT   73   72                                                                
CONECT   74   71   77   78   79                                                 
CONECT   75   70                                                                
CONECT   76   71                                                                
CONECT   77   74                                                                
CONECT   78   74                                                                
CONECT   79   74                                                                
CONECT   80   72   81   88                                                      
CONECT   81   80   82   84   89                                                 
CONECT   82   81   83  102                                                      
CONECT   83   82                                                                
CONECT   84   81   85   90   91                                                 
CONECT   85   84   86   87   92                                                 
CONECT   86   85   93   94   95                                                 
CONECT   87   85   96   97   98                                                 
CONECT   88   80   99  100  101                                                 
CONECT   89   81                                                                
CONECT   90   84                                                                
CONECT   91   84                                                                
CONECT   92   85                                                                
CONECT   93   86                                                                
CONECT   94   86                                                                
CONECT   95   86                                                                
CONECT   96   87                                                                
CONECT   97   87                                                                
CONECT   98   87                                                                
CONECT   99   88                                                                
CONECT  100   88                                                                
CONECT  101   88                                                                
CONECT  102   82  103  109                                                      
CONECT  103  102  104  106  110                                                 
CONECT  104  103  105  118                                                      
CONECT  105  104                                                                
CONECT  106  103  107  108  111                                                 
CONECT  107  106  112  113  114                                                 
CONECT  108  106  115  116  117                                                 
CONECT  109  102                                                                
CONECT  110  103                                                                
CONECT  111  106                                                                
CONECT  112  107                                                                
CONECT  113  107                                                                
CONECT  114  107                                                                
CONECT  115  108                                                                
CONECT  116  108                                                                
CONECT  117  108                                                                
CONECT  118  104  119  125                                                      
CONECT  119  118  120  122  126                                                 
CONECT  120  119  121  137                                                      
CONECT  121  120                                                                
CONECT  122  119  123  124  127                                                 
CONECT  123  122  128  129  130                                                 
CONECT  124  122  131  132  133                                                 
CONECT  125  118  134  135  136                                                 
CONECT  126  119                                                                
CONECT  127  122                                                                
CONECT  128  123                                                                
CONECT  129  123                                                                
CONECT  130  123                                                                
CONECT  131  124                                                                
CONECT  132  124                                                                
CONECT  133  124                                                                
CONECT  134  125                                                                
CONECT  135  125                                                                
CONECT  136  125                                                                
CONECT  137  120                                                                
CONECT  139    1                                                                
C6s 0
end_unsatselection_count 0
nme_count 4
nme_count2 4
oversat 0
score 18.421
silent_score 18.421
time 80
total_hbonds -2
