# Supplementary material for: Accurate de novo design of membrane-traversing macrocycles
Source: Cell. 2022 Sep 15;185(19):3520–3532.e26. doi: 10.1016/j.cell.2022.07.019 (PMC9490236; doi:10.1016/j.cell.2022.07.019)
Supplement: Data S2. Amino acid sequences and computational models, related to Figures 1 and 3 [file mmc6.zip › Supplemental_Data_File_2/design_models/9-mers/D9.26.pdb]

HEADER                                            10-FEB-20   XXXX              
EXPDTA    THEORETICAL MODEL                                                     
REMARK 220                                                                      
REMARK 220 EXPERIMENTAL DETAILS                                                 
REMARK 220  EXPERIMENT TYPE                : THEORETICAL MODELLING              
REMARK 220  DATE OF DATA COLLECTION        : 10-FEB-20                          
REMARK 220                                                                      
REMARK 220 REMARK: MODEL GENERATED BY ROSETTA                                   
REMARK 220  VERSION 2019.50.post.dev+96.master.4bb7883abb1                      
LINK         N   DPR A   1                 C   DAL A   9                  1.33  
ATOM      1  N   DPR A   1       4.737  -5.896  13.331  1.00  0.00           N  
ATOM      2  CA  DPR A   1       3.537  -5.075  13.283  1.00  0.00           C  
ATOM      3  C   DPR A   1       2.471  -5.585  12.321  1.00  0.00           C  
ATOM      4  O   DPR A   1       1.421  -6.068  12.743  1.00  0.00           O  
ATOM      5  CB  DPR A   1       3.071  -5.137  14.745  1.00  0.00           C  
ATOM      6  CG  DPR A   1       3.548  -6.485  15.238  1.00  0.00           C  
ATOM      7  CD  DPR A   1       4.913  -6.668  14.573  1.00  0.00           C  
ATOM      8  HA  DPR A   1       3.817  -4.045  13.026  1.00  0.00           H  
ATOM      9 1HB  DPR A   1       1.977  -5.028  14.803  1.00  0.00           H  
ATOM     10 2HB  DPR A   1       3.503  -4.301  15.314  1.00  0.00           H  
ATOM     11 1HG  DPR A   1       2.823  -7.264  14.946  1.00  0.00           H  
ATOM     12 2HG  DPR A   1       3.601  -6.501  16.341  1.00  0.00           H  
ATOM     13 1HD  DPR A   1       5.056  -7.739  14.368  1.00  0.00           H  
ATOM     14 2HD  DPR A   1       5.719  -6.244  15.196  1.00  0.00           H  
ATOM     15  N   DIL A   2       2.743  -5.477  11.034  1.00  0.00           N  
ATOM     16  CA  DIL A   2       1.857  -5.946   9.985  1.00  0.00           C  
ATOM     17  C   DIL A   2       1.467  -4.877   8.930  1.00  0.00           C  
ATOM     18  O   DIL A   2       1.357  -5.230   7.754  1.00  0.00           O  
ATOM     19  CB  DIL A   2       2.488  -7.171   9.289  1.00  0.00           C  
ATOM     20  CG1 DIL A   2       3.883  -6.814   8.717  1.00  0.00           C  
ATOM     21  CG2 DIL A   2       2.620  -8.298  10.335  1.00  0.00           C  
ATOM     22  CD1 DIL A   2       4.485  -7.843   7.796  1.00  0.00           C  
ATOM     23  H   DIL A   2       3.640  -5.067  10.783  1.00  0.00           H  
ATOM     24  HA  DIL A   2       0.934  -6.278  10.462  1.00  0.00           H  
ATOM     25  HB  DIL A   2       1.856  -7.503   8.470  1.00  0.00           H  
ATOM     26 1HG1 DIL A   2       4.566  -6.680   9.528  1.00  0.00           H  
ATOM     27 2HG1 DIL A   2       3.808  -5.872   8.168  1.00  0.00           H  
ATOM     28 1HG2 DIL A   2       3.045  -9.186   9.889  1.00  0.00           H  
ATOM     29 2HG2 DIL A   2       1.633  -8.535  10.726  1.00  0.00           H  
ATOM     30 3HG2 DIL A   2       3.258  -7.971  11.152  1.00  0.00           H  
ATOM     31 1HD1 DIL A   2       5.457  -7.484   7.455  1.00  0.00           H  
ATOM     32 2HD1 DIL A   2       3.828  -7.983   6.938  1.00  0.00           H  
ATOM     33 3HD1 DIL A   2       4.618  -8.786   8.309  1.00  0.00           H  
ATOM     34  N   PRO A   3       1.282  -3.578   9.283  1.00  0.00           N  
ATOM     35  CA  PRO A   3       0.973  -2.499   8.359  1.00  0.00           C  
ATOM     36  C   PRO A   3       2.146  -2.299   7.405  1.00  0.00           C  
ATOM     37  O   PRO A   3       3.258  -2.744   7.716  1.00  0.00           O  
ATOM     38  CB  PRO A   3       0.804  -1.276   9.270  1.00  0.00           C  
ATOM     39  CG  PRO A   3       0.539  -1.849  10.640  1.00  0.00           C  
ATOM     40  CD  PRO A   3       1.307  -3.150  10.683  1.00  0.00           C  
ATOM     41  HA  PRO A   3       0.045  -2.759   7.835  1.00  0.00           H  
ATOM     42 1HB  PRO A   3       1.718  -0.652   9.230  1.00  0.00           H  
ATOM     43 2HB  PRO A   3      -0.024  -0.651   8.914  1.00  0.00           H  
ATOM     44 1HG  PRO A   3       0.868  -1.137  11.412  1.00  0.00           H  
ATOM     45 2HG  PRO A   3      -0.544  -1.994  10.786  1.00  0.00           H  
ATOM     46 1HD  PRO A   3       2.321  -2.988  11.033  1.00  0.00           H  
ATOM     47 2HD  PRO A   3       0.734  -3.846  11.313  1.00  0.00           H  
ATOM     48  N   PRO A   4       1.972  -1.579   6.289  1.00  0.00           N  
ATOM     49  CA  PRO A   4       3.050  -1.293   5.394  1.00  0.00           C  
ATOM     50  C   PRO A   4       4.066  -0.483   6.197  1.00  0.00           C  
ATOM     51  O   PRO A   4       3.645   0.143   7.178  1.00  0.00           O  
ATOM     52  CB  PRO A   4       2.392  -0.447   4.294  1.00  0.00           C  
ATOM     53  CG  PRO A   4       0.912  -0.783   4.400  1.00  0.00           C  
ATOM     54  CD  PRO A   4       0.675  -1.042   5.893  1.00  0.00           C  
ATOM     55  HA  PRO A   4       3.438  -2.251   5.024  1.00  0.00           H  
ATOM     56 1HB  PRO A   4       2.605   0.622   4.460  1.00  0.00           H  
ATOM     57 2HB  PRO A   4       2.813  -0.708   3.312  1.00  0.00           H  
ATOM     58 1HG  PRO A   4       0.308   0.055   4.015  1.00  0.00           H  
ATOM     59 2HG  PRO A   4       0.680  -1.656   3.777  1.00  0.00           H  
ATOM     60 1HD  PRO A   4       0.452  -0.120   6.451  1.00  0.00           H  
ATOM     61 2HD  PRO A   4      -0.116  -1.789   5.982  1.00  0.00           H  
ATOM     62  N   DLE A   5       5.385  -0.429   5.807  1.00  0.00           N  
ATOM     63  CA  DLE A   5       6.316   0.381   6.669  1.00  0.00           C  
ATOM     64  C   DLE A   5       6.718  -0.406   7.962  1.00  0.00           C  
ATOM     65  O   DLE A   5       7.672  -0.005   8.648  1.00  0.00           O  
ATOM     66  CB  DLE A   5       7.640   0.829   5.920  1.00  0.00           C  
ATOM     67  CG  DLE A   5       7.481   1.795   4.610  1.00  0.00           C  
ATOM     68  CD1 DLE A   5       8.890   1.960   3.918  1.00  0.00           C  
ATOM     69  CD2 DLE A   5       6.868   3.196   5.013  1.00  0.00           C  
ATOM     70  CN  DLE A   5       5.897  -1.381   4.750  1.00  0.00           C  
ATOM     71  HA  DLE A   5       5.805   1.295   6.990  1.00  0.00           H  
ATOM     72 1HB  DLE A   5       8.229  -0.048   5.653  1.00  0.00           H  
ATOM     73 2HB  DLE A   5       8.256   1.397   6.635  1.00  0.00           H  
ATOM     74  HG  DLE A   5       6.806   1.315   3.883  1.00  0.00           H  
ATOM     75 1HD1 DLE A   5       8.796   2.582   3.024  1.00  0.00           H  
ATOM     76 2HD1 DLE A   5       9.283   0.983   3.624  1.00  0.00           H  
ATOM     77 3HD1 DLE A   5       9.598   2.434   4.606  1.00  0.00           H  
ATOM     78 1HD2 DLE A   5       6.760   3.823   4.124  1.00  0.00           H  
ATOM     79 2HD2 DLE A   5       7.520   3.706   5.729  1.00  0.00           H  
ATOM     80 3HD2 DLE A   5       5.883   3.065   5.462  1.00  0.00           H  
ATOM     81 1HN  DLE A   5       6.871  -1.143   4.351  1.00  0.00           H  
ATOM     82 2HN  DLE A   5       5.230  -1.404   3.901  1.00  0.00           H  
ATOM     83 3HN  DLE A   5       5.948  -2.377   5.178  1.00  0.00           H  
ATOM     84  N   DVA A   6       5.997  -1.529   8.305  1.00  0.00           N  
ATOM     85  CA  DVA A   6       6.195  -2.409   9.472  1.00  0.00           C  
ATOM     86  C   DVA A   6       7.476  -3.214   9.331  1.00  0.00           C  
ATOM     87  O   DVA A   6       7.459  -4.445   9.322  1.00  0.00           O  
ATOM     88  CB  DVA A   6       6.194  -1.600  10.800  1.00  0.00           C  
ATOM     89  CG1 DVA A   6       6.534  -2.503  12.005  1.00  0.00           C  
ATOM     90  CG2 DVA A   6       4.823  -0.960  10.956  1.00  0.00           C  
ATOM     91  H   DVA A   6       5.203  -1.836   7.738  1.00  0.00           H  
ATOM     92  HA  DVA A   6       5.357  -3.106   9.507  1.00  0.00           H  
ATOM     93  HB  DVA A   6       6.957  -0.835  10.761  1.00  0.00           H  
ATOM     94 1HG1 DVA A   6       6.529  -1.907  12.912  1.00  0.00           H  
ATOM     95 2HG1 DVA A   6       7.519  -2.957  11.887  1.00  0.00           H  
ATOM     96 3HG1 DVA A   6       5.800  -3.265  12.083  1.00  0.00           H  
ATOM     97 1HG2 DVA A   6       4.791  -0.373  11.868  1.00  0.00           H  
ATOM     98 2HG2 DVA A   6       4.078  -1.732  10.996  1.00  0.00           H  
ATOM     99 3HG2 DVA A   6       4.622  -0.312  10.098  1.00  0.00           H  
ATOM    100  N   ILE A   7       8.584  -2.533   9.177  1.00  0.00           N  
ATOM    101  CA  ILE A   7       9.795  -3.274   9.014  1.00  0.00           C  
ATOM    102  C   ILE A   7      10.063  -3.974  10.352  1.00  0.00           C  
ATOM    103  O   ILE A   7      10.088  -3.269  11.365  1.00  0.00           O  
ATOM    104  CB  ILE A   7      10.971  -2.351   8.658  1.00  0.00           C  
ATOM    105  CG1 ILE A   7      10.653  -1.542   7.329  1.00  0.00           C  
ATOM    106  CG2 ILE A   7      12.275  -3.171   8.550  1.00  0.00           C  
ATOM    107  CD1 ILE A   7      10.344  -2.362   6.072  1.00  0.00           C  
ATOM    108  H   ILE A   7       8.549  -1.517   9.181  1.00  0.00           H  
ATOM    109  HA  ILE A   7       9.652  -3.967   8.201  1.00  0.00           H  
ATOM    110  HB  ILE A   7      11.089  -1.610   9.447  1.00  0.00           H  
ATOM    111 1HG1 ILE A   7       9.799  -0.896   7.520  1.00  0.00           H  
ATOM    112 2HG1 ILE A   7      11.515  -0.914   7.106  1.00  0.00           H  
ATOM    113 1HG2 ILE A   7      13.104  -2.507   8.320  1.00  0.00           H  
ATOM    114 2HG2 ILE A   7      12.475  -3.675   9.496  1.00  0.00           H  
ATOM    115 3HG2 ILE A   7      12.183  -3.917   7.767  1.00  0.00           H  
ATOM    116 1HD1 ILE A   7      10.153  -1.680   5.243  1.00  0.00           H  
ATOM    117 2HD1 ILE A   7      11.189  -2.999   5.820  1.00  0.00           H  
ATOM    118 3HD1 ILE A   7       9.462  -2.977   6.227  1.00  0.00           H  
ATOM    119  N   DLE A   8      10.276  -5.340  10.405  1.00  0.00           N  
ATOM    120  CA  DLE A   8      10.530  -5.965  11.745  1.00  0.00           C  
ATOM    121  C   DLE A   8       9.248  -6.537  12.428  1.00  0.00           C  
ATOM    122  O   DLE A   8       9.375  -7.198  13.478  1.00  0.00           O  
ATOM    123  CB  DLE A   8      11.632  -7.098  11.655  1.00  0.00           C  
ATOM    124  CG  DLE A   8      13.127  -6.648  11.132  1.00  0.00           C  
ATOM    125  CD1 DLE A   8      14.063  -7.909  11.095  1.00  0.00           C  
ATOM    126  CD2 DLE A   8      13.732  -5.493  12.034  1.00  0.00           C  
ATOM    127  CN  DLE A   8      10.086  -6.205   9.181  1.00  0.00           C  
ATOM    128  HA  DLE A   8      10.924  -5.203  12.429  1.00  0.00           H  
ATOM    129 1HB  DLE A   8      11.285  -7.937  11.060  1.00  0.00           H  
ATOM    130 2HB  DLE A   8      11.786  -7.493  12.673  1.00  0.00           H  
ATOM    131  HG  DLE A   8      13.042  -6.272  10.098  1.00  0.00           H  
ATOM    132 1HD1 DLE A   8      15.049  -7.633  10.713  1.00  0.00           H  
ATOM    133 2HD1 DLE A   8      13.637  -8.675  10.440  1.00  0.00           H  
ATOM    134 3HD1 DLE A   8      14.179  -8.328  12.100  1.00  0.00           H  
ATOM    135 1HD2 DLE A   8      14.715  -5.204  11.657  1.00  0.00           H  
ATOM    136 2HD2 DLE A   8      13.835  -5.835  13.069  1.00  0.00           H  
ATOM    137 3HD2 DLE A   8      13.087  -4.612  12.017  1.00  0.00           H  
ATOM    138 1HN  DLE A   8      10.172  -7.267   9.357  1.00  0.00           H  
ATOM    139 2HN  DLE A   8      10.816  -5.942   8.428  1.00  0.00           H  
ATOM    140 3HN  DLE A   8       9.091  -6.039   8.778  1.00  0.00           H  
ATOM    141  N   DAL A   9       8.011  -6.317  11.881  1.00  0.00           N  
ATOM    142  CA  DAL A   9       6.784  -6.889  12.482  1.00  0.00           C  
ATOM    143  C   DAL A   9       5.561  -5.990  12.293  1.00  0.00           C  
ATOM    144  O   DAL A   9       5.372  -5.398  11.231  1.00  0.00           O  
ATOM    145  CB  DAL A   9       6.492  -8.247  11.854  1.00  0.00           C  
ATOM    146  H   DAL A   9       7.934  -5.751  11.048  1.00  0.00           H  
ATOM    147  HA  DAL A   9       6.967  -7.014  13.544  1.00  0.00           H  
ATOM    148 1HB  DAL A   9       5.609  -8.689  12.308  1.00  0.00           H  
ATOM    149 2HB  DAL A   9       7.347  -8.904  12.008  1.00  0.00           H  
ATOM    150 3HB  DAL A   9       6.320  -8.115  10.787  1.00  0.00           H  
TER                                                                             
CONECT    1    2    7  143                                                      
CONECT    2    1    3    5    8                                                 
CONECT    3    2    4   15                                                      
CONECT    4    3                                                                
CONECT    5    2    6    9   10                                                 
CONECT    6    5    7   11   12                                                 
CONECT    7    1    6   13   14                                                 
CONECT    8    2                                                                
CONECT    9    5                                                                
CONECT   10    5                                                                
CONECT   11    6                                                                
CONECT   12    6                                                                
CONECT   13    7                                                                
CONECT   14    7                                                                
CONECT   15    3   16   23                                                      
CONECT   16   15   17   19   24                                                 
CONECT   17   16   18   34                                                      
CONECT   18   17                                                                
CONECT   19   16   20   21   25                                                 
CONECT   20   19   22   26   27                                                 
CONECT   21   19   28   29   30                                                 
CONECT   22   20   31   32   33                                                 
CONECT   23   15                                                                
CONECT   24   16                                                                
CONECT   25   19                                                                
CONECT   26   20                                                                
CONECT   27   20                                                                
CONECT   28   21                                                                
CONECT   29   21                                                                
CONECT   30   21                                                                
CONECT   31   22                                                                
CONECT   32   22                                                                
CONECT   33   22                                                                
CONECT   34   17                                                                
CONECT   50   62                                                                
CONECT   62   50   63   70                                                      
CONECT   63   62   64   66   71                                                 
CONECT   64   63   65   84                                                      
CONECT   65   64                                                                
CONECT   66   63   67   72   73                                                 
CONECT   67   66   68   69   74                                                 
CONECT   68   67   75   76   77                                                 
CONECT   69   67   78   79   80                                                 
CONECT   70   62   81   82   83                                                 
CONECT   71   63                                                                
CONECT   72   66                                                                
CONECT   73   66                                                                
CONECT   74   67                                                                
CONECT   75   68                                                                
CONECT   76   68                                                                
CONECT   77   68                                                                
CONECT   78   69                                                                
CONECT   79   69                                                                
CONECT   80   69                                                                
CONECT   81   70                                                                
CONECT   82   70                                                                
CONECT   83   70                                                                
CONECT   84   64   85   91                                                      
CONECT   85   84   86   88   92                                                 
CONECT   86   85   87  100                                                      
CONECT   87   86                                                                
CONECT   88   85   89   90   93                                                 
CONECT   89   88   94   95   96                                                 
CONECT   90   88   97   98   99                                                 
CONECT   91   84                                                                
CONECT   92   85                                                                
CONECT   93   88                                                                
CONECT   94   89                                                                
CONECT   95   89                                                                
CONECT   96   89                                                                
CONECT   97   90                                                                
CONECT   98   90                                                                
CONECT   99   90                                                                
CONECT  100   86                                                                
CONECT  102  119                                                                
CONECT  119  102  120  127                                                      
CONECT  120  119  121  123  128                                                 
CONECT  121  120  122  141                                                      
CONECT  122  121                                                                
CONECT  123  120  124  129  130                                                 
CONECT  124  123  125  126  131                                                 
CONECT  125  124  132  133  134                                                 
CONECT  126  124  135  136  137                                                 
CONECT  127  119  138  139  140                                                 
CONECT  128  120                                                                
CONECT  129  123                                                                
CONECT  130  123                                                                
CONECT  131  124                                                                
CONECT  132  125                                                                
CONECT  133  125                                                                
CONECT  134  125                                                                
CONECT  135  126                                                                
CONECT  136  126                                                                
CONECT  137  126                                                                
CONECT  138  127                                                                
CONECT  139  127                                                                
CONECT  140  127                                                                
CONECT  141  121  142  146                                                      
CONECT  142  141  143  145  147                                                 
CONECT  143    1  142  144                                                      
CONECT  144  143                                                                
CONECT  145  142  148  149  150                                                 
CONECT  146  141                                                                
CONECT  147  142                                                                
CONECT  148  145                                                                
CONECT  149  145                                                                
CONECT  150  145                                                                
C6s 0
end_unsatselection_count 0
nme_count 2
nme_count2 2
oversat 0
score -0.058
silent_score -0.058
time 49
total_hbonds -2
