# Supplementary material for: Accurate de novo design of membrane-traversing macrocycles
Source: Cell. 2022 Sep 15;185(19):3520–3532.e26. doi: 10.1016/j.cell.2022.07.019 (PMC9490236; doi:10.1016/j.cell.2022.07.019)
Supplement: Data S2. Amino acid sequences and computational models, related to Figures 1 and 3 [file mmc6.zip › Supplemental_Data_File_2/design_models/9-mers/D9.24.pdb]

HEADER                                            10-FEB-20   XXXX              
EXPDTA    THEORETICAL MODEL                                                     
REMARK 220                                                                      
REMARK 220 EXPERIMENTAL DETAILS                                                 
REMARK 220  EXPERIMENT TYPE                : THEORETICAL MODELLING              
REMARK 220  DATE OF DATA COLLECTION        : 10-FEB-20                          
REMARK 220                                                                      
REMARK 220 REMARK: MODEL GENERATED BY ROSETTA                                   
REMARK 220  VERSION 2019.50.post.dev+96.master.4bb7883abb1                      
LINK         N   DPR A   1                 C   PRO A   9                  1.33  
ATOM      1  N   DPR A   1      -0.639   2.891   1.675  1.00  0.00           N  
ATOM      2  CA  DPR A   1       0.398   2.439   2.601  1.00  0.00           C  
ATOM      3  C   DPR A   1       1.020   3.541   3.462  1.00  0.00           C  
ATOM      4  O   DPR A   1       0.869   3.546   4.684  1.00  0.00           O  
ATOM      5  CB  DPR A   1      -0.378   1.422   3.448  1.00  0.00           C  
ATOM      6  CG  DPR A   1      -1.799   1.946   3.463  1.00  0.00           C  
ATOM      7  CD  DPR A   1      -2.022   2.506   2.053  1.00  0.00           C  
ATOM      8  HA  DPR A   1       1.185   1.928   2.023  1.00  0.00           H  
ATOM      9 1HB  DPR A   1       0.056   1.351   4.459  1.00  0.00           H  
ATOM     10 2HB  DPR A   1      -0.298   0.416   3.004  1.00  0.00           H  
ATOM     11 1HG  DPR A   1      -1.900   2.717   4.246  1.00  0.00           H  
ATOM     12 2HG  DPR A   1      -2.507   1.139   3.723  1.00  0.00           H  
ATOM     13 1HD  DPR A   1      -2.668   3.384   2.151  1.00  0.00           H  
ATOM     14 2HD  DPR A   1      -2.439   1.744   1.392  1.00  0.00           H  
ATOM     15  N   DVA A   2       1.717   4.474   2.831  1.00  0.00           N  
ATOM     16  CA  DVA A   2       2.342   5.592   3.531  1.00  0.00           C  
ATOM     17  C   DVA A   2       3.850   5.913   3.208  1.00  0.00           C  
ATOM     18  O   DVA A   2       4.192   7.094   3.395  1.00  0.00           O  
ATOM     19  CB  DVA A   2       1.562   6.866   3.213  1.00  0.00           C  
ATOM     20  CG1 DVA A   2       0.141   6.752   3.712  1.00  0.00           C  
ATOM     21  CG2 DVA A   2       1.640   7.149   1.727  1.00  0.00           C  
ATOM     22  H   DVA A   2       1.812   4.394   1.821  1.00  0.00           H  
ATOM     23  HA  DVA A   2       2.270   5.384   4.598  1.00  0.00           H  
ATOM     24  HB  DVA A   2       1.989   7.668   3.757  1.00  0.00           H  
ATOM     25 1HG1 DVA A   2      -0.386   7.685   3.506  1.00  0.00           H  
ATOM     26 2HG1 DVA A   2       0.142   6.556   4.780  1.00  0.00           H  
ATOM     27 3HG1 DVA A   2      -0.372   5.941   3.194  1.00  0.00           H  
ATOM     28 1HG2 DVA A   2       1.094   8.073   1.501  1.00  0.00           H  
ATOM     29 2HG2 DVA A   2       1.200   6.338   1.193  1.00  0.00           H  
ATOM     30 3HG2 DVA A   2       2.672   7.268   1.396  1.00  0.00           H  
ATOM     31  N   MET A   3       4.780   4.955   2.727  1.00  0.00           N  
ATOM     32  CA  MET A   3       6.155   5.485   2.352  1.00  0.00           C  
ATOM     33  C   MET A   3       5.967   6.470   1.130  1.00  0.00           C  
ATOM     34  O   MET A   3       5.145   6.155   0.260  1.00  0.00           O  
ATOM     35  CB  MET A   3       7.236   4.395   1.970  1.00  0.00           C  
ATOM     36  CG  MET A   3       8.738   4.843   1.715  1.00  0.00           C  
ATOM     37  SD  MET A   3       9.665   5.291   3.232  1.00  0.00           S  
ATOM     38  CE  MET A   3      11.002   6.298   2.568  1.00  0.00           C  
ATOM     39  CN  MET A   3       4.409   3.523   2.435  1.00  0.00           C  
ATOM     40  HA  MET A   3       6.547   5.994   3.231  1.00  0.00           H  
ATOM     41 1HB  MET A   3       7.286   3.652   2.778  1.00  0.00           H  
ATOM     42 2HB  MET A   3       6.917   3.856   1.064  1.00  0.00           H  
ATOM     43 1HG  MET A   3       9.274   4.024   1.233  1.00  0.00           H  
ATOM     44 2HG  MET A   3       8.763   5.688   1.015  1.00  0.00           H  
ATOM     45 1HE  MET A   3      11.647   6.630   3.384  1.00  0.00           H  
ATOM     46 2HE  MET A   3      11.592   5.702   1.867  1.00  0.00           H  
ATOM     47 3HE  MET A   3      10.600   7.167   2.051  1.00  0.00           H  
ATOM     48 1HN  MET A   3       5.232   2.843   2.312  1.00  0.00           H  
ATOM     49 2HN  MET A   3       3.828   3.119   3.249  1.00  0.00           H  
ATOM     50 3HN  MET A   3       3.827   3.498   1.524  1.00  0.00           H  
ATOM     51  N   DAL A   4       6.723   7.634   1.027  1.00  0.00           N  
ATOM     52  CA  DAL A   4       6.562   8.527  -0.182  1.00  0.00           C  
ATOM     53  C   DAL A   4       5.585   9.727   0.057  1.00  0.00           C  
ATOM     54  O   DAL A   4       5.597  10.684  -0.732  1.00  0.00           O  
ATOM     55  CB  DAL A   4       7.942   9.015  -0.691  1.00  0.00           C  
ATOM     56  CN  DAL A   4       7.448   8.202   2.233  1.00  0.00           C  
ATOM     57  HA  DAL A   4       6.148   7.931  -1.006  1.00  0.00           H  
ATOM     58 1HB  DAL A   4       7.819   9.603  -1.612  1.00  0.00           H  
ATOM     59 2HB  DAL A   4       8.577   8.153  -0.918  1.00  0.00           H  
ATOM     60 3HB  DAL A   4       8.453   9.639   0.030  1.00  0.00           H  
ATOM     61 1HN  DAL A   4       7.874   9.181   2.084  1.00  0.00           H  
ATOM     62 2HN  DAL A   4       8.245   7.562   2.538  1.00  0.00           H  
ATOM     63 3HN  DAL A   4       6.743   8.291   3.059  1.00  0.00           H  
ATOM     64  N   DLE A   5       4.737   9.674   1.118  1.00  0.00           N  
ATOM     65  CA  DLE A   5       3.784  10.728   1.494  1.00  0.00           C  
ATOM     66  C   DLE A   5       2.636  10.952   0.489  1.00  0.00           C  
ATOM     67  O   DLE A   5       2.343  10.091  -0.351  1.00  0.00           O  
ATOM     68  CB  DLE A   5       3.235  10.420   2.888  1.00  0.00           C  
ATOM     69  CG  DLE A   5       4.251  10.451   4.071  1.00  0.00           C  
ATOM     70  CD1 DLE A   5       3.545   9.970   5.326  1.00  0.00           C  
ATOM     71  CD2 DLE A   5       4.816  11.868   4.277  1.00  0.00           C  
ATOM     72  H   DLE A   5       4.759   8.850   1.728  1.00  0.00           H  
ATOM     73  HA  DLE A   5       4.365  11.633   1.552  1.00  0.00           H  
ATOM     74 1HB  DLE A   5       2.880   9.427   2.848  1.00  0.00           H  
ATOM     75 2HB  DLE A   5       2.399  11.056   3.127  1.00  0.00           H  
ATOM     76  HG  DLE A   5       5.065   9.765   3.864  1.00  0.00           H  
ATOM     77 1HD1 DLE A   5       4.247   9.971   6.159  1.00  0.00           H  
ATOM     78 2HD1 DLE A   5       3.175   8.962   5.175  1.00  0.00           H  
ATOM     79 3HD1 DLE A   5       2.711  10.631   5.558  1.00  0.00           H  
ATOM     80 1HD2 DLE A   5       5.511  11.851   5.112  1.00  0.00           H  
ATOM     81 2HD2 DLE A   5       4.002  12.559   4.493  1.00  0.00           H  
ATOM     82 3HD2 DLE A   5       5.346  12.207   3.394  1.00  0.00           H  
ATOM     83  N   DPR A   6       2.029  12.158   0.453  1.00  0.00           N  
ATOM     84  CA  DPR A   6       0.993  12.480  -0.489  1.00  0.00           C  
ATOM     85  C   DPR A   6      -0.167  11.507  -0.346  1.00  0.00           C  
ATOM     86  O   DPR A   6      -0.330  10.912   0.715  1.00  0.00           O  
ATOM     87  CB  DPR A   6       0.584  13.912  -0.088  1.00  0.00           C  
ATOM     88  CG  DPR A   6       1.785  14.465   0.648  1.00  0.00           C  
ATOM     89  CD  DPR A   6       2.381  13.278   1.375  1.00  0.00           C  
ATOM     90  HA  DPR A   6       1.466  12.451  -1.473  1.00  0.00           H  
ATOM     91 1HB  DPR A   6      -0.326  13.884   0.531  1.00  0.00           H  
ATOM     92 2HB  DPR A   6       0.347  14.509  -0.979  1.00  0.00           H  
ATOM     93 1HG  DPR A   6       1.472  15.266   1.336  1.00  0.00           H  
ATOM     94 2HG  DPR A   6       2.488  14.917  -0.066  1.00  0.00           H  
ATOM     95 1HD  DPR A   6       1.927  13.144   2.365  1.00  0.00           H  
ATOM     96 2HD  DPR A   6       3.449  13.480   1.425  1.00  0.00           H  
ATOM     97  N   PRO A   7      -1.021  11.388  -1.375  1.00  0.00           N  
ATOM     98  CA  PRO A   7      -2.208  10.554  -1.468  1.00  0.00           C  
ATOM     99  C   PRO A   7      -1.878   9.059  -1.588  1.00  0.00           C  
ATOM    100  O   PRO A   7      -2.787   8.246  -1.738  1.00  0.00           O  
ATOM    101  CB  PRO A   7      -2.860  11.065  -2.765  1.00  0.00           C  
ATOM    102  CG  PRO A   7      -1.735  11.563  -3.606  1.00  0.00           C  
ATOM    103  CD  PRO A   7      -0.742  12.139  -2.640  1.00  0.00           C  
ATOM    104  HA  PRO A   7      -2.856  10.741  -0.599  1.00  0.00           H  
ATOM    105 1HB  PRO A   7      -3.416  10.249  -3.248  1.00  0.00           H  
ATOM    106 2HB  PRO A   7      -3.595  11.851  -2.529  1.00  0.00           H  
ATOM    107 1HG  PRO A   7      -1.312  10.730  -4.197  1.00  0.00           H  
ATOM    108 2HG  PRO A   7      -2.106  12.303  -4.332  1.00  0.00           H  
ATOM    109 1HD  PRO A   7       0.239  11.894  -3.057  1.00  0.00           H  
ATOM    110 2HD  PRO A   7      -0.895  13.219  -2.515  1.00  0.00           H  
ATOM    111  N   LEU A   8      -0.594   8.702  -1.647  1.00  0.00           N  
ATOM    112  CA  LEU A   8      -0.212   7.322  -1.854  1.00  0.00           C  
ATOM    113  C   LEU A   8      -0.788   6.373  -0.790  1.00  0.00           C  
ATOM    114  O   LEU A   8      -1.053   6.785   0.336  1.00  0.00           O  
ATOM    115  CB  LEU A   8       1.318   7.213  -1.850  1.00  0.00           C  
ATOM    116  CG  LEU A   8       2.091   7.880  -2.997  1.00  0.00           C  
ATOM    117  CD1 LEU A   8       3.581   7.822  -2.640  1.00  0.00           C  
ATOM    118  CD2 LEU A   8       1.816   7.167  -4.327  1.00  0.00           C  
ATOM    119  H   LEU A   8       0.175   9.365  -1.507  1.00  0.00           H  
ATOM    120  HA  LEU A   8      -0.605   7.046  -2.823  1.00  0.00           H  
ATOM    121 1HB  LEU A   8       1.666   7.712  -0.958  1.00  0.00           H  
ATOM    122 2HB  LEU A   8       1.623   6.171  -1.775  1.00  0.00           H  
ATOM    123  HG  LEU A   8       1.803   8.930  -3.074  1.00  0.00           H  
ATOM    124 1HD1 LEU A   8       4.169   8.305  -3.419  1.00  0.00           H  
ATOM    125 2HD1 LEU A   8       3.737   8.341  -1.696  1.00  0.00           H  
ATOM    126 3HD1 LEU A   8       3.903   6.784  -2.536  1.00  0.00           H  
ATOM    127 1HD2 LEU A   8       2.388   7.651  -5.117  1.00  0.00           H  
ATOM    128 2HD2 LEU A   8       2.116   6.121  -4.250  1.00  0.00           H  
ATOM    129 3HD2 LEU A   8       0.761   7.220  -4.576  1.00  0.00           H  
ATOM    130  N   PRO A   9      -1.064   5.103  -1.144  1.00  0.00           N  
ATOM    131  CA  PRO A   9      -1.537   4.078  -0.240  1.00  0.00           C  
ATOM    132  C   PRO A   9      -0.360   3.684   0.646  1.00  0.00           C  
ATOM    133  O   PRO A   9       0.777   4.089   0.401  1.00  0.00           O  
ATOM    134  CB  PRO A   9      -1.949   2.956  -1.208  1.00  0.00           C  
ATOM    135  CG  PRO A   9      -1.035   3.132  -2.402  1.00  0.00           C  
ATOM    136  CD  PRO A   9      -0.847   4.632  -2.532  1.00  0.00           C  
ATOM    137  HA  PRO A   9      -2.385   4.492   0.323  1.00  0.00           H  
ATOM    138 1HB  PRO A   9      -1.819   1.965  -0.763  1.00  0.00           H  
ATOM    139 2HB  PRO A   9      -3.015   3.055  -1.467  1.00  0.00           H  
ATOM    140 1HG  PRO A   9      -0.081   2.606  -2.224  1.00  0.00           H  
ATOM    141 2HG  PRO A   9      -1.483   2.679  -3.299  1.00  0.00           H  
ATOM    142 1HD  PRO A   9       0.171   4.819  -2.876  1.00  0.00           H  
ATOM    143 2HD  PRO A   9      -1.606   5.056  -3.211  1.00  0.00           H  
TER                                                                             
CONECT    1    2    7  132                                                      
CONECT    2    1    3    5    8                                                 
CONECT    3    2    4   15                                                      
CONECT    4    3                                                                
CONECT    5    2    6    9   10                                                 
CONECT    6    5    7   11   12                                                 
CONECT    7    1    6   13   14                                                 
CONECT    8    2                                                                
CONECT    9    5                                                                
CONECT   10    5                                                                
CONECT   11    6                                                                
CONECT   12    6                                                                
CONECT   13    7                                                                
CONECT   14    7                                                                
CONECT   15    3   16   22                                                      
CONECT   16   15   17   19   23                                                 
CONECT   17   16   18   31                                                      
CONECT   18   17                                                                
CONECT   19   16   20   21   24                                                 
CONECT   20   19   25   26   27                                                 
CONECT   21   19   28   29   30                                                 
CONECT   22   15                                                                
CONECT   23   16                                                                
CONECT   24   19                                                                
CONECT   25   20                                                                
CONECT   26   20                                                                
CONECT   27   20                                                                
CONECT   28   21                                                                
CONECT   29   21                                                                
CONECT   30   21                                                                
CONECT   31   17   32   39                                                      
CONECT   32   31   33   35   40                                                 
CONECT   33   32   34   51                                                      
CONECT   34   33                                                                
CONECT   35   32   36   41   42                                                 
CONECT   36   35   37   43   44                                                 
CONECT   37   36   38                                                           
CONECT   38   37   45   46   47                                                 
CONECT   39   31   48   49   50                                                 
CONECT   40   32                                                                
CONECT   41   35                                                                
CONECT   42   35                                                                
CONECT   43   36                                                                
CONECT   44   36                                                                
CONECT   45   38                                                                
CONECT   46   38                                                                
CONECT   47   38                                                                
CONECT   48   39                                                                
CONECT   49   39                                                                
CONECT   50   39                                                                
CONECT   51   33   52   56                                                      
CONECT   52   51   53   55   57                                                 
CONECT   53   52   54   64                                                      
CONECT   54   53                                                                
CONECT   55   52   58   59   60                                                 
CONECT   56   51   61   62   63                                                 
CONECT   57   52                                                                
CONECT   58   55                                                                
CONECT   59   55                                                                
CONECT   60   55                                                                
CONECT   61   56                                                                
CONECT   62   56                                                                
CONECT   63   56                                                                
CONECT   64   53   65   72                                                      
CONECT   65   64   66   68   73                                                 
CONECT   66   65   67   83                                                      
CONECT   67   66                                                                
CONECT   68   65   69   74   75                                                 
CONECT   69   68   70   71   76                                                 
CONECT   70   69   77   78   79                                                 
CONECT   71   69   80   81   82                                                 
CONECT   72   64                                                                
CONECT   73   65                                                                
CONECT   74   68                                                                
CONECT   75   68                                                                
CONECT   76   69                                                                
CONECT   77   70                                                                
CONECT   78   70                                                                
CONECT   79   70                                                                
CONECT   80   71                                                                
CONECT   81   71                                                                
CONECT   82   71                                                                
CONECT   83   66   84   89                                                      
CONECT   84   83   85   87   90                                                 
CONECT   85   84   86   97                                                      
CONECT   86   85                                                                
CONECT   87   84   88   91   92                                                 
CONECT   88   87   89   93   94                                                 
CONECT   89   83   88   95   96                                                 
CONECT   90   84                                                                
CONECT   91   87                                                                
CONECT   92   87                                                                
CONECT   93   88                                                                
CONECT   94   88                                                                
CONECT   95   89                                                                
CONECT   96   89                                                                
CONECT   97   85                                                                
CONECT  132    1                                                                
C6s 0
end_unsatselection_count 0
nme_count 2
nme_count2 2
oversat 0
score -0.945
silent_score -0.945
time 22
total_hbonds -2
