# Supplementary material for: Accurate de novo design of membrane-traversing macrocycles
Source: Cell. 2022 Sep 15;185(19):3520–3532.e26. doi: 10.1016/j.cell.2022.07.019 (PMC9490236; doi:10.1016/j.cell.2022.07.019)
Supplement: Data S2. Amino acid sequences and computational models, related to Figures 1 and 3 [file mmc6.zip › Supplemental_Data_File_2/design_models/9-mers/D9.9.pdb]

LINK         N   PRO A   1                 C   ALA A   9                  1.34  
ATOM      1  N   PRO A   1      -3.625   7.339   2.255  1.00  0.00           N  
ATOM      2  CA  PRO A   1      -4.483   7.426   1.088  1.00  0.00           C  
ATOM      3  C   PRO A   1      -3.689   7.369  -0.208  1.00  0.00           C  
ATOM      4  O   PRO A   1      -3.720   8.304  -1.008  1.00  0.00           O  
ATOM      5  CB  PRO A   1      -5.101   8.814   1.259  1.00  0.00           C  
ATOM      6  CG  PRO A   1      -3.983   9.623   1.894  1.00  0.00           C  
ATOM      7  CD  PRO A   1      -3.261   8.650   2.813  1.00  0.00           C  
ATOM      8  HA  PRO A   1      -5.243   6.631   1.127  1.00  0.00           H  
ATOM      9 1HB  PRO A   1      -5.430   9.214   0.288  1.00  0.00           H  
ATOM     10 2HB  PRO A   1      -5.996   8.750   1.897  1.00  0.00           H  
ATOM     11 1HG  PRO A   1      -3.327  10.029   1.105  1.00  0.00           H  
ATOM     12 2HG  PRO A   1      -4.402  10.487   2.432  1.00  0.00           H  
ATOM     13 1HD  PRO A   1      -2.171   8.804   2.749  1.00  0.00           H  
ATOM     14 2HD  PRO A   1      -3.649   8.781   3.831  1.00  0.00           H  
ATOM     15  N   DVA A   2      -2.971   6.276  -0.435  1.00  0.00           N  
ATOM     16  CA  DVA A   2      -2.169   6.180  -1.647  1.00  0.00           C  
ATOM     17  C   DVA A   2      -0.728   5.747  -1.377  1.00  0.00           C  
ATOM     18  O   DVA A   2      -0.430   4.552  -1.406  1.00  0.00           O  
ATOM     19  CB  DVA A   2      -2.803   5.220  -2.670  1.00  0.00           C  
ATOM     20  CG1 DVA A   2      -1.958   5.211  -3.963  1.00  0.00           C  
ATOM     21  CG2 DVA A   2      -4.230   5.672  -2.979  1.00  0.00           C  
ATOM     22  H   DVA A   2      -2.962   5.542   0.278  1.00  0.00           H  
ATOM     23  HA  DVA A   2      -2.174   7.150  -2.130  1.00  0.00           H  
ATOM     24  HB  DVA A   2      -2.813   4.208  -2.268  1.00  0.00           H  
ATOM     25 1HG1 DVA A   2      -2.413   4.533  -4.680  1.00  0.00           H  
ATOM     26 2HG1 DVA A   2      -0.944   4.884  -3.770  1.00  0.00           H  
ATOM     27 3HG1 DVA A   2      -1.933   6.218  -4.382  1.00  0.00           H  
ATOM     28 1HG2 DVA A   2      -4.674   4.998  -3.708  1.00  0.00           H  
ATOM     29 2HG2 DVA A   2      -4.208   6.686  -3.384  1.00  0.00           H  
ATOM     30 3HG2 DVA A   2      -4.831   5.660  -2.077  1.00  0.00           H  
ATOM     31  N   LEU A   3       0.176   6.695  -1.122  1.00  0.00           N  
ATOM     32  CA  LEU A   3       1.555   6.309  -0.875  1.00  0.00           C  
ATOM     33  C   LEU A   3       1.904   6.498   0.577  1.00  0.00           C  
ATOM     34  O   LEU A   3       1.450   7.474   1.177  1.00  0.00           O  
ATOM     35  CB  LEU A   3       2.539   7.114  -1.720  1.00  0.00           C  
ATOM     36  CG  LEU A   3       2.381   7.023  -3.237  1.00  0.00           C  
ATOM     37  CD1 LEU A   3       3.537   7.753  -3.848  1.00  0.00           C  
ATOM     38  CD2 LEU A   3       2.325   5.563  -3.703  1.00  0.00           C  
ATOM     39  CN  LEU A   3      -0.193   8.110  -1.037  1.00  0.00           C  
ATOM     40  HA  LEU A   3       1.645   5.268  -1.133  1.00  0.00           H  
ATOM     41 1HB  LEU A   3       2.519   8.157  -1.435  1.00  0.00           H  
ATOM     42 2HB  LEU A   3       3.542   6.751  -1.487  1.00  0.00           H  
ATOM     43  HG  LEU A   3       1.467   7.524  -3.547  1.00  0.00           H  
ATOM     44 1HD1 LEU A   3       3.450   7.730  -4.934  1.00  0.00           H  
ATOM     45 2HD1 LEU A   3       3.532   8.788  -3.506  1.00  0.00           H  
ATOM     46 3HD1 LEU A   3       4.470   7.277  -3.548  1.00  0.00           H  
ATOM     47 1HD2 LEU A   3       2.230   5.539  -4.787  1.00  0.00           H  
ATOM     48 2HD2 LEU A   3       3.240   5.050  -3.410  1.00  0.00           H  
ATOM     49 3HD2 LEU A   3       1.474   5.049  -3.276  1.00  0.00           H  
ATOM     50 1HN  LEU A   3       0.576   8.727  -0.599  1.00  0.00           H  
ATOM     51 2HN  LEU A   3      -0.402   8.504  -2.021  1.00  0.00           H  
ATOM     52 3HN  LEU A   3      -1.068   8.214  -0.415  1.00  0.00           H  
ATOM     53  N   DPH A   4       2.681   5.585   1.173  1.00  0.00           N  
ATOM     54  CA  DPH A   4       3.099   5.821   2.546  1.00  0.00           C  
ATOM     55  C   DPH A   4       2.810   4.615   3.430  1.00  0.00           C  
ATOM     56  O   DPH A   4       3.753   4.015   3.945  1.00  0.00           O  
ATOM     57  CB  DPH A   4       4.610   6.069   2.539  1.00  0.00           C  
ATOM     58  CG  DPH A   4       5.032   7.300   1.755  1.00  0.00           C  
ATOM     59  CD1 DPH A   4       4.272   8.466   1.688  1.00  0.00           C  
ATOM     60  CD2 DPH A   4       6.205   7.256   1.034  1.00  0.00           C  
ATOM     61  CE1 DPH A   4       4.681   9.534   0.943  1.00  0.00           C  
ATOM     62  CE2 DPH A   4       6.617   8.330   0.285  1.00  0.00           C  
ATOM     63  CZ  DPH A   4       5.853   9.470   0.238  1.00  0.00           C  
ATOM     64  CN  DPH A   4       3.044   4.318   0.544  1.00  0.00           C  
ATOM     65  HA  DPH A   4       2.579   6.681   2.954  1.00  0.00           H  
ATOM     66 1HB  DPH A   4       5.147   5.213   2.147  1.00  0.00           H  
ATOM     67 2HB  DPH A   4       4.946   6.206   3.568  1.00  0.00           H  
ATOM     68  HD1 DPH A   4       3.339   8.545   2.232  1.00  0.00           H  
ATOM     69  HD2 DPH A   4       6.813   6.351   1.063  1.00  0.00           H  
ATOM     70  HE1 DPH A   4       4.067  10.433   0.908  1.00  0.00           H  
ATOM     71  HE2 DPH A   4       7.548   8.277  -0.278  1.00  0.00           H  
ATOM     72  HZ  DPH A   4       6.179  10.321  -0.358  1.00  0.00           H  
ATOM     73 1HN  DPH A   4       3.701   3.730   1.167  1.00  0.00           H  
ATOM     74 2HN  DPH A   4       3.557   4.487  -0.391  1.00  0.00           H  
ATOM     75 3HN  DPH A   4       2.147   3.732   0.368  1.00  0.00           H  
ATOM     76  N   DPH A   5       1.532   4.245   3.618  1.00  0.00           N  
ATOM     77  CA  DPH A   5       1.208   3.080   4.439  1.00  0.00           C  
ATOM     78  C   DPH A   5       0.252   3.517   5.551  1.00  0.00           C  
ATOM     79  O   DPH A   5      -0.954   3.325   5.387  1.00  0.00           O  
ATOM     80  CB  DPH A   5       0.537   1.987   3.597  1.00  0.00           C  
ATOM     81  CG  DPH A   5       1.361   1.432   2.475  1.00  0.00           C  
ATOM     82  CD1 DPH A   5       2.748   1.319   2.535  1.00  0.00           C  
ATOM     83  CD2 DPH A   5       0.723   1.025   1.326  1.00  0.00           C  
ATOM     84  CE1 DPH A   5       3.457   0.813   1.477  1.00  0.00           C  
ATOM     85  CE2 DPH A   5       1.434   0.519   0.264  1.00  0.00           C  
ATOM     86  CZ  DPH A   5       2.805   0.413   0.341  1.00  0.00           C  
ATOM     87  CN  DPH A   5       0.406   4.862   2.903  1.00  0.00           C  
ATOM     88  HA  DPH A   5       2.113   2.680   4.890  1.00  0.00           H  
ATOM     89 1HB  DPH A   5      -0.397   2.333   3.178  1.00  0.00           H  
ATOM     90 2HB  DPH A   5       0.294   1.156   4.258  1.00  0.00           H  
ATOM     91  HD1 DPH A   5       3.290   1.629   3.421  1.00  0.00           H  
ATOM     92  HD2 DPH A   5      -0.365   1.111   1.261  1.00  0.00           H  
ATOM     93  HE1 DPH A   5       4.543   0.733   1.544  1.00  0.00           H  
ATOM     94  HE2 DPH A   5       0.914   0.202  -0.641  1.00  0.00           H  
ATOM     95  HZ  DPH A   5       3.369   0.013  -0.501  1.00  0.00           H  
ATOM     96 1HN  DPH A   5      -0.549   4.613   3.334  1.00  0.00           H  
ATOM     97 2HN  DPH A   5       0.368   4.511   1.883  1.00  0.00           H  
ATOM     98 3HN  DPH A   5       0.496   5.937   2.907  1.00  0.00           H  
ATOM     99  N   DPR A   6       0.726   4.109   6.662  1.00  0.00           N  
ATOM    100  CA  DPR A   6      -0.088   4.704   7.698  1.00  0.00           C  
ATOM    101  C   DPR A   6      -1.123   3.676   8.104  1.00  0.00           C  
ATOM    102  O   DPR A   6      -0.837   2.483   8.004  1.00  0.00           O  
ATOM    103  CB  DPR A   6       0.919   4.980   8.814  1.00  0.00           C  
ATOM    104  CG  DPR A   6       2.224   5.155   8.084  1.00  0.00           C  
ATOM    105  CD  DPR A   6       2.163   4.163   6.943  1.00  0.00           C  
ATOM    106  HA  DPR A   6      -0.502   5.617   7.279  1.00  0.00           H  
ATOM    107 1HB  DPR A   6       0.936   4.141   9.528  1.00  0.00           H  
ATOM    108 2HB  DPR A   6       0.621   5.876   9.379  1.00  0.00           H  
ATOM    109 1HG  DPR A   6       3.072   4.962   8.762  1.00  0.00           H  
ATOM    110 2HG  DPR A   6       2.329   6.191   7.734  1.00  0.00           H  
ATOM    111 1HD  DPR A   6       2.536   3.173   7.249  1.00  0.00           H  
ATOM    112 2HD  DPR A   6       2.724   4.576   6.121  1.00  0.00           H  
ATOM    113  N   LEU A   7      -2.325   4.068   8.557  1.00  0.00           N  
ATOM    114  CA  LEU A   7      -3.280   2.994   8.836  1.00  0.00           C  
ATOM    115  C   LEU A   7      -4.206   2.896   7.632  1.00  0.00           C  
ATOM    116  O   LEU A   7      -5.419   3.059   7.757  1.00  0.00           O  
ATOM    117  CB  LEU A   7      -4.079   3.266  10.118  1.00  0.00           C  
ATOM    118  CG  LEU A   7      -3.236   3.456  11.425  1.00  0.00           C  
ATOM    119  CD1 LEU A   7      -4.184   3.649  12.579  1.00  0.00           C  
ATOM    120  CD2 LEU A   7      -2.315   2.265  11.642  1.00  0.00           C  
ATOM    121  CN  LEU A   7      -2.764   5.469   8.663  1.00  0.00           C  
ATOM    122  HA  LEU A   7      -2.764   2.041   8.923  1.00  0.00           H  
ATOM    123 1HB  LEU A   7      -4.749   4.109   9.983  1.00  0.00           H  
ATOM    124 2HB  LEU A   7      -4.708   2.392  10.289  1.00  0.00           H  
ATOM    125  HG  LEU A   7      -2.628   4.349  11.352  1.00  0.00           H  
ATOM    126 1HD1 LEU A   7      -3.615   3.804  13.495  1.00  0.00           H  
ATOM    127 2HD1 LEU A   7      -4.808   4.524  12.388  1.00  0.00           H  
ATOM    128 3HD1 LEU A   7      -4.815   2.770  12.686  1.00  0.00           H  
ATOM    129 1HD2 LEU A   7      -1.744   2.419  12.557  1.00  0.00           H  
ATOM    130 2HD2 LEU A   7      -2.906   1.356  11.734  1.00  0.00           H  
ATOM    131 3HD2 LEU A   7      -1.620   2.165  10.812  1.00  0.00           H  
ATOM    132 1HN  LEU A   7      -3.290   5.677   9.579  1.00  0.00           H  
ATOM    133 2HN  LEU A   7      -1.946   6.161   8.641  1.00  0.00           H  
ATOM    134 3HN  LEU A   7      -3.433   5.680   7.838  1.00  0.00           H  
ATOM    135  N   DIL A   8      -3.618   2.655   6.464  1.00  0.00           N  
ATOM    136  CA  DIL A   8      -4.341   2.624   5.202  1.00  0.00           C  
ATOM    137  C   DIL A   8      -4.473   4.063   4.732  1.00  0.00           C  
ATOM    138  O   DIL A   8      -5.537   4.513   4.305  1.00  0.00           O  
ATOM    139  CB  DIL A   8      -3.598   1.782   4.141  1.00  0.00           C  
ATOM    140  CG1 DIL A   8      -3.544   0.307   4.596  1.00  0.00           C  
ATOM    141  CG2 DIL A   8      -4.278   1.937   2.768  1.00  0.00           C  
ATOM    142  CD1 DIL A   8      -2.592  -0.570   3.790  1.00  0.00           C  
ATOM    143  H   DIL A   8      -2.597   2.551   6.431  1.00  0.00           H  
ATOM    144  HA  DIL A   8      -5.336   2.211   5.363  1.00  0.00           H  
ATOM    145  HB  DIL A   8      -2.584   2.130   4.059  1.00  0.00           H  
ATOM    146 1HG1 DIL A   8      -4.545  -0.115   4.528  1.00  0.00           H  
ATOM    147 2HG1 DIL A   8      -3.229   0.278   5.640  1.00  0.00           H  
ATOM    148 1HG2 DIL A   8      -3.747   1.365   2.020  1.00  0.00           H  
ATOM    149 2HG2 DIL A   8      -4.275   2.985   2.466  1.00  0.00           H  
ATOM    150 3HG2 DIL A   8      -5.308   1.585   2.831  1.00  0.00           H  
ATOM    151 1HD1 DIL A   8      -2.617  -1.585   4.187  1.00  0.00           H  
ATOM    152 2HD1 DIL A   8      -1.584  -0.182   3.870  1.00  0.00           H  
ATOM    153 3HD1 DIL A   8      -2.882  -0.595   2.747  1.00  0.00           H  
ATOM    154  N   ALA A   9      -3.351   4.764   4.802  1.00  0.00           N  
ATOM    155  CA  ALA A   9      -3.222   6.140   4.384  1.00  0.00           C  
ATOM    156  C   ALA A   9      -3.214   6.205   2.847  1.00  0.00           C  
ATOM    157  O   ALA A   9      -2.842   5.241   2.177  1.00  0.00           O  
ATOM    158  CB  ALA A   9      -1.970   6.724   5.045  1.00  0.00           C  
ATOM    159  H   ALA A   9      -2.544   4.285   5.175  1.00  0.00           H  
ATOM    160  HA  ALA A   9      -4.098   6.686   4.733  1.00  0.00           H  
ATOM    161 1HB  ALA A   9      -1.810   7.755   4.817  1.00  0.00           H  
ATOM    162 2HB  ALA A   9      -2.092   6.637   6.102  1.00  0.00           H  
ATOM    163 3HB  ALA A   9      -1.107   6.185   4.755  1.00  0.00           H  
TER                                                                             
CONECT    3   15                                                                
CONECT   15    3   16   22                                                      
CONECT   16   15   17   19   23                                                 
CONECT   17   16   18   31                                                      
CONECT   18   17                                                                
CONECT   19   16   20   21   24                                                 
CONECT   20   19   25   26   27                                                 
CONECT   21   19   28   29   30                                                 
CONECT   22   15                                                                
CONECT   23   16                                                                
CONECT   24   19                                                                
CONECT   25   20                                                                
CONECT   26   20                                                                
CONECT   27   20                                                                
CONECT   28   21                                                                
CONECT   29   21                                                                
CONECT   30   21                                                                
CONECT   31   17   32   39                                                      
CONECT   32   31   33   35   40                                                 
CONECT   33   32   34   53                                                      
CONECT   34   33                                                                
CONECT   35   32   36   41   42                                                 
CONECT   36   35   37   38   43                                                 
CONECT   37   36   44   45   46                                                 
CONECT   38   36   47   48   49                                                 
CONECT   39   31   50   51   52                                                 
CONECT   40   32                                                                
CONECT   41   35                                                                
CONECT   42   35                                                                
CONECT   43   36                                                                
CONECT   44   37                                                                
CONECT   45   37                                                                
CONECT   46   37                                                                
CONECT   47   38                                                                
CONECT   48   38                                                                
CONECT   49   38                                                                
CONECT   50   39                                                                
CONECT   51   39                                                                
CONECT   52   39                                                                
CONECT   53   33   54   64                                                      
CONECT   54   53   55   57   65                                                 
CONECT   55   54   56   76                                                      
CONECT   56   55                                                                
CONECT   57   54   58   66   67                                                 
CONECT   58   57   59   60                                                      
CONECT   59   58   61   68                                                      
CONECT   60   58   62   69                                                      
CONECT   61   59   63   70                                                      
CONECT   62   60   63   71                                                      
CONECT   63   61   62   72                                                      
CONECT   64   53   73   74   75                                                 
CONECT   65   54                                                                
CONECT   66   57                                                                
CONECT   67   57                                                                
CONECT   68   59                                                                
CONECT   69   60                                                                
CONECT   70   61                                                                
CONECT   71   62                                                                
CONECT   72   63                                                                
CONECT   73   64                                                                
CONECT   74   64                                                                
CONECT   75   64                                                                
CONECT   76   55   77   87                                                      
CONECT   77   76   78   80   88                                                 
CONECT   78   77   79   99                                                      
CONECT   79   78                                                                
CONECT   80   77   81   89   90                                                 
CONECT   81   80   82   83                                                      
CONECT   82   81   84   91                                                      
CONECT   83   81   85   92                                                      
CONECT   84   82   86   93                                                      
CONECT   85   83   86   94                                                      
CONECT   86   84   85   95                                                      
CONECT   87   76   96   97   98                                                 
CONECT   88   77                                                                
CONECT   89   80                                                                
CONECT   90   80                                                                
CONECT   91   82                                                                
CONECT   92   83                                                                
CONECT   93   84                                                                
CONECT   94   85                                                                
CONECT   95   86                                                                
CONECT   96   87                                                                
CONECT   97   87                                                                
CONECT   98   87                                                                
CONECT   99   78  100  105                                                      
CONECT  100   99  101  103  106                                                 
CONECT  101  100  102  113                                                      
CONECT  102  101                                                                
CONECT  103  100  104  107  108                                                 
CONECT  104  103  105  109  110                                                 
CONECT  105   99  104  111  112                                                 
CONECT  106  100                                                                
CONECT  107  103                                                                
CONECT  108  103                                                                
CONECT  109  104                                                                
CONECT  110  104                                                                
CONECT  111  105                                                                
CONECT  112  105                                                                
CONECT  113  101  114  121                                                      
CONECT  114  113  115  117  122                                                 
CONECT  115  114  116  135                                                      
CONECT  116  115                                                                
CONECT  117  114  118  123  124                                                 
CONECT  118  117  119  120  125                                                 
CONECT  119  118  126  127  128                                                 
CONECT  120  118  129  130  131                                                 
CONECT  121  113  132  133  134                                                 
CONECT  122  114                                                                
CONECT  123  117                                                                
CONECT  124  117                                                                
CONECT  125  118                                                                
CONECT  126  119                                                                
CONECT  127  119                                                                
CONECT  128  119                                                                
CONECT  129  120                                                                
CONECT  130  120                                                                
CONECT  131  120                                                                
CONECT  132  121                                                                
CONECT  133  121                                                                
CONECT  134  121                                                                
CONECT  135  115  136  143                                                      
CONECT  136  135  137  139  144                                                 
CONECT  137  136  138  154                                                      
CONECT  138  137                                                                
CONECT  139  136  140  141  145                                                 
CONECT  140  139  142  146  147                                                 
CONECT  141  139  148  149  150                                                 
CONECT  142  140  151  152  153                                                 
CONECT  143  135                                                                
CONECT  144  136                                                                
CONECT  145  139                                                                
CONECT  146  140                                                                
CONECT  147  140                                                                
CONECT  148  141                                                                
CONECT  149  141                                                                
CONECT  150  141                                                                
CONECT  151  142                                                                
CONECT  152  142                                                                
CONECT  153  142                                                                
CONECT  154  137                                                                
C6s 0
EPSA 86.643
end_unsatselection_count 0
nme_count 4
nme_count2 4
score 6.425
silent_score 6.425
time 74
