# Supplementary material for: Accurate de novo design of membrane-traversing macrocycles
Source: Cell. 2022 Sep 15;185(19):3520–3532.e26. doi: 10.1016/j.cell.2022.07.019 (PMC9490236; doi:10.1016/j.cell.2022.07.019)
Supplement: Data S2. Amino acid sequences and computational models, related to Figures 1 and 3 [file mmc6.zip › Supplemental_Data_File_2/design_models/9-mers/D9.40.pdb]

HEADER                                            19-JAN-20   XXXX              
EXPDTA    THEORETICAL MODEL                                                     
REMARK 220                                                                      
REMARK 220 EXPERIMENTAL DETAILS                                                 
REMARK 220  EXPERIMENT TYPE                : THEORETICAL MODELLING              
REMARK 220  DATE OF DATA COLLECTION        : 19-JAN-20                          
REMARK 220                                                                      
REMARK 220 REMARK: MODEL GENERATED BY ROSETTA                                   
REMARK 220  VERSION 2020.02.post.dev+104.JacobOConnor.ncaacyclicmsd.c8          
LINK         N   DPR A   1                 C   VAL A   9                  1.33  
ATOM      1  N   DPR A   1       6.740   6.338   8.328  1.00  0.00           N  
ATOM      2  CA  DPR A   1       7.730   7.104   9.075  1.00  0.00           C  
ATOM      3  C   DPR A   1       7.979   6.493  10.448  1.00  0.00           C  
ATOM      4  O   DPR A   1       9.034   5.911  10.697  1.00  0.00           O  
ATOM      5  CB  DPR A   1       8.974   7.020   8.185  1.00  0.00           C  
ATOM      6  CG  DPR A   1       8.846   5.702   7.501  1.00  0.00           C  
ATOM      7  CD  DPR A   1       7.374   5.574   7.208  1.00  0.00           C  
ATOM      8  HA  DPR A   1       7.384   8.144   9.172  1.00  0.00           H  
ATOM      9 1HB  DPR A   1       9.883   7.095   8.801  1.00  0.00           H  
ATOM     10 2HB  DPR A   1       8.992   7.866   7.483  1.00  0.00           H  
ATOM     11 1HG  DPR A   1       9.220   4.898   8.152  1.00  0.00           H  
ATOM     12 2HG  DPR A   1       9.462   5.686   6.590  1.00  0.00           H  
ATOM     13 1HD  DPR A   1       7.086   4.513   7.233  1.00  0.00           H  
ATOM     14 2HD  DPR A   1       7.157   6.013   6.223  1.00  0.00           H  
ATOM     15  N   MET A   2       7.000   6.629  11.337  1.00  0.00           N  
ATOM     16  CA  MET A   2       7.134   6.140  12.704  1.00  0.00           C  
ATOM     17  C   MET A   2       7.001   4.624  12.762  1.00  0.00           C  
ATOM     18  O   MET A   2       5.906   4.081  12.615  1.00  0.00           O  
ATOM     19  CB  MET A   2       6.092   6.801  13.605  1.00  0.00           C  
ATOM     20  CG  MET A   2       6.279   8.301  13.787  1.00  0.00           C  
ATOM     21  SD  MET A   2       5.014   9.036  14.842  1.00  0.00           S  
ATOM     22  CE  MET A   2       5.497   8.401  16.444  1.00  0.00           C  
ATOM     23  H   MET A   2       6.142   7.082  11.058  1.00  0.00           H  
ATOM     24  HA  MET A   2       8.128   6.399  13.068  1.00  0.00           H  
ATOM     25 1HB  MET A   2       5.098   6.637  13.192  1.00  0.00           H  
ATOM     26 2HB  MET A   2       6.118   6.339  14.592  1.00  0.00           H  
ATOM     27 1HG  MET A   2       7.254   8.494  14.233  1.00  0.00           H  
ATOM     28 2HG  MET A   2       6.246   8.793  12.815  1.00  0.00           H  
ATOM     29 1HE  MET A   2       4.808   8.768  17.205  1.00  0.00           H  
ATOM     30 2HE  MET A   2       5.472   7.310  16.426  1.00  0.00           H  
ATOM     31 3HE  MET A   2       6.508   8.736  16.679  1.00  0.00           H  
ATOM     32  N   DLE A   3       8.122   3.944  12.977  1.00  0.00           N  
ATOM     33  CA  DLE A   3       8.144   2.487  12.992  1.00  0.00           C  
ATOM     34  C   DLE A   3       9.281   1.944  12.136  1.00  0.00           C  
ATOM     35  O   DLE A   3      10.394   1.740  12.622  1.00  0.00           O  
ATOM     36  CB  DLE A   3       8.288   1.973  14.430  1.00  0.00           C  
ATOM     37  CG  DLE A   3       8.266   0.449  14.598  1.00  0.00           C  
ATOM     38  CD1 DLE A   3       6.853  -0.068  14.363  1.00  0.00           C  
ATOM     39  CD2 DLE A   3       8.758   0.084  15.991  1.00  0.00           C  
ATOM     40  H   DLE A   3       8.982   4.451  13.135  1.00  0.00           H  
ATOM     41  HA  DLE A   3       7.202   2.123  12.583  1.00  0.00           H  
ATOM     42 1HB  DLE A   3       7.476   2.384  15.029  1.00  0.00           H  
ATOM     43 2HB  DLE A   3       9.231   2.338  14.837  1.00  0.00           H  
ATOM     44  HG  DLE A   3       8.917  -0.009  13.852  1.00  0.00           H  
ATOM     45 1HD1 DLE A   3       6.838  -1.152  14.482  1.00  0.00           H  
ATOM     46 2HD1 DLE A   3       6.535   0.190  13.353  1.00  0.00           H  
ATOM     47 3HD1 DLE A   3       6.176   0.385  15.085  1.00  0.00           H  
ATOM     48 1HD2 DLE A   3       8.743  -1.000  16.110  1.00  0.00           H  
ATOM     49 2HD2 DLE A   3       8.107   0.540  16.737  1.00  0.00           H  
ATOM     50 3HD2 DLE A   3       9.776   0.450  16.125  1.00  0.00           H  
ATOM     51  N   PRO A   4       8.995   1.711  10.860  1.00  0.00           N  
ATOM     52  CA  PRO A   4       7.672   1.981  10.309  1.00  0.00           C  
ATOM     53  C   PRO A   4       6.679   0.896  10.706  1.00  0.00           C  
ATOM     54  O   PRO A   4       7.070  -0.185  11.146  1.00  0.00           O  
ATOM     55  CB  PRO A   4       7.924   1.992   8.798  1.00  0.00           C  
ATOM     56  CG  PRO A   4       9.048   1.032   8.607  1.00  0.00           C  
ATOM     57  CD  PRO A   4       9.934   1.250   9.804  1.00  0.00           C  
ATOM     58  HA  PRO A   4       7.329   2.966  10.659  1.00  0.00           H  
ATOM     59 1HB  PRO A   4       7.011   1.693   8.263  1.00  0.00           H  
ATOM     60 2HB  PRO A   4       8.171   3.011   8.466  1.00  0.00           H  
ATOM     61 1HG  PRO A   4       8.662   0.004   8.547  1.00  0.00           H  
ATOM     62 2HG  PRO A   4       9.562   1.234   7.656  1.00  0.00           H  
ATOM     63 1HD  PRO A   4      10.414   0.301  10.084  1.00  0.00           H  
ATOM     64 2HD  PRO A   4      10.691   2.012   9.566  1.00  0.00           H  
ATOM     65  N   DLE A   5       5.394   1.191  10.546  1.00  0.00           N  
ATOM     66  CA  DLE A   5       4.344   0.223  10.841  1.00  0.00           C  
ATOM     67  C   DLE A   5       3.521   0.655  12.049  1.00  0.00           C  
ATOM     68  O   DLE A   5       2.410   0.168  12.260  1.00  0.00           O  
ATOM     69  CB  DLE A   5       3.426   0.050   9.625  1.00  0.00           C  
ATOM     70  CG  DLE A   5       4.104  -0.463   8.348  1.00  0.00           C  
ATOM     71  CD1 DLE A   5       3.108  -0.430   7.196  1.00  0.00           C  
ATOM     72  CD2 DLE A   5       4.624  -1.874   8.580  1.00  0.00           C  
ATOM     73  CN  DLE A   5       5.026   2.508  10.067  1.00  0.00           C  
ATOM     74  HA  DLE A   5       4.810  -0.735  11.068  1.00  0.00           H  
ATOM     75 1HB  DLE A   5       2.969   1.011   9.394  1.00  0.00           H  
ATOM     76 2HB  DLE A   5       2.634  -0.652   9.884  1.00  0.00           H  
ATOM     77  HG  DLE A   5       4.935   0.193   8.089  1.00  0.00           H  
ATOM     78 1HD1 DLE A   5       3.590  -0.794   6.288  1.00  0.00           H  
ATOM     79 2HD1 DLE A   5       2.767   0.593   7.039  1.00  0.00           H  
ATOM     80 3HD1 DLE A   5       2.256  -1.065   7.433  1.00  0.00           H  
ATOM     81 1HD2 DLE A   5       5.107  -2.238   7.673  1.00  0.00           H  
ATOM     82 2HD2 DLE A   5       3.793  -2.530   8.838  1.00  0.00           H  
ATOM     83 3HD2 DLE A   5       5.346  -1.865   9.397  1.00  0.00           H  
ATOM     84 1HN  DLE A   5       3.952   2.615   9.971  1.00  0.00           H  
ATOM     85 2HN  DLE A   5       5.474   2.683   9.100  1.00  0.00           H  
ATOM     86 3HN  DLE A   5       5.394   3.247  10.766  1.00  0.00           H  
ATOM     87  N   LEU A   6       4.073   1.570  12.838  1.00  0.00           N  
ATOM     88  CA  LEU A   6       3.393   2.064  14.029  1.00  0.00           C  
ATOM     89  C   LEU A   6       2.216   2.958  13.661  1.00  0.00           C  
ATOM     90  O   LEU A   6       1.096   2.750  14.127  1.00  0.00           O  
ATOM     91  CB  LEU A   6       4.375   2.840  14.916  1.00  0.00           C  
ATOM     92  CG  LEU A   6       3.863   3.205  16.315  1.00  0.00           C  
ATOM     93  CD1 LEU A   6       3.576   1.931  17.099  1.00  0.00           C  
ATOM     94  CD2 LEU A   6       4.898   4.064  17.027  1.00  0.00           C  
ATOM     95  H   LEU A   6       4.986   1.933  12.606  1.00  0.00           H  
ATOM     96  HA  LEU A   6       3.014   1.211  14.590  1.00  0.00           H  
ATOM     97 1HB  LEU A   6       5.278   2.244  15.039  1.00  0.00           H  
ATOM     98 2HB  LEU A   6       4.643   3.767  14.409  1.00  0.00           H  
ATOM     99  HG  LEU A   6       2.929   3.760  16.228  1.00  0.00           H  
ATOM    100 1HD1 LEU A   6       3.212   2.190  18.093  1.00  0.00           H  
ATOM    101 2HD1 LEU A   6       2.819   1.346  16.577  1.00  0.00           H  
ATOM    102 3HD1 LEU A   6       4.490   1.346  17.189  1.00  0.00           H  
ATOM    103 1HD2 LEU A   6       4.533   4.323  18.021  1.00  0.00           H  
ATOM    104 2HD2 LEU A   6       5.832   3.509  17.117  1.00  0.00           H  
ATOM    105 3HD2 LEU A   6       5.070   4.975  16.454  1.00  0.00           H  
ATOM    106  N   PHE A   7       2.477   3.956  12.822  1.00  0.00           N  
ATOM    107  CA  PHE A   7       1.439   4.883  12.387  1.00  0.00           C  
ATOM    108  C   PHE A   7       1.506   5.117  10.883  1.00  0.00           C  
ATOM    109  O   PHE A   7       1.775   6.230  10.430  1.00  0.00           O  
ATOM    110  CB  PHE A   7       1.572   6.218  13.122  1.00  0.00           C  
ATOM    111  CG  PHE A   7       1.437   6.103  14.614  1.00  0.00           C  
ATOM    112  CD1 PHE A   7       2.521   6.347  15.444  1.00  0.00           C  
ATOM    113  CD2 PHE A   7       0.226   5.751  15.191  1.00  0.00           C  
ATOM    114  CE1 PHE A   7       2.398   6.243  16.817  1.00  0.00           C  
ATOM    115  CE2 PHE A   7       0.099   5.647  16.562  1.00  0.00           C  
ATOM    116  CZ  PHE A   7       1.187   5.892  17.376  1.00  0.00           C  
ATOM    117  H   PHE A   7       3.419   4.074  12.478  1.00  0.00           H  
ATOM    118  HA  PHE A   7       0.466   4.449  12.623  1.00  0.00           H  
ATOM    119 1HB  PHE A   7       2.543   6.659  12.902  1.00  0.00           H  
ATOM    120 2HB  PHE A   7       0.810   6.908  12.764  1.00  0.00           H  
ATOM    121  HD1 PHE A   7       3.478   6.625  15.002  1.00  0.00           H  
ATOM    122  HD2 PHE A   7      -0.633   5.556  14.548  1.00  0.00           H  
ATOM    123  HE1 PHE A   7       3.258   6.437  17.457  1.00  0.00           H  
ATOM    124  HE2 PHE A   7      -0.858   5.369  17.003  1.00  0.00           H  
ATOM    125  HZ  PHE A   7       1.089   5.809  18.457  1.00  0.00           H  
ATOM    126  N   DLE A   8       1.260   4.063  10.113  1.00  0.00           N  
ATOM    127  CA  DLE A   8       1.233   4.165   8.659  1.00  0.00           C  
ATOM    128  C   DLE A   8       2.641   4.281   8.089  1.00  0.00           C  
ATOM    129  O   DLE A   8       3.190   3.313   7.563  1.00  0.00           O  
ATOM    130  CB  DLE A   8       0.529   2.943   8.055  1.00  0.00           C  
ATOM    131  CG  DLE A   8      -0.946   2.770   8.436  1.00  0.00           C  
ATOM    132  CD1 DLE A   8      -1.485   1.489   7.813  1.00  0.00           C  
ATOM    133  CD2 DLE A   8      -1.738   3.981   7.968  1.00  0.00           C  
ATOM    134  CN  DLE A   8       1.013   2.777  10.735  1.00  0.00           C  
ATOM    135  HA  DLE A   8       0.677   5.061   8.386  1.00  0.00           H  
ATOM    136 1HB  DLE A   8       1.060   2.046   8.369  1.00  0.00           H  
ATOM    137 2HB  DLE A   8       0.585   3.012   6.969  1.00  0.00           H  
ATOM    138  HG  DLE A   8      -1.034   2.676   9.519  1.00  0.00           H  
ATOM    139 1HD1 DLE A   8      -2.534   1.366   8.084  1.00  0.00           H  
ATOM    140 2HD1 DLE A   8      -0.913   0.637   8.180  1.00  0.00           H  
ATOM    141 3HD1 DLE A   8      -1.395   1.547   6.729  1.00  0.00           H  
ATOM    142 1HD2 DLE A   8      -2.787   3.858   8.240  1.00  0.00           H  
ATOM    143 2HD2 DLE A   8      -1.652   4.075   6.885  1.00  0.00           H  
ATOM    144 3HD2 DLE A   8      -1.343   4.880   8.442  1.00  0.00           H  
ATOM    145 1HN  DLE A   8       0.649   2.049  10.021  1.00  0.00           H  
ATOM    146 2HN  DLE A   8       0.276   2.886  11.518  1.00  0.00           H  
ATOM    147 3HN  DLE A   8       1.936   2.417  11.168  1.00  0.00           H  
ATOM    148  N   VAL A   9       3.221   5.472   8.197  1.00  0.00           N  
ATOM    149  CA  VAL A   9       4.511   5.754   7.578  1.00  0.00           C  
ATOM    150  C   VAL A   9       5.437   6.482   8.544  1.00  0.00           C  
ATOM    151  O   VAL A   9       4.981   7.161   9.464  1.00  0.00           O  
ATOM    152  CB  VAL A   9       4.320   6.609   6.311  1.00  0.00           C  
ATOM    153  CG1 VAL A   9       3.487   5.859   5.282  1.00  0.00           C  
ATOM    154  CG2 VAL A   9       3.664   7.933   6.674  1.00  0.00           C  
ATOM    155  H   VAL A   9       2.756   6.200   8.720  1.00  0.00           H  
ATOM    156  HA  VAL A   9       4.974   4.808   7.296  1.00  0.00           H  
ATOM    157  HB  VAL A   9       5.295   6.797   5.860  1.00  0.00           H  
ATOM    158 1HG1 VAL A   9       3.363   6.477   4.393  1.00  0.00           H  
ATOM    159 2HG1 VAL A   9       3.993   4.932   5.011  1.00  0.00           H  
ATOM    160 3HG1 VAL A   9       2.509   5.629   5.704  1.00  0.00           H  
ATOM    161 1HG2 VAL A   9       3.533   8.532   5.773  1.00  0.00           H  
ATOM    162 2HG2 VAL A   9       2.692   7.745   7.130  1.00  0.00           H  
ATOM    163 3HG2 VAL A   9       4.297   8.472   7.379  1.00  0.00           H  
TER                                                                             
CONECT    1    2    7  150                                                      
CONECT    2    1    3    5    8                                                 
CONECT    3    2    4   15                                                      
CONECT    4    3                                                                
CONECT    5    2    6    9   10                                                 
CONECT    6    5    7   11   12                                                 
CONECT    7    1    6   13   14                                                 
CONECT    8    2                                                                
CONECT    9    5                                                                
CONECT   10    5                                                                
CONECT   11    6                                                                
CONECT   12    6                                                                
CONECT   13    7                                                                
CONECT   14    7                                                                
CONECT   15    3                                                                
CONECT   17   32                                                                
CONECT   32   17   33   40                                                      
CONECT   33   32   34   36   41                                                 
CONECT   34   33   35   51                                                      
CONECT   35   34                                                                
CONECT   36   33   37   42   43                                                 
CONECT   37   36   38   39   44                                                 
CONECT   38   37   45   46   47                                                 
CONECT   39   37   48   49   50                                                 
CONECT   40   32                                                                
CONECT   41   33                                                                
CONECT   42   36                                                                
CONECT   43   36                                                                
CONECT   44   37                                                                
CONECT   45   38                                                                
CONECT   46   38                                                                
CONECT   47   38                                                                
CONECT   48   39                                                                
CONECT   49   39                                                                
CONECT   50   39                                                                
CONECT   51   34                                                                
CONECT   53   65                                                                
CONECT   65   53   66   73                                                      
CONECT   66   65   67   69   74                                                 
CONECT   67   66   68   87                                                      
CONECT   68   67                                                                
CONECT   69   66   70   75   76                                                 
CONECT   70   69   71   72   77                                                 
CONECT   71   70   78   79   80                                                 
CONECT   72   70   81   82   83                                                 
CONECT   73   65   84   85   86                                                 
CONECT   74   66                                                                
CONECT   75   69                                                                
CONECT   76   69                                                                
CONECT   77   70                                                                
CONECT   78   71                                                                
CONECT   79   71                                                                
CONECT   80   71                                                                
CONECT   81   72                                                                
CONECT   82   72                                                                
CONECT   83   72                                                                
CONECT   84   73                                                                
CONECT   85   73                                                                
CONECT   86   73                                                                
CONECT   87   67                                                                
CONECT  108  126                                                                
CONECT  126  108  127  134                                                      
CONECT  127  126  128  130  135                                                 
CONECT  128  127  129  148                                                      
CONECT  129  128                                                                
CONECT  130  127  131  136  137                                                 
CONECT  131  130  132  133  138                                                 
CONECT  132  131  139  140  141                                                 
CONECT  133  131  142  143  144                                                 
CONECT  134  126  145  146  147                                                 
CONECT  135  127                                                                
CONECT  136  130                                                                
CONECT  137  130                                                                
CONECT  138  131                                                                
CONECT  139  132                                                                
CONECT  140  132                                                                
CONECT  141  132                                                                
CONECT  142  133                                                                
CONECT  143  133                                                                
CONECT  144  133                                                                
CONECT  145  134                                                                
CONECT  146  134                                                                
CONECT  147  134                                                                
CONECT  148  128                                                                
CONECT  150    1                                                                
CIS_PEPTIDE_BOND_COUNT 1
HBOND_COUNT 4
RMSD 0.241
score -3.894
silent_score -3.894
