# Supplementary material for: Accurate de novo design of membrane-traversing macrocycles
Source: Cell. 2022 Sep 15;185(19):3520–3532.e26. doi: 10.1016/j.cell.2022.07.019 (PMC9490236; doi:10.1016/j.cell.2022.07.019)
Supplement: Data S2. Amino acid sequences and computational models, related to Figures 1 and 3 [file mmc6.zip › Supplemental_Data_File_2/design_models/9-mers/D9.1.pdb]

HEADER                                            02-NOV-21   XXXX              
EXPDTA    THEORETICAL MODEL                                                     
REMARK 220                                                                      
REMARK 220 EXPERIMENTAL DETAILS                                                 
REMARK 220  EXPERIMENT TYPE                : THEORETICAL MODELLING              
REMARK 220  DATE OF DATA COLLECTION        : 02-NOV-21                          
REMARK 220                                                                      
REMARK 220 REMARK: MODEL GENERATED BY ROSETTA                                   
REMARK 220  VERSION 2020.37.post.dev+485.gbhardwaj.cycpepcstfix.61f380          
LINK         N   DPR A   1                 C   ILE A   9                  1.33  
HETATM    1  N   DPR A   1       5.789   9.897  -4.249  1.00  0.00           N  
HETATM    2  CA  DPR A   1       6.377   9.880  -2.915  1.00  0.00           C  
HETATM    3  C   DPR A   1       5.637   8.914  -1.999  1.00  0.00           C  
HETATM    4  O   DPR A   1       4.944   8.009  -2.464  1.00  0.00           O  
HETATM    5  CB  DPR A   1       7.814   9.420  -3.178  1.00  0.00           C  
HETATM    6  CG  DPR A   1       8.108   9.907  -4.556  1.00  0.00           C  
HETATM    7  CD  DPR A   1       6.815   9.717  -5.304  1.00  0.00           C  
HETATM    8  HA  DPR A   1       6.359  10.898  -2.499  1.00  0.00           H  
HETATM    9 1HB  DPR A   1       7.882   8.326  -3.089  1.00  0.00           H  
HETATM   10 2HB  DPR A   1       8.490   9.846  -2.422  1.00  0.00           H  
HETATM   11 1HG  DPR A   1       8.939   9.334  -4.993  1.00  0.00           H  
HETATM   12 2HG  DPR A   1       8.429  10.959  -4.526  1.00  0.00           H  
HETATM   13 1HD  DPR A   1       6.783   8.702  -5.728  1.00  0.00           H  
HETATM   14 2HD  DPR A   1       6.736  10.473  -6.099  1.00  0.00           H  
ATOM     15  N   PRO A   2       5.788   9.112  -0.692  1.00  0.00           N  
ATOM     16  CA  PRO A   2       5.182   8.222   0.291  1.00  0.00           C  
ATOM     17  C   PRO A   2       3.708   8.545   0.491  1.00  0.00           C  
ATOM     18  O   PRO A   2       3.310   9.050   1.539  1.00  0.00           O  
ATOM     19  CB  PRO A   2       5.998   8.502   1.558  1.00  0.00           C  
ATOM     20  CG  PRO A   2       6.381   9.938   1.434  1.00  0.00           C  
ATOM     21  CD  PRO A   2       6.671  10.124  -0.033  1.00  0.00           C  
ATOM     22  HA  PRO A   2       5.310   7.180  -0.037  1.00  0.00           H  
ATOM     23 1HB  PRO A   2       5.389   8.298   2.449  1.00  0.00           H  
ATOM     24 2HB  PRO A   2       6.867   7.831   1.601  1.00  0.00           H  
ATOM     25 1HG  PRO A   2       5.565  10.583   1.791  1.00  0.00           H  
ATOM     26 2HG  PRO A   2       7.255  10.151   2.068  1.00  0.00           H  
ATOM     27 1HD  PRO A   2       6.393  11.145  -0.333  1.00  0.00           H  
ATOM     28 2HD  PRO A   2       7.737   9.938  -0.224  1.00  0.00           H  
HETATM   29  N   AIB A   3       2.900   8.248  -0.521  1.00  0.00           N  
HETATM   30  CA  AIB A   3       1.472   8.542  -0.474  1.00  0.00           C  
HETATM   31  C   AIB A   3       1.223  10.030  -0.266  1.00  0.00           C  
HETATM   32  O   AIB A   3       0.536  10.428   0.675  1.00  0.00           O  
HETATM   33  CB1 AIB A   3       0.845   7.757   0.686  1.00  0.00           C  
HETATM   34  CB2 AIB A   3       0.834   8.105  -1.800  1.00  0.00           C  
HETATM   35  H   AIB A   3       3.285   7.807  -1.345  1.00  0.00           H  
HETATM   36 1HB1 AIB A   3       1.325   8.001   1.617  1.00  0.00           H  
HETATM   37 2HB1 AIB A   3      -0.211   7.986   0.782  1.00  0.00           H  
HETATM   38 3HB1 AIB A   3       0.955   6.690   0.528  1.00  0.00           H  
HETATM   39 1HB2 AIB A   3       1.013   7.060  -1.984  1.00  0.00           H  
HETATM   40 2HB2 AIB A   3      -0.238   8.266  -1.786  1.00  0.00           H  
HETATM   41 3HB2 AIB A   3       1.257   8.661  -2.629  1.00  0.00           H  
ATOM     42  N   LEU A   4       1.785  10.849  -1.149  1.00  0.00           N  
ATOM     43  CA  LEU A   4       1.586  12.291  -1.090  1.00  0.00           C  
ATOM     44  C   LEU A   4       0.292  12.698  -1.785  1.00  0.00           C  
ATOM     45  O   LEU A   4       0.305  13.132  -2.938  1.00  0.00           O  
ATOM     46  CB  LEU A   4       2.773  13.015  -1.738  1.00  0.00           C  
ATOM     47  CG  LEU A   4       4.147  12.724  -1.121  1.00  0.00           C  
ATOM     48  CD1 LEU A   4       5.220  13.484  -1.890  1.00  0.00           C  
ATOM     49  CD2 LEU A   4       4.139  13.124   0.347  1.00  0.00           C  
ATOM     50  H   LEU A   4       2.365  10.463  -1.880  1.00  0.00           H  
ATOM     51  HA  LEU A   4       1.521  12.588  -0.044  1.00  0.00           H  
ATOM     52 1HB  LEU A   4       2.817  12.737  -2.790  1.00  0.00           H  
ATOM     53 2HB  LEU A   4       2.601  14.089  -1.675  1.00  0.00           H  
ATOM     54  HG  LEU A   4       4.366  11.660  -1.206  1.00  0.00           H  
ATOM     55 1HD1 LEU A   4       6.196  13.277  -1.451  1.00  0.00           H  
ATOM     56 2HD1 LEU A   4       5.216  13.165  -2.932  1.00  0.00           H  
ATOM     57 3HD1 LEU A   4       5.017  14.553  -1.836  1.00  0.00           H  
ATOM     58 1HD2 LEU A   4       5.116  12.917   0.786  1.00  0.00           H  
ATOM     59 2HD2 LEU A   4       3.921  14.189   0.433  1.00  0.00           H  
ATOM     60 3HD2 LEU A   4       3.375  12.553   0.875  1.00  0.00           H  
HETATM   61  N   AIB A   5      -0.823  12.556  -1.078  1.00  0.00           N  
HETATM   62  CA  AIB A   5      -2.141  12.761  -1.669  1.00  0.00           C  
HETATM   63  C   AIB A   5      -2.432  11.715  -2.740  1.00  0.00           C  
HETATM   64  O   AIB A   5      -3.270  10.834  -2.549  1.00  0.00           O  
HETATM   65  CB1 AIB A   5      -2.185  14.159  -2.301  1.00  0.00           C  
HETATM   66  CB2 AIB A   5      -3.199  12.659  -0.562  1.00  0.00           C  
HETATM   67  H   AIB A   5      -0.756  12.298  -0.103  1.00  0.00           H  
HETATM   68 1HB1 AIB A   5      -1.405  14.273  -3.033  1.00  0.00           H  
HETATM   69 2HB1 AIB A   5      -3.136  14.331  -2.793  1.00  0.00           H  
HETATM   70 3HB1 AIB A   5      -2.041  14.924  -1.547  1.00  0.00           H  
HETATM   71 1HB2 AIB A   5      -3.006  13.373   0.219  1.00  0.00           H  
HETATM   72 2HB2 AIB A   5      -4.191  12.852  -0.956  1.00  0.00           H  
HETATM   73 3HB2 AIB A   5      -3.191  11.672  -0.115  1.00  0.00           H  
ATOM     74  N   VAL A   6      -1.735  11.819  -3.866  1.00  0.00           N  
ATOM     75  CA  VAL A   6      -1.996  10.955  -5.011  1.00  0.00           C  
ATOM     76  C   VAL A   6      -1.049   9.760  -5.025  1.00  0.00           C  
ATOM     77  O   VAL A   6       0.167   9.922  -5.109  1.00  0.00           O  
ATOM     78  CB  VAL A   6      -1.841  11.746  -6.322  1.00  0.00           C  
ATOM     79  CG1 VAL A   6      -2.056  10.836  -7.522  1.00  0.00           C  
ATOM     80  CG2 VAL A   6      -2.821  12.909  -6.344  1.00  0.00           C  
ATOM     81  H   VAL A   6      -1.007  12.516  -3.931  1.00  0.00           H  
ATOM     82  HA  VAL A   6      -3.021  10.588  -4.941  1.00  0.00           H  
ATOM     83  HB  VAL A   6      -0.821  12.127  -6.388  1.00  0.00           H  
ATOM     84 1HG1 VAL A   6      -1.943  11.411  -8.441  1.00  0.00           H  
ATOM     85 2HG1 VAL A   6      -1.321  10.031  -7.506  1.00  0.00           H  
ATOM     86 3HG1 VAL A   6      -3.060  10.413  -7.481  1.00  0.00           H  
ATOM     87 1HG2 VAL A   6      -2.705  13.465  -7.275  1.00  0.00           H  
ATOM     88 2HG2 VAL A   6      -3.840  12.528  -6.274  1.00  0.00           H  
ATOM     89 3HG2 VAL A   6      -2.621  13.570  -5.501  1.00  0.00           H  
ATOM     90  N   PRO A   7      -1.616   8.562  -4.945  1.00  0.00           N  
ATOM     91  CA  PRO A   7      -0.830   7.335  -5.016  1.00  0.00           C  
ATOM     92  C   PRO A   7       0.049   7.317  -6.258  1.00  0.00           C  
ATOM     93  O   PRO A   7      -0.387   7.696  -7.346  1.00  0.00           O  
ATOM     94  CB  PRO A   7      -1.901   6.241  -5.066  1.00  0.00           C  
ATOM     95  CG  PRO A   7      -3.061   6.831  -4.340  1.00  0.00           C  
ATOM     96  CD  PRO A   7      -3.064   8.279  -4.752  1.00  0.00           C  
ATOM     97  HA  PRO A   7      -0.217   7.247  -4.107  1.00  0.00           H  
ATOM     98 1HB  PRO A   7      -2.135   5.991  -6.112  1.00  0.00           H  
ATOM     99 2HB  PRO A   7      -1.523   5.323  -4.593  1.00  0.00           H  
ATOM    100 1HG  PRO A   7      -3.989   6.309  -4.618  1.00  0.00           H  
ATOM    101 2HG  PRO A   7      -2.936   6.700  -3.255  1.00  0.00           H  
ATOM    102 1HD  PRO A   7      -3.632   8.393  -5.687  1.00  0.00           H  
ATOM    103 2HD  PRO A   7      -3.508   8.888  -3.951  1.00  0.00           H  
HETATM  104  N   DLE A   8       1.290   6.871  -6.094  1.00  0.00           N  
HETATM  105  CA  DLE A   8       2.266   6.906  -7.176  1.00  0.00           C  
HETATM  106  C   DLE A   8       3.384   7.897  -6.874  1.00  0.00           C  
HETATM  107  O   DLE A   8       4.526   7.705  -7.293  1.00  0.00           O  
HETATM  108  CB  DLE A   8       2.857   5.509  -7.401  1.00  0.00           C  
HETATM  109  CG  DLE A   8       1.849   4.412  -7.768  1.00  0.00           C  
HETATM  110  CD1 DLE A   8       2.535   3.053  -7.711  1.00  0.00           C  
HETATM  111  CD2 DLE A   8       1.285   4.682  -9.154  1.00  0.00           C  
HETATM  112  CN  DLE A   8       1.684   6.337  -4.806  1.00  0.00           C  
HETATM  113  HA  DLE A   8       1.761   7.226  -8.088  1.00  0.00           H  
HETATM  114 1HB  DLE A   8       3.369   5.198  -6.493  1.00  0.00           H  
HETATM  115 2HB  DLE A   8       3.590   5.567  -8.206  1.00  0.00           H  
HETATM  116  HG  DLE A   8       1.037   4.406  -7.040  1.00  0.00           H  
HETATM  117 1HD1 DLE A   8       1.819   2.273  -7.971  1.00  0.00           H  
HETATM  118 2HD1 DLE A   8       2.911   2.877  -6.703  1.00  0.00           H  
HETATM  119 3HD1 DLE A   8       3.364   3.034  -8.417  1.00  0.00           H  
HETATM  120 1HD2 DLE A   8       0.569   3.903  -9.415  1.00  0.00           H  
HETATM  121 2HD2 DLE A   8       2.097   4.687  -9.883  1.00  0.00           H  
HETATM  122 3HD2 DLE A   8       0.786   5.651  -9.162  1.00  0.00           H  
HETATM  123 1HN  DLE A   8       2.642   5.834  -4.855  1.00  0.00           H  
HETATM  124 2HN  DLE A   8       0.944   5.630  -4.461  1.00  0.00           H  
HETATM  125 3HN  DLE A   8       1.749   7.152  -4.097  1.00  0.00           H  
ATOM    126  N   ILE A   9       3.052   8.956  -6.145  1.00  0.00           N  
ATOM    127  CA  ILE A   9       4.000  10.032  -5.879  1.00  0.00           C  
ATOM    128  C   ILE A   9       4.477  10.002  -4.433  1.00  0.00           C  
ATOM    129  O   ILE A   9       3.673  10.073  -3.503  1.00  0.00           O  
ATOM    130  CB  ILE A   9       3.374  11.404  -6.185  1.00  0.00           C  
ATOM    131  CG1 ILE A   9       2.917  11.469  -7.645  1.00  0.00           C  
ATOM    132  CG2 ILE A   9       4.363  12.520  -5.883  1.00  0.00           C  
ATOM    133  CD1 ILE A   9       2.024  12.649  -7.953  1.00  0.00           C  
ATOM    134  H   ILE A   9       2.118   9.018  -5.766  1.00  0.00           H  
ATOM    135  HA  ILE A   9       4.866   9.896  -6.528  1.00  0.00           H  
ATOM    136  HB  ILE A   9       2.485  11.543  -5.570  1.00  0.00           H  
ATOM    137 1HG1 ILE A   9       3.789  11.522  -8.296  1.00  0.00           H  
ATOM    138 2HG1 ILE A   9       2.375  10.558  -7.898  1.00  0.00           H  
ATOM    139 1HG2 ILE A   9       3.904  13.483  -6.105  1.00  0.00           H  
ATOM    140 2HG2 ILE A   9       4.640  12.484  -4.830  1.00  0.00           H  
ATOM    141 3HG2 ILE A   9       5.254  12.392  -6.497  1.00  0.00           H  
ATOM    142 1HD1 ILE A   9       1.742  12.627  -9.006  1.00  0.00           H  
ATOM    143 2HD1 ILE A   9       1.127  12.598  -7.336  1.00  0.00           H  
ATOM    144 3HD1 ILE A   9       2.558  13.575  -7.741  1.00  0.00           H  
TER                                                                             
CONECT    1    2    7  128                                                      
CONECT    2    1    3    5    8                                                 
CONECT    3    2    4   15                                                      
CONECT    4    3                                                                
CONECT    5    2    6    9   10                                                 
CONECT    6    5    7   11   12                                                 
CONECT    7    1    6   13   14                                                 
CONECT    8    2                                                                
CONECT    9    5                                                                
CONECT   10    5                                                                
CONECT   11    6                                                                
CONECT   12    6                                                                
CONECT   13    7                                                                
CONECT   14    7                                                                
CONECT   15    3                                                                
CONECT   17   29                                                                
CONECT   29   17   30   35                                                      
CONECT   30   29   31   33   34                                                 
CONECT   31   30   32   42                                                      
CONECT   32   31                                                                
CONECT   33   30   36   37   38                                                 
CONECT   34   30   39   40   41                                                 
CONECT   35   29                                                                
CONECT   36   33                                                                
CONECT   37   33                                                                
CONECT   38   33                                                                
CONECT   39   34                                                                
CONECT   40   34                                                                
CONECT   41   34                                                                
CONECT   42   31                                                                
CONECT   44   61                                                                
CONECT   61   44   62   67                                                      
CONECT   62   61   63   65   66                                                 
CONECT   63   62   64   74                                                      
CONECT   64   63                                                                
CONECT   65   62   68   69   70                                                 
CONECT   66   62   71   72   73                                                 
CONECT   67   61                                                                
CONECT   68   65                                                                
CONECT   69   65                                                                
CONECT   70   65                                                                
CONECT   71   66                                                                
CONECT   72   66                                                                
CONECT   73   66                                                                
CONECT   74   63                                                                
CONECT   92  104                                                                
CONECT  104   92  105  112                                                      
CONECT  105  104  106  108  113                                                 
CONECT  106  105  107  126                                                      
CONECT  107  106                                                                
CONECT  108  105  109  114  115                                                 
CONECT  109  108  110  111  116                                                 
CONECT  110  109  117  118  119                                                 
CONECT  111  109  120  121  122                                                 
CONECT  112  104  123  124  125                                                 
CONECT  113  105                                                                
CONECT  114  108                                                                
CONECT  115  108                                                                
CONECT  116  109                                                                
CONECT  117  110                                                                
CONECT  118  110                                                                
CONECT  119  110                                                                
CONECT  120  111                                                                
CONECT  121  111                                                                
CONECT  122  111                                                                
CONECT  123  112                                                                
CONECT  124  112                                                                
CONECT  125  112                                                                
CONECT  126  106                                                                
CONECT  128    1                                                                
