# Supplementary material for: Accurate de novo design of membrane-traversing macrocycles
Source: Cell. 2022 Sep 15;185(19):3520–3532.e26. doi: 10.1016/j.cell.2022.07.019 (PMC9490236; doi:10.1016/j.cell.2022.07.019)
Supplement: Data S2. Amino acid sequences and computational models, related to Figures 1 and 3 [file mmc6.zip › Supplemental_Data_File_2/design_models/9-mers/D9.35.pdb]

ATOM      1  N   DPR A   1      -2.405   3.680  -2.248  1.00  0.00           N  
ATOM      2  CA  DPR A   1      -2.062   3.300  -3.594  1.00  0.00           C  
ATOM      3  C   DPR A   1      -2.573   1.889  -3.832  1.00  0.00           C  
ATOM      4  O   DPR A   1      -3.523   1.682  -4.586  1.00  0.00           O  
ATOM      5  CB  DPR A   1      -2.787   4.337  -4.457  1.00  0.00           C  
ATOM      6  CG  DPR A   1      -3.955   4.750  -3.628  1.00  0.00           C  
ATOM      7  CD  DPR A   1      -3.429   4.758  -2.218  1.00  0.00           C  
ATOM      8  HA  DPR A   1      -0.977   3.368  -3.740  1.00  0.00           H  
ATOM      9 1HB  DPR A   1      -3.083   3.887  -5.417  1.00  0.00           H  
ATOM     10 2HB  DPR A   1      -2.111   5.173  -4.689  1.00  0.00           H  
ATOM     11 1HG  DPR A   1      -4.788   4.045  -3.766  1.00  0.00           H  
ATOM     12 2HG  DPR A   1      -4.319   5.737  -3.950  1.00  0.00           H  
ATOM     13 1HD  DPR A   1      -4.246   4.525  -1.520  1.00  0.00           H  
ATOM     14 2HD  DPR A   1      -2.995   5.744  -1.993  1.00  0.00           H  
ATOM     15  N   DVA A   2      -1.938   0.939  -3.188  1.00  0.00           N  
ATOM     16  CA  DVA A   2      -2.365  -0.439  -3.222  1.00  0.00           C  
ATOM     17  C   DVA A   2      -1.236  -1.299  -3.746  1.00  0.00           C  
ATOM     18  O   DVA A   2      -0.078  -0.867  -3.772  1.00  0.00           O  
ATOM     19  CB  DVA A   2      -2.779  -0.916  -1.818  1.00  0.00           C  
ATOM     20  CG1 DVA A   2      -3.928  -0.072  -1.286  1.00  0.00           C  
ATOM     21  CG2 DVA A   2      -1.586  -0.857  -0.877  1.00  0.00           C  
ATOM     22  H   DVA A   2      -1.133   1.204  -2.628  1.00  0.00           H  
ATOM     23  HA  DVA A   2      -3.223  -0.512  -3.891  1.00  0.00           H  
ATOM     24  HB  DVA A   2      -3.140  -1.943  -1.885  1.00  0.00           H  
ATOM     25 1HG1 DVA A   2      -4.208  -0.424  -0.292  1.00  0.00           H  
ATOM     26 2HG1 DVA A   2      -4.783  -0.158  -1.955  1.00  0.00           H  
ATOM     27 3HG1 DVA A   2      -3.616   0.970  -1.226  1.00  0.00           H  
ATOM     28 1HG2 DVA A   2      -1.886  -1.197   0.114  1.00  0.00           H  
ATOM     29 2HG2 DVA A   2      -1.222   0.169  -0.814  1.00  0.00           H  
ATOM     30 3HG2 DVA A   2      -0.792  -1.501  -1.256  1.00  0.00           H  
ATOM     31  N   DPR A   3      -1.526  -2.506  -4.202  1.00  0.00           N  
ATOM     32  CA  DPR A   3      -0.531  -3.377  -4.736  1.00  0.00           C  
ATOM     33  C   DPR A   3       0.514  -3.547  -3.664  1.00  0.00           C  
ATOM     34  O   DPR A   3       0.229  -3.361  -2.481  1.00  0.00           O  
ATOM     35  CB  DPR A   3      -1.292  -4.673  -5.029  1.00  0.00           C  
ATOM     36  CG  DPR A   3      -2.696  -4.228  -5.258  1.00  0.00           C  
ATOM     37  CD  DPR A   3      -2.892  -3.093  -4.289  1.00  0.00           C  
ATOM     38  HA  DPR A   3      -0.114  -2.918  -5.646  1.00  0.00           H  
ATOM     39 1HB  DPR A   3      -1.197  -5.366  -4.180  1.00  0.00           H  
ATOM     40 2HB  DPR A   3      -0.856  -5.176  -5.905  1.00  0.00           H  
ATOM     41 1HG  DPR A   3      -3.392  -5.061  -5.080  1.00  0.00           H  
ATOM     42 2HG  DPR A   3      -2.831  -3.920  -6.305  1.00  0.00           H  
ATOM     43 1HD  DPR A   3      -3.229  -3.490  -3.321  1.00  0.00           H  
ATOM     44 2HD  DPR A   3      -3.629  -2.385  -4.697  1.00  0.00           H  
ATOM     45  N   PRO A   4       1.710  -3.918  -4.075  1.00  0.00           N  
ATOM     46  CA  PRO A   4       2.899  -4.182  -3.288  1.00  0.00           C  
ATOM     47  C   PRO A   4       3.219  -3.000  -2.380  1.00  0.00           C  
ATOM     48  O   PRO A   4       4.058  -3.121  -1.493  1.00  0.00           O  
ATOM     49  CB  PRO A   4       3.979  -4.389  -4.355  1.00  0.00           C  
ATOM     50  CG  PRO A   4       3.235  -4.925  -5.529  1.00  0.00           C  
ATOM     51  CD  PRO A   4       1.931  -4.173  -5.521  1.00  0.00           C  
ATOM     52  HA  PRO A   4       2.760  -5.104  -2.702  1.00  0.00           H  
ATOM     53 1HB  PRO A   4       4.485  -3.436  -4.568  1.00  0.00           H  
ATOM     54 2HB  PRO A   4       4.747  -5.084  -3.983  1.00  0.00           H  
ATOM     55 1HG  PRO A   4       3.812  -4.762  -6.451  1.00  0.00           H  
ATOM     56 2HG  PRO A   4       3.097  -6.012  -5.428  1.00  0.00           H  
ATOM     57 1HD  PRO A   4       2.044  -3.235  -6.085  1.00  0.00           H  
ATOM     58 2HD  PRO A   4       1.142  -4.799  -5.964  1.00  0.00           H  
ATOM     59  N   ALA A   5       2.594  -1.837  -2.606  1.00  0.00           N  
ATOM     60  CA  ALA A   5       2.894  -0.711  -1.755  1.00  0.00           C  
ATOM     61  C   ALA A   5       2.538  -1.096  -0.337  1.00  0.00           C  
ATOM     62  O   ALA A   5       3.155  -0.625   0.634  1.00  0.00           O  
ATOM     63  CB  ALA A   5       2.136   0.533  -2.196  1.00  0.00           C  
ATOM     64  H   ALA A   5       1.880  -1.699  -3.321  1.00  0.00           H  
ATOM     65  HA  ALA A   5       3.952  -0.472  -1.805  1.00  0.00           H  
ATOM     66 1HB  ALA A   5       2.362   1.356  -1.519  1.00  0.00           H  
ATOM     67 2HB  ALA A   5       2.437   0.803  -3.208  1.00  0.00           H  
ATOM     68 3HB  ALA A   5       1.066   0.332  -2.177  1.00  0.00           H  
ATOM     69  N   DVA A   6       1.522  -1.943  -0.187  1.00  0.00           N  
ATOM     70  CA  DVA A   6       1.221  -2.346   1.156  1.00  0.00           C  
ATOM     71  C   DVA A   6       0.455  -1.306   1.952  1.00  0.00           C  
ATOM     72  O   DVA A   6      -0.770  -1.348   2.102  1.00  0.00           O  
ATOM     73  CB  DVA A   6       0.407  -3.652   1.124  1.00  0.00           C  
ATOM     74  CG1 DVA A   6       0.085  -4.114   2.537  1.00  0.00           C  
ATOM     75  CG2 DVA A   6       1.177  -4.724   0.368  1.00  0.00           C  
ATOM     76  H   DVA A   6       1.027  -2.340  -0.993  1.00  0.00           H  
ATOM     77  HA  DVA A   6       2.163  -2.533   1.665  1.00  0.00           H  
ATOM     78  HB  DVA A   6      -0.543  -3.465   0.623  1.00  0.00           H  
ATOM     79 1HG1 DVA A   6      -0.492  -5.039   2.495  1.00  0.00           H  
ATOM     80 2HG1 DVA A   6      -0.498  -3.347   3.047  1.00  0.00           H  
ATOM     81 3HG1 DVA A   6       1.012  -4.290   3.082  1.00  0.00           H  
ATOM     82 1HG2 DVA A   6       0.594  -5.645   0.349  1.00  0.00           H  
ATOM     83 2HG2 DVA A   6       2.129  -4.907   0.866  1.00  0.00           H  
ATOM     84 3HG2 DVA A   6       1.360  -4.389  -0.653  1.00  0.00           H  
ATOM     85  N   PHE A   7       1.253  -0.459   2.571  1.00  0.00           N  
ATOM     86  CA  PHE A   7       0.859   0.603   3.481  1.00  0.00           C  
ATOM     87  C   PHE A   7       0.769   2.016   2.879  1.00  0.00           C  
ATOM     88  O   PHE A   7       1.327   2.289   1.815  1.00  0.00           O  
ATOM     89  CB  PHE A   7       1.840   0.631   4.655  1.00  0.00           C  
ATOM     90  CG  PHE A   7       1.764  -0.583   5.537  1.00  0.00           C  
ATOM     91  CD1 PHE A   7       2.588  -1.675   5.310  1.00  0.00           C  
ATOM     92  CD2 PHE A   7       0.868  -0.636   6.593  1.00  0.00           C  
ATOM     93  CE1 PHE A   7       2.519  -2.793   6.120  1.00  0.00           C  
ATOM     94  CE2 PHE A   7       0.797  -1.751   7.405  1.00  0.00           C  
ATOM     95  CZ  PHE A   7       1.624  -2.831   7.168  1.00  0.00           C  
ATOM     96  H   PHE A   7       2.237  -0.564   2.306  1.00  0.00           H  
ATOM     97  HA  PHE A   7      -0.119   0.333   3.852  1.00  0.00           H  
ATOM     98 1HB  PHE A   7       2.858   0.713   4.277  1.00  0.00           H  
ATOM     99 2HB  PHE A   7       1.647   1.509   5.269  1.00  0.00           H  
ATOM    100  HD1 PHE A   7       3.297  -1.644   4.482  1.00  0.00           H  
ATOM    101  HD2 PHE A   7       0.214   0.216   6.781  1.00  0.00           H  
ATOM    102  HE1 PHE A   7       3.173  -3.644   5.931  1.00  0.00           H  
ATOM    103  HE2 PHE A   7       0.089  -1.780   8.233  1.00  0.00           H  
ATOM    104  HZ  PHE A   7       1.568  -3.712   7.806  1.00  0.00           H  
ATOM    105  N   DPH A   8       0.063   2.941   3.570  1.00  0.00           N  
ATOM    106  CA  DPH A   8       0.018   4.332   3.050  1.00  0.00           C  
ATOM    107  C   DPH A   8      -1.198   4.449   2.146  1.00  0.00           C  
ATOM    108  O   DPH A   8      -2.170   5.171   2.419  1.00  0.00           O  
ATOM    109  CB  DPH A   8      -0.066   5.360   4.180  1.00  0.00           C  
ATOM    110  CG  DPH A   8       1.161   5.412   5.045  1.00  0.00           C  
ATOM    111  CD1 DPH A   8       2.341   4.808   4.637  1.00  0.00           C  
ATOM    112  CD2 DPH A   8       1.138   6.064   6.269  1.00  0.00           C  
ATOM    113  CE1 DPH A   8       3.471   4.855   5.432  1.00  0.00           C  
ATOM    114  CE2 DPH A   8       2.265   6.111   7.066  1.00  0.00           C  
ATOM    115  CZ  DPH A   8       3.433   5.506   6.646  1.00  0.00           C  
ATOM    116  CN  DPH A   8      -0.749   2.481   4.731  1.00  0.00           C  
ATOM    117  HA  DPH A   8       0.915   4.487   2.433  1.00  0.00           H  
ATOM    118 1HB  DPH A   8      -0.921   5.133   4.816  1.00  0.00           H  
ATOM    119 2HB  DPH A   8      -0.227   6.352   3.759  1.00  0.00           H  
ATOM    120  HD1 DPH A   8       2.371   4.292   3.676  1.00  0.00           H  
ATOM    121  HD2 DPH A   8       0.216   6.542   6.600  1.00  0.00           H  
ATOM    122  HE1 DPH A   8       4.391   4.377   5.098  1.00  0.00           H  
ATOM    123  HE2 DPH A   8       2.234   6.627   8.026  1.00  0.00           H  
ATOM    124  HZ  DPH A   8       4.323   5.544   7.273  1.00  0.00           H  
ATOM    125 1HN  DPH A   8      -1.377   3.250   5.167  1.00  0.00           H  
ATOM    126 2HN  DPH A   8      -0.115   2.094   5.515  1.00  0.00           H  
ATOM    127 3HN  DPH A   8      -1.418   1.691   4.396  1.00  0.00           H  
ATOM    128  N   DAL A   9      -1.158   3.681   1.076  1.00  0.00           N  
ATOM    129  CA  DAL A   9      -2.265   3.618   0.153  1.00  0.00           C  
ATOM    130  C   DAL A   9      -1.812   3.130  -1.195  1.00  0.00           C  
ATOM    131  O   DAL A   9      -0.938   2.268  -1.292  1.00  0.00           O  
ATOM    132  CB  DAL A   9      -3.364   2.720   0.699  1.00  0.00           C  
ATOM    133  H   DAL A   9      -0.335   3.124   0.896  1.00  0.00           H  
ATOM    134  HA  DAL A   9      -2.667   4.622   0.037  1.00  0.00           H  
ATOM    135 1HB  DAL A   9      -4.189   2.680  -0.012  1.00  0.00           H  
ATOM    136 2HB  DAL A   9      -3.722   3.118   1.649  1.00  0.00           H  
ATOM    137 3HB  DAL A   9      -2.970   1.716   0.853  1.00  0.00           H  
