# Supplementary material for: Accurate de novo design of membrane-traversing macrocycles
Source: Cell. 2022 Sep 15;185(19):3520–3532.e26. doi: 10.1016/j.cell.2022.07.019 (PMC9490236; doi:10.1016/j.cell.2022.07.019)
Supplement: Data S2. Amino acid sequences and computational models, related to Figures 1 and 3 [file mmc6.zip › Supplemental_Data_File_2/design_models/9-mers/D9.10.pdb]

HEADER                                            10-FEB-20   XXXX              
EXPDTA    THEORETICAL MODEL                                                     
REMARK 220                                                                      
REMARK 220 EXPERIMENTAL DETAILS                                                 
REMARK 220  EXPERIMENT TYPE                : THEORETICAL MODELLING              
REMARK 220  DATE OF DATA COLLECTION        : 10-FEB-20                          
REMARK 220                                                                      
REMARK 220 REMARK: MODEL GENERATED BY ROSETTA                                   
REMARK 220  VERSION 2019.50.post.dev+96.master.4bb7883abb1                      
LINK         N   VAL A   1                 C   DAL A   9                  1.33  
ATOM      1  N   VAL A   1      -5.213  -0.357   5.245  1.00  0.00           N  
ATOM      2  CA  VAL A   1      -6.282  -1.011   6.015  1.00  0.00           C  
ATOM      3  C   VAL A   1      -7.419  -0.081   6.467  1.00  0.00           C  
ATOM      4  O   VAL A   1      -8.596  -0.382   6.267  1.00  0.00           O  
ATOM      5  CB  VAL A   1      -5.626  -1.706   7.222  1.00  0.00           C  
ATOM      6  CG1 VAL A   1      -6.643  -2.328   8.132  1.00  0.00           C  
ATOM      7  CG2 VAL A   1      -4.693  -2.760   6.695  1.00  0.00           C  
ATOM      8  H   VAL A   1      -4.498   0.160   5.737  1.00  0.00           H  
ATOM      9  HA  VAL A   1      -6.714  -1.789   5.385  1.00  0.00           H  
ATOM     10  HB  VAL A   1      -5.067  -0.970   7.799  1.00  0.00           H  
ATOM     11 1HG1 VAL A   1      -6.140  -2.807   8.970  1.00  0.00           H  
ATOM     12 2HG1 VAL A   1      -7.282  -1.572   8.502  1.00  0.00           H  
ATOM     13 3HG1 VAL A   1      -7.228  -3.067   7.588  1.00  0.00           H  
ATOM     14 1HG2 VAL A   1      -4.195  -3.259   7.520  1.00  0.00           H  
ATOM     15 2HG2 VAL A   1      -5.256  -3.490   6.116  1.00  0.00           H  
ATOM     16 3HG2 VAL A   1      -3.962  -2.296   6.055  1.00  0.00           H  
ATOM     17  N   DPH A   2      -7.050   1.043   7.074  1.00  0.00           N  
ATOM     18  CA  DPH A   2      -7.907   2.142   7.564  1.00  0.00           C  
ATOM     19  C   DPH A   2      -8.358   3.334   6.636  1.00  0.00           C  
ATOM     20  O   DPH A   2      -9.007   4.223   7.198  1.00  0.00           O  
ATOM     21  CB  DPH A   2      -9.158   1.626   8.301  1.00  0.00           C  
ATOM     22  CG  DPH A   2      -8.913   0.678   9.446  1.00  0.00           C  
ATOM     23  CD1 DPH A   2      -9.539  -0.561   9.471  1.00  0.00           C  
ATOM     24  CD2 DPH A   2      -8.053   1.006  10.488  1.00  0.00           C  
ATOM     25  CE1 DPH A   2      -9.321  -1.443  10.507  1.00  0.00           C  
ATOM     26  CE2 DPH A   2      -7.833   0.123  11.519  1.00  0.00           C  
ATOM     27  CZ  DPH A   2      -8.467  -1.101  11.531  1.00  0.00           C  
ATOM     28  H   DPH A   2      -6.041   1.188   7.156  1.00  0.00           H  
ATOM     29  HA  DPH A   2      -7.336   2.608   8.337  1.00  0.00           H  
ATOM     30 1HB  DPH A   2      -9.836   1.150   7.600  1.00  0.00           H  
ATOM     31 2HB  DPH A   2      -9.694   2.482   8.705  1.00  0.00           H  
ATOM     32  HD1 DPH A   2     -10.209  -0.833   8.653  1.00  0.00           H  
ATOM     33  HD2 DPH A   2      -7.550   1.969  10.492  1.00  0.00           H  
ATOM     34  HE1 DPH A   2      -9.820  -2.412  10.512  1.00  0.00           H  
ATOM     35  HE2 DPH A   2      -7.157   0.392  12.331  1.00  0.00           H  
ATOM     36  HZ  DPH A   2      -8.292  -1.799  12.349  1.00  0.00           H  
ATOM     37  N   DAL A   3      -8.037   3.436   5.275  1.00  0.00           N  
ATOM     38  CA  DAL A   3      -8.372   4.690   4.508  1.00  0.00           C  
ATOM     39  C   DAL A   3      -7.036   5.211   3.837  1.00  0.00           C  
ATOM     40  O   DAL A   3      -5.998   4.523   3.968  1.00  0.00           O  
ATOM     41  CB  DAL A   3      -9.509   4.400   3.480  1.00  0.00           C  
ATOM     42  CN  DAL A   3      -7.492   2.291   4.464  1.00  0.00           C  
ATOM     43  HA  DAL A   3      -8.721   5.467   5.199  1.00  0.00           H  
ATOM     44 1HB  DAL A   3      -9.795   5.269   2.912  1.00  0.00           H  
ATOM     45 2HB  DAL A   3     -10.392   4.048   4.024  1.00  0.00           H  
ATOM     46 3HB  DAL A   3      -9.217   3.634   2.766  1.00  0.00           H  
ATOM     47 1HN  DAL A   3      -7.349   2.505   3.414  1.00  0.00           H  
ATOM     48 2HN  DAL A   3      -8.162   1.448   4.505  1.00  0.00           H  
ATOM     49 3HN  DAL A   3      -6.526   2.033   4.847  1.00  0.00           H  
ATOM     50  N   LEU A   4      -6.992   6.402   3.094  1.00  0.00           N  
ATOM     51  CA  LEU A   4      -5.652   6.722   2.480  1.00  0.00           C  
ATOM     52  C   LEU A   4      -4.604   6.982   3.624  1.00  0.00           C  
ATOM     53  O   LEU A   4      -4.951   7.704   4.575  1.00  0.00           O  
ATOM     54  CB  LEU A   4      -5.636   7.966   1.503  1.00  0.00           C  
ATOM     55  CG  LEU A   4      -4.247   8.309   0.679  1.00  0.00           C  
ATOM     56  CD1 LEU A   4      -4.073   7.298  -0.533  1.00  0.00           C  
ATOM     57  CD2 LEU A   4      -4.269   9.798   0.185  1.00  0.00           C  
ATOM     58  CN  LEU A   4      -8.050   7.468   3.197  1.00  0.00           C  
ATOM     59  HA  LEU A   4      -5.390   5.871   1.850  1.00  0.00           H  
ATOM     60 1HB  LEU A   4      -6.426   7.822   0.758  1.00  0.00           H  
ATOM     61 2HB  LEU A   4      -5.904   8.861   2.085  1.00  0.00           H  
ATOM     62  HG  LEU A   4      -3.385   8.183   1.347  1.00  0.00           H  
ATOM     63 1HD1 LEU A   4      -3.141   7.512  -1.065  1.00  0.00           H  
ATOM     64 2HD1 LEU A   4      -4.044   6.273  -0.187  1.00  0.00           H  
ATOM     65 3HD1 LEU A   4      -4.909   7.400  -1.232  1.00  0.00           H  
ATOM     66 1HD2 LEU A   4      -3.339  10.031  -0.345  1.00  0.00           H  
ATOM     67 2HD2 LEU A   4      -5.113   9.967  -0.493  1.00  0.00           H  
ATOM     68 3HD2 LEU A   4      -4.360  10.474   1.041  1.00  0.00           H  
ATOM     69 1HN  LEU A   4      -8.299   7.900   2.234  1.00  0.00           H  
ATOM     70 2HN  LEU A   4      -8.972   7.134   3.634  1.00  0.00           H  
ATOM     71 3HN  LEU A   4      -7.662   8.254   3.839  1.00  0.00           H  
ATOM     72  N   DLE A   5      -3.305   6.469   3.546  1.00  0.00           N  
ATOM     73  CA  DLE A   5      -2.327   6.855   4.627  1.00  0.00           C  
ATOM     74  C   DLE A   5      -2.501   6.081   5.975  1.00  0.00           C  
ATOM     75  O   DLE A   5      -1.734   6.377   6.909  1.00  0.00           O  
ATOM     76  CB  DLE A   5      -0.810   6.749   4.166  1.00  0.00           C  
ATOM     77  CG  DLE A   5      -0.325   7.697   2.896  1.00  0.00           C  
ATOM     78  CD1 DLE A   5       1.221   7.498   2.667  1.00  0.00           C  
ATOM     79  CD2 DLE A   5      -0.688   9.222   3.133  1.00  0.00           C  
ATOM     80  CN  DLE A   5      -2.957   5.368   2.569  1.00  0.00           C  
ATOM     81  HA  DLE A   5      -2.485   7.914   4.874  1.00  0.00           H  
ATOM     82 1HB  DLE A   5      -0.529   5.719   3.974  1.00  0.00           H  
ATOM     83 2HB  DLE A   5      -0.185   7.074   5.016  1.00  0.00           H  
ATOM     84  HG  DLE A   5      -0.837   7.360   1.983  1.00  0.00           H  
ATOM     85 1HD1 DLE A   5       1.553   8.088   1.808  1.00  0.00           H  
ATOM     86 2HD1 DLE A   5       1.439   6.444   2.471  1.00  0.00           H  
ATOM     87 3HD1 DLE A   5       1.781   7.817   3.552  1.00  0.00           H  
ATOM     88 1HD2 DLE A   5      -0.368   9.818   2.274  1.00  0.00           H  
ATOM     89 2HD2 DLE A   5      -0.189   9.597   4.031  1.00  0.00           H  
ATOM     90 3HD2 DLE A   5      -1.767   9.346   3.249  1.00  0.00           H  
ATOM     91 1HN  DLE A   5      -2.074   4.803   2.824  1.00  0.00           H  
ATOM     92 2HN  DLE A   5      -2.803   5.773   1.587  1.00  0.00           H  
ATOM     93 3HN  DLE A   5      -3.762   4.645   2.538  1.00  0.00           H  
ATOM     94  N   ILE A   6      -3.497   5.132   6.123  1.00  0.00           N  
ATOM     95  CA  ILE A   6      -3.696   4.421   7.410  1.00  0.00           C  
ATOM     96  C   ILE A   6      -3.401   2.894   7.368  1.00  0.00           C  
ATOM     97  O   ILE A   6      -4.197   2.110   6.815  1.00  0.00           O  
ATOM     98  CB  ILE A   6      -5.141   4.625   7.856  1.00  0.00           C  
ATOM     99  CG1 ILE A   6      -5.445   6.137   7.959  1.00  0.00           C  
ATOM    100  CG2 ILE A   6      -5.305   3.970   9.251  1.00  0.00           C  
ATOM    101  CD1 ILE A   6      -6.905   6.477   8.079  1.00  0.00           C  
ATOM    102  H   ILE A   6      -4.137   4.942   5.342  1.00  0.00           H  
ATOM    103  HA  ILE A   6      -3.111   4.894   8.187  1.00  0.00           H  
ATOM    104  HB  ILE A   6      -5.809   4.204   7.123  1.00  0.00           H  
ATOM    105 1HG1 ILE A   6      -4.923   6.535   8.824  1.00  0.00           H  
ATOM    106 2HG1 ILE A   6      -5.079   6.643   7.069  1.00  0.00           H  
ATOM    107 1HG2 ILE A   6      -6.312   4.112   9.619  1.00  0.00           H  
ATOM    108 2HG2 ILE A   6      -5.096   2.904   9.204  1.00  0.00           H  
ATOM    109 3HG2 ILE A   6      -4.609   4.437   9.947  1.00  0.00           H  
ATOM    110 1HD1 ILE A   6      -7.016   7.559   8.139  1.00  0.00           H  
ATOM    111 2HD1 ILE A   6      -7.423   6.117   7.198  1.00  0.00           H  
ATOM    112 3HD1 ILE A   6      -7.341   6.027   8.961  1.00  0.00           H  
ATOM    113  N   DPR A   7      -2.318   2.435   8.035  1.00  0.00           N  
ATOM    114  CA  DPR A   7      -1.880   1.057   8.104  1.00  0.00           C  
ATOM    115  C   DPR A   7      -1.498   0.688   6.689  1.00  0.00           C  
ATOM    116  O   DPR A   7      -1.469   1.578   5.839  1.00  0.00           O  
ATOM    117  CB  DPR A   7      -0.695   1.123   9.087  1.00  0.00           C  
ATOM    118  CG  DPR A   7      -0.178   2.522   8.967  1.00  0.00           C  
ATOM    119  CD  DPR A   7      -1.393   3.379   8.702  1.00  0.00           C  
ATOM    120  HA  DPR A   7      -2.706   0.440   8.486  1.00  0.00           H  
ATOM    121 1HB  DPR A   7       0.085   0.414   8.825  1.00  0.00           H  
ATOM    122 2HB  DPR A   7      -1.033   0.872  10.104  1.00  0.00           H  
ATOM    123 1HG  DPR A   7       0.556   2.586   8.148  1.00  0.00           H  
ATOM    124 2HG  DPR A   7       0.350   2.814   9.887  1.00  0.00           H  
ATOM    125 1HD  DPR A   7      -1.075   4.175   8.007  1.00  0.00           H  
ATOM    126 2HD  DPR A   7      -1.818   3.772   9.640  1.00  0.00           H  
ATOM    127  N   PRO A   8      -1.223  -0.580   6.366  1.00  0.00           N  
ATOM    128  CA  PRO A   8      -0.887  -1.034   5.033  1.00  0.00           C  
ATOM    129  C   PRO A   8      -2.162  -1.069   4.188  1.00  0.00           C  
ATOM    130  O   PRO A   8      -2.628  -2.137   3.803  1.00  0.00           O  
ATOM    131  CB  PRO A   8      -0.309  -2.431   5.293  1.00  0.00           C  
ATOM    132  CG  PRO A   8      -1.045  -2.925   6.510  1.00  0.00           C  
ATOM    133  CD  PRO A   8      -1.253  -1.667   7.381  1.00  0.00           C  
ATOM    134  HA  PRO A   8      -0.135  -0.366   4.591  1.00  0.00           H  
ATOM    135 1HB  PRO A   8      -0.463  -3.073   4.413  1.00  0.00           H  
ATOM    136 2HB  PRO A   8       0.778  -2.363   5.450  1.00  0.00           H  
ATOM    137 1HG  PRO A   8      -1.967  -3.428   6.203  1.00  0.00           H  
ATOM    138 2HG  PRO A   8      -0.439  -3.687   7.022  1.00  0.00           H  
ATOM    139 1HD  PRO A   8      -2.220  -1.716   7.888  1.00  0.00           H  
ATOM    140 2HD  PRO A   8      -0.425  -1.589   8.084  1.00  0.00           H  
ATOM    141  N   DAL A   9      -2.734   0.117   3.955  1.00  0.00           N  
ATOM    142  CA  DAL A   9      -3.989   0.305   3.241  1.00  0.00           C  
ATOM    143  C   DAL A   9      -5.164  -0.428   3.919  1.00  0.00           C  
ATOM    144  O   DAL A   9      -5.998  -1.037   3.249  1.00  0.00           O  
ATOM    145  CB  DAL A   9      -4.255   1.790   3.151  1.00  0.00           C  
ATOM    146  H   DAL A   9      -2.243   0.926   4.309  1.00  0.00           H  
ATOM    147  HA  DAL A   9      -3.877  -0.103   2.238  1.00  0.00           H  
ATOM    148 1HB  DAL A   9      -5.163   1.968   2.589  1.00  0.00           H  
ATOM    149 2HB  DAL A   9      -3.419   2.257   2.645  1.00  0.00           H  
ATOM    150 3HB  DAL A   9      -4.351   2.214   4.149  1.00  0.00           H  
TER                                                                             
CONECT    1  143                                                                
CONECT    3   17                                                                
CONECT   17    3   18   28                                                      
CONECT   18   17   19   21   29                                                 
CONECT   19   18   20   37                                                      
CONECT   20   19                                                                
CONECT   21   18   22   30   31                                                 
CONECT   22   21   23   24                                                      
CONECT   23   22   25   32                                                      
CONECT   24   22   26   33                                                      
CONECT   25   23   27   34                                                      
CONECT   26   24   27   35                                                      
CONECT   27   25   26   36                                                      
CONECT   28   17                                                                
CONECT   29   18                                                                
CONECT   30   21                                                                
CONECT   31   21                                                                
CONECT   32   23                                                                
CONECT   33   24                                                                
CONECT   34   25                                                                
CONECT   35   26                                                                
CONECT   36   27                                                                
CONECT   37   19   38   42                                                      
CONECT   38   37   39   41   43                                                 
CONECT   39   38   40   50                                                      
CONECT   40   39                                                                
CONECT   41   38   44   45   46                                                 
CONECT   42   37   47   48   49                                                 
CONECT   43   38                                                                
CONECT   44   41                                                                
CONECT   45   41                                                                
CONECT   46   41                                                                
CONECT   47   42                                                                
CONECT   48   42                                                                
CONECT   49   42                                                                
CONECT   50   39   51   58                                                      
CONECT   51   50   52   54   59                                                 
CONECT   52   51   53   72                                                      
CONECT   53   52                                                                
CONECT   54   51   55   60   61                                                 
CONECT   55   54   56   57   62                                                 
CONECT   56   55   63   64   65                                                 
CONECT   57   55   66   67   68                                                 
CONECT   58   50   69   70   71                                                 
CONECT   59   51                                                                
CONECT   60   54                                                                
CONECT   61   54                                                                
CONECT   62   55                                                                
CONECT   63   56                                                                
CONECT   64   56                                                                
CONECT   65   56                                                                
CONECT   66   57                                                                
CONECT   67   57                                                                
CONECT   68   57                                                                
CONECT   69   58                                                                
CONECT   70   58                                                                
CONECT   71   58                                                                
CONECT   72   52   73   80                                                      
CONECT   73   72   74   76   81                                                 
CONECT   74   73   75   94                                                      
CONECT   75   74                                                                
CONECT   76   73   77   82   83                                                 
CONECT   77   76   78   79   84                                                 
CONECT   78   77   85   86   87                                                 
CONECT   79   77   88   89   90                                                 
CONECT   80   72   91   92   93                                                 
CONECT   81   73                                                                
CONECT   82   76                                                                
CONECT   83   76                                                                
CONECT   84   77                                                                
CONECT   85   78                                                                
CONECT   86   78                                                                
CONECT   87   78                                                                
CONECT   88   79                                                                
CONECT   89   79                                                                
CONECT   90   79                                                                
CONECT   91   80                                                                
CONECT   92   80                                                                
CONECT   93   80                                                                
CONECT   94   74                                                                
CONECT   96  113                                                                
CONECT  113   96  114  119                                                      
CONECT  114  113  115  117  120                                                 
CONECT  115  114  116  127                                                      
CONECT  116  115                                                                
CONECT  117  114  118  121  122                                                 
CONECT  118  117  119  123  124                                                 
CONECT  119  113  118  125  126                                                 
CONECT  120  114                                                                
CONECT  121  117                                                                
CONECT  122  117                                                                
CONECT  123  118                                                                
CONECT  124  118                                                                
CONECT  125  119                                                                
CONECT  126  119                                                                
CONECT  127  115                                                                
CONECT  129  141                                                                
CONECT  141  129  142  146                                                      
CONECT  142  141  143  145  147                                                 
CONECT  143    1  142  144                                                      
CONECT  144  143                                                                
CONECT  145  142  148  149  150                                                 
CONECT  146  141                                                                
CONECT  147  142                                                                
CONECT  148  145                                                                
CONECT  149  145                                                                
CONECT  150  145                                                                
C6s 0
end_unsatselection_count 0
nme_count 3
nme_count2 3
oversat 0
score 5.414
silent_score 5.414
time 29
total_hbonds -3
