# Supplementary material for: Accurate de novo design of membrane-traversing macrocycles
Source: Cell. 2022 Sep 15;185(19):3520–3532.e26. doi: 10.1016/j.cell.2022.07.019 (PMC9490236; doi:10.1016/j.cell.2022.07.019)
Supplement: Data S2. Amino acid sequences and computational models, related to Figures 1 and 3 [file mmc6.zip › Supplemental_Data_File_2/design_models/9-mers/D9.27.pdb]

HEADER                                            10-FEB-20   XXXX              
EXPDTA    THEORETICAL MODEL                                                     
REMARK 220                                                                      
REMARK 220 EXPERIMENTAL DETAILS                                                 
REMARK 220  EXPERIMENT TYPE                : THEORETICAL MODELLING              
REMARK 220  DATE OF DATA COLLECTION        : 10-FEB-20                          
REMARK 220                                                                      
REMARK 220 REMARK: MODEL GENERATED BY ROSETTA                                   
REMARK 220  VERSION 2019.50.post.dev+96.master.4bb7883abb1                      
LINK         N   DLE A   1                 C   LEU A   9                  1.33  
ATOM      1  N   DLE A   1       2.725   6.035  -6.525  1.00  0.00           N  
ATOM      2  CA  DLE A   1       3.424   5.040  -7.335  1.00  0.00           C  
ATOM      3  C   DLE A   1       4.835   4.823  -6.838  1.00  0.00           C  
ATOM      4  O   DLE A   1       5.140   5.079  -5.673  1.00  0.00           O  
ATOM      5  CB  DLE A   1       2.658   3.711  -7.304  1.00  0.00           C  
ATOM      6  CG  DLE A   1       1.191   3.735  -7.716  1.00  0.00           C  
ATOM      7  CD1 DLE A   1       0.582   2.400  -7.392  1.00  0.00           C  
ATOM      8  CD2 DLE A   1       1.057   4.039  -9.187  1.00  0.00           C  
ATOM      9  H   DLE A   1       2.647   5.892  -5.528  1.00  0.00           H  
ATOM     10  HA  DLE A   1       3.463   5.423  -8.345  1.00  0.00           H  
ATOM     11 1HB  DLE A   1       2.710   3.312  -6.335  1.00  0.00           H  
ATOM     12 2HB  DLE A   1       3.160   3.009  -7.959  1.00  0.00           H  
ATOM     13  HG  DLE A   1       0.664   4.491  -7.147  1.00  0.00           H  
ATOM     14 1HD1 DLE A   1      -0.470   2.403  -7.661  1.00  0.00           H  
ATOM     15 2HD1 DLE A   1       0.685   2.206  -6.322  1.00  0.00           H  
ATOM     16 3HD1 DLE A   1       1.099   1.619  -7.948  1.00  0.00           H  
ATOM     17 1HD2 DLE A   1       0.003   4.045  -9.457  1.00  0.00           H  
ATOM     18 2HD2 DLE A   1       1.578   3.276  -9.766  1.00  0.00           H  
ATOM     19 3HD2 DLE A   1       1.484   5.018  -9.407  1.00  0.00           H  
ATOM     20  N   DPR A   2       5.774   4.346  -7.667  1.00  0.00           N  
ATOM     21  CA  DPR A   2       7.077   4.047  -7.177  1.00  0.00           C  
ATOM     22  C   DPR A   2       6.777   3.006  -6.117  1.00  0.00           C  
ATOM     23  O   DPR A   2       5.769   2.310  -6.238  1.00  0.00           O  
ATOM     24  CB  DPR A   2       7.803   3.462  -8.397  1.00  0.00           C  
ATOM     25  CG  DPR A   2       7.014   4.004  -9.593  1.00  0.00           C  
ATOM     26  CD  DPR A   2       5.556   4.077  -9.095  1.00  0.00           C  
ATOM     27  HA  DPR A   2       7.531   4.962  -6.770  1.00  0.00           H  
ATOM     28 1HB  DPR A   2       7.808   2.363  -8.347  1.00  0.00           H  
ATOM     29 2HB  DPR A   2       8.853   3.792  -8.408  1.00  0.00           H  
ATOM     30 1HG  DPR A   2       7.129   3.330 -10.457  1.00  0.00           H  
ATOM     31 2HG  DPR A   2       7.408   4.983  -9.894  1.00  0.00           H  
ATOM     32 1HD  DPR A   2       5.022   3.130  -9.243  1.00  0.00           H  
ATOM     33 2HD  DPR A   2       5.068   4.921  -9.604  1.00  0.00           H  
ATOM     34  N   PRO A   3       7.634   2.813  -5.129  1.00  0.00           N  
ATOM     35  CA  PRO A   3       7.506   1.849  -4.047  1.00  0.00           C  
ATOM     36  C   PRO A   3       6.194   2.040  -3.249  1.00  0.00           C  
ATOM     37  O   PRO A   3       5.850   1.189  -2.431  1.00  0.00           O  
ATOM     38  CB  PRO A   3       8.716   2.218  -3.168  1.00  0.00           C  
ATOM     39  CG  PRO A   3       9.700   2.872  -4.100  1.00  0.00           C  
ATOM     40  CD  PRO A   3       8.850   3.640  -5.075  1.00  0.00           C  
ATOM     41  HA  PRO A   3       7.578   0.829  -4.444  1.00  0.00           H  
ATOM     42 1HB  PRO A   3       8.393   2.878  -2.354  1.00  0.00           H  
ATOM     43 2HB  PRO A   3       9.122   1.307  -2.698  1.00  0.00           H  
ATOM     44 1HG  PRO A   3      10.376   3.525  -3.522  1.00  0.00           H  
ATOM     45 2HG  PRO A   3      10.331   2.114  -4.585  1.00  0.00           H  
ATOM     46 1HD  PRO A   3       8.623   4.656  -4.714  1.00  0.00           H  
ATOM     47 2HD  PRO A   3       9.360   3.647  -6.045  1.00  0.00           H  
ATOM     48  N   DAL A   4       5.507   3.179  -3.416  1.00  0.00           N  
ATOM     49  CA  DAL A   4       4.281   3.449  -2.682  1.00  0.00           C  
ATOM     50  C   DAL A   4       4.098   4.958  -2.495  1.00  0.00           C  
ATOM     51  O   DAL A   4       3.339   5.606  -3.234  1.00  0.00           O  
ATOM     52  CB  DAL A   4       3.088   2.848  -3.389  1.00  0.00           C  
ATOM     53  H   DAL A   4       5.779   3.877  -4.112  1.00  0.00           H  
ATOM     54  HA  DAL A   4       4.350   2.979  -1.703  1.00  0.00           H  
ATOM     55 1HB  DAL A   4       2.194   3.030  -2.814  1.00  0.00           H  
ATOM     56 2HB  DAL A   4       3.240   1.775  -3.499  1.00  0.00           H  
ATOM     57 3HB  DAL A   4       3.010   3.299  -4.339  1.00  0.00           H  
ATOM     58  N   DPR A   5       4.851   5.546  -1.539  1.00  0.00           N  
ATOM     59  CA  DPR A   5       4.903   6.949  -1.186  1.00  0.00           C  
ATOM     60  C   DPR A   5       3.539   7.338  -0.665  1.00  0.00           C  
ATOM     61  O   DPR A   5       2.743   6.446  -0.365  1.00  0.00           O  
ATOM     62  CB  DPR A   5       5.959   7.001  -0.064  1.00  0.00           C  
ATOM     63  CG  DPR A   5       6.736   5.728  -0.193  1.00  0.00           C  
ATOM     64  CD  DPR A   5       5.746   4.714  -0.700  1.00  0.00           C  
ATOM     65  HA  DPR A   5       5.192   7.523  -2.078  1.00  0.00           H  
ATOM     66 1HB  DPR A   5       5.464   7.101   0.916  1.00  0.00           H  
ATOM     67 2HB  DPR A   5       6.609   7.881  -0.188  1.00  0.00           H  
ATOM     68 1HG  DPR A   5       7.162   5.445   0.781  1.00  0.00           H  
ATOM     69 2HG  DPR A   5       7.584   5.865  -0.883  1.00  0.00           H  
ATOM     70 1HD  DPR A   5       5.181   4.247   0.119  1.00  0.00           H  
ATOM     71 2HD  DPR A   5       6.314   3.995  -1.266  1.00  0.00           H  
ATOM     72  N   PRO A   6       3.269   8.627  -0.464  1.00  0.00           N  
ATOM     73  CA  PRO A   6       2.025   9.111   0.048  1.00  0.00           C  
ATOM     74  C   PRO A   6       0.936   8.942  -1.019  1.00  0.00           C  
ATOM     75  O   PRO A   6       1.321   8.699  -2.162  1.00  0.00           O  
ATOM     76  CB  PRO A   6       2.351  10.585   0.362  1.00  0.00           C  
ATOM     77  CG  PRO A   6       3.443  10.944  -0.602  1.00  0.00           C  
ATOM     78  CD  PRO A   6       4.260   9.665  -0.767  1.00  0.00           C  
ATOM     79  HA  PRO A   6       1.815   8.533   0.961  1.00  0.00           H  
ATOM     80 1HB  PRO A   6       1.459  11.215   0.220  1.00  0.00           H  
ATOM     81 2HB  PRO A   6       2.652  10.692   1.414  1.00  0.00           H  
ATOM     82 1HG  PRO A   6       3.002  11.304  -1.529  1.00  0.00           H  
ATOM     83 2HG  PRO A   6       4.044  11.774  -0.196  1.00  0.00           H  
ATOM     84 1HD  PRO A   6       4.607   9.588  -1.800  1.00  0.00           H  
ATOM     85 2HD  PRO A   6       5.087   9.646  -0.050  1.00  0.00           H  
ATOM     86  N   DLE A   7      -0.402   9.059  -0.662  1.00  0.00           N  
ATOM     87  CA  DLE A   7      -1.519   9.047  -1.701  1.00  0.00           C  
ATOM     88  C   DLE A   7      -1.388   8.052  -2.891  1.00  0.00           C  
ATOM     89  O   DLE A   7      -1.748   8.486  -3.998  1.00  0.00           O  
ATOM     90  CB  DLE A   7      -2.959   8.764  -1.068  1.00  0.00           C  
ATOM     91  CG  DLE A   7      -4.290   8.809  -2.041  1.00  0.00           C  
ATOM     92  CD1 DLE A   7      -4.482  10.265  -2.648  1.00  0.00           C  
ATOM     93  CD2 DLE A   7      -5.557   8.370  -1.213  1.00  0.00           C  
ATOM     94  CN  DLE A   7      -0.779   9.420   0.766  1.00  0.00           C  
ATOM     95  HA  DLE A   7      -1.546  10.061  -2.121  1.00  0.00           H  
ATOM     96 1HB  DLE A   7      -3.168   9.505  -0.298  1.00  0.00           H  
ATOM     97 2HB  DLE A   7      -2.949   7.784  -0.574  1.00  0.00           H  
ATOM     98  HG  DLE A   7      -4.159   8.109  -2.883  1.00  0.00           H  
ATOM     99 1HD1 DLE A   7      -5.362  10.285  -3.301  1.00  0.00           H  
ATOM    100 2HD1 DLE A   7      -3.608  10.545  -3.238  1.00  0.00           H  
ATOM    101 3HD1 DLE A   7      -4.621  11.002  -1.847  1.00  0.00           H  
ATOM    102 1HD2 DLE A   7      -6.445   8.377  -1.852  1.00  0.00           H  
ATOM    103 2HD2 DLE A   7      -5.721   9.048  -0.367  1.00  0.00           H  
ATOM    104 3HD2 DLE A   7      -5.415   7.354  -0.827  1.00  0.00           H  
ATOM    105 1HN  DLE A   7      -1.461  10.267   0.803  1.00  0.00           H  
ATOM    106 2HN  DLE A   7       0.045   9.685   1.403  1.00  0.00           H  
ATOM    107 3HN  DLE A   7      -1.273   8.563   1.222  1.00  0.00           H  
ATOM    108  N   DAL A   8      -0.902   6.741  -2.758  1.00  0.00           N  
ATOM    109  CA  DAL A   8      -0.929   5.886  -4.017  1.00  0.00           C  
ATOM    110  C   DAL A   8      -0.221   6.562  -5.212  1.00  0.00           C  
ATOM    111  O   DAL A   8      -0.646   6.330  -6.353  1.00  0.00           O  
ATOM    112  CB  DAL A   8      -0.269   4.487  -3.861  1.00  0.00           C  
ATOM    113  CN  DAL A   8      -0.504   6.158  -1.429  1.00  0.00           C  
ATOM    114  HA  DAL A   8      -1.983   5.734  -4.281  1.00  0.00           H  
ATOM    115 1HB  DAL A   8      -0.348   3.916  -4.795  1.00  0.00           H  
ATOM    116 2HB  DAL A   8      -0.748   3.906  -3.084  1.00  0.00           H  
ATOM    117 3HB  DAL A   8       0.793   4.604  -3.611  1.00  0.00           H  
ATOM    118 1HN  DAL A   8       0.583   6.106  -1.324  1.00  0.00           H  
ATOM    119 2HN  DAL A   8      -0.903   5.163  -1.304  1.00  0.00           H  
ATOM    120 3HN  DAL A   8      -0.901   6.724  -0.613  1.00  0.00           H  
ATOM    121  N   LEU A   9       0.832   7.398  -4.993  1.00  0.00           N  
ATOM    122  CA  LEU A   9       1.499   8.060  -6.122  1.00  0.00           C  
ATOM    123  C   LEU A   9       2.187   7.123  -7.066  1.00  0.00           C  
ATOM    124  O   LEU A   9       2.239   7.368  -8.271  1.00  0.00           O  
ATOM    125  CB  LEU A   9       2.505   9.074  -5.589  1.00  0.00           C  
ATOM    126  CG  LEU A   9       1.909  10.335  -4.875  1.00  0.00           C  
ATOM    127  CD1 LEU A   9       3.044  11.117  -4.285  1.00  0.00           C  
ATOM    128  CD2 LEU A   9       1.107  11.210  -5.837  1.00  0.00           C  
ATOM    129  H   LEU A   9       1.165   7.571  -4.055  1.00  0.00           H  
ATOM    130  HA  LEU A   9       0.745   8.581  -6.698  1.00  0.00           H  
ATOM    131 1HB  LEU A   9       3.135   8.560  -4.858  1.00  0.00           H  
ATOM    132 2HB  LEU A   9       3.131   9.408  -6.412  1.00  0.00           H  
ATOM    133  HG  LEU A   9       1.253  10.022  -4.073  1.00  0.00           H  
ATOM    134 1HD1 LEU A   9       2.653  11.984  -3.761  1.00  0.00           H  
ATOM    135 2HD1 LEU A   9       3.576  10.478  -3.597  1.00  0.00           H  
ATOM    136 3HD1 LEU A   9       3.716  11.441  -5.077  1.00  0.00           H  
ATOM    137 1HD2 LEU A   9       0.725  12.073  -5.295  1.00  0.00           H  
ATOM    138 2HD2 LEU A   9       1.754  11.548  -6.649  1.00  0.00           H  
ATOM    139 3HD2 LEU A   9       0.270  10.660  -6.250  1.00  0.00           H  
TER                                                                             
CONECT    1    2    9  123                                                      
CONECT    2    1    3    5   10                                                 
CONECT    3    2    4   20                                                      
CONECT    4    3                                                                
CONECT    5    2    6   11   12                                                 
CONECT    6    5    7    8   13                                                 
CONECT    7    6   14   15   16                                                 
CONECT    8    6   17   18   19                                                 
CONECT    9    1                                                                
CONECT   10    2                                                                
CONECT   11    5                                                                
CONECT   12    5                                                                
CONECT   13    6                                                                
CONECT   14    7                                                                
CONECT   15    7                                                                
CONECT   16    7                                                                
CONECT   17    8                                                                
CONECT   18    8                                                                
CONECT   19    8                                                                
CONECT   20    3   21   26                                                      
CONECT   21   20   22   24   27                                                 
CONECT   22   21   23   34                                                      
CONECT   23   22                                                                
CONECT   24   21   25   28   29                                                 
CONECT   25   24   26   30   31                                                 
CONECT   26   20   25   32   33                                                 
CONECT   27   21                                                                
CONECT   28   24                                                                
CONECT   29   24                                                                
CONECT   30   25                                                                
CONECT   31   25                                                                
CONECT   32   26                                                                
CONECT   33   26                                                                
CONECT   34   22                                                                
CONECT   36   48                                                                
CONECT   48   36   49   53                                                      
CONECT   49   48   50   52   54                                                 
CONECT   50   49   51   58                                                      
CONECT   51   50                                                                
CONECT   52   49   55   56   57                                                 
CONECT   53   48                                                                
CONECT   54   49                                                                
CONECT   55   52                                                                
CONECT   56   52                                                                
CONECT   57   52                                                                
CONECT   58   50   59   64                                                      
CONECT   59   58   60   62   65                                                 
CONECT   60   59   61   72                                                      
CONECT   61   60                                                                
CONECT   62   59   63   66   67                                                 
CONECT   63   62   64   68   69                                                 
CONECT   64   58   63   70   71                                                 
CONECT   65   59                                                                
CONECT   66   62                                                                
CONECT   67   62                                                                
CONECT   68   63                                                                
CONECT   69   63                                                                
CONECT   70   64                                                                
CONECT   71   64                                                                
CONECT   72   60                                                                
CONECT   74   86                                                                
CONECT   86   74   87   94                                                      
CONECT   87   86   88   90   95                                                 
CONECT   88   87   89  108                                                      
CONECT   89   88                                                                
CONECT   90   87   91   96   97                                                 
CONECT   91   90   92   93   98                                                 
CONECT   92   91   99  100  101                                                 
CONECT   93   91  102  103  104                                                 
CONECT   94   86  105  106  107                                                 
CONECT   95   87                                                                
CONECT   96   90                                                                
CONECT   97   90                                                                
CONECT   98   91                                                                
CONECT   99   92                                                                
CONECT  100   92                                                                
CONECT  101   92                                                                
CONECT  102   93                                                                
CONECT  103   93                                                                
CONECT  104   93                                                                
CONECT  105   94                                                                
CONECT  106   94                                                                
CONECT  107   94                                                                
CONECT  108   88  109  113                                                      
CONECT  109  108  110  112  114                                                 
CONECT  110  109  111  121                                                      
CONECT  111  110                                                                
CONECT  112  109  115  116  117                                                 
CONECT  113  108  118  119  120                                                 
CONECT  114  109                                                                
CONECT  115  112                                                                
CONECT  116  112                                                                
CONECT  117  112                                                                
CONECT  118  113                                                                
CONECT  119  113                                                                
CONECT  120  113                                                                
CONECT  121  110                                                                
CONECT  123    1                                                                
C6s 0
end_unsatselection_count 0
nme_count 2
nme_count2 2
oversat 0
score -1.285
silent_score -1.285
time 24
total_hbonds -3
