# Supplementary material for: Accurate de novo design of membrane-traversing macrocycles
Source: Cell. 2022 Sep 15;185(19):3520–3532.e26. doi: 10.1016/j.cell.2022.07.019 (PMC9490236; doi:10.1016/j.cell.2022.07.019)
Supplement: Data S2. Amino acid sequences and computational models, related to Figures 1 and 3 [file mmc6.zip › Supplemental_Data_File_2/design_models/9-mers/D9.21.pdb]

HEADER                                            10-FEB-20   XXXX              
EXPDTA    THEORETICAL MODEL                                                     
REMARK 220                                                                      
REMARK 220 EXPERIMENTAL DETAILS                                                 
REMARK 220  EXPERIMENT TYPE                : THEORETICAL MODELLING              
REMARK 220  DATE OF DATA COLLECTION        : 10-FEB-20                          
REMARK 220                                                                      
REMARK 220 REMARK: MODEL GENERATED BY ROSETTA                                   
REMARK 220  VERSION 2019.50.post.dev+96.master.4bb7883abb1                      
LINK         N   ALA A   1                 C   DAL A   9                  1.33  
ATOM      1  N   ALA A   1      -5.430   0.834  12.365  1.00  0.00           N  
ATOM      2  CA  ALA A   1      -4.932   1.804  13.368  1.00  0.00           C  
ATOM      3  C   ALA A   1      -4.663   3.197  12.826  1.00  0.00           C  
ATOM      4  O   ALA A   1      -3.516   3.638  12.763  1.00  0.00           O  
ATOM      5  CB  ALA A   1      -3.659   1.251  13.992  1.00  0.00           C  
ATOM      6  H   ALA A   1      -4.989   0.795  11.457  1.00  0.00           H  
ATOM      7  HA  ALA A   1      -5.667   1.921  14.170  1.00  0.00           H  
ATOM      8 1HB  ALA A   1      -3.312   1.925  14.761  1.00  0.00           H  
ATOM      9 2HB  ALA A   1      -3.874   0.280  14.433  1.00  0.00           H  
ATOM     10 3HB  ALA A   1      -2.902   1.136  13.232  1.00  0.00           H  
ATOM     11  N   PRO A   2      -5.692   3.960  12.411  1.00  0.00           N  
ATOM     12  CA  PRO A   2      -5.480   5.266  11.877  1.00  0.00           C  
ATOM     13  C   PRO A   2      -4.789   6.061  12.980  1.00  0.00           C  
ATOM     14  O   PRO A   2      -4.976   5.753  14.157  1.00  0.00           O  
ATOM     15  CB  PRO A   2      -6.901   5.787  11.611  1.00  0.00           C  
ATOM     16  CG  PRO A   2      -7.749   4.531  11.500  1.00  0.00           C  
ATOM     17  CD  PRO A   2      -7.101   3.527  12.456  1.00  0.00           C  
ATOM     18  HA  PRO A   2      -4.890   5.149  10.962  1.00  0.00           H  
ATOM     19 1HB  PRO A   2      -7.222   6.450  12.431  1.00  0.00           H  
ATOM     20 2HB  PRO A   2      -6.916   6.388  10.690  1.00  0.00           H  
ATOM     21 1HG  PRO A   2      -8.790   4.756  11.777  1.00  0.00           H  
ATOM     22 2HG  PRO A   2      -7.774   4.176  10.467  1.00  0.00           H  
ATOM     23 1HD  PRO A   2      -7.500   3.596  13.478  1.00  0.00           H  
ATOM     24 2HD  PRO A   2      -7.254   2.556  12.020  1.00  0.00           H  
ATOM     25  N   DPR A   3      -4.060   7.126  12.648  1.00  0.00           N  
ATOM     26  CA  DPR A   3      -3.345   8.007  13.554  1.00  0.00           C  
ATOM     27  C   DPR A   3      -2.141   7.305  14.212  1.00  0.00           C  
ATOM     28  O   DPR A   3      -1.447   7.916  15.020  1.00  0.00           O  
ATOM     29  CB  DPR A   3      -2.882   9.127  12.612  1.00  0.00           C  
ATOM     30  CG  DPR A   3      -2.774   8.493  11.260  1.00  0.00           C  
ATOM     31  CD  DPR A   3      -3.882   7.477  11.212  1.00  0.00           C  
ATOM     32  HA  DPR A   3      -4.039   8.389  14.317  1.00  0.00           H  
ATOM     33 1HB  DPR A   3      -1.920   9.533  12.964  1.00  0.00           H  
ATOM     34 2HB  DPR A   3      -3.602   9.957  12.637  1.00  0.00           H  
ATOM     35 1HG  DPR A   3      -1.779   8.029  11.138  1.00  0.00           H  
ATOM     36 2HG  DPR A   3      -2.864   9.257  10.472  1.00  0.00           H  
ATOM     37 1HD  DPR A   3      -3.484   6.650  10.630  1.00  0.00           H  
ATOM     38 2HD  DPR A   3      -4.806   7.894  10.784  1.00  0.00           H  
ATOM     39  N   VAL A   4      -1.849   6.058  13.811  1.00  0.00           N  
ATOM     40  CA  VAL A   4      -0.682   5.340  14.277  1.00  0.00           C  
ATOM     41  C   VAL A   4       0.126   5.043  13.040  1.00  0.00           C  
ATOM     42  O   VAL A   4       1.345   5.213  12.993  1.00  0.00           O  
ATOM     43  CB  VAL A   4      -1.070   4.023  14.970  1.00  0.00           C  
ATOM     44  CG1 VAL A   4       0.173   3.254  15.403  1.00  0.00           C  
ATOM     45  CG2 VAL A   4      -1.981   4.323  16.143  1.00  0.00           C  
ATOM     46  H   VAL A   4      -2.441   5.550  13.153  1.00  0.00           H  
ATOM     47  HA  VAL A   4      -0.101   5.965  14.958  1.00  0.00           H  
ATOM     48  HB  VAL A   4      -1.584   3.397  14.266  1.00  0.00           H  
ATOM     49 1HG1 VAL A   4      -0.129   2.319  15.868  1.00  0.00           H  
ATOM     50 2HG1 VAL A   4       0.798   3.037  14.536  1.00  0.00           H  
ATOM     51 3HG1 VAL A   4       0.740   3.852  16.117  1.00  0.00           H  
ATOM     52 1HG2 VAL A   4      -2.276   3.396  16.626  1.00  0.00           H  
ATOM     53 2HG2 VAL A   4      -1.456   4.956  16.855  1.00  0.00           H  
ATOM     54 3HG2 VAL A   4      -2.874   4.843  15.785  1.00  0.00           H  
ATOM     55  N   MET A   5      -0.601   4.583  12.031  1.00  0.00           N  
ATOM     56  CA  MET A   5      -0.055   4.198  10.750  1.00  0.00           C  
ATOM     57  C   MET A   5      -1.096   4.541   9.689  1.00  0.00           C  
ATOM     58  O   MET A   5      -2.288   4.550   9.989  1.00  0.00           O  
ATOM     59  CB  MET A   5       0.297   2.710  10.733  1.00  0.00           C  
ATOM     60  CG  MET A   5      -0.918   1.826  10.848  1.00  0.00           C  
ATOM     61  SD  MET A   5      -0.571   0.072  10.765  1.00  0.00           S  
ATOM     62  CE  MET A   5      -0.247  -0.132   9.002  1.00  0.00           C  
ATOM     63  H   MET A   5      -1.605   4.460  12.190  1.00  0.00           H  
ATOM     64  HA  MET A   5       0.840   4.790  10.571  1.00  0.00           H  
ATOM     65 1HB  MET A   5       0.842   2.442   9.859  1.00  0.00           H  
ATOM     66 2HB  MET A   5       0.936   2.488  11.590  1.00  0.00           H  
ATOM     67 1HG  MET A   5      -1.426   2.040  11.777  1.00  0.00           H  
ATOM     68 2HG  MET A   5      -1.596   2.059  10.045  1.00  0.00           H  
ATOM     69 1HE  MET A   5      -0.039  -1.181   8.794  1.00  0.00           H  
ATOM     70 2HE  MET A   5      -1.108   0.182   8.433  1.00  0.00           H  
ATOM     71 3HE  MET A   5       0.607   0.466   8.705  1.00  0.00           H  
ATOM     72  N   PRO A   6      -0.725   4.782   8.432  1.00  0.00           N  
ATOM     73  CA  PRO A   6      -1.639   5.049   7.339  1.00  0.00           C  
ATOM     74  C   PRO A   6      -2.377   3.796   6.873  1.00  0.00           C  
ATOM     75  O   PRO A   6      -2.168   3.349   5.743  1.00  0.00           O  
ATOM     76  CB  PRO A   6      -0.691   5.578   6.254  1.00  0.00           C  
ATOM     77  CG  PRO A   6       0.608   4.863   6.508  1.00  0.00           C  
ATOM     78  CD  PRO A   6       0.709   4.780   8.030  1.00  0.00           C  
ATOM     79  HA  PRO A   6      -2.351   5.826   7.646  1.00  0.00           H  
ATOM     80 1HB  PRO A   6      -1.105   5.371   5.256  1.00  0.00           H  
ATOM     81 2HB  PRO A   6      -0.599   6.671   6.337  1.00  0.00           H  
ATOM     82 1HG  PRO A   6       0.588   3.870   6.025  1.00  0.00           H  
ATOM     83 2HG  PRO A   6       1.442   5.420   6.052  1.00  0.00           H  
ATOM     84 1HD  PRO A   6       1.210   3.854   8.276  1.00  0.00           H  
ATOM     85 2HD  PRO A   6       1.235   5.660   8.436  1.00  0.00           H  
ATOM     86  N   DVA A   7      -3.225   3.238   7.743  1.00  0.00           N  
ATOM     87  CA  DVA A   7      -3.946   2.028   7.396  1.00  0.00           C  
ATOM     88  C   DVA A   7      -3.835   0.882   8.457  1.00  0.00           C  
ATOM     89  O   DVA A   7      -3.842   1.211   9.649  1.00  0.00           O  
ATOM     90  CB  DVA A   7      -5.448   2.342   7.203  1.00  0.00           C  
ATOM     91  CG1 DVA A   7      -5.619   3.317   6.060  1.00  0.00           C  
ATOM     92  CG2 DVA A   7      -6.058   2.904   8.513  1.00  0.00           C  
ATOM     93  H   DVA A   7      -3.316   3.675   8.657  1.00  0.00           H  
ATOM     94  HA  DVA A   7      -3.542   1.740   6.435  1.00  0.00           H  
ATOM     95  HB  DVA A   7      -5.970   1.433   6.921  1.00  0.00           H  
ATOM     96 1HG1 DVA A   7      -6.678   3.517   5.903  1.00  0.00           H  
ATOM     97 2HG1 DVA A   7      -5.190   2.890   5.155  1.00  0.00           H  
ATOM     98 3HG1 DVA A   7      -5.113   4.252   6.289  1.00  0.00           H  
ATOM     99 1HG2 DVA A   7      -7.111   3.111   8.347  1.00  0.00           H  
ATOM    100 2HG2 DVA A   7      -5.547   3.821   8.788  1.00  0.00           H  
ATOM    101 3HG2 DVA A   7      -5.971   2.194   9.328  1.00  0.00           H  
ATOM    102  N   DLE A   8      -3.764  -0.465   8.046  1.00  0.00           N  
ATOM    103  CA  DLE A   8      -3.727  -1.593   9.082  1.00  0.00           C  
ATOM    104  C   DLE A   8      -4.682  -1.430  10.322  1.00  0.00           C  
ATOM    105  O   DLE A   8      -4.207  -1.726  11.433  1.00  0.00           O  
ATOM    106  CB  DLE A   8      -3.989  -3.041   8.485  1.00  0.00           C  
ATOM    107  CG  DLE A   8      -3.896  -4.347   9.488  1.00  0.00           C  
ATOM    108  CD1 DLE A   8      -2.423  -4.487  10.075  1.00  0.00           C  
ATOM    109  CD2 DLE A   8      -4.325  -5.641   8.696  1.00  0.00           C  
ATOM    110  CN  DLE A   8      -3.593  -0.779   6.564  1.00  0.00           C  
ATOM    111  HA  DLE A   8      -2.704  -1.619   9.470  1.00  0.00           H  
ATOM    112 1HB  DLE A   8      -3.216  -3.246   7.746  1.00  0.00           H  
ATOM    113 2HB  DLE A   8      -4.958  -3.061   7.979  1.00  0.00           H  
ATOM    114  HG  DLE A   8      -4.584  -4.211  10.337  1.00  0.00           H  
ATOM    115 1HD1 DLE A   8      -2.373  -5.347  10.747  1.00  0.00           H  
ATOM    116 2HD1 DLE A   8      -2.155  -3.589  10.641  1.00  0.00           H  
ATOM    117 3HD1 DLE A   8      -1.700  -4.626   9.267  1.00  0.00           H  
ATOM    118 1HD2 DLE A   8      -4.283  -6.512   9.356  1.00  0.00           H  
ATOM    119 2HD2 DLE A   8      -3.656  -5.810   7.845  1.00  0.00           H  
ATOM    120 3HD2 DLE A   8      -5.348  -5.533   8.324  1.00  0.00           H  
ATOM    121 1HN  DLE A   8      -3.623  -1.813   6.278  1.00  0.00           H  
ATOM    122 2HN  DLE A   8      -2.639  -0.396   6.220  1.00  0.00           H  
ATOM    123 3HN  DLE A   8      -4.381  -0.299   5.998  1.00  0.00           H  
ATOM    124  N   DAL A   9      -6.013  -0.965  10.195  1.00  0.00           N  
ATOM    125  CA  DAL A   9      -6.865  -0.959  11.472  1.00  0.00           C  
ATOM    126  C   DAL A   9      -6.443   0.016  12.628  1.00  0.00           C  
ATOM    127  O   DAL A   9      -7.032   0.003  13.709  1.00  0.00           O  
ATOM    128  CB  DAL A   9      -8.378  -0.627  11.215  1.00  0.00           C  
ATOM    129  CN  DAL A   9      -6.600  -0.506   8.952  1.00  0.00           C  
ATOM    130  HA  DAL A   9      -6.833  -1.980  11.874  1.00  0.00           H  
ATOM    131 1HB  DAL A   9      -8.962  -0.712  12.146  1.00  0.00           H  
ATOM    132 2HB  DAL A   9      -8.815  -1.323  10.503  1.00  0.00           H  
ATOM    133 3HB  DAL A   9      -8.492   0.390  10.829  1.00  0.00           H  
ATOM    134 1HN  DAL A   9      -6.735   0.569   8.945  1.00  0.00           H  
ATOM    135 2HN  DAL A   9      -7.563  -0.973   8.808  1.00  0.00           H  
ATOM    136 3HN  DAL A   9      -5.947  -0.784   8.136  1.00  0.00           H  
TER                                                                             
CONECT    1  126                                                                
CONECT   13   25                                                                
CONECT   25   13   26   31                                                      
CONECT   26   25   27   29   32                                                 
CONECT   27   26   28   39                                                      
CONECT   28   27                                                                
CONECT   29   26   30   33   34                                                 
CONECT   30   29   31   35   36                                                 
CONECT   31   25   30   37   38                                                 
CONECT   32   26                                                                
CONECT   33   29                                                                
CONECT   34   29                                                                
CONECT   35   30                                                                
CONECT   36   30                                                                
CONECT   37   31                                                                
CONECT   38   31                                                                
CONECT   39   27                                                                
CONECT   74   86                                                                
CONECT   86   74   87   93                                                      
CONECT   87   86   88   90   94                                                 
CONECT   88   87   89  102                                                      
CONECT   89   88                                                                
CONECT   90   87   91   92   95                                                 
CONECT   91   90   96   97   98                                                 
CONECT   92   90   99  100  101                                                 
CONECT   93   86                                                                
CONECT   94   87                                                                
CONECT   95   90                                                                
CONECT   96   91                                                                
CONECT   97   91                                                                
CONECT   98   91                                                                
CONECT   99   92                                                                
CONECT  100   92                                                                
CONECT  101   92                                                                
CONECT  102   88  103  110                                                      
CONECT  103  102  104  106  111                                                 
CONECT  104  103  105  124                                                      
CONECT  105  104                                                                
CONECT  106  103  107  112  113                                                 
CONECT  107  106  108  109  114                                                 
CONECT  108  107  115  116  117                                                 
CONECT  109  107  118  119  120                                                 
CONECT  110  102  121  122  123                                                 
CONECT  111  103                                                                
CONECT  112  106                                                                
CONECT  113  106                                                                
CONECT  114  107                                                                
CONECT  115  108                                                                
CONECT  116  108                                                                
CONECT  117  108                                                                
CONECT  118  109                                                                
CONECT  119  109                                                                
CONECT  120  109                                                                
CONECT  121  110                                                                
CONECT  122  110                                                                
CONECT  123  110                                                                
CONECT  124  104  125  129                                                      
CONECT  125  124  126  128  130                                                 
CONECT  126    1  125  127                                                      
CONECT  127  126                                                                
CONECT  128  125  131  132  133                                                 
CONECT  129  124  134  135  136                                                 
CONECT  130  125                                                                
CONECT  131  128                                                                
CONECT  132  128                                                                
CONECT  133  128                                                                
CONECT  134  129                                                                
CONECT  135  129                                                                
CONECT  136  129                                                                
C6s 0
end_unsatselection_count 0
nme_count 2
nme_count2 2
oversat 0
score 17.125
silent_score 17.125
time 27
total_hbonds -3
