# Supplementary material for: Accurate de novo design of membrane-traversing macrocycles
Source: Cell. 2022 Sep 15;185(19):3520–3532.e26. doi: 10.1016/j.cell.2022.07.019 (PMC9490236; doi:10.1016/j.cell.2022.07.019)
Supplement: Data S2. Amino acid sequences and computational models, related to Figures 1 and 3 [file mmc6.zip › Supplemental_Data_File_2/design_models/9-mers/D9.38.pdb]

HEADER                                            08-APR-20   XXXX              
EXPDTA    THEORETICAL MODEL                                                     
REMARK 220                                                                      
REMARK 220 EXPERIMENTAL DETAILS                                                 
REMARK 220  EXPERIMENT TYPE                : THEORETICAL MODELLING              
REMARK 220  DATE OF DATA COLLECTION        : 08-APR-20                          
REMARK 220                                                                      
REMARK 220 REMARK: MODEL GENERATED BY ROSETTA                                   
REMARK 220  VERSION 2020.02.post.dev+104.JacobOConnor.ncaacyclicmsd.c8          
LINK         N   DPR A   1                 C   DIL A   9                  1.33  
ATOM      1  N   DPR A   1       1.969   1.595   2.863  1.00  0.00           N  
ATOM      2  CA  DPR A   1       0.579   1.428   3.272  1.00  0.00           C  
ATOM      3  C   DPR A   1       0.348   0.054   3.887  1.00  0.00           C  
ATOM      4  O   DPR A   1       1.161  -0.429   4.675  1.00  0.00           O  
ATOM      5  CB  DPR A   1       0.386   2.547   4.300  1.00  0.00           C  
ATOM      6  CG  DPR A   1       1.335   3.611   3.866  1.00  0.00           C  
ATOM      7  CD  DPR A   1       2.552   2.859   3.399  1.00  0.00           C  
ATOM      8  HA  DPR A   1      -0.075   1.577   2.400  1.00  0.00           H  
ATOM      9 1HB  DPR A   1       0.600   2.171   5.311  1.00  0.00           H  
ATOM     10 2HB  DPR A   1      -0.662   2.883   4.298  1.00  0.00           H  
ATOM     11 1HG  DPR A   1       1.552   4.291   4.702  1.00  0.00           H  
ATOM     12 2HG  DPR A   1       0.883   4.221   3.070  1.00  0.00           H  
ATOM     13 1HD  DPR A   1       3.218   2.670   4.254  1.00  0.00           H  
ATOM     14 2HD  DPR A   1       3.071   3.444   2.625  1.00  0.00           H  
ATOM     15  N   PHE A   2      -0.767  -0.571   3.524  1.00  0.00           N  
ATOM     16  CA  PHE A   2      -1.017  -1.962   3.883  1.00  0.00           C  
ATOM     17  C   PHE A   2      -0.945  -2.868   2.660  1.00  0.00           C  
ATOM     18  O   PHE A   2      -1.609  -3.903   2.603  1.00  0.00           O  
ATOM     19  CB  PHE A   2      -2.387  -2.104   4.548  1.00  0.00           C  
ATOM     20  CG  PHE A   2      -2.497  -1.394   5.868  1.00  0.00           C  
ATOM     21  CD1 PHE A   2      -1.368  -1.152   6.637  1.00  0.00           C  
ATOM     22  CD2 PHE A   2      -3.727  -0.968   6.343  1.00  0.00           C  
ATOM     23  CE1 PHE A   2      -1.467  -0.499   7.851  1.00  0.00           C  
ATOM     24  CE2 PHE A   2      -3.829  -0.314   7.556  1.00  0.00           C  
ATOM     25  CZ  PHE A   2      -2.698  -0.080   8.310  1.00  0.00           C  
ATOM     26  CN  PHE A   2      -1.759   0.148   2.750  1.00  0.00           C  
ATOM     27  HA  PHE A   2      -0.251  -2.280   4.591  1.00  0.00           H  
ATOM     28 1HB  PHE A   2      -3.156  -1.709   3.885  1.00  0.00           H  
ATOM     29 2HB  PHE A   2      -2.605  -3.159   4.710  1.00  0.00           H  
ATOM     30  HD1 PHE A   2      -0.395  -1.482   6.273  1.00  0.00           H  
ATOM     31  HD2 PHE A   2      -4.622  -1.153   5.747  1.00  0.00           H  
ATOM     32  HE1 PHE A   2      -0.572  -0.316   8.445  1.00  0.00           H  
ATOM     33  HE2 PHE A   2      -4.803   0.016   7.918  1.00  0.00           H  
ATOM     34  HZ  PHE A   2      -2.777   0.433   9.268  1.00  0.00           H  
ATOM     35 1HN  PHE A   2      -2.718  -0.358   2.758  1.00  0.00           H  
ATOM     36 2HN  PHE A   2      -1.893   1.139   3.158  1.00  0.00           H  
ATOM     37 3HN  PHE A   2      -1.411   0.230   1.729  1.00  0.00           H  
ATOM     38  N   DLE A   3      -0.134  -2.473   1.684  1.00  0.00           N  
ATOM     39  CA  DLE A   3      -0.091  -3.160   0.399  1.00  0.00           C  
ATOM     40  C   DLE A   3      -0.928  -2.429  -0.644  1.00  0.00           C  
ATOM     41  O   DLE A   3      -0.867  -1.205  -0.756  1.00  0.00           O  
ATOM     42  CB  DLE A   3       1.358  -3.278  -0.090  1.00  0.00           C  
ATOM     43  CG  DLE A   3       2.316  -4.028   0.844  1.00  0.00           C  
ATOM     44  CD1 DLE A   3       3.729  -3.964   0.280  1.00  0.00           C  
ATOM     45  CD2 DLE A   3       1.853  -5.469   0.996  1.00  0.00           C  
ATOM     46  H   DLE A   3       0.468  -1.676   1.837  1.00  0.00           H  
ATOM     47  HA  DLE A   3      -0.501  -4.161   0.528  1.00  0.00           H  
ATOM     48 1HB  DLE A   3       1.757  -2.276  -0.239  1.00  0.00           H  
ATOM     49 2HB  DLE A   3       1.359  -3.794  -1.050  1.00  0.00           H  
ATOM     50  HG  DLE A   3       2.324  -3.545   1.821  1.00  0.00           H  
ATOM     51 1HD1 DLE A   3       4.410  -4.497   0.944  1.00  0.00           H  
ATOM     52 2HD1 DLE A   3       4.042  -2.923   0.201  1.00  0.00           H  
ATOM     53 3HD1 DLE A   3       3.749  -4.426  -0.706  1.00  0.00           H  
ATOM     54 1HD2 DLE A   3       2.533  -6.002   1.661  1.00  0.00           H  
ATOM     55 2HD2 DLE A   3       1.845  -5.954   0.019  1.00  0.00           H  
ATOM     56 3HD2 DLE A   3       0.847  -5.486   1.417  1.00  0.00           H  
ATOM     57  N   LEU A   4      -1.709  -3.188  -1.406  1.00  0.00           N  
ATOM     58  CA  LEU A   4      -2.689  -2.607  -2.315  1.00  0.00           C  
ATOM     59  C   LEU A   4      -3.758  -1.835  -1.553  1.00  0.00           C  
ATOM     60  O   LEU A   4      -4.260  -2.297  -0.529  1.00  0.00           O  
ATOM     61  CB  LEU A   4      -3.347  -3.707  -3.158  1.00  0.00           C  
ATOM     62  CG  LEU A   4      -2.441  -4.379  -4.198  1.00  0.00           C  
ATOM     63  CD1 LEU A   4      -3.079  -5.682  -4.661  1.00  0.00           C  
ATOM     64  CD2 LEU A   4      -2.222  -3.432  -5.368  1.00  0.00           C  
ATOM     65  CN  LEU A   4      -1.583  -4.629  -1.330  1.00  0.00           C  
ATOM     66  HA  LEU A   4      -2.175  -1.915  -2.982  1.00  0.00           H  
ATOM     67 1HB  LEU A   4      -3.716  -4.483  -2.489  1.00  0.00           H  
ATOM     68 2HB  LEU A   4      -4.197  -3.278  -3.687  1.00  0.00           H  
ATOM     69  HG  LEU A   4      -1.481  -4.622  -3.742  1.00  0.00           H  
ATOM     70 1HD1 LEU A   4      -2.436  -6.160  -5.400  1.00  0.00           H  
ATOM     71 2HD1 LEU A   4      -3.207  -6.348  -3.807  1.00  0.00           H  
ATOM     72 3HD1 LEU A   4      -4.051  -5.473  -5.107  1.00  0.00           H  
ATOM     73 1HD2 LEU A   4      -1.578  -3.910  -6.107  1.00  0.00           H  
ATOM     74 2HD2 LEU A   4      -3.181  -3.190  -5.826  1.00  0.00           H  
ATOM     75 3HD2 LEU A   4      -1.749  -2.517  -5.012  1.00  0.00           H  
ATOM     76 1HN  LEU A   4      -2.070  -5.119  -2.165  1.00  0.00           H  
ATOM     77 2HN  LEU A   4      -0.539  -4.906  -1.333  1.00  0.00           H  
ATOM     78 3HN  LEU A   4      -2.035  -4.970  -0.408  1.00  0.00           H  
ATOM     79  N   PRO A   5      -4.102  -0.655  -2.059  1.00  0.00           N  
ATOM     80  CA  PRO A   5      -3.781  -0.287  -3.433  1.00  0.00           C  
ATOM     81  C   PRO A   5      -2.529   0.579  -3.492  1.00  0.00           C  
ATOM     82  O   PRO A   5      -2.191   1.127  -4.541  1.00  0.00           O  
ATOM     83  CB  PRO A   5      -5.025   0.485  -3.883  1.00  0.00           C  
ATOM     84  CG  PRO A   5      -5.465   1.214  -2.660  1.00  0.00           C  
ATOM     85  CD  PRO A   5      -5.185   0.256  -1.532  1.00  0.00           C  
ATOM     86  HA  PRO A   5      -3.647  -1.201  -4.030  1.00  0.00           H  
ATOM     87 1HB  PRO A   5      -4.768   1.160  -4.713  1.00  0.00           H  
ATOM     88 2HB  PRO A   5      -5.785  -0.214  -4.261  1.00  0.00           H  
ATOM     89 1HG  PRO A   5      -4.912   2.159  -2.560  1.00  0.00           H  
ATOM     90 2HG  PRO A   5      -6.531   1.476  -2.737  1.00  0.00           H  
ATOM     91 1HD  PRO A   5      -4.830   0.816  -0.655  1.00  0.00           H  
ATOM     92 2HD  PRO A   5      -6.100  -0.305  -1.290  1.00  0.00           H  
ATOM     93  N   VAL A   6      -1.845   0.700  -2.360  1.00  0.00           N  
ATOM     94  CA  VAL A   6      -0.885   1.778  -2.156  1.00  0.00           C  
ATOM     95  C   VAL A   6       0.437   1.477  -2.851  1.00  0.00           C  
ATOM     96  O   VAL A   6       1.006   2.336  -3.523  1.00  0.00           O  
ATOM     97  CB  VAL A   6      -0.633   1.992  -0.651  1.00  0.00           C  
ATOM     98  CG1 VAL A   6       0.472   3.016  -0.437  1.00  0.00           C  
ATOM     99  CG2 VAL A   6      -1.919   2.435   0.030  1.00  0.00           C  
ATOM    100  H   VAL A   6      -1.994   0.028  -1.621  1.00  0.00           H  
ATOM    101  HA  VAL A   6      -1.299   2.695  -2.576  1.00  0.00           H  
ATOM    102  HB  VAL A   6      -0.292   1.055  -0.212  1.00  0.00           H  
ATOM    103 1HG1 VAL A   6       0.636   3.155   0.632  1.00  0.00           H  
ATOM    104 2HG1 VAL A   6       1.391   2.662  -0.902  1.00  0.00           H  
ATOM    105 3HG1 VAL A   6       0.179   3.966  -0.884  1.00  0.00           H  
ATOM    106 1HG2 VAL A   6      -1.734   2.584   1.094  1.00  0.00           H  
ATOM    107 2HG2 VAL A   6      -2.263   3.369  -0.413  1.00  0.00           H  
ATOM    108 3HG2 VAL A   6      -2.683   1.668  -0.101  1.00  0.00           H  
ATOM    109  N   DLE A   7       0.921   0.251  -2.684  1.00  0.00           N  
ATOM    110  CA  DLE A   7       2.175  -0.168  -3.299  1.00  0.00           C  
ATOM    111  C   DLE A   7       3.374   0.344  -2.510  1.00  0.00           C  
ATOM    112  O   DLE A   7       4.156  -0.439  -1.972  1.00  0.00           O  
ATOM    113  CB  DLE A   7       2.234  -1.698  -3.394  1.00  0.00           C  
ATOM    114  CG  DLE A   7       1.120  -2.356  -4.217  1.00  0.00           C  
ATOM    115  CD1 DLE A   7       1.314  -3.867  -4.219  1.00  0.00           C  
ATOM    116  CD2 DLE A   7       1.138  -1.801  -5.634  1.00  0.00           C  
ATOM    117  H   DLE A   7       0.408  -0.409  -2.117  1.00  0.00           H  
ATOM    118  HA  DLE A   7       2.223   0.248  -4.305  1.00  0.00           H  
ATOM    119 1HB  DLE A   7       2.191  -2.110  -2.388  1.00  0.00           H  
ATOM    120 2HB  DLE A   7       3.187  -1.982  -3.840  1.00  0.00           H  
ATOM    121  HG  DLE A   7       0.154  -2.145  -3.757  1.00  0.00           H  
ATOM    122 1HD1 DLE A   7       0.522  -4.335  -4.803  1.00  0.00           H  
ATOM    123 2HD1 DLE A   7       1.277  -4.239  -3.195  1.00  0.00           H  
ATOM    124 3HD1 DLE A   7       2.280  -4.109  -4.659  1.00  0.00           H  
ATOM    125 1HD2 DLE A   7       0.345  -2.269  -6.218  1.00  0.00           H  
ATOM    126 2HD2 DLE A   7       2.103  -2.013  -6.095  1.00  0.00           H  
ATOM    127 3HD2 DLE A   7       0.979  -0.723  -5.604  1.00  0.00           H  
ATOM    128  N   LEU A   8       3.512   1.664  -2.445  1.00  0.00           N  
ATOM    129  CA  LEU A   8       4.617   2.284  -1.723  1.00  0.00           C  
ATOM    130  C   LEU A   8       4.359   2.291  -0.222  1.00  0.00           C  
ATOM    131  O   LEU A   8       4.221   3.351   0.389  1.00  0.00           O  
ATOM    132  CB  LEU A   8       4.834   3.719  -2.217  1.00  0.00           C  
ATOM    133  CG  LEU A   8       5.176   3.866  -3.705  1.00  0.00           C  
ATOM    134  CD1 LEU A   8       5.296   5.343  -4.056  1.00  0.00           C  
ATOM    135  CD2 LEU A   8       6.471   3.126  -4.005  1.00  0.00           C  
ATOM    136  H   LEU A   8       2.835   2.253  -2.908  1.00  0.00           H  
ATOM    137  HA  LEU A   8       5.521   1.707  -1.913  1.00  0.00           H  
ATOM    138 1HB  LEU A   8       3.929   4.293  -2.027  1.00  0.00           H  
ATOM    139 2HB  LEU A   8       5.648   4.165  -1.645  1.00  0.00           H  
ATOM    140  HG  LEU A   8       4.370   3.445  -4.307  1.00  0.00           H  
ATOM    141 1HD1 LEU A   8       5.538   5.447  -5.114  1.00  0.00           H  
ATOM    142 2HD1 LEU A   8       4.350   5.844  -3.851  1.00  0.00           H  
ATOM    143 3HD1 LEU A   8       6.085   5.796  -3.457  1.00  0.00           H  
ATOM    144 1HD2 LEU A   8       6.713   3.229  -5.063  1.00  0.00           H  
ATOM    145 2HD2 LEU A   8       7.278   3.547  -3.405  1.00  0.00           H  
ATOM    146 3HD2 LEU A   8       6.351   2.070  -3.761  1.00  0.00           H  
ATOM    147  N   DIL A   9       4.294   1.102   0.367  1.00  0.00           N  
ATOM    148  CA  DIL A   9       4.053   0.966   1.799  1.00  0.00           C  
ATOM    149  C   DIL A   9       2.580   0.707   2.087  1.00  0.00           C  
ATOM    150  O   DIL A   9       2.009  -0.277   1.616  1.00  0.00           O  
ATOM    151  CB  DIL A   9       4.901  -0.173   2.393  1.00  0.00           C  
ATOM    152  CG1 DIL A   9       6.392   0.114   2.199  1.00  0.00           C  
ATOM    153  CG2 DIL A   9       4.580  -0.362   3.868  1.00  0.00           C  
ATOM    154  CD1 DIL A   9       7.288  -1.060   2.522  1.00  0.00           C  
ATOM    155  H   DIL A   9       4.416   0.270  -0.192  1.00  0.00           H  
ATOM    156  HA  DIL A   9       4.337   1.897   2.287  1.00  0.00           H  
ATOM    157  HB  DIL A   9       4.687  -1.101   1.863  1.00  0.00           H  
ATOM    158 1HG1 DIL A   9       6.686   0.952   2.830  1.00  0.00           H  
ATOM    159 2HG1 DIL A   9       6.575   0.406   1.164  1.00  0.00           H  
ATOM    160 1HG2 DIL A   9       5.189  -1.170   4.272  1.00  0.00           H  
ATOM    161 2HG2 DIL A   9       3.525  -0.610   3.981  1.00  0.00           H  
ATOM    162 3HG2 DIL A   9       4.796   0.560   4.408  1.00  0.00           H  
ATOM    163 1HD1 DIL A   9       8.329  -0.780   2.360  1.00  0.00           H  
ATOM    164 2HD1 DIL A   9       7.033  -1.901   1.876  1.00  0.00           H  
ATOM    165 3HD1 DIL A   9       7.148  -1.348   3.563  1.00  0.00           H  
TER                                                                             
CONECT    1    2    7  149                                                      
CONECT    2    1    3    5    8                                                 
CONECT    3    2    4   15                                                      
CONECT    4    3                                                                
CONECT    5    2    6    9   10                                                 
CONECT    6    5    7   11   12                                                 
CONECT    7    1    6   13   14                                                 
CONECT    8    2                                                                
CONECT    9    5                                                                
CONECT   10    5                                                                
CONECT   11    6                                                                
CONECT   12    6                                                                
CONECT   13    7                                                                
CONECT   14    7                                                                
CONECT   15    3   16   26                                                      
CONECT   16   15   17   19   27                                                 
CONECT   17   16   18   38                                                      
CONECT   18   17                                                                
CONECT   19   16   20   28   29                                                 
CONECT   20   19   21   22                                                      
CONECT   21   20   23   30                                                      
CONECT   22   20   24   31                                                      
CONECT   23   21   25   32                                                      
CONECT   24   22   25   33                                                      
CONECT   25   23   24   34                                                      
CONECT   26   15   35   36   37                                                 
CONECT   27   16                                                                
CONECT   28   19                                                                
CONECT   29   19                                                                
CONECT   30   21                                                                
CONECT   31   22                                                                
CONECT   32   23                                                                
CONECT   33   24                                                                
CONECT   34   25                                                                
CONECT   35   26                                                                
CONECT   36   26                                                                
CONECT   37   26                                                                
CONECT   38   17   39   46                                                      
CONECT   39   38   40   42   47                                                 
CONECT   40   39   41   57                                                      
CONECT   41   40                                                                
CONECT   42   39   43   48   49                                                 
CONECT   43   42   44   45   50                                                 
CONECT   44   43   51   52   53                                                 
CONECT   45   43   54   55   56                                                 
CONECT   46   38                                                                
CONECT   47   39                                                                
CONECT   48   42                                                                
CONECT   49   42                                                                
CONECT   50   43                                                                
CONECT   51   44                                                                
CONECT   52   44                                                                
CONECT   53   44                                                                
CONECT   54   45                                                                
CONECT   55   45                                                                
CONECT   56   45                                                                
CONECT   57   40   58   65                                                      
CONECT   58   57   59   61   66                                                 
CONECT   59   58   60   79                                                      
CONECT   60   59                                                                
CONECT   61   58   62   67   68                                                 
CONECT   62   61   63   64   69                                                 
CONECT   63   62   70   71   72                                                 
CONECT   64   62   73   74   75                                                 
CONECT   65   57   76   77   78                                                 
CONECT   66   58                                                                
CONECT   67   61                                                                
CONECT   68   61                                                                
CONECT   69   62                                                                
CONECT   70   63                                                                
CONECT   71   63                                                                
CONECT   72   63                                                                
CONECT   73   64                                                                
CONECT   74   64                                                                
CONECT   75   64                                                                
CONECT   76   65                                                                
CONECT   77   65                                                                
CONECT   78   65                                                                
CONECT   79   59                                                                
CONECT   95  109                                                                
CONECT  109   95  110  117                                                      
CONECT  110  109  111  113  118                                                 
CONECT  111  110  112  128                                                      
CONECT  112  111                                                                
CONECT  113  110  114  119  120                                                 
CONECT  114  113  115  116  121                                                 
CONECT  115  114  122  123  124                                                 
CONECT  116  114  125  126  127                                                 
CONECT  117  109                                                                
CONECT  118  110                                                                
CONECT  119  113                                                                
CONECT  120  113                                                                
CONECT  121  114                                                                
CONECT  122  115                                                                
CONECT  123  115                                                                
CONECT  124  115                                                                
CONECT  125  116                                                                
CONECT  126  116                                                                
CONECT  127  116                                                                
CONECT  128  111                                                                
CONECT  130  147                                                                
CONECT  147  130  148  155                                                      
CONECT  148  147  149  151  156                                                 
CONECT  149    1  148  150                                                      
CONECT  150  149                                                                
CONECT  151  148  152  153  157                                                 
CONECT  152  151  154  158  159                                                 
CONECT  153  151  160  161  162                                                 
CONECT  154  152  163  164  165                                                 
CONECT  155  147                                                                
CONECT  156  148                                                                
CONECT  157  151                                                                
CONECT  158  152                                                                
CONECT  159  152                                                                
CONECT  160  153                                                                
CONECT  161  153                                                                
CONECT  162  153                                                                
CONECT  163  154                                                                
CONECT  164  154                                                                
CONECT  165  154                                                                
CIS_PEPTIDE_BOND_COUNT 1
HBOND_COUNT 5
RMSD 2.662
score -10.414
silent_score -10.414
