# Supplementary material for: Accurate de novo design of membrane-traversing macrocycles
Source: Cell. 2022 Sep 15;185(19):3520–3532.e26. doi: 10.1016/j.cell.2022.07.019 (PMC9490236; doi:10.1016/j.cell.2022.07.019)
Supplement: Data S2. Amino acid sequences and computational models, related to Figures 1 and 3 [file mmc6.zip › Supplemental_Data_File_2/design_models/9-mers/D9.32.pdb]

HEADER                                            07-APR-20   XXXX              
EXPDTA    THEORETICAL MODEL                                                     
REMARK 220                                                                      
REMARK 220 EXPERIMENTAL DETAILS                                                 
REMARK 220  EXPERIMENT TYPE                : THEORETICAL MODELLING              
REMARK 220  DATE OF DATA COLLECTION        : 07-APR-20                          
REMARK 220                                                                      
REMARK 220 REMARK: MODEL GENERATED BY ROSETTA                                   
REMARK 220  VERSION 2020.02.post.dev+104.JacobOConnor.ncaacyclicmsd.c8          
LINK         N   DPR A   1                 C   PRO A   9                  1.33  
ATOM      1  N   DPR A   1       1.123   3.274  -4.677  1.00  0.00           N  
ATOM      2  CA  DPR A   1       0.627   4.602  -4.334  1.00  0.00           C  
ATOM      3  C   DPR A   1       0.761   4.871  -2.841  1.00  0.00           C  
ATOM      4  O   DPR A   1       1.467   5.792  -2.427  1.00  0.00           O  
ATOM      5  CB  DPR A   1       1.527   5.529  -5.158  1.00  0.00           C  
ATOM      6  CG  DPR A   1       2.823   4.797  -5.247  1.00  0.00           C  
ATOM      7  CD  DPR A   1       2.426   3.353  -5.409  1.00  0.00           C  
ATOM      8  HA  DPR A   1      -0.423   4.690  -4.650  1.00  0.00           H  
ATOM      9 1HB  DPR A   1       1.621   6.504  -4.658  1.00  0.00           H  
ATOM     10 2HB  DPR A   1       1.074   5.715  -6.143  1.00  0.00           H  
ATOM     11 1HG  DPR A   1       3.421   4.973  -4.341  1.00  0.00           H  
ATOM     12 2HG  DPR A   1       3.413   5.171  -6.096  1.00  0.00           H  
ATOM     13 1HD  DPR A   1       3.190   2.709  -4.949  1.00  0.00           H  
ATOM     14 2HD  DPR A   1       2.315   3.121  -6.478  1.00  0.00           H  
ATOM     15  N   ALA A   2       0.079   4.063  -2.037  1.00  0.00           N  
ATOM     16  CA  ALA A   2       0.120   4.211  -0.587  1.00  0.00           C  
ATOM     17  C   ALA A   2       1.502   3.881  -0.038  1.00  0.00           C  
ATOM     18  O   ALA A   2       2.067   4.642   0.747  1.00  0.00           O  
ATOM     19  CB  ALA A   2      -0.933   3.328   0.066  1.00  0.00           C  
ATOM     20  H   ALA A   2      -0.482   3.326  -2.440  1.00  0.00           H  
ATOM     21  HA  ALA A   2      -0.094   5.252  -0.347  1.00  0.00           H  
ATOM     22 1HB  ALA A   2      -0.890   3.450   1.148  1.00  0.00           H  
ATOM     23 2HB  ALA A   2      -1.922   3.615  -0.292  1.00  0.00           H  
ATOM     24 3HB  ALA A   2      -0.743   2.287  -0.189  1.00  0.00           H  
ATOM     25  N   DLE A   3       2.042   2.741  -0.456  1.00  0.00           N  
ATOM     26  CA  DLE A   3       3.319   2.263   0.061  1.00  0.00           C  
ATOM     27  C   DLE A   3       3.131   1.469   1.347  1.00  0.00           C  
ATOM     28  O   DLE A   3       3.789   1.732   2.353  1.00  0.00           O  
ATOM     29  CB  DLE A   3       4.023   1.393  -0.987  1.00  0.00           C  
ATOM     30  CG  DLE A   3       4.303   2.070  -2.335  1.00  0.00           C  
ATOM     31  CD1 DLE A   3       4.901   1.054  -3.300  1.00  0.00           C  
ATOM     32  CD2 DLE A   3       5.244   3.246  -2.127  1.00  0.00           C  
ATOM     33  H   DLE A   3       1.556   2.191  -1.149  1.00  0.00           H  
ATOM     34  HA  DLE A   3       3.948   3.126   0.280  1.00  0.00           H  
ATOM     35 1HB  DLE A   3       3.408   0.515  -1.179  1.00  0.00           H  
ATOM     36 2HB  DLE A   3       4.977   1.060  -0.579  1.00  0.00           H  
ATOM     37  HG  DLE A   3       3.366   2.426  -2.765  1.00  0.00           H  
ATOM     38 1HD1 DLE A   3       5.099   1.535  -4.257  1.00  0.00           H  
ATOM     39 2HD1 DLE A   3       4.198   0.233  -3.445  1.00  0.00           H  
ATOM     40 3HD1 DLE A   3       5.832   0.667  -2.888  1.00  0.00           H  
ATOM     41 1HD2 DLE A   3       5.443   3.728  -3.085  1.00  0.00           H  
ATOM     42 2HD2 DLE A   3       6.182   2.891  -1.699  1.00  0.00           H  
ATOM     43 3HD2 DLE A   3       4.785   3.965  -1.448  1.00  0.00           H  
ATOM     44  N   DLE A   4       2.228   0.495   1.307  1.00  0.00           N  
ATOM     45  CA  DLE A   4       2.001  -0.386   2.446  1.00  0.00           C  
ATOM     46  C   DLE A   4       0.514  -0.522   2.750  1.00  0.00           C  
ATOM     47  O   DLE A   4      -0.324  -0.419   1.855  1.00  0.00           O  
ATOM     48  CB  DLE A   4       2.602  -1.771   2.174  1.00  0.00           C  
ATOM     49  CG  DLE A   4       4.115  -1.802   1.924  1.00  0.00           C  
ATOM     50  CD1 DLE A   4       4.520  -3.181   1.422  1.00  0.00           C  
ATOM     51  CD2 DLE A   4       4.850  -1.451   3.209  1.00  0.00           C  
ATOM     52  H   DLE A   4       1.685   0.361   0.466  1.00  0.00           H  
ATOM     53  HA  DLE A   4       2.492   0.043   3.319  1.00  0.00           H  
ATOM     54 1HB  DLE A   4       2.113  -2.196   1.298  1.00  0.00           H  
ATOM     55 2HB  DLE A   4       2.394  -2.415   3.028  1.00  0.00           H  
ATOM     56  HG  DLE A   4       4.371  -1.077   1.150  1.00  0.00           H  
ATOM     57 1HD1 DLE A   4       5.595  -3.203   1.244  1.00  0.00           H  
ATOM     58 2HD1 DLE A   4       3.994  -3.398   0.491  1.00  0.00           H  
ATOM     59 3HD1 DLE A   4       4.261  -3.930   2.169  1.00  0.00           H  
ATOM     60 1HD2 DLE A   4       5.925  -1.472   3.031  1.00  0.00           H  
ATOM     61 2HD2 DLE A   4       4.596  -2.175   3.983  1.00  0.00           H  
ATOM     62 3HD2 DLE A   4       4.555  -0.453   3.535  1.00  0.00           H  
ATOM     63  N   DPR A   5       0.194  -0.754   4.019  1.00  0.00           N  
ATOM     64  CA  DPR A   5      -1.176  -1.051   4.421  1.00  0.00           C  
ATOM     65  C   DPR A   5      -1.768  -2.171   3.575  1.00  0.00           C  
ATOM     66  O   DPR A   5      -1.079  -3.129   3.226  1.00  0.00           O  
ATOM     67  CB  DPR A   5      -1.022  -1.470   5.886  1.00  0.00           C  
ATOM     68  CG  DPR A   5       0.193  -0.742   6.349  1.00  0.00           C  
ATOM     69  CD  DPR A   5       1.132  -0.795   5.173  1.00  0.00           C  
ATOM     70  HA  DPR A   5      -1.784  -0.138   4.334  1.00  0.00           H  
ATOM     71 1HB  DPR A   5      -0.917  -2.563   5.955  1.00  0.00           H  
ATOM     72 2HB  DPR A   5      -1.925  -1.198   6.452  1.00  0.00           H  
ATOM     73 1HG  DPR A   5       0.608  -1.227   7.245  1.00  0.00           H  
ATOM     74 2HG  DPR A   5      -0.068   0.287   6.637  1.00  0.00           H  
ATOM     75 1HD  DPR A   5       1.707  -1.732   5.205  1.00  0.00           H  
ATOM     76 2HD  DPR A   5       1.805   0.075   5.202  1.00  0.00           H  
ATOM     77  N   PHE A   6      -3.050  -2.044   3.248  1.00  0.00           N  
ATOM     78  CA  PHE A   6      -3.719  -3.009   2.383  1.00  0.00           C  
ATOM     79  C   PHE A   6      -4.069  -2.390   1.035  1.00  0.00           C  
ATOM     80  O   PHE A   6      -4.979  -2.852   0.347  1.00  0.00           O  
ATOM     81  CB  PHE A   6      -4.989  -3.537   3.053  1.00  0.00           C  
ATOM     82  CG  PHE A   6      -4.730  -4.330   4.302  1.00  0.00           C  
ATOM     83  CD1 PHE A   6      -3.520  -4.983   4.488  1.00  0.00           C  
ATOM     84  CD2 PHE A   6      -5.695  -4.427   5.292  1.00  0.00           C  
ATOM     85  CE1 PHE A   6      -3.281  -5.713   5.636  1.00  0.00           C  
ATOM     86  CE2 PHE A   6      -5.459  -5.155   6.442  1.00  0.00           C  
ATOM     87  CZ  PHE A   6      -4.250  -5.799   6.613  1.00  0.00           C  
ATOM     88  CN  PHE A   6      -3.802  -0.918   3.764  1.00  0.00           C  
ATOM     89  HA  PHE A   6      -3.041  -3.846   2.209  1.00  0.00           H  
ATOM     90 1HB  PHE A   6      -5.639  -2.701   3.309  1.00  0.00           H  
ATOM     91 2HB  PHE A   6      -5.532  -4.171   2.353  1.00  0.00           H  
ATOM     92  HD1 PHE A   6      -2.753  -4.913   3.715  1.00  0.00           H  
ATOM     93  HD2 PHE A   6      -6.650  -3.918   5.156  1.00  0.00           H  
ATOM     94  HE1 PHE A   6      -2.326  -6.221   5.769  1.00  0.00           H  
ATOM     95  HE2 PHE A   6      -6.226  -5.223   7.213  1.00  0.00           H  
ATOM     96  HZ  PHE A   6      -4.062  -6.376   7.518  1.00  0.00           H  
ATOM     97 1HN  PHE A   6      -4.868  -1.044   3.612  1.00  0.00           H  
ATOM     98 2HN  PHE A   6      -3.618  -0.810   4.823  1.00  0.00           H  
ATOM     99 3HN  PHE A   6      -3.476  -0.021   3.256  1.00  0.00           H  
ATOM    100  N   LEU A   7      -3.341  -1.342   0.664  1.00  0.00           N  
ATOM    101  CA  LEU A   7      -3.566  -0.665  -0.608  1.00  0.00           C  
ATOM    102  C   LEU A   7      -2.497  -1.038  -1.627  1.00  0.00           C  
ATOM    103  O   LEU A   7      -2.797  -1.278  -2.796  1.00  0.00           O  
ATOM    104  CB  LEU A   7      -3.579   0.855  -0.404  1.00  0.00           C  
ATOM    105  CG  LEU A   7      -4.688   1.395   0.507  1.00  0.00           C  
ATOM    106  CD1 LEU A   7      -4.520   2.898   0.677  1.00  0.00           C  
ATOM    107  CD2 LEU A   7      -6.046   1.060  -0.093  1.00  0.00           C  
ATOM    108  H   LEU A   7      -2.614  -1.006   1.279  1.00  0.00           H  
ATOM    109  HA  LEU A   7      -4.535  -0.975  -0.998  1.00  0.00           H  
ATOM    110 1HB  LEU A   7      -2.624   1.156   0.023  1.00  0.00           H  
ATOM    111 2HB  LEU A   7      -3.685   1.335  -1.377  1.00  0.00           H  
ATOM    112  HG  LEU A   7      -4.605   0.937   1.493  1.00  0.00           H  
ATOM    113 1HD1 LEU A   7      -5.309   3.282   1.324  1.00  0.00           H  
ATOM    114 2HD1 LEU A   7      -3.549   3.108   1.126  1.00  0.00           H  
ATOM    115 3HD1 LEU A   7      -4.583   3.383  -0.297  1.00  0.00           H  
ATOM    116 1HD2 LEU A   7      -6.835   1.443   0.555  1.00  0.00           H  
ATOM    117 2HD2 LEU A   7      -6.131   1.519  -1.078  1.00  0.00           H  
ATOM    118 3HD2 LEU A   7      -6.146  -0.021  -0.187  1.00  0.00           H  
ATOM    119  N   DVA A   8      -1.248  -1.086  -1.176  1.00  0.00           N  
ATOM    120  CA  DVA A   8      -0.136  -1.471  -2.037  1.00  0.00           C  
ATOM    121  C   DVA A   8       0.493  -0.254  -2.702  1.00  0.00           C  
ATOM    122  O   DVA A   8       0.955   0.665  -2.027  1.00  0.00           O  
ATOM    123  CB  DVA A   8       0.936  -2.220  -1.223  1.00  0.00           C  
ATOM    124  CG1 DVA A   8       2.115  -2.591  -2.109  1.00  0.00           C  
ATOM    125  CG2 DVA A   8       0.329  -3.460  -0.585  1.00  0.00           C  
ATOM    126  H   DVA A   8      -1.063  -0.848  -0.212  1.00  0.00           H  
ATOM    127  HA  DVA A   8      -0.515  -2.138  -2.813  1.00  0.00           H  
ATOM    128  HB  DVA A   8       1.315  -1.558  -0.444  1.00  0.00           H  
ATOM    129 1HG1 DVA A   8       2.864  -3.119  -1.518  1.00  0.00           H  
ATOM    130 2HG1 DVA A   8       2.556  -1.685  -2.526  1.00  0.00           H  
ATOM    131 3HG1 DVA A   8       1.773  -3.235  -2.919  1.00  0.00           H  
ATOM    132 1HG2 DVA A   8       1.093  -3.984  -0.010  1.00  0.00           H  
ATOM    133 2HG2 DVA A   8      -0.055  -4.119  -1.364  1.00  0.00           H  
ATOM    134 3HG2 DVA A   8      -0.486  -3.168   0.077  1.00  0.00           H  
ATOM    135  N   PRO A   9       0.509  -0.255  -4.031  1.00  0.00           N  
ATOM    136  CA  PRO A   9       1.074   0.854  -4.791  1.00  0.00           C  
ATOM    137  C   PRO A   9       0.428   2.177  -4.397  1.00  0.00           C  
ATOM    138  O   PRO A   9      -0.675   2.202  -3.851  1.00  0.00           O  
ATOM    139  CB  PRO A   9       0.751   0.478  -6.241  1.00  0.00           C  
ATOM    140  CG  PRO A   9       0.705  -1.012  -6.230  1.00  0.00           C  
ATOM    141  CD  PRO A   9       0.059  -1.357  -4.915  1.00  0.00           C  
ATOM    142  HA  PRO A   9       2.160   0.890  -4.626  1.00  0.00           H  
ATOM    143 1HB  PRO A   9      -0.204   0.933  -6.544  1.00  0.00           H  
ATOM    144 2HB  PRO A   9       1.525   0.877  -6.914  1.00  0.00           H  
ATOM    145 1HG  PRO A   9       0.131  -1.380  -7.094  1.00  0.00           H  
ATOM    146 2HG  PRO A   9       1.721  -1.424  -6.325  1.00  0.00           H  
ATOM    147 1HD  PRO A   9      -1.034  -1.368  -5.034  1.00  0.00           H  
ATOM    148 2HD  PRO A   9       0.422  -2.338  -4.574  1.00  0.00           H  
TER                                                                             
CONECT    1    2    7  137                                                      
CONECT    2    1    3    5    8                                                 
CONECT    3    2    4   15                                                      
CONECT    4    3                                                                
CONECT    5    2    6    9   10                                                 
CONECT    6    5    7   11   12                                                 
CONECT    7    1    6   13   14                                                 
CONECT    8    2                                                                
CONECT    9    5                                                                
CONECT   10    5                                                                
CONECT   11    6                                                                
CONECT   12    6                                                                
CONECT   13    7                                                                
CONECT   14    7                                                                
CONECT   15    3                                                                
CONECT   17   25                                                                
CONECT   25   17   26   33                                                      
CONECT   26   25   27   29   34                                                 
CONECT   27   26   28   44                                                      
CONECT   28   27                                                                
CONECT   29   26   30   35   36                                                 
CONECT   30   29   31   32   37                                                 
CONECT   31   30   38   39   40                                                 
CONECT   32   30   41   42   43                                                 
CONECT   33   25                                                                
CONECT   34   26                                                                
CONECT   35   29                                                                
CONECT   36   29                                                                
CONECT   37   30                                                                
CONECT   38   31                                                                
CONECT   39   31                                                                
CONECT   40   31                                                                
CONECT   41   32                                                                
CONECT   42   32                                                                
CONECT   43   32                                                                
CONECT   44   27   45   52                                                      
CONECT   45   44   46   48   53                                                 
CONECT   46   45   47   63                                                      
CONECT   47   46                                                                
CONECT   48   45   49   54   55                                                 
CONECT   49   48   50   51   56                                                 
CONECT   50   49   57   58   59                                                 
CONECT   51   49   60   61   62                                                 
CONECT   52   44                                                                
CONECT   53   45                                                                
CONECT   54   48                                                                
CONECT   55   48                                                                
CONECT   56   49                                                                
CONECT   57   50                                                                
CONECT   58   50                                                                
CONECT   59   50                                                                
CONECT   60   51                                                                
CONECT   61   51                                                                
CONECT   62   51                                                                
CONECT   63   46   64   69                                                      
CONECT   64   63   65   67   70                                                 
CONECT   65   64   66   77                                                      
CONECT   66   65                                                                
CONECT   67   64   68   71   72                                                 
CONECT   68   67   69   73   74                                                 
CONECT   69   63   68   75   76                                                 
CONECT   70   64                                                                
CONECT   71   67                                                                
CONECT   72   67                                                                
CONECT   73   68                                                                
CONECT   74   68                                                                
CONECT   75   69                                                                
CONECT   76   69                                                                
CONECT   77   65   78   88                                                      
CONECT   78   77   79   81   89                                                 
CONECT   79   78   80  100                                                      
CONECT   80   79                                                                
CONECT   81   78   82   90   91                                                 
CONECT   82   81   83   84                                                      
CONECT   83   82   85   92                                                      
CONECT   84   82   86   93                                                      
CONECT   85   83   87   94                                                      
CONECT   86   84   87   95                                                      
CONECT   87   85   86   96                                                      
CONECT   88   77   97   98   99                                                 
CONECT   89   78                                                                
CONECT   90   81                                                                
CONECT   91   81                                                                
CONECT   92   83                                                                
CONECT   93   84                                                                
CONECT   94   85                                                                
CONECT   95   86                                                                
CONECT   96   87                                                                
CONECT   97   88                                                                
CONECT   98   88                                                                
CONECT   99   88                                                                
CONECT  100   79                                                                
CONECT  102  119                                                                
CONECT  119  102  120  126                                                      
CONECT  120  119  121  123  127                                                 
CONECT  121  120  122  135                                                      
CONECT  122  121                                                                
CONECT  123  120  124  125  128                                                 
CONECT  124  123  129  130  131                                                 
CONECT  125  123  132  133  134                                                 
CONECT  126  119                                                                
CONECT  127  120                                                                
CONECT  128  123                                                                
CONECT  129  124                                                                
CONECT  130  124                                                                
CONECT  131  124                                                                
CONECT  132  125                                                                
CONECT  133  125                                                                
CONECT  134  125                                                                
CONECT  135  121                                                                
CONECT  137    1                                                                
CIS_PEPTIDE_BOND_COUNT 0
HBOND_COUNT 5
RMSD 0.174
score -16.834
silent_score -16.834
