# Supplementary material for: Accurate de novo design of membrane-traversing macrocycles
Source: Cell. 2022 Sep 15;185(19):3520–3532.e26. doi: 10.1016/j.cell.2022.07.019 (PMC9490236; doi:10.1016/j.cell.2022.07.019)
Supplement: Data S2. Amino acid sequences and computational models, related to Figures 1 and 3 [file mmc6.zip › Supplemental_Data_File_2/design_models/9-mers/D9.42.pdb]

HEADER                                            08-APR-20   XXXX              
EXPDTA    THEORETICAL MODEL                                                     
REMARK 220                                                                      
REMARK 220 EXPERIMENTAL DETAILS                                                 
REMARK 220  EXPERIMENT TYPE                : THEORETICAL MODELLING              
REMARK 220  DATE OF DATA COLLECTION        : 08-APR-20                          
REMARK 220                                                                      
REMARK 220 REMARK: MODEL GENERATED BY ROSETTA                                   
REMARK 220  VERSION 2020.02.post.dev+104.JacobOConnor.ncaacyclicmsd.c8          
LINK         N   DPR A   1                 C   PRO A   9                  1.33  
ATOM      1  N   DPR A   1      -3.163   5.045   0.179  1.00  0.00           N  
ATOM      2  CA  DPR A   1      -4.306   5.046  -0.727  1.00  0.00           C  
ATOM      3  C   DPR A   1      -4.604   3.642  -1.238  1.00  0.00           C  
ATOM      4  O   DPR A   1      -5.728   3.345  -1.643  1.00  0.00           O  
ATOM      5  CB  DPR A   1      -5.441   5.581   0.152  1.00  0.00           C  
ATOM      6  CG  DPR A   1      -5.154   5.020   1.502  1.00  0.00           C  
ATOM      7  CD  DPR A   1      -3.653   5.057   1.612  1.00  0.00           C  
ATOM      8  HA  DPR A   1      -4.102   5.727  -1.566  1.00  0.00           H  
ATOM      9 1HB  DPR A   1      -6.412   5.254  -0.249  1.00  0.00           H  
ATOM     10 2HB  DPR A   1      -5.441   6.681   0.137  1.00  0.00           H  
ATOM     11 1HG  DPR A   1      -5.559   4.000   1.584  1.00  0.00           H  
ATOM     12 2HG  DPR A   1      -5.650   5.622   2.277  1.00  0.00           H  
ATOM     13 1HD  DPR A   1      -3.301   4.167   2.154  1.00  0.00           H  
ATOM     14 2HD  DPR A   1      -3.345   5.976   2.133  1.00  0.00           H  
ATOM     15  N   ILE A   2      -3.593   2.781  -1.218  1.00  0.00           N  
ATOM     16  CA  ILE A   2      -3.749   1.406  -1.679  1.00  0.00           C  
ATOM     17  C   ILE A   2      -3.373   0.413  -0.587  1.00  0.00           C  
ATOM     18  O   ILE A   2      -4.203  -0.382  -0.145  1.00  0.00           O  
ATOM     19  CB  ILE A   2      -2.891   1.145  -2.930  1.00  0.00           C  
ATOM     20  CG1 ILE A   2      -3.234   2.150  -4.032  1.00  0.00           C  
ATOM     21  CG2 ILE A   2      -3.089  -0.280  -3.423  1.00  0.00           C  
ATOM     22  CD1 ILE A   2      -2.322   2.072  -5.236  1.00  0.00           C  
ATOM     23  H   ILE A   2      -2.693   3.085  -0.875  1.00  0.00           H  
ATOM     24  HA  ILE A   2      -4.795   1.246  -1.939  1.00  0.00           H  
ATOM     25  HB  ILE A   2      -1.839   1.292  -2.686  1.00  0.00           H  
ATOM     26 1HG1 ILE A   2      -4.257   1.986  -4.368  1.00  0.00           H  
ATOM     27 2HG1 ILE A   2      -3.181   3.163  -3.631  1.00  0.00           H  
ATOM     28 1HG2 ILE A   2      -2.475  -0.447  -4.308  1.00  0.00           H  
ATOM     29 2HG2 ILE A   2      -2.797  -0.979  -2.641  1.00  0.00           H  
ATOM     30 3HG2 ILE A   2      -4.138  -0.435  -3.675  1.00  0.00           H  
ATOM     31 1HD1 ILE A   2      -2.628   2.814  -5.973  1.00  0.00           H  
ATOM     32 2HD1 ILE A   2      -1.294   2.268  -4.927  1.00  0.00           H  
ATOM     33 3HD1 ILE A   2      -2.385   1.078  -5.675  1.00  0.00           H  
ATOM     34  N   DLE A   3      -2.118   0.463  -0.156  1.00  0.00           N  
ATOM     35  CA  DLE A   3      -1.630  -0.430   0.888  1.00  0.00           C  
ATOM     36  C   DLE A   3      -0.426  -1.231   0.410  1.00  0.00           C  
ATOM     37  O   DLE A   3       0.716  -0.790   0.540  1.00  0.00           O  
ATOM     38  CB  DLE A   3      -1.254   0.373   2.140  1.00  0.00           C  
ATOM     39  CG  DLE A   3      -2.385   1.198   2.766  1.00  0.00           C  
ATOM     40  CD1 DLE A   3      -1.814   2.110   3.843  1.00  0.00           C  
ATOM     41  CD2 DLE A   3      -3.437   0.262   3.344  1.00  0.00           C  
ATOM     42  H   DLE A   3      -1.484   1.137  -0.562  1.00  0.00           H  
ATOM     43  HA  DLE A   3      -2.426  -1.128   1.146  1.00  0.00           H  
ATOM     44 1HB  DLE A   3      -0.447   1.058   1.883  1.00  0.00           H  
ATOM     45 2HB  DLE A   3      -0.888  -0.318   2.899  1.00  0.00           H  
ATOM     46  HG  DLE A   3      -2.841   1.829   2.002  1.00  0.00           H  
ATOM     47 1HD1 DLE A   3      -2.618   2.697   4.288  1.00  0.00           H  
ATOM     48 2HD1 DLE A   3      -1.079   2.782   3.398  1.00  0.00           H  
ATOM     49 3HD1 DLE A   3      -1.335   1.507   4.614  1.00  0.00           H  
ATOM     50 1HD2 DLE A   3      -4.241   0.849   3.788  1.00  0.00           H  
ATOM     51 2HD2 DLE A   3      -2.982  -0.368   4.108  1.00  0.00           H  
ATOM     52 3HD2 DLE A   3      -3.841  -0.365   2.549  1.00  0.00           H  
ATOM     53  N   DLE A   4      -0.687  -2.410  -0.143  1.00  0.00           N  
ATOM     54  CA  DLE A   4       0.361  -3.222  -0.749  1.00  0.00           C  
ATOM     55  C   DLE A   4       0.476  -4.576  -0.062  1.00  0.00           C  
ATOM     56  O   DLE A   4      -0.523  -5.149   0.374  1.00  0.00           O  
ATOM     57  CB  DLE A   4       0.080  -3.422  -2.243  1.00  0.00           C  
ATOM     58  CG  DLE A   4      -0.014  -2.140  -3.081  1.00  0.00           C  
ATOM     59  CD1 DLE A   4      -0.468  -2.487  -4.492  1.00  0.00           C  
ATOM     60  CD2 DLE A   4       1.340  -1.445  -3.097  1.00  0.00           C  
ATOM     61  CN  DLE A   4      -2.050  -2.902  -0.145  1.00  0.00           C  
ATOM     62  HA  DLE A   4       1.311  -2.699  -0.638  1.00  0.00           H  
ATOM     63 1HB  DLE A   4      -0.862  -3.957  -2.351  1.00  0.00           H  
ATOM     64 2HB  DLE A   4       0.873  -4.038  -2.667  1.00  0.00           H  
ATOM     65  HG  DLE A   4      -0.759  -1.474  -2.644  1.00  0.00           H  
ATOM     66 1HD1 DLE A   4      -0.535  -1.575  -5.087  1.00  0.00           H  
ATOM     67 2HD1 DLE A   4      -1.447  -2.965  -4.452  1.00  0.00           H  
ATOM     68 3HD1 DLE A   4       0.250  -3.166  -4.949  1.00  0.00           H  
ATOM     69 1HD2 DLE A   4       1.273  -0.533  -3.692  1.00  0.00           H  
ATOM     70 2HD2 DLE A   4       2.085  -2.109  -3.534  1.00  0.00           H  
ATOM     71 3HD2 DLE A   4       1.632  -1.192  -2.078  1.00  0.00           H  
ATOM     72 1HN  DLE A   4      -2.145  -3.821  -0.712  1.00  0.00           H  
ATOM     73 2HN  DLE A   4      -2.706  -2.162  -0.581  1.00  0.00           H  
ATOM     74 3HN  DLE A   4      -2.355  -3.084   0.877  1.00  0.00           H  
ATOM     75  N   DPR A   5       1.700  -5.084   0.033  1.00  0.00           N  
ATOM     76  CA  DPR A   5       2.865  -4.379  -0.489  1.00  0.00           C  
ATOM     77  C   DPR A   5       3.384  -3.356   0.514  1.00  0.00           C  
ATOM     78  O   DPR A   5       2.910  -3.289   1.648  1.00  0.00           O  
ATOM     79  CB  DPR A   5       3.876  -5.507  -0.719  1.00  0.00           C  
ATOM     80  CG  DPR A   5       3.619  -6.462   0.396  1.00  0.00           C  
ATOM     81  CD  DPR A   5       2.124  -6.433   0.577  1.00  0.00           C  
ATOM     82  HA  DPR A   5       2.597  -3.890  -1.437  1.00  0.00           H  
ATOM     83 1HB  DPR A   5       4.899  -5.103  -0.708  1.00  0.00           H  
ATOM     84 2HB  DPR A   5       3.718  -5.956  -1.711  1.00  0.00           H  
ATOM     85 1HG  DPR A   5       4.161  -6.147   1.299  1.00  0.00           H  
ATOM     86 2HG  DPR A   5       3.994  -7.462   0.133  1.00  0.00           H  
ATOM     87 1HD  DPR A   5       1.882  -6.521   1.646  1.00  0.00           H  
ATOM     88 2HD  DPR A   5       1.669  -7.255   0.006  1.00  0.00           H  
ATOM     89  N   PHE A   6       4.359  -2.561   0.088  1.00  0.00           N  
ATOM     90  CA  PHE A   6       5.297  -1.936   1.013  1.00  0.00           C  
ATOM     91  C   PHE A   6       4.941  -0.476   1.257  1.00  0.00           C  
ATOM     92  O   PHE A   6       5.635   0.428   0.792  1.00  0.00           O  
ATOM     93  CB  PHE A   6       6.726  -2.035   0.474  1.00  0.00           C  
ATOM     94  CG  PHE A   6       7.244  -3.443   0.385  1.00  0.00           C  
ATOM     95  CD1 PHE A   6       6.761  -4.430   1.231  1.00  0.00           C  
ATOM     96  CD2 PHE A   6       8.215  -3.782  -0.545  1.00  0.00           C  
ATOM     97  CE1 PHE A   6       7.237  -5.725   1.150  1.00  0.00           C  
ATOM     98  CE2 PHE A   6       8.691  -5.076  -0.629  1.00  0.00           C  
ATOM     99  CZ  PHE A   6       8.202  -6.048   0.220  1.00  0.00           C  
ATOM    100  CN  PHE A   6       4.495  -2.307  -1.332  1.00  0.00           C  
ATOM    101  HA  PHE A   6       5.247  -2.465   1.967  1.00  0.00           H  
ATOM    102 1HB  PHE A   6       6.770  -1.593  -0.520  1.00  0.00           H  
ATOM    103 2HB  PHE A   6       7.397  -1.466   1.116  1.00  0.00           H  
ATOM    104  HD1 PHE A   6       5.997  -4.174   1.966  1.00  0.00           H  
ATOM    105  HD2 PHE A   6       8.602  -3.014  -1.215  1.00  0.00           H  
ATOM    106  HE1 PHE A   6       6.849  -6.490   1.821  1.00  0.00           H  
ATOM    107  HE2 PHE A   6       9.454  -5.330  -1.365  1.00  0.00           H  
ATOM    108  HZ  PHE A   6       8.578  -7.068   0.156  1.00  0.00           H  
ATOM    109 1HN  PHE A   6       5.286  -1.597  -1.540  1.00  0.00           H  
ATOM    110 2HN  PHE A   6       4.719  -3.229  -1.848  1.00  0.00           H  
ATOM    111 3HN  PHE A   6       3.559  -1.913  -1.705  1.00  0.00           H  
ATOM    112  N   DVA A   7       3.855  -0.251   1.989  1.00  0.00           N  
ATOM    113  CA  DVA A   7       3.531   1.079   2.490  1.00  0.00           C  
ATOM    114  C   DVA A   7       3.251   2.046   1.346  1.00  0.00           C  
ATOM    115  O   DVA A   7       3.977   3.021   1.153  1.00  0.00           O  
ATOM    116  CB  DVA A   7       2.302   1.016   3.417  1.00  0.00           C  
ATOM    117  CG1 DVA A   7       1.856   2.418   3.806  1.00  0.00           C  
ATOM    118  CG2 DVA A   7       2.628   0.191   4.652  1.00  0.00           C  
ATOM    119  H   DVA A   7       3.238  -1.021   2.203  1.00  0.00           H  
ATOM    120  HA  DVA A   7       4.382   1.451   3.061  1.00  0.00           H  
ATOM    121  HB  DVA A   7       1.475   0.554   2.878  1.00  0.00           H  
ATOM    122 1HG1 DVA A   7       0.987   2.355   4.461  1.00  0.00           H  
ATOM    123 2HG1 DVA A   7       1.594   2.979   2.909  1.00  0.00           H  
ATOM    124 3HG1 DVA A   7       2.667   2.926   4.328  1.00  0.00           H  
ATOM    125 1HG2 DVA A   7       1.755   0.150   5.303  1.00  0.00           H  
ATOM    126 2HG2 DVA A   7       3.459   0.651   5.188  1.00  0.00           H  
ATOM    127 3HG2 DVA A   7       2.904  -0.820   4.352  1.00  0.00           H  
ATOM    128  N   VAL A   8       2.195   1.769   0.589  1.00  0.00           N  
ATOM    129  CA  VAL A   8       1.742   2.678  -0.457  1.00  0.00           C  
ATOM    130  C   VAL A   8       0.385   3.280  -0.114  1.00  0.00           C  
ATOM    131  O   VAL A   8      -0.647   2.620  -0.240  1.00  0.00           O  
ATOM    132  CB  VAL A   8       1.647   1.938  -1.804  1.00  0.00           C  
ATOM    133  CG1 VAL A   8       1.142   2.875  -2.892  1.00  0.00           C  
ATOM    134  CG2 VAL A   8       3.005   1.362  -2.176  1.00  0.00           C  
ATOM    135  H   VAL A   8       1.692   0.906   0.742  1.00  0.00           H  
ATOM    136  HA  VAL A   8       2.469   3.486  -0.551  1.00  0.00           H  
ATOM    137  HB  VAL A   8       0.921   1.130  -1.714  1.00  0.00           H  
ATOM    138 1HG1 VAL A   8       1.081   2.335  -3.837  1.00  0.00           H  
ATOM    139 2HG1 VAL A   8       0.154   3.247  -2.622  1.00  0.00           H  
ATOM    140 3HG1 VAL A   8       1.830   3.713  -2.998  1.00  0.00           H  
ATOM    141 1HG2 VAL A   8       2.930   0.840  -3.129  1.00  0.00           H  
ATOM    142 2HG2 VAL A   8       3.732   2.170  -2.260  1.00  0.00           H  
ATOM    143 3HG2 VAL A   8       3.327   0.664  -1.403  1.00  0.00           H  
ATOM    144  N   PRO A   9       0.393   4.536   0.320  1.00  0.00           N  
ATOM    145  CA  PRO A   9      -0.822   5.192   0.788  1.00  0.00           C  
ATOM    146  C   PRO A   9      -1.916   5.147  -0.270  1.00  0.00           C  
ATOM    147  O   PRO A   9      -1.637   5.202  -1.468  1.00  0.00           O  
ATOM    148  CB  PRO A   9      -0.357   6.626   1.059  1.00  0.00           C  
ATOM    149  CG  PRO A   9       1.075   6.479   1.449  1.00  0.00           C  
ATOM    150  CD  PRO A   9       1.594   5.382   0.558  1.00  0.00           C  
ATOM    151  HA  PRO A   9      -1.161   4.706   1.716  1.00  0.00           H  
ATOM    152 1HB  PRO A   9      -0.492   7.242   0.157  1.00  0.00           H  
ATOM    153 2HB  PRO A   9      -0.971   7.078   1.852  1.00  0.00           H  
ATOM    154 1HG  PRO A   9       1.607   7.430   1.304  1.00  0.00           H  
ATOM    155 2HG  PRO A   9       1.153   6.230   2.517  1.00  0.00           H  
ATOM    156 1HD  PRO A   9       1.970   5.818  -0.380  1.00  0.00           H  
ATOM    157 2HD  PRO A   9       2.394   4.834   1.078  1.00  0.00           H  
TER                                                                             
CONECT    1    2    7  146                                                      
CONECT    2    1    3    5    8                                                 
CONECT    3    2    4   15                                                      
CONECT    4    3                                                                
CONECT    5    2    6    9   10                                                 
CONECT    6    5    7   11   12                                                 
CONECT    7    1    6   13   14                                                 
CONECT    8    2                                                                
CONECT    9    5                                                                
CONECT   10    5                                                                
CONECT   11    6                                                                
CONECT   12    6                                                                
CONECT   13    7                                                                
CONECT   14    7                                                                
CONECT   15    3                                                                
CONECT   17   34                                                                
CONECT   34   17   35   42                                                      
CONECT   35   34   36   38   43                                                 
CONECT   36   35   37   53                                                      
CONECT   37   36                                                                
CONECT   38   35   39   44   45                                                 
CONECT   39   38   40   41   46                                                 
CONECT   40   39   47   48   49                                                 
CONECT   41   39   50   51   52                                                 
CONECT   42   34                                                                
CONECT   43   35                                                                
CONECT   44   38                                                                
CONECT   45   38                                                                
CONECT   46   39                                                                
CONECT   47   40                                                                
CONECT   48   40                                                                
CONECT   49   40                                                                
CONECT   50   41                                                                
CONECT   51   41                                                                
CONECT   52   41                                                                
CONECT   53   36   54   61                                                      
CONECT   54   53   55   57   62                                                 
CONECT   55   54   56   75                                                      
CONECT   56   55                                                                
CONECT   57   54   58   63   64                                                 
CONECT   58   57   59   60   65                                                 
CONECT   59   58   66   67   68                                                 
CONECT   60   58   69   70   71                                                 
CONECT   61   53   72   73   74                                                 
CONECT   62   54                                                                
CONECT   63   57                                                                
CONECT   64   57                                                                
CONECT   65   58                                                                
CONECT   66   59                                                                
CONECT   67   59                                                                
CONECT   68   59                                                                
CONECT   69   60                                                                
CONECT   70   60                                                                
CONECT   71   60                                                                
CONECT   72   61                                                                
CONECT   73   61                                                                
CONECT   74   61                                                                
CONECT   75   55   76   81                                                      
CONECT   76   75   77   79   82                                                 
CONECT   77   76   78   89                                                      
CONECT   78   77                                                                
CONECT   79   76   80   83   84                                                 
CONECT   80   79   81   85   86                                                 
CONECT   81   75   80   87   88                                                 
CONECT   82   76                                                                
CONECT   83   79                                                                
CONECT   84   79                                                                
CONECT   85   80                                                                
CONECT   86   80                                                                
CONECT   87   81                                                                
CONECT   88   81                                                                
CONECT   89   77   90  100                                                      
CONECT   90   89   91   93  101                                                 
CONECT   91   90   92  112                                                      
CONECT   92   91                                                                
CONECT   93   90   94  102  103                                                 
CONECT   94   93   95   96                                                      
CONECT   95   94   97  104                                                      
CONECT   96   94   98  105                                                      
CONECT   97   95   99  106                                                      
CONECT   98   96   99  107                                                      
CONECT   99   97   98  108                                                      
CONECT  100   89  109  110  111                                                 
CONECT  101   90                                                                
CONECT  102   93                                                                
CONECT  103   93                                                                
CONECT  104   95                                                                
CONECT  105   96                                                                
CONECT  106   97                                                                
CONECT  107   98                                                                
CONECT  108   99                                                                
CONECT  109  100                                                                
CONECT  110  100                                                                
CONECT  111  100                                                                
CONECT  112   91  113  119                                                      
CONECT  113  112  114  116  120                                                 
CONECT  114  113  115  128                                                      
CONECT  115  114                                                                
CONECT  116  113  117  118  121                                                 
CONECT  117  116  122  123  124                                                 
CONECT  118  116  125  126  127                                                 
CONECT  119  112                                                                
CONECT  120  113                                                                
CONECT  121  116                                                                
CONECT  122  117                                                                
CONECT  123  117                                                                
CONECT  124  117                                                                
CONECT  125  118                                                                
CONECT  126  118                                                                
CONECT  127  118                                                                
CONECT  128  114                                                                
CONECT  146    1                                                                
CIS_PEPTIDE_BOND_COUNT 1
HBOND_COUNT 4
RMSD 1.825
score -12.372
silent_score -12.372
