# Supplementary material for: Accurate de novo design of membrane-traversing macrocycles
Source: Cell. 2022 Sep 15;185(19):3520–3532.e26. doi: 10.1016/j.cell.2022.07.019 (PMC9490236; doi:10.1016/j.cell.2022.07.019)
Supplement: Data S2. Amino acid sequences and computational models, related to Figures 1 and 3 [file mmc6.zip › Supplemental_Data_File_2/design_models/9-mers/D9.41.pdb]

HEADER                                            08-APR-20   XXXX              
EXPDTA    THEORETICAL MODEL                                                     
REMARK 220                                                                      
REMARK 220 EXPERIMENTAL DETAILS                                                 
REMARK 220  EXPERIMENT TYPE                : THEORETICAL MODELLING              
REMARK 220  DATE OF DATA COLLECTION        : 08-APR-20                          
REMARK 220                                                                      
REMARK 220 REMARK: MODEL GENERATED BY ROSETTA                                   
REMARK 220  VERSION 2020.02.post.dev+104.JacobOConnor.ncaacyclicmsd.c8          
LINK         N   PRO A   1                 C   DPH A   9                  1.33  
ATOM      1  N   PRO A   1       3.542   0.718   0.844  1.00  0.00           N  
ATOM      2  CA  PRO A   1       3.968  -0.562   1.397  1.00  0.00           C  
ATOM      3  C   PRO A   1       2.816  -1.558   1.434  1.00  0.00           C  
ATOM      4  O   PRO A   1       1.720  -1.236   1.894  1.00  0.00           O  
ATOM      5  CB  PRO A   1       4.438  -0.189   2.806  1.00  0.00           C  
ATOM      6  CG  PRO A   1       4.832   1.244   2.693  1.00  0.00           C  
ATOM      7  CD  PRO A   1       3.806   1.842   1.769  1.00  0.00           C  
ATOM      8  HA  PRO A   1       4.801  -0.957   0.796  1.00  0.00           H  
ATOM      9 1HB  PRO A   1       3.625  -0.353   3.529  1.00  0.00           H  
ATOM     10 2HB  PRO A   1       5.273  -0.839   3.109  1.00  0.00           H  
ATOM     11 1HG  PRO A   1       4.834   1.717   3.687  1.00  0.00           H  
ATOM     12 2HG  PRO A   1       5.856   1.326   2.300  1.00  0.00           H  
ATOM     13 1HD  PRO A   1       2.914   2.128   2.346  1.00  0.00           H  
ATOM     14 2HD  PRO A   1       4.236   2.718   1.260  1.00  0.00           H  
ATOM     15  N   DPR A   2       3.070  -2.768   0.947  1.00  0.00           N  
ATOM     16  CA  DPR A   2       2.034  -3.789   0.855  1.00  0.00           C  
ATOM     17  C   DPR A   2       1.108  -3.531  -0.327  1.00  0.00           C  
ATOM     18  O   DPR A   2      -0.005  -4.054  -0.381  1.00  0.00           O  
ATOM     19  CB  DPR A   2       2.839  -5.080   0.671  1.00  0.00           C  
ATOM     20  CG  DPR A   2       4.037  -4.656  -0.106  1.00  0.00           C  
ATOM     21  CD  DPR A   2       4.380  -3.298   0.445  1.00  0.00           C  
ATOM     22  HA  DPR A   2       1.464  -3.812   1.796  1.00  0.00           H  
ATOM     23 1HB  DPR A   2       2.231  -5.830   0.143  1.00  0.00           H  
ATOM     24 2HB  DPR A   2       3.095  -5.507   1.652  1.00  0.00           H  
ATOM     25 1HG  DPR A   2       3.804  -4.630  -1.181  1.00  0.00           H  
ATOM     26 2HG  DPR A   2       4.852  -5.384   0.024  1.00  0.00           H  
ATOM     27 1HD  DPR A   2       4.786  -2.666  -0.359  1.00  0.00           H  
ATOM     28 2HD  DPR A   2       5.111  -3.406   1.260  1.00  0.00           H  
ATOM     29  N   ALA A   3       1.575  -2.722  -1.271  1.00  0.00           N  
ATOM     30  CA  ALA A   3       0.854  -2.506  -2.520  1.00  0.00           C  
ATOM     31  C   ALA A   3       0.270  -3.809  -3.051  1.00  0.00           C  
ATOM     32  O   ALA A   3       0.853  -4.879  -2.874  1.00  0.00           O  
ATOM     33  CB  ALA A   3       1.770  -1.876  -3.559  1.00  0.00           C  
ATOM     34  H   ALA A   3       2.451  -2.243  -1.120  1.00  0.00           H  
ATOM     35  HA  ALA A   3       0.026  -1.826  -2.321  1.00  0.00           H  
ATOM     36 1HB  ALA A   3       1.218  -1.721  -4.486  1.00  0.00           H  
ATOM     37 2HB  ALA A   3       2.134  -0.917  -3.189  1.00  0.00           H  
ATOM     38 3HB  ALA A   3       2.616  -2.536  -3.746  1.00  0.00           H  
ATOM     39  N   PRO A   4      -0.884  -3.713  -3.701  1.00  0.00           N  
ATOM     40  CA  PRO A   4      -1.534  -2.426  -3.923  1.00  0.00           C  
ATOM     41  C   PRO A   4      -2.256  -1.950  -2.669  1.00  0.00           C  
ATOM     42  O   PRO A   4      -2.682  -2.757  -1.843  1.00  0.00           O  
ATOM     43  CB  PRO A   4      -2.515  -2.727  -5.060  1.00  0.00           C  
ATOM     44  CG  PRO A   4      -2.894  -4.153  -4.849  1.00  0.00           C  
ATOM     45  CD  PRO A   4      -1.626  -4.811  -4.374  1.00  0.00           C  
ATOM     46  HA  PRO A   4      -0.780  -1.690  -4.238  1.00  0.00           H  
ATOM     47 1HB  PRO A   4      -3.375  -2.044  -5.005  1.00  0.00           H  
ATOM     48 2HB  PRO A   4      -2.029  -2.554  -6.032  1.00  0.00           H  
ATOM     49 1HG  PRO A   4      -3.709  -4.224  -4.113  1.00  0.00           H  
ATOM     50 2HG  PRO A   4      -3.273  -4.588  -5.785  1.00  0.00           H  
ATOM     51 1HD  PRO A   4      -1.873  -5.617  -3.667  1.00  0.00           H  
ATOM     52 2HD  PRO A   4      -1.074  -5.209  -5.238  1.00  0.00           H  
ATOM     53  N   DLE A   5      -2.390  -0.636  -2.533  1.00  0.00           N  
ATOM     54  CA  DLE A   5      -3.082  -0.051  -1.391  1.00  0.00           C  
ATOM     55  C   DLE A   5      -2.247  -0.167  -0.122  1.00  0.00           C  
ATOM     56  O   DLE A   5      -1.553   0.773   0.264  1.00  0.00           O  
ATOM     57  CB  DLE A   5      -3.405   1.424  -1.665  1.00  0.00           C  
ATOM     58  CG  DLE A   5      -4.362   1.689  -2.833  1.00  0.00           C  
ATOM     59  CD1 DLE A   5      -4.526   3.191  -3.025  1.00  0.00           C  
ATOM     60  CD2 DLE A   5      -5.702   1.024  -2.554  1.00  0.00           C  
ATOM     61  CN  DLE A   5      -1.834   0.239  -3.545  1.00  0.00           C  
ATOM     62  HA  DLE A   5      -4.016  -0.591  -1.238  1.00  0.00           H  
ATOM     63 1HB  DLE A   5      -2.474   1.950  -1.873  1.00  0.00           H  
ATOM     64 2HB  DLE A   5      -3.849   1.855  -0.768  1.00  0.00           H  
ATOM     65  HG  DLE A   5      -3.938   1.280  -3.751  1.00  0.00           H  
ATOM     66 1HD1 DLE A   5      -5.206   3.380  -3.856  1.00  0.00           H  
ATOM     67 2HD1 DLE A   5      -3.556   3.638  -3.243  1.00  0.00           H  
ATOM     68 3HD1 DLE A   5      -4.934   3.631  -2.116  1.00  0.00           H  
ATOM     69 1HD2 DLE A   5      -6.382   1.212  -3.385  1.00  0.00           H  
ATOM     70 2HD2 DLE A   5      -6.127   1.433  -1.637  1.00  0.00           H  
ATOM     71 3HD2 DLE A   5      -5.557  -0.050  -2.439  1.00  0.00           H  
ATOM     72 1HN  DLE A   5      -2.179   1.260  -3.427  1.00  0.00           H  
ATOM     73 2HN  DLE A   5      -2.123  -0.107  -4.527  1.00  0.00           H  
ATOM     74 3HN  DLE A   5      -0.756   0.219  -3.468  1.00  0.00           H  
ATOM     75  N   DAL A   6      -2.319  -1.326   0.524  1.00  0.00           N  
ATOM     76  CA  DAL A   6      -1.485  -1.609   1.685  1.00  0.00           C  
ATOM     77  C   DAL A   6      -1.630  -0.525   2.745  1.00  0.00           C  
ATOM     78  O   DAL A   6      -2.741  -0.192   3.158  1.00  0.00           O  
ATOM     79  CB  DAL A   6      -1.834  -2.970   2.269  1.00  0.00           C  
ATOM     80  H   DAL A   6      -2.969  -2.029   0.201  1.00  0.00           H  
ATOM     81  HA  DAL A   6      -0.444  -1.621   1.360  1.00  0.00           H  
ATOM     82 1HB  DAL A   6      -1.202  -3.168   3.135  1.00  0.00           H  
ATOM     83 2HB  DAL A   6      -1.669  -3.742   1.517  1.00  0.00           H  
ATOM     84 3HB  DAL A   6      -2.879  -2.978   2.573  1.00  0.00           H  
ATOM     85  N   PHE A   7      -0.501   0.022   3.183  1.00  0.00           N  
ATOM     86  CA  PHE A   7      -0.498   1.041   4.226  1.00  0.00           C  
ATOM     87  C   PHE A   7      -0.179   2.415   3.653  1.00  0.00           C  
ATOM     88  O   PHE A   7       0.339   3.286   4.353  1.00  0.00           O  
ATOM     89  CB  PHE A   7       0.518   0.688   5.315  1.00  0.00           C  
ATOM     90  CG  PHE A   7       0.336  -0.687   5.891  1.00  0.00           C  
ATOM     91  CD1 PHE A   7       1.077  -1.758   5.414  1.00  0.00           C  
ATOM     92  CD2 PHE A   7      -0.577  -0.913   6.910  1.00  0.00           C  
ATOM     93  CE1 PHE A   7       0.910  -3.024   5.943  1.00  0.00           C  
ATOM     94  CE2 PHE A   7      -0.745  -2.177   7.442  1.00  0.00           C  
ATOM     95  CZ  PHE A   7      -0.000  -3.233   6.957  1.00  0.00           C  
ATOM     96  H   PHE A   7       0.377  -0.275   2.783  1.00  0.00           H  
ATOM     97  HA  PHE A   7      -1.492   1.079   4.676  1.00  0.00           H  
ATOM     98 1HB  PHE A   7       1.525   0.755   4.907  1.00  0.00           H  
ATOM     99 2HB  PHE A   7       0.445   1.410   6.127  1.00  0.00           H  
ATOM    100  HD1 PHE A   7       1.797  -1.592   4.613  1.00  0.00           H  
ATOM    101  HD2 PHE A   7      -1.165  -0.078   7.293  1.00  0.00           H  
ATOM    102  HE1 PHE A   7       1.498  -3.856   5.559  1.00  0.00           H  
ATOM    103  HE2 PHE A   7      -1.465  -2.340   8.244  1.00  0.00           H  
ATOM    104  HZ  PHE A   7      -0.133  -4.231   7.374  1.00  0.00           H  
ATOM    105  N   DIL A   8      -0.491   2.605   2.375  1.00  0.00           N  
ATOM    106  CA  DIL A   8      -0.120   3.825   1.669  1.00  0.00           C  
ATOM    107  C   DIL A   8       1.139   3.619   0.837  1.00  0.00           C  
ATOM    108  O   DIL A   8       2.032   4.466   0.826  1.00  0.00           O  
ATOM    109  CB  DIL A   8      -1.266   4.302   0.758  1.00  0.00           C  
ATOM    110  CG1 DIL A   8      -2.518   4.602   1.586  1.00  0.00           C  
ATOM    111  CG2 DIL A   8      -0.841   5.530  -0.033  1.00  0.00           C  
ATOM    112  CD1 DIL A   8      -3.756   4.851   0.755  1.00  0.00           C  
ATOM    113  H   DIL A   8      -0.999   1.885   1.881  1.00  0.00           H  
ATOM    114  HA  DIL A   8       0.081   4.603   2.405  1.00  0.00           H  
ATOM    115  HB  DIL A   8      -1.532   3.507   0.061  1.00  0.00           H  
ATOM    116 1HG1 DIL A   8      -2.342   5.479   2.207  1.00  0.00           H  
ATOM    117 2HG1 DIL A   8      -2.721   3.765   2.255  1.00  0.00           H  
ATOM    118 1HG2 DIL A   8      -1.663   5.854  -0.671  1.00  0.00           H  
ATOM    119 2HG2 DIL A   8       0.022   5.284  -0.650  1.00  0.00           H  
ATOM    120 3HG2 DIL A   8      -0.578   6.333   0.656  1.00  0.00           H  
ATOM    121 1HD1 DIL A   8      -4.601   5.055   1.412  1.00  0.00           H  
ATOM    122 2HD1 DIL A   8      -3.971   3.969   0.150  1.00  0.00           H  
ATOM    123 3HD1 DIL A   8      -3.589   5.707   0.102  1.00  0.00           H  
ATOM    124  N   DPH A   9       1.201   2.488   0.142  1.00  0.00           N  
ATOM    125  CA  DPH A   9       2.351   2.163  -0.694  1.00  0.00           C  
ATOM    126  C   DPH A   9       2.928   0.801  -0.332  1.00  0.00           C  
ATOM    127  O   DPH A   9       2.819  -0.155  -1.100  1.00  0.00           O  
ATOM    128  CB  DPH A   9       1.957   2.179  -2.172  1.00  0.00           C  
ATOM    129  CG  DPH A   9       1.394   3.492  -2.636  1.00  0.00           C  
ATOM    130  CD1 DPH A   9       0.049   3.615  -2.948  1.00  0.00           C  
ATOM    131  CD2 DPH A   9       2.209   4.608  -2.759  1.00  0.00           C  
ATOM    132  CE1 DPH A   9      -0.470   4.823  -3.374  1.00  0.00           C  
ATOM    133  CE2 DPH A   9       1.693   5.816  -3.186  1.00  0.00           C  
ATOM    134  CZ  DPH A   9       0.352   5.923  -3.494  1.00  0.00           C  
ATOM    135  H   DPH A   9       0.432   1.836   0.196  1.00  0.00           H  
ATOM    136  HA  DPH A   9       3.122   2.916  -0.530  1.00  0.00           H  
ATOM    137 1HB  DPH A   9       1.213   1.405  -2.359  1.00  0.00           H  
ATOM    138 2HB  DPH A   9       2.829   1.948  -2.783  1.00  0.00           H  
ATOM    139  HD1 DPH A   9      -0.601   2.744  -2.855  1.00  0.00           H  
ATOM    140  HD2 DPH A   9       3.268   4.523  -2.516  1.00  0.00           H  
ATOM    141  HE1 DPH A   9      -1.530   4.905  -3.616  1.00  0.00           H  
ATOM    142  HE2 DPH A   9       2.344   6.685  -3.280  1.00  0.00           H  
ATOM    143  HZ  DPH A   9      -0.057   6.876  -3.828  1.00  0.00           H  
TER                                                                             
CONECT    1  126                                                                
CONECT    3   15                                                                
CONECT   15    3   16   21                                                      
CONECT   16   15   17   19   22                                                 
CONECT   17   16   18   29                                                      
CONECT   18   17                                                                
CONECT   19   16   20   23   24                                                 
CONECT   20   19   21   25   26                                                 
CONECT   21   15   20   27   28                                                 
CONECT   22   16                                                                
CONECT   23   19                                                                
CONECT   24   19                                                                
CONECT   25   20                                                                
CONECT   26   20                                                                
CONECT   27   21                                                                
CONECT   28   21                                                                
CONECT   29   17                                                                
CONECT   41   53                                                                
CONECT   53   41   54   61                                                      
CONECT   54   53   55   57   62                                                 
CONECT   55   54   56   75                                                      
CONECT   56   55                                                                
CONECT   57   54   58   63   64                                                 
CONECT   58   57   59   60   65                                                 
CONECT   59   58   66   67   68                                                 
CONECT   60   58   69   70   71                                                 
CONECT   61   53   72   73   74                                                 
CONECT   62   54                                                                
CONECT   63   57                                                                
CONECT   64   57                                                                
CONECT   65   58                                                                
CONECT   66   59                                                                
CONECT   67   59                                                                
CONECT   68   59                                                                
CONECT   69   60                                                                
CONECT   70   60                                                                
CONECT   71   60                                                                
CONECT   72   61                                                                
CONECT   73   61                                                                
CONECT   74   61                                                                
CONECT   75   55   76   80                                                      
CONECT   76   75   77   79   81                                                 
CONECT   77   76   78   85                                                      
CONECT   78   77                                                                
CONECT   79   76   82   83   84                                                 
CONECT   80   75                                                                
CONECT   81   76                                                                
CONECT   82   79                                                                
CONECT   83   79                                                                
CONECT   84   79                                                                
CONECT   85   77                                                                
CONECT   87  105                                                                
CONECT  105   87  106  113                                                      
CONECT  106  105  107  109  114                                                 
CONECT  107  106  108  124                                                      
CONECT  108  107                                                                
CONECT  109  106  110  111  115                                                 
CONECT  110  109  112  116  117                                                 
CONECT  111  109  118  119  120                                                 
CONECT  112  110  121  122  123                                                 
CONECT  113  105                                                                
CONECT  114  106                                                                
CONECT  115  109                                                                
CONECT  116  110                                                                
CONECT  117  110                                                                
CONECT  118  111                                                                
CONECT  119  111                                                                
CONECT  120  111                                                                
CONECT  121  112                                                                
CONECT  122  112                                                                
CONECT  123  112                                                                
CONECT  124  107  125  135                                                      
CONECT  125  124  126  128  136                                                 
CONECT  126    1  125  127                                                      
CONECT  127  126                                                                
CONECT  128  125  129  137  138                                                 
CONECT  129  128  130  131                                                      
CONECT  130  129  132  139                                                      
CONECT  131  129  133  140                                                      
CONECT  132  130  134  141                                                      
CONECT  133  131  134  142                                                      
CONECT  134  132  133  143                                                      
CONECT  135  124                                                                
CONECT  136  125                                                                
CONECT  137  128                                                                
CONECT  138  128                                                                
CONECT  139  130                                                                
CONECT  140  131                                                                
CONECT  141  132                                                                
CONECT  142  133                                                                
CONECT  143  134                                                                
CIS_PEPTIDE_BOND_COUNT 1
HBOND_COUNT 5
RMSD 1.031
score -12.462
silent_score -12.462
