# Supplementary material for: Accurate de novo design of membrane-traversing macrocycles
Source: Cell. 2022 Sep 15;185(19):3520–3532.e26. doi: 10.1016/j.cell.2022.07.019 (PMC9490236; doi:10.1016/j.cell.2022.07.019)
Supplement: Data S2. Amino acid sequences and computational models, related to Figures 1 and 3 [file mmc6.zip › Supplemental_Data_File_2/design_models/9-mers/D9.31.pdb]

HEADER                                            10-FEB-20   XXXX              
EXPDTA    THEORETICAL MODEL                                                     
REMARK 220                                                                      
REMARK 220 EXPERIMENTAL DETAILS                                                 
REMARK 220  EXPERIMENT TYPE                : THEORETICAL MODELLING              
REMARK 220  DATE OF DATA COLLECTION        : 10-FEB-20                          
REMARK 220                                                                      
REMARK 220 REMARK: MODEL GENERATED BY ROSETTA                                   
REMARK 220  VERSION 2019.50.post.dev+96.master.4bb7883abb1                      
LINK         N   PRO A   1                 C   DAL A   9                  1.33  
ATOM      1  N   PRO A   1      12.461   8.810 -11.038  1.00  0.00           N  
ATOM      2  CA  PRO A   1      11.789   7.535 -11.093  1.00  0.00           C  
ATOM      3  C   PRO A   1      12.480   6.568 -10.123  1.00  0.00           C  
ATOM      4  O   PRO A   1      13.631   6.774  -9.739  1.00  0.00           O  
ATOM      5  CB  PRO A   1      11.960   7.138 -12.571  1.00  0.00           C  
ATOM      6  CG  PRO A   1      12.151   8.451 -13.307  1.00  0.00           C  
ATOM      7  CD  PRO A   1      12.923   9.328 -12.348  1.00  0.00           C  
ATOM      8  HA  PRO A   1      10.735   7.702 -10.823  1.00  0.00           H  
ATOM      9 1HB  PRO A   1      12.816   6.450 -12.687  1.00  0.00           H  
ATOM     10 2HB  PRO A   1      11.077   6.611 -12.943  1.00  0.00           H  
ATOM     11 1HG  PRO A   1      12.700   8.275 -14.249  1.00  0.00           H  
ATOM     12 2HG  PRO A   1      11.177   8.879 -13.588  1.00  0.00           H  
ATOM     13 1HD  PRO A   1      14.009   9.177 -12.465  1.00  0.00           H  
ATOM     14 2HD  PRO A   1      12.620  10.364 -12.522  1.00  0.00           H  
ATOM     15  N   DPR A   2      11.804   5.492  -9.699  1.00  0.00           N  
ATOM     16  CA  DPR A   2      12.272   4.449  -8.786  1.00  0.00           C  
ATOM     17  C   DPR A   2      12.630   4.985  -7.390  1.00  0.00           C  
ATOM     18  O   DPR A   2      13.175   4.245  -6.570  1.00  0.00           O  
ATOM     19  CB  DPR A   2      11.033   3.538  -8.676  1.00  0.00           C  
ATOM     20  CG  DPR A   2      10.218   3.812  -9.895  1.00  0.00           C  
ATOM     21  CD  DPR A   2      10.414   5.274 -10.168  1.00  0.00           C  
ATOM     22  HA  DPR A   2      13.124   3.917  -9.234  1.00  0.00           H  
ATOM     23 1HB  DPR A   2      10.503   3.736  -7.747  1.00  0.00           H  
ATOM     24 2HB  DPR A   2      11.359   2.488  -8.626  1.00  0.00           H  
ATOM     25 1HG  DPR A   2       9.163   3.551  -9.709  1.00  0.00           H  
ATOM     26 2HG  DPR A   2      10.559   3.176 -10.725  1.00  0.00           H  
ATOM     27 1HD  DPR A   2       9.703   5.896  -9.603  1.00  0.00           H  
ATOM     28 2HD  DPR A   2      10.313   5.401 -11.237  1.00  0.00           H  
ATOM     29  N   MET A   3      12.235   6.223  -7.083  1.00  0.00           N  
ATOM     30  CA  MET A   3      12.467   6.859  -5.786  1.00  0.00           C  
ATOM     31  C   MET A   3      11.218   7.669  -5.269  1.00  0.00           C  
ATOM     32  O   MET A   3      11.408   8.829  -4.840  1.00  0.00           O  
ATOM     33  CB  MET A   3      13.714   7.724  -5.900  1.00  0.00           C  
ATOM     34  CG  MET A   3      15.044   6.979  -6.083  1.00  0.00           C  
ATOM     35  SD  MET A   3      16.463   8.100  -6.347  1.00  0.00           S  
ATOM     36  CE  MET A   3      16.635   8.973  -4.792  1.00  0.00           C  
ATOM     37  H   MET A   3      11.811   6.830  -7.791  1.00  0.00           H  
ATOM     38  HA  MET A   3      12.668   6.078  -5.054  1.00  0.00           H  
ATOM     39 1HB  MET A   3      13.607   8.347  -6.778  1.00  0.00           H  
ATOM     40 2HB  MET A   3      13.799   8.365  -5.065  1.00  0.00           H  
ATOM     41 1HG  MET A   3      15.238   6.357  -5.215  1.00  0.00           H  
ATOM     42 2HG  MET A   3      14.974   6.337  -6.954  1.00  0.00           H  
ATOM     43 1HE  MET A   3      17.471   9.668  -4.856  1.00  0.00           H  
ATOM     44 2HE  MET A   3      15.732   9.525  -4.578  1.00  0.00           H  
ATOM     45 3HE  MET A   3      16.824   8.255  -3.993  1.00  0.00           H  
ATOM     46  N   ALA A   4       9.911   7.107  -5.314  1.00  0.00           N  
ATOM     47  CA  ALA A   4       8.761   8.000  -4.918  1.00  0.00           C  
ATOM     48  C   ALA A   4       8.872   8.404  -3.414  1.00  0.00           C  
ATOM     49  O   ALA A   4       9.244   7.545  -2.599  1.00  0.00           O  
ATOM     50  CB  ALA A   4       7.340   7.414  -5.158  1.00  0.00           C  
ATOM     51  CN  ALA A   4       9.661   5.664  -5.689  1.00  0.00           C  
ATOM     52  HA  ALA A   4       8.834   8.868  -5.582  1.00  0.00           H  
ATOM     53 1HB  ALA A   4       6.568   8.147  -4.904  1.00  0.00           H  
ATOM     54 2HB  ALA A   4       7.224   7.147  -6.211  1.00  0.00           H  
ATOM     55 3HB  ALA A   4       7.168   6.525  -4.546  1.00  0.00           H  
ATOM     56 1HN  ALA A   4       8.830   5.219  -5.163  1.00  0.00           H  
ATOM     57 2HN  ALA A   4       9.467   5.593  -6.745  1.00  0.00           H  
ATOM     58 3HN  ALA A   4      10.516   5.048  -5.441  1.00  0.00           H  
ATOM     59  N   DPH A   5       8.530   9.697  -3.006  1.00  0.00           N  
ATOM     60  CA  DPH A   5       8.639  10.044  -1.533  1.00  0.00           C  
ATOM     61  C   DPH A   5      10.131  10.191  -1.057  1.00  0.00           C  
ATOM     62  O   DPH A   5      10.368  10.411   0.139  1.00  0.00           O  
ATOM     63  CB  DPH A   5       7.816  11.331  -1.121  1.00  0.00           C  
ATOM     64  CG  DPH A   5       7.554  11.535   0.409  1.00  0.00           C  
ATOM     65  CD1 DPH A   5       6.597  10.648   1.131  1.00  0.00           C  
ATOM     66  CD2 DPH A   5       8.243  12.603   1.180  1.00  0.00           C  
ATOM     67  CE1 DPH A   5       6.340  10.828   2.565  1.00  0.00           C  
ATOM     68  CE2 DPH A   5       7.985  12.780   2.614  1.00  0.00           C  
ATOM     69  CZ  DPH A   5       7.033  11.893   3.304  1.00  0.00           C  
ATOM     70  CN  DPH A   5       8.261  10.786  -4.033  1.00  0.00           C  
ATOM     71  HA  DPH A   5       8.204   9.212  -0.955  1.00  0.00           H  
ATOM     72 1HB  DPH A   5       6.833  11.294  -1.600  1.00  0.00           H  
ATOM     73 2HB  DPH A   5       8.310  12.231  -1.499  1.00  0.00           H  
ATOM     74  HD1 DPH A   5       6.084   9.858   0.582  1.00  0.00           H  
ATOM     75  HD2 DPH A   5       8.951  13.254   0.668  1.00  0.00           H  
ATOM     76  HE1 DPH A   5       5.636  10.172   3.080  1.00  0.00           H  
ATOM     77  HE2 DPH A   5       8.500  13.566   3.166  1.00  0.00           H  
ATOM     78  HZ  DPH A   5       6.841  12.027   4.370  1.00  0.00           H  
ATOM     79 1HN  DPH A   5       8.014  11.758  -3.641  1.00  0.00           H  
ATOM     80 2HN  DPH A   5       7.438  10.502  -4.676  1.00  0.00           H  
ATOM     81 3HN  DPH A   5       9.144  10.914  -4.640  1.00  0.00           H  
ATOM     82  N   VAL A   6      11.138  10.084  -1.978  1.00  0.00           N  
ATOM     83  CA  VAL A   6      12.565  10.239  -1.672  1.00  0.00           C  
ATOM     84  C   VAL A   6      13.123  11.403  -2.480  1.00  0.00           C  
ATOM     85  O   VAL A   6      13.724  12.325  -1.919  1.00  0.00           O  
ATOM     86  CB  VAL A   6      13.329   8.949  -2.002  1.00  0.00           C  
ATOM     87  CG1 VAL A   6      14.808   9.128  -1.719  1.00  0.00           C  
ATOM     88  CG2 VAL A   6      12.744   7.795  -1.226  1.00  0.00           C  
ATOM     89  H   VAL A   6      10.910   9.855  -2.947  1.00  0.00           H  
ATOM     90  HA  VAL A   6      12.714  10.465  -0.612  1.00  0.00           H  
ATOM     91  HB  VAL A   6      13.225   8.748  -3.037  1.00  0.00           H  
ATOM     92 1HG1 VAL A   6      15.335   8.211  -1.979  1.00  0.00           H  
ATOM     93 2HG1 VAL A   6      15.208   9.949  -2.304  1.00  0.00           H  
ATOM     94 3HG1 VAL A   6      14.949   9.337  -0.659  1.00  0.00           H  
ATOM     95 1HG2 VAL A   6      13.270   6.879  -1.480  1.00  0.00           H  
ATOM     96 2HG2 VAL A   6      12.838   7.991  -0.160  1.00  0.00           H  
ATOM     97 3HG2 VAL A   6      11.685   7.682  -1.480  1.00  0.00           H  
ATOM     98  N   DVA A   7      12.915  11.370  -3.797  1.00  0.00           N  
ATOM     99  CA  DVA A   7      13.403  12.436  -4.665  1.00  0.00           C  
ATOM    100  C   DVA A   7      14.237  11.779  -5.750  1.00  0.00           C  
ATOM    101  O   DVA A   7      13.978  10.638  -6.079  1.00  0.00           O  
ATOM    102  CB  DVA A   7      12.191  13.167  -5.300  1.00  0.00           C  
ATOM    103  CG1 DVA A   7      11.307  13.734  -4.187  1.00  0.00           C  
ATOM    104  CG2 DVA A   7      11.428  12.212  -6.224  1.00  0.00           C  
ATOM    105  H   DVA A   7      12.429  10.560  -4.201  1.00  0.00           H  
ATOM    106  HA  DVA A   7      14.004  13.121  -4.073  1.00  0.00           H  
ATOM    107  HB  DVA A   7      12.532  14.011  -5.881  1.00  0.00           H  
ATOM    108 1HG1 DVA A   7      10.468  14.272  -4.623  1.00  0.00           H  
ATOM    109 2HG1 DVA A   7      11.898  14.417  -3.573  1.00  0.00           H  
ATOM    110 3HG1 DVA A   7      10.929  12.927  -3.564  1.00  0.00           H  
ATOM    111 1HG2 DVA A   7      10.582  12.733  -6.668  1.00  0.00           H  
ATOM    112 2HG2 DVA A   7      11.078  11.363  -5.663  1.00  0.00           H  
ATOM    113 3HG2 DVA A   7      12.070  11.861  -7.014  1.00  0.00           H  
ATOM    114  N   DPR A   8      15.212  12.453  -6.372  1.00  0.00           N  
ATOM    115  CA  DPR A   8      16.036  11.918  -7.452  1.00  0.00           C  
ATOM    116  C   DPR A   8      15.284  11.803  -8.786  1.00  0.00           C  
ATOM    117  O   DPR A   8      15.635  12.465  -9.763  1.00  0.00           O  
ATOM    118  CB  DPR A   8      17.164  12.953  -7.526  1.00  0.00           C  
ATOM    119  CG  DPR A   8      16.509  14.245  -7.114  1.00  0.00           C  
ATOM    120  CD  DPR A   8      15.533  13.844  -6.003  1.00  0.00           C  
ATOM    121  HA  DPR A   8      16.435  10.942  -7.151  1.00  0.00           H  
ATOM    122 1HB  DPR A   8      17.581  12.989  -8.543  1.00  0.00           H  
ATOM    123 2HB  DPR A   8      17.985  12.657  -6.857  1.00  0.00           H  
ATOM    124 1HG  DPR A   8      16.005  14.699  -7.985  1.00  0.00           H  
ATOM    125 2HG  DPR A   8      17.272  14.968  -6.779  1.00  0.00           H  
ATOM    126 1HD  DPR A   8      14.666  14.497  -6.057  1.00  0.00           H  
ATOM    127 2HD  DPR A   8      16.022  13.883  -5.018  1.00  0.00           H  
ATOM    128  N   DAL A   9      14.234  10.991  -8.803  1.00  0.00           N  
ATOM    129  CA  DAL A   9      13.401  10.793  -9.975  1.00  0.00           C  
ATOM    130  C   DAL A   9      12.673   9.439  -9.886  1.00  0.00           C  
ATOM    131  O   DAL A   9      12.316   8.985  -8.799  1.00  0.00           O  
ATOM    132  CB  DAL A   9      12.405  11.943 -10.104  1.00  0.00           C  
ATOM    133  H   DAL A   9      14.014  10.491  -7.953  1.00  0.00           H  
ATOM    134  HA  DAL A   9      14.071  10.788 -10.834  1.00  0.00           H  
ATOM    135 1HB  DAL A   9      11.799  11.823 -10.993  1.00  0.00           H  
ATOM    136 2HB  DAL A   9      12.953  12.882 -10.168  1.00  0.00           H  
ATOM    137 3HB  DAL A   9      11.759  11.959  -9.243  1.00  0.00           H  
TER                                                                             
CONECT    1  130                                                                
CONECT    3   15                                                                
CONECT   15    3   16   21                                                      
CONECT   16   15   17   19   22                                                 
CONECT   17   16   18   29                                                      
CONECT   18   17                                                                
CONECT   19   16   20   23   24                                                 
CONECT   20   19   21   25   26                                                 
CONECT   21   15   20   27   28                                                 
CONECT   22   16                                                                
CONECT   23   19                                                                
CONECT   24   19                                                                
CONECT   25   20                                                                
CONECT   26   20                                                                
CONECT   27   21                                                                
CONECT   28   21                                                                
CONECT   29   17                                                                
CONECT   31   46                                                                
CONECT   46   31   47   51                                                      
CONECT   47   46   48   50   52                                                 
CONECT   48   47   49   59                                                      
CONECT   49   48                                                                
CONECT   50   47   53   54   55                                                 
CONECT   51   46   56   57   58                                                 
CONECT   52   47                                                                
CONECT   53   50                                                                
CONECT   54   50                                                                
CONECT   55   50                                                                
CONECT   56   51                                                                
CONECT   57   51                                                                
CONECT   58   51                                                                
CONECT   59   48   60   70                                                      
CONECT   60   59   61   63   71                                                 
CONECT   61   60   62   82                                                      
CONECT   62   61                                                                
CONECT   63   60   64   72   73                                                 
CONECT   64   63   65   66                                                      
CONECT   65   64   67   74                                                      
CONECT   66   64   68   75                                                      
CONECT   67   65   69   76                                                      
CONECT   68   66   69   77                                                      
CONECT   69   67   68   78                                                      
CONECT   70   59   79   80   81                                                 
CONECT   71   60                                                                
CONECT   72   63                                                                
CONECT   73   63                                                                
CONECT   74   65                                                                
CONECT   75   66                                                                
CONECT   76   67                                                                
CONECT   77   68                                                                
CONECT   78   69                                                                
CONECT   79   70                                                                
CONECT   80   70                                                                
CONECT   81   70                                                                
CONECT   82   61                                                                
CONECT   84   98                                                                
CONECT   98   84   99  105                                                      
CONECT   99   98  100  102  106                                                 
CONECT  100   99  101  114                                                      
CONECT  101  100                                                                
CONECT  102   99  103  104  107                                                 
CONECT  103  102  108  109  110                                                 
CONECT  104  102  111  112  113                                                 
CONECT  105   98                                                                
CONECT  106   99                                                                
CONECT  107  102                                                                
CONECT  108  103                                                                
CONECT  109  103                                                                
CONECT  110  103                                                                
CONECT  111  104                                                                
CONECT  112  104                                                                
CONECT  113  104                                                                
CONECT  114  100  115  120                                                      
CONECT  115  114  116  118  121                                                 
CONECT  116  115  117  128                                                      
CONECT  117  116                                                                
CONECT  118  115  119  122  123                                                 
CONECT  119  118  120  124  125                                                 
CONECT  120  114  119  126  127                                                 
CONECT  121  115                                                                
CONECT  122  118                                                                
CONECT  123  118                                                                
CONECT  124  119                                                                
CONECT  125  119                                                                
CONECT  126  120                                                                
CONECT  127  120                                                                
CONECT  128  116  129  133                                                      
CONECT  129  128  130  132  134                                                 
CONECT  130    1  129  131                                                      
CONECT  131  130                                                                
CONECT  132  129  135  136  137                                                 
CONECT  133  128                                                                
CONECT  134  129                                                                
CONECT  135  132                                                                
CONECT  136  132                                                                
CONECT  137  132                                                                
C6s 0
end_unsatselection_count 0
nme_count 2
nme_count2 2
oversat 0
score 11.988
silent_score 11.988
time 85
total_hbonds -3
