# Supplementary material for: Accurate de novo design of membrane-traversing macrocycles
Source: Cell. 2022 Sep 15;185(19):3520–3532.e26. doi: 10.1016/j.cell.2022.07.019 (PMC9490236; doi:10.1016/j.cell.2022.07.019)
Supplement: Data S2. Amino acid sequences and computational models, related to Figures 1 and 3 [file mmc6.zip › Supplemental_Data_File_2/design_models/9-mers/D9.4.pdb]

HEADER                                            02-NOV-21   XXXX              
EXPDTA    THEORETICAL MODEL                                                     
REMARK 220                                                                      
REMARK 220 EXPERIMENTAL DETAILS                                                 
REMARK 220  EXPERIMENT TYPE                : THEORETICAL MODELLING              
REMARK 220  DATE OF DATA COLLECTION        : 02-NOV-21                          
REMARK 220                                                                      
REMARK 220 REMARK: MODEL GENERATED BY ROSETTA                                   
REMARK 220  VERSION 2020.37.post.dev+485.gbhardwaj.cycpepcstfix.61f380          
LINK         N   LEU A   1                 C   DLE A   9                  1.33  
ATOM      1  N   LEU A   1      -3.635   3.288  -3.163  1.00  0.00           N  
ATOM      2  CA  LEU A   1      -4.020   3.541  -4.547  1.00  0.00           C  
ATOM      3  C   LEU A   1      -2.990   4.411  -5.255  1.00  0.00           C  
ATOM      4  O   LEU A   1      -3.293   5.525  -5.682  1.00  0.00           O  
ATOM      5  CB  LEU A   1      -5.394   4.220  -4.600  1.00  0.00           C  
ATOM      6  CG  LEU A   1      -6.545   3.446  -3.944  1.00  0.00           C  
ATOM      7  CD1 LEU A   1      -7.808   4.294  -3.969  1.00  0.00           C  
ATOM      8  CD2 LEU A   1      -6.754   2.130  -4.677  1.00  0.00           C  
ATOM      9  H   LEU A   1      -4.101   3.793  -2.423  1.00  0.00           H  
ATOM     10  HA  LEU A   1      -4.080   2.587  -5.069  1.00  0.00           H  
ATOM     11 1HB  LEU A   1      -5.322   5.188  -4.106  1.00  0.00           H  
ATOM     12 2HB  LEU A   1      -5.660   4.387  -5.643  1.00  0.00           H  
ATOM     13  HG  LEU A   1      -6.300   3.246  -2.900  1.00  0.00           H  
ATOM     14 1HD1 LEU A   1      -8.626   3.745  -3.502  1.00  0.00           H  
ATOM     15 2HD1 LEU A   1      -7.636   5.221  -3.421  1.00  0.00           H  
ATOM     16 3HD1 LEU A   1      -8.070   4.526  -5.001  1.00  0.00           H  
ATOM     17 1HD2 LEU A   1      -7.571   1.578  -4.210  1.00  0.00           H  
ATOM     18 2HD2 LEU A   1      -7.000   2.329  -5.720  1.00  0.00           H  
ATOM     19 3HD2 LEU A   1      -5.842   1.536  -4.627  1.00  0.00           H  
HETATM   20  N   DIL A   2      -1.772   3.896  -5.377  1.00  0.00           N  
HETATM   21  CA  DIL A   2      -0.674   4.654  -5.971  1.00  0.00           C  
HETATM   22  C   DIL A   2       0.227   5.248  -4.897  1.00  0.00           C  
HETATM   23  O   DIL A   2       0.808   4.524  -4.089  1.00  0.00           O  
HETATM   24  CB  DIL A   2       0.160   3.766  -6.911  1.00  0.00           C  
HETATM   25  CG1 DIL A   2      -0.707   3.231  -8.051  1.00  0.00           C  
HETATM   26  CG2 DIL A   2       1.347   4.544  -7.460  1.00  0.00           C  
HETATM   27  CD1 DIL A   2      -0.067   2.106  -8.833  1.00  0.00           C  
HETATM   28  H   DIL A   2      -1.599   2.956  -5.050  1.00  0.00           H  
HETATM   29  HA  DIL A   2      -1.097   5.474  -6.552  1.00  0.00           H  
HETATM   30  HB  DIL A   2       0.529   2.900  -6.362  1.00  0.00           H  
HETATM   31 1HG1 DIL A   2      -0.937   4.040  -8.744  1.00  0.00           H  
HETATM   32 2HG1 DIL A   2      -1.655   2.869  -7.649  1.00  0.00           H  
HETATM   33 1HG2 DIL A   2       1.927   3.902  -8.124  1.00  0.00           H  
HETATM   34 2HG2 DIL A   2       1.977   4.877  -6.637  1.00  0.00           H  
HETATM   35 3HG2 DIL A   2       0.989   5.410  -8.017  1.00  0.00           H  
HETATM   36 1HD1 DIL A   2      -0.742   1.779  -9.623  1.00  0.00           H  
HETATM   37 2HD1 DIL A   2       0.140   1.270  -8.163  1.00  0.00           H  
HETATM   38 3HD1 DIL A   2       0.865   2.455  -9.274  1.00  0.00           H  
HETATM   39  N   DPR A   3       0.341   6.573  -4.895  1.00  0.00           N  
HETATM   40  CA  DPR A   3       1.197   7.265  -3.941  1.00  0.00           C  
HETATM   41  C   DPR A   3       2.608   6.691  -3.947  1.00  0.00           C  
HETATM   42  O   DPR A   3       3.186   6.451  -5.007  1.00  0.00           O  
HETATM   43  CB  DPR A   3       1.174   8.714  -4.445  1.00  0.00           C  
HETATM   44  CG  DPR A   3      -0.163   8.854  -5.087  1.00  0.00           C  
HETATM   45  CD  DPR A   3      -0.389   7.534  -5.776  1.00  0.00           C  
HETATM   46  HA  DPR A   3       0.755   7.192  -2.936  1.00  0.00           H  
HETATM   47 1HB  DPR A   3       2.004   8.880  -5.146  1.00  0.00           H  
HETATM   48 2HB  DPR A   3       1.318   9.407  -3.604  1.00  0.00           H  
HETATM   49 1HG  DPR A   3      -0.159   9.703  -5.791  1.00  0.00           H  
HETATM   50 2HG  DPR A   3      -0.928   9.073  -4.330  1.00  0.00           H  
HETATM   51 1HD  DPR A   3       0.054   7.563  -6.782  1.00  0.00           H  
HETATM   52 2HD  DPR A   3      -1.469   7.331  -5.834  1.00  0.00           H  
ATOM     53  N   LEU A   4       3.157   6.473  -2.756  1.00  0.00           N  
ATOM     54  CA  LEU A   4       4.482   5.882  -2.622  1.00  0.00           C  
ATOM     55  C   LEU A   4       4.397   4.445  -2.124  1.00  0.00           C  
ATOM     56  O   LEU A   4       5.378   3.891  -1.628  1.00  0.00           O  
ATOM     57  CB  LEU A   4       5.338   6.713  -1.658  1.00  0.00           C  
ATOM     58  CG  LEU A   4       5.551   8.180  -2.054  1.00  0.00           C  
ATOM     59  CD1 LEU A   4       6.306   8.901  -0.946  1.00  0.00           C  
ATOM     60  CD2 LEU A   4       6.314   8.246  -3.369  1.00  0.00           C  
ATOM     61  H   LEU A   4       2.643   6.723  -1.924  1.00  0.00           H  
ATOM     62  HA  LEU A   4       4.955   5.862  -3.606  1.00  0.00           H  
ATOM     63 1HB  LEU A   4       4.867   6.701  -0.676  1.00  0.00           H  
ATOM     64 2HB  LEU A   4       6.319   6.247  -1.574  1.00  0.00           H  
ATOM     65  HG  LEU A   4       4.583   8.670  -2.171  1.00  0.00           H  
ATOM     66 1HD1 LEU A   4       6.457   9.944  -1.227  1.00  0.00           H  
ATOM     67 2HD1 LEU A   4       5.729   8.856  -0.023  1.00  0.00           H  
ATOM     68 3HD1 LEU A   4       7.273   8.423  -0.794  1.00  0.00           H  
ATOM     69 1HD2 LEU A   4       6.464   9.288  -3.650  1.00  0.00           H  
ATOM     70 2HD2 LEU A   4       7.282   7.758  -3.252  1.00  0.00           H  
ATOM     71 3HD2 LEU A   4       5.743   7.738  -4.146  1.00  0.00           H  
HETATM   72  N   DLE A   5       3.219   3.845  -2.259  1.00  0.00           N  
HETATM   73  CA  DLE A   5       2.970   2.516  -1.716  1.00  0.00           C  
HETATM   74  C   DLE A   5       2.076   2.582  -0.483  1.00  0.00           C  
HETATM   75  O   DLE A   5       1.137   3.376  -0.427  1.00  0.00           O  
HETATM   76  CB  DLE A   5       2.318   1.624  -2.779  1.00  0.00           C  
HETATM   77  CG  DLE A   5       3.102   1.467  -4.088  1.00  0.00           C  
HETATM   78  CD1 DLE A   5       2.291   0.632  -5.070  1.00  0.00           C  
HETATM   79  CD2 DLE A   5       4.448   0.817  -3.799  1.00  0.00           C  
HETATM   80  H   DLE A   5       2.478   4.323  -2.751  1.00  0.00           H  
HETATM   81  HA  DLE A   5       3.922   2.079  -1.415  1.00  0.00           H  
HETATM   82 1HB  DLE A   5       1.341   2.035  -3.026  1.00  0.00           H  
HETATM   83 2HB  DLE A   5       2.173   0.629  -2.358  1.00  0.00           H  
HETATM   84  HG  DLE A   5       3.262   2.447  -4.537  1.00  0.00           H  
HETATM   85 1HD1 DLE A   5       2.849   0.520  -6.000  1.00  0.00           H  
HETATM   86 2HD1 DLE A   5       1.343   1.128  -5.274  1.00  0.00           H  
HETATM   87 3HD1 DLE A   5       2.102  -0.352  -4.641  1.00  0.00           H  
HETATM   88 1HD2 DLE A   5       5.006   0.706  -4.729  1.00  0.00           H  
HETATM   89 2HD2 DLE A   5       4.289  -0.164  -3.351  1.00  0.00           H  
HETATM   90 3HD2 DLE A   5       5.013   1.443  -3.109  1.00  0.00           H  
ATOM     91  N   PRO A   6       2.377   1.749   0.505  1.00  0.00           N  
ATOM     92  CA  PRO A   6       1.622   1.734   1.752  1.00  0.00           C  
ATOM     93  C   PRO A   6       1.509   3.134   2.344  1.00  0.00           C  
ATOM     94  O   PRO A   6       2.475   3.896   2.347  1.00  0.00           O  
ATOM     95  CB  PRO A   6       2.454   0.809   2.647  1.00  0.00           C  
ATOM     96  CG  PRO A   6       3.098  -0.139   1.693  1.00  0.00           C  
ATOM     97  CD  PRO A   6       3.449   0.710   0.501  1.00  0.00           C  
ATOM     98  HA  PRO A   6       0.625   1.311   1.567  1.00  0.00           H  
ATOM     99 1HB  PRO A   6       3.184   1.398   3.222  1.00  0.00           H  
ATOM    100 2HB  PRO A   6       1.803   0.305   3.375  1.00  0.00           H  
ATOM    101 1HG  PRO A   6       3.982  -0.603   2.159  1.00  0.00           H  
ATOM    102 2HG  PRO A   6       2.405  -0.956   1.444  1.00  0.00           H  
ATOM    103 1HD  PRO A   6       4.437   1.167   0.653  1.00  0.00           H  
ATOM    104 2HD  PRO A   6       3.443   0.088  -0.406  1.00  0.00           H  
HETATM  105  N   DPH A   7       0.324   3.465   2.843  1.00  0.00           N  
HETATM  106  CA  DPH A   7       0.031   4.825   3.283  1.00  0.00           C  
HETATM  107  C   DPH A   7      -1.030   5.473   2.404  1.00  0.00           C  
HETATM  108  O   DPH A   7      -1.970   6.091   2.903  1.00  0.00           O  
HETATM  109  CB  DPH A   7      -0.437   4.826   4.739  1.00  0.00           C  
HETATM  110  CG  DPH A   7       0.597   4.325   5.708  1.00  0.00           C  
HETATM  111  CD1 DPH A   7       0.474   3.071   6.289  1.00  0.00           C  
HETATM  112  CD2 DPH A   7       1.693   5.106   6.040  1.00  0.00           C  
HETATM  113  CE1 DPH A   7       1.424   2.610   7.180  1.00  0.00           C  
HETATM  114  CE2 DPH A   7       2.644   4.648   6.931  1.00  0.00           C  
HETATM  115  CZ  DPH A   7       2.509   3.398   7.502  1.00  0.00           C  
HETATM  116  CN  DPH A   7      -0.705   2.451   2.952  1.00  0.00           C  
HETATM  117  HA  DPH A   7       0.943   5.418   3.209  1.00  0.00           H  
HETATM  118 1HB  DPH A   7      -1.324   4.202   4.837  1.00  0.00           H  
HETATM  119 2HB  DPH A   7      -0.715   5.837   5.031  1.00  0.00           H  
HETATM  120  HD1 DPH A   7      -0.384   2.449   6.035  1.00  0.00           H  
HETATM  121  HD2 DPH A   7       1.800   6.093   5.589  1.00  0.00           H  
HETATM  122  HE1 DPH A   7       1.316   1.623   7.628  1.00  0.00           H  
HETATM  123  HE2 DPH A   7       3.501   5.272   7.185  1.00  0.00           H  
HETATM  124  HZ  DPH A   7       3.259   3.034   8.203  1.00  0.00           H  
HETATM  125 1HN  DPH A   7      -1.536   2.786   3.562  1.00  0.00           H  
HETATM  126 2HN  DPH A   7      -0.292   1.558   3.398  1.00  0.00           H  
HETATM  127 3HN  DPH A   7      -1.067   2.215   1.960  1.00  0.00           H  
ATOM    128  N   VAL A   8      -0.873   5.328   1.093  1.00  0.00           N  
ATOM    129  CA  VAL A   8      -1.913   5.721   0.149  1.00  0.00           C  
ATOM    130  C   VAL A   8      -2.613   4.503  -0.441  1.00  0.00           C  
ATOM    131  O   VAL A   8      -3.839   4.470  -0.549  1.00  0.00           O  
ATOM    132  CB  VAL A   8      -1.310   6.565  -0.989  1.00  0.00           C  
ATOM    133  CG1 VAL A   8      -2.362   6.866  -2.045  1.00  0.00           C  
ATOM    134  CG2 VAL A   8      -0.726   7.852  -0.426  1.00  0.00           C  
ATOM    135  H   VAL A   8      -0.013   4.934   0.740  1.00  0.00           H  
ATOM    136  HA  VAL A   8      -2.650   6.326   0.680  1.00  0.00           H  
ATOM    137  HB  VAL A   8      -0.520   5.991  -1.476  1.00  0.00           H  
ATOM    138 1HG1 VAL A   8      -1.918   7.464  -2.842  1.00  0.00           H  
ATOM    139 2HG1 VAL A   8      -2.739   5.932  -2.460  1.00  0.00           H  
ATOM    140 3HG1 VAL A   8      -3.183   7.422  -1.592  1.00  0.00           H  
ATOM    141 1HG2 VAL A   8      -0.300   8.444  -1.237  1.00  0.00           H  
ATOM    142 2HG2 VAL A   8      -1.513   8.424   0.066  1.00  0.00           H  
ATOM    143 3HG2 VAL A   8       0.054   7.613   0.297  1.00  0.00           H  
HETATM  144  N   DLE A   9      -1.826   3.502  -0.822  1.00  0.00           N  
HETATM  145  CA  DLE A   9      -2.369   2.264  -1.369  1.00  0.00           C  
HETATM  146  C   DLE A   9      -2.687   2.411  -2.851  1.00  0.00           C  
HETATM  147  O   DLE A   9      -2.087   1.744  -3.694  1.00  0.00           O  
HETATM  148  CB  DLE A   9      -1.375   1.113  -1.165  1.00  0.00           C  
HETATM  149  CG  DLE A   9      -1.908  -0.289  -1.485  1.00  0.00           C  
HETATM  150  CD1 DLE A   9      -2.970  -0.675  -0.464  1.00  0.00           C  
HETATM  151  CD2 DLE A   9      -0.756  -1.284  -1.478  1.00  0.00           C  
HETATM  152  H   DLE A   9      -0.825   3.601  -0.728  1.00  0.00           H  
HETATM  153  HA  DLE A   9      -3.292   2.029  -0.841  1.00  0.00           H  
HETATM  154 1HB  DLE A   9      -1.050   1.115  -0.126  1.00  0.00           H  
HETATM  155 2HB  DLE A   9      -0.505   1.289  -1.797  1.00  0.00           H  
HETATM  156  HG  DLE A   9      -2.378  -0.285  -2.469  1.00  0.00           H  
HETATM  157 1HD1 DLE A   9      -3.348  -1.672  -0.691  1.00  0.00           H  
HETATM  158 2HD1 DLE A   9      -3.790   0.042  -0.504  1.00  0.00           H  
HETATM  159 3HD1 DLE A   9      -2.533  -0.672   0.534  1.00  0.00           H  
HETATM  160 1HD2 DLE A   9      -1.134  -2.281  -1.706  1.00  0.00           H  
HETATM  161 2HD2 DLE A   9      -0.287  -1.290  -0.494  1.00  0.00           H  
HETATM  162 3HD2 DLE A   9      -0.021  -0.994  -2.229  1.00  0.00           H  
TER                                                                             
CONECT    1  146                                                                
CONECT    3   20                                                                
CONECT   20    3   21   28                                                      
CONECT   21   20   22   24   29                                                 
CONECT   22   21   23   39                                                      
CONECT   23   22                                                                
CONECT   24   21   25   26   30                                                 
CONECT   25   24   27   31   32                                                 
CONECT   26   24   33   34   35                                                 
CONECT   27   25   36   37   38                                                 
CONECT   28   20                                                                
CONECT   29   21                                                                
CONECT   30   24                                                                
CONECT   31   25                                                                
CONECT   32   25                                                                
CONECT   33   26                                                                
CONECT   34   26                                                                
CONECT   35   26                                                                
CONECT   36   27                                                                
CONECT   37   27                                                                
CONECT   38   27                                                                
CONECT   39   22   40   45                                                      
CONECT   40   39   41   43   46                                                 
CONECT   41   40   42   53                                                      
CONECT   42   41                                                                
CONECT   43   40   44   47   48                                                 
CONECT   44   43   45   49   50                                                 
CONECT   45   39   44   51   52                                                 
CONECT   46   40                                                                
CONECT   47   43                                                                
CONECT   48   43                                                                
CONECT   49   44                                                                
CONECT   50   44                                                                
CONECT   51   45                                                                
CONECT   52   45                                                                
CONECT   53   41                                                                
CONECT   55   72                                                                
CONECT   72   55   73   80                                                      
CONECT   73   72   74   76   81                                                 
CONECT   74   73   75   91                                                      
CONECT   75   74                                                                
CONECT   76   73   77   82   83                                                 
CONECT   77   76   78   79   84                                                 
CONECT   78   77   85   86   87                                                 
CONECT   79   77   88   89   90                                                 
CONECT   80   72                                                                
CONECT   81   73                                                                
CONECT   82   76                                                                
CONECT   83   76                                                                
CONECT   84   77                                                                
CONECT   85   78                                                                
CONECT   86   78                                                                
CONECT   87   78                                                                
CONECT   88   79                                                                
CONECT   89   79                                                                
CONECT   90   79                                                                
CONECT   91   74                                                                
CONECT   93  105                                                                
CONECT  105   93  106  116                                                      
CONECT  106  105  107  109  117                                                 
CONECT  107  106  108  128                                                      
CONECT  108  107                                                                
CONECT  109  106  110  118  119                                                 
CONECT  110  109  111  112                                                      
CONECT  111  110  113  120                                                      
CONECT  112  110  114  121                                                      
CONECT  113  111  115  122                                                      
CONECT  114  112  115  123                                                      
CONECT  115  113  114  124                                                      
CONECT  116  105  125  126  127                                                 
CONECT  117  106                                                                
CONECT  118  109                                                                
CONECT  119  109                                                                
CONECT  120  111                                                                
CONECT  121  112                                                                
CONECT  122  113                                                                
CONECT  123  114                                                                
CONECT  124  115                                                                
CONECT  125  116                                                                
CONECT  126  116                                                                
CONECT  127  116                                                                
CONECT  128  107                                                                
CONECT  130  144                                                                
CONECT  144  130  145  152                                                      
CONECT  145  144  146  148  153                                                 
CONECT  146    1  145  147                                                      
CONECT  147  146                                                                
CONECT  148  145  149  154  155                                                 
CONECT  149  148  150  151  156                                                 
CONECT  150  149  157  158  159                                                 
CONECT  151  149  160  161  162                                                 
CONECT  152  144                                                                
CONECT  153  145                                                                
CONECT  154  148                                                                
CONECT  155  148                                                                
CONECT  156  149                                                                
CONECT  157  150                                                                
CONECT  158  150                                                                
CONECT  159  150                                                                
CONECT  160  151                                                                
CONECT  161  151                                                                
CONECT  162  151                                                                
