# Supplementary material for: Accurate de novo design of membrane-traversing macrocycles
Source: Cell. 2022 Sep 15;185(19):3520–3532.e26. doi: 10.1016/j.cell.2022.07.019 (PMC9490236; doi:10.1016/j.cell.2022.07.019)
Supplement: Data S2. Amino acid sequences and computational models, related to Figures 1 and 3 [file mmc6.zip › Supplemental_Data_File_2/design_models/9-mers/D9.14.pdb]

HEADER                                            10-FEB-20   XXXX              
EXPDTA    THEORETICAL MODEL                                                     
REMARK 220                                                                      
REMARK 220 EXPERIMENTAL DETAILS                                                 
REMARK 220  EXPERIMENT TYPE                : THEORETICAL MODELLING              
REMARK 220  DATE OF DATA COLLECTION        : 10-FEB-20                          
REMARK 220                                                                      
REMARK 220 REMARK: MODEL GENERATED BY ROSETTA                                   
REMARK 220  VERSION 2019.50.post.dev+96.master.4bb7883abb1                      
LINK         N   PRO A   1                 C   PRO A   9                  1.33  
ATOM      1  N   PRO A   1      11.296  -7.599   7.996  1.00  0.00           N  
ATOM      2  CA  PRO A   1      12.043  -8.507   7.143  1.00  0.00           C  
ATOM      3  C   PRO A   1      11.724  -8.439   5.663  1.00  0.00           C  
ATOM      4  O   PRO A   1      10.911  -9.213   5.158  1.00  0.00           O  
ATOM      5  CB  PRO A   1      11.682  -9.872   7.751  1.00  0.00           C  
ATOM      6  CG  PRO A   1      10.343  -9.681   8.399  1.00  0.00           C  
ATOM      7  CD  PRO A   1      10.380  -8.266   8.952  1.00  0.00           C  
ATOM      8  HA  PRO A   1      13.116  -8.317   7.294  1.00  0.00           H  
ATOM      9 1HB  PRO A   1      11.660 -10.637   6.962  1.00  0.00           H  
ATOM     10 2HB  PRO A   1      12.457 -10.180   8.467  1.00  0.00           H  
ATOM     11 1HG  PRO A   1       9.547  -9.822   7.648  1.00  0.00           H  
ATOM     12 2HG  PRO A   1      10.183 -10.444   9.178  1.00  0.00           H  
ATOM     13 1HD  PRO A   1       9.369  -7.913   8.890  1.00  0.00           H  
ATOM     14 2HD  PRO A   1      10.779  -8.233   9.977  1.00  0.00           H  
ATOM     15  N   DLE A   2      12.371  -7.511   4.982  1.00  0.00           N  
ATOM     16  CA  DLE A   2      12.175  -7.335   3.554  1.00  0.00           C  
ATOM     17  C   DLE A   2      11.147  -6.274   3.209  1.00  0.00           C  
ATOM     18  O   DLE A   2      10.658  -6.248   2.077  1.00  0.00           O  
ATOM     19  CB  DLE A   2      13.504  -6.912   2.959  1.00  0.00           C  
ATOM     20  CG  DLE A   2      14.698  -7.886   3.123  1.00  0.00           C  
ATOM     21  CD1 DLE A   2      15.937  -7.219   2.553  1.00  0.00           C  
ATOM     22  CD2 DLE A   2      14.418  -9.207   2.409  1.00  0.00           C  
ATOM     23  H   DLE A   2      12.996  -6.888   5.492  1.00  0.00           H  
ATOM     24  HA  DLE A   2      11.844  -8.277   3.127  1.00  0.00           H  
ATOM     25 1HB  DLE A   2      13.763  -6.014   3.428  1.00  0.00           H  
ATOM     26 2HB  DLE A   2      13.363  -6.720   1.896  1.00  0.00           H  
ATOM     27  HG  DLE A   2      14.871  -8.078   4.180  1.00  0.00           H  
ATOM     28 1HD1 DLE A   2      16.794  -7.882   2.672  1.00  0.00           H  
ATOM     29 2HD1 DLE A   2      16.128  -6.287   3.085  1.00  0.00           H  
ATOM     30 3HD1 DLE A   2      15.786  -7.009   1.495  1.00  0.00           H  
ATOM     31 1HD2 DLE A   2      15.276  -9.871   2.530  1.00  0.00           H  
ATOM     32 2HD2 DLE A   2      14.251  -9.024   1.348  1.00  0.00           H  
ATOM     33 3HD2 DLE A   2      13.543  -9.689   2.834  1.00  0.00           H  
ATOM     34  N   ILE A   3      10.818  -5.386   4.152  1.00  0.00           N  
ATOM     35  CA  ILE A   3       9.860  -4.343   3.809  1.00  0.00           C  
ATOM     36  C   ILE A   3      10.432  -2.904   3.931  1.00  0.00           C  
ATOM     37  O   ILE A   3      10.888  -2.558   5.027  1.00  0.00           O  
ATOM     38  CB  ILE A   3       8.607  -4.436   4.692  1.00  0.00           C  
ATOM     39  CG1 ILE A   3       7.947  -5.828   4.477  1.00  0.00           C  
ATOM     40  CG2 ILE A   3       7.635  -3.274   4.380  1.00  0.00           C  
ATOM     41  CD1 ILE A   3       6.791  -6.164   5.406  1.00  0.00           C  
ATOM     42  H   ILE A   3      11.252  -5.426   5.082  1.00  0.00           H  
ATOM     43  HA  ILE A   3       9.509  -4.565   2.813  1.00  0.00           H  
ATOM     44  HB  ILE A   3       8.899  -4.365   5.702  1.00  0.00           H  
ATOM     45 1HG1 ILE A   3       7.599  -5.891   3.448  1.00  0.00           H  
ATOM     46 2HG1 ILE A   3       8.704  -6.597   4.631  1.00  0.00           H  
ATOM     47 1HG2 ILE A   3       6.763  -3.337   5.019  1.00  0.00           H  
ATOM     48 2HG2 ILE A   3       8.116  -2.314   4.558  1.00  0.00           H  
ATOM     49 3HG2 ILE A   3       7.323  -3.331   3.338  1.00  0.00           H  
ATOM     50 1HD1 ILE A   3       6.428  -7.164   5.165  1.00  0.00           H  
ATOM     51 2HD1 ILE A   3       7.107  -6.147   6.434  1.00  0.00           H  
ATOM     52 3HD1 ILE A   3       5.982  -5.454   5.274  1.00  0.00           H  
ATOM     53  N   DAL A   4      10.412  -2.018   2.841  1.00  0.00           N  
ATOM     54  CA  DAL A   4      10.933  -0.608   3.043  1.00  0.00           C  
ATOM     55  C   DAL A   4      12.462  -0.594   2.862  1.00  0.00           C  
ATOM     56  O   DAL A   4      13.003  -0.111   1.853  1.00  0.00           O  
ATOM     57  CB  DAL A   4      10.227   0.449   2.147  1.00  0.00           C  
ATOM     58  CN  DAL A   4      10.109  -2.517   1.445  1.00  0.00           C  
ATOM     59  HA  DAL A   4      10.699  -0.292   4.072  1.00  0.00           H  
ATOM     60 1HB  DAL A   4      10.611   1.447   2.382  1.00  0.00           H  
ATOM     61 2HB  DAL A   4       9.154   0.431   2.342  1.00  0.00           H  
ATOM     62 3HB  DAL A   4      10.395   0.275   1.091  1.00  0.00           H  
ATOM     63 1HN  DAL A   4      10.332  -1.818   0.654  1.00  0.00           H  
ATOM     64 2HN  DAL A   4       9.064  -2.780   1.361  1.00  0.00           H  
ATOM     65 3HN  DAL A   4      10.707  -3.403   1.246  1.00  0.00           H  
ATOM     66  N   DVA A   5      13.145  -1.166   3.871  1.00  0.00           N  
ATOM     67  CA  DVA A   5      14.590  -1.353   3.954  1.00  0.00           C  
ATOM     68  C   DVA A   5      15.060  -0.801   5.294  1.00  0.00           C  
ATOM     69  O   DVA A   5      14.238  -0.668   6.214  1.00  0.00           O  
ATOM     70  CB  DVA A   5      14.928  -2.850   3.825  1.00  0.00           C  
ATOM     71  CG1 DVA A   5      14.430  -3.354   2.467  1.00  0.00           C  
ATOM     72  CG2 DVA A   5      14.297  -3.632   5.004  1.00  0.00           C  
ATOM     73  H   DVA A   5      12.562  -1.519   4.636  1.00  0.00           H  
ATOM     74  HA  DVA A   5      15.070  -0.814   3.139  1.00  0.00           H  
ATOM     75  HB  DVA A   5      15.997  -2.981   3.843  1.00  0.00           H  
ATOM     76 1HG1 DVA A   5      14.690  -4.380   2.330  1.00  0.00           H  
ATOM     77 2HG1 DVA A   5      14.898  -2.766   1.679  1.00  0.00           H  
ATOM     78 3HG1 DVA A   5      13.348  -3.246   2.403  1.00  0.00           H  
ATOM     79 1HG2 DVA A   5      14.550  -4.673   4.931  1.00  0.00           H  
ATOM     80 2HG2 DVA A   5      13.219  -3.525   4.991  1.00  0.00           H  
ATOM     81 3HG2 DVA A   5      14.676  -3.260   5.955  1.00  0.00           H  
ATOM     82  N   DPR A   6      16.346  -0.454   5.464  1.00  0.00           N  
ATOM     83  CA  DPR A   6      16.817   0.054   6.711  1.00  0.00           C  
ATOM     84  C   DPR A   6      16.520  -1.004   7.762  1.00  0.00           C  
ATOM     85  O   DPR A   6      16.426  -2.183   7.430  1.00  0.00           O  
ATOM     86  CB  DPR A   6      18.323   0.237   6.479  1.00  0.00           C  
ATOM     87  CG  DPR A   6      18.461   0.357   4.970  1.00  0.00           C  
ATOM     88  CD  DPR A   6      17.371  -0.549   4.403  1.00  0.00           C  
ATOM     89  HA  DPR A   6      16.305   1.006   6.881  1.00  0.00           H  
ATOM     90 1HB  DPR A   6      18.881  -0.620   6.893  1.00  0.00           H  
ATOM     91 2HB  DPR A   6      18.684   1.135   6.999  1.00  0.00           H  
ATOM     92 1HG  DPR A   6      19.471   0.046   4.661  1.00  0.00           H  
ATOM     93 2HG  DPR A   6      18.345   1.407   4.661  1.00  0.00           H  
ATOM     94 1HD  DPR A   6      17.731  -1.579   4.293  1.00  0.00           H  
ATOM     95 2HD  DPR A   6      17.042  -0.110   3.459  1.00  0.00           H  
ATOM     96  N   PRO A   7      16.451  -0.635   9.036  1.00  0.00           N  
ATOM     97  CA  PRO A   7      16.211  -1.494  10.178  1.00  0.00           C  
ATOM     98  C   PRO A   7      14.779  -2.057  10.254  1.00  0.00           C  
ATOM     99  O   PRO A   7      14.492  -2.749  11.231  1.00  0.00           O  
ATOM    100  CB  PRO A   7      16.479  -0.537  11.353  1.00  0.00           C  
ATOM    101  CG  PRO A   7      16.177   0.832  10.839  1.00  0.00           C  
ATOM    102  CD  PRO A   7      16.578   0.808   9.391  1.00  0.00           C  
ATOM    103  HA  PRO A   7      16.945  -2.313  10.172  1.00  0.00           H  
ATOM    104 1HB  PRO A   7      15.835  -0.814  12.204  1.00  0.00           H  
ATOM    105 2HB  PRO A   7      17.518  -0.646  11.695  1.00  0.00           H  
ATOM    106 1HG  PRO A   7      15.108   1.059  10.980  1.00  0.00           H  
ATOM    107 2HG  PRO A   7      16.734   1.584  11.421  1.00  0.00           H  
ATOM    108 1HD  PRO A   7      15.834   1.422   8.874  1.00  0.00           H  
ATOM    109 2HD  PRO A   7      17.605   1.170   9.248  1.00  0.00           H  
ATOM    110  N   DLE A   8      13.863  -1.649   9.335  1.00  0.00           N  
ATOM    111  CA  DLE A   8      12.456  -2.062   9.375  1.00  0.00           C  
ATOM    112  C   DLE A   8      12.187  -3.588   9.336  1.00  0.00           C  
ATOM    113  O   DLE A   8      13.039  -4.385   9.719  1.00  0.00           O  
ATOM    114  CB  DLE A   8      11.809  -1.425  10.638  1.00  0.00           C  
ATOM    115  CG  DLE A   8      11.749   0.120  10.680  1.00  0.00           C  
ATOM    116  CD1 DLE A   8      11.275   0.542  12.050  1.00  0.00           C  
ATOM    117  CD2 DLE A   8      10.798   0.661   9.605  1.00  0.00           C  
ATOM    118  H   DLE A   8      14.129  -1.075   8.527  1.00  0.00           H  
ATOM    119  HA  DLE A   8      12.007  -1.637   8.483  1.00  0.00           H  
ATOM    120 1HB  DLE A   8      12.379  -1.724  11.505  1.00  0.00           H  
ATOM    121 2HB  DLE A   8      10.815  -1.804  10.796  1.00  0.00           H  
ATOM    122  HG  DLE A   8      12.744   0.527  10.521  1.00  0.00           H  
ATOM    123 1HD1 DLE A   8      11.241   1.630  12.106  1.00  0.00           H  
ATOM    124 2HD1 DLE A   8      11.965   0.162  12.806  1.00  0.00           H  
ATOM    125 3HD1 DLE A   8      10.280   0.138  12.232  1.00  0.00           H  
ATOM    126 1HD2 DLE A   8      10.769   1.750   9.669  1.00  0.00           H  
ATOM    127 2HD2 DLE A   8       9.797   0.266   9.771  1.00  0.00           H  
ATOM    128 3HD2 DLE A   8      11.135   0.381   8.613  1.00  0.00           H  
ATOM    129  N   PRO A   9      10.985  -4.034   8.890  1.00  0.00           N  
ATOM    130  CA  PRO A   9      10.576  -5.435   8.868  1.00  0.00           C  
ATOM    131  C   PRO A   9      11.430  -6.281   7.899  1.00  0.00           C  
ATOM    132  O   PRO A   9      12.186  -5.741   7.090  1.00  0.00           O  
ATOM    133  CB  PRO A   9       9.119  -5.342   8.384  1.00  0.00           C  
ATOM    134  CG  PRO A   9       8.706  -3.900   8.568  1.00  0.00           C  
ATOM    135  CD  PRO A   9       9.955  -3.105   8.362  1.00  0.00           C  
ATOM    136  HA  PRO A   9      10.642  -5.822   9.897  1.00  0.00           H  
ATOM    137 1HB  PRO A   9       9.060  -5.728   7.380  1.00  0.00           H  
ATOM    138 2HB  PRO A   9       8.465  -5.963   9.003  1.00  0.00           H  
ATOM    139 1HG  PRO A   9       7.915  -3.639   7.845  1.00  0.00           H  
ATOM    140 2HG  PRO A   9       8.274  -3.757   9.568  1.00  0.00           H  
ATOM    141 1HD  PRO A   9      10.139  -2.897   7.302  1.00  0.00           H  
ATOM    142 2HD  PRO A   9       9.841  -2.200   8.928  1.00  0.00           H  
TER                                                                             
CONECT    3   15                                                                
CONECT   15    3   16   23                                                      
CONECT   16   15   17   19   24                                                 
CONECT   17   16   18   34                                                      
CONECT   18   17                                                                
CONECT   19   16   20   25   26                                                 
CONECT   20   19   21   22   27                                                 
CONECT   21   20   28   29   30                                                 
CONECT   22   20   31   32   33                                                 
CONECT   23   15                                                                
CONECT   24   16                                                                
CONECT   25   19                                                                
CONECT   26   19                                                                
CONECT   27   20                                                                
CONECT   28   21                                                                
CONECT   29   21                                                                
CONECT   30   21                                                                
CONECT   31   22                                                                
CONECT   32   22                                                                
CONECT   33   22                                                                
CONECT   34   17                                                                
CONECT   36   53                                                                
CONECT   53   36   54   58                                                      
CONECT   54   53   55   57   59                                                 
CONECT   55   54   56   66                                                      
CONECT   56   55                                                                
CONECT   57   54   60   61   62                                                 
CONECT   58   53   63   64   65                                                 
CONECT   59   54                                                                
CONECT   60   57                                                                
CONECT   61   57                                                                
CONECT   62   57                                                                
CONECT   63   58                                                                
CONECT   64   58                                                                
CONECT   65   58                                                                
CONECT   66   55   67   73                                                      
CONECT   67   66   68   70   74                                                 
CONECT   68   67   69   82                                                      
CONECT   69   68                                                                
CONECT   70   67   71   72   75                                                 
CONECT   71   70   76   77   78                                                 
CONECT   72   70   79   80   81                                                 
CONECT   73   66                                                                
CONECT   74   67                                                                
CONECT   75   70                                                                
CONECT   76   71                                                                
CONECT   77   71                                                                
CONECT   78   71                                                                
CONECT   79   72                                                                
CONECT   80   72                                                                
CONECT   81   72                                                                
CONECT   82   68   83   88                                                      
CONECT   83   82   84   86   89                                                 
CONECT   84   83   85   96                                                      
CONECT   85   84                                                                
CONECT   86   83   87   90   91                                                 
CONECT   87   86   88   92   93                                                 
CONECT   88   82   87   94   95                                                 
CONECT   89   83                                                                
CONECT   90   86                                                                
CONECT   91   86                                                                
CONECT   92   87                                                                
CONECT   93   87                                                                
CONECT   94   88                                                                
CONECT   95   88                                                                
CONECT   96   84                                                                
CONECT   98  110                                                                
CONECT  110   98  111  118                                                      
CONECT  111  110  112  114  119                                                 
CONECT  112  111  113  129                                                      
CONECT  113  112                                                                
CONECT  114  111  115  120  121                                                 
CONECT  115  114  116  117  122                                                 
CONECT  116  115  123  124  125                                                 
CONECT  117  115  126  127  128                                                 
CONECT  118  110                                                                
CONECT  119  111                                                                
CONECT  120  114                                                                
CONECT  121  114                                                                
CONECT  122  115                                                                
CONECT  123  116                                                                
CONECT  124  116                                                                
CONECT  125  116                                                                
CONECT  126  117                                                                
CONECT  127  117                                                                
CONECT  128  117                                                                
CONECT  129  112                                                                
C6s 0
end_unsatselection_count 0
nme_count 1
nme_count2 1
oversat 0
score -0.125
silent_score -0.125
time 23
total_hbonds -2
