# Supplementary material for: Accurate de novo design of membrane-traversing macrocycles
Source: Cell. 2022 Sep 15;185(19):3520–3532.e26. doi: 10.1016/j.cell.2022.07.019 (PMC9490236; doi:10.1016/j.cell.2022.07.019)
Supplement: Data S2. Amino acid sequences and computational models, related to Figures 1 and 3 [file mmc6.zip › Supplemental_Data_File_2/design_models/9-mers/D9.23.pdb]

HEADER                                            10-FEB-20   XXXX              
EXPDTA    THEORETICAL MODEL                                                     
REMARK 220                                                                      
REMARK 220 EXPERIMENTAL DETAILS                                                 
REMARK 220  EXPERIMENT TYPE                : THEORETICAL MODELLING              
REMARK 220  DATE OF DATA COLLECTION        : 10-FEB-20                          
REMARK 220                                                                      
REMARK 220 REMARK: MODEL GENERATED BY ROSETTA                                   
REMARK 220  VERSION 2019.50.post.dev+96.master.4bb7883abb1                      
LINK         N   DIL A   1                 C   DLE A   9                  1.33  
ATOM      1  N   DIL A   1      10.340  12.899   8.837  1.00  0.00           N  
ATOM      2  CA  DIL A   1      10.868  11.663   8.269  1.00  0.00           C  
ATOM      3  C   DIL A   1      10.300  11.373   6.853  1.00  0.00           C  
ATOM      4  O   DIL A   1      10.318  12.238   5.978  1.00  0.00           O  
ATOM      5  CB  DIL A   1      12.426  11.668   8.214  1.00  0.00           C  
ATOM      6  CG1 DIL A   1      13.033  11.820   9.644  1.00  0.00           C  
ATOM      7  CG2 DIL A   1      12.972  10.418   7.489  1.00  0.00           C  
ATOM      8  CD1 DIL A   1      12.709  10.696  10.637  1.00  0.00           C  
ATOM      9  H   DIL A   1       9.762  12.853   9.663  1.00  0.00           H  
ATOM     10  HA  DIL A   1      10.571  10.892   8.959  1.00  0.00           H  
ATOM     11  HB  DIL A   1      12.764  12.523   7.647  1.00  0.00           H  
ATOM     12 1HG1 DIL A   1      12.674  12.760  10.063  1.00  0.00           H  
ATOM     13 2HG1 DIL A   1      14.115  11.882   9.547  1.00  0.00           H  
ATOM     14 1HG2 DIL A   1      14.055  10.482   7.444  1.00  0.00           H  
ATOM     15 2HG2 DIL A   1      12.582  10.377   6.473  1.00  0.00           H  
ATOM     16 3HG2 DIL A   1      12.692   9.517   8.009  1.00  0.00           H  
ATOM     17 1HD1 DIL A   1      13.194  10.909  11.586  1.00  0.00           H  
ATOM     18 2HD1 DIL A   1      13.083   9.748  10.265  1.00  0.00           H  
ATOM     19 3HD1 DIL A   1      11.648  10.619  10.795  1.00  0.00           H  
ATOM     20  N   DAL A   2       9.761  10.123   6.551  1.00  0.00           N  
ATOM     21  CA  DAL A   2       9.234   9.775   5.177  1.00  0.00           C  
ATOM     22  C   DAL A   2       7.955  10.545   4.760  1.00  0.00           C  
ATOM     23  O   DAL A   2       6.974   9.906   4.338  1.00  0.00           O  
ATOM     24  CB  DAL A   2      10.337   9.985   4.112  1.00  0.00           C  
ATOM     25  CN  DAL A   2       9.611   9.076   7.623  1.00  0.00           C  
ATOM     26  HA  DAL A   2       8.985   8.705   5.148  1.00  0.00           H  
ATOM     27 1HB  DAL A   2       9.980   9.673   3.125  1.00  0.00           H  
ATOM     28 2HB  DAL A   2      11.211   9.382   4.371  1.00  0.00           H  
ATOM     29 3HB  DAL A   2      10.646  11.030   4.047  1.00  0.00           H  
ATOM     30 1HN  DAL A   2       8.938   9.408   8.414  1.00  0.00           H  
ATOM     31 2HN  DAL A   2       9.223   8.141   7.249  1.00  0.00           H  
ATOM     32 3HN  DAL A   2      10.575   8.861   8.060  1.00  0.00           H  
ATOM     33  N   DIL A   3       7.922  11.885   4.886  1.00  0.00           N  
ATOM     34  CA  DIL A   3       6.774  12.697   4.465  1.00  0.00           C  
ATOM     35  C   DIL A   3       5.554  12.357   5.310  1.00  0.00           C  
ATOM     36  O   DIL A   3       5.610  12.504   6.523  1.00  0.00           O  
ATOM     37  CB  DIL A   3       7.078  14.189   4.707  1.00  0.00           C  
ATOM     38  CG1 DIL A   3       8.275  14.634   3.843  1.00  0.00           C  
ATOM     39  CG2 DIL A   3       5.818  15.040   4.440  1.00  0.00           C  
ATOM     40  CD1 DIL A   3       8.843  16.005   4.211  1.00  0.00           C  
ATOM     41  H   DIL A   3       8.753  12.341   5.242  1.00  0.00           H  
ATOM     42  HA  DIL A   3       6.616  12.527   3.406  1.00  0.00           H  
ATOM     43  HB  DIL A   3       7.377  14.316   5.746  1.00  0.00           H  
ATOM     44 1HG1 DIL A   3       7.964  14.654   2.800  1.00  0.00           H  
ATOM     45 2HG1 DIL A   3       9.079  13.904   3.950  1.00  0.00           H  
ATOM     46 1HG2 DIL A   3       6.023  16.084   4.635  1.00  0.00           H  
ATOM     47 2HG2 DIL A   3       5.000  14.732   5.088  1.00  0.00           H  
ATOM     48 3HG2 DIL A   3       5.515  14.924   3.401  1.00  0.00           H  
ATOM     49 1HD1 DIL A   3       9.685  16.226   3.558  1.00  0.00           H  
ATOM     50 2HD1 DIL A   3       9.189  15.987   5.241  1.00  0.00           H  
ATOM     51 3HD1 DIL A   3       8.096  16.778   4.096  1.00  0.00           H  
ATOM     52  N   PRO A   4       4.447  11.881   4.710  1.00  0.00           N  
ATOM     53  CA  PRO A   4       3.204  11.478   5.364  1.00  0.00           C  
ATOM     54  C   PRO A   4       3.471  10.475   6.490  1.00  0.00           C  
ATOM     55  O   PRO A   4       2.634  10.302   7.373  1.00  0.00           O  
ATOM     56  CB  PRO A   4       2.439  10.819   4.208  1.00  0.00           C  
ATOM     57  CG  PRO A   4       2.961  11.481   2.962  1.00  0.00           C  
ATOM     58  CD  PRO A   4       4.417  11.736   3.235  1.00  0.00           C  
ATOM     59  HA  PRO A   4       2.679  12.365   5.746  1.00  0.00           H  
ATOM     60 1HB  PRO A   4       2.614   9.731   4.218  1.00  0.00           H  
ATOM     61 2HB  PRO A   4       1.357  10.968   4.345  1.00  0.00           H  
ATOM     62 1HG  PRO A   4       2.807  10.822   2.093  1.00  0.00           H  
ATOM     63 2HG  PRO A   4       2.400  12.407   2.761  1.00  0.00           H  
ATOM     64 1HD  PRO A   4       5.055  10.894   2.905  1.00  0.00           H  
ATOM     65 2HD  PRO A   4       4.667  12.682   2.735  1.00  0.00           H  
ATOM     66  N   ALA A   5       4.630   9.813   6.453  1.00  0.00           N  
ATOM     67  CA  ALA A   5       5.040   8.849   7.465  1.00  0.00           C  
ATOM     68  C   ALA A   5       5.135   9.514   8.851  1.00  0.00           C  
ATOM     69  O   ALA A   5       5.078   8.839   9.883  1.00  0.00           O  
ATOM     70  CB  ALA A   5       6.388   8.320   7.072  1.00  0.00           C  
ATOM     71  H   ALA A   5       5.291   9.970   5.687  1.00  0.00           H  
ATOM     72  HA  ALA A   5       4.305   8.046   7.510  1.00  0.00           H  
ATOM     73 1HB  ALA A   5       6.728   7.595   7.806  1.00  0.00           H  
ATOM     74 2HB  ALA A   5       6.329   7.853   6.088  1.00  0.00           H  
ATOM     75 3HB  ALA A   5       7.051   9.159   7.038  1.00  0.00           H  
ATOM     76  N   DVA A   6       5.313  10.834   8.858  1.00  0.00           N  
ATOM     77  CA  DVA A   6       5.425  11.659  10.049  1.00  0.00           C  
ATOM     78  C   DVA A   6       6.869  11.718  10.611  1.00  0.00           C  
ATOM     79  O   DVA A   6       7.800  11.988   9.848  1.00  0.00           O  
ATOM     80  CB  DVA A   6       4.924  13.084   9.699  1.00  0.00           C  
ATOM     81  CG1 DVA A   6       5.065  14.041  10.868  1.00  0.00           C  
ATOM     82  CG2 DVA A   6       3.476  13.015   9.270  1.00  0.00           C  
ATOM     83  H   DVA A   6       5.349  11.309   7.957  1.00  0.00           H  
ATOM     84  HA  DVA A   6       4.725  11.260  10.769  1.00  0.00           H  
ATOM     85  HB  DVA A   6       5.525  13.470   8.875  1.00  0.00           H  
ATOM     86 1HG1 DVA A   6       4.710  15.024  10.573  1.00  0.00           H  
ATOM     87 2HG1 DVA A   6       6.079  14.118  11.155  1.00  0.00           H  
ATOM     88 3HG1 DVA A   6       4.474  13.685  11.708  1.00  0.00           H  
ATOM     89 1HG2 DVA A   6       3.128  14.008   8.998  1.00  0.00           H  
ATOM     90 2HG2 DVA A   6       2.872  12.627  10.087  1.00  0.00           H  
ATOM     91 3HG2 DVA A   6       3.381  12.367   8.423  1.00  0.00           H  
ATOM     92  N   DPR A   7       7.083  11.480  11.924  1.00  0.00           N  
ATOM     93  CA  DPR A   7       8.363  11.560  12.617  1.00  0.00           C  
ATOM     94  C   DPR A   7       8.861  12.998  12.472  1.00  0.00           C  
ATOM     95  O   DPR A   7       8.103  13.853  12.031  1.00  0.00           O  
ATOM     96  CB  DPR A   7       8.004  11.232  14.075  1.00  0.00           C  
ATOM     97  CG  DPR A   7       6.698  10.487  13.999  1.00  0.00           C  
ATOM     98  CD  DPR A   7       5.968  11.062  12.796  1.00  0.00           C  
ATOM     99  HA  DPR A   7       9.054  10.831  12.172  1.00  0.00           H  
ATOM    100 1HB  DPR A   7       7.931  12.158  14.668  1.00  0.00           H  
ATOM    101 2HB  DPR A   7       8.795  10.620  14.532  1.00  0.00           H  
ATOM    102 1HG  DPR A   7       6.135  10.617  14.937  1.00  0.00           H  
ATOM    103 2HG  DPR A   7       6.885   9.406  13.893  1.00  0.00           H  
ATOM    104 1HD  DPR A   7       5.321  11.909  13.061  1.00  0.00           H  
ATOM    105 2HD  DPR A   7       5.415  10.214  12.358  1.00  0.00           H  
ATOM    106  N   PRO A   8      10.097  13.330  12.822  1.00  0.00           N  
ATOM    107  CA  PRO A   8      10.657  14.666  12.707  1.00  0.00           C  
ATOM    108  C   PRO A   8      10.957  14.987  11.241  1.00  0.00           C  
ATOM    109  O   PRO A   8      12.120  15.109  10.855  1.00  0.00           O  
ATOM    110  CB  PRO A   8      11.930  14.555  13.559  1.00  0.00           C  
ATOM    111  CG  PRO A   8      12.343  13.115  13.415  1.00  0.00           C  
ATOM    112  CD  PRO A   8      11.013  12.336  13.388  1.00  0.00           C  
ATOM    113  HA  PRO A   8       9.957  15.397  13.136  1.00  0.00           H  
ATOM    114 1HB  PRO A   8      12.692  15.258  13.194  1.00  0.00           H  
ATOM    115 2HB  PRO A   8      11.708  14.835  14.600  1.00  0.00           H  
ATOM    116 1HG  PRO A   8      12.937  13.006  12.500  1.00  0.00           H  
ATOM    117 2HG  PRO A   8      12.997  12.822  14.252  1.00  0.00           H  
ATOM    118 1HD  PRO A   8      11.095  11.467  12.753  1.00  0.00           H  
ATOM    119 2HD  PRO A   8      10.709  12.068  14.409  1.00  0.00           H  
ATOM    120  N   DLE A   9       9.892  15.081  10.437  1.00  0.00           N  
ATOM    121  CA  DLE A   9       9.987  15.291   8.990  1.00  0.00           C  
ATOM    122  C   DLE A   9      10.601  14.084   8.295  1.00  0.00           C  
ATOM    123  O   DLE A   9      11.297  14.222   7.288  1.00  0.00           O  
ATOM    124  CB  DLE A   9       8.581  15.454   8.396  1.00  0.00           C  
ATOM    125  CG  DLE A   9       7.773  16.717   8.732  1.00  0.00           C  
ATOM    126  CD1 DLE A   9       6.366  16.552   8.156  1.00  0.00           C  
ATOM    127  CD2 DLE A   9       8.445  17.948   8.126  1.00  0.00           C  
ATOM    128  H   DLE A   9       8.981  15.000  10.864  1.00  0.00           H  
ATOM    129  HA  DLE A   9      10.608  16.158   8.791  1.00  0.00           H  
ATOM    130 1HB  DLE A   9       7.985  14.592   8.723  1.00  0.00           H  
ATOM    131 2HB  DLE A   9       8.670  15.395   7.327  1.00  0.00           H  
ATOM    132  HG  DLE A   9       7.697  16.832   9.814  1.00  0.00           H  
ATOM    133 1HD1 DLE A   9       5.769  17.433   8.387  1.00  0.00           H  
ATOM    134 2HD1 DLE A   9       5.895  15.681   8.585  1.00  0.00           H  
ATOM    135 3HD1 DLE A   9       6.425  16.430   7.077  1.00  0.00           H  
ATOM    136 1HD2 DLE A   9       7.851  18.833   8.360  1.00  0.00           H  
ATOM    137 2HD2 DLE A   9       8.508  17.832   7.043  1.00  0.00           H  
ATOM    138 3HD2 DLE A   9       9.441  18.077   8.534  1.00  0.00           H  
TER                                                                             
CONECT    1    2    9  122                                                      
CONECT    2    1    3    5   10                                                 
CONECT    3    2    4   20                                                      
CONECT    4    3                                                                
CONECT    5    2    6    7   11                                                 
CONECT    6    5    8   12   13                                                 
CONECT    7    5   14   15   16                                                 
CONECT    8    6   17   18   19                                                 
CONECT    9    1                                                                
CONECT   10    2                                                                
CONECT   11    5                                                                
CONECT   12    6                                                                
CONECT   13    6                                                                
CONECT   14    7                                                                
CONECT   15    7                                                                
CONECT   16    7                                                                
CONECT   17    8                                                                
CONECT   18    8                                                                
CONECT   19    8                                                                
CONECT   20    3   21   25                                                      
CONECT   21   20   22   24   26                                                 
CONECT   22   21   23   33                                                      
CONECT   23   22                                                                
CONECT   24   21   27   28   29                                                 
CONECT   25   20   30   31   32                                                 
CONECT   26   21                                                                
CONECT   27   24                                                                
CONECT   28   24                                                                
CONECT   29   24                                                                
CONECT   30   25                                                                
CONECT   31   25                                                                
CONECT   32   25                                                                
CONECT   33   22   34   41                                                      
CONECT   34   33   35   37   42                                                 
CONECT   35   34   36   52                                                      
CONECT   36   35                                                                
CONECT   37   34   38   39   43                                                 
CONECT   38   37   40   44   45                                                 
CONECT   39   37   46   47   48                                                 
CONECT   40   38   49   50   51                                                 
CONECT   41   33                                                                
CONECT   42   34                                                                
CONECT   43   37                                                                
CONECT   44   38                                                                
CONECT   45   38                                                                
CONECT   46   39                                                                
CONECT   47   39                                                                
CONECT   48   39                                                                
CONECT   49   40                                                                
CONECT   50   40                                                                
CONECT   51   40                                                                
CONECT   52   35                                                                
CONECT   68   76                                                                
CONECT   76   68   77   83                                                      
CONECT   77   76   78   80   84                                                 
CONECT   78   77   79   92                                                      
CONECT   79   78                                                                
CONECT   80   77   81   82   85                                                 
CONECT   81   80   86   87   88                                                 
CONECT   82   80   89   90   91                                                 
CONECT   83   76                                                                
CONECT   84   77                                                                
CONECT   85   80                                                                
CONECT   86   81                                                                
CONECT   87   81                                                                
CONECT   88   81                                                                
CONECT   89   82                                                                
CONECT   90   82                                                                
CONECT   91   82                                                                
CONECT   92   78   93   98                                                      
CONECT   93   92   94   96   99                                                 
CONECT   94   93   95  106                                                      
CONECT   95   94                                                                
CONECT   96   93   97  100  101                                                 
CONECT   97   96   98  102  103                                                 
CONECT   98   92   97  104  105                                                 
CONECT   99   93                                                                
CONECT  100   96                                                                
CONECT  101   96                                                                
CONECT  102   97                                                                
CONECT  103   97                                                                
CONECT  104   98                                                                
CONECT  105   98                                                                
CONECT  106   94                                                                
CONECT  108  120                                                                
CONECT  120  108  121  128                                                      
CONECT  121  120  122  124  129                                                 
CONECT  122    1  121  123                                                      
CONECT  123  122                                                                
CONECT  124  121  125  130  131                                                 
CONECT  125  124  126  127  132                                                 
CONECT  126  125  133  134  135                                                 
CONECT  127  125  136  137  138                                                 
CONECT  128  120                                                                
CONECT  129  121                                                                
CONECT  130  124                                                                
CONECT  131  124                                                                
CONECT  132  125                                                                
CONECT  133  126                                                                
CONECT  134  126                                                                
CONECT  135  126                                                                
CONECT  136  127                                                                
CONECT  137  127                                                                
CONECT  138  127                                                                
C6s 0
end_unsatselection_count 0
nme_count 1
nme_count2 1
oversat 0
score -1.599
silent_score -1.599
time 20
total_hbonds -3
