# Supplementary material for: Accurate de novo design of membrane-traversing macrocycles
Source: Cell. 2022 Sep 15;185(19):3520–3532.e26. doi: 10.1016/j.cell.2022.07.019 (PMC9490236; doi:10.1016/j.cell.2022.07.019)
Supplement: Data S2. Amino acid sequences and computational models, related to Figures 1 and 3 [file mmc6.zip › Supplemental_Data_File_2/design_models/9-mers/D9.5.pdb]

LINK         N   PRO A   1                 C   DPH A   9                  1.35  
ATOM      1  N   PRO A   1       9.791   7.846   3.411  1.00  0.00           N  
ATOM      2  CA  PRO A   1      11.047   8.314   3.977  1.00  0.00           C  
ATOM      3  C   PRO A   1      12.238   7.983   3.084  1.00  0.00           C  
ATOM      4  O   PRO A   1      13.124   7.220   3.471  1.00  0.00           O  
ATOM      5  CB  PRO A   1      11.117   7.534   5.288  1.00  0.00           C  
ATOM      6  CG  PRO A   1      10.463   6.210   4.952  1.00  0.00           C  
ATOM      7  CD  PRO A   1       9.353   6.545   3.969  1.00  0.00           C  
ATOM      8  HA  PRO A   1      10.988   9.400   4.157  1.00  0.00           H  
ATOM      9 1HB  PRO A   1      12.161   7.423   5.616  1.00  0.00           H  
ATOM     10 2HB  PRO A   1      10.590   8.083   6.080  1.00  0.00           H  
ATOM     11 1HG  PRO A   1      11.212   5.528   4.519  1.00  0.00           H  
ATOM     12 2HG  PRO A   1      10.091   5.728   5.869  1.00  0.00           H  
ATOM     13 1HD  PRO A   1       9.337   5.778   3.195  1.00  0.00           H  
ATOM     14 2HD  PRO A   1       8.400   6.617   4.507  1.00  0.00           H  
ATOM     15  N   DVA A   2      12.260   8.555   1.892  1.00  0.00           N  
ATOM     16  CA  DVA A   2      13.326   8.262   0.939  1.00  0.00           C  
ATOM     17  C   DVA A   2      12.722   7.891  -0.407  1.00  0.00           C  
ATOM     18  O   DVA A   2      11.609   8.314  -0.703  1.00  0.00           O  
ATOM     19  CB  DVA A   2      14.250   9.496   0.785  1.00  0.00           C  
ATOM     20  CG1 DVA A   2      14.910   9.824   2.105  1.00  0.00           C  
ATOM     21  CG2 DVA A   2      13.431  10.671   0.295  1.00  0.00           C  
ATOM     22  H   DVA A   2      11.476   9.169   1.653  1.00  0.00           H  
ATOM     23  HA  DVA A   2      13.890   7.429   1.347  1.00  0.00           H  
ATOM     24  HB  DVA A   2      15.033   9.284   0.072  1.00  0.00           H  
ATOM     25 1HG1 DVA A   2      15.562  10.685   1.978  1.00  0.00           H  
ATOM     26 2HG1 DVA A   2      15.496   8.967   2.437  1.00  0.00           H  
ATOM     27 3HG1 DVA A   2      14.157  10.054   2.854  1.00  0.00           H  
ATOM     28 1HG2 DVA A   2      14.078  11.536   0.176  1.00  0.00           H  
ATOM     29 2HG2 DVA A   2      12.651  10.899   1.015  1.00  0.00           H  
ATOM     30 3HG2 DVA A   2      12.973  10.439  -0.651  1.00  0.00           H  
ATOM     31  N   DAL A   3      13.412   7.139  -1.281  1.00  0.00           N  
ATOM     32  CA  DAL A   3      12.746   6.812  -2.550  1.00  0.00           C  
ATOM     33  C   DAL A   3      13.002   7.872  -3.592  1.00  0.00           C  
ATOM     34  O   DAL A   3      13.740   7.651  -4.547  1.00  0.00           O  
ATOM     35  CB  DAL A   3      13.171   5.450  -3.086  1.00  0.00           C  
ATOM     36  CN  DAL A   3      14.778   6.641  -1.061  1.00  0.00           C  
ATOM     37  HA  DAL A   3      11.690   6.788  -2.366  1.00  0.00           H  
ATOM     38 1HB  DAL A   3      12.626   5.242  -4.004  1.00  0.00           H  
ATOM     39 2HB  DAL A   3      12.942   4.675  -2.354  1.00  0.00           H  
ATOM     40 3HB  DAL A   3      14.231   5.433  -3.311  1.00  0.00           H  
ATOM     41 1HN  DAL A   3      14.803   5.564  -0.959  1.00  0.00           H  
ATOM     42 2HN  DAL A   3      15.250   7.052  -0.193  1.00  0.00           H  
ATOM     43 3HN  DAL A   3      15.379   6.927  -1.916  1.00  0.00           H  
ATOM     44  N   DVA A   4      12.419   9.034  -3.352  1.00  0.00           N  
ATOM     45  CA  DVA A   4      12.592  10.190  -4.209  1.00  0.00           C  
ATOM     46  C   DVA A   4      11.225  10.770  -4.587  1.00  0.00           C  
ATOM     47  O   DVA A   4      10.684  11.607  -3.858  1.00  0.00           O  
ATOM     48  CB  DVA A   4      13.436  11.259  -3.497  1.00  0.00           C  
ATOM     49  CG1 DVA A   4      13.663  12.443  -4.424  1.00  0.00           C  
ATOM     50  CG2 DVA A   4      14.773  10.637  -3.057  1.00  0.00           C  
ATOM     51  H   DVA A   4      11.822   9.079  -2.521  1.00  0.00           H  
ATOM     52  HA  DVA A   4      13.142   9.884  -5.093  1.00  0.00           H  
ATOM     53  HB  DVA A   4      12.896  11.631  -2.632  1.00  0.00           H  
ATOM     54 1HG1 DVA A   4      14.253  13.197  -3.907  1.00  0.00           H  
ATOM     55 2HG1 DVA A   4      12.713  12.880  -4.721  1.00  0.00           H  
ATOM     56 3HG1 DVA A   4      14.200  12.108  -5.311  1.00  0.00           H  
ATOM     57 1HG2 DVA A   4      15.375  11.388  -2.547  1.00  0.00           H  
ATOM     58 2HG2 DVA A   4      15.307  10.275  -3.934  1.00  0.00           H  
ATOM     59 3HG2 DVA A   4      14.599   9.812  -2.382  1.00  0.00           H  
ATOM     60  N   PRO A   5      10.621  10.355  -5.707  1.00  0.00           N  
ATOM     61  CA  PRO A   5       9.305  10.777  -6.159  1.00  0.00           C  
ATOM     62  C   PRO A   5       8.231  10.074  -5.345  1.00  0.00           C  
ATOM     63  O   PRO A   5       7.558   9.150  -5.814  1.00  0.00           O  
ATOM     64  CB  PRO A   5       9.313  10.360  -7.633  1.00  0.00           C  
ATOM     65  CG  PRO A   5      10.201   9.139  -7.673  1.00  0.00           C  
ATOM     66  CD  PRO A   5      11.291   9.409  -6.624  1.00  0.00           C  
ATOM     67  HA  PRO A   5       9.216  11.869  -6.057  1.00  0.00           H  
ATOM     68 1HB  PRO A   5       8.288  10.144  -7.966  1.00  0.00           H  
ATOM     69 2HB  PRO A   5       9.684  11.187  -8.259  1.00  0.00           H  
ATOM     70 1HG  PRO A   5       9.606   8.241  -7.471  1.00  0.00           H  
ATOM     71 2HG  PRO A   5      10.616   9.014  -8.684  1.00  0.00           H  
ATOM     72 1HD  PRO A   5      11.562   8.476  -6.108  1.00  0.00           H  
ATOM     73 2HD  PRO A   5      12.156   9.881  -7.113  1.00  0.00           H  
ATOM     74  N   DLE A   6       8.155  10.454  -4.077  1.00  0.00           N  
ATOM     75  CA  DLE A   6       7.255   9.829  -3.125  1.00  0.00           C  
ATOM     76  C   DLE A   6       7.886   8.574  -2.566  1.00  0.00           C  
ATOM     77  O   DLE A   6       8.272   8.513  -1.398  1.00  0.00           O  
ATOM     78  CB  DLE A   6       6.910  10.773  -1.971  1.00  0.00           C  
ATOM     79  CG  DLE A   6       6.168  12.067  -2.280  1.00  0.00           C  
ATOM     80  CD1 DLE A   6       6.036  12.853  -0.979  1.00  0.00           C  
ATOM     81  CD2 DLE A   6       4.781  11.747  -2.841  1.00  0.00           C  
ATOM     82  H   DLE A   6       8.789  11.197  -3.772  1.00  0.00           H  
ATOM     83  HA  DLE A   6       6.349   9.529  -3.643  1.00  0.00           H  
ATOM     84 1HB  DLE A   6       7.837  11.038  -1.461  1.00  0.00           H  
ATOM     85 2HB  DLE A   6       6.292  10.246  -1.288  1.00  0.00           H  
ATOM     86  HG  DLE A   6       6.731  12.665  -2.998  1.00  0.00           H  
ATOM     87 1HD1 DLE A   6       5.507  13.789  -1.163  1.00  0.00           H  
ATOM     88 2HD1 DLE A   6       7.029  13.069  -0.584  1.00  0.00           H  
ATOM     89 3HD1 DLE A   6       5.478  12.257  -0.251  1.00  0.00           H  
ATOM     90 1HD2 DLE A   6       4.247  12.675  -3.038  1.00  0.00           H  
ATOM     91 2HD2 DLE A   6       4.223  11.153  -2.111  1.00  0.00           H  
ATOM     92 3HD2 DLE A   6       4.869  11.189  -3.767  1.00  0.00           H  
ATOM     93  N   DVA A   7       7.984   7.574  -3.407  1.00  0.00           N  
ATOM     94  CA  DVA A   7       8.654   6.364  -3.017  1.00  0.00           C  
ATOM     95  C   DVA A   7       7.820   5.668  -1.955  1.00  0.00           C  
ATOM     96  O   DVA A   7       6.634   5.444  -2.181  1.00  0.00           O  
ATOM     97  CB  DVA A   7       8.877   5.470  -4.239  1.00  0.00           C  
ATOM     98  CG1 DVA A   7       9.481   4.132  -3.830  1.00  0.00           C  
ATOM     99  CG2 DVA A   7       9.794   6.214  -5.189  1.00  0.00           C  
ATOM    100  H   DVA A   7       7.624   7.737  -4.354  1.00  0.00           H  
ATOM    101  HA  DVA A   7       9.614   6.643  -2.651  1.00  0.00           H  
ATOM    102  HB  DVA A   7       7.922   5.270  -4.726  1.00  0.00           H  
ATOM    103 1HG1 DVA A   7       9.632   3.520  -4.717  1.00  0.00           H  
ATOM    104 2HG1 DVA A   7       8.808   3.614  -3.154  1.00  0.00           H  
ATOM    105 3HG1 DVA A   7      10.431   4.293  -3.341  1.00  0.00           H  
ATOM    106 1HG2 DVA A   7       9.968   5.614  -6.083  1.00  0.00           H  
ATOM    107 2HG2 DVA A   7      10.729   6.413  -4.707  1.00  0.00           H  
ATOM    108 3HG2 DVA A   7       9.334   7.150  -5.467  1.00  0.00           H  
ATOM    109  N   LEU A   8       8.400   5.315  -0.785  1.00  0.00           N  
ATOM    110  CA  LEU A   8       7.542   4.699   0.228  1.00  0.00           C  
ATOM    111  C   LEU A   8       7.304   5.675   1.381  1.00  0.00           C  
ATOM    112  O   LEU A   8       6.838   5.284   2.452  1.00  0.00           O  
ATOM    113  CB  LEU A   8       8.179   3.410   0.767  1.00  0.00           C  
ATOM    114  CG  LEU A   8       8.454   2.296  -0.274  1.00  0.00           C  
ATOM    115  CD1 LEU A   8       9.013   1.109   0.445  1.00  0.00           C  
ATOM    116  CD2 LEU A   8       7.185   1.940  -1.043  1.00  0.00           C  
ATOM    117  CN  LEU A   8       9.800   5.633  -0.456  1.00  0.00           C  
ATOM    118  HA  LEU A   8       6.568   4.480  -0.200  1.00  0.00           H  
ATOM    119 1HB  LEU A   8       9.082   3.612   1.321  1.00  0.00           H  
ATOM    120 2HB  LEU A   8       7.467   2.981   1.473  1.00  0.00           H  
ATOM    121  HG  LEU A   8       9.212   2.633  -0.974  1.00  0.00           H  
ATOM    122 1HD1 LEU A   8       9.239   0.323  -0.274  1.00  0.00           H  
ATOM    123 2HD1 LEU A   8       9.927   1.396   0.966  1.00  0.00           H  
ATOM    124 3HD1 LEU A   8       8.284   0.744   1.166  1.00  0.00           H  
ATOM    125 1HD2 LEU A   8       7.408   1.154  -1.761  1.00  0.00           H  
ATOM    126 2HD2 LEU A   8       6.423   1.591  -0.347  1.00  0.00           H  
ATOM    127 3HD2 LEU A   8       6.809   2.803  -1.584  1.00  0.00           H  
ATOM    128 1HN  LEU A   8      10.075   5.367   0.553  1.00  0.00           H  
ATOM    129 2HN  LEU A   8      10.474   5.121  -1.122  1.00  0.00           H  
ATOM    130 3HN  LEU A   8       9.939   6.698  -0.542  1.00  0.00           H  
ATOM    131  N   DPH A   9       7.711   6.931   1.176  1.00  0.00           N  
ATOM    132  CA  DPH A   9       7.625   7.987   2.162  1.00  0.00           C  
ATOM    133  C   DPH A   9       9.050   8.487   2.481  1.00  0.00           C  
ATOM    134  O   DPH A   9       9.520   9.464   1.897  1.00  0.00           O  
ATOM    135  CB  DPH A   9       6.821   9.148   1.569  1.00  0.00           C  
ATOM    136  CG  DPH A   9       5.411   8.795   1.170  1.00  0.00           C  
ATOM    137  CD1 DPH A   9       5.159   8.151  -0.042  1.00  0.00           C  
ATOM    138  CD2 DPH A   9       4.341   9.116   1.978  1.00  0.00           C  
ATOM    139  CE1 DPH A   9       3.893   7.835  -0.425  1.00  0.00           C  
ATOM    140  CE2 DPH A   9       3.054   8.797   1.591  1.00  0.00           C  
ATOM    141  CZ  DPH A   9       2.834   8.155   0.387  1.00  0.00           C  
ATOM    142  H   DPH A   9       8.102   7.138   0.267  1.00  0.00           H  
ATOM    143  HA  DPH A   9       7.121   7.619   3.051  1.00  0.00           H  
ATOM    144 1HB  DPH A   9       7.340   9.524   0.694  1.00  0.00           H  
ATOM    145 2HB  DPH A   9       6.771   9.964   2.288  1.00  0.00           H  
ATOM    146  HD1 DPH A   9       5.983   7.891  -0.691  1.00  0.00           H  
ATOM    147  HD2 DPH A   9       4.518   9.626   2.927  1.00  0.00           H  
ATOM    148  HE1 DPH A   9       3.724   7.329  -1.376  1.00  0.00           H  
ATOM    149  HE2 DPH A   9       2.209   9.049   2.234  1.00  0.00           H  
ATOM    150  HZ  DPH A   9       1.823   7.901   0.081  1.00  0.00           H  
TER                                                                             
CONECT    1  133                                                                
CONECT    3   15                                                                
CONECT   15    3   16   22                                                      
CONECT   16   15   17   19   23                                                 
CONECT   17   16   18   31                                                      
CONECT   18   17                                                                
CONECT   19   16   20   21   24                                                 
CONECT   20   19   25   26   27                                                 
CONECT   21   19   28   29   30                                                 
CONECT   22   15                                                                
CONECT   23   16                                                                
CONECT   24   19                                                                
CONECT   25   20                                                                
CONECT   26   20                                                                
CONECT   27   20                                                                
CONECT   28   21                                                                
CONECT   29   21                                                                
CONECT   30   21                                                                
CONECT   31   17   32   36                                                      
CONECT   32   31   33   35   37                                                 
CONECT   33   32   34   44                                                      
CONECT   34   33                                                                
CONECT   35   32   38   39   40                                                 
CONECT   36   31   41   42   43                                                 
CONECT   37   32                                                                
CONECT   38   35                                                                
CONECT   39   35                                                                
CONECT   40   35                                                                
CONECT   41   36                                                                
CONECT   42   36                                                                
CONECT   43   36                                                                
CONECT   44   33   45   51                                                      
CONECT   45   44   46   48   52                                                 
CONECT   46   45   47   60                                                      
CONECT   47   46                                                                
CONECT   48   45   49   50   53                                                 
CONECT   49   48   54   55   56                                                 
CONECT   50   48   57   58   59                                                 
CONECT   51   44                                                                
CONECT   52   45                                                                
CONECT   53   48                                                                
CONECT   54   49                                                                
CONECT   55   49                                                                
CONECT   56   49                                                                
CONECT   57   50                                                                
CONECT   58   50                                                                
CONECT   59   50                                                                
CONECT   60   46                                                                
CONECT   62   74                                                                
CONECT   74   62   75   82                                                      
CONECT   75   74   76   78   83                                                 
CONECT   76   75   77   93                                                      
CONECT   77   76                                                                
CONECT   78   75   79   84   85                                                 
CONECT   79   78   80   81   86                                                 
CONECT   80   79   87   88   89                                                 
CONECT   81   79   90   91   92                                                 
CONECT   82   74                                                                
CONECT   83   75                                                                
CONECT   84   78                                                                
CONECT   85   78                                                                
CONECT   86   79                                                                
CONECT   87   80                                                                
CONECT   88   80                                                                
CONECT   89   80                                                                
CONECT   90   81                                                                
CONECT   91   81                                                                
CONECT   92   81                                                                
CONECT   93   76   94  100                                                      
CONECT   94   93   95   97  101                                                 
CONECT   95   94   96  109                                                      
CONECT   96   95                                                                
CONECT   97   94   98   99  102                                                 
CONECT   98   97  103  104  105                                                 
CONECT   99   97  106  107  108                                                 
CONECT  100   93                                                                
CONECT  101   94                                                                
CONECT  102   97                                                                
CONECT  103   98                                                                
CONECT  104   98                                                                
CONECT  105   98                                                                
CONECT  106   99                                                                
CONECT  107   99                                                                
CONECT  108   99                                                                
CONECT  109   95  110  117                                                      
CONECT  110  109  111  113  118                                                 
CONECT  111  110  112  131                                                      
CONECT  112  111                                                                
CONECT  113  110  114  119  120                                                 
CONECT  114  113  115  116  121                                                 
CONECT  115  114  122  123  124                                                 
CONECT  116  114  125  126  127                                                 
CONECT  117  109  128  129  130                                                 
CONECT  118  110                                                                
CONECT  119  113                                                                
CONECT  120  113                                                                
CONECT  121  114                                                                
CONECT  122  115                                                                
CONECT  123  115                                                                
CONECT  124  115                                                                
CONECT  125  116                                                                
CONECT  126  116                                                                
CONECT  127  116                                                                
CONECT  128  117                                                                
CONECT  129  117                                                                
CONECT  130  117                                                                
CONECT  131  111  132  142                                                      
CONECT  132  131  133  135  143                                                 
CONECT  133    1  132  134                                                      
CONECT  134  133                                                                
CONECT  135  132  136  144  145                                                 
CONECT  136  135  137  138                                                      
CONECT  137  136  139  146                                                      
CONECT  138  136  140  147                                                      
CONECT  139  137  141  148                                                      
CONECT  140  138  141  149                                                      
CONECT  141  139  140  150                                                      
CONECT  142  131                                                                
CONECT  143  132                                                                
CONECT  144  135                                                                
CONECT  145  135                                                                
CONECT  146  137                                                                
CONECT  147  138                                                                
CONECT  148  139                                                                
CONECT  149  140                                                                
CONECT  150  141                                                                
C6s 0
EPSA 90.197
end_unsatselection_count 0
nme_count 2
nme_count2 2
score -5.548
silent_score -5.548
time 46
