# Supplementary material for: Accurate de novo design of membrane-traversing macrocycles
Source: Cell. 2022 Sep 15;185(19):3520–3532.e26. doi: 10.1016/j.cell.2022.07.019 (PMC9490236; doi:10.1016/j.cell.2022.07.019)
Supplement: Data S2. Amino acid sequences and computational models, related to Figures 1 and 3 [file mmc6.zip › Supplemental_Data_File_2/design_models/9-mers/D9.3.pdb]

ATOM      1  N   LEU A   1      -3.635   3.288  -3.163  1.00  0.00           N  
ATOM      2  CA  LEU A   1      -4.020   3.541  -4.547  1.00  0.00           C  
ATOM      3  C   LEU A   1      -2.990   4.411  -5.255  1.00  0.00           C  
ATOM      4  O   LEU A   1      -3.290   5.529  -5.674  1.00  0.00           O  
ATOM      5  CB  LEU A   1      -5.394   4.220  -4.600  1.00  0.00           C  
ATOM      6  CG  LEU A   1      -6.552   3.428  -3.979  1.00  0.00           C  
ATOM      7  CD1 LEU A   1      -7.829   4.253  -4.052  1.00  0.00           C  
ATOM      8  CD2 LEU A   1      -6.713   2.105  -4.712  1.00  0.00           C  
ATOM      9  H   LEU A   1      -4.113   3.780  -2.422  1.00  0.00           H  
ATOM     10  HA  LEU A   1      -4.080   2.587  -5.069  1.00  0.00           H  
ATOM     11 1HB  LEU A   1      -5.330   5.175  -4.080  1.00  0.00           H  
ATOM     12 2HB  LEU A   1      -5.647   4.414  -5.642  1.00  0.00           H  
ATOM     13  HG  LEU A   1      -6.339   3.237  -2.927  1.00  0.00           H  
ATOM     14 1HD1 LEU A   1      -8.652   3.691  -3.610  1.00  0.00           H  
ATOM     15 2HD1 LEU A   1      -7.693   5.185  -3.503  1.00  0.00           H  
ATOM     16 3HD1 LEU A   1      -8.060   4.475  -5.093  1.00  0.00           H  
ATOM     17 1HD2 LEU A   1      -7.535   1.541  -4.270  1.00  0.00           H  
ATOM     18 2HD2 LEU A   1      -6.927   2.295  -5.764  1.00  0.00           H  
ATOM     19 3HD2 LEU A   1      -5.792   1.528  -4.628  1.00  0.00           H  
ATOM     20  N   DIL A   2      -1.774   3.892  -5.385  1.00  0.00           N  
ATOM     21  CA  DIL A   2      -0.677   4.649  -5.981  1.00  0.00           C  
ATOM     22  C   DIL A   2       0.266   5.183  -4.911  1.00  0.00           C  
ATOM     23  O   DIL A   2       0.853   4.417  -4.147  1.00  0.00           O  
ATOM     24  CB  DIL A   2       0.112   3.780  -6.976  1.00  0.00           C  
ATOM     25  CG1 DIL A   2      -0.797   3.308  -8.112  1.00  0.00           C  
ATOM     26  CG2 DIL A   2       1.301   4.553  -7.528  1.00  0.00           C  
ATOM     27  CD1 DIL A   2      -0.175   2.251  -8.996  1.00  0.00           C  
ATOM     28  H   DIL A   2      -1.603   2.950  -5.064  1.00  0.00           H  
ATOM     29  HA  DIL A   2      -1.097   5.499  -6.519  1.00  0.00           H  
ATOM     30  HB  DIL A   2       0.476   2.886  -6.471  1.00  0.00           H  
ATOM     31 1HG1 DIL A   2      -1.070   4.158  -8.737  1.00  0.00           H  
ATOM     32 2HG1 DIL A   2      -1.720   2.903  -7.695  1.00  0.00           H  
ATOM     33 1HG2 DIL A   2       1.849   3.924  -8.231  1.00  0.00           H  
ATOM     34 2HG2 DIL A   2       1.960   4.840  -6.710  1.00  0.00           H  
ATOM     35 3HG2 DIL A   2       0.948   5.447  -8.041  1.00  0.00           H  
ATOM     36 1HD1 DIL A   2      -0.880   1.966  -9.777  1.00  0.00           H  
ATOM     37 2HD1 DIL A   2       0.074   1.375  -8.395  1.00  0.00           H  
ATOM     38 3HD1 DIL A   2       0.731   2.646  -9.452  1.00  0.00           H  
ATOM     39  N   DPR A   3       0.409   6.504  -4.863  1.00  0.00           N  
ATOM     40  CA  DPR A   3       1.314   7.141  -3.915  1.00  0.00           C  
ATOM     41  C   DPR A   3       2.707   6.527  -3.984  1.00  0.00           C  
ATOM     42  O   DPR A   3       3.250   6.316  -5.068  1.00  0.00           O  
ATOM     43  CB  DPR A   3       1.318   8.605  -4.373  1.00  0.00           C  
ATOM     44  CG  DPR A   3      -0.034   8.805  -4.965  1.00  0.00           C  
ATOM     45  CD  DPR A   3      -0.322   7.515  -5.688  1.00  0.00           C  
ATOM     46  HA  DPR A   3       0.901   7.048  -2.900  1.00  0.00           H  
ATOM     47 1HB  DPR A   3       2.129   8.769  -5.097  1.00  0.00           H  
ATOM     48 2HB  DPR A   3       1.511   9.266  -3.517  1.00  0.00           H  
ATOM     49 1HG  DPR A   3      -0.029   9.676  -5.640  1.00  0.00           H  
ATOM     50 2HG  DPR A   3      -0.767   9.020  -4.175  1.00  0.00           H  
ATOM     51 1HD  DPR A   3       0.084   7.567  -6.708  1.00  0.00           H  
ATOM     52 2HD  DPR A   3      -1.409   7.343  -5.712  1.00  0.00           H  
ATOM     53  N   LEU A   4       3.280   6.243  -2.819  1.00  0.00           N  
ATOM     54  CA  LEU A   4       4.521   5.483  -2.742  1.00  0.00           C  
ATOM     55  C   LEU A   4       4.298   4.128  -2.084  1.00  0.00           C  
ATOM     56  O   LEU A   4       5.140   3.651  -1.323  1.00  0.00           O  
ATOM     57  CB  LEU A   4       5.577   6.271  -1.958  1.00  0.00           C  
ATOM     58  CG  LEU A   4       6.011   7.604  -2.582  1.00  0.00           C  
ATOM     59  CD1 LEU A   4       6.997   8.302  -1.655  1.00  0.00           C  
ATOM     60  CD2 LEU A   4       6.632   7.347  -3.947  1.00  0.00           C  
ATOM     61  CN  LEU A   4       2.655   6.700  -1.595  1.00  0.00           C  
ATOM     62  HA  LEU A   4       4.880   5.301  -3.757  1.00  0.00           H  
ATOM     63 1HB  LEU A   4       5.186   6.483  -0.964  1.00  0.00           H  
ATOM     64 2HB  LEU A   4       6.466   5.650  -1.852  1.00  0.00           H  
ATOM     65  HG  LEU A   4       5.142   8.253  -2.694  1.00  0.00           H  
ATOM     66 1HD1 LEU A   4       7.305   9.249  -2.098  1.00  0.00           H  
ATOM     67 2HD1 LEU A   4       6.521   8.490  -0.693  1.00  0.00           H  
ATOM     68 3HD1 LEU A   4       7.871   7.668  -1.510  1.00  0.00           H  
ATOM     69 1HD2 LEU A   4       6.939   8.295  -4.391  1.00  0.00           H  
ATOM     70 2HD2 LEU A   4       7.501   6.699  -3.836  1.00  0.00           H  
ATOM     71 3HD2 LEU A   4       5.900   6.864  -4.595  1.00  0.00           H  
ATOM     72 1HN  LEU A   4       3.333   6.638  -0.751  1.00  0.00           H  
ATOM     73 2HN  LEU A   4       2.341   7.728  -1.706  1.00  0.00           H  
ATOM     74 3HN  LEU A   4       1.787   6.086  -1.397  1.00  0.00           H  
ATOM     75  N   DLE A   5       3.159   3.511  -2.381  1.00  0.00           N  
ATOM     76  CA  DLE A   5       2.808   2.226  -1.791  1.00  0.00           C  
ATOM     77  C   DLE A   5       1.965   2.408  -0.534  1.00  0.00           C  
ATOM     78  O   DLE A   5       1.101   3.283  -0.476  1.00  0.00           O  
ATOM     79  CB  DLE A   5       2.043   1.368  -2.806  1.00  0.00           C  
ATOM     80  CG  DLE A   5       2.796   1.040  -4.101  1.00  0.00           C  
ATOM     81  CD1 DLE A   5       1.876   0.279  -5.046  1.00  0.00           C  
ATOM     82  CD2 DLE A   5       4.039   0.225  -3.774  1.00  0.00           C  
ATOM     83  H   DLE A   5       2.522   3.944  -3.034  1.00  0.00           H  
ATOM     84  HA  DLE A   5       3.726   1.712  -1.505  1.00  0.00           H  
ATOM     85 1HB  DLE A   5       1.126   1.887  -3.079  1.00  0.00           H  
ATOM     86 2HB  DLE A   5       1.773   0.424  -2.332  1.00  0.00           H  
ATOM     87  HG  DLE A   5       3.090   1.966  -4.596  1.00  0.00           H  
ATOM     88 1HD1 DLE A   5       2.412   0.046  -5.967  1.00  0.00           H  
ATOM     89 2HD1 DLE A   5       1.006   0.892  -5.279  1.00  0.00           H  
ATOM     90 3HD1 DLE A   5       1.552  -0.647  -4.571  1.00  0.00           H  
ATOM     91 1HD2 DLE A   5       4.575  -0.008  -4.694  1.00  0.00           H  
ATOM     92 2HD2 DLE A   5       3.746  -0.702  -3.280  1.00  0.00           H  
ATOM     93 3HD2 DLE A   5       4.687   0.799  -3.112  1.00  0.00           H  
ATOM     94  N   PRO A   6       2.224   1.581   0.471  1.00  0.00           N  
ATOM     95  CA  PRO A   6       1.488   1.648   1.728  1.00  0.00           C  
ATOM     96  C   PRO A   6       1.491   3.063   2.294  1.00  0.00           C  
ATOM     97  O   PRO A   6       2.506   3.757   2.248  1.00  0.00           O  
ATOM     98  CB  PRO A   6       2.259   0.678   2.630  1.00  0.00           C  
ATOM     99  CG  PRO A   6       2.808  -0.339   1.688  1.00  0.00           C  
ATOM    100  CD  PRO A   6       3.203   0.454   0.471  1.00  0.00           C  
ATOM    101  HA  PRO A   6       0.459   1.299   1.563  1.00  0.00           H  
ATOM    102 1HB  PRO A   6       3.043   1.218   3.180  1.00  0.00           H  
ATOM    103 2HB  PRO A   6       1.582   0.243   3.379  1.00  0.00           H  
ATOM    104 1HG  PRO A   6       3.661  -0.861   2.149  1.00  0.00           H  
ATOM    105 2HG  PRO A   6       2.048  -1.103   1.469  1.00  0.00           H  
ATOM    106 1HD  PRO A   6       4.231   0.825   0.591  1.00  0.00           H  
ATOM    107 2HD  PRO A   6       3.121  -0.182  -0.423  1.00  0.00           H  
ATOM    108  N   DPH A   7       0.349   3.484   2.825  1.00  0.00           N  
ATOM    109  CA  DPH A   7       0.147   4.879   3.199  1.00  0.00           C  
ATOM    110  C   DPH A   7      -0.902   5.541   2.316  1.00  0.00           C  
ATOM    111  O   DPH A   7      -1.774   6.259   2.803  1.00  0.00           O  
ATOM    112  CB  DPH A   7      -0.276   4.984   4.666  1.00  0.00           C  
ATOM    113  CG  DPH A   7       0.770   4.507   5.633  1.00  0.00           C  
ATOM    114  CD1 DPH A   7       0.619   3.300   6.301  1.00  0.00           C  
ATOM    115  CD2 DPH A   7       1.906   5.263   5.878  1.00  0.00           C  
ATOM    116  CE1 DPH A   7       1.581   2.861   7.191  1.00  0.00           C  
ATOM    117  CE2 DPH A   7       2.868   4.827   6.768  1.00  0.00           C  
ATOM    118  CZ  DPH A   7       2.705   3.624   7.425  1.00  0.00           C  
ATOM    119  CN  DPH A   7      -0.724   2.534   3.038  1.00  0.00           C  
ATOM    120  HA  DPH A   7       1.088   5.414   3.068  1.00  0.00           H  
ATOM    121 1HB  DPH A   7      -1.180   4.398   4.826  1.00  0.00           H  
ATOM    122 2HB  DPH A   7      -0.512   6.020   4.903  1.00  0.00           H  
ATOM    123  HD1 DPH A   7      -0.270   2.697   6.117  1.00  0.00           H  
ATOM    124  HD2 DPH A   7       2.035   6.213   5.359  1.00  0.00           H  
ATOM    125  HE1 DPH A   7       1.450   1.911   7.708  1.00  0.00           H  
ATOM    126  HE2 DPH A   7       3.756   5.431   6.952  1.00  0.00           H  
ATOM    127  HZ  DPH A   7       3.463   3.278   8.126  1.00  0.00           H  
ATOM    128 1HN  DPH A   7      -1.467   2.915   3.728  1.00  0.00           H  
ATOM    129 2HN  DPH A   7      -0.324   1.614   3.440  1.00  0.00           H  
ATOM    130 3HN  DPH A   7      -1.198   2.326   2.087  1.00  0.00           H  
ATOM    131  N   VAL A   8      -0.812   5.294   1.014  1.00  0.00           N  
ATOM    132  CA  VAL A   8      -1.861   5.696   0.084  1.00  0.00           C  
ATOM    133  C   VAL A   8      -2.593   4.484  -0.480  1.00  0.00           C  
ATOM    134  O   VAL A   8      -3.817   4.492  -0.613  1.00  0.00           O  
ATOM    135  CB  VAL A   8      -1.262   6.515  -1.075  1.00  0.00           C  
ATOM    136  CG1 VAL A   8      -2.327   6.823  -2.116  1.00  0.00           C  
ATOM    137  CG2 VAL A   8      -0.646   7.798  -0.537  1.00  0.00           C  
ATOM    138  H   VAL A   8       0.003   4.815   0.658  1.00  0.00           H  
ATOM    139  HA  VAL A   8      -2.577   6.320   0.620  1.00  0.00           H  
ATOM    140  HB  VAL A   8      -0.492   5.921  -1.568  1.00  0.00           H  
ATOM    141 1HG1 VAL A   8      -1.886   7.403  -2.928  1.00  0.00           H  
ATOM    142 2HG1 VAL A   8      -2.728   5.891  -2.513  1.00  0.00           H  
ATOM    143 3HG1 VAL A   8      -3.130   7.399  -1.656  1.00  0.00           H  
ATOM    144 1HG2 VAL A   8      -0.223   8.372  -1.362  1.00  0.00           H  
ATOM    145 2HG2 VAL A   8      -1.414   8.390  -0.039  1.00  0.00           H  
ATOM    146 3HG2 VAL A   8       0.142   7.553   0.175  1.00  0.00           H  
ATOM    147  N   DLE A   9      -1.836   3.442  -0.809  1.00  0.00           N  
ATOM    148  CA  DLE A   9      -2.409   2.222  -1.365  1.00  0.00           C  
ATOM    149  C   DLE A   9      -2.714   2.383  -2.848  1.00  0.00           C  
ATOM    150  O   DLE A   9      -2.094   1.737  -3.693  1.00  0.00           O  
ATOM    151  CB  DLE A   9      -1.450   1.043  -1.159  1.00  0.00           C  
ATOM    152  CG  DLE A   9      -1.997  -0.336  -1.545  1.00  0.00           C  
ATOM    153  CD1 DLE A   9      -3.178  -0.684  -0.648  1.00  0.00           C  
ATOM    154  CD2 DLE A   9      -0.892  -1.375  -1.422  1.00  0.00           C  
ATOM    155  H   DLE A   9      -0.837   3.498  -0.671  1.00  0.00           H  
ATOM    156  HA  DLE A   9      -3.342   2.010  -0.843  1.00  0.00           H  
ATOM    157 1HB  DLE A   9      -1.167   1.005  -0.108  1.00  0.00           H  
ATOM    158 2HB  DLE A   9      -0.550   1.220  -1.749  1.00  0.00           H  
ATOM    159  HG  DLE A   9      -2.357  -0.310  -2.574  1.00  0.00           H  
ATOM    160 1HD1 DLE A   9      -3.567  -1.665  -0.923  1.00  0.00           H  
ATOM    161 2HD1 DLE A   9      -3.961   0.064  -0.771  1.00  0.00           H  
ATOM    162 3HD1 DLE A   9      -2.852  -0.702   0.391  1.00  0.00           H  
ATOM    163 1HD2 DLE A   9      -1.281  -2.355  -1.698  1.00  0.00           H  
ATOM    164 2HD2 DLE A   9      -0.533  -1.403  -0.393  1.00  0.00           H  
ATOM    165 3HD2 DLE A   9      -0.069  -1.111  -2.087  1.00  0.00           H  
