# Supplementary material for: Accurate de novo design of membrane-traversing macrocycles
Source: Cell. 2022 Sep 15;185(19):3520–3532.e26. doi: 10.1016/j.cell.2022.07.019 (PMC9490236; doi:10.1016/j.cell.2022.07.019)
Supplement: Data S2. Amino acid sequences and computational models, related to Figures 1 and 3 [file mmc6.zip › Supplemental_Data_File_2/design_models/9-mers/D9.22.pdb]

HEADER                                            10-FEB-20   XXXX              
EXPDTA    THEORETICAL MODEL                                                     
REMARK 220                                                                      
REMARK 220 EXPERIMENTAL DETAILS                                                 
REMARK 220  EXPERIMENT TYPE                : THEORETICAL MODELLING              
REMARK 220  DATE OF DATA COLLECTION        : 10-FEB-20                          
REMARK 220                                                                      
REMARK 220 REMARK: MODEL GENERATED BY ROSETTA                                   
REMARK 220  VERSION 2019.50.post.dev+96.master.4bb7883abb1                      
LINK         N   DPR A   1                 C   PRO A   9                  1.33  
ATOM      1  N   DPR A   1      -2.522  -1.437  -4.336  1.00  0.00           N  
ATOM      2  CA  DPR A   1      -3.074  -0.259  -3.659  1.00  0.00           C  
ATOM      3  C   DPR A   1      -2.707   1.208  -3.994  1.00  0.00           C  
ATOM      4  O   DPR A   1      -2.659   2.063  -3.109  1.00  0.00           O  
ATOM      5  CB  DPR A   1      -4.574  -0.494  -3.917  1.00  0.00           C  
ATOM      6  CG  DPR A   1      -4.732  -2.003  -3.971  1.00  0.00           C  
ATOM      7  CD  DPR A   1      -3.510  -2.498  -4.674  1.00  0.00           C  
ATOM      8  HA  DPR A   1      -2.889  -0.401  -2.583  1.00  0.00           H  
ATOM      9 1HB  DPR A   1      -4.895   0.005  -4.843  1.00  0.00           H  
ATOM     10 2HB  DPR A   1      -5.163  -0.045  -3.102  1.00  0.00           H  
ATOM     11 1HG  DPR A   1      -5.662  -2.267  -4.502  1.00  0.00           H  
ATOM     12 2HG  DPR A   1      -4.826  -2.407  -2.952  1.00  0.00           H  
ATOM     13 1HD  DPR A   1      -3.691  -2.530  -5.758  1.00  0.00           H  
ATOM     14 2HD  DPR A   1      -3.259  -3.474  -4.269  1.00  0.00           H  
ATOM     15  N   DAL A   2      -2.407   1.689  -5.278  1.00  0.00           N  
ATOM     16  CA  DAL A   2      -2.111   3.186  -5.373  1.00  0.00           C  
ATOM     17  C   DAL A   2      -0.798   3.618  -4.641  1.00  0.00           C  
ATOM     18  O   DAL A   2      -0.555   4.835  -4.557  1.00  0.00           O  
ATOM     19  CB  DAL A   2      -2.020   3.730  -6.831  1.00  0.00           C  
ATOM     20  CN  DAL A   2      -2.318   0.802  -6.508  1.00  0.00           C  
ATOM     21  HA  DAL A   2      -2.945   3.719  -4.896  1.00  0.00           H  
ATOM     22 1HB  DAL A   2      -1.859   4.816  -6.828  1.00  0.00           H  
ATOM     23 2HB  DAL A   2      -2.952   3.532  -7.360  1.00  0.00           H  
ATOM     24 3HB  DAL A   2      -1.201   3.262  -7.364  1.00  0.00           H  
ATOM     25 1HN  DAL A   2      -1.302   0.457  -6.686  1.00  0.00           H  
ATOM     26 2HN  DAL A   2      -2.643   1.301  -7.402  1.00  0.00           H  
ATOM     27 3HN  DAL A   2      -2.964  -0.053  -6.420  1.00  0.00           H  
ATOM     28  N   VAL A   3       0.034   2.674  -4.098  1.00  0.00           N  
ATOM     29  CA  VAL A   3       1.279   3.038  -3.408  1.00  0.00           C  
ATOM     30  C   VAL A   3       2.419   2.543  -4.278  1.00  0.00           C  
ATOM     31  O   VAL A   3       2.634   1.325  -4.269  1.00  0.00           O  
ATOM     32  CB  VAL A   3       1.382   2.370  -2.033  1.00  0.00           C  
ATOM     33  CG1 VAL A   3       2.708   2.760  -1.373  1.00  0.00           C  
ATOM     34  CG2 VAL A   3       0.214   2.813  -1.186  1.00  0.00           C  
ATOM     35  H   VAL A   3      -0.203   1.676  -4.179  1.00  0.00           H  
ATOM     36  HA  VAL A   3       1.320   4.107  -3.209  1.00  0.00           H  
ATOM     37  HB  VAL A   3       1.361   1.285  -2.150  1.00  0.00           H  
ATOM     38 1HG1 VAL A   3       2.778   2.283  -0.398  1.00  0.00           H  
ATOM     39 2HG1 VAL A   3       3.544   2.431  -1.988  1.00  0.00           H  
ATOM     40 3HG1 VAL A   3       2.751   3.841  -1.253  1.00  0.00           H  
ATOM     41 1HG2 VAL A   3       0.275   2.343  -0.207  1.00  0.00           H  
ATOM     42 2HG2 VAL A   3       0.237   3.895  -1.073  1.00  0.00           H  
ATOM     43 3HG2 VAL A   3      -0.715   2.522  -1.665  1.00  0.00           H  
ATOM     44  N   DLE A   4       3.171   3.441  -5.033  1.00  0.00           N  
ATOM     45  CA  DLE A   4       4.242   2.916  -5.935  1.00  0.00           C  
ATOM     46  C   DLE A   4       3.905   3.271  -7.435  1.00  0.00           C  
ATOM     47  O   DLE A   4       4.702   3.968  -8.084  1.00  0.00           O  
ATOM     48  CB  DLE A   4       5.645   3.482  -5.499  1.00  0.00           C  
ATOM     49  CG  DLE A   4       6.115   3.210  -3.946  1.00  0.00           C  
ATOM     50  CD1 DLE A   4       7.479   3.931  -3.683  1.00  0.00           C  
ATOM     51  CD2 DLE A   4       6.212   1.662  -3.648  1.00  0.00           C  
ATOM     52  CN  DLE A   4       2.892   4.927  -5.058  1.00  0.00           C  
ATOM     53  HA  DLE A   4       4.316   1.831  -5.866  1.00  0.00           H  
ATOM     54 1HB  DLE A   4       5.669   4.563  -5.667  1.00  0.00           H  
ATOM     55 2HB  DLE A   4       6.409   3.042  -6.155  1.00  0.00           H  
ATOM     56  HG  DLE A   4       5.372   3.653  -3.266  1.00  0.00           H  
ATOM     57 1HD1 DLE A   4       7.785   3.784  -2.643  1.00  0.00           H  
ATOM     58 2HD1 DLE A   4       7.378   5.004  -3.868  1.00  0.00           H  
ATOM     59 3HD1 DLE A   4       8.257   3.530  -4.340  1.00  0.00           H  
ATOM     60 1HD2 DLE A   4       6.509   1.501  -2.609  1.00  0.00           H  
ATOM     61 2HD2 DLE A   4       6.950   1.191  -4.304  1.00  0.00           H  
ATOM     62 3HD2 DLE A   4       5.243   1.182  -3.804  1.00  0.00           H  
ATOM     63 1HN  DLE A   4       3.525   5.485  -5.741  1.00  0.00           H  
ATOM     64 2HN  DLE A   4       3.038   5.351  -4.075  1.00  0.00           H  
ATOM     65 3HN  DLE A   4       1.864   5.091  -5.363  1.00  0.00           H  
ATOM     66  N   DAL A   5       2.718   2.797  -8.016  1.00  0.00           N  
ATOM     67  CA  DAL A   5       2.381   3.124  -9.447  1.00  0.00           C  
ATOM     68  C   DAL A   5       2.693   1.821 -10.266  1.00  0.00           C  
ATOM     69  O   DAL A   5       3.186   0.844  -9.662  1.00  0.00           O  
ATOM     70  CB  DAL A   5       0.913   3.657  -9.567  1.00  0.00           C  
ATOM     71  CN  DAL A   5       1.720   1.913  -7.279  1.00  0.00           C  
ATOM     72  HA  DAL A   5       3.038   3.925  -9.813  1.00  0.00           H  
ATOM     73 1HB  DAL A   5       0.650   3.933 -10.560  1.00  0.00           H  
ATOM     74 2HB  DAL A   5       0.817   4.551  -8.941  1.00  0.00           H  
ATOM     75 3HB  DAL A   5       0.189   2.922  -9.236  1.00  0.00           H  
ATOM     76 1HN  DAL A   5       2.178   1.228  -6.596  1.00  0.00           H  
ATOM     77 2HN  DAL A   5       1.144   1.291  -7.954  1.00  0.00           H  
ATOM     78 3HN  DAL A   5       1.036   2.543  -6.736  1.00  0.00           H  
ATOM     79  N   DPR A   6       2.516   1.727 -11.642  1.00  0.00           N  
ATOM     80  CA  DPR A   6       2.829   0.511 -12.396  1.00  0.00           C  
ATOM     81  C   DPR A   6       1.979  -0.646 -11.834  1.00  0.00           C  
ATOM     82  O   DPR A   6       0.915  -0.398 -11.272  1.00  0.00           O  
ATOM     83  CB  DPR A   6       2.451   0.888 -13.844  1.00  0.00           C  
ATOM     84  CG  DPR A   6       2.513   2.408 -13.876  1.00  0.00           C  
ATOM     85  CD  DPR A   6       2.029   2.844 -12.513  1.00  0.00           C  
ATOM     86  HA  DPR A   6       3.908   0.318 -12.302  1.00  0.00           H  
ATOM     87 1HB  DPR A   6       1.452   0.495 -14.088  1.00  0.00           H  
ATOM     88 2HB  DPR A   6       3.153   0.445 -14.559  1.00  0.00           H  
ATOM     89 1HG  DPR A   6       1.883   2.795 -14.692  1.00  0.00           H  
ATOM     90 2HG  DPR A   6       3.541   2.740 -14.086  1.00  0.00           H  
ATOM     91 1HD  DPR A   6       0.929   2.872 -12.518  1.00  0.00           H  
ATOM     92 2HD  DPR A   6       2.482   3.815 -12.248  1.00  0.00           H  
ATOM     93  N   PRO A   7       2.402  -1.896 -12.001  1.00  0.00           N  
ATOM     94  CA  PRO A   7       1.760  -3.114 -11.517  1.00  0.00           C  
ATOM     95  C   PRO A   7       1.623  -3.180  -9.969  1.00  0.00           C  
ATOM     96  O   PRO A   7       0.965  -4.088  -9.462  1.00  0.00           O  
ATOM     97  CB  PRO A   7       2.761  -4.192 -11.970  1.00  0.00           C  
ATOM     98  CG  PRO A   7       3.523  -3.588 -13.106  1.00  0.00           C  
ATOM     99  CD  PRO A   7       3.656  -2.143 -12.747  1.00  0.00           C  
ATOM    100  HA  PRO A   7       0.781  -3.236 -12.003  1.00  0.00           H  
ATOM    101 1HB  PRO A   7       3.410  -4.473 -11.125  1.00  0.00           H  
ATOM    102 2HB  PRO A   7       2.216  -5.102 -12.264  1.00  0.00           H  
ATOM    103 1HG  PRO A   7       4.498  -4.090 -13.215  1.00  0.00           H  
ATOM    104 2HG  PRO A   7       2.980  -3.744 -14.051  1.00  0.00           H  
ATOM    105 1HD  PRO A   7       4.536  -1.961 -12.111  1.00  0.00           H  
ATOM    106 2HD  PRO A   7       3.693  -1.587 -13.680  1.00  0.00           H  
ATOM    107  N   LEU A   8       2.315  -2.304  -9.213  1.00  0.00           N  
ATOM    108  CA  LEU A   8       2.269  -2.356  -7.749  1.00  0.00           C  
ATOM    109  C   LEU A   8       0.848  -2.152  -7.179  1.00  0.00           C  
ATOM    110  O   LEU A   8       0.051  -1.413  -7.761  1.00  0.00           O  
ATOM    111  CB  LEU A   8       3.267  -1.344  -7.175  1.00  0.00           C  
ATOM    112  CG  LEU A   8       4.770  -1.637  -7.402  1.00  0.00           C  
ATOM    113  CD1 LEU A   8       5.559  -0.418  -6.988  1.00  0.00           C  
ATOM    114  CD2 LEU A   8       5.217  -2.849  -6.571  1.00  0.00           C  
ATOM    115  H   LEU A   8       2.841  -1.533  -9.632  1.00  0.00           H  
ATOM    116  HA  LEU A   8       2.603  -3.346  -7.490  1.00  0.00           H  
ATOM    117 1HB  LEU A   8       3.094  -0.436  -7.679  1.00  0.00           H  
ATOM    118 2HB  LEU A   8       3.086  -1.179  -6.113  1.00  0.00           H  
ATOM    119  HG  LEU A   8       4.950  -1.827  -8.461  1.00  0.00           H  
ATOM    120 1HD1 LEU A   8       6.619  -0.596  -7.151  1.00  0.00           H  
ATOM    121 2HD1 LEU A   8       5.239   0.437  -7.591  1.00  0.00           H  
ATOM    122 3HD1 LEU A   8       5.383  -0.218  -5.938  1.00  0.00           H  
ATOM    123 1HD2 LEU A   8       6.280  -3.024  -6.738  1.00  0.00           H  
ATOM    124 2HD2 LEU A   8       5.045  -2.647  -5.514  1.00  0.00           H  
ATOM    125 3HD2 LEU A   8       4.672  -3.740  -6.860  1.00  0.00           H  
ATOM    126  N   PRO A   9       0.500  -2.820  -6.052  1.00  0.00           N  
ATOM    127  CA  PRO A   9      -0.801  -2.797  -5.393  1.00  0.00           C  
ATOM    128  C   PRO A   9      -1.244  -1.503  -4.691  1.00  0.00           C  
ATOM    129  O   PRO A   9      -0.441  -0.594  -4.480  1.00  0.00           O  
ATOM    130  CB  PRO A   9      -0.619  -3.919  -4.340  1.00  0.00           C  
ATOM    131  CG  PRO A   9       0.847  -3.973  -4.063  1.00  0.00           C  
ATOM    132  CD  PRO A   9       1.498  -3.686  -5.374  1.00  0.00           C  
ATOM    133  HA  PRO A   9      -1.535  -3.102  -6.150  1.00  0.00           H  
ATOM    134 1HB  PRO A   9      -1.170  -3.690  -3.418  1.00  0.00           H  
ATOM    135 2HB  PRO A   9      -1.017  -4.871  -4.727  1.00  0.00           H  
ATOM    136 1HG  PRO A   9       1.111  -3.228  -3.296  1.00  0.00           H  
ATOM    137 2HG  PRO A   9       1.121  -4.960  -3.655  1.00  0.00           H  
ATOM    138 1HD  PRO A   9       2.430  -3.155  -5.172  1.00  0.00           H  
ATOM    139 2HD  PRO A   9       1.655  -4.623  -5.938  1.00  0.00           H  
TER                                                                             
CONECT    1    2    7  128                                                      
CONECT    2    1    3    5    8                                                 
CONECT    3    2    4   15                                                      
CONECT    4    3                                                                
CONECT    5    2    6    9   10                                                 
CONECT    6    5    7   11   12                                                 
CONECT    7    1    6   13   14                                                 
CONECT    8    2                                                                
CONECT    9    5                                                                
CONECT   10    5                                                                
CONECT   11    6                                                                
CONECT   12    6                                                                
CONECT   13    7                                                                
CONECT   14    7                                                                
CONECT   15    3   16   20                                                      
CONECT   16   15   17   19   21                                                 
CONECT   17   16   18   28                                                      
CONECT   18   17                                                                
CONECT   19   16   22   23   24                                                 
CONECT   20   15   25   26   27                                                 
CONECT   21   16                                                                
CONECT   22   19                                                                
CONECT   23   19                                                                
CONECT   24   19                                                                
CONECT   25   20                                                                
CONECT   26   20                                                                
CONECT   27   20                                                                
CONECT   28   17                                                                
CONECT   30   44                                                                
CONECT   44   30   45   52                                                      
CONECT   45   44   46   48   53                                                 
CONECT   46   45   47   66                                                      
CONECT   47   46                                                                
CONECT   48   45   49   54   55                                                 
CONECT   49   48   50   51   56                                                 
CONECT   50   49   57   58   59                                                 
CONECT   51   49   60   61   62                                                 
CONECT   52   44   63   64   65                                                 
CONECT   53   45                                                                
CONECT   54   48                                                                
CONECT   55   48                                                                
CONECT   56   49                                                                
CONECT   57   50                                                                
CONECT   58   50                                                                
CONECT   59   50                                                                
CONECT   60   51                                                                
CONECT   61   51                                                                
CONECT   62   51                                                                
CONECT   63   52                                                                
CONECT   64   52                                                                
CONECT   65   52                                                                
CONECT   66   46   67   71                                                      
CONECT   67   66   68   70   72                                                 
CONECT   68   67   69   79                                                      
CONECT   69   68                                                                
CONECT   70   67   73   74   75                                                 
CONECT   71   66   76   77   78                                                 
CONECT   72   67                                                                
CONECT   73   70                                                                
CONECT   74   70                                                                
CONECT   75   70                                                                
CONECT   76   71                                                                
CONECT   77   71                                                                
CONECT   78   71                                                                
CONECT   79   68   80   85                                                      
CONECT   80   79   81   83   86                                                 
CONECT   81   80   82   93                                                      
CONECT   82   81                                                                
CONECT   83   80   84   87   88                                                 
CONECT   84   83   85   89   90                                                 
CONECT   85   79   84   91   92                                                 
CONECT   86   80                                                                
CONECT   87   83                                                                
CONECT   88   83                                                                
CONECT   89   84                                                                
CONECT   90   84                                                                
CONECT   91   85                                                                
CONECT   92   85                                                                
CONECT   93   81                                                                
CONECT  128    1                                                                
C6s 0
end_unsatselection_count 0
nme_count 3
nme_count2 3
oversat 0
score 1.322
silent_score 1.322
time 42
total_hbonds -2
