# Supplementary material for: Accurate de novo design of membrane-traversing macrocycles
Source: Cell. 2022 Sep 15;185(19):3520–3532.e26. doi: 10.1016/j.cell.2022.07.019 (PMC9490236; doi:10.1016/j.cell.2022.07.019)
Supplement: Data S2. Amino acid sequences and computational models, related to Figures 1 and 3 [file mmc6.zip › Supplemental_Data_File_2/design_models/9-mers/D9.28.pdb]

HEADER                                            10-FEB-20   XXXX              
EXPDTA    THEORETICAL MODEL                                                     
REMARK 220                                                                      
REMARK 220 EXPERIMENTAL DETAILS                                                 
REMARK 220  EXPERIMENT TYPE                : THEORETICAL MODELLING              
REMARK 220  DATE OF DATA COLLECTION        : 10-FEB-20                          
REMARK 220                                                                      
REMARK 220 REMARK: MODEL GENERATED BY ROSETTA                                   
REMARK 220  VERSION 2019.50.post.dev+96.master.4bb7883abb1                      
LINK         N   DLE A   1                 C   DAL A   9                  1.33  
ATOM      1  N   DLE A   1      -0.078  -0.028  -6.996  1.00  0.00           N  
ATOM      2  CA  DLE A   1      -0.073   0.911  -5.886  1.00  0.00           C  
ATOM      3  C   DLE A   1       0.907   0.468  -4.800  1.00  0.00           C  
ATOM      4  O   DLE A   1       1.424   1.290  -4.043  1.00  0.00           O  
ATOM      5  CB  DLE A   1       0.219   2.326  -6.378  1.00  0.00           C  
ATOM      6  CG  DLE A   1      -0.909   3.177  -6.982  1.00  0.00           C  
ATOM      7  CD1 DLE A   1      -1.180   2.784  -8.429  1.00  0.00           C  
ATOM      8  CD2 DLE A   1      -0.472   4.629  -6.923  1.00  0.00           C  
ATOM      9  H   DLE A   1       0.783  -0.210  -7.490  1.00  0.00           H  
ATOM     10  HA  DLE A   1      -1.068   0.912  -5.441  1.00  0.00           H  
ATOM     11 1HB  DLE A   1       0.923   2.209  -7.166  1.00  0.00           H  
ATOM     12 2HB  DLE A   1       0.666   2.895  -5.573  1.00  0.00           H  
ATOM     13  HG  DLE A   1      -1.826   3.036  -6.406  1.00  0.00           H  
ATOM     14 1HD1 DLE A   1      -1.970   3.414  -8.832  1.00  0.00           H  
ATOM     15 2HD1 DLE A   1      -1.495   1.763  -8.489  1.00  0.00           H  
ATOM     16 3HD1 DLE A   1      -0.282   2.925  -9.007  1.00  0.00           H  
ATOM     17 1HD2 DLE A   1      -1.255   5.262  -7.337  1.00  0.00           H  
ATOM     18 2HD2 DLE A   1       0.441   4.758  -7.502  1.00  0.00           H  
ATOM     19 3HD2 DLE A   1      -0.286   4.913  -5.886  1.00  0.00           H  
ATOM     20  N   LEU A   2       1.141  -0.837  -4.752  1.00  0.00           N  
ATOM     21  CA  LEU A   2       2.049  -1.502  -3.830  1.00  0.00           C  
ATOM     22  C   LEU A   2       3.461  -1.371  -4.375  1.00  0.00           C  
ATOM     23  O   LEU A   2       3.640  -0.989  -5.532  1.00  0.00           O  
ATOM     24  CB  LEU A   2       1.671  -2.988  -3.723  1.00  0.00           C  
ATOM     25  CG  LEU A   2       0.263  -3.318  -3.212  1.00  0.00           C  
ATOM     26  CD1 LEU A   2       0.073  -4.816  -3.304  1.00  0.00           C  
ATOM     27  CD2 LEU A   2       0.088  -2.834  -1.769  1.00  0.00           C  
ATOM     28  H   LEU A   2       0.667  -1.440  -5.433  1.00  0.00           H  
ATOM     29  HA  LEU A   2       1.988  -1.014  -2.861  1.00  0.00           H  
ATOM     30 1HB  LEU A   2       1.740  -3.415  -4.709  1.00  0.00           H  
ATOM     31 2HB  LEU A   2       2.363  -3.507  -3.099  1.00  0.00           H  
ATOM     32  HG  LEU A   2      -0.480  -2.839  -3.852  1.00  0.00           H  
ATOM     33 1HD1 LEU A   2      -0.929  -5.078  -2.964  1.00  0.00           H  
ATOM     34 2HD1 LEU A   2       0.196  -5.129  -4.344  1.00  0.00           H  
ATOM     35 3HD1 LEU A   2       0.810  -5.320  -2.682  1.00  0.00           H  
ATOM     36 1HD2 LEU A   2      -0.916  -3.091  -1.425  1.00  0.00           H  
ATOM     37 2HD2 LEU A   2       0.824  -3.320  -1.128  1.00  0.00           H  
ATOM     38 3HD2 LEU A   2       0.213  -1.757  -1.712  1.00  0.00           H  
ATOM     39  N   DPR A   3       4.516  -1.636  -3.615  1.00  0.00           N  
ATOM     40  CA  DPR A   3       5.808  -1.630  -4.214  1.00  0.00           C  
ATOM     41  C   DPR A   3       6.208  -0.235  -4.651  1.00  0.00           C  
ATOM     42  O   DPR A   3       5.661   0.717  -4.092  1.00  0.00           O  
ATOM     43  CB  DPR A   3       6.700  -2.174  -3.094  1.00  0.00           C  
ATOM     44  CG  DPR A   3       5.932  -1.842  -1.809  1.00  0.00           C  
ATOM     45  CD  DPR A   3       4.455  -1.957  -2.194  1.00  0.00           C  
ATOM     46  HA  DPR A   3       5.746  -2.313  -5.051  1.00  0.00           H  
ATOM     47 1HB  DPR A   3       7.692  -1.694  -3.128  1.00  0.00           H  
ATOM     48 2HB  DPR A   3       6.860  -3.252  -3.237  1.00  0.00           H  
ATOM     49 1HG  DPR A   3       6.198  -0.829  -1.466  1.00  0.00           H  
ATOM     50 2HG  DPR A   3       6.218  -2.537  -1.003  1.00  0.00           H  
ATOM     51 1HD  DPR A   3       3.873  -1.200  -1.649  1.00  0.00           H  
ATOM     52 2HD  DPR A   3       4.096  -2.972  -2.012  1.00  0.00           H  
ATOM     53  N   LEU A   4       7.183  -0.072  -5.618  1.00  0.00           N  
ATOM     54  CA  LEU A   4       7.568   1.334  -5.972  1.00  0.00           C  
ATOM     55  C   LEU A   4       6.531   2.033  -6.917  1.00  0.00           C  
ATOM     56  O   LEU A   4       6.909   2.934  -7.687  1.00  0.00           O  
ATOM     57  CB  LEU A   4       9.021   1.437  -6.601  1.00  0.00           C  
ATOM     58  CG  LEU A   4      10.287   0.922  -5.684  1.00  0.00           C  
ATOM     59  CD1 LEU A   4      11.605   0.962  -6.541  1.00  0.00           C  
ATOM     60  CD2 LEU A   4      10.423   1.799  -4.374  1.00  0.00           C  
ATOM     61  CN  LEU A   4       7.612  -1.258  -6.447  1.00  0.00           C  
ATOM     62  HA  LEU A   4       7.591   1.929  -5.050  1.00  0.00           H  
ATOM     63 1HB  LEU A   4       9.048   0.939  -7.571  1.00  0.00           H  
ATOM     64 2HB  LEU A   4       9.222   2.501  -6.811  1.00  0.00           H  
ATOM     65  HG  LEU A   4      10.117  -0.124  -5.387  1.00  0.00           H  
ATOM     66 1HD1 LEU A   4      12.448   0.597  -5.948  1.00  0.00           H  
ATOM     67 2HD1 LEU A   4      11.496   0.327  -7.424  1.00  0.00           H  
ATOM     68 3HD1 LEU A   4      11.817   1.986  -6.865  1.00  0.00           H  
ATOM     69 1HD2 LEU A   4      11.260   1.438  -3.770  1.00  0.00           H  
ATOM     70 2HD2 LEU A   4      10.602   2.848  -4.633  1.00  0.00           H  
ATOM     71 3HD2 LEU A   4       9.514   1.735  -3.776  1.00  0.00           H  
ATOM     72 1HN  LEU A   4       8.464  -1.088  -7.084  1.00  0.00           H  
ATOM     73 2HN  LEU A   4       7.881  -2.093  -5.815  1.00  0.00           H  
ATOM     74 3HN  LEU A   4       6.784  -1.558  -7.079  1.00  0.00           H  
ATOM     75  N   DLE A   5       5.213   1.666  -6.845  1.00  0.00           N  
ATOM     76  CA  DLE A   5       4.155   2.364  -7.587  1.00  0.00           C  
ATOM     77  C   DLE A   5       3.253   1.485  -8.481  1.00  0.00           C  
ATOM     78  O   DLE A   5       2.993   0.311  -8.185  1.00  0.00           O  
ATOM     79  CB  DLE A   5       3.310   3.136  -6.573  1.00  0.00           C  
ATOM     80  CG  DLE A   5       3.988   4.184  -5.707  1.00  0.00           C  
ATOM     81  CD1 DLE A   5       2.985   4.638  -4.657  1.00  0.00           C  
ATOM     82  CD2 DLE A   5       4.444   5.371  -6.550  1.00  0.00           C  
ATOM     83  H   DLE A   5       4.910   0.905  -6.225  1.00  0.00           H  
ATOM     84  HA  DLE A   5       4.633   3.083  -8.236  1.00  0.00           H  
ATOM     85 1HB  DLE A   5       2.912   2.404  -5.880  1.00  0.00           H  
ATOM     86 2HB  DLE A   5       2.505   3.628  -7.065  1.00  0.00           H  
ATOM     87  HG  DLE A   5       4.844   3.742  -5.197  1.00  0.00           H  
ATOM     88 1HD1 DLE A   5       3.446   5.374  -4.006  1.00  0.00           H  
ATOM     89 2HD1 DLE A   5       2.666   3.773  -4.058  1.00  0.00           H  
ATOM     90 3HD1 DLE A   5       2.118   5.076  -5.144  1.00  0.00           H  
ATOM     91 1HD2 DLE A   5       4.910   6.113  -5.903  1.00  0.00           H  
ATOM     92 2HD2 DLE A   5       3.584   5.815  -7.050  1.00  0.00           H  
ATOM     93 3HD2 DLE A   5       5.169   5.047  -7.293  1.00  0.00           H  
ATOM     94  N   PRO A   6       2.737   2.052  -9.589  1.00  0.00           N  
ATOM     95  CA  PRO A   6       1.850   1.423 -10.561  1.00  0.00           C  
ATOM     96  C   PRO A   6       2.217  -0.017 -11.012  1.00  0.00           C  
ATOM     97  O   PRO A   6       1.278  -0.803 -11.164  1.00  0.00           O  
ATOM     98  CB  PRO A   6       1.894   2.429 -11.721  1.00  0.00           C  
ATOM     99  CG  PRO A   6       2.102   3.757 -11.050  1.00  0.00           C  
ATOM    100  CD  PRO A   6       3.065   3.474  -9.931  1.00  0.00           C  
ATOM    101  HA  PRO A   6       0.841   1.412 -10.139  1.00  0.00           H  
ATOM    102 1HB  PRO A   6       2.679   2.173 -12.443  1.00  0.00           H  
ATOM    103 2HB  PRO A   6       0.944   2.393 -12.273  1.00  0.00           H  
ATOM    104 1HG  PRO A   6       2.496   4.490 -11.776  1.00  0.00           H  
ATOM    105 2HG  PRO A   6       1.138   4.155 -10.693  1.00  0.00           H  
ATOM    106 1HD  PRO A   6       4.105   3.576 -10.284  1.00  0.00           H  
ATOM    107 2HD  PRO A   6       2.835   4.163  -9.119  1.00  0.00           H  
ATOM    108  N   DAL A   7       3.536  -0.418 -11.243  1.00  0.00           N  
ATOM    109  CA  DAL A   7       3.823  -1.834 -11.683  1.00  0.00           C  
ATOM    110  C   DAL A   7       3.296  -2.919 -10.699  1.00  0.00           C  
ATOM    111  O   DAL A   7       3.332  -4.114 -11.022  1.00  0.00           O  
ATOM    112  CB  DAL A   7       3.255  -2.054 -13.108  1.00  0.00           C  
ATOM    113  CN  DAL A   7       4.737   0.470 -11.085  1.00  0.00           C  
ATOM    114  HA  DAL A   7       4.909  -1.984 -11.743  1.00  0.00           H  
ATOM    115 1HB  DAL A   7       3.498  -3.058 -13.470  1.00  0.00           H  
ATOM    116 2HB  DAL A   7       3.687  -1.322 -13.795  1.00  0.00           H  
ATOM    117 3HB  DAL A   7       2.169  -1.940 -13.111  1.00  0.00           H  
ATOM    118 1HN  DAL A   7       5.553   0.207 -11.750  1.00  0.00           H  
ATOM    119 2HN  DAL A   7       4.510   1.495 -11.301  1.00  0.00           H  
ATOM    120 3HN  DAL A   7       5.103   0.395 -10.064  1.00  0.00           H  
ATOM    121  N   MET A   8       2.853  -2.522  -9.480  1.00  0.00           N  
ATOM    122  CA  MET A   8       2.329  -3.390  -8.430  1.00  0.00           C  
ATOM    123  C   MET A   8       0.964  -2.894  -7.945  1.00  0.00           C  
ATOM    124  O   MET A   8       0.533  -3.177  -6.825  1.00  0.00           O  
ATOM    125  CB  MET A   8       3.359  -3.568  -7.327  1.00  0.00           C  
ATOM    126  CG  MET A   8       4.565  -4.410  -7.733  1.00  0.00           C  
ATOM    127  SD  MET A   8       5.841  -4.519  -6.466  1.00  0.00           S  
ATOM    128  CE  MET A   8       5.017  -5.297  -5.074  1.00  0.00           C  
ATOM    129  H   MET A   8       2.858  -1.529  -9.226  1.00  0.00           H  
ATOM    130  HA  MET A   8       2.149  -4.383  -8.847  1.00  0.00           H  
ATOM    131 1HB  MET A   8       3.736  -2.607  -7.065  1.00  0.00           H  
ATOM    132 2HB  MET A   8       2.892  -4.000  -6.467  1.00  0.00           H  
ATOM    133 1HG  MET A   8       4.232  -5.415  -7.980  1.00  0.00           H  
ATOM    134 2HG  MET A   8       5.010  -3.977  -8.626  1.00  0.00           H  
ATOM    135 1HE  MET A   8       5.728  -5.416  -4.257  1.00  0.00           H  
ATOM    136 2HE  MET A   8       4.190  -4.677  -4.732  1.00  0.00           H  
ATOM    137 3HE  MET A   8       4.641  -6.275  -5.372  1.00  0.00           H  
ATOM    138  N   DAL A   9       0.292  -2.132  -8.803  1.00  0.00           N  
ATOM    139  CA  DAL A   9      -1.049  -1.611  -8.556  1.00  0.00           C  
ATOM    140  C   DAL A   9      -1.187  -0.652  -7.377  1.00  0.00           C  
ATOM    141  O   DAL A   9      -2.275  -0.483  -6.826  1.00  0.00           O  
ATOM    142  CB  DAL A   9      -1.507  -0.882  -9.808  1.00  0.00           C  
ATOM    143  H   DAL A   9       0.753  -1.910  -9.674  1.00  0.00           H  
ATOM    144  HA  DAL A   9      -1.707  -2.457  -8.371  1.00  0.00           H  
ATOM    145 1HB  DAL A   9      -2.531  -0.529  -9.673  1.00  0.00           H  
ATOM    146 2HB  DAL A   9      -1.465  -1.562 -10.658  1.00  0.00           H  
ATOM    147 3HB  DAL A   9      -0.860  -0.044  -9.994  1.00  0.00           H  
TER                                                                             
CONECT    1    2    9  140                                                      
CONECT    2    1    3    5   10                                                 
CONECT    3    2    4   20                                                      
CONECT    4    3                                                                
CONECT    5    2    6   11   12                                                 
CONECT    6    5    7    8   13                                                 
CONECT    7    6   14   15   16                                                 
CONECT    8    6   17   18   19                                                 
CONECT    9    1                                                                
CONECT   10    2                                                                
CONECT   11    5                                                                
CONECT   12    5                                                                
CONECT   13    6                                                                
CONECT   14    7                                                                
CONECT   15    7                                                                
CONECT   16    7                                                                
CONECT   17    8                                                                
CONECT   18    8                                                                
CONECT   19    8                                                                
CONECT   20    3                                                                
CONECT   22   39                                                                
CONECT   39   22   40   45                                                      
CONECT   40   39   41   43   46                                                 
CONECT   41   40   42   53                                                      
CONECT   42   41                                                                
CONECT   43   40   44   47   48                                                 
CONECT   44   43   45   49   50                                                 
CONECT   45   39   44   51   52                                                 
CONECT   46   40                                                                
CONECT   47   43                                                                
CONECT   48   43                                                                
CONECT   49   44                                                                
CONECT   50   44                                                                
CONECT   51   45                                                                
CONECT   52   45                                                                
CONECT   53   41   54   61                                                      
CONECT   54   53   55   57   62                                                 
CONECT   55   54   56   75                                                      
CONECT   56   55                                                                
CONECT   57   54   58   63   64                                                 
CONECT   58   57   59   60   65                                                 
CONECT   59   58   66   67   68                                                 
CONECT   60   58   69   70   71                                                 
CONECT   61   53   72   73   74                                                 
CONECT   62   54                                                                
CONECT   63   57                                                                
CONECT   64   57                                                                
CONECT   65   58                                                                
CONECT   66   59                                                                
CONECT   67   59                                                                
CONECT   68   59                                                                
CONECT   69   60                                                                
CONECT   70   60                                                                
CONECT   71   60                                                                
CONECT   72   61                                                                
CONECT   73   61                                                                
CONECT   74   61                                                                
CONECT   75   55   76   83                                                      
CONECT   76   75   77   79   84                                                 
CONECT   77   76   78   94                                                      
CONECT   78   77                                                                
CONECT   79   76   80   85   86                                                 
CONECT   80   79   81   82   87                                                 
CONECT   81   80   88   89   90                                                 
CONECT   82   80   91   92   93                                                 
CONECT   83   75                                                                
CONECT   84   76                                                                
CONECT   85   79                                                                
CONECT   86   79                                                                
CONECT   87   80                                                                
CONECT   88   81                                                                
CONECT   89   81                                                                
CONECT   90   81                                                                
CONECT   91   82                                                                
CONECT   92   82                                                                
CONECT   93   82                                                                
CONECT   94   77                                                                
CONECT   96  108                                                                
CONECT  108   96  109  113                                                      
CONECT  109  108  110  112  114                                                 
CONECT  110  109  111  121                                                      
CONECT  111  110                                                                
CONECT  112  109  115  116  117                                                 
CONECT  113  108  118  119  120                                                 
CONECT  114  109                                                                
CONECT  115  112                                                                
CONECT  116  112                                                                
CONECT  117  112                                                                
CONECT  118  113                                                                
CONECT  119  113                                                                
CONECT  120  113                                                                
CONECT  121  110                                                                
CONECT  123  138                                                                
CONECT  138  123  139  143                                                      
CONECT  139  138  140  142  144                                                 
CONECT  140    1  139  141                                                      
CONECT  141  140                                                                
CONECT  142  139  145  146  147                                                 
CONECT  143  138                                                                
CONECT  144  139                                                                
CONECT  145  142                                                                
CONECT  146  142                                                                
CONECT  147  142                                                                
C6s 0
end_unsatselection_count 0
nme_count 2
nme_count2 2
oversat 0
score 1.095
silent_score 1.095
time 39
total_hbonds -5
