# Supplementary material for: Accurate de novo design of membrane-traversing macrocycles
Source: Cell. 2022 Sep 15;185(19):3520–3532.e26. doi: 10.1016/j.cell.2022.07.019 (PMC9490236; doi:10.1016/j.cell.2022.07.019)
Supplement: Data S2. Amino acid sequences and computational models, related to Figures 1 and 3 [file mmc6.zip › Supplemental_Data_File_2/design_models/9-mers/D9.11.pdb]

HEADER                                            10-FEB-20   XXXX              
EXPDTA    THEORETICAL MODEL                                                     
REMARK 220                                                                      
REMARK 220 EXPERIMENTAL DETAILS                                                 
REMARK 220  EXPERIMENT TYPE                : THEORETICAL MODELLING              
REMARK 220  DATE OF DATA COLLECTION        : 10-FEB-20                          
REMARK 220                                                                      
REMARK 220 REMARK: MODEL GENERATED BY ROSETTA                                   
REMARK 220  VERSION 2019.50.post.dev+96.master.4bb7883abb1                      
LINK         N   PRO A   1                 C   DPR A   9                  1.33  
ATOM      1  N   PRO A   1      -0.291  -2.503   7.397  1.00  0.00           N  
ATOM      2  CA  PRO A   1      -1.010  -1.857   6.294  1.00  0.00           C  
ATOM      3  C   PRO A   1      -0.223  -0.715   5.610  1.00  0.00           C  
ATOM      4  O   PRO A   1      -0.630   0.446   5.656  1.00  0.00           O  
ATOM      5  CB  PRO A   1      -2.237  -1.263   7.016  1.00  0.00           C  
ATOM      6  CG  PRO A   1      -2.406  -2.087   8.258  1.00  0.00           C  
ATOM      7  CD  PRO A   1      -1.003  -2.433   8.699  1.00  0.00           C  
ATOM      8  HA  PRO A   1      -1.302  -2.619   5.551  1.00  0.00           H  
ATOM      9 1HB  PRO A   1      -2.071  -0.205   7.254  1.00  0.00           H  
ATOM     10 2HB  PRO A   1      -3.113  -1.304   6.350  1.00  0.00           H  
ATOM     11 1HG  PRO A   1      -2.952  -1.509   9.020  1.00  0.00           H  
ATOM     12 2HG  PRO A   1      -3.011  -2.977   8.039  1.00  0.00           H  
ATOM     13 1HD  PRO A   1      -0.590  -1.681   9.349  1.00  0.00           H  
ATOM     14 2HD  PRO A   1      -1.123  -3.371   9.180  1.00  0.00           H  
ATOM     15  N   DLE A   2       0.906  -1.002   4.967  1.00  0.00           N  
ATOM     16  CA  DLE A   2       1.702   0.055   4.358  1.00  0.00           C  
ATOM     17  C   DLE A   2       2.255   0.984   5.427  1.00  0.00           C  
ATOM     18  O   DLE A   2       2.311   2.195   5.224  1.00  0.00           O  
ATOM     19  CB  DLE A   2       2.899  -0.523   3.589  1.00  0.00           C  
ATOM     20  CG  DLE A   2       3.810   0.539   2.841  1.00  0.00           C  
ATOM     21  CD1 DLE A   2       3.005   1.320   1.794  1.00  0.00           C  
ATOM     22  CD2 DLE A   2       4.959  -0.172   2.198  1.00  0.00           C  
ATOM     23  H   DLE A   2       1.215  -1.961   4.921  1.00  0.00           H  
ATOM     24  HA  DLE A   2       1.057   0.618   3.689  1.00  0.00           H  
ATOM     25 1HB  DLE A   2       2.530  -1.229   2.853  1.00  0.00           H  
ATOM     26 2HB  DLE A   2       3.534  -1.070   4.302  1.00  0.00           H  
ATOM     27  HG  DLE A   2       4.204   1.254   3.571  1.00  0.00           H  
ATOM     28 1HD1 DLE A   2       3.659   2.041   1.305  1.00  0.00           H  
ATOM     29 2HD1 DLE A   2       2.188   1.860   2.266  1.00  0.00           H  
ATOM     30 3HD1 DLE A   2       2.602   0.635   1.049  1.00  0.00           H  
ATOM     31 1HD2 DLE A   2       5.607   0.548   1.701  1.00  0.00           H  
ATOM     32 2HD2 DLE A   2       4.582  -0.887   1.469  1.00  0.00           H  
ATOM     33 3HD2 DLE A   2       5.509  -0.684   2.967  1.00  0.00           H  
ATOM     34  N   LEU A   3       2.666   0.438   6.584  1.00  0.00           N  
ATOM     35  CA  LEU A   3       3.206   1.332   7.595  1.00  0.00           C  
ATOM     36  C   LEU A   3       4.714   1.455   7.467  1.00  0.00           C  
ATOM     37  O   LEU A   3       5.286   2.515   7.721  1.00  0.00           O  
ATOM     38  CB  LEU A   3       2.920   0.732   8.969  1.00  0.00           C  
ATOM     39  CG  LEU A   3       1.437   0.487   9.318  1.00  0.00           C  
ATOM     40  CD1 LEU A   3       1.374  -0.161  10.689  1.00  0.00           C  
ATOM     41  CD2 LEU A   3       0.634   1.770   9.270  1.00  0.00           C  
ATOM     42  H   LEU A   3       2.636  -0.573   6.741  1.00  0.00           H  
ATOM     43  HA  LEU A   3       2.764   2.319   7.491  1.00  0.00           H  
ATOM     44 1HB  LEU A   3       3.431  -0.229   9.028  1.00  0.00           H  
ATOM     45 2HB  LEU A   3       3.342   1.391   9.725  1.00  0.00           H  
ATOM     46  HG  LEU A   3       1.015  -0.198   8.593  1.00  0.00           H  
ATOM     47 1HD1 LEU A   3       0.340  -0.368  10.957  1.00  0.00           H  
ATOM     48 2HD1 LEU A   3       1.938  -1.092  10.681  1.00  0.00           H  
ATOM     49 3HD1 LEU A   3       1.799   0.514  11.430  1.00  0.00           H  
ATOM     50 1HD2 LEU A   3      -0.405   1.550   9.514  1.00  0.00           H  
ATOM     51 2HD2 LEU A   3       1.034   2.483   9.989  1.00  0.00           H  
ATOM     52 3HD2 LEU A   3       0.671   2.199   8.269  1.00  0.00           H  
ATOM     53  N   LEU A   4       5.354   0.360   7.062  1.00  0.00           N  
ATOM     54  CA  LEU A   4       6.797   0.306   6.920  1.00  0.00           C  
ATOM     55  C   LEU A   4       7.212  -0.412   5.618  1.00  0.00           C  
ATOM     56  O   LEU A   4       6.472  -1.281   5.136  1.00  0.00           O  
ATOM     57  CB  LEU A   4       7.459  -0.271   8.192  1.00  0.00           C  
ATOM     58  CG  LEU A   4       7.368   0.554   9.498  1.00  0.00           C  
ATOM     59  CD1 LEU A   4       7.832  -0.319  10.644  1.00  0.00           C  
ATOM     60  CD2 LEU A   4       8.240   1.805   9.401  1.00  0.00           C  
ATOM     61  H   LEU A   4       4.807  -0.482   6.884  1.00  0.00           H  
ATOM     62  HA  LEU A   4       7.102   1.333   6.849  1.00  0.00           H  
ATOM     63 1HB  LEU A   4       6.947  -1.152   8.435  1.00  0.00           H  
ATOM     64 2HB  LEU A   4       8.495  -0.529   8.003  1.00  0.00           H  
ATOM     65  HG  LEU A   4       6.336   0.842   9.687  1.00  0.00           H  
ATOM     66 1HD1 LEU A   4       7.768   0.242  11.574  1.00  0.00           H  
ATOM     67 2HD1 LEU A   4       7.201  -1.199  10.712  1.00  0.00           H  
ATOM     68 3HD1 LEU A   4       8.865  -0.626  10.479  1.00  0.00           H  
ATOM     69 1HD2 LEU A   4       8.172   2.360  10.335  1.00  0.00           H  
ATOM     70 2HD2 LEU A   4       9.278   1.519   9.227  1.00  0.00           H  
ATOM     71 3HD2 LEU A   4       7.903   2.444   8.590  1.00  0.00           H  
ATOM     72  N   PRO A   5       8.388  -0.063   5.030  1.00  0.00           N  
ATOM     73  CA  PRO A   5       8.932  -0.624   3.808  1.00  0.00           C  
ATOM     74  C   PRO A   5       8.992  -2.158   3.909  1.00  0.00           C  
ATOM     75  O   PRO A   5       8.807  -2.643   5.022  1.00  0.00           O  
ATOM     76  CB  PRO A   5      10.336   0.016   3.721  1.00  0.00           C  
ATOM     77  CG  PRO A   5      10.239   1.279   4.515  1.00  0.00           C  
ATOM     78  CD  PRO A   5       9.271   0.992   5.629  1.00  0.00           C  
ATOM     79  HA  PRO A   5       8.280  -0.290   2.985  1.00  0.00           H  
ATOM     80 1HB  PRO A   5      11.088  -0.681   4.114  1.00  0.00           H  
ATOM     81 2HB  PRO A   5      10.600   0.218   2.673  1.00  0.00           H  
ATOM     82 1HG  PRO A   5      11.241   1.557   4.885  1.00  0.00           H  
ATOM     83 2HG  PRO A   5       9.911   2.109   3.867  1.00  0.00           H  
ATOM     84 1HD  PRO A   5       9.796   0.626   6.520  1.00  0.00           H  
ATOM     85 2HD  PRO A   5       8.760   1.942   5.802  1.00  0.00           H  
ATOM     86  N   DAL A   6       9.246  -2.946   2.776  1.00  0.00           N  
ATOM     87  CA  DAL A   6       9.210  -4.452   2.968  1.00  0.00           C  
ATOM     88  C   DAL A   6       7.764  -5.041   3.253  1.00  0.00           C  
ATOM     89  O   DAL A   6       7.735  -6.073   3.943  1.00  0.00           O  
ATOM     90  CB  DAL A   6       9.797  -5.260   1.779  1.00  0.00           C  
ATOM     91  CN  DAL A   6       9.656  -2.307   1.455  1.00  0.00           C  
ATOM     92  HA  DAL A   6       9.848  -4.683   3.834  1.00  0.00           H  
ATOM     93 1HB  DAL A   6       9.803  -6.333   2.017  1.00  0.00           H  
ATOM     94 2HB  DAL A   6      10.829  -4.950   1.593  1.00  0.00           H  
ATOM     95 3HB  DAL A   6       9.214  -5.122   0.869  1.00  0.00           H  
ATOM     96 1HN  DAL A   6       9.547  -2.948   0.592  1.00  0.00           H  
ATOM     97 2HN  DAL A   6      10.696  -2.019   1.502  1.00  0.00           H  
ATOM     98 3HN  DAL A   6       9.064  -1.427   1.247  1.00  0.00           H  
ATOM     99  N   DAL A   7       6.546  -4.450   2.780  1.00  0.00           N  
ATOM    100  CA  DAL A   7       5.245  -5.180   3.124  1.00  0.00           C  
ATOM    101  C   DAL A   7       4.957  -5.275   4.649  1.00  0.00           C  
ATOM    102  O   DAL A   7       4.389  -6.301   5.063  1.00  0.00           O  
ATOM    103  CB  DAL A   7       3.946  -4.577   2.493  1.00  0.00           C  
ATOM    104  CN  DAL A   7       6.545  -3.296   1.809  1.00  0.00           C  
ATOM    105  HA  DAL A   7       5.338  -6.205   2.733  1.00  0.00           H  
ATOM    106 1HB  DAL A   7       3.067  -5.188   2.758  1.00  0.00           H  
ATOM    107 2HB  DAL A   7       4.023  -4.570   1.410  1.00  0.00           H  
ATOM    108 3HB  DAL A   7       3.780  -3.554   2.853  1.00  0.00           H  
ATOM    109 1HN  DAL A   7       6.823  -2.377   2.286  1.00  0.00           H  
ATOM    110 2HN  DAL A   7       5.609  -3.105   1.335  1.00  0.00           H  
ATOM    111 3HN  DAL A   7       7.239  -3.512   1.011  1.00  0.00           H  
ATOM    112  N   ILE A   8       5.333  -4.262   5.496  1.00  0.00           N  
ATOM    113  CA  ILE A   8       5.072  -4.333   6.945  1.00  0.00           C  
ATOM    114  C   ILE A   8       3.798  -3.560   7.376  1.00  0.00           C  
ATOM    115  O   ILE A   8       3.723  -2.331   7.178  1.00  0.00           O  
ATOM    116  CB  ILE A   8       6.279  -3.799   7.711  1.00  0.00           C  
ATOM    117  CG1 ILE A   8       7.505  -4.668   7.403  1.00  0.00           C  
ATOM    118  CG2 ILE A   8       5.973  -3.710   9.222  1.00  0.00           C  
ATOM    119  CD1 ILE A   8       8.818  -4.094   7.901  1.00  0.00           C  
ATOM    120  H   ILE A   8       5.801  -3.411   5.152  1.00  0.00           H  
ATOM    121  HA  ILE A   8       5.024  -5.373   7.216  1.00  0.00           H  
ATOM    122  HB  ILE A   8       6.503  -2.844   7.300  1.00  0.00           H  
ATOM    123 1HG1 ILE A   8       7.364  -5.651   7.833  1.00  0.00           H  
ATOM    124 2HG1 ILE A   8       7.593  -4.772   6.316  1.00  0.00           H  
ATOM    125 1HG2 ILE A   8       6.822  -3.310   9.751  1.00  0.00           H  
ATOM    126 2HG2 ILE A   8       5.120  -3.059   9.405  1.00  0.00           H  
ATOM    127 3HG2 ILE A   8       5.753  -4.703   9.609  1.00  0.00           H  
ATOM    128 1HD1 ILE A   8       9.628  -4.763   7.614  1.00  0.00           H  
ATOM    129 2HD1 ILE A   8       8.982  -3.116   7.445  1.00  0.00           H  
ATOM    130 3HD1 ILE A   8       8.813  -3.988   8.976  1.00  0.00           H  
ATOM    131  N   DPR A   9       2.799  -4.260   7.994  1.00  0.00           N  
ATOM    132  CA  DPR A   9       1.508  -3.749   8.444  1.00  0.00           C  
ATOM    133  C   DPR A   9       0.870  -3.121   7.208  1.00  0.00           C  
ATOM    134  O   DPR A   9       1.418  -3.195   6.108  1.00  0.00           O  
ATOM    135  CB  DPR A   9       0.800  -5.039   8.931  1.00  0.00           C  
ATOM    136  CG  DPR A   9       1.879  -6.008   9.225  1.00  0.00           C  
ATOM    137  CD  DPR A   9       2.961  -5.718   8.255  1.00  0.00           C  
ATOM    138  HA  DPR A   9       1.661  -3.017   9.253  1.00  0.00           H  
ATOM    139 1HB  DPR A   9       0.086  -5.407   8.177  1.00  0.00           H  
ATOM    140 2HB  DPR A   9       0.244  -4.862   9.857  1.00  0.00           H  
ATOM    141 1HG  DPR A   9       1.493  -7.036   9.123  1.00  0.00           H  
ATOM    142 2HG  DPR A   9       2.207  -5.899  10.269  1.00  0.00           H  
ATOM    143 1HD  DPR A   9       2.869  -6.307   7.321  1.00  0.00           H  
ATOM    144 2HD  DPR A   9       3.876  -5.940   8.815  1.00  0.00           H  
TER                                                                             
CONECT    1  133                                                                
CONECT    3   15                                                                
CONECT   15    3   16   23                                                      
CONECT   16   15   17   19   24                                                 
CONECT   17   16   18   34                                                      
CONECT   18   17                                                                
CONECT   19   16   20   25   26                                                 
CONECT   20   19   21   22   27                                                 
CONECT   21   20   28   29   30                                                 
CONECT   22   20   31   32   33                                                 
CONECT   23   15                                                                
CONECT   24   16                                                                
CONECT   25   19                                                                
CONECT   26   19                                                                
CONECT   27   20                                                                
CONECT   28   21                                                                
CONECT   29   21                                                                
CONECT   30   21                                                                
CONECT   31   22                                                                
CONECT   32   22                                                                
CONECT   33   22                                                                
CONECT   34   17                                                                
CONECT   74   86                                                                
CONECT   86   74   87   91                                                      
CONECT   87   86   88   90   92                                                 
CONECT   88   87   89   99                                                      
CONECT   89   88                                                                
CONECT   90   87   93   94   95                                                 
CONECT   91   86   96   97   98                                                 
CONECT   92   87                                                                
CONECT   93   90                                                                
CONECT   94   90                                                                
CONECT   95   90                                                                
CONECT   96   91                                                                
CONECT   97   91                                                                
CONECT   98   91                                                                
CONECT   99   88  100  104                                                      
CONECT  100   99  101  103  105                                                 
CONECT  101  100  102  112                                                      
CONECT  102  101                                                                
CONECT  103  100  106  107  108                                                 
CONECT  104   99  109  110  111                                                 
CONECT  105  100                                                                
CONECT  106  103                                                                
CONECT  107  103                                                                
CONECT  108  103                                                                
CONECT  109  104                                                                
CONECT  110  104                                                                
CONECT  111  104                                                                
CONECT  112  101                                                                
CONECT  114  131                                                                
CONECT  131  114  132  137                                                      
CONECT  132  131  133  135  138                                                 
CONECT  133    1  132  134                                                      
CONECT  134  133                                                                
CONECT  135  132  136  139  140                                                 
CONECT  136  135  137  141  142                                                 
CONECT  137  131  136  143  144                                                 
CONECT  138  132                                                                
CONECT  139  135                                                                
CONECT  140  135                                                                
CONECT  141  136                                                                
CONECT  142  136                                                                
CONECT  143  137                                                                
CONECT  144  137                                                                
C6s 0
end_unsatselection_count 0
nme_count 2
nme_count2 2
oversat 0
score -2.307
silent_score -2.307
time 26
total_hbonds -3
