# Supplementary material for: Accurate de novo design of membrane-traversing macrocycles
Source: Cell. 2022 Sep 15;185(19):3520–3532.e26. doi: 10.1016/j.cell.2022.07.019 (PMC9490236; doi:10.1016/j.cell.2022.07.019)
Supplement: Data S2. Amino acid sequences and computational models, related to Figures 1 and 3 [file mmc6.zip › Supplemental_Data_File_2/design_models/9-mers/D9.20.pdb]

HEADER                                            10-FEB-20   XXXX              
EXPDTA    THEORETICAL MODEL                                                     
REMARK 220                                                                      
REMARK 220 EXPERIMENTAL DETAILS                                                 
REMARK 220  EXPERIMENT TYPE                : THEORETICAL MODELLING              
REMARK 220  DATE OF DATA COLLECTION        : 10-FEB-20                          
REMARK 220                                                                      
REMARK 220 REMARK: MODEL GENERATED BY ROSETTA                                   
REMARK 220  VERSION 2019.50.post.dev+96.master.4bb7883abb1                      
LINK         N   DLE A   1                 C   LEU A   9                  1.33  
ATOM      1  N   DLE A   1      -8.505  13.208  -3.462  1.00  0.00           N  
ATOM      2  CA  DLE A   1      -8.404  13.284  -2.011  1.00  0.00           C  
ATOM      3  C   DLE A   1      -7.430  12.288  -1.380  1.00  0.00           C  
ATOM      4  O   DLE A   1      -6.430  11.910  -1.991  1.00  0.00           O  
ATOM      5  CB  DLE A   1      -7.918  14.672  -1.573  1.00  0.00           C  
ATOM      6  CG  DLE A   1      -8.791  15.849  -1.934  1.00  0.00           C  
ATOM      7  CD1 DLE A   1      -8.048  17.112  -1.539  1.00  0.00           C  
ATOM      8  CD2 DLE A   1     -10.157  15.775  -1.252  1.00  0.00           C  
ATOM      9  H   DLE A   1      -8.172  13.981  -4.019  1.00  0.00           H  
ATOM     10  HA  DLE A   1      -9.402  13.095  -1.645  1.00  0.00           H  
ATOM     11 1HB  DLE A   1      -6.940  14.836  -2.012  1.00  0.00           H  
ATOM     12 2HB  DLE A   1      -7.786  14.683  -0.499  1.00  0.00           H  
ATOM     13  HG  DLE A   1      -8.932  15.852  -2.999  1.00  0.00           H  
ATOM     14 1HD1 DLE A   1      -8.635  17.987  -1.816  1.00  0.00           H  
ATOM     15 2HD1 DLE A   1      -7.085  17.142  -2.055  1.00  0.00           H  
ATOM     16 3HD1 DLE A   1      -7.882  17.116  -0.464  1.00  0.00           H  
ATOM     17 1HD2 DLE A   1     -10.749  16.643  -1.539  1.00  0.00           H  
ATOM     18 2HD2 DLE A   1     -10.027  15.771  -0.170  1.00  0.00           H  
ATOM     19 3HD2 DLE A   1     -10.685  14.878  -1.559  1.00  0.00           H  
ATOM     20  N   PRO A   2      -7.704  11.836  -0.130  1.00  0.00           N  
ATOM     21  CA  PRO A   2      -6.827  11.037   0.706  1.00  0.00           C  
ATOM     22  C   PRO A   2      -6.310   9.810  -0.018  1.00  0.00           C  
ATOM     23  O   PRO A   2      -6.864   9.406  -1.039  1.00  0.00           O  
ATOM     24  CB  PRO A   2      -7.729  10.681   1.901  1.00  0.00           C  
ATOM     25  CG  PRO A   2      -8.757  11.779   1.950  1.00  0.00           C  
ATOM     26  CD  PRO A   2      -9.003  12.161   0.521  1.00  0.00           C  
ATOM     27  HA  PRO A   2      -6.014  11.692   1.027  1.00  0.00           H  
ATOM     28 1HB  PRO A   2      -8.173   9.681   1.760  1.00  0.00           H  
ATOM     29 2HB  PRO A   2      -7.152  10.646   2.829  1.00  0.00           H  
ATOM     30 1HG  PRO A   2      -9.669  11.418   2.454  1.00  0.00           H  
ATOM     31 2HG  PRO A   2      -8.379  12.620   2.552  1.00  0.00           H  
ATOM     32 1HD  PRO A   2      -9.820  11.562   0.078  1.00  0.00           H  
ATOM     33 2HD  PRO A   2      -9.223  13.231   0.522  1.00  0.00           H  
ATOM     34  N   DPR A   3      -5.246   9.173   0.491  1.00  0.00           N  
ATOM     35  CA  DPR A   3      -4.607   8.012  -0.081  1.00  0.00           C  
ATOM     36  C   DPR A   3      -3.769   8.411  -1.291  1.00  0.00           C  
ATOM     37  O   DPR A   3      -2.551   8.246  -1.281  1.00  0.00           O  
ATOM     38  CB  DPR A   3      -3.732   7.511   1.072  1.00  0.00           C  
ATOM     39  CG  DPR A   3      -3.342   8.760   1.812  1.00  0.00           C  
ATOM     40  CD  DPR A   3      -4.580   9.653   1.741  1.00  0.00           C  
ATOM     41  HA  DPR A   3      -5.372   7.270  -0.356  1.00  0.00           H  
ATOM     42 1HB  DPR A   3      -2.865   6.959   0.677  1.00  0.00           H  
ATOM     43 2HB  DPR A   3      -4.299   6.806   1.697  1.00  0.00           H  
ATOM     44 1HG  DPR A   3      -2.454   9.210   1.339  1.00  0.00           H  
ATOM     45 2HG  DPR A   3      -3.054   8.513   2.845  1.00  0.00           H  
ATOM     46 1HD  DPR A   3      -4.241  10.689   1.661  1.00  0.00           H  
ATOM     47 2HD  DPR A   3      -5.206   9.482   2.620  1.00  0.00           H  
ATOM     48  N   PHE A   4      -4.424   8.963  -2.306  1.00  0.00           N  
ATOM     49  CA  PHE A   4      -3.751   9.401  -3.518  1.00  0.00           C  
ATOM     50  C   PHE A   4      -2.874  10.647  -3.322  1.00  0.00           C  
ATOM     51  O   PHE A   4      -1.767  10.718  -3.857  1.00  0.00           O  
ATOM     52  CB  PHE A   4      -4.822   9.777  -4.527  1.00  0.00           C  
ATOM     53  CG  PHE A   4      -5.635   8.670  -5.032  1.00  0.00           C  
ATOM     54  CD1 PHE A   4      -6.880   8.429  -4.471  1.00  0.00           C  
ATOM     55  CD2 PHE A   4      -5.202   7.878  -6.074  1.00  0.00           C  
ATOM     56  CE1 PHE A   4      -7.668   7.413  -4.941  1.00  0.00           C  
ATOM     57  CE2 PHE A   4      -5.993   6.858  -6.549  1.00  0.00           C  
ATOM     58  CZ  PHE A   4      -7.228   6.624  -5.980  1.00  0.00           C  
ATOM     59  H   PHE A   4      -5.437   9.053  -2.222  1.00  0.00           H  
ATOM     60  HA  PHE A   4      -3.138   8.582  -3.893  1.00  0.00           H  
ATOM     61 1HB  PHE A   4      -5.501  10.488  -4.062  1.00  0.00           H  
ATOM     62 2HB  PHE A   4      -4.357  10.261  -5.372  1.00  0.00           H  
ATOM     63  HD1 PHE A   4      -7.241   9.062  -3.643  1.00  0.00           H  
ATOM     64  HD2 PHE A   4      -4.228   8.067  -6.527  1.00  0.00           H  
ATOM     65  HE1 PHE A   4      -8.644   7.235  -4.490  1.00  0.00           H  
ATOM     66  HE2 PHE A   4      -5.645   6.236  -7.374  1.00  0.00           H  
ATOM     67  HZ  PHE A   4      -7.856   5.817  -6.355  1.00  0.00           H  
ATOM     68  N   DVA A   5      -3.367  11.631  -2.559  1.00  0.00           N  
ATOM     69  CA  DVA A   5      -2.611  12.876  -2.297  1.00  0.00           C  
ATOM     70  C   DVA A   5      -2.926  14.242  -3.051  1.00  0.00           C  
ATOM     71  O   DVA A   5      -2.231  15.207  -2.715  1.00  0.00           O  
ATOM     72  CB  DVA A   5      -2.671  13.183  -0.791  1.00  0.00           C  
ATOM     73  CG1 DVA A   5      -2.090  12.006  -0.029  1.00  0.00           C  
ATOM     74  CG2 DVA A   5      -4.089  13.456  -0.368  1.00  0.00           C  
ATOM     75  H   DVA A   5      -4.308  11.521  -2.170  1.00  0.00           H  
ATOM     76  HA  DVA A   5      -1.570  12.637  -2.511  1.00  0.00           H  
ATOM     77  HB  DVA A   5      -2.057  14.056  -0.581  1.00  0.00           H  
ATOM     78 1HG1 DVA A   5      -2.105  12.215   1.038  1.00  0.00           H  
ATOM     79 2HG1 DVA A   5      -1.065  11.839  -0.352  1.00  0.00           H  
ATOM     80 3HG1 DVA A   5      -2.676  11.115  -0.233  1.00  0.00           H  
ATOM     81 1HG2 DVA A   5      -4.117  13.675   0.696  1.00  0.00           H  
ATOM     82 2HG2 DVA A   5      -4.659  12.595  -0.564  1.00  0.00           H  
ATOM     83 3HG2 DVA A   5      -4.495  14.304  -0.922  1.00  0.00           H  
ATOM     84  N   ALA A   6      -3.934  14.394  -4.019  1.00  0.00           N  
ATOM     85  CA  ALA A   6      -4.185  15.738  -4.686  1.00  0.00           C  
ATOM     86  C   ALA A   6      -5.746  16.049  -4.738  1.00  0.00           C  
ATOM     87  O   ALA A   6      -6.544  15.187  -4.344  1.00  0.00           O  
ATOM     88  CB  ALA A   6      -3.504  15.732  -6.089  1.00  0.00           C  
ATOM     89  CN  ALA A   6      -4.617  13.219  -4.642  1.00  0.00           C  
ATOM     90  HA  ALA A   6      -3.724  16.529  -4.079  1.00  0.00           H  
ATOM     91 1HB  ALA A   6      -3.591  16.659  -6.603  1.00  0.00           H  
ATOM     92 2HB  ALA A   6      -2.435  15.529  -5.957  1.00  0.00           H  
ATOM     93 3HB  ALA A   6      -3.925  14.961  -6.731  1.00  0.00           H  
ATOM     94 1HN  ALA A   6      -5.199  13.473  -5.510  1.00  0.00           H  
ATOM     95 2HN  ALA A   6      -3.885  12.510  -4.987  1.00  0.00           H  
ATOM     96 3HN  ALA A   6      -5.286  12.775  -3.924  1.00  0.00           H  
ATOM     97  N   PRO A   7      -6.255  17.253  -5.216  1.00  0.00           N  
ATOM     98  CA  PRO A   7      -7.689  17.589  -5.262  1.00  0.00           C  
ATOM     99  C   PRO A   7      -8.492  16.551  -6.070  1.00  0.00           C  
ATOM    100  O   PRO A   7      -7.914  15.788  -6.847  1.00  0.00           O  
ATOM    101  CB  PRO A   7      -7.701  18.982  -5.913  1.00  0.00           C  
ATOM    102  CG  PRO A   7      -6.326  19.555  -5.635  1.00  0.00           C  
ATOM    103  CD  PRO A   7      -5.390  18.384  -5.706  1.00  0.00           C  
ATOM    104  HA  PRO A   7      -8.043  17.662  -4.237  1.00  0.00           H  
ATOM    105 1HB  PRO A   7      -7.918  18.896  -6.990  1.00  0.00           H  
ATOM    106 2HB  PRO A   7      -8.491  19.604  -5.475  1.00  0.00           H  
ATOM    107 1HG  PRO A   7      -6.085  20.334  -6.376  1.00  0.00           H  
ATOM    108 2HG  PRO A   7      -6.313  20.044  -4.649  1.00  0.00           H  
ATOM    109 1HD  PRO A   7      -5.116  18.231  -6.759  1.00  0.00           H  
ATOM    110 2HD  PRO A   7      -4.515  18.565  -5.060  1.00  0.00           H  
ATOM    111  N   DPR A   8      -9.822  16.488  -5.922  1.00  0.00           N  
ATOM    112  CA  DPR A   8     -10.700  15.543  -6.591  1.00  0.00           C  
ATOM    113  C   DPR A   8     -10.572  14.132  -5.994  1.00  0.00           C  
ATOM    114  O   DPR A   8     -11.525  13.621  -5.405  1.00  0.00           O  
ATOM    115  CB  DPR A   8     -12.085  16.144  -6.321  1.00  0.00           C  
ATOM    116  CG  DPR A   8     -11.945  16.828  -4.986  1.00  0.00           C  
ATOM    117  CD  DPR A   8     -10.543  17.424  -5.011  1.00  0.00           C  
ATOM    118  HA  DPR A   8     -10.477  15.535  -7.668  1.00  0.00           H  
ATOM    119 1HB  DPR A   8     -12.849  15.351  -6.315  1.00  0.00           H  
ATOM    120 2HB  DPR A   8     -12.357  16.838  -7.129  1.00  0.00           H  
ATOM    121 1HG  DPR A   8     -12.078  16.092  -4.173  1.00  0.00           H  
ATOM    122 2HG  DPR A   8     -12.732  17.586  -4.861  1.00  0.00           H  
ATOM    123 1HD  DPR A   8     -10.165  17.412  -4.002  1.00  0.00           H  
ATOM    124 2HD  DPR A   8     -10.567  18.437  -5.431  1.00  0.00           H  
ATOM    125  N   LEU A   9      -9.388  13.530  -6.146  1.00  0.00           N  
ATOM    126  CA  LEU A   9      -9.070  12.201  -5.604  1.00  0.00           C  
ATOM    127  C   LEU A   9      -9.025  12.148  -4.071  1.00  0.00           C  
ATOM    128  O   LEU A   9      -9.452  11.167  -3.461  1.00  0.00           O  
ATOM    129  CB  LEU A   9      -7.706  11.787  -6.130  1.00  0.00           C  
ATOM    130  CG  LEU A   9      -7.574  11.451  -7.624  1.00  0.00           C  
ATOM    131  CD1 LEU A   9      -6.095  11.297  -7.955  1.00  0.00           C  
ATOM    132  CD2 LEU A   9      -8.305  10.146  -7.935  1.00  0.00           C  
ATOM    133  H   LEU A   9      -8.682  14.031  -6.666  1.00  0.00           H  
ATOM    134  HA  LEU A   9      -9.832  11.505  -5.938  1.00  0.00           H  
ATOM    135 1HB  LEU A   9      -7.073  12.611  -5.952  1.00  0.00           H  
ATOM    136 2HB  LEU A   9      -7.359  10.957  -5.555  1.00  0.00           H  
ATOM    137  HG  LEU A   9      -7.987  12.262  -8.224  1.00  0.00           H  
ATOM    138 1HD1 LEU A   9      -5.985  11.062  -9.014  1.00  0.00           H  
ATOM    139 2HD1 LEU A   9      -5.572  12.227  -7.734  1.00  0.00           H  
ATOM    140 3HD1 LEU A   9      -5.673  10.496  -7.370  1.00  0.00           H  
ATOM    141 1HD2 LEU A   9      -8.188   9.911  -8.992  1.00  0.00           H  
ATOM    142 2HD2 LEU A   9      -7.880   9.342  -7.340  1.00  0.00           H  
ATOM    143 3HD2 LEU A   9      -9.361  10.236  -7.712  1.00  0.00           H  
TER                                                                             
CONECT    1    2    9  127                                                      
CONECT    2    1    3    5   10                                                 
CONECT    3    2    4   20                                                      
CONECT    4    3                                                                
CONECT    5    2    6   11   12                                                 
CONECT    6    5    7    8   13                                                 
CONECT    7    6   14   15   16                                                 
CONECT    8    6   17   18   19                                                 
CONECT    9    1                                                                
CONECT   10    2                                                                
CONECT   11    5                                                                
CONECT   12    5                                                                
CONECT   13    6                                                                
CONECT   14    7                                                                
CONECT   15    7                                                                
CONECT   16    7                                                                
CONECT   17    8                                                                
CONECT   18    8                                                                
CONECT   19    8                                                                
CONECT   20    3                                                                
CONECT   22   34                                                                
CONECT   34   22   35   40                                                      
CONECT   35   34   36   38   41                                                 
CONECT   36   35   37   48                                                      
CONECT   37   36                                                                
CONECT   38   35   39   42   43                                                 
CONECT   39   38   40   44   45                                                 
CONECT   40   34   39   46   47                                                 
CONECT   41   35                                                                
CONECT   42   38                                                                
CONECT   43   38                                                                
CONECT   44   39                                                                
CONECT   45   39                                                                
CONECT   46   40                                                                
CONECT   47   40                                                                
CONECT   48   36                                                                
CONECT   50   68                                                                
CONECT   68   50   69   75                                                      
CONECT   69   68   70   72   76                                                 
CONECT   70   69   71   84                                                      
CONECT   71   70                                                                
CONECT   72   69   73   74   77                                                 
CONECT   73   72   78   79   80                                                 
CONECT   74   72   81   82   83                                                 
CONECT   75   68                                                                
CONECT   76   69                                                                
CONECT   77   72                                                                
CONECT   78   73                                                                
CONECT   79   73                                                                
CONECT   80   73                                                                
CONECT   81   74                                                                
CONECT   82   74                                                                
CONECT   83   74                                                                
CONECT   84   70   85   89                                                      
CONECT   85   84   86   88   90                                                 
CONECT   86   85   87   97                                                      
CONECT   87   86                                                                
CONECT   88   85   91   92   93                                                 
CONECT   89   84   94   95   96                                                 
CONECT   90   85                                                                
CONECT   91   88                                                                
CONECT   92   88                                                                
CONECT   93   88                                                                
CONECT   94   89                                                                
CONECT   95   89                                                                
CONECT   96   89                                                                
CONECT   97   86                                                                
CONECT   99  111                                                                
CONECT  111   99  112  117                                                      
CONECT  112  111  113  115  118                                                 
CONECT  113  112  114  125                                                      
CONECT  114  113                                                                
CONECT  115  112  116  119  120                                                 
CONECT  116  115  117  121  122                                                 
CONECT  117  111  116  123  124                                                 
CONECT  118  112                                                                
CONECT  119  115                                                                
CONECT  120  115                                                                
CONECT  121  116                                                                
CONECT  122  116                                                                
CONECT  123  117                                                                
CONECT  124  117                                                                
CONECT  125  113                                                                
CONECT  127    1                                                                
C6s 0
end_unsatselection_count 0
nme_count 1
nme_count2 1
oversat 0
score -9.436
silent_score -9.436
time 29
total_hbonds -2
