# Supplementary material for: Accurate de novo design of membrane-traversing macrocycles
Source: Cell. 2022 Sep 15;185(19):3520–3532.e26. doi: 10.1016/j.cell.2022.07.019 (PMC9490236; doi:10.1016/j.cell.2022.07.019)
Supplement: Data S2. Amino acid sequences and computational models, related to Figures 1 and 3 [file mmc6.zip › Supplemental_Data_File_2/design_models/9-mers/D9.29.pdb]

HEADER                                            10-FEB-20   XXXX              
EXPDTA    THEORETICAL MODEL                                                     
REMARK 220                                                                      
REMARK 220 EXPERIMENTAL DETAILS                                                 
REMARK 220  EXPERIMENT TYPE                : THEORETICAL MODELLING              
REMARK 220  DATE OF DATA COLLECTION        : 10-FEB-20                          
REMARK 220                                                                      
REMARK 220 REMARK: MODEL GENERATED BY ROSETTA                                   
REMARK 220  VERSION 2019.50.post.dev+96.master.4bb7883abb1                      
LINK         N   DVA A   1                 C   DPR A   9                  1.33  
ATOM      1  N   DVA A   1       6.047   2.577  -2.152  1.00  0.00           N  
ATOM      2  CA  DVA A   1       4.950   1.967  -1.431  1.00  0.00           C  
ATOM      3  C   DVA A   1       4.116   1.138  -2.411  1.00  0.00           C  
ATOM      4  O   DVA A   1       4.641   0.267  -3.106  1.00  0.00           O  
ATOM      5  CB  DVA A   1       5.529   1.055  -0.335  1.00  0.00           C  
ATOM      6  CG1 DVA A   1       4.419   0.384   0.456  1.00  0.00           C  
ATOM      7  CG2 DVA A   1       6.454   1.864   0.570  1.00  0.00           C  
ATOM      8  H   DVA A   1       6.623   2.003  -2.750  1.00  0.00           H  
ATOM      9  HA  DVA A   1       4.356   2.758  -0.982  1.00  0.00           H  
ATOM     10  HB  DVA A   1       6.096   0.280  -0.809  1.00  0.00           H  
ATOM     11 1HG1 DVA A   1       4.860  -0.274   1.203  1.00  0.00           H  
ATOM     12 2HG1 DVA A   1       3.790  -0.207  -0.206  1.00  0.00           H  
ATOM     13 3HG1 DVA A   1       3.813   1.138   0.951  1.00  0.00           H  
ATOM     14 1HG2 DVA A   1       6.880   1.214   1.328  1.00  0.00           H  
ATOM     15 2HG2 DVA A   1       5.890   2.662   1.049  1.00  0.00           H  
ATOM     16 3HG2 DVA A   1       7.265   2.297  -0.014  1.00  0.00           H  
ATOM     17  N   DPR A   2       2.802   1.355  -2.521  1.00  0.00           N  
ATOM     18  CA  DPR A   2       2.011   0.607  -3.445  1.00  0.00           C  
ATOM     19  C   DPR A   2       1.990  -0.821  -2.961  1.00  0.00           C  
ATOM     20  O   DPR A   2       2.162  -1.055  -1.769  1.00  0.00           O  
ATOM     21  CB  DPR A   2       0.643   1.304  -3.370  1.00  0.00           C  
ATOM     22  CG  DPR A   2       0.631   1.953  -1.986  1.00  0.00           C  
ATOM     23  CD  DPR A   2       2.090   2.337  -1.711  1.00  0.00           C  
ATOM     24  HA  DPR A   2       2.468   0.705  -4.440  1.00  0.00           H  
ATOM     25 1HB  DPR A   2      -0.169   0.572  -3.491  1.00  0.00           H  
ATOM     26 2HB  DPR A   2       0.544   2.035  -4.187  1.00  0.00           H  
ATOM     27 1HG  DPR A   2       0.243   1.236  -1.242  1.00  0.00           H  
ATOM     28 2HG  DPR A   2      -0.050   2.819  -1.976  1.00  0.00           H  
ATOM     29 1HD  DPR A   2       2.289   2.180  -0.643  1.00  0.00           H  
ATOM     30 2HD  DPR A   2       2.323   3.365  -2.036  1.00  0.00           H  
ATOM     31  N   PRO A   3       1.711  -1.780  -3.835  1.00  0.00           N  
ATOM     32  CA  PRO A   3       1.619  -3.200  -3.558  1.00  0.00           C  
ATOM     33  C   PRO A   3       2.922  -3.728  -2.938  1.00  0.00           C  
ATOM     34  O   PRO A   3       2.945  -4.839  -2.409  1.00  0.00           O  
ATOM     35  CB  PRO A   3       1.426  -3.782  -4.968  1.00  0.00           C  
ATOM     36  CG  PRO A   3       0.829  -2.665  -5.780  1.00  0.00           C  
ATOM     37  CD  PRO A   3       1.473  -1.420  -5.246  1.00  0.00           C  
ATOM     38  HA  PRO A   3       0.757  -3.401  -2.905  1.00  0.00           H  
ATOM     39 1HB  PRO A   3       2.391  -4.127  -5.362  1.00  0.00           H  
ATOM     40 2HB  PRO A   3       0.771  -4.664  -4.918  1.00  0.00           H  
ATOM     41 1HG  PRO A   3       1.032  -2.824  -6.852  1.00  0.00           H  
ATOM     42 2HG  PRO A   3      -0.267  -2.657  -5.665  1.00  0.00           H  
ATOM     43 1HD  PRO A   3       2.425  -1.206  -5.760  1.00  0.00           H  
ATOM     44 2HD  PRO A   3       0.759  -0.595  -5.339  1.00  0.00           H  
ATOM     45  N   DAL A   4       4.026  -2.979  -3.059  1.00  0.00           N  
ATOM     46  CA  DAL A   4       5.280  -3.434  -2.499  1.00  0.00           C  
ATOM     47  C   DAL A   4       6.474  -2.991  -3.371  1.00  0.00           C  
ATOM     48  O   DAL A   4       7.170  -2.061  -2.972  1.00  0.00           O  
ATOM     49  CB  DAL A   4       5.408  -2.915  -1.096  1.00  0.00           C  
ATOM     50  H   DAL A   4       4.011  -2.044  -3.475  1.00  0.00           H  
ATOM     51  HA  DAL A   4       5.264  -4.517  -2.425  1.00  0.00           H  
ATOM     52 1HB  DAL A   4       6.319  -3.283  -0.658  1.00  0.00           H  
ATOM     53 2HB  DAL A   4       4.556  -3.259  -0.508  1.00  0.00           H  
ATOM     54 3HB  DAL A   4       5.411  -1.837  -1.125  1.00  0.00           H  
ATOM     55  N   DLE A   5       6.765  -3.645  -4.557  1.00  0.00           N  
ATOM     56  CA  DLE A   5       7.862  -3.070  -5.437  1.00  0.00           C  
ATOM     57  C   DLE A   5       9.226  -2.864  -4.704  1.00  0.00           C  
ATOM     58  O   DLE A   5       9.771  -1.751  -4.797  1.00  0.00           O  
ATOM     59  CB  DLE A   5       8.155  -3.904  -6.759  1.00  0.00           C  
ATOM     60  CG  DLE A   5       9.343  -3.389  -7.782  1.00  0.00           C  
ATOM     61  CD1 DLE A   5       8.987  -1.959  -8.364  1.00  0.00           C  
ATOM     62  CD2 DLE A   5       9.533  -4.451  -8.930  1.00  0.00           C  
ATOM     63  CN  DLE A   5       5.762  -4.636  -5.118  1.00  0.00           C  
ATOM     64  HA  DLE A   5       7.511  -2.082  -5.772  1.00  0.00           H  
ATOM     65 1HB  DLE A   5       7.237  -3.917  -7.356  1.00  0.00           H  
ATOM     66 2HB  DLE A   5       8.389  -4.934  -6.500  1.00  0.00           H  
ATOM     67  HG  DLE A   5      10.294  -3.299  -7.231  1.00  0.00           H  
ATOM     68 1HD1 DLE A   5       9.784  -1.619  -9.031  1.00  0.00           H  
ATOM     69 2HD1 DLE A   5       8.886  -1.234  -7.550  1.00  0.00           H  
ATOM     70 3HD1 DLE A   5       8.050  -1.997  -8.925  1.00  0.00           H  
ATOM     71 1HD2 DLE A   5      10.333  -4.132  -9.606  1.00  0.00           H  
ATOM     72 2HD2 DLE A   5       8.608  -4.564  -9.507  1.00  0.00           H  
ATOM     73 3HD2 DLE A   5       9.804  -5.419  -8.500  1.00  0.00           H  
ATOM     74 1HN  DLE A   5       6.175  -5.325  -5.839  1.00  0.00           H  
ATOM     75 2HN  DLE A   5       4.960  -4.096  -5.603  1.00  0.00           H  
ATOM     76 3HN  DLE A   5       5.335  -5.252  -4.345  1.00  0.00           H  
ATOM     77  N   DLE A   6       9.832  -3.891  -3.997  1.00  0.00           N  
ATOM     78  CA  DLE A   6      11.186  -3.581  -3.400  1.00  0.00           C  
ATOM     79  C   DLE A   6      11.113  -2.669  -2.142  1.00  0.00           C  
ATOM     80  O   DLE A   6      12.155  -2.367  -1.543  1.00  0.00           O  
ATOM     81  CB  DLE A   6      12.038  -4.870  -3.056  1.00  0.00           C  
ATOM     82  CG  DLE A   6      12.458  -5.862  -4.316  1.00  0.00           C  
ATOM     83  CD1 DLE A   6      13.256  -7.095  -3.755  1.00  0.00           C  
ATOM     84  CD2 DLE A   6      13.296  -5.075  -5.406  1.00  0.00           C  
ATOM     85  CN  DLE A   6       9.075  -5.142  -3.621  1.00  0.00           C  
ATOM     86  HA  DLE A   6      11.769  -3.026  -4.144  1.00  0.00           H  
ATOM     87 1HB  DLE A   6      11.537  -5.456  -2.282  1.00  0.00           H  
ATOM     88 2HB  DLE A   6      12.993  -4.538  -2.614  1.00  0.00           H  
ATOM     89  HG  DLE A   6      11.546  -6.245  -4.796  1.00  0.00           H  
ATOM     90 1HD1 DLE A   6      13.515  -7.775  -4.572  1.00  0.00           H  
ATOM     91 2HD1 DLE A   6      12.646  -7.639  -3.030  1.00  0.00           H  
ATOM     92 3HD1 DLE A   6      14.177  -6.763  -3.267  1.00  0.00           H  
ATOM     93 1HD2 DLE A   6      13.551  -5.747  -6.231  1.00  0.00           H  
ATOM     94 2HD2 DLE A   6      14.217  -4.684  -4.969  1.00  0.00           H  
ATOM     95 3HD2 DLE A   6      12.715  -4.247  -5.810  1.00  0.00           H  
ATOM     96 1HN  DLE A   6       9.687  -5.982  -3.348  1.00  0.00           H  
ATOM     97 2HN  DLE A   6       8.464  -5.491  -4.432  1.00  0.00           H  
ATOM     98 3HN  DLE A   6       8.432  -4.916  -2.780  1.00  0.00           H  
ATOM     99  N   DAL A   7       9.903  -2.192  -1.743  1.00  0.00           N  
ATOM    100  CA  DAL A   7       9.725  -1.283  -0.610  1.00  0.00           C  
ATOM    101  C   DAL A   7       9.943   0.153  -1.074  1.00  0.00           C  
ATOM    102  O   DAL A   7      10.001   1.081  -0.264  1.00  0.00           O  
ATOM    103  CB  DAL A   7       8.342  -1.444  -0.046  1.00  0.00           C  
ATOM    104  H   DAL A   7       9.056  -2.423  -2.266  1.00  0.00           H  
ATOM    105  HA  DAL A   7      10.460  -1.514   0.163  1.00  0.00           H  
ATOM    106 1HB  DAL A   7       8.206  -0.769   0.793  1.00  0.00           H  
ATOM    107 2HB  DAL A   7       8.207  -2.467   0.281  1.00  0.00           H  
ATOM    108 3HB  DAL A   7       7.644  -1.208  -0.821  1.00  0.00           H  
ATOM    109  N   VAL A   8      10.062   0.332  -2.387  1.00  0.00           N  
ATOM    110  CA  VAL A   8      10.257   1.643  -2.956  1.00  0.00           C  
ATOM    111  C   VAL A   8       8.922   2.342  -3.214  1.00  0.00           C  
ATOM    112  O   VAL A   8       8.071   1.794  -3.911  1.00  0.00           O  
ATOM    113  CB  VAL A   8      11.032   1.511  -4.275  1.00  0.00           C  
ATOM    114  CG1 VAL A   8      11.207   2.884  -4.944  1.00  0.00           C  
ATOM    115  CG2 VAL A   8      12.378   0.858  -3.982  1.00  0.00           C  
ATOM    116  H   VAL A   8       9.997  -0.477  -3.019  1.00  0.00           H  
ATOM    117  HA  VAL A   8      10.882   2.200  -2.270  1.00  0.00           H  
ATOM    118  HB  VAL A   8      10.466   0.873  -4.964  1.00  0.00           H  
ATOM    119 1HG1 VAL A   8      11.753   2.759  -5.878  1.00  0.00           H  
ATOM    120 2HG1 VAL A   8      10.235   3.328  -5.160  1.00  0.00           H  
ATOM    121 3HG1 VAL A   8      11.767   3.543  -4.285  1.00  0.00           H  
ATOM    122 1HG2 VAL A   8      12.935   0.739  -4.909  1.00  0.00           H  
ATOM    123 2HG2 VAL A   8      12.942   1.485  -3.295  1.00  0.00           H  
ATOM    124 3HG2 VAL A   8      12.222  -0.123  -3.528  1.00  0.00           H  
ATOM    125  N   DPR A   9       8.702   3.566  -2.703  1.00  0.00           N  
ATOM    126  CA  DPR A   9       7.500   4.386  -2.863  1.00  0.00           C  
ATOM    127  C   DPR A   9       6.315   3.875  -2.047  1.00  0.00           C  
ATOM    128  O   DPR A   9       5.660   4.640  -1.339  1.00  0.00           O  
ATOM    129  CB  DPR A   9       7.977   5.755  -2.365  1.00  0.00           C  
ATOM    130  CG  DPR A   9       8.973   5.425  -1.292  1.00  0.00           C  
ATOM    131  CD  DPR A   9       9.714   4.189  -1.818  1.00  0.00           C  
ATOM    132  HA  DPR A   9       7.241   4.429  -3.931  1.00  0.00           H  
ATOM    133 1HB  DPR A   9       7.125   6.344  -1.993  1.00  0.00           H  
ATOM    134 2HB  DPR A   9       8.417   6.325  -3.198  1.00  0.00           H  
ATOM    135 1HG  DPR A   9       8.445   5.228  -0.343  1.00  0.00           H  
ATOM    136 2HG  DPR A   9       9.641   6.281  -1.112  1.00  0.00           H  
ATOM    137 1HD  DPR A   9       9.929   3.536  -0.952  1.00  0.00           H  
ATOM    138 2HD  DPR A   9      10.617   4.473  -2.373  1.00  0.00           H  
TER                                                                             
CONECT    1    2    8  127                                                      
CONECT    2    1    3    5    9                                                 
CONECT    3    2    4   17                                                      
CONECT    4    3                                                                
CONECT    5    2    6    7   10                                                 
CONECT    6    5   11   12   13                                                 
CONECT    7    5   14   15   16                                                 
CONECT    8    1                                                                
CONECT    9    2                                                                
CONECT   10    5                                                                
CONECT   11    6                                                                
CONECT   12    6                                                                
CONECT   13    6                                                                
CONECT   14    7                                                                
CONECT   15    7                                                                
CONECT   16    7                                                                
CONECT   17    3   18   23                                                      
CONECT   18   17   19   21   24                                                 
CONECT   19   18   20   31                                                      
CONECT   20   19                                                                
CONECT   21   18   22   25   26                                                 
CONECT   22   21   23   27   28                                                 
CONECT   23   17   22   29   30                                                 
CONECT   24   18                                                                
CONECT   25   21                                                                
CONECT   26   21                                                                
CONECT   27   22                                                                
CONECT   28   22                                                                
CONECT   29   23                                                                
CONECT   30   23                                                                
CONECT   31   19                                                                
CONECT   33   45                                                                
CONECT   45   33   46   50                                                      
CONECT   46   45   47   49   51                                                 
CONECT   47   46   48   55                                                      
CONECT   48   47                                                                
CONECT   49   46   52   53   54                                                 
CONECT   50   45                                                                
CONECT   51   46                                                                
CONECT   52   49                                                                
CONECT   53   49                                                                
CONECT   54   49                                                                
CONECT   55   47   56   63                                                      
CONECT   56   55   57   59   64                                                 
CONECT   57   56   58   77                                                      
CONECT   58   57                                                                
CONECT   59   56   60   65   66                                                 
CONECT   60   59   61   62   67                                                 
CONECT   61   60   68   69   70                                                 
CONECT   62   60   71   72   73                                                 
CONECT   63   55   74   75   76                                                 
CONECT   64   56                                                                
CONECT   65   59                                                                
CONECT   66   59                                                                
CONECT   67   60                                                                
CONECT   68   61                                                                
CONECT   69   61                                                                
CONECT   70   61                                                                
CONECT   71   62                                                                
CONECT   72   62                                                                
CONECT   73   62                                                                
CONECT   74   63                                                                
CONECT   75   63                                                                
CONECT   76   63                                                                
CONECT   77   57   78   85                                                      
CONECT   78   77   79   81   86                                                 
CONECT   79   78   80   99                                                      
CONECT   80   79                                                                
CONECT   81   78   82   87   88                                                 
CONECT   82   81   83   84   89                                                 
CONECT   83   82   90   91   92                                                 
CONECT   84   82   93   94   95                                                 
CONECT   85   77   96   97   98                                                 
CONECT   86   78                                                                
CONECT   87   81                                                                
CONECT   88   81                                                                
CONECT   89   82                                                                
CONECT   90   83                                                                
CONECT   91   83                                                                
CONECT   92   83                                                                
CONECT   93   84                                                                
CONECT   94   84                                                                
CONECT   95   84                                                                
CONECT   96   85                                                                
CONECT   97   85                                                                
CONECT   98   85                                                                
CONECT   99   79  100  104                                                      
CONECT  100   99  101  103  105                                                 
CONECT  101  100  102  109                                                      
CONECT  102  101                                                                
CONECT  103  100  106  107  108                                                 
CONECT  104   99                                                                
CONECT  105  100                                                                
CONECT  106  103                                                                
CONECT  107  103                                                                
CONECT  108  103                                                                
CONECT  109  101                                                                
CONECT  111  125                                                                
CONECT  125  111  126  131                                                      
CONECT  126  125  127  129  132                                                 
CONECT  127    1  126  128                                                      
CONECT  128  127                                                                
CONECT  129  126  130  133  134                                                 
CONECT  130  129  131  135  136                                                 
CONECT  131  125  130  137  138                                                 
CONECT  132  126                                                                
CONECT  133  129                                                                
CONECT  134  129                                                                
CONECT  135  130                                                                
CONECT  136  130                                                                
CONECT  137  131                                                                
CONECT  138  131                                                                
C6s 0
end_unsatselection_count 0
nme_count 2
nme_count2 2
oversat 0
score 3.344
silent_score 3.344
time 24
total_hbonds -3
