# Supplementary material for: Accurate de novo design of membrane-traversing macrocycles
Source: Cell. 2022 Sep 15;185(19):3520–3532.e26. doi: 10.1016/j.cell.2022.07.019 (PMC9490236; doi:10.1016/j.cell.2022.07.019)
Supplement: Data S2. Amino acid sequences and computational models, related to Figures 1 and 3 [file mmc6.zip › Supplemental_Data_File_2/design_models/9-mers/D9.8.pdb]

LINK         N   LEU A   1                 C   DPR A   9                  1.34  
ATOM      1  N   LEU A   1       5.471   5.545  -7.994  1.00  0.00           N  
ATOM      2  CA  LEU A   1       6.730   4.856  -7.729  1.00  0.00           C  
ATOM      3  C   LEU A   1       7.329   5.367  -6.431  1.00  0.00           C  
ATOM      4  O   LEU A   1       8.486   5.786  -6.393  1.00  0.00           O  
ATOM      5  CB  LEU A   1       7.726   5.092  -8.878  1.00  0.00           C  
ATOM      6  CG  LEU A   1       7.280   4.635 -10.282  1.00  0.00           C  
ATOM      7  CD1 LEU A   1       8.258   5.179 -11.297  1.00  0.00           C  
ATOM      8  CD2 LEU A   1       7.222   3.118 -10.347  1.00  0.00           C  
ATOM      9  CN  LEU A   1       5.452   6.994  -8.021  1.00  0.00           C  
ATOM     10  HA  LEU A   1       6.545   3.792  -7.605  1.00  0.00           H  
ATOM     11 1HB  LEU A   1       7.990   6.139  -8.931  1.00  0.00           H  
ATOM     12 2HB  LEU A   1       8.637   4.538  -8.642  1.00  0.00           H  
ATOM     13  HG  LEU A   1       6.297   5.043 -10.509  1.00  0.00           H  
ATOM     14 1HD1 LEU A   1       7.950   4.876 -12.297  1.00  0.00           H  
ATOM     15 2HD1 LEU A   1       8.275   6.268 -11.238  1.00  0.00           H  
ATOM     16 3HD1 LEU A   1       9.252   4.788 -11.089  1.00  0.00           H  
ATOM     17 1HD2 LEU A   1       6.911   2.813 -11.345  1.00  0.00           H  
ATOM     18 2HD2 LEU A   1       8.205   2.705 -10.131  1.00  0.00           H  
ATOM     19 3HD2 LEU A   1       6.505   2.739  -9.625  1.00  0.00           H  
ATOM     20 1HN  LEU A   1       5.561   7.416  -7.029  1.00  0.00           H  
ATOM     21 2HN  LEU A   1       6.261   7.359  -8.638  1.00  0.00           H  
ATOM     22 3HN  LEU A   1       4.511   7.321  -8.443  1.00  0.00           H  
ATOM     23  N   DVA A   2       6.533   5.331  -5.365  1.00  0.00           N  
ATOM     24  CA  DVA A   2       6.979   5.787  -4.063  1.00  0.00           C  
ATOM     25  C   DVA A   2       6.401   7.173  -3.785  1.00  0.00           C  
ATOM     26  O   DVA A   2       7.134   8.110  -3.468  1.00  0.00           O  
ATOM     27  CB  DVA A   2       6.517   4.807  -2.962  1.00  0.00           C  
ATOM     28  CG1 DVA A   2       6.968   5.314  -1.578  1.00  0.00           C  
ATOM     29  CG2 DVA A   2       7.049   3.420  -3.259  1.00  0.00           C  
ATOM     30  H   DVA A   2       5.571   5.008  -5.461  1.00  0.00           H  
ATOM     31  HA  DVA A   2       8.067   5.848  -4.060  1.00  0.00           H  
ATOM     32  HB  DVA A   2       5.425   4.773  -2.952  1.00  0.00           H  
ATOM     33 1HG1 DVA A   2       6.628   4.628  -0.814  1.00  0.00           H  
ATOM     34 2HG1 DVA A   2       6.550   6.303  -1.380  1.00  0.00           H  
ATOM     35 3HG1 DVA A   2       8.055   5.372  -1.551  1.00  0.00           H  
ATOM     36 1HG2 DVA A   2       6.705   2.727  -2.492  1.00  0.00           H  
ATOM     37 2HG2 DVA A   2       8.138   3.445  -3.269  1.00  0.00           H  
ATOM     38 3HG2 DVA A   2       6.686   3.090  -4.232  1.00  0.00           H  
ATOM     39  N   LEU A   3       5.079   7.279  -3.863  1.00  0.00           N  
ATOM     40  CA  LEU A   3       4.395   8.535  -3.594  1.00  0.00           C  
ATOM     41  C   LEU A   3       4.503   8.897  -2.106  1.00  0.00           C  
ATOM     42  O   LEU A   3       4.633   7.998  -1.271  1.00  0.00           O  
ATOM     43  CB  LEU A   3       2.912   8.396  -3.967  1.00  0.00           C  
ATOM     44  CG  LEU A   3       2.599   8.119  -5.417  1.00  0.00           C  
ATOM     45  CD1 LEU A   3       1.135   7.766  -5.546  1.00  0.00           C  
ATOM     46  CD2 LEU A   3       2.934   9.322  -6.283  1.00  0.00           C  
ATOM     47  H   LEU A   3       4.547   6.459  -4.161  1.00  0.00           H  
ATOM     48  HA  LEU A   3       4.898   9.274  -4.199  1.00  0.00           H  
ATOM     49 1HB  LEU A   3       2.514   7.588  -3.411  1.00  0.00           H  
ATOM     50 2HB  LEU A   3       2.375   9.290  -3.668  1.00  0.00           H  
ATOM     51  HG  LEU A   3       3.166   7.287  -5.730  1.00  0.00           H  
ATOM     52 1HD1 LEU A   3       0.906   7.537  -6.586  1.00  0.00           H  
ATOM     53 2HD1 LEU A   3       0.917   6.891  -4.929  1.00  0.00           H  
ATOM     54 3HD1 LEU A   3       0.524   8.603  -5.216  1.00  0.00           H  
ATOM     55 1HD2 LEU A   3       2.699   9.091  -7.322  1.00  0.00           H  
ATOM     56 2HD2 LEU A   3       2.343  10.180  -5.961  1.00  0.00           H  
ATOM     57 3HD2 LEU A   3       3.988   9.565  -6.208  1.00  0.00           H  
ATOM     58  N   LEU A   4       4.467  10.196  -1.730  1.00  0.00           N  
ATOM     59  CA  LEU A   4       4.535  10.482  -0.294  1.00  0.00           C  
ATOM     60  C   LEU A   4       3.280   9.913   0.378  1.00  0.00           C  
ATOM     61  O   LEU A   4       2.184  10.284  -0.042  1.00  0.00           O  
ATOM     62  CB  LEU A   4       4.633  11.992   0.019  1.00  0.00           C  
ATOM     63  CG  LEU A   4       4.809  12.372   1.494  1.00  0.00           C  
ATOM     64  CD1 LEU A   4       6.225  12.086   1.954  1.00  0.00           C  
ATOM     65  CD2 LEU A   4       4.471  13.831   1.660  1.00  0.00           C  
ATOM     66  CN  LEU A   4       4.194  11.317  -2.648  1.00  0.00           C  
ATOM     67  HA  LEU A   4       5.435  10.023   0.079  1.00  0.00           H  
ATOM     68 1HB  LEU A   4       5.483  12.418  -0.506  1.00  0.00           H  
ATOM     69 2HB  LEU A   4       3.725  12.492  -0.293  1.00  0.00           H  
ATOM     70  HG  LEU A   4       4.152  11.779   2.098  1.00  0.00           H  
ATOM     71 1HD1 LEU A   4       6.319  12.358   3.006  1.00  0.00           H  
ATOM     72 2HD1 LEU A   4       6.462  11.042   1.840  1.00  0.00           H  
ATOM     73 3HD1 LEU A   4       6.923  12.674   1.362  1.00  0.00           H  
ATOM     74 1HD2 LEU A   4       4.578  14.113   2.708  1.00  0.00           H  
ATOM     75 2HD2 LEU A   4       5.142  14.434   1.051  1.00  0.00           H  
ATOM     76 3HD2 LEU A   4       3.442  14.000   1.344  1.00  0.00           H  
ATOM     77 1HN  LEU A   4       5.006  12.032  -2.671  1.00  0.00           H  
ATOM     78 2HN  LEU A   4       4.011  11.018  -3.656  1.00  0.00           H  
ATOM     79 3HN  LEU A   4       3.293  11.812  -2.314  1.00  0.00           H  
ATOM     80  N   DPH A   5       3.388   9.031   1.390  1.00  0.00           N  
ATOM     81  CA  DPH A   5       2.154   8.524   2.009  1.00  0.00           C  
ATOM     82  C   DPH A   5       1.889   7.053   1.696  1.00  0.00           C  
ATOM     83  O   DPH A   5       1.143   6.384   2.410  1.00  0.00           O  
ATOM     84  CB  DPH A   5       2.205   8.744   3.527  1.00  0.00           C  
ATOM     85  CG  DPH A   5       2.311  10.203   3.929  1.00  0.00           C  
ATOM     86  CD1 DPH A   5       1.680  11.231   3.217  1.00  0.00           C  
ATOM     87  CD2 DPH A   5       3.082  10.550   5.020  1.00  0.00           C  
ATOM     88  CE1 DPH A   5       1.818  12.536   3.607  1.00  0.00           C  
ATOM     89  CE2 DPH A   5       3.218  11.862   5.401  1.00  0.00           C  
ATOM     90  CZ  DPH A   5       2.585  12.853   4.696  1.00  0.00           C  
ATOM     91  CN  DPH A   5       4.671   8.510   1.863  1.00  0.00           C  
ATOM     92  HA  DPH A   5       1.309   9.069   1.600  1.00  0.00           H  
ATOM     93 1HB  DPH A   5       3.009   8.194   3.994  1.00  0.00           H  
ATOM     94 2HB  DPH A   5       1.281   8.357   3.960  1.00  0.00           H  
ATOM     95  HD1 DPH A   5       1.070  11.017   2.347  1.00  0.00           H  
ATOM     96  HD2 DPH A   5       3.591   9.768   5.584  1.00  0.00           H  
ATOM     97  HE1 DPH A   5       1.318  13.323   3.044  1.00  0.00           H  
ATOM     98  HE2 DPH A   5       3.831  12.119   6.266  1.00  0.00           H  
ATOM     99  HZ  DPH A   5       2.694  13.892   5.000  1.00  0.00           H  
ATOM    100 1HN  DPH A   5       5.318   8.173   1.062  1.00  0.00           H  
ATOM    101 2HN  DPH A   5       4.516   7.660   2.500  1.00  0.00           H  
ATOM    102 3HN  DPH A   5       5.167   9.275   2.441  1.00  0.00           H  
ATOM    103  N   DVA A   6       2.512   6.554   0.638  1.00  0.00           N  
ATOM    104  CA  DVA A   6       2.327   5.184   0.205  1.00  0.00           C  
ATOM    105  C   DVA A   6       1.566   5.190  -1.113  1.00  0.00           C  
ATOM    106  O   DVA A   6       2.049   5.776  -2.067  1.00  0.00           O  
ATOM    107  CB  DVA A   6       3.695   4.513   0.017  1.00  0.00           C  
ATOM    108  CG1 DVA A   6       3.539   3.106  -0.502  1.00  0.00           C  
ATOM    109  CG2 DVA A   6       4.422   4.490   1.346  1.00  0.00           C  
ATOM    110  H   DVA A   6       3.140   7.150   0.084  1.00  0.00           H  
ATOM    111  HA  DVA A   6       1.786   4.656   0.980  1.00  0.00           H  
ATOM    112  HB  DVA A   6       4.263   5.081  -0.713  1.00  0.00           H  
ATOM    113 1HG1 DVA A   6       4.521   2.658  -0.641  1.00  0.00           H  
ATOM    114 2HG1 DVA A   6       3.031   3.141  -1.440  1.00  0.00           H  
ATOM    115 3HG1 DVA A   6       2.966   2.511   0.205  1.00  0.00           H  
ATOM    116 1HG2 DVA A   6       5.397   4.028   1.222  1.00  0.00           H  
ATOM    117 2HG2 DVA A   6       3.838   3.922   2.067  1.00  0.00           H  
ATOM    118 3HG2 DVA A   6       4.550   5.494   1.706  1.00  0.00           H  
ATOM    119  N   DPR A   7       0.388   4.553  -1.246  1.00  0.00           N  
ATOM    120  CA  DPR A   7      -0.453   4.592  -2.448  1.00  0.00           C  
ATOM    121  C   DPR A   7       0.079   3.702  -3.573  1.00  0.00           C  
ATOM    122  O   DPR A   7      -0.596   2.788  -4.045  1.00  0.00           O  
ATOM    123  CB  DPR A   7      -1.787   4.073  -1.904  1.00  0.00           C  
ATOM    124  CG  DPR A   7      -1.384   3.090  -0.819  1.00  0.00           C  
ATOM    125  CD  DPR A   7      -0.159   3.730  -0.153  1.00  0.00           C  
ATOM    126  HA  DPR A   7      -0.544   5.632  -2.792  1.00  0.00           H  
ATOM    127 1HB  DPR A   7      -2.372   3.605  -2.711  1.00  0.00           H  
ATOM    128 2HB  DPR A   7      -2.389   4.911  -1.521  1.00  0.00           H  
ATOM    129 1HG  DPR A   7      -1.158   2.110  -1.273  1.00  0.00           H  
ATOM    130 2HG  DPR A   7      -2.219   2.931  -0.120  1.00  0.00           H  
ATOM    131 1HD  DPR A   7       0.546   2.945   0.148  1.00  0.00           H  
ATOM    132 2HD  DPR A   7      -0.477   4.367   0.694  1.00  0.00           H  
ATOM    133  N   DVA A   8       1.315   3.976  -3.945  1.00  0.00           N  
ATOM    134  CA  DVA A   8       2.074   3.310  -4.973  1.00  0.00           C  
ATOM    135  C   DVA A   8       2.785   4.318  -5.859  1.00  0.00           C  
ATOM    136  O   DVA A   8       3.752   4.927  -5.387  1.00  0.00           O  
ATOM    137  CB  DVA A   8       3.128   2.379  -4.340  1.00  0.00           C  
ATOM    138  CG1 DVA A   8       3.966   1.710  -5.420  1.00  0.00           C  
ATOM    139  CG2 DVA A   8       2.419   1.306  -3.518  1.00  0.00           C  
ATOM    140  H   DVA A   8       1.745   4.764  -3.476  1.00  0.00           H  
ATOM    141  HA  DVA A   8       1.400   2.680  -5.542  1.00  0.00           H  
ATOM    142  HB  DVA A   8       3.792   2.959  -3.706  1.00  0.00           H  
ATOM    143 1HG1 DVA A   8       4.698   1.057  -4.950  1.00  0.00           H  
ATOM    144 2HG1 DVA A   8       4.492   2.456  -6.016  1.00  0.00           H  
ATOM    145 3HG1 DVA A   8       3.320   1.123  -6.071  1.00  0.00           H  
ATOM    146 1HG2 DVA A   8       3.160   0.648  -3.070  1.00  0.00           H  
ATOM    147 2HG2 DVA A   8       1.765   0.730  -4.170  1.00  0.00           H  
ATOM    148 3HG2 DVA A   8       1.824   1.749  -2.734  1.00  0.00           H  
ATOM    149  N   DPR A   9       2.356   4.526  -7.115  1.00  0.00           N  
ATOM    150  CA  DPR A   9       3.007   5.378  -8.083  1.00  0.00           C  
ATOM    151  C   DPR A   9       4.392   4.779  -8.198  1.00  0.00           C  
ATOM    152  O   DPR A   9       4.543   3.590  -8.479  1.00  0.00           O  
ATOM    153  CB  DPR A   9       2.165   5.191  -9.345  1.00  0.00           C  
ATOM    154  CG  DPR A   9       0.808   4.750  -8.822  1.00  0.00           C  
ATOM    155  CD  DPR A   9       1.121   3.899  -7.602  1.00  0.00           C  
ATOM    156  HA  DPR A   9       2.981   6.407  -7.736  1.00  0.00           H  
ATOM    157 1HB  DPR A   9       2.634   4.446 -10.008  1.00  0.00           H  
ATOM    158 2HB  DPR A   9       2.116   6.136  -9.905  1.00  0.00           H  
ATOM    159 1HG  DPR A   9       0.264   4.192  -9.602  1.00  0.00           H  
ATOM    160 2HG  DPR A   9       0.195   5.630  -8.575  1.00  0.00           H  
ATOM    161 1HD  DPR A   9       1.314   2.856  -7.907  1.00  0.00           H  
ATOM    162 2HD  DPR A   9       0.297   3.992  -6.872  1.00  0.00           H  
TER                                                                             
CONECT    1    2    9  151                                                      
CONECT    2    1    3    5   10                                                 
CONECT    3    2    4   23                                                      
CONECT    4    3                                                                
CONECT    5    2    6   11   12                                                 
CONECT    6    5    7    8   13                                                 
CONECT    7    6   14   15   16                                                 
CONECT    8    6   17   18   19                                                 
CONECT    9    1   20   21   22                                                 
CONECT   10    2                                                                
CONECT   11    5                                                                
CONECT   12    5                                                                
CONECT   13    6                                                                
CONECT   14    7                                                                
CONECT   15    7                                                                
CONECT   16    7                                                                
CONECT   17    8                                                                
CONECT   18    8                                                                
CONECT   19    8                                                                
CONECT   20    9                                                                
CONECT   21    9                                                                
CONECT   22    9                                                                
CONECT   23    3   24   30                                                      
CONECT   24   23   25   27   31                                                 
CONECT   25   24   26   39                                                      
CONECT   26   25                                                                
CONECT   27   24   28   29   32                                                 
CONECT   28   27   33   34   35                                                 
CONECT   29   27   36   37   38                                                 
CONECT   30   23                                                                
CONECT   31   24                                                                
CONECT   32   27                                                                
CONECT   33   28                                                                
CONECT   34   28                                                                
CONECT   35   28                                                                
CONECT   36   29                                                                
CONECT   37   29                                                                
CONECT   38   29                                                                
CONECT   39   25                                                                
CONECT   41   58                                                                
CONECT   58   41   59   66                                                      
CONECT   59   58   60   62   67                                                 
CONECT   60   59   61   80                                                      
CONECT   61   60                                                                
CONECT   62   59   63   68   69                                                 
CONECT   63   62   64   65   70                                                 
CONECT   64   63   71   72   73                                                 
CONECT   65   63   74   75   76                                                 
CONECT   66   58   77   78   79                                                 
CONECT   67   59                                                                
CONECT   68   62                                                                
CONECT   69   62                                                                
CONECT   70   63                                                                
CONECT   71   64                                                                
CONECT   72   64                                                                
CONECT   73   64                                                                
CONECT   74   65                                                                
CONECT   75   65                                                                
CONECT   76   65                                                                
CONECT   77   66                                                                
CONECT   78   66                                                                
CONECT   79   66                                                                
CONECT   80   60   81   91                                                      
CONECT   81   80   82   84   92                                                 
CONECT   82   81   83  103                                                      
CONECT   83   82                                                                
CONECT   84   81   85   93   94                                                 
CONECT   85   84   86   87                                                      
CONECT   86   85   88   95                                                      
CONECT   87   85   89   96                                                      
CONECT   88   86   90   97                                                      
CONECT   89   87   90   98                                                      
CONECT   90   88   89   99                                                      
CONECT   91   80  100  101  102                                                 
CONECT   92   81                                                                
CONECT   93   84                                                                
CONECT   94   84                                                                
CONECT   95   86                                                                
CONECT   96   87                                                                
CONECT   97   88                                                                
CONECT   98   89                                                                
CONECT   99   90                                                                
CONECT  100   91                                                                
CONECT  101   91                                                                
CONECT  102   91                                                                
CONECT  103   82  104  110                                                      
CONECT  104  103  105  107  111                                                 
CONECT  105  104  106  119                                                      
CONECT  106  105                                                                
CONECT  107  104  108  109  112                                                 
CONECT  108  107  113  114  115                                                 
CONECT  109  107  116  117  118                                                 
CONECT  110  103                                                                
CONECT  111  104                                                                
CONECT  112  107                                                                
CONECT  113  108                                                                
CONECT  114  108                                                                
CONECT  115  108                                                                
CONECT  116  109                                                                
CONECT  117  109                                                                
CONECT  118  109                                                                
CONECT  119  105  120  125                                                      
CONECT  120  119  121  123  126                                                 
CONECT  121  120  122  133                                                      
CONECT  122  121                                                                
CONECT  123  120  124  127  128                                                 
CONECT  124  123  125  129  130                                                 
CONECT  125  119  124  131  132                                                 
CONECT  126  120                                                                
CONECT  127  123                                                                
CONECT  128  123                                                                
CONECT  129  124                                                                
CONECT  130  124                                                                
CONECT  131  125                                                                
CONECT  132  125                                                                
CONECT  133  121  134  140                                                      
CONECT  134  133  135  137  141                                                 
CONECT  135  134  136  149                                                      
CONECT  136  135                                                                
CONECT  137  134  138  139  142                                                 
CONECT  138  137  143  144  145                                                 
CONECT  139  137  146  147  148                                                 
CONECT  140  133                                                                
CONECT  141  134                                                                
CONECT  142  137                                                                
CONECT  143  138                                                                
CONECT  144  138                                                                
CONECT  145  138                                                                
CONECT  146  139                                                                
CONECT  147  139                                                                
CONECT  148  139                                                                
CONECT  149  135  150  155                                                      
CONECT  150  149  151  153  156                                                 
CONECT  151    1  150  152                                                      
CONECT  152  151                                                                
CONECT  153  150  154  157  158                                                 
CONECT  154  153  155  159  160                                                 
CONECT  155  149  154  161  162                                                 
CONECT  156  150                                                                
CONECT  157  153                                                                
CONECT  158  153                                                                
CONECT  159  154                                                                
CONECT  160  154                                                                
CONECT  161  155                                                                
CONECT  162  155                                                                
# All scores below are weighted scores, not raw scores.
#BEGIN_POSE_ENERGIES_TABLE 9v3final_69result_0007_0001_0001.pdb
label fa_atr fa_rep fa_sol fa_intra_atr_xover4 fa_intra_rep_xover4 fa_intra_sol_xover4 lk_ball lk_ball_iso lk_ball_bridge lk_ball_bridge_uncpl fa_elec fa_intra_elec hbond_sr_bb hbond_lr_bb hbond_bb_sc hbond_sc dslf_fa13 omega fa_dun_dev fa_dun_rot fa_dun_semi p_aa_pp hxl_tors ref rama_prepro cart_bonded gen_bonded gen_bonded_improper total
weights 1 0.55 1 1 0.55 1 0.92 -0.38 -0.33 -0.33 1 1 1 1 1 1 1.25 0.48 0.69 0.76 0.78 0.61 1 1 0.5 0.5 1 1 NA
pose -36.6022 7.76806 10.3597 -4.91415 2.68607 -0.45752 10.4639 -9.42425 -0.00054 -0.01053 -8.25798 2.63386 -2.25798 -2.10353 0 0 0 0.16857 0.83957 1.68481 0 -2.97756 0 2.56116 2.89946 8.19819 15.3603 0.0081 -1.3744
LEU:N_Methylation:protein_cutpoint_upper_1 -2.86938 0.92084 0.28765 -1.0319 0.5326 -0.33094 0.55752 -0.63582 -0 -0 0.12945 0.98962 0 0 0 0 0 0.01448 0.1381 0.00146 0 0.22259 0 0.18072 0.3837 0.86959 3.70018 0 4.06045
DVAL_2 -4.12931 0.24338 1.3518 -0.28483 0.18215 0.06068 1.55444 -1.18893 -0 -0 -1.27197 -0.24475 0 0 0 0 0 0.00498 0.05512 0.12029 0 -0.5307 0 1.9342 0.3499 0.17875 0.00241 0 -1.61237
LEU_3 -6.19757 1.0608 3.02139 -0.47322 0.22577 0.08241 2.23063 -1.97321 -0.00027 -0.00526 -1.49499 0.41974 0 0 0 0 0 -0.00463 0.14943 0.34158 0 -0.01481 0 0.18072 -0.13913 0.58718 2.58758 0.0014 0.58555
LEU:N_Methylation_4 -3.50288 1.13295 -0.12221 -1.00529 0.67243 -0.15368 0.31587 -0.53711 -0 -0 0.23594 0.9182 0 0 0 0 0 -0.03561 0.15306 0.41933 0 -0.17234 0 0.18072 -0.01945 1.1069 2.6212 0.00167 2.2097
DPHE:N_Methylation_5 -3.90713 0.86385 -0.57778 -1.2251 0.59358 -0.47498 0.46024 -0.49899 -0 -0 -0.46935 1.22776 0 0 0 0 0 -0.0473 0.19938 0.01666 0 -0.22388 0 1.0402 0.67101 0.80847 1.00809 0.00027 -0.53499
DVAL_6 -5.06378 1.04642 2.27949 -0.28529 0.19452 0.06393 2.16135 -1.66101 -0 -0 -1.81911 -0.32553 0 0 0 0 0 0.02033 0.02409 0.19423 0 -0.68067 0 1.9342 0.29317 1.0472 0.0519 0.00236 -0.5222
DPRO_7 -2.10852 0.33209 0.27903 -0.17011 0.05508 0.11481 0.09909 -0.32517 -0 -0 -0.15206 0.13564 0 0 0 0 0 9e-05 0.00171 0.19907 0 -0.96376 0 -2.4119 0.24571 1.15597 0.92391 0.00236 -2.58697
DVAL_8 -5.65877 0.87438 3.09774 -0.28942 0.22067 0.07421 2.62474 -1.99561 -0.00027 -0.00526 -3.44819 -0.61264 0 0 0 0 0 0.25694 0.05314 0.18601 0 -0.17049 0 1.9342 0.67981 0.9764 0.05725 2e-05 -1.14517
DPRO:protein_cutpoint_lower_9 -3.16487 1.29335 0.7426 -0.14898 0.00927 0.10604 0.46004 -0.6084 -0 -0 0.0323 0.12583 0 0 0 0 0 -0.0407 0.06554 0.20617 0 -0.4435 0 -2.4119 0.43474 1.46772 4.40783 2e-05 2.5331
#END_POSE_ENERGIES_TABLE 9v3final_69result_0007_0001_0001.pdb
