# Supplementary material for: Accurate de novo design of membrane-traversing macrocycles
Source: Cell. 2022 Sep 15;185(19):3520–3532.e26. doi: 10.1016/j.cell.2022.07.019 (PMC9490236; doi:10.1016/j.cell.2022.07.019)
Supplement: Data S2. Amino acid sequences and computational models, related to Figures 1 and 3 [file mmc6.zip › Supplemental_Data_File_2/design_models/9-mers/D9.12.pdb]

HEADER                                            10-FEB-20   XXXX              
EXPDTA    THEORETICAL MODEL                                                     
REMARK 220                                                                      
REMARK 220 EXPERIMENTAL DETAILS                                                 
REMARK 220  EXPERIMENT TYPE                : THEORETICAL MODELLING              
REMARK 220  DATE OF DATA COLLECTION        : 10-FEB-20                          
REMARK 220                                                                      
REMARK 220 REMARK: MODEL GENERATED BY ROSETTA                                   
REMARK 220  VERSION 2019.50.post.dev+96.master.4bb7883abb1                      
LINK         N   PRO A   1                 C   ILE A   9                  1.33  
ATOM      1  N   PRO A   1     -11.192   9.820   4.052  1.00  0.00           N  
ATOM      2  CA  PRO A   1     -11.424   8.586   3.350  1.00  0.00           C  
ATOM      3  C   PRO A   1     -10.795   8.710   1.967  1.00  0.00           C  
ATOM      4  O   PRO A   1     -10.622   9.813   1.450  1.00  0.00           O  
ATOM      5  CB  PRO A   1     -12.958   8.495   3.282  1.00  0.00           C  
ATOM      6  CG  PRO A   1     -13.439   9.340   4.438  1.00  0.00           C  
ATOM      7  CD  PRO A   1     -12.421  10.467   4.564  1.00  0.00           C  
ATOM      8  HA  PRO A   1     -10.978   7.779   3.949  1.00  0.00           H  
ATOM      9 1HB  PRO A   1     -13.316   8.859   2.306  1.00  0.00           H  
ATOM     10 2HB  PRO A   1     -13.290   7.452   3.375  1.00  0.00           H  
ATOM     11 1HG  PRO A   1     -14.459   9.709   4.239  1.00  0.00           H  
ATOM     12 2HG  PRO A   1     -13.497   8.731   5.352  1.00  0.00           H  
ATOM     13 1HD  PRO A   1     -12.697  11.348   3.961  1.00  0.00           H  
ATOM     14 2HD  PRO A   1     -12.349  10.680   5.649  1.00  0.00           H  
ATOM     15  N   DPR A   2     -10.432   7.606   1.322  1.00  0.00           N  
ATOM     16  CA  DPR A   2      -9.859   7.514  -0.016  1.00  0.00           C  
ATOM     17  C   DPR A   2      -8.560   8.315  -0.229  1.00  0.00           C  
ATOM     18  O   DPR A   2      -8.117   8.438  -1.371  1.00  0.00           O  
ATOM     19  CB  DPR A   2      -9.539   6.013  -0.110  1.00  0.00           C  
ATOM     20  CG  DPR A   2     -10.472   5.340   0.848  1.00  0.00           C  
ATOM     21  CD  DPR A   2     -10.604   6.295   1.988  1.00  0.00           C  
ATOM     22  HA  DPR A   2     -10.617   7.806  -0.758  1.00  0.00           H  
ATOM     23 1HB  DPR A   2      -8.478   5.847   0.142  1.00  0.00           H  
ATOM     24 2HB  DPR A   2      -9.673   5.668  -1.147  1.00  0.00           H  
ATOM     25 1HG  DPR A   2     -10.059   4.366   1.155  1.00  0.00           H  
ATOM     26 2HG  DPR A   2     -11.434   5.133   0.353  1.00  0.00           H  
ATOM     27 1HD  DPR A   2      -9.815   6.134   2.742  1.00  0.00           H  
ATOM     28 2HD  DPR A   2     -11.607   6.172   2.399  1.00  0.00           H  
ATOM     29  N   VAL A   3      -7.901   8.794   0.837  1.00  0.00           N  
ATOM     30  CA  VAL A   3      -6.649   9.511   0.642  1.00  0.00           C  
ATOM     31  C   VAL A   3      -5.522   8.745   1.328  1.00  0.00           C  
ATOM     32  O   VAL A   3      -5.569   8.555   2.550  1.00  0.00           O  
ATOM     33  CB  VAL A   3      -6.756  10.936   1.204  1.00  0.00           C  
ATOM     34  CG1 VAL A   3      -5.441  11.678   1.064  1.00  0.00           C  
ATOM     35  CG2 VAL A   3      -7.810  11.671   0.436  1.00  0.00           C  
ATOM     36  H   VAL A   3      -8.272   8.721   1.793  1.00  0.00           H  
ATOM     37  HA  VAL A   3      -6.479   9.621  -0.418  1.00  0.00           H  
ATOM     38  HB  VAL A   3      -7.019  10.891   2.264  1.00  0.00           H  
ATOM     39 1HG1 VAL A   3      -5.553  12.682   1.468  1.00  0.00           H  
ATOM     40 2HG1 VAL A   3      -4.665  11.159   1.615  1.00  0.00           H  
ATOM     41 3HG1 VAL A   3      -5.160  11.736   0.014  1.00  0.00           H  
ATOM     42 1HG2 VAL A   3      -7.895  12.678   0.817  1.00  0.00           H  
ATOM     43 2HG2 VAL A   3      -7.534  11.704  -0.615  1.00  0.00           H  
ATOM     44 3HG2 VAL A   3      -8.762  11.160   0.538  1.00  0.00           H  
ATOM     45  N   PRO A   4      -4.487   8.286   0.599  1.00  0.00           N  
ATOM     46  CA  PRO A   4      -3.422   7.534   1.194  1.00  0.00           C  
ATOM     47  C   PRO A   4      -2.764   8.406   2.244  1.00  0.00           C  
ATOM     48  O   PRO A   4      -2.772   9.623   2.100  1.00  0.00           O  
ATOM     49  CB  PRO A   4      -2.476   7.267   0.009  1.00  0.00           C  
ATOM     50  CG  PRO A   4      -3.356   7.395  -1.219  1.00  0.00           C  
ATOM     51  CD  PRO A   4      -4.394   8.455  -0.861  1.00  0.00           C  
ATOM     52  HA  PRO A   4      -3.856   6.614   1.606  1.00  0.00           H  
ATOM     53 1HB  PRO A   4      -1.645   7.991   0.017  1.00  0.00           H  
ATOM     54 2HB  PRO A   4      -2.028   6.268   0.088  1.00  0.00           H  
ATOM     55 1HG  PRO A   4      -2.746   7.679  -2.092  1.00  0.00           H  
ATOM     56 2HG  PRO A   4      -3.815   6.424  -1.459  1.00  0.00           H  
ATOM     57 1HD  PRO A   4      -4.075   9.474  -1.126  1.00  0.00           H  
ATOM     58 2HD  PRO A   4      -5.326   8.148  -1.367  1.00  0.00           H  
ATOM     59  N   DPR A   5      -2.124   7.818   3.251  1.00  0.00           N  
ATOM     60  CA  DPR A   5      -1.388   8.456   4.330  1.00  0.00           C  
ATOM     61  C   DPR A   5      -2.190   9.481   5.145  1.00  0.00           C  
ATOM     62  O   DPR A   5      -1.591  10.180   5.963  1.00  0.00           O  
ATOM     63  CB  DPR A   5      -1.046   7.253   5.228  1.00  0.00           C  
ATOM     64  CG  DPR A   5      -1.045   6.064   4.323  1.00  0.00           C  
ATOM     65  CD  DPR A   5      -2.129   6.335   3.333  1.00  0.00           C  
ATOM     66  HA  DPR A   5      -0.477   8.920   3.924  1.00  0.00           H  
ATOM     67 1HB  DPR A   5      -1.792   7.170   6.033  1.00  0.00           H  
ATOM     68 2HB  DPR A   5      -0.073   7.418   5.715  1.00  0.00           H  
ATOM     69 1HG  DPR A   5      -1.219   5.145   4.906  1.00  0.00           H  
ATOM     70 2HG  DPR A   5      -0.057   5.954   3.849  1.00  0.00           H  
ATOM     71 1HD  DPR A   5      -3.101   5.961   3.695  1.00  0.00           H  
ATOM     72 2HD  DPR A   5      -1.828   5.873   2.391  1.00  0.00           H  
ATOM     73  N   VAL A   6      -3.526   9.548   5.006  1.00  0.00           N  
ATOM     74  CA  VAL A   6      -4.243  10.509   5.826  1.00  0.00           C  
ATOM     75  C   VAL A   6      -5.433   9.841   6.524  1.00  0.00           C  
ATOM     76  O   VAL A   6      -6.510   9.856   5.927  1.00  0.00           O  
ATOM     77  CB  VAL A   6      -4.780  11.676   4.972  1.00  0.00           C  
ATOM     78  CG1 VAL A   6      -5.488  12.708   5.866  1.00  0.00           C  
ATOM     79  CG2 VAL A   6      -3.644  12.332   4.237  1.00  0.00           C  
ATOM     80  H   VAL A   6      -4.052   8.988   4.321  1.00  0.00           H  
ATOM     81  HA  VAL A   6      -3.556  10.949   6.541  1.00  0.00           H  
ATOM     82  HB  VAL A   6      -5.509  11.294   4.251  1.00  0.00           H  
ATOM     83 1HG1 VAL A   6      -5.848  13.507   5.256  1.00  0.00           H  
ATOM     84 2HG1 VAL A   6      -6.327  12.262   6.385  1.00  0.00           H  
ATOM     85 3HG1 VAL A   6      -4.781  13.103   6.592  1.00  0.00           H  
ATOM     86 1HG2 VAL A   6      -4.028  13.151   3.634  1.00  0.00           H  
ATOM     87 2HG2 VAL A   6      -2.920  12.714   4.955  1.00  0.00           H  
ATOM     88 3HG2 VAL A   6      -3.157  11.614   3.587  1.00  0.00           H  
ATOM     89  N   DAL A   7      -5.293   9.262   7.792  1.00  0.00           N  
ATOM     90  CA  DAL A   7      -6.461   8.573   8.456  1.00  0.00           C  
ATOM     91  C   DAL A   7      -7.768   9.465   8.465  1.00  0.00           C  
ATOM     92  O   DAL A   7      -8.852   8.953   8.138  1.00  0.00           O  
ATOM     93  CB  DAL A   7      -6.692   7.198   7.786  1.00  0.00           C  
ATOM     94  CN  DAL A   7      -3.948   9.131   8.459  1.00  0.00           C  
ATOM     95  HA  DAL A   7      -6.216   8.377   9.509  1.00  0.00           H  
ATOM     96 1HB  DAL A   7      -7.506   6.666   8.286  1.00  0.00           H  
ATOM     97 2HB  DAL A   7      -5.785   6.594   7.851  1.00  0.00           H  
ATOM     98 3HB  DAL A   7      -6.955   7.330   6.728  1.00  0.00           H  
ATOM     99 1HN  DAL A   7      -3.978   8.642   9.428  1.00  0.00           H  
ATOM    100 2HN  DAL A   7      -3.281   8.552   7.832  1.00  0.00           H  
ATOM    101 3HN  DAL A   7      -3.512  10.112   8.605  1.00  0.00           H  
ATOM    102  N   DAL A   8      -7.695  10.821   8.840  1.00  0.00           N  
ATOM    103  CA  DAL A   8      -8.910  11.716   8.859  1.00  0.00           C  
ATOM    104  C   DAL A   8      -9.675  11.908   7.508  1.00  0.00           C  
ATOM    105  O   DAL A   8     -10.714  12.594   7.536  1.00  0.00           O  
ATOM    106  CB  DAL A   8      -9.893  11.215   9.954  1.00  0.00           C  
ATOM    107  CN  DAL A   8      -6.440  11.450   9.404  1.00  0.00           C  
ATOM    108  HA  DAL A   8      -8.603  12.729   9.152  1.00  0.00           H  
ATOM    109 1HB  DAL A   8     -10.748  11.894  10.043  1.00  0.00           H  
ATOM    110 2HB  DAL A   8      -9.383  11.174  10.919  1.00  0.00           H  
ATOM    111 3HB  DAL A   8     -10.271  10.217   9.718  1.00  0.00           H  
ATOM    112 1HN  DAL A   8      -6.618  12.331  10.012  1.00  0.00           H  
ATOM    113 2HN  DAL A   8      -5.914  10.756  10.044  1.00  0.00           H  
ATOM    114 3HN  DAL A   8      -5.784  11.739   8.599  1.00  0.00           H  
ATOM    115  N   ILE A   9      -9.166  11.427   6.326  1.00  0.00           N  
ATOM    116  CA  ILE A   9      -9.864  11.622   5.031  1.00  0.00           C  
ATOM    117  C   ILE A   9      -9.965  10.284   4.262  1.00  0.00           C  
ATOM    118  O   ILE A   9      -8.952   9.700   3.877  1.00  0.00           O  
ATOM    119  CB  ILE A   9      -9.139  12.657   4.132  1.00  0.00           C  
ATOM    120  CG1 ILE A   9      -8.994  14.017   4.865  1.00  0.00           C  
ATOM    121  CG2 ILE A   9      -9.970  12.854   2.874  1.00  0.00           C  
ATOM    122  CD1 ILE A   9      -8.163  15.066   4.118  1.00  0.00           C  
ATOM    123  H   ILE A   9      -8.290  10.925   6.342  1.00  0.00           H  
ATOM    124  HA  ILE A   9     -10.841  12.047   5.193  1.00  0.00           H  
ATOM    125  HB  ILE A   9      -8.144  12.296   3.879  1.00  0.00           H  
ATOM    126 1HG1 ILE A   9      -9.984  14.422   5.066  1.00  0.00           H  
ATOM    127 2HG1 ILE A   9      -8.500  13.838   5.814  1.00  0.00           H  
ATOM    128 1HG2 ILE A   9      -9.508  13.560   2.211  1.00  0.00           H  
ATOM    129 2HG2 ILE A   9     -10.073  11.925   2.354  1.00  0.00           H  
ATOM    130 3HG2 ILE A   9     -10.958  13.218   3.146  1.00  0.00           H  
ATOM    131 1HD1 ILE A   9      -8.103  15.966   4.729  1.00  0.00           H  
ATOM    132 2HD1 ILE A   9      -7.165  14.693   3.931  1.00  0.00           H  
ATOM    133 3HD1 ILE A   9      -8.622  15.319   3.175  1.00  0.00           H  
TER                                                                             
CONECT    3   15                                                                
CONECT   15    3   16   21                                                      
CONECT   16   15   17   19   22                                                 
CONECT   17   16   18   29                                                      
CONECT   18   17                                                                
CONECT   19   16   20   23   24                                                 
CONECT   20   19   21   25   26                                                 
CONECT   21   15   20   27   28                                                 
CONECT   22   16                                                                
CONECT   23   19                                                                
CONECT   24   19                                                                
CONECT   25   20                                                                
CONECT   26   20                                                                
CONECT   27   21                                                                
CONECT   28   21                                                                
CONECT   29   17                                                                
CONECT   47   59                                                                
CONECT   59   47   60   65                                                      
CONECT   60   59   61   63   66                                                 
CONECT   61   60   62   73                                                      
CONECT   62   61                                                                
CONECT   63   60   64   67   68                                                 
CONECT   64   63   65   69   70                                                 
CONECT   65   59   64   71   72                                                 
CONECT   66   60                                                                
CONECT   67   63                                                                
CONECT   68   63                                                                
CONECT   69   64                                                                
CONECT   70   64                                                                
CONECT   71   65                                                                
CONECT   72   65                                                                
CONECT   73   61                                                                
CONECT   75   89                                                                
CONECT   89   75   90   94                                                      
CONECT   90   89   91   93   95                                                 
CONECT   91   90   92  102                                                      
CONECT   92   91                                                                
CONECT   93   90   96   97   98                                                 
CONECT   94   89   99  100  101                                                 
CONECT   95   90                                                                
CONECT   96   93                                                                
CONECT   97   93                                                                
CONECT   98   93                                                                
CONECT   99   94                                                                
CONECT  100   94                                                                
CONECT  101   94                                                                
CONECT  102   91  103  107                                                      
CONECT  103  102  104  106  108                                                 
CONECT  104  103  105  115                                                      
CONECT  105  104                                                                
CONECT  106  103  109  110  111                                                 
CONECT  107  102  112  113  114                                                 
CONECT  108  103                                                                
CONECT  109  106                                                                
CONECT  110  106                                                                
CONECT  111  106                                                                
CONECT  112  107                                                                
CONECT  113  107                                                                
CONECT  114  107                                                                
CONECT  115  104                                                                
C6s 0
end_unsatselection_count 0
nme_count 2
nme_count2 2
oversat 0
score 1.982
silent_score 1.982
time 27
total_hbonds -3
