# Supplementary material for: Accurate de novo design of membrane-traversing macrocycles
Source: Cell. 2022 Sep 15;185(19):3520–3532.e26. doi: 10.1016/j.cell.2022.07.019 (PMC9490236; doi:10.1016/j.cell.2022.07.019)
Supplement: Data S2. Amino acid sequences and computational models, related to Figures 1 and 3 [file mmc6.zip › Supplemental_Data_File_2/design_models/9-mers/D9.43.pdb]

ATOM      1  N   DLE A   1       5.471   5.545   1.997  1.00  0.00           N  
ATOM      2  CA  DLE A   1       6.730   4.856   1.732  1.00  0.00           C  
ATOM      3  C   DLE A   1       7.276   5.289   0.383  1.00  0.00           C  
ATOM      4  O   DLE A   1       8.466   5.573   0.246  1.00  0.00           O  
ATOM      5  CB  DLE A   1       7.755   5.155   2.833  1.00  0.00           C  
ATOM      6  CG  DLE A   1       7.373   4.686   4.243  1.00  0.00           C  
ATOM      7  CD1 DLE A   1       8.484   5.049   5.218  1.00  0.00           C  
ATOM      8  CD2 DLE A   1       7.127   3.184   4.229  1.00  0.00           C  
ATOM      9  CN  DLE A   1       5.452   6.994   2.026  1.00  0.00           C  
ATOM     10  HA  DLE A   1       6.556   3.784   1.683  1.00  0.00           H  
ATOM     11 1HB  DLE A   1       7.916   6.231   2.875  1.00  0.00           H  
ATOM     12 2HB  DLE A   1       8.698   4.677   2.569  1.00  0.00           H  
ATOM     13  HG  DLE A   1       6.466   5.199   4.564  1.00  0.00           H  
ATOM     14 1HD1 DLE A   1       8.213   4.716   6.220  1.00  0.00           H  
ATOM     15 2HD1 DLE A   1       8.626   6.130   5.222  1.00  0.00           H  
ATOM     16 3HD1 DLE A   1       9.410   4.563   4.913  1.00  0.00           H  
ATOM     17 1HD2 DLE A   1       6.854   2.851   5.231  1.00  0.00           H  
ATOM     18 2HD2 DLE A   1       8.033   2.670   3.909  1.00  0.00           H  
ATOM     19 3HD2 DLE A   1       6.316   2.955   3.537  1.00  0.00           H  
ATOM     20 1HN  DLE A   1       6.445   7.411   1.908  1.00  0.00           H  
ATOM     21 2HN  DLE A   1       5.046   7.335   2.967  1.00  0.00           H  
ATOM     22 3HN  DLE A   1       4.821   7.348   1.221  1.00  0.00           H  
ATOM     23  N   VAL A   2       6.397   5.339  -0.615  1.00  0.00           N  
ATOM     24  CA  VAL A   2       6.771   5.796  -1.939  1.00  0.00           C  
ATOM     25  C   VAL A   2       6.157   7.171  -2.194  1.00  0.00           C  
ATOM     26  O   VAL A   2       6.857   8.117  -2.554  1.00  0.00           O  
ATOM     27  CB  VAL A   2       6.292   4.799  -3.012  1.00  0.00           C  
ATOM     28  CG1 VAL A   2       6.620   5.317  -4.404  1.00  0.00           C  
ATOM     29  CG2 VAL A   2       6.932   3.439  -2.778  1.00  0.00           C  
ATOM     30  H   VAL A   2       5.425   5.083  -0.448  1.00  0.00           H  
ATOM     31  HA  VAL A   2       7.856   5.874  -1.997  1.00  0.00           H  
ATOM     32  HB  VAL A   2       5.208   4.707  -2.951  1.00  0.00           H  
ATOM     33 1HG1 VAL A   2       6.275   4.601  -5.150  1.00  0.00           H  
ATOM     34 2HG1 VAL A   2       6.123   6.274  -4.563  1.00  0.00           H  
ATOM     35 3HG1 VAL A   2       7.698   5.447  -4.500  1.00  0.00           H  
ATOM     36 1HG2 VAL A   2       6.589   2.740  -3.539  1.00  0.00           H  
ATOM     37 2HG2 VAL A   2       8.017   3.533  -2.833  1.00  0.00           H  
ATOM     38 3HG2 VAL A   2       6.650   3.069  -1.792  1.00  0.00           H  
ATOM     39  N   DLE A   3       4.839   7.257  -2.047  1.00  0.00           N  
ATOM     40  CA  DLE A   3       4.116   8.485  -2.338  1.00  0.00           C  
ATOM     41  C   DLE A   3       4.314   8.890  -3.806  1.00  0.00           C  
ATOM     42  O   DLE A   3       4.553   8.020  -4.648  1.00  0.00           O  
ATOM     43  CB  DLE A   3       2.623   8.304  -2.038  1.00  0.00           C  
ATOM     44  CG  DLE A   3       2.262   8.091  -0.562  1.00  0.00           C  
ATOM     45  CD1 DLE A   3       0.776   7.783  -0.441  1.00  0.00           C  
ATOM     46  CD2 DLE A   3       2.629   9.334   0.235  1.00  0.00           C  
ATOM     47  H   DLE A   3       4.342   6.443  -1.680  1.00  0.00           H  
ATOM     48  HA  DLE A   3       4.536   9.231  -1.681  1.00  0.00           H  
ATOM     49 1HB  DLE A   3       2.258   7.443  -2.595  1.00  0.00           H  
ATOM     50 2HB  DLE A   3       2.088   9.189  -2.385  1.00  0.00           H  
ATOM     51  HG  DLE A   3       2.813   7.235  -0.173  1.00  0.00           H  
ATOM     52 1HD1 DLE A   3       0.520   7.631   0.608  1.00  0.00           H  
ATOM     53 2HD1 DLE A   3       0.545   6.879  -1.004  1.00  0.00           H  
ATOM     54 3HD1 DLE A   3       0.198   8.616  -0.839  1.00  0.00           H  
ATOM     55 1HD2 DLE A   3       2.373   9.182   1.284  1.00  0.00           H  
ATOM     56 2HD2 DLE A   3       2.078  10.191  -0.152  1.00  0.00           H  
ATOM     57 3HD2 DLE A   3       3.699   9.521   0.146  1.00  0.00           H  
ATOM     58  N   DLE A   4       4.235  10.194  -4.156  1.00  0.00           N  
ATOM     59  CA  DLE A   4       4.397  10.520  -5.576  1.00  0.00           C  
ATOM     60  C   DLE A   4       3.246   9.877  -6.358  1.00  0.00           C  
ATOM     61  O   DLE A   4       2.095  10.189  -6.050  1.00  0.00           O  
ATOM     62  CB  DLE A   4       4.407  12.038  -5.791  1.00  0.00           C  
ATOM     63  CG  DLE A   4       5.577  12.794  -5.148  1.00  0.00           C  
ATOM     64  CD1 DLE A   4       5.398  14.290  -5.367  1.00  0.00           C  
ATOM     65  CD2 DLE A   4       6.888  12.306  -5.748  1.00  0.00           C  
ATOM     66  CN  DLE A   4       3.833  11.276  -3.238  1.00  0.00           C  
ATOM     67  HA  DLE A   4       5.355  10.137  -5.882  1.00  0.00           H  
ATOM     68 1HB  DLE A   4       3.484  12.453  -5.389  1.00  0.00           H  
ATOM     69 2HB  DLE A   4       4.434  12.237  -6.863  1.00  0.00           H  
ATOM     70  HG  DLE A   4       5.581  12.612  -4.073  1.00  0.00           H  
ATOM     71 1HD1 DLE A   4       6.230  14.826  -4.909  1.00  0.00           H  
ATOM     72 2HD1 DLE A   4       4.463  14.615  -4.910  1.00  0.00           H  
ATOM     73 3HD1 DLE A   4       5.374  14.501  -6.435  1.00  0.00           H  
ATOM     74 1HD2 DLE A   4       7.720  12.843  -5.291  1.00  0.00           H  
ATOM     75 2HD2 DLE A   4       6.886  12.489  -6.823  1.00  0.00           H  
ATOM     76 3HD2 DLE A   4       6.998  11.238  -5.562  1.00  0.00           H  
ATOM     77 1HN  DLE A   4       4.185  12.244  -3.569  1.00  0.00           H  
ATOM     78 2HN  DLE A   4       4.174  11.144  -2.235  1.00  0.00           H  
ATOM     79 3HN  DLE A   4       2.753  11.288  -3.187  1.00  0.00           H  
ATOM     80  N   PHE A   5       3.499   8.997  -7.345  1.00  0.00           N  
ATOM     81  CA  PHE A   5       2.360   8.384  -8.044  1.00  0.00           C  
ATOM     82  C   PHE A   5       2.084   6.950  -7.595  1.00  0.00           C  
ATOM     83  O   PHE A   5       1.338   6.221  -8.247  1.00  0.00           O  
ATOM     84  CB  PHE A   5       2.602   8.396  -9.554  1.00  0.00           C  
ATOM     85  CG  PHE A   5       2.695   9.776 -10.142  1.00  0.00           C  
ATOM     86  CD1 PHE A   5       2.119  10.860  -9.496  1.00  0.00           C  
ATOM     87  CD2 PHE A   5       3.357   9.992 -11.340  1.00  0.00           C  
ATOM     88  CE1 PHE A   5       2.204  12.130 -10.036  1.00  0.00           C  
ATOM     89  CE2 PHE A   5       3.445  11.260 -11.881  1.00  0.00           C  
ATOM     90  CZ  PHE A   5       2.867  12.330 -11.228  1.00  0.00           C  
ATOM     91  CN  PHE A   5       4.852   8.578  -7.715  1.00  0.00           C  
ATOM     92  HA  PHE A   5       1.461   8.945  -7.806  1.00  0.00           H  
ATOM     93 1HB  PHE A   5       3.527   7.868  -9.779  1.00  0.00           H  
ATOM     94 2HB  PHE A   5       1.793   7.867 -10.057  1.00  0.00           H  
ATOM     95  HD1 PHE A   5       1.596  10.702  -8.553  1.00  0.00           H  
ATOM     96  HD2 PHE A   5       3.814   9.147 -11.857  1.00  0.00           H  
ATOM     97  HE1 PHE A   5       1.747  12.973  -9.518  1.00  0.00           H  
ATOM     98  HE2 PHE A   5       3.969  11.416 -12.824  1.00  0.00           H  
ATOM     99  HZ  PHE A   5       2.934  13.330 -11.654  1.00  0.00           H  
ATOM    100 1HN  PHE A   5       4.869   7.828  -8.497  1.00  0.00           H  
ATOM    101 2HN  PHE A   5       5.412   9.414  -8.088  1.00  0.00           H  
ATOM    102 3HN  PHE A   5       5.354   8.205  -6.835  1.00  0.00           H  
ATOM    103  N   VAL A   6       2.697   6.551  -6.490  1.00  0.00           N  
ATOM    104  CA  VAL A   6       2.593   5.193  -5.994  1.00  0.00           C  
ATOM    105  C   VAL A   6       1.706   5.195  -4.758  1.00  0.00           C  
ATOM    106  O   VAL A   6       2.116   5.729  -3.742  1.00  0.00           O  
ATOM    107  CB  VAL A   6       3.983   4.627  -5.648  1.00  0.00           C  
ATOM    108  CG1 VAL A   6       3.861   3.209  -5.110  1.00  0.00           C  
ATOM    109  CG2 VAL A   6       4.877   4.662  -6.878  1.00  0.00           C  
ATOM    110  H   VAL A   6       3.257   7.217  -5.944  1.00  0.00           H  
ATOM    111  HA  VAL A   6       2.183   4.577  -6.784  1.00  0.00           H  
ATOM    112  HB  VAL A   6       4.426   5.233  -4.858  1.00  0.00           H  
ATOM    113 1HG1 VAL A   6       4.852   2.824  -4.870  1.00  0.00           H  
ATOM    114 2HG1 VAL A   6       3.246   3.213  -4.210  1.00  0.00           H  
ATOM    115 3HG1 VAL A   6       3.398   2.572  -5.864  1.00  0.00           H  
ATOM    116 1HG2 VAL A   6       5.858   4.261  -6.625  1.00  0.00           H  
ATOM    117 2HG2 VAL A   6       4.431   4.060  -7.670  1.00  0.00           H  
ATOM    118 3HG2 VAL A   6       4.984   5.691  -7.221  1.00  0.00           H  
ATOM    119  N   PRO A   7       0.494   4.609  -4.763  1.00  0.00           N  
ATOM    120  CA  PRO A   7      -0.539   4.815  -3.742  1.00  0.00           C  
ATOM    121  C   PRO A   7      -0.295   3.990  -2.477  1.00  0.00           C  
ATOM    122  O   PRO A   7      -0.984   3.008  -2.205  1.00  0.00           O  
ATOM    123  CB  PRO A   7      -1.797   4.350  -4.481  1.00  0.00           C  
ATOM    124  CG  PRO A   7      -1.291   3.273  -5.425  1.00  0.00           C  
ATOM    125  CD  PRO A   7       0.099   3.759  -5.857  1.00  0.00           C  
ATOM    126  HA  PRO A   7      -0.597   5.885  -3.497  1.00  0.00           H  
ATOM    127 1HB  PRO A   7      -2.544   3.975  -3.765  1.00  0.00           H  
ATOM    128 2HB  PRO A   7      -2.259   5.199  -5.008  1.00  0.00           H  
ATOM    129 1HG  PRO A   7      -1.258   2.305  -4.898  1.00  0.00           H  
ATOM    130 2HG  PRO A   7      -1.985   3.152  -6.271  1.00  0.00           H  
ATOM    131 1HD  PRO A   7       0.775   2.900  -5.948  1.00  0.00           H  
ATOM    132 2HD  PRO A   7       0.022   4.344  -6.793  1.00  0.00           H  
ATOM    133  N   GLY A   8       0.728   4.398  -1.750  1.00  0.00           N  
ATOM    134  CA  GLY A   8       1.122   3.899  -0.457  1.00  0.00           C  
ATOM    135  C   GLY A   8       2.137   4.822   0.193  1.00  0.00           C  
ATOM    136  O   GLY A   8       3.026   5.303  -0.520  1.00  0.00           O  
ATOM    137  H   GLY A   8       1.257   5.170  -2.139  1.00  0.00           H  
ATOM    138 1HA  GLY A   8       0.243   3.807   0.181  1.00  0.00           H  
ATOM    139 2HA  GLY A   8       1.545   2.901  -0.566  1.00  0.00           H  
ATOM    140  N   PRO A   9       2.051   5.095   1.506  1.00  0.00           N  
ATOM    141  CA  PRO A   9       3.082   5.736   2.289  1.00  0.00           C  
ATOM    142  C   PRO A   9       4.309   4.900   1.999  1.00  0.00           C  
ATOM    143  O   PRO A   9       4.206   3.707   1.713  1.00  0.00           O  
ATOM    144  CB  PRO A   9       2.604   5.624   3.740  1.00  0.00           C  
ATOM    145  CG  PRO A   9       1.122   5.519   3.630  1.00  0.00           C  
ATOM    146  CD  PRO A   9       0.894   4.738   2.364  1.00  0.00           C  
ATOM    147  HA  PRO A   9       3.161   6.780   1.999  1.00  0.00           H  
ATOM    148 1HB  PRO A   9       3.060   4.746   4.219  1.00  0.00           H  
ATOM    149 2HB  PRO A   9       2.928   6.507   4.312  1.00  0.00           H  
ATOM    150 1HG  PRO A   9       0.710   5.016   4.518  1.00  0.00           H  
ATOM    151 2HG  PRO A   9       0.671   6.522   3.596  1.00  0.00           H  
ATOM    152 1HD  PRO A   9       0.904   3.661   2.590  1.00  0.00           H  
ATOM    153 2HD  PRO A   9      -0.067   5.032   1.918  1.00  0.00           H  
