# Supplementary material for: Accurate de novo design of membrane-traversing macrocycles
Source: Cell. 2022 Sep 15;185(19):3520–3532.e26. doi: 10.1016/j.cell.2022.07.019 (PMC9490236; doi:10.1016/j.cell.2022.07.019)
Supplement: Data S2. Amino acid sequences and computational models, related to Figures 1 and 3 [file mmc6.zip › Supplemental_Data_File_2/design_models/9-mers/D9.25.pdb]

HEADER                                            10-FEB-20   XXXX              
EXPDTA    THEORETICAL MODEL                                                     
REMARK 220                                                                      
REMARK 220 EXPERIMENTAL DETAILS                                                 
REMARK 220  EXPERIMENT TYPE                : THEORETICAL MODELLING              
REMARK 220  DATE OF DATA COLLECTION        : 10-FEB-20                          
REMARK 220                                                                      
REMARK 220 REMARK: MODEL GENERATED BY ROSETTA                                   
REMARK 220  VERSION 2019.50.post.dev+96.master.4bb7883abb1                      
LINK         N   DVA A   1                 C   PRO A   9                  1.33  
ATOM      1  N   DVA A   1       3.518  -9.526   7.703  1.00  0.00           N  
ATOM      2  CA  DVA A   1       4.796  -9.016   8.149  1.00  0.00           C  
ATOM      3  C   DVA A   1       5.524  -8.257   7.042  1.00  0.00           C  
ATOM      4  O   DVA A   1       5.406  -7.036   6.931  1.00  0.00           O  
ATOM      5  CB  DVA A   1       4.607  -8.031   9.321  1.00  0.00           C  
ATOM      6  CG1 DVA A   1       5.987  -7.562   9.841  1.00  0.00           C  
ATOM      7  CG2 DVA A   1       3.806  -8.680  10.449  1.00  0.00           C  
ATOM      8  H   DVA A   1       2.940  -8.952   7.106  1.00  0.00           H  
ATOM      9  HA  DVA A   1       5.401  -9.842   8.517  1.00  0.00           H  
ATOM     10  HB  DVA A   1       4.068  -7.151   8.970  1.00  0.00           H  
ATOM     11 1HG1 DVA A   1       5.837  -6.862  10.652  1.00  0.00           H  
ATOM     12 2HG1 DVA A   1       6.566  -7.078   9.061  1.00  0.00           H  
ATOM     13 3HG1 DVA A   1       6.538  -8.431  10.200  1.00  0.00           H  
ATOM     14 1HG2 DVA A   1       3.680  -7.976  11.261  1.00  0.00           H  
ATOM     15 2HG2 DVA A   1       4.338  -9.566  10.806  1.00  0.00           H  
ATOM     16 3HG2 DVA A   1       2.828  -8.973  10.087  1.00  0.00           H  
ATOM     17  N   ALA A   2       6.341  -8.929   6.132  1.00  0.00           N  
ATOM     18  CA  ALA A   2       7.066  -8.123   5.096  1.00  0.00           C  
ATOM     19  C   ALA A   2       6.786  -8.573   3.612  1.00  0.00           C  
ATOM     20  O   ALA A   2       7.750  -8.835   2.877  1.00  0.00           O  
ATOM     21  CB  ALA A   2       8.578  -8.124   5.417  1.00  0.00           C  
ATOM     22  CN  ALA A   2       6.523 -10.425   6.158  1.00  0.00           C  
ATOM     23  HA  ALA A   2       6.763  -7.088   5.170  1.00  0.00           H  
ATOM     24 1HB  ALA A   2       9.117  -7.492   4.702  1.00  0.00           H  
ATOM     25 2HB  ALA A   2       8.737  -7.735   6.421  1.00  0.00           H  
ATOM     26 3HB  ALA A   2       8.995  -9.135   5.358  1.00  0.00           H  
ATOM     27 1HN  ALA A   2       7.089 -10.809   5.311  1.00  0.00           H  
ATOM     28 2HN  ALA A   2       7.052 -10.722   7.052  1.00  0.00           H  
ATOM     29 3HN  ALA A   2       5.550 -10.909   6.156  1.00  0.00           H  
ATOM     30  N   ALA A   3       5.462  -8.669   3.128  1.00  0.00           N  
ATOM     31  CA  ALA A   3       5.233  -8.996   1.671  1.00  0.00           C  
ATOM     32  C   ALA A   3       4.607  -7.741   0.925  1.00  0.00           C  
ATOM     33  O   ALA A   3       3.970  -6.910   1.589  1.00  0.00           O  
ATOM     34  CB  ALA A   3       4.326 -10.240   1.515  1.00  0.00           C  
ATOM     35  CN  ALA A   3       4.243  -8.493   4.016  1.00  0.00           C  
ATOM     36  HA  ALA A   3       6.198  -9.242   1.214  1.00  0.00           H  
ATOM     37 1HB  ALA A   3       4.191 -10.496   0.471  1.00  0.00           H  
ATOM     38 2HB  ALA A   3       4.796 -11.091   2.020  1.00  0.00           H  
ATOM     39 3HB  ALA A   3       3.340 -10.070   1.947  1.00  0.00           H  
ATOM     40 1HN  ALA A   3       3.330  -8.273   3.475  1.00  0.00           H  
ATOM     41 2HN  ALA A   3       4.069  -9.390   4.582  1.00  0.00           H  
ATOM     42 3HN  ALA A   3       4.382  -7.685   4.706  1.00  0.00           H  
ATOM     43  N   DLE A   4       4.728  -7.582  -0.471  1.00  0.00           N  
ATOM     44  CA  DLE A   4       4.035  -6.389  -1.118  1.00  0.00           C  
ATOM     45  C   DLE A   4       4.668  -5.053  -0.583  1.00  0.00           C  
ATOM     46  O   DLE A   4       5.887  -5.025  -0.380  1.00  0.00           O  
ATOM     47  CB  DLE A   4       4.096  -6.344  -2.708  1.00  0.00           C  
ATOM     48  CG  DLE A   4       3.243  -5.193  -3.552  1.00  0.00           C  
ATOM     49  CD1 DLE A   4       1.725  -5.636  -3.731  1.00  0.00           C  
ATOM     50  CD2 DLE A   4       3.934  -4.924  -4.939  1.00  0.00           C  
ATOM     51  CN  DLE A   4       5.712  -8.418  -1.268  1.00  0.00           C  
ATOM     52  HA  DLE A   4       2.981  -6.478  -0.846  1.00  0.00           H  
ATOM     53 1HB  DLE A   4       3.731  -7.307  -3.078  1.00  0.00           H  
ATOM     54 2HB  DLE A   4       5.150  -6.257  -3.000  1.00  0.00           H  
ATOM     55  HG  DLE A   4       3.250  -4.250  -2.995  1.00  0.00           H  
ATOM     56 1HD1 DLE A   4       1.172  -4.855  -4.273  1.00  0.00           H  
ATOM     57 2HD1 DLE A   4       1.238  -5.797  -2.770  1.00  0.00           H  
ATOM     58 3HD1 DLE A   4       1.672  -6.567  -4.302  1.00  0.00           H  
ATOM     59 1HD2 DLE A   4       3.391  -4.147  -5.483  1.00  0.00           H  
ATOM     60 2HD2 DLE A   4       3.947  -5.837  -5.545  1.00  0.00           H  
ATOM     61 3HD2 DLE A   4       4.962  -4.588  -4.778  1.00  0.00           H  
ATOM     62 1HN  DLE A   4       5.485  -8.498  -2.313  1.00  0.00           H  
ATOM     63 2HN  DLE A   4       5.759  -9.433  -0.919  1.00  0.00           H  
ATOM     64 3HN  DLE A   4       6.694  -7.963  -1.160  1.00  0.00           H  
ATOM     65  N   DLE A   5       3.870  -3.906  -0.375  1.00  0.00           N  
ATOM     66  CA  DLE A   5       4.403  -2.597   0.184  1.00  0.00           C  
ATOM     67  C   DLE A   5       4.629  -2.631   1.735  1.00  0.00           C  
ATOM     68  O   DLE A   5       4.981  -1.596   2.321  1.00  0.00           O  
ATOM     69  CB  DLE A   5       5.741  -2.154  -0.532  1.00  0.00           C  
ATOM     70  CG  DLE A   5       5.708  -1.966  -2.159  1.00  0.00           C  
ATOM     71  CD1 DLE A   5       7.144  -1.606  -2.664  1.00  0.00           C  
ATOM     72  CD2 DLE A   5       4.652  -0.878  -2.599  1.00  0.00           C  
ATOM     73  CN  DLE A   5       2.362  -3.990  -0.317  1.00  0.00           C  
ATOM     74  HA  DLE A   5       3.681  -1.793  -0.002  1.00  0.00           H  
ATOM     75 1HB  DLE A   5       6.549  -2.837  -0.275  1.00  0.00           H  
ATOM     76 2HB  DLE A   5       6.034  -1.178  -0.117  1.00  0.00           H  
ATOM     77  HG  DLE A   5       5.433  -2.932  -2.622  1.00  0.00           H  
ATOM     78 1HD1 DLE A   5       7.145  -1.517  -3.753  1.00  0.00           H  
ATOM     79 2HD1 DLE A   5       7.849  -2.396  -2.378  1.00  0.00           H  
ATOM     80 3HD1 DLE A   5       7.476  -0.660  -2.228  1.00  0.00           H  
ATOM     81 1HD2 DLE A   5       4.643  -0.786  -3.688  1.00  0.00           H  
ATOM     82 2HD2 DLE A   5       4.902   0.092  -2.161  1.00  0.00           H  
ATOM     83 3HD2 DLE A   5       3.649  -1.162  -2.272  1.00  0.00           H  
ATOM     84 1HN  DLE A   5       1.869  -3.026  -0.398  1.00  0.00           H  
ATOM     85 2HN  DLE A   5       1.952  -4.584  -1.102  1.00  0.00           H  
ATOM     86 3HN  DLE A   5       2.076  -4.432   0.633  1.00  0.00           H  
ATOM     87  N   DPH A   6       4.346  -3.780   2.409  1.00  0.00           N  
ATOM     88  CA  DPH A   6       4.432  -4.011   3.852  1.00  0.00           C  
ATOM     89  C   DPH A   6       3.029  -4.438   4.317  1.00  0.00           C  
ATOM     90  O   DPH A   6       2.218  -4.824   3.473  1.00  0.00           O  
ATOM     91  CB  DPH A   6       5.409  -5.108   4.141  1.00  0.00           C  
ATOM     92  CG  DPH A   6       6.784  -4.897   3.729  1.00  0.00           C  
ATOM     93  CD1 DPH A   6       7.192  -5.369   2.504  1.00  0.00           C  
ATOM     94  CD2 DPH A   6       7.698  -4.283   4.554  1.00  0.00           C  
ATOM     95  CE1 DPH A   6       8.483  -5.238   2.101  1.00  0.00           C  
ATOM     96  CE2 DPH A   6       9.005  -4.143   4.155  1.00  0.00           C  
ATOM     97  CZ  DPH A   6       9.399  -4.625   2.921  1.00  0.00           C  
ATOM     98  H   DPH A   6       4.062  -4.616   1.890  1.00  0.00           H  
ATOM     99  HA  DPH A   6       4.736  -3.094   4.356  1.00  0.00           H  
ATOM    100 1HB  DPH A   6       5.073  -5.948   3.596  1.00  0.00           H  
ATOM    101 2HB  DPH A   6       5.399  -5.363   5.179  1.00  0.00           H  
ATOM    102  HD1 DPH A   6       6.477  -5.855   1.854  1.00  0.00           H  
ATOM    103  HD2 DPH A   6       7.394  -3.911   5.530  1.00  0.00           H  
ATOM    104  HE1 DPH A   6       8.768  -5.622   1.122  1.00  0.00           H  
ATOM    105  HE2 DPH A   6       9.734  -3.658   4.814  1.00  0.00           H  
ATOM    106  HZ  DPH A   6      10.432  -4.521   2.591  1.00  0.00           H  
ATOM    107  N   DPR A   7       2.652  -4.343   5.613  1.00  0.00           N  
ATOM    108  CA  DPR A   7       1.348  -4.785   6.067  1.00  0.00           C  
ATOM    109  C   DPR A   7       1.258  -6.287   5.795  1.00  0.00           C  
ATOM    110  O   DPR A   7       2.299  -6.951   5.713  1.00  0.00           O  
ATOM    111  CB  DPR A   7       1.375  -4.511   7.572  1.00  0.00           C  
ATOM    112  CG  DPR A   7       2.491  -3.475   7.754  1.00  0.00           C  
ATOM    113  CD  DPR A   7       3.524  -3.817   6.677  1.00  0.00           C  
ATOM    114  HA  DPR A   7       0.580  -4.202   5.544  1.00  0.00           H  
ATOM    115 1HB  DPR A   7       1.555  -5.457   8.127  1.00  0.00           H  
ATOM    116 2HB  DPR A   7       0.398  -4.132   7.909  1.00  0.00           H  
ATOM    117 1HG  DPR A   7       2.910  -3.546   8.777  1.00  0.00           H  
ATOM    118 2HG  DPR A   7       2.084  -2.454   7.656  1.00  0.00           H  
ATOM    119 1HD  DPR A   7       4.227  -4.602   7.027  1.00  0.00           H  
ATOM    120 2HD  DPR A   7       4.031  -2.896   6.387  1.00  0.00           H  
ATOM    121  N   DPR A   8       0.079  -6.900   5.742  1.00  0.00           N  
ATOM    122  CA  DPR A   8      -0.002  -8.309   5.522  1.00  0.00           C  
ATOM    123  C   DPR A   8       0.687  -9.021   6.678  1.00  0.00           C  
ATOM    124  O   DPR A   8       0.736  -8.468   7.772  1.00  0.00           O  
ATOM    125  CB  DPR A   8      -1.518  -8.576   5.527  1.00  0.00           C  
ATOM    126  CG  DPR A   8      -2.151  -7.206   5.240  1.00  0.00           C  
ATOM    127  CD  DPR A   8      -1.200  -6.193   5.869  1.00  0.00           C  
ATOM    128  HA  DPR A   8       0.447  -8.514   4.548  1.00  0.00           H  
ATOM    129 1HB  DPR A   8      -1.829  -8.999   6.493  1.00  0.00           H  
ATOM    130 2HB  DPR A   8      -1.776  -9.321   4.756  1.00  0.00           H  
ATOM    131 1HG  DPR A   8      -3.158  -7.166   5.676  1.00  0.00           H  
ATOM    132 2HG  DPR A   8      -2.266  -7.053   4.155  1.00  0.00           H  
ATOM    133 1HD  DPR A   8      -1.433  -5.993   6.929  1.00  0.00           H  
ATOM    134 2HD  DPR A   8      -1.231  -5.298   5.254  1.00  0.00           H  
ATOM    135  N   PRO A   9       1.133 -10.274   6.506  1.00  0.00           N  
ATOM    136  CA  PRO A   9       1.716 -11.144   7.517  1.00  0.00           C  
ATOM    137  C   PRO A   9       3.085 -10.731   8.059  1.00  0.00           C  
ATOM    138  O   PRO A   9       3.730 -11.488   8.784  1.00  0.00           O  
ATOM    139  CB  PRO A   9       1.811 -12.479   6.757  1.00  0.00           C  
ATOM    140  CG  PRO A   9       1.966 -12.105   5.317  1.00  0.00           C  
ATOM    141  CD  PRO A   9       1.106 -10.870   5.148  1.00  0.00           C  
ATOM    142  HA  PRO A   9       1.001 -11.238   8.351  1.00  0.00           H  
ATOM    143 1HB  PRO A   9       2.661 -13.069   7.129  1.00  0.00           H  
ATOM    144 2HB  PRO A   9       0.904 -13.075   6.945  1.00  0.00           H  
ATOM    145 1HG  PRO A   9       3.025 -11.909   5.078  1.00  0.00           H  
ATOM    146 2HG  PRO A   9       1.644 -12.932   4.669  1.00  0.00           H  
ATOM    147 1HD  PRO A   9       1.628 -10.242   4.421  1.00  0.00           H  
ATOM    148 2HD  PRO A   9       0.083 -11.119   4.845  1.00  0.00           H  
TER                                                                             
CONECT    1    2    8  137                                                      
CONECT    2    1    3    5    9                                                 
CONECT    3    2    4   17                                                      
CONECT    4    3                                                                
CONECT    5    2    6    7   10                                                 
CONECT    6    5   11   12   13                                                 
CONECT    7    5   14   15   16                                                 
CONECT    8    1                                                                
CONECT    9    2                                                                
CONECT   10    5                                                                
CONECT   11    6                                                                
CONECT   12    6                                                                
CONECT   13    6                                                                
CONECT   14    7                                                                
CONECT   15    7                                                                
CONECT   16    7                                                                
CONECT   17    3   18   22                                                      
CONECT   18   17   19   21   23                                                 
CONECT   19   18   20   30                                                      
CONECT   20   19                                                                
CONECT   21   18   24   25   26                                                 
CONECT   22   17   27   28   29                                                 
CONECT   23   18                                                                
CONECT   24   21                                                                
CONECT   25   21                                                                
CONECT   26   21                                                                
CONECT   27   22                                                                
CONECT   28   22                                                                
CONECT   29   22                                                                
CONECT   30   19   31   35                                                      
CONECT   31   30   32   34   36                                                 
CONECT   32   31   33   43                                                      
CONECT   33   32                                                                
CONECT   34   31   37   38   39                                                 
CONECT   35   30   40   41   42                                                 
CONECT   36   31                                                                
CONECT   37   34                                                                
CONECT   38   34                                                                
CONECT   39   34                                                                
CONECT   40   35                                                                
CONECT   41   35                                                                
CONECT   42   35                                                                
CONECT   43   32   44   51                                                      
CONECT   44   43   45   47   52                                                 
CONECT   45   44   46   65                                                      
CONECT   46   45                                                                
CONECT   47   44   48   53   54                                                 
CONECT   48   47   49   50   55                                                 
CONECT   49   48   56   57   58                                                 
CONECT   50   48   59   60   61                                                 
CONECT   51   43   62   63   64                                                 
CONECT   52   44                                                                
CONECT   53   47                                                                
CONECT   54   47                                                                
CONECT   55   48                                                                
CONECT   56   49                                                                
CONECT   57   49                                                                
CONECT   58   49                                                                
CONECT   59   50                                                                
CONECT   60   50                                                                
CONECT   61   50                                                                
CONECT   62   51                                                                
CONECT   63   51                                                                
CONECT   64   51                                                                
CONECT   65   45   66   73                                                      
CONECT   66   65   67   69   74                                                 
CONECT   67   66   68   87                                                      
CONECT   68   67                                                                
CONECT   69   66   70   75   76                                                 
CONECT   70   69   71   72   77                                                 
CONECT   71   70   78   79   80                                                 
CONECT   72   70   81   82   83                                                 
CONECT   73   65   84   85   86                                                 
CONECT   74   66                                                                
CONECT   75   69                                                                
CONECT   76   69                                                                
CONECT   77   70                                                                
CONECT   78   71                                                                
CONECT   79   71                                                                
CONECT   80   71                                                                
CONECT   81   72                                                                
CONECT   82   72                                                                
CONECT   83   72                                                                
CONECT   84   73                                                                
CONECT   85   73                                                                
CONECT   86   73                                                                
CONECT   87   67   88   98                                                      
CONECT   88   87   89   91   99                                                 
CONECT   89   88   90  107                                                      
CONECT   90   89                                                                
CONECT   91   88   92  100  101                                                 
CONECT   92   91   93   94                                                      
CONECT   93   92   95  102                                                      
CONECT   94   92   96  103                                                      
CONECT   95   93   97  104                                                      
CONECT   96   94   97  105                                                      
CONECT   97   95   96  106                                                      
CONECT   98   87                                                                
CONECT   99   88                                                                
CONECT  100   91                                                                
CONECT  101   91                                                                
CONECT  102   93                                                                
CONECT  103   94                                                                
CONECT  104   95                                                                
CONECT  105   96                                                                
CONECT  106   97                                                                
CONECT  107   89  108  113                                                      
CONECT  108  107  109  111  114                                                 
CONECT  109  108  110  121                                                      
CONECT  110  109                                                                
CONECT  111  108  112  115  116                                                 
CONECT  112  111  113  117  118                                                 
CONECT  113  107  112  119  120                                                 
CONECT  114  108                                                                
CONECT  115  111                                                                
CONECT  116  111                                                                
CONECT  117  112                                                                
CONECT  118  112                                                                
CONECT  119  113                                                                
CONECT  120  113                                                                
CONECT  121  109  122  127                                                      
CONECT  122  121  123  125  128                                                 
CONECT  123  122  124  135                                                      
CONECT  124  123                                                                
CONECT  125  122  126  129  130                                                 
CONECT  126  125  127  131  132                                                 
CONECT  127  121  126  133  134                                                 
CONECT  128  122                                                                
CONECT  129  125                                                                
CONECT  130  125                                                                
CONECT  131  126                                                                
CONECT  132  126                                                                
CONECT  133  127                                                                
CONECT  134  127                                                                
CONECT  135  123                                                                
CONECT  137    1                                                                
C6s 0
end_unsatselection_count 0
nme_count 4
nme_count2 4
oversat 0
score 0.095
silent_score 0.095
time 47
total_hbonds -2
