# Supplementary material for: Accurate de novo design of membrane-traversing macrocycles
Source: Cell. 2022 Sep 15;185(19):3520–3532.e26. doi: 10.1016/j.cell.2022.07.019 (PMC9490236; doi:10.1016/j.cell.2022.07.019)
Supplement: Data S2. Amino acid sequences and computational models, related to Figures 1 and 3 [file mmc6.zip › Supplemental_Data_File_2/design_models/9-mers/D9.39.pdb]

HEADER                                            19-JAN-20   XXXX              
EXPDTA    THEORETICAL MODEL                                                     
REMARK 220                                                                      
REMARK 220 EXPERIMENTAL DETAILS                                                 
REMARK 220  EXPERIMENT TYPE                : THEORETICAL MODELLING              
REMARK 220  DATE OF DATA COLLECTION        : 19-JAN-20                          
REMARK 220                                                                      
REMARK 220 REMARK: MODEL GENERATED BY ROSETTA                                   
REMARK 220  VERSION 2020.02.post.dev+104.JacobOConnor.ncaacyclicmsd.c8          
LINK         N   DVA A   1                 C   ILE A   9                  1.33  
ATOM      1  N   DVA A   1      12.832  -0.706  -4.393  1.00  0.00           N  
ATOM      2  CA  DVA A   1      14.287  -0.669  -4.306  1.00  0.00           C  
ATOM      3  C   DVA A   1      14.820  -1.845  -3.498  1.00  0.00           C  
ATOM      4  O   DVA A   1      15.767  -1.701  -2.725  1.00  0.00           O  
ATOM      5  CB  DVA A   1      14.907  -0.694  -5.715  1.00  0.00           C  
ATOM      6  CG1 DVA A   1      16.425  -0.630  -5.630  1.00  0.00           C  
ATOM      7  CG2 DVA A   1      14.365   0.463  -6.541  1.00  0.00           C  
ATOM      8  H   DVA A   1      12.385  -1.504  -4.822  1.00  0.00           H  
ATOM      9  HA  DVA A   1      14.580   0.258  -3.810  1.00  0.00           H  
ATOM     10  HB  DVA A   1      14.652  -1.637  -6.198  1.00  0.00           H  
ATOM     11 1HG1 DVA A   1      16.847  -0.650  -6.635  1.00  0.00           H  
ATOM     12 2HG1 DVA A   1      16.794  -1.487  -5.066  1.00  0.00           H  
ATOM     13 3HG1 DVA A   1      16.723   0.291  -5.129  1.00  0.00           H  
ATOM     14 1HG2 DVA A   1      14.807   0.438  -7.536  1.00  0.00           H  
ATOM     15 2HG2 DVA A   1      14.615   1.406  -6.055  1.00  0.00           H  
ATOM     16 3HG2 DVA A   1      13.281   0.374  -6.623  1.00  0.00           H  
ATOM     17  N   VAL A   2      14.207  -3.009  -3.682  1.00  0.00           N  
ATOM     18  CA  VAL A   2      14.779  -4.261  -3.202  1.00  0.00           C  
ATOM     19  C   VAL A   2      14.729  -5.338  -4.278  1.00  0.00           C  
ATOM     20  O   VAL A   2      13.823  -6.172  -4.292  1.00  0.00           O  
ATOM     21  CB  VAL A   2      14.022  -4.751  -1.953  1.00  0.00           C  
ATOM     22  CG1 VAL A   2      14.680  -6.001  -1.387  1.00  0.00           C  
ATOM     23  CG2 VAL A   2      13.977  -3.646  -0.909  1.00  0.00           C  
ATOM     24  H   VAL A   2      13.321  -3.027  -4.167  1.00  0.00           H  
ATOM     25  HA  VAL A   2      15.821  -4.084  -2.933  1.00  0.00           H  
ATOM     26  HB  VAL A   2      13.007  -5.023  -2.239  1.00  0.00           H  
ATOM     27 1HG1 VAL A   2      14.132  -6.333  -0.505  1.00  0.00           H  
ATOM     28 2HG1 VAL A   2      14.669  -6.789  -2.139  1.00  0.00           H  
ATOM     29 3HG1 VAL A   2      15.710  -5.776  -1.110  1.00  0.00           H  
ATOM     30 1HG2 VAL A   2      13.440  -3.998  -0.029  1.00  0.00           H  
ATOM     31 2HG2 VAL A   2      14.993  -3.369  -0.627  1.00  0.00           H  
ATOM     32 3HG2 VAL A   2      13.465  -2.776  -1.321  1.00  0.00           H  
ATOM     33  N   LEU A   3      15.706  -5.315  -5.177  1.00  0.00           N  
ATOM     34  CA  LEU A   3      15.589  -6.010  -6.454  1.00  0.00           C  
ATOM     35  C   LEU A   3      16.168  -7.416  -6.371  1.00  0.00           C  
ATOM     36  O   LEU A   3      17.252  -7.620  -5.825  1.00  0.00           O  
ATOM     37  CB  LEU A   3      16.306  -5.219  -7.555  1.00  0.00           C  
ATOM     38  CG  LEU A   3      15.771  -3.804  -7.814  1.00  0.00           C  
ATOM     39  CD1 LEU A   3      16.394  -3.251  -9.088  1.00  0.00           C  
ATOM     40  CD2 LEU A   3      14.254  -3.846  -7.921  1.00  0.00           C  
ATOM     41  CN  LEU A   3      16.920  -4.582  -4.882  1.00  0.00           C  
ATOM     42  HA  LEU A   3      14.532  -6.088  -6.709  1.00  0.00           H  
ATOM     43 1HB  LEU A   3      17.358  -5.132  -7.291  1.00  0.00           H  
ATOM     44 2HB  LEU A   3      16.231  -5.777  -8.488  1.00  0.00           H  
ATOM     45  HG  LEU A   3      16.059  -3.150  -6.990  1.00  0.00           H  
ATOM     46 1HD1 LEU A   3      16.015  -2.245  -9.272  1.00  0.00           H  
ATOM     47 2HD1 LEU A   3      17.478  -3.213  -8.977  1.00  0.00           H  
ATOM     48 3HD1 LEU A   3      16.137  -3.894  -9.928  1.00  0.00           H  
ATOM     49 1HD2 LEU A   3      13.874  -2.841  -8.104  1.00  0.00           H  
ATOM     50 2HD2 LEU A   3      13.965  -4.499  -8.745  1.00  0.00           H  
ATOM     51 3HD2 LEU A   3      13.834  -4.229  -6.990  1.00  0.00           H  
ATOM     52 1HN  LEU A   3      17.640  -4.656  -5.688  1.00  0.00           H  
ATOM     53 2HN  LEU A   3      16.688  -3.538  -4.726  1.00  0.00           H  
ATOM     54 3HN  LEU A   3      17.358  -4.984  -3.978  1.00  0.00           H  
ATOM     55  N   PRO A   4      15.438  -8.384  -6.916  1.00  0.00           N  
ATOM     56  CA  PRO A   4      14.389  -8.098  -7.888  1.00  0.00           C  
ATOM     57  C   PRO A   4      13.012  -8.131  -7.237  1.00  0.00           C  
ATOM     58  O   PRO A   4      11.993  -8.220  -7.922  1.00  0.00           O  
ATOM     59  CB  PRO A   4      14.556  -9.221  -8.916  1.00  0.00           C  
ATOM     60  CG  PRO A   4      14.956 -10.405  -8.102  1.00  0.00           C  
ATOM     61  CD  PRO A   4      15.841  -9.837  -7.025  1.00  0.00           C  
ATOM     62  HA  PRO A   4      14.577  -7.115  -8.344  1.00  0.00           H  
ATOM     63 1HB  PRO A   4      13.612  -9.377  -9.459  1.00  0.00           H  
ATOM     64 2HB  PRO A   4      15.314  -8.940  -9.661  1.00  0.00           H  
ATOM     65 1HG  PRO A   4      14.065 -10.907  -7.698  1.00  0.00           H  
ATOM     66 2HG  PRO A   4      15.476 -11.141  -8.733  1.00  0.00           H  
ATOM     67 1HD  PRO A   4      15.652 -10.365  -6.079  1.00  0.00           H  
ATOM     68 2HD  PRO A   4      16.894  -9.939  -7.323  1.00  0.00           H  
ATOM     69  N   VAL A   5      12.988  -8.060  -5.910  1.00  0.00           N  
ATOM     70  CA  VAL A   5      11.827  -8.490  -5.141  1.00  0.00           C  
ATOM     71  C   VAL A   5      10.754  -7.410  -5.113  1.00  0.00           C  
ATOM     72  O   VAL A   5       9.588  -7.672  -5.408  1.00  0.00           O  
ATOM     73  CB  VAL A   5      12.241  -8.837  -3.698  1.00  0.00           C  
ATOM     74  CG1 VAL A   5      11.022  -9.221  -2.873  1.00  0.00           C  
ATOM     75  CG2 VAL A   5      13.262  -9.964  -3.709  1.00  0.00           C  
ATOM     76  H   VAL A   5      13.795  -7.698  -5.423  1.00  0.00           H  
ATOM     77  HA  VAL A   5      11.412  -9.383  -5.610  1.00  0.00           H  
ATOM     78  HB  VAL A   5      12.678  -7.953  -3.233  1.00  0.00           H  
ATOM     79 1HG1 VAL A   5      11.333  -9.463  -1.856  1.00  0.00           H  
ATOM     80 2HG1 VAL A   5      10.321  -8.387  -2.849  1.00  0.00           H  
ATOM     81 3HG1 VAL A   5      10.539 -10.090  -3.319  1.00  0.00           H  
ATOM     82 1HG2 VAL A   5      13.551 -10.203  -2.686  1.00  0.00           H  
ATOM     83 2HG2 VAL A   5      12.827 -10.845  -4.179  1.00  0.00           H  
ATOM     84 3HG2 VAL A   5      14.143  -9.651  -4.270  1.00  0.00           H  
ATOM     85  N   LEU A   6      11.154  -6.194  -4.756  1.00  0.00           N  
ATOM     86  CA  LEU A   6      10.216  -5.086  -4.625  1.00  0.00           C  
ATOM     87  C   LEU A   6      10.464  -4.025  -5.689  1.00  0.00           C  
ATOM     88  O   LEU A   6      11.391  -3.224  -5.576  1.00  0.00           O  
ATOM     89  CB  LEU A   6      10.330  -4.457  -3.230  1.00  0.00           C  
ATOM     90  CG  LEU A   6      10.095  -5.408  -2.050  1.00  0.00           C  
ATOM     91  CD1 LEU A   6      10.263  -4.647  -0.742  1.00  0.00           C  
ATOM     92  CD2 LEU A   6       8.703  -6.014  -2.155  1.00  0.00           C  
ATOM     93  H   LEU A   6      12.134  -6.034  -4.570  1.00  0.00           H  
ATOM     94  HA  LEU A   6       9.205  -5.472  -4.753  1.00  0.00           H  
ATOM     95 1HB  LEU A   6      11.327  -4.034  -3.121  1.00  0.00           H  
ATOM     96 2HB  LEU A   6       9.604  -3.648  -3.154  1.00  0.00           H  
ATOM     97  HG  LEU A   6      10.840  -6.204  -2.070  1.00  0.00           H  
ATOM     98 1HD1 LEU A   6      10.097  -5.323   0.097  1.00  0.00           H  
ATOM     99 2HD1 LEU A   6      11.274  -4.241  -0.685  1.00  0.00           H  
ATOM    100 3HD1 LEU A   6       9.542  -3.832  -0.700  1.00  0.00           H  
ATOM    101 1HD2 LEU A   6       8.536  -6.690  -1.316  1.00  0.00           H  
ATOM    102 2HD2 LEU A   6       7.958  -5.218  -2.133  1.00  0.00           H  
ATOM    103 3HD2 LEU A   6       8.617  -6.567  -3.090  1.00  0.00           H  
ATOM    104  N   LEU A   7       9.630  -4.026  -6.723  1.00  0.00           N  
ATOM    105  CA  LEU A   7       9.879  -3.215  -7.909  1.00  0.00           C  
ATOM    106  C   LEU A   7       9.343  -1.800  -7.731  1.00  0.00           C  
ATOM    107  O   LEU A   7       8.314  -1.592  -7.087  1.00  0.00           O  
ATOM    108  CB  LEU A   7       9.233  -3.863  -9.140  1.00  0.00           C  
ATOM    109  CG  LEU A   7       9.746  -5.262  -9.502  1.00  0.00           C  
ATOM    110  CD1 LEU A   7       9.275  -5.630 -10.902  1.00  0.00           C  
ATOM    111  CD2 LEU A   7      11.265  -5.284  -9.413  1.00  0.00           C  
ATOM    112  CN  LEU A   7       8.442  -4.854  -6.671  1.00  0.00           C  
ATOM    113  HA  LEU A   7      10.955  -3.156  -8.068  1.00  0.00           H  
ATOM    114 1HB  LEU A   7       8.160  -3.938  -8.970  1.00  0.00           H  
ATOM    115 2HB  LEU A   7       9.399  -3.215 -10.001  1.00  0.00           H  
ATOM    116  HG  LEU A   7       9.331  -5.993  -8.808  1.00  0.00           H  
ATOM    117 1HD1 LEU A   7       9.640  -6.624 -11.160  1.00  0.00           H  
ATOM    118 2HD1 LEU A   7       8.185  -5.625 -10.933  1.00  0.00           H  
ATOM    119 3HD1 LEU A   7       9.662  -4.905 -11.618  1.00  0.00           H  
ATOM    120 1HD2 LEU A   7      11.630  -6.279  -9.669  1.00  0.00           H  
ATOM    121 2HD2 LEU A   7      11.681  -4.554 -10.108  1.00  0.00           H  
ATOM    122 3HD2 LEU A   7      11.573  -5.035  -8.397  1.00  0.00           H  
ATOM    123 1HN  LEU A   7       7.833  -4.739  -7.561  1.00  0.00           H  
ATOM    124 2HN  LEU A   7       8.723  -5.893  -6.581  1.00  0.00           H  
ATOM    125 3HN  LEU A   7       7.858  -4.570  -5.806  1.00  0.00           H  
ATOM    126  N   DPR A   8      10.045  -0.830  -8.307  1.00  0.00           N  
ATOM    127  CA  DPR A   8       9.750   0.577  -8.064  1.00  0.00           C  
ATOM    128  C   DPR A   8       9.763   0.893  -6.574  1.00  0.00           C  
ATOM    129  O   DPR A   8       9.106   1.831  -6.122  1.00  0.00           O  
ATOM    130  CB  DPR A   8      10.880   1.299  -8.805  1.00  0.00           C  
ATOM    131  CG  DPR A   8      11.317   0.324  -9.844  1.00  0.00           C  
ATOM    132  CD  DPR A   8      11.220  -1.016  -9.165  1.00  0.00           C  
ATOM    133  HA  DPR A   8       8.771   0.823  -8.502  1.00  0.00           H  
ATOM    134 1HB  DPR A   8      11.683   1.562  -8.101  1.00  0.00           H  
ATOM    135 2HB  DPR A   8      10.507   2.241  -9.233  1.00  0.00           H  
ATOM    136 1HG  DPR A   8      12.339   0.557 -10.177  1.00  0.00           H  
ATOM    137 2HG  DPR A   8      10.669   0.398 -10.730  1.00  0.00           H  
ATOM    138 1HD  DPR A   8      12.137  -1.201  -8.585  1.00  0.00           H  
ATOM    139 2HD  DPR A   8      11.074  -1.801  -9.921  1.00  0.00           H  
ATOM    140  N   ILE A   9      10.517   0.103  -5.816  1.00  0.00           N  
ATOM    141  CA  ILE A   9      10.624   0.293  -4.374  1.00  0.00           C  
ATOM    142  C   ILE A   9      12.078   0.283  -3.923  1.00  0.00           C  
ATOM    143  O   ILE A   9      12.510   1.152  -3.166  1.00  0.00           O  
ATOM    144  CB  ILE A   9       9.844  -0.798  -3.618  1.00  0.00           C  
ATOM    145  CG1 ILE A   9       8.340  -0.645  -3.860  1.00  0.00           C  
ATOM    146  CG2 ILE A   9      10.155  -0.740  -2.130  1.00  0.00           C  
ATOM    147  CD1 ILE A   9       7.522  -1.828  -3.395  1.00  0.00           C  
ATOM    148  H   ILE A   9      11.030  -0.650  -6.252  1.00  0.00           H  
ATOM    149  HA  ILE A   9      10.195   1.261  -4.120  1.00  0.00           H  
ATOM    150  HB  ILE A   9      10.126  -1.779  -4.000  1.00  0.00           H  
ATOM    151 1HG1 ILE A   9       7.977   0.244  -3.344  1.00  0.00           H  
ATOM    152 2HG1 ILE A   9       8.155  -0.502  -4.925  1.00  0.00           H  
ATOM    153 1HG2 ILE A   9       9.595  -1.517  -1.610  1.00  0.00           H  
ATOM    154 2HG2 ILE A   9      11.222  -0.897  -1.976  1.00  0.00           H  
ATOM    155 3HG2 ILE A   9       9.871   0.236  -1.737  1.00  0.00           H  
ATOM    156 1HD1 ILE A   9       6.467  -1.645  -3.601  1.00  0.00           H  
ATOM    157 2HD1 ILE A   9       7.845  -2.725  -3.925  1.00  0.00           H  
ATOM    158 3HD1 ILE A   9       7.663  -1.969  -2.324  1.00  0.00           H  
TER                                                                             
CONECT    1    2    8  142                                                      
CONECT    2    1    3    5    9                                                 
CONECT    3    2    4   17                                                      
CONECT    4    3                                                                
CONECT    5    2    6    7   10                                                 
CONECT    6    5   11   12   13                                                 
CONECT    7    5   14   15   16                                                 
CONECT    8    1                                                                
CONECT    9    2                                                                
CONECT   10    5                                                                
CONECT   11    6                                                                
CONECT   12    6                                                                
CONECT   13    6                                                                
CONECT   14    7                                                                
CONECT   15    7                                                                
CONECT   16    7                                                                
CONECT   17    3                                                                
CONECT   19   33                                                                
CONECT   33   19   34   41                                                      
CONECT   34   33   35   37   42                                                 
CONECT   35   34   36   55                                                      
CONECT   36   35                                                                
CONECT   37   34   38   43   44                                                 
CONECT   38   37   39   40   45                                                 
CONECT   39   38   46   47   48                                                 
CONECT   40   38   49   50   51                                                 
CONECT   41   33   52   53   54                                                 
CONECT   42   34                                                                
CONECT   43   37                                                                
CONECT   44   37                                                                
CONECT   45   38                                                                
CONECT   46   39                                                                
CONECT   47   39                                                                
CONECT   48   39                                                                
CONECT   49   40                                                                
CONECT   50   40                                                                
CONECT   51   40                                                                
CONECT   52   41                                                                
CONECT   53   41                                                                
CONECT   54   41                                                                
CONECT   55   35                                                                
CONECT   87  104                                                                
CONECT  104   87  105  112                                                      
CONECT  105  104  106  108  113                                                 
CONECT  106  105  107  126                                                      
CONECT  107  106                                                                
CONECT  108  105  109  114  115                                                 
CONECT  109  108  110  111  116                                                 
CONECT  110  109  117  118  119                                                 
CONECT  111  109  120  121  122                                                 
CONECT  112  104  123  124  125                                                 
CONECT  113  105                                                                
CONECT  114  108                                                                
CONECT  115  108                                                                
CONECT  116  109                                                                
CONECT  117  110                                                                
CONECT  118  110                                                                
CONECT  119  110                                                                
CONECT  120  111                                                                
CONECT  121  111                                                                
CONECT  122  111                                                                
CONECT  123  112                                                                
CONECT  124  112                                                                
CONECT  125  112                                                                
CONECT  126  106  127  132                                                      
CONECT  127  126  128  130  133                                                 
CONECT  128  127  129  140                                                      
CONECT  129  128                                                                
CONECT  130  127  131  134  135                                                 
CONECT  131  130  132  136  137                                                 
CONECT  132  126  131  138  139                                                 
CONECT  133  127                                                                
CONECT  134  130                                                                
CONECT  135  130                                                                
CONECT  136  131                                                                
CONECT  137  131                                                                
CONECT  138  132                                                                
CONECT  139  132                                                                
CONECT  140  128                                                                
CONECT  142    1                                                                
CIS_PEPTIDE_BOND_COUNT 1
HBOND_COUNT 4
RMSD 0.611
score -1.879
silent_score -1.879
