# Supplementary material for: Accurate de novo design of membrane-traversing macrocycles
Source: Cell. 2022 Sep 15;185(19):3520–3532.e26. doi: 10.1016/j.cell.2022.07.019 (PMC9490236; doi:10.1016/j.cell.2022.07.019)
Supplement: Data S2. Amino acid sequences and computational models, related to Figures 1 and 3 [file mmc6.zip › Supplemental_Data_File_2/design_models/9-mers/D9.15.pdb]

HEADER                                            10-FEB-20   XXXX              
EXPDTA    THEORETICAL MODEL                                                     
REMARK 220                                                                      
REMARK 220 EXPERIMENTAL DETAILS                                                 
REMARK 220  EXPERIMENT TYPE                : THEORETICAL MODELLING              
REMARK 220  DATE OF DATA COLLECTION        : 10-FEB-20                          
REMARK 220                                                                      
REMARK 220 REMARK: MODEL GENERATED BY ROSETTA                                   
REMARK 220  VERSION 2019.50.post.dev+96.master.4bb7883abb1                      
LINK         N   PRO A   1                 C   DAL A   9                  1.33  
ATOM      1  N   PRO A   1       0.702  12.100  -1.572  1.00  0.00           N  
ATOM      2  CA  PRO A   1       1.429  11.801  -2.782  1.00  0.00           C  
ATOM      3  C   PRO A   1       2.714  11.076  -2.367  1.00  0.00           C  
ATOM      4  O   PRO A   1       3.162  11.191  -1.226  1.00  0.00           O  
ATOM      5  CB  PRO A   1       1.719  13.193  -3.376  1.00  0.00           C  
ATOM      6  CG  PRO A   1       0.659  14.100  -2.756  1.00  0.00           C  
ATOM      7  CD  PRO A   1       0.419  13.542  -1.365  1.00  0.00           C  
ATOM      8  HA  PRO A   1       0.788  11.186  -3.426  1.00  0.00           H  
ATOM      9 1HB  PRO A   1       2.745  13.504  -3.115  1.00  0.00           H  
ATOM     10 2HB  PRO A   1       1.656  13.168  -4.471  1.00  0.00           H  
ATOM     11 1HG  PRO A   1       1.025  15.140  -2.710  1.00  0.00           H  
ATOM     12 2HG  PRO A   1      -0.248  14.111  -3.373  1.00  0.00           H  
ATOM     13 1HD  PRO A   1       1.110  14.009  -0.676  1.00  0.00           H  
ATOM     14 2HD  PRO A   1      -0.627  13.728  -1.097  1.00  0.00           H  
ATOM     15  N   DPR A   2       3.356  10.307  -3.263  1.00  0.00           N  
ATOM     16  CA  DPR A   2       4.630   9.651  -3.053  1.00  0.00           C  
ATOM     17  C   DPR A   2       4.585   8.838  -1.759  1.00  0.00           C  
ATOM     18  O   DPR A   2       3.508   8.568  -1.232  1.00  0.00           O  
ATOM     19  CB  DPR A   2       4.771   8.779  -4.310  1.00  0.00           C  
ATOM     20  CG  DPR A   2       3.915   9.470  -5.349  1.00  0.00           C  
ATOM     21  CD  DPR A   2       2.755  10.058  -4.579  1.00  0.00           C  
ATOM     22  HA  DPR A   2       5.397  10.414  -3.037  1.00  0.00           H  
ATOM     23 1HB  DPR A   2       4.443   7.750  -4.100  1.00  0.00           H  
ATOM     24 2HB  DPR A   2       5.821   8.726  -4.625  1.00  0.00           H  
ATOM     25 1HG  DPR A   2       3.589   8.746  -6.112  1.00  0.00           H  
ATOM     26 2HG  DPR A   2       4.505  10.237  -5.874  1.00  0.00           H  
ATOM     27 1HD  DPR A   2       1.922   9.341  -4.488  1.00  0.00           H  
ATOM     28 2HD  DPR A   2       2.453  10.988  -5.066  1.00  0.00           H  
ATOM     29  N   PRO A   3       5.725   8.417  -1.212  1.00  0.00           N  
ATOM     30  CA  PRO A   3       5.828   7.666   0.019  1.00  0.00           C  
ATOM     31  C   PRO A   3       5.575   8.546   1.249  1.00  0.00           C  
ATOM     32  O   PRO A   3       6.487   8.764   2.045  1.00  0.00           O  
ATOM     33  CB  PRO A   3       7.274   7.162  -0.032  1.00  0.00           C  
ATOM     34  CG  PRO A   3       8.016   8.229  -0.783  1.00  0.00           C  
ATOM     35  CD  PRO A   3       7.032   8.703  -1.845  1.00  0.00           C  
ATOM     36  HA  PRO A   3       5.120   6.823  -0.010  1.00  0.00           H  
ATOM     37 1HB  PRO A   3       7.660   7.012   0.987  1.00  0.00           H  
ATOM     38 2HB  PRO A   3       7.313   6.183  -0.533  1.00  0.00           H  
ATOM     39 1HG  PRO A   3       8.325   9.026  -0.092  1.00  0.00           H  
ATOM     40 2HG  PRO A   3       8.940   7.813  -1.215  1.00  0.00           H  
ATOM     41 1HD  PRO A   3       7.187   9.754  -1.991  1.00  0.00           H  
ATOM     42 2HD  PRO A   3       7.159   8.129  -2.767  1.00  0.00           H  
ATOM     43  N   DAL A   4       4.337   9.040   1.401  1.00  0.00           N  
ATOM     44  CA  DAL A   4       3.982   9.922   2.522  1.00  0.00           C  
ATOM     45  C   DAL A   4       4.651  11.302   2.468  1.00  0.00           C  
ATOM     46  O   DAL A   4       5.106  11.819   3.490  1.00  0.00           O  
ATOM     47  CB  DAL A   4       2.500  10.107   2.512  1.00  0.00           C  
ATOM     48  H   DAL A   4       3.649   8.804   0.681  1.00  0.00           H  
ATOM     49  HA  DAL A   4       4.286   9.429   3.444  1.00  0.00           H  
ATOM     50 1HB  DAL A   4       2.200  10.704   3.347  1.00  0.00           H  
ATOM     51 2HB  DAL A   4       2.021   9.134   2.575  1.00  0.00           H  
ATOM     52 3HB  DAL A   4       2.228  10.597   1.579  1.00  0.00           H  
ATOM     53  N   ILE A   5       4.745  11.884   1.276  1.00  0.00           N  
ATOM     54  CA  ILE A   5       5.399  13.175   1.082  1.00  0.00           C  
ATOM     55  C   ILE A   5       4.357  14.228   0.512  1.00  0.00           C  
ATOM     56  O   ILE A   5       3.162  13.892   0.462  1.00  0.00           O  
ATOM     57  CB  ILE A   5       6.609  12.932   0.109  1.00  0.00           C  
ATOM     58  CG1 ILE A   5       6.109  12.504  -1.248  1.00  0.00           C  
ATOM     59  CG2 ILE A   5       7.475  11.832   0.710  1.00  0.00           C  
ATOM     60  CD1 ILE A   5       7.154  12.546  -2.348  1.00  0.00           C  
ATOM     61  H   ILE A   5       4.330  11.421   0.457  1.00  0.00           H  
ATOM     62  HA  ILE A   5       5.772  13.522   2.044  1.00  0.00           H  
ATOM     63  HB  ILE A   5       7.248  13.746   0.008  1.00  0.00           H  
ATOM     64 1HG1 ILE A   5       5.738  11.509  -1.143  1.00  0.00           H  
ATOM     65 2HG1 ILE A   5       5.283  13.142  -1.553  1.00  0.00           H  
ATOM     66 1HG2 ILE A   5       8.326  11.625   0.081  1.00  0.00           H  
ATOM     67 2HG2 ILE A   5       7.827  12.149   1.688  1.00  0.00           H  
ATOM     68 3HG2 ILE A   5       6.906  10.935   0.818  1.00  0.00           H  
ATOM     69 1HD1 ILE A   5       6.713  12.228  -3.288  1.00  0.00           H  
ATOM     70 2HD1 ILE A   5       7.508  13.571  -2.455  1.00  0.00           H  
ATOM     71 3HD1 ILE A   5       7.992  11.908  -2.118  1.00  0.00           H  
ATOM     72  N   DLE A   6       4.765  15.523   0.096  1.00  0.00           N  
ATOM     73  CA  DLE A   6       3.747  16.436  -0.593  1.00  0.00           C  
ATOM     74  C   DLE A   6       2.468  16.789   0.213  1.00  0.00           C  
ATOM     75  O   DLE A   6       1.374  16.620  -0.353  1.00  0.00           O  
ATOM     76  CB  DLE A   6       4.341  17.814  -1.149  1.00  0.00           C  
ATOM     77  CG  DLE A   6       3.328  18.888  -1.895  1.00  0.00           C  
ATOM     78  CD1 DLE A   6       2.702  18.238  -3.194  1.00  0.00           C  
ATOM     79  CD2 DLE A   6       4.121  20.207  -2.228  1.00  0.00           C  
ATOM     80  CN  DLE A   6       6.190  16.018   0.272  1.00  0.00           C  
ATOM     81  HA  DLE A   6       3.420  15.894  -1.492  1.00  0.00           H  
ATOM     82 1HB  DLE A   6       5.140  17.576  -1.862  1.00  0.00           H  
ATOM     83 2HB  DLE A   6       4.781  18.377  -0.342  1.00  0.00           H  
ATOM     84  HG  DLE A   6       2.498  19.146  -1.218  1.00  0.00           H  
ATOM     85 1HD1 DLE A   6       2.022  18.947  -3.675  1.00  0.00           H  
ATOM     86 2HD1 DLE A   6       2.135  17.344  -2.932  1.00  0.00           H  
ATOM     87 3HD1 DLE A   6       3.488  17.966  -3.902  1.00  0.00           H  
ATOM     88 1HD2 DLE A   6       3.456  20.934  -2.704  1.00  0.00           H  
ATOM     89 2HD2 DLE A   6       4.954  19.995  -2.908  1.00  0.00           H  
ATOM     90 3HD2 DLE A   6       4.517  20.646  -1.308  1.00  0.00           H  
ATOM     91 1HN  DLE A   6       6.281  17.075   0.454  1.00  0.00           H  
ATOM     92 2HN  DLE A   6       6.763  15.804  -0.618  1.00  0.00           H  
ATOM     93 3HN  DLE A   6       6.661  15.550   1.126  1.00  0.00           H  
ATOM     94  N   DLE A   7       2.540  17.299   1.511  1.00  0.00           N  
ATOM     95  CA  DLE A   7       1.236  17.689   2.164  1.00  0.00           C  
ATOM     96  C   DLE A   7       0.536  16.492   2.858  1.00  0.00           C  
ATOM     97  O   DLE A   7      -0.405  16.731   3.638  1.00  0.00           O  
ATOM     98  CB  DLE A   7       1.390  18.881   3.207  1.00  0.00           C  
ATOM     99  CG  DLE A   7       1.962  20.320   2.632  1.00  0.00           C  
ATOM    100  CD1 DLE A   7       2.037  21.358   3.816  1.00  0.00           C  
ATOM    101  CD2 DLE A   7       1.069  20.859   1.437  1.00  0.00           C  
ATOM    102  CN  DLE A   7       3.820  17.328   2.316  1.00  0.00           C  
ATOM    103  HA  DLE A   7       0.536  18.056   1.403  1.00  0.00           H  
ATOM    104 1HB  DLE A   7       1.964  18.572   4.079  1.00  0.00           H  
ATOM    105 2HB  DLE A   7       0.383  19.110   3.592  1.00  0.00           H  
ATOM    106  HG  DLE A   7       2.987  20.172   2.257  1.00  0.00           H  
ATOM    107 1HD1 DLE A   7       2.447  22.305   3.457  1.00  0.00           H  
ATOM    108 2HD1 DLE A   7       2.685  20.975   4.609  1.00  0.00           H  
ATOM    109 3HD1 DLE A   7       1.040  21.538   4.228  1.00  0.00           H  
ATOM    110 1HD2 DLE A   7       1.477  21.802   1.066  1.00  0.00           H  
ATOM    111 2HD2 DLE A   7       0.042  21.024   1.775  1.00  0.00           H  
ATOM    112 3HD2 DLE A   7       1.060  20.144   0.615  1.00  0.00           H  
ATOM    113 1HN  DLE A   7       3.742  17.747   3.302  1.00  0.00           H  
ATOM    114 2HN  DLE A   7       4.573  17.900   1.809  1.00  0.00           H  
ATOM    115 3HN  DLE A   7       4.173  16.320   2.452  1.00  0.00           H  
ATOM    116  N   DPH A   8       0.947  15.201   2.594  1.00  0.00           N  
ATOM    117  CA  DPH A   8       0.331  14.064   3.277  1.00  0.00           C  
ATOM    118  C   DPH A   8      -0.400  13.079   2.376  1.00  0.00           C  
ATOM    119  O   DPH A   8      -1.560  12.773   2.649  1.00  0.00           O  
ATOM    120  CB  DPH A   8       1.444  13.336   4.005  1.00  0.00           C  
ATOM    121  CG  DPH A   8       2.180  14.249   4.903  1.00  0.00           C  
ATOM    122  CD1 DPH A   8       3.492  14.551   4.611  1.00  0.00           C  
ATOM    123  CD2 DPH A   8       1.581  14.862   5.988  1.00  0.00           C  
ATOM    124  CE1 DPH A   8       4.205  15.430   5.384  1.00  0.00           C  
ATOM    125  CE2 DPH A   8       2.289  15.750   6.764  1.00  0.00           C  
ATOM    126  CZ  DPH A   8       3.605  16.034   6.461  1.00  0.00           C  
ATOM    127  H   DPH A   8       1.701  14.991   1.933  1.00  0.00           H  
ATOM    128  HA  DPH A   8      -0.399  14.396   4.017  1.00  0.00           H  
ATOM    129 1HB  DPH A   8       2.149  12.955   3.275  1.00  0.00           H  
ATOM    130 2HB  DPH A   8       1.047  12.507   4.580  1.00  0.00           H  
ATOM    131  HD1 DPH A   8       3.967  14.077   3.753  1.00  0.00           H  
ATOM    132  HD2 DPH A   8       0.537  14.649   6.222  1.00  0.00           H  
ATOM    133  HE1 DPH A   8       5.243  15.653   5.139  1.00  0.00           H  
ATOM    134  HE2 DPH A   8       1.810  16.231   7.617  1.00  0.00           H  
ATOM    135  HZ  DPH A   8       4.166  16.736   7.076  1.00  0.00           H  
ATOM    136  N   DAL A   9       0.230  12.574   1.312  1.00  0.00           N  
ATOM    137  CA  DAL A   9      -0.497  11.598   0.477  1.00  0.00           C  
ATOM    138  C   DAL A   9       0.258  11.139  -0.769  1.00  0.00           C  
ATOM    139  O   DAL A   9       0.433   9.942  -0.996  1.00  0.00           O  
ATOM    140  CB  DAL A   9      -0.845  10.320   1.247  1.00  0.00           C  
ATOM    141  H   DAL A   9       1.174  12.831   1.060  1.00  0.00           H  
ATOM    142  HA  DAL A   9      -1.429  12.067   0.164  1.00  0.00           H  
ATOM    143 1HB  DAL A   9      -1.416   9.666   0.590  1.00  0.00           H  
ATOM    144 2HB  DAL A   9      -1.441  10.520   2.124  1.00  0.00           H  
ATOM    145 3HB  DAL A   9       0.033   9.813   1.545  1.00  0.00           H  
TER                                                                             
CONECT    1  138                                                                
CONECT    3   15                                                                
CONECT   15    3   16   21                                                      
CONECT   16   15   17   19   22                                                 
CONECT   17   16   18   29                                                      
CONECT   18   17                                                                
CONECT   19   16   20   23   24                                                 
CONECT   20   19   21   25   26                                                 
CONECT   21   15   20   27   28                                                 
CONECT   22   16                                                                
CONECT   23   19                                                                
CONECT   24   19                                                                
CONECT   25   20                                                                
CONECT   26   20                                                                
CONECT   27   21                                                                
CONECT   28   21                                                                
CONECT   29   17                                                                
CONECT   31   43                                                                
CONECT   43   31   44   48                                                      
CONECT   44   43   45   47   49                                                 
CONECT   45   44   46   53                                                      
CONECT   46   45                                                                
CONECT   47   44   50   51   52                                                 
CONECT   48   43                                                                
CONECT   49   44                                                                
CONECT   50   47                                                                
CONECT   51   47                                                                
CONECT   52   47                                                                
CONECT   53   45                                                                
CONECT   55   72                                                                
CONECT   72   55   73   80                                                      
CONECT   73   72   74   76   81                                                 
CONECT   74   73   75   94                                                      
CONECT   75   74                                                                
CONECT   76   73   77   82   83                                                 
CONECT   77   76   78   79   84                                                 
CONECT   78   77   85   86   87                                                 
CONECT   79   77   88   89   90                                                 
CONECT   80   72   91   92   93                                                 
CONECT   81   73                                                                
CONECT   82   76                                                                
CONECT   83   76                                                                
CONECT   84   77                                                                
CONECT   85   78                                                                
CONECT   86   78                                                                
CONECT   87   78                                                                
CONECT   88   79                                                                
CONECT   89   79                                                                
CONECT   90   79                                                                
CONECT   91   80                                                                
CONECT   92   80                                                                
CONECT   93   80                                                                
CONECT   94   74   95  102                                                      
CONECT   95   94   96   98  103                                                 
CONECT   96   95   97  116                                                      
CONECT   97   96                                                                
CONECT   98   95   99  104  105                                                 
CONECT   99   98  100  101  106                                                 
CONECT  100   99  107  108  109                                                 
CONECT  101   99  110  111  112                                                 
CONECT  102   94  113  114  115                                                 
CONECT  103   95                                                                
CONECT  104   98                                                                
CONECT  105   98                                                                
CONECT  106   99                                                                
CONECT  107  100                                                                
CONECT  108  100                                                                
CONECT  109  100                                                                
CONECT  110  101                                                                
CONECT  111  101                                                                
CONECT  112  101                                                                
CONECT  113  102                                                                
CONECT  114  102                                                                
CONECT  115  102                                                                
CONECT  116   96  117  127                                                      
CONECT  117  116  118  120  128                                                 
CONECT  118  117  119  136                                                      
CONECT  119  118                                                                
CONECT  120  117  121  129  130                                                 
CONECT  121  120  122  123                                                      
CONECT  122  121  124  131                                                      
CONECT  123  121  125  132                                                      
CONECT  124  122  126  133                                                      
CONECT  125  123  126  134                                                      
CONECT  126  124  125  135                                                      
CONECT  127  116                                                                
CONECT  128  117                                                                
CONECT  129  120                                                                
CONECT  130  120                                                                
CONECT  131  122                                                                
CONECT  132  123                                                                
CONECT  133  124                                                                
CONECT  134  125                                                                
CONECT  135  126                                                                
CONECT  136  118  137  141                                                      
CONECT  137  136  138  140  142                                                 
CONECT  138    1  137  139                                                      
CONECT  139  138                                                                
CONECT  140  137  143  144  145                                                 
CONECT  141  136                                                                
CONECT  142  137                                                                
CONECT  143  140                                                                
CONECT  144  140                                                                
CONECT  145  140                                                                
C6s 0
end_unsatselection_count 0
nme_count 2
nme_count2 2
oversat 0
score 6.809
silent_score 6.809
time 30
total_hbonds -3
