# Supplementary material for: Accurate de novo design of membrane-traversing macrocycles
Source: Cell. 2022 Sep 15;185(19):3520–3532.e26. doi: 10.1016/j.cell.2022.07.019 (PMC9490236; doi:10.1016/j.cell.2022.07.019)
Supplement: Data S2. Amino acid sequences and computational models, related to Figures 1 and 3 [file mmc6.zip › Supplemental_Data_File_2/design_models/9-mers/D9.7.pdb]

LINK         N   VAL A   1                 C   DPR A   9                  1.33  
ATOM      1  N   VAL A   1      -2.482   4.688   1.963  1.00  0.00           N  
ATOM      2  CA  VAL A   1      -1.445   3.676   1.918  1.00  0.00           C  
ATOM      3  C   VAL A   1      -0.165   4.260   1.312  1.00  0.00           C  
ATOM      4  O   VAL A   1      -0.190   5.324   0.693  1.00  0.00           O  
ATOM      5  CB  VAL A   1      -1.937   2.477   1.054  1.00  0.00           C  
ATOM      6  CG1 VAL A   1      -3.188   1.868   1.666  1.00  0.00           C  
ATOM      7  CG2 VAL A   1      -2.210   2.944  -0.376  1.00  0.00           C  
ATOM      8  H   VAL A   1      -2.657   5.251   1.143  1.00  0.00           H  
ATOM      9  HA  VAL A   1      -1.271   3.355   2.940  1.00  0.00           H  
ATOM     10  HB  VAL A   1      -1.188   1.711   1.029  1.00  0.00           H  
ATOM     11 1HG1 VAL A   1      -3.509   1.021   1.064  1.00  0.00           H  
ATOM     12 2HG1 VAL A   1      -2.964   1.533   2.679  1.00  0.00           H  
ATOM     13 3HG1 VAL A   1      -3.981   2.599   1.695  1.00  0.00           H  
ATOM     14 1HG2 VAL A   1      -2.538   2.101  -0.974  1.00  0.00           H  
ATOM     15 2HG2 VAL A   1      -2.976   3.695  -0.373  1.00  0.00           H  
ATOM     16 3HG2 VAL A   1      -1.310   3.359  -0.819  1.00  0.00           H  
ATOM     17  N   PHE A   2       1.005   3.610   1.454  1.00  0.00           N  
ATOM     18  CA  PHE A   2       2.105   4.197   0.699  1.00  0.00           C  
ATOM     19  C   PHE A   2       1.624   3.994  -0.741  1.00  0.00           C  
ATOM     20  O   PHE A   2       1.140   2.897  -1.021  1.00  0.00           O  
ATOM     21  CB  PHE A   2       3.452   3.504   0.984  1.00  0.00           C  
ATOM     22  CG  PHE A   2       4.591   4.095   0.279  1.00  0.00           C  
ATOM     23  CD1 PHE A   2       5.145   5.284   0.717  1.00  0.00           C  
ATOM     24  CD2 PHE A   2       5.129   3.472  -0.816  1.00  0.00           C  
ATOM     25  CE1 PHE A   2       6.213   5.840   0.054  1.00  0.00           C  
ATOM     26  CE2 PHE A   2       6.199   4.023  -1.482  1.00  0.00           C  
ATOM     27  CZ  PHE A   2       6.738   5.208  -1.048  1.00  0.00           C  
ATOM     28  CN  PHE A   2       1.181   2.309   2.113  1.00  0.00           C  
ATOM     29  HA  PHE A   2       2.196   5.237   0.969  1.00  0.00           H  
ATOM     30 1HB  PHE A   2       3.681   3.559   2.044  1.00  0.00           H  
ATOM     31 2HB  PHE A   2       3.408   2.458   0.696  1.00  0.00           H  
ATOM     32  HD1 PHE A   2       4.726   5.782   1.594  1.00  0.00           H  
ATOM     33  HD2 PHE A   2       4.693   2.532  -1.163  1.00  0.00           H  
ATOM     34  HE1 PHE A   2       6.646   6.780   0.402  1.00  0.00           H  
ATOM     35  HE2 PHE A   2       6.615   3.521  -2.356  1.00  0.00           H  
ATOM     36  HZ  PHE A   2       7.584   5.645  -1.576  1.00  0.00           H  
ATOM     37 1HN  PHE A   2       2.016   2.302   2.797  1.00  0.00           H  
ATOM     38 2HN  PHE A   2       0.327   2.011   2.685  1.00  0.00           H  
ATOM     39 3HN  PHE A   2       1.346   1.562   1.346  1.00  0.00           H  
ATOM     40  N   DLE A   3       1.726   4.976  -1.657  1.00  0.00           N  
ATOM     41  CA  DLE A   3       1.185   4.703  -2.994  1.00  0.00           C  
ATOM     42  C   DLE A   3      -0.025   5.598  -3.295  1.00  0.00           C  
ATOM     43  O   DLE A   3      -0.307   5.858  -4.467  1.00  0.00           O  
ATOM     44  CB  DLE A   3       2.244   4.971  -4.077  1.00  0.00           C  
ATOM     45  CG  DLE A   3       3.518   4.149  -3.995  1.00  0.00           C  
ATOM     46  CD1 DLE A   3       4.464   4.620  -5.054  1.00  0.00           C  
ATOM     47  CD2 DLE A   3       3.228   2.666  -4.123  1.00  0.00           C  
ATOM     48  CN  DLE A   3       2.348   6.275  -1.394  1.00  0.00           C  
ATOM     49  HA  DLE A   3       0.840   3.675  -3.046  1.00  0.00           H  
ATOM     50 1HB  DLE A   3       2.516   6.016  -4.095  1.00  0.00           H  
ATOM     51 2HB  DLE A   3       1.790   4.743  -5.042  1.00  0.00           H  
ATOM     52  HG  DLE A   3       3.974   4.333  -3.066  1.00  0.00           H  
ATOM     53 1HD1 DLE A   3       5.397   4.064  -4.980  1.00  0.00           H  
ATOM     54 2HD1 DLE A   3       4.664   5.683  -4.913  1.00  0.00           H  
ATOM     55 3HD1 DLE A   3       4.023   4.463  -6.038  1.00  0.00           H  
ATOM     56 1HD2 DLE A   3       4.164   2.115  -4.052  1.00  0.00           H  
ATOM     57 2HD2 DLE A   3       2.761   2.464  -5.087  1.00  0.00           H  
ATOM     58 3HD2 DLE A   3       2.568   2.335  -3.327  1.00  0.00           H  
ATOM     59 1HN  DLE A   3       2.147   6.988  -2.172  1.00  0.00           H  
ATOM     60 2HN  DLE A   3       3.416   6.168  -1.327  1.00  0.00           H  
ATOM     61 3HN  DLE A   3       1.967   6.695  -0.480  1.00  0.00           H  
ATOM     62  N   DVA A   4      -0.684   6.132  -2.254  1.00  0.00           N  
ATOM     63  CA  DVA A   4      -1.806   7.051  -2.457  1.00  0.00           C  
ATOM     64  C   DVA A   4      -3.051   6.822  -1.596  1.00  0.00           C  
ATOM     65  O   DVA A   4      -3.001   6.118  -0.589  1.00  0.00           O  
ATOM     66  CB  DVA A   4      -1.355   8.508  -2.219  1.00  0.00           C  
ATOM     67  CG1 DVA A   4      -0.296   8.904  -3.201  1.00  0.00           C  
ATOM     68  CG2 DVA A   4      -0.850   8.656  -0.817  1.00  0.00           C  
ATOM     69  H   DVA A   4      -0.427   5.863  -1.294  1.00  0.00           H  
ATOM     70  HA  DVA A   4      -2.078   6.944  -3.503  1.00  0.00           H  
ATOM     71  HB  DVA A   4      -2.188   9.156  -2.347  1.00  0.00           H  
ATOM     72 1HG1 DVA A   4      -0.010   9.935  -3.025  1.00  0.00           H  
ATOM     73 2HG1 DVA A   4      -0.693   8.803  -4.211  1.00  0.00           H  
ATOM     74 3HG1 DVA A   4       0.564   8.282  -3.098  1.00  0.00           H  
ATOM     75 1HG2 DVA A   4      -0.557   9.687  -0.648  1.00  0.00           H  
ATOM     76 2HG2 DVA A   4      -0.002   8.010  -0.659  1.00  0.00           H  
ATOM     77 3HG2 DVA A   4      -1.615   8.392  -0.117  1.00  0.00           H  
ATOM     78  N   DLE A   5      -4.191   7.421  -1.973  1.00  0.00           N  
ATOM     79  CA  DLE A   5      -5.345   7.398  -1.082  1.00  0.00           C  
ATOM     80  C   DLE A   5      -5.704   8.860  -0.832  1.00  0.00           C  
ATOM     81  O   DLE A   5      -6.758   9.321  -1.262  1.00  0.00           O  
ATOM     82  CB  DLE A   5      -6.523   6.622  -1.688  1.00  0.00           C  
ATOM     83  CG  DLE A   5      -6.236   5.142  -2.047  1.00  0.00           C  
ATOM     84  CD1 DLE A   5      -7.407   4.603  -2.830  1.00  0.00           C  
ATOM     85  CD2 DLE A   5      -6.000   4.329  -0.768  1.00  0.00           C  
ATOM     86  CN  DLE A   5      -4.465   7.823  -3.355  1.00  0.00           C  
ATOM     87  HA  DLE A   5      -5.106   6.911  -0.160  1.00  0.00           H  
ATOM     88 1HB  DLE A   5      -6.901   7.119  -2.570  1.00  0.00           H  
ATOM     89 2HB  DLE A   5      -7.327   6.616  -0.948  1.00  0.00           H  
ATOM     90  HG  DLE A   5      -5.355   5.072  -2.673  1.00  0.00           H  
ATOM     91 1HD1 DLE A   5      -7.217   3.565  -3.099  1.00  0.00           H  
ATOM     92 2HD1 DLE A   5      -7.543   5.193  -3.736  1.00  0.00           H  
ATOM     93 3HD1 DLE A   5      -8.309   4.660  -2.222  1.00  0.00           H  
ATOM     94 1HD2 DLE A   5      -5.806   3.292  -1.030  1.00  0.00           H  
ATOM     95 2HD2 DLE A   5      -6.885   4.387  -0.137  1.00  0.00           H  
ATOM     96 3HD2 DLE A   5      -5.148   4.714  -0.228  1.00  0.00           H  
ATOM     97 1HN  DLE A   5      -5.331   8.471  -3.415  1.00  0.00           H  
ATOM     98 2HN  DLE A   5      -4.657   6.958  -3.971  1.00  0.00           H  
ATOM     99 3HN  DLE A   5      -3.646   8.374  -3.782  1.00  0.00           H  
ATOM    100  N   DPH A   6      -4.815   9.590  -0.133  1.00  0.00           N  
ATOM    101  CA  DPH A   6      -4.988  11.039   0.026  1.00  0.00           C  
ATOM    102  C   DPH A   6      -5.055  11.433   1.514  1.00  0.00           C  
ATOM    103  O   DPH A   6      -4.022  11.746   2.109  1.00  0.00           O  
ATOM    104  CB  DPH A   6      -3.811  11.788  -0.611  1.00  0.00           C  
ATOM    105  CG  DPH A   6      -3.652  11.648  -2.112  1.00  0.00           C  
ATOM    106  CD1 DPH A   6      -4.697  11.308  -2.969  1.00  0.00           C  
ATOM    107  CD2 DPH A   6      -2.412  11.869  -2.668  1.00  0.00           C  
ATOM    108  CE1 DPH A   6      -4.483  11.192  -4.322  1.00  0.00           C  
ATOM    109  CE2 DPH A   6      -2.205  11.752  -4.022  1.00  0.00           C  
ATOM    110  CZ  DPH A   6      -3.240  11.411  -4.846  1.00  0.00           C  
ATOM    111  CN  DPH A   6      -4.150   8.981   1.003  1.00  0.00           C  
ATOM    112  HA  DPH A   6      -5.903  11.346  -0.466  1.00  0.00           H  
ATOM    113 1HB  DPH A   6      -2.881  11.452  -0.154  1.00  0.00           H  
ATOM    114 2HB  DPH A   6      -3.903  12.851  -0.389  1.00  0.00           H  
ATOM    115  HD1 DPH A   6      -5.692  11.128  -2.587  1.00  0.00           H  
ATOM    116  HD2 DPH A   6      -1.582  12.137  -2.014  1.00  0.00           H  
ATOM    117  HE1 DPH A   6      -5.312  10.923  -4.976  1.00  0.00           H  
ATOM    118  HE2 DPH A   6      -1.214  11.929  -4.438  1.00  0.00           H  
ATOM    119  HZ  DPH A   6      -3.075  11.319  -5.919  1.00  0.00           H  
ATOM    120 1HN  DPH A   6      -3.354   9.593   1.403  1.00  0.00           H  
ATOM    121 2HN  DPH A   6      -3.683   8.051   0.769  1.00  0.00           H  
ATOM    122 3HN  DPH A   6      -4.891   8.813   1.766  1.00  0.00           H  
ATOM    123  N   PRO A   7      -6.225  11.412   2.161  1.00  0.00           N  
ATOM    124  CA  PRO A   7      -6.403  11.652   3.584  1.00  0.00           C  
ATOM    125  C   PRO A   7      -6.055  10.417   4.399  1.00  0.00           C  
ATOM    126  O   PRO A   7      -6.933   9.821   5.021  1.00  0.00           O  
ATOM    127  CB  PRO A   7      -7.894  11.982   3.665  1.00  0.00           C  
ATOM    128  CG  PRO A   7      -8.510  11.145   2.563  1.00  0.00           C  
ATOM    129  CD  PRO A   7      -7.483  11.152   1.438  1.00  0.00           C  
ATOM    130  HA  PRO A   7      -5.785  12.510   3.890  1.00  0.00           H  
ATOM    131 1HB  PRO A   7      -8.284  11.731   4.662  1.00  0.00           H  
ATOM    132 2HB  PRO A   7      -8.047  13.060   3.524  1.00  0.00           H  
ATOM    133 1HG  PRO A   7      -8.716  10.129   2.938  1.00  0.00           H  
ATOM    134 2HG  PRO A   7      -9.478  11.572   2.258  1.00  0.00           H  
ATOM    135 1HD  PRO A   7      -7.469  10.167   0.965  1.00  0.00           H  
ATOM    136 2HD  PRO A   7      -7.708  11.958   0.727  1.00  0.00           H  
ATOM    137  N   DIL A   8      -4.789  10.019   4.367  1.00  0.00           N  
ATOM    138  CA  DIL A   8      -4.373   8.793   5.043  1.00  0.00           C  
ATOM    139  C   DIL A   8      -3.949   7.734   4.024  1.00  0.00           C  
ATOM    140  O   DIL A   8      -2.871   7.854   3.447  1.00  0.00           O  
ATOM    141  CB  DIL A   8      -3.198   9.048   5.998  1.00  0.00           C  
ATOM    142  CG1 DIL A   8      -3.617  10.100   7.064  1.00  0.00           C  
ATOM    143  CG2 DIL A   8      -2.783   7.704   6.640  1.00  0.00           C  
ATOM    144  CD1 DIL A   8      -2.486  10.602   7.949  1.00  0.00           C  
ATOM    145  H   DIL A   8      -4.131  10.591   3.828  1.00  0.00           H  
ATOM    146  HA  DIL A   8      -5.189   8.444   5.661  1.00  0.00           H  
ATOM    147  HB  DIL A   8      -2.355   9.460   5.444  1.00  0.00           H  
ATOM    148 1HG1 DIL A   8      -4.387   9.664   7.698  1.00  0.00           H  
ATOM    149 2HG1 DIL A   8      -4.040  10.961   6.553  1.00  0.00           H  
ATOM    150 1HG2 DIL A   8      -1.950   7.851   7.313  1.00  0.00           H  
ATOM    151 2HG2 DIL A   8      -2.482   6.987   5.874  1.00  0.00           H  
ATOM    152 3HG2 DIL A   8      -3.628   7.297   7.196  1.00  0.00           H  
ATOM    153 1HD1 DIL A   8      -2.881  11.337   8.651  1.00  0.00           H  
ATOM    154 2HD1 DIL A   8      -1.719  11.068   7.330  1.00  0.00           H  
ATOM    155 3HD1 DIL A   8      -2.049   9.784   8.508  1.00  0.00           H  
ATOM    156  N   DPR A   9      -4.754   6.686   3.784  1.00  0.00           N  
ATOM    157  CA  DPR A   9      -4.516   5.635   2.808  1.00  0.00           C  
ATOM    158  C   DPR A   9      -3.216   4.903   3.047  1.00  0.00           C  
ATOM    159  O   DPR A   9      -2.892   4.546   4.180  1.00  0.00           O  
ATOM    160  CB  DPR A   9      -5.703   4.694   3.045  1.00  0.00           C  
ATOM    161  CG  DPR A   9      -6.776   5.570   3.598  1.00  0.00           C  
ATOM    162  CD  DPR A   9      -6.056   6.567   4.464  1.00  0.00           C  
ATOM    163  HA  DPR A   9      -4.535   6.052   1.800  1.00  0.00           H  
ATOM    164 1HB  DPR A   9      -5.410   3.892   3.738  1.00  0.00           H  
ATOM    165 2HB  DPR A   9      -5.988   4.209   2.112  1.00  0.00           H  
ATOM    166 1HG  DPR A   9      -7.504   4.968   4.163  1.00  0.00           H  
ATOM    167 2HG  DPR A   9      -7.331   6.050   2.777  1.00  0.00           H  
ATOM    168 1HD  DPR A   9      -5.936   6.193   5.491  1.00  0.00           H  
ATOM    169 2HD  DPR A   9      -6.635   7.491   4.405  1.00  0.00           H  
TER                                                                             
CONECT    1  158                                                                
CONECT    3   17                                                                
CONECT   17    3   18   28                                                      
CONECT   18   17   19   21   29                                                 
CONECT   19   18   20   40                                                      
CONECT   20   19                                                                
CONECT   21   18   22   30   31                                                 
CONECT   22   21   23   24                                                      
CONECT   23   22   25   32                                                      
CONECT   24   22   26   33                                                      
CONECT   25   23   27   34                                                      
CONECT   26   24   27   35                                                      
CONECT   27   25   26   36                                                      
CONECT   28   17   37   38   39                                                 
CONECT   29   18                                                                
CONECT   30   21                                                                
CONECT   31   21                                                                
CONECT   32   23                                                                
CONECT   33   24                                                                
CONECT   34   25                                                                
CONECT   35   26                                                                
CONECT   36   27                                                                
CONECT   37   28                                                                
CONECT   38   28                                                                
CONECT   39   28                                                                
CONECT   40   19   41   48                                                      
CONECT   41   40   42   44   49                                                 
CONECT   42   41   43   62                                                      
CONECT   43   42                                                                
CONECT   44   41   45   50   51                                                 
CONECT   45   44   46   47   52                                                 
CONECT   46   45   53   54   55                                                 
CONECT   47   45   56   57   58                                                 
CONECT   48   40   59   60   61                                                 
CONECT   49   41                                                                
CONECT   50   44                                                                
CONECT   51   44                                                                
CONECT   52   45                                                                
CONECT   53   46                                                                
CONECT   54   46                                                                
CONECT   55   46                                                                
CONECT   56   47                                                                
CONECT   57   47                                                                
CONECT   58   47                                                                
CONECT   59   48                                                                
CONECT   60   48                                                                
CONECT   61   48                                                                
CONECT   62   42   63   69                                                      
CONECT   63   62   64   66   70                                                 
CONECT   64   63   65   78                                                      
CONECT   65   64                                                                
CONECT   66   63   67   68   71                                                 
CONECT   67   66   72   73   74                                                 
CONECT   68   66   75   76   77                                                 
CONECT   69   62                                                                
CONECT   70   63                                                                
CONECT   71   66                                                                
CONECT   72   67                                                                
CONECT   73   67                                                                
CONECT   74   67                                                                
CONECT   75   68                                                                
CONECT   76   68                                                                
CONECT   77   68                                                                
CONECT   78   64   79   86                                                      
CONECT   79   78   80   82   87                                                 
CONECT   80   79   81  100                                                      
CONECT   81   80                                                                
CONECT   82   79   83   88   89                                                 
CONECT   83   82   84   85   90                                                 
CONECT   84   83   91   92   93                                                 
CONECT   85   83   94   95   96                                                 
CONECT   86   78   97   98   99                                                 
CONECT   87   79                                                                
CONECT   88   82                                                                
CONECT   89   82                                                                
CONECT   90   83                                                                
CONECT   91   84                                                                
CONECT   92   84                                                                
CONECT   93   84                                                                
CONECT   94   85                                                                
CONECT   95   85                                                                
CONECT   96   85                                                                
CONECT   97   86                                                                
CONECT   98   86                                                                
CONECT   99   86                                                                
CONECT  100   80  101  111                                                      
CONECT  101  100  102  104  112                                                 
CONECT  102  101  103  123                                                      
CONECT  103  102                                                                
CONECT  104  101  105  113  114                                                 
CONECT  105  104  106  107                                                      
CONECT  106  105  108  115                                                      
CONECT  107  105  109  116                                                      
CONECT  108  106  110  117                                                      
CONECT  109  107  110  118                                                      
CONECT  110  108  109  119                                                      
CONECT  111  100  120  121  122                                                 
CONECT  112  101                                                                
CONECT  113  104                                                                
CONECT  114  104                                                                
CONECT  115  106                                                                
CONECT  116  107                                                                
CONECT  117  108                                                                
CONECT  118  109                                                                
CONECT  119  110                                                                
CONECT  120  111                                                                
CONECT  121  111                                                                
CONECT  122  111                                                                
CONECT  123  102                                                                
CONECT  125  137                                                                
CONECT  137  125  138  145                                                      
CONECT  138  137  139  141  146                                                 
CONECT  139  138  140  156                                                      
CONECT  140  139                                                                
CONECT  141  138  142  143  147                                                 
CONECT  142  141  144  148  149                                                 
CONECT  143  141  150  151  152                                                 
CONECT  144  142  153  154  155                                                 
CONECT  145  137                                                                
CONECT  146  138                                                                
CONECT  147  141                                                                
CONECT  148  142                                                                
CONECT  149  142                                                                
CONECT  150  143                                                                
CONECT  151  143                                                                
CONECT  152  143                                                                
CONECT  153  144                                                                
CONECT  154  144                                                                
CONECT  155  144                                                                
CONECT  156  139  157  162                                                      
CONECT  157  156  158  160  163                                                 
CONECT  158    1  157  159                                                      
CONECT  159  158                                                                
CONECT  160  157  161  164  165                                                 
CONECT  161  160  162  166  167                                                 
CONECT  162  156  161  168  169                                                 
CONECT  163  157                                                                
CONECT  164  160                                                                
CONECT  165  160                                                                
CONECT  166  161                                                                
CONECT  167  161                                                                
CONECT  168  162                                                                
CONECT  169  162                                                                
C6s 0
EPSA 99.426
end_unsatselection_count 0
nme_count 4
nme_count2 4
score -13.09
silent_score -13.09
time 79
