# Supplementary material for: Accurate de novo design of membrane-traversing macrocycles
Source: Cell. 2022 Sep 15;185(19):3520–3532.e26. doi: 10.1016/j.cell.2022.07.019 (PMC9490236; doi:10.1016/j.cell.2022.07.019)
Supplement: Data S2. Amino acid sequences and computational models, related to Figures 1 and 3 [file mmc6.zip › Supplemental_Data_File_2/design_models/9-mers/D9.13.pdb]

LINK         N   DPR A   1                 C   ILE A   9                  1.33  
HETATM    1  N   DPR A   1      65.106  70.399  -6.088  1.00  0.00           N  
HETATM    2  CA  DPR A   1      65.071  69.209  -5.246  1.00  0.00           C  
HETATM    3  C   DPR A   1      65.793  68.044  -5.910  1.00  0.00           C  
HETATM    4  O   DPR A   1      65.873  66.950  -5.350  1.00  0.00           O  
HETATM    5  CB  DPR A   1      65.789  69.666  -3.972  1.00  0.00           C  
HETATM    6  CG  DPR A   1      66.718  70.734  -4.440  1.00  0.00           C  
HETATM    7  CD  DPR A   1      65.940  71.472  -5.496  1.00  0.00           C  
HETATM    8  HA  DPR A   1      64.024  68.946  -5.036  1.00  0.00           H  
HETATM    9 1HB  DPR A   1      66.313  68.817  -3.510  1.00  0.00           H  
HETATM   10 2HB  DPR A   1      65.056  70.031  -3.237  1.00  0.00           H  
HETATM   11 1HG  DPR A   1      67.644  70.287  -4.831  1.00  0.00           H  
HETATM   12 2HG  DPR A   1      67.009  71.380  -3.598  1.00  0.00           H  
HETATM   13 1HD  DPR A   1      66.636  71.900  -6.233  1.00  0.00           H  
HETATM   14 2HD  DPR A   1      65.340  72.264  -5.024  1.00  0.00           H  
HETATM   15  N   DIL A   2      66.318  68.283  -7.106  1.00  0.00           N  
HETATM   16  CA  DIL A   2      66.849  67.210  -7.940  1.00  0.00           C  
HETATM   17  C   DIL A   2      65.745  66.261  -8.386  1.00  0.00           C  
HETATM   18  O   DIL A   2      66.009  65.117  -8.751  1.00  0.00           O  
HETATM   19  CB  DIL A   2      67.567  67.779  -9.177  1.00  0.00           C  
HETATM   20  CG1 DIL A   2      68.486  66.721  -9.794  1.00  0.00           C  
HETATM   21  CG2 DIL A   2      66.555  68.271 -10.200  1.00  0.00           C  
HETATM   22  CD1 DIL A   2      69.483  67.281 -10.784  1.00  0.00           C  
HETATM   23  H   DIL A   2      66.348  69.233  -7.449  1.00  0.00           H  
HETATM   24  HA  DIL A   2      67.561  66.634  -7.347  1.00  0.00           H  
HETATM   25  HB  DIL A   2      68.202  68.612  -8.878  1.00  0.00           H  
HETATM   26 1HG1 DIL A   2      67.885  65.969 -10.304  1.00  0.00           H  
HETATM   27 2HG1 DIL A   2      69.040  66.214  -9.003  1.00  0.00           H  
HETATM   28 1HG2 DIL A   2      67.080  68.669 -11.068  1.00  0.00           H  
HETATM   29 2HG2 DIL A   2      65.941  69.054  -9.757  1.00  0.00           H  
HETATM   30 3HG2 DIL A   2      65.918  67.442 -10.510  1.00  0.00           H  
HETATM   31 1HD1 DIL A   2      70.098  66.471 -11.177  1.00  0.00           H  
HETATM   32 2HD1 DIL A   2      70.120  68.012 -10.285  1.00  0.00           H  
HETATM   33 3HD1 DIL A   2      68.950  67.762 -11.603  1.00  0.00           H  
ATOM     34  N   ILE A   3      64.507  66.743  -8.354  1.00  0.00           N  
ATOM     35  CA  ILE A   3      63.358  65.930  -8.733  1.00  0.00           C  
ATOM     36  C   ILE A   3      62.783  66.379 -10.070  1.00  0.00           C  
ATOM     37  O   ILE A   3      62.550  65.562 -10.961  1.00  0.00           O  
ATOM     38  CB  ILE A   3      62.261  65.992  -7.655  1.00  0.00           C  
ATOM     39  CG1 ILE A   3      62.768  65.393  -6.341  1.00  0.00           C  
ATOM     40  CG2 ILE A   3      61.010  65.266  -8.126  1.00  0.00           C  
ATOM     41  CD1 ILE A   3      61.891  65.703  -5.149  1.00  0.00           C  
ATOM     42  H   ILE A   3      64.359  67.697  -8.059  1.00  0.00           H  
ATOM     43  HA  ILE A   3      63.684  64.896  -8.832  1.00  0.00           H  
ATOM     44  HB  ILE A   3      62.010  67.033  -7.451  1.00  0.00           H  
ATOM     45 1HG1 ILE A   3      62.841  64.311  -6.438  1.00  0.00           H  
ATOM     46 2HG1 ILE A   3      63.770  65.769  -6.132  1.00  0.00           H  
ATOM     47 1HG2 ILE A   3      60.245  65.320  -7.352  1.00  0.00           H  
ATOM     48 2HG2 ILE A   3      60.638  65.736  -9.037  1.00  0.00           H  
ATOM     49 3HG2 ILE A   3      61.249  64.222  -8.328  1.00  0.00           H  
ATOM     50 1HD1 ILE A   3      62.316  65.245  -4.256  1.00  0.00           H  
ATOM     51 2HD1 ILE A   3      61.833  66.783  -5.011  1.00  0.00           H  
ATOM     52 3HD1 ILE A   3      60.892  65.305  -5.320  1.00  0.00           H  
ATOM     53  N   PHE A   4      62.557  67.681 -10.205  1.00  0.00           N  
ATOM     54  CA  PHE A   4      61.773  68.212 -11.313  1.00  0.00           C  
ATOM     55  C   PHE A   4      62.649  68.482 -12.529  1.00  0.00           C  
ATOM     56  O   PHE A   4      63.839  68.770 -12.398  1.00  0.00           O  
ATOM     57  CB  PHE A   4      61.062  69.500 -10.894  1.00  0.00           C  
ATOM     58  CG  PHE A   4      60.003  69.294  -9.848  1.00  0.00           C  
ATOM     59  CD1 PHE A   4      60.307  69.413  -8.500  1.00  0.00           C  
ATOM     60  CD2 PHE A   4      58.701  68.981 -10.209  1.00  0.00           C  
ATOM     61  CE1 PHE A   4      59.334  69.225  -7.537  1.00  0.00           C  
ATOM     62  CE2 PHE A   4      57.726  68.793  -9.249  1.00  0.00           C  
ATOM     63  CZ  PHE A   4      58.044  68.915  -7.911  1.00  0.00           C  
ATOM     64  H   PHE A   4      62.938  68.319  -9.522  1.00  0.00           H  
ATOM     65  HA  PHE A   4      61.021  67.472 -11.590  1.00  0.00           H  
ATOM     66 1HB  PHE A   4      61.792  70.208 -10.504  1.00  0.00           H  
ATOM     67 2HB  PHE A   4      60.595  69.957 -11.765  1.00  0.00           H  
ATOM     68  HD1 PHE A   4      61.327  69.660  -8.204  1.00  0.00           H  
ATOM     69  HD2 PHE A   4      58.451  68.884 -11.266  1.00  0.00           H  
ATOM     70  HE1 PHE A   4      59.587  69.321  -6.481  1.00  0.00           H  
ATOM     71  HE2 PHE A   4      56.707  68.548  -9.547  1.00  0.00           H  
ATOM     72  HZ  PHE A   4      57.276  68.765  -7.153  1.00  0.00           H  
HETATM   73  N   PHE A   5      62.056  68.389 -13.713  1.00  0.00           N  
HETATM   74  CA  PHE A   5      62.688  68.889 -14.929  1.00  0.00           C  
HETATM   75  C   PHE A   5      61.891  69.857 -15.759  1.00  0.00           C  
HETATM   76  O   PHE A   5      60.685  69.691 -15.937  1.00  0.00           O  
HETATM   77  CB  PHE A   5      63.067  67.705 -15.821  1.00  0.00           C  
HETATM   78  CG  PHE A   5      63.721  68.105 -17.112  1.00  0.00           C  
HETATM   79  CD1 PHE A   5      65.099  68.246 -17.194  1.00  0.00           C  
HETATM   80  CD2 PHE A   5      62.962  68.342 -18.248  1.00  0.00           C  
HETATM   81  CE1 PHE A   5      65.702  68.614 -18.382  1.00  0.00           C  
HETATM   82  CE2 PHE A   5      63.562  68.708 -19.437  1.00  0.00           C  
HETATM   83  CZ  PHE A   5      64.934  68.844 -19.503  1.00  0.00           C  
HETATM   84  CN  PHE A   5      60.747  67.774 -13.800  1.00  0.00           C  
HETATM   85  HA  PHE A   5      63.494  69.563 -14.644  1.00  0.00           H  
HETATM   86 1HB  PHE A   5      63.749  67.048 -15.283  1.00  0.00           H  
HETATM   87 2HB  PHE A   5      62.174  67.127 -16.056  1.00  0.00           H  
HETATM   88  HD1 PHE A   5      65.706  68.062 -16.307  1.00  0.00           H  
HETATM   89  HD2 PHE A   5      61.878  68.234 -18.195  1.00  0.00           H  
HETATM   90  HE1 PHE A   5      66.785  68.721 -18.432  1.00  0.00           H  
HETATM   91  HE2 PHE A   5      62.953  68.891 -20.322  1.00  0.00           H  
HETATM   92  HZ  PHE A   5      65.408  69.135 -20.439  1.00  0.00           H  
HETATM   93 1HN  PHE A   5      60.376  67.759 -14.818  1.00  0.00           H  
HETATM   94 2HN  PHE A   5      60.795  66.757 -13.439  1.00  0.00           H  
HETATM   95 3HN  PHE A   5      60.058  68.335 -13.182  1.00  0.00           H  
ATOM     96  N   PRO A   6      62.468  70.900 -16.311  1.00  0.00           N  
ATOM     97  CA  PRO A   6      63.864  71.320 -16.274  1.00  0.00           C  
ATOM     98  C   PRO A   6      64.365  72.017 -15.040  1.00  0.00           C  
ATOM     99  O   PRO A   6      63.579  72.448 -14.197  1.00  0.00           O  
ATOM    100  CB  PRO A   6      63.923  72.272 -17.473  1.00  0.00           C  
ATOM    101  CG  PRO A   6      62.565  72.881 -17.528  1.00  0.00           C  
ATOM    102  CD  PRO A   6      61.635  71.751 -17.168  1.00  0.00           C  
ATOM    103  HA  PRO A   6      64.496  70.426 -16.281  1.00  0.00           H  
ATOM    104 1HB  PRO A   6      64.720  73.017 -17.323  1.00  0.00           H  
ATOM    105 2HB  PRO A   6      64.177  71.712 -18.386  1.00  0.00           H  
ATOM    106 1HG  PRO A   6      62.499  73.723 -16.824  1.00  0.00           H  
ATOM    107 2HG  PRO A   6      62.370  73.287 -18.530  1.00  0.00           H  
ATOM    108 1HD  PRO A   6      60.773  72.149 -16.613  1.00  0.00           H  
ATOM    109 2HD  PRO A   6      61.305  71.242 -18.085  1.00  0.00           H  
HETATM  110  N   DPR A   7      65.685  72.126 -14.934  1.00  0.00           N  
HETATM  111  CA  DPR A   7      66.305  72.928 -13.887  1.00  0.00           C  
HETATM  112  C   DPR A   7      66.513  72.112 -12.618  1.00  0.00           C  
HETATM  113  O   DPR A   7      66.405  70.885 -12.632  1.00  0.00           O  
HETATM  114  CB  DPR A   7      67.638  73.344 -14.516  1.00  0.00           C  
HETATM  115  CG  DPR A   7      68.030  72.172 -15.350  1.00  0.00           C  
HETATM  116  CD  DPR A   7      66.735  71.683 -15.940  1.00  0.00           C  
HETATM  117  HA  DPR A   7      65.676  73.808 -13.683  1.00  0.00           H  
HETATM  118 1HB  DPR A   7      68.371  73.571 -13.728  1.00  0.00           H  
HETATM  119 2HB  DPR A   7      67.506  74.262 -15.106  1.00  0.00           H  
HETATM  120 1HG  DPR A   7      68.526  71.412 -14.728  1.00  0.00           H  
HETATM  121 2HG  DPR A   7      68.757  72.478 -16.117  1.00  0.00           H  
HETATM  122 1HD  DPR A   7      66.762  70.586 -16.028  1.00  0.00           H  
HETATM  123 2HD  DPR A   7      66.582  72.147 -16.926  1.00  0.00           H  
HETATM  124  N   LEU A   8      66.809  72.799 -11.521  1.00  0.00           N  
HETATM  125  CA  LEU A   8      67.345  72.148 -10.331  1.00  0.00           C  
HETATM  126  C   LEU A   8      66.464  72.411  -9.115  1.00  0.00           C  
HETATM  127  O   LEU A   8      66.773  73.267  -8.286  1.00  0.00           O  
HETATM  128  CB  LEU A   8      68.770  72.642 -10.053  1.00  0.00           C  
HETATM  129  CG  LEU A   8      69.795  72.374 -11.163  1.00  0.00           C  
HETATM  130  CD1 LEU A   8      71.101  73.083 -10.831  1.00  0.00           C  
HETATM  131  CD2 LEU A   8      70.007  70.875 -11.308  1.00  0.00           C  
HETATM  132  CN  LEU A   8      66.595  74.232 -11.506  1.00  0.00           C  
HETATM  133  HA  LEU A   8      67.433  71.067 -10.518  1.00  0.00           H  
HETATM  134 1HB  LEU A   8      68.739  73.717  -9.884  1.00  0.00           H  
HETATM  135 2HB  LEU A   8      69.133  72.162  -9.145  1.00  0.00           H  
HETATM  136  HG  LEU A   8      69.425  72.780 -12.105  1.00  0.00           H  
HETATM  137 1HD1 LEU A   8      71.829  72.893 -11.620  1.00  0.00           H  
HETATM  138 2HD1 LEU A   8      70.923  74.155 -10.753  1.00  0.00           H  
HETATM  139 3HD1 LEU A   8      71.487  72.708  -9.884  1.00  0.00           H  
HETATM  140 1HD2 LEU A   8      70.735  70.684 -12.097  1.00  0.00           H  
HETATM  141 2HD2 LEU A   8      70.378  70.467 -10.367  1.00  0.00           H  
HETATM  142 3HD2 LEU A   8      69.062  70.396 -11.562  1.00  0.00           H  
HETATM  143 1HN  LEU A   8      66.842  74.665 -10.544  1.00  0.00           H  
HETATM  144 2HN  LEU A   8      67.209  74.702 -12.261  1.00  0.00           H  
HETATM  145 3HN  LEU A   8      65.554  74.430 -11.726  1.00  0.00           H  
ATOM    146  N   ILE A   9      65.366  71.670  -9.014  1.00  0.00           N  
ATOM    147  CA  ILE A   9      64.425  71.841  -7.914  1.00  0.00           C  
ATOM    148  C   ILE A   9      64.274  70.554  -7.113  1.00  0.00           C  
ATOM    149  O   ILE A   9      63.422  69.719  -7.417  1.00  0.00           O  
ATOM    150  CB  ILE A   9      63.046  72.287  -8.434  1.00  0.00           C  
ATOM    151  CG1 ILE A   9      63.175  73.576  -9.250  1.00  0.00           C  
ATOM    152  CG2 ILE A   9      62.078  72.480  -7.277  1.00  0.00           C  
ATOM    153  CD1 ILE A   9      61.922  73.944 -10.012  1.00  0.00           C  
ATOM    154  H   ILE A   9      65.178  70.970  -9.718  1.00  0.00           H  
ATOM    155  HA  ILE A   9      64.806  72.616  -7.251  1.00  0.00           H  
ATOM    156  HB  ILE A   9      62.648  71.527  -9.106  1.00  0.00           H  
ATOM    157 1HG1 ILE A   9      63.427  74.403  -8.587  1.00  0.00           H  
ATOM    158 2HG1 ILE A   9      63.991  73.473  -9.966  1.00  0.00           H  
ATOM    159 1HG2 ILE A   9      61.109  72.796  -7.663  1.00  0.00           H  
ATOM    160 2HG2 ILE A   9      61.965  71.541  -6.737  1.00  0.00           H  
ATOM    161 3HG2 ILE A   9      62.466  73.243  -6.602  1.00  0.00           H  
ATOM    162 1HD1 ILE A   9      62.091  74.868 -10.566  1.00  0.00           H  
ATOM    163 2HD1 ILE A   9      61.672  73.144 -10.709  1.00  0.00           H  
ATOM    164 3HD1 ILE A   9      61.100  74.087  -9.312  1.00  0.00           H  
TER                                                                             
CONECT    1    2    7  148                                                      
CONECT    2    1    3    5    8                                                 
CONECT    3    2    4   15                                                      
CONECT    4    3                                                                
CONECT    5    2    6    9   10                                                 
CONECT    6    5    7   11   12                                                 
CONECT    7    1    6   13   14                                                 
CONECT    8    2                                                                
CONECT    9    5                                                                
CONECT   10    5                                                                
CONECT   11    6                                                                
CONECT   12    6                                                                
CONECT   13    7                                                                
CONECT   14    7                                                                
CONECT   15    3   16   23                                                      
CONECT   16   15   17   19   24                                                 
CONECT   17   16   18   34                                                      
CONECT   18   17                                                                
CONECT   19   16   20   21   25                                                 
CONECT   20   19   22   26   27                                                 
CONECT   21   19   28   29   30                                                 
CONECT   22   20   31   32   33                                                 
CONECT   23   15                                                                
CONECT   24   16                                                                
CONECT   25   19                                                                
CONECT   26   20                                                                
CONECT   27   20                                                                
CONECT   28   21                                                                
CONECT   29   21                                                                
CONECT   30   21                                                                
CONECT   31   22                                                                
CONECT   32   22                                                                
CONECT   33   22                                                                
CONECT   34   17                                                                
CONECT   55   73                                                                
CONECT   73   55   74   84                                                      
CONECT   74   73   75   77   85                                                 
CONECT   75   74   76   96                                                      
CONECT   76   75                                                                
CONECT   77   74   78   86   87                                                 
CONECT   78   77   79   80                                                      
CONECT   79   78   81   88                                                      
CONECT   80   78   82   89                                                      
CONECT   81   79   83   90                                                      
CONECT   82   80   83   91                                                      
CONECT   83   81   82   92                                                      
CONECT   84   73   93   94   95                                                 
CONECT   85   74                                                                
CONECT   86   77                                                                
CONECT   87   77                                                                
CONECT   88   79                                                                
CONECT   89   80                                                                
CONECT   90   81                                                                
CONECT   91   82                                                                
CONECT   92   83                                                                
CONECT   93   84                                                                
CONECT   94   84                                                                
CONECT   95   84                                                                
CONECT   96   75                                                                
CONECT   98  110                                                                
CONECT  110   98  111  116                                                      
CONECT  111  110  112  114  117                                                 
CONECT  112  111  113  124                                                      
CONECT  113  112                                                                
CONECT  114  111  115  118  119                                                 
CONECT  115  114  116  120  121                                                 
CONECT  116  110  115  122  123                                                 
CONECT  117  111                                                                
CONECT  118  114                                                                
CONECT  119  114                                                                
CONECT  120  115                                                                
CONECT  121  115                                                                
CONECT  122  116                                                                
CONECT  123  116                                                                
CONECT  124  112  125  132                                                      
CONECT  125  124  126  128  133                                                 
CONECT  126  125  127  146                                                      
CONECT  127  126                                                                
CONECT  128  125  129  134  135                                                 
CONECT  129  128  130  131  136                                                 
CONECT  130  129  137  138  139                                                 
CONECT  131  129  140  141  142                                                 
CONECT  132  124  143  144  145                                                 
CONECT  133  125                                                                
CONECT  134  128                                                                
CONECT  135  128                                                                
CONECT  136  129                                                                
CONECT  137  130                                                                
CONECT  138  130                                                                
CONECT  139  130                                                                
CONECT  140  131                                                                
CONECT  141  131                                                                
CONECT  142  131                                                                
CONECT  143  132                                                                
CONECT  144  132                                                                
CONECT  145  132                                                                
CONECT  146  126                                                                
CONECT  148    1                                                                
