# Supplementary material for: Accurate de novo design of membrane-traversing macrocycles
Source: Cell. 2022 Sep 15;185(19):3520–3532.e26. doi: 10.1016/j.cell.2022.07.019 (PMC9490236; doi:10.1016/j.cell.2022.07.019)
Supplement: Data S2. Amino acid sequences and computational models, related to Figures 1 and 3 [file mmc6.zip › Supplemental_Data_File_2/design_models/7-mers/D7.2.pdb]

HEADER                                            09-APR-20   XXXX              
EXPDTA    THEORETICAL MODEL                                                     
REMARK 220                                                                      
REMARK 220 EXPERIMENTAL DETAILS                                                 
REMARK 220  EXPERIMENT TYPE                : THEORETICAL MODELLING              
REMARK 220  DATE OF DATA COLLECTION        : 09-APR-20                          
REMARK 220                                                                      
REMARK 220 REMARK: MODEL GENERATED BY ROSETTA                                   
REMARK 220  VERSION 2019.50.post.dev+96.master.4bb7883abb1                      
LINK         N   DLE A   1                 C   LEU A   7                  1.33  
ATOM      1  N   DLE A   1      -1.989   7.057  -0.220  1.00  0.00           N  
ATOM      2  CA  DLE A   1      -0.857   6.709   0.615  1.00  0.00           C  
ATOM      3  C   DLE A   1      -0.433   5.304   0.192  1.00  0.00           C  
ATOM      4  O   DLE A   1      -0.753   4.854  -0.908  1.00  0.00           O  
ATOM      5  CB  DLE A   1       0.296   7.696   0.404  1.00  0.00           C  
ATOM      6  CG  DLE A   1      -0.028   9.183   0.638  1.00  0.00           C  
ATOM      7  CD1 DLE A   1       1.223   9.995   0.337  1.00  0.00           C  
ATOM      8  CD2 DLE A   1      -0.513   9.422   2.061  1.00  0.00           C  
ATOM      9  H   DLE A   1      -1.823   7.436  -1.141  1.00  0.00           H  
ATOM     10  HA  DLE A   1      -1.172   6.705   1.650  1.00  0.00           H  
ATOM     11 1HB  DLE A   1       0.636   7.592  -0.630  1.00  0.00           H  
ATOM     12 2HB  DLE A   1       1.118   7.433   1.052  1.00  0.00           H  
ATOM     13  HG  DLE A   1      -0.813   9.489  -0.051  1.00  0.00           H  
ATOM     14 1HD1 DLE A   1       1.012  11.056   0.472  1.00  0.00           H  
ATOM     15 2HD1 DLE A   1       1.539   9.813  -0.689  1.00  0.00           H  
ATOM     16 3HD1 DLE A   1       2.022   9.697   1.016  1.00  0.00           H  
ATOM     17 1HD2 DLE A   1      -0.734  10.481   2.189  1.00  0.00           H  
ATOM     18 2HD2 DLE A   1       0.260   9.123   2.770  1.00  0.00           H  
ATOM     19 3HD2 DLE A   1      -1.420   8.851   2.248  1.00  0.00           H  
ATOM     20  N   DPR A   2       0.292   4.521   0.991  1.00  0.00           N  
ATOM     21  CA  DPR A   2       0.731   3.258   0.496  1.00  0.00           C  
ATOM     22  C   DPR A   2       1.599   3.650  -0.722  1.00  0.00           C  
ATOM     23  O   DPR A   2       2.085   4.789  -0.698  1.00  0.00           O  
ATOM     24  CB  DPR A   2       1.559   2.684   1.650  1.00  0.00           C  
ATOM     25  CG  DPR A   2       1.055   3.451   2.883  1.00  0.00           C  
ATOM     26  CD  DPR A   2       0.698   4.857   2.350  1.00  0.00           C  
ATOM     27  HA  DPR A   2      -0.157   2.658   0.245  1.00  0.00           H  
ATOM     28 1HB  DPR A   2       2.634   2.835   1.458  1.00  0.00           H  
ATOM     29 2HB  DPR A   2       1.396   1.600   1.730  1.00  0.00           H  
ATOM     30 1HG  DPR A   2       1.836   3.477   3.660  1.00  0.00           H  
ATOM     31 2HG  DPR A   2       0.189   2.932   3.322  1.00  0.00           H  
ATOM     32 1HD  DPR A   2       1.568   5.526   2.342  1.00  0.00           H  
ATOM     33 2HD  DPR A   2      -0.138   5.254   2.938  1.00  0.00           H  
ATOM     34  N   LEU A   3       1.855   2.764  -1.760  1.00  0.00           N  
ATOM     35  CA  LEU A   3       2.721   3.263  -2.908  1.00  0.00           C  
ATOM     36  C   LEU A   3       1.931   4.131  -3.972  1.00  0.00           C  
ATOM     37  O   LEU A   3       2.441   4.326  -5.089  1.00  0.00           O  
ATOM     38  CB  LEU A   3       3.466   2.085  -3.664  1.00  0.00           C  
ATOM     39  CG  LEU A   3       4.513   1.168  -2.790  1.00  0.00           C  
ATOM     40  CD1 LEU A   3       5.028  -0.026  -3.680  1.00  0.00           C  
ATOM     41  CD2 LEU A   3       5.718   2.045  -2.252  1.00  0.00           C  
ATOM     42  CN  LEU A   3       1.062   1.481  -1.872  1.00  0.00           C  
ATOM     43  HA  LEU A   3       3.510   3.910  -2.505  1.00  0.00           H  
ATOM     44 1HB  LEU A   3       2.746   1.445  -4.168  1.00  0.00           H  
ATOM     45 2HB  LEU A   3       4.076   2.534  -4.466  1.00  0.00           H  
ATOM     46  HG  LEU A   3       3.981   0.736  -1.928  1.00  0.00           H  
ATOM     47 1HD1 LEU A   3       5.704  -0.661  -3.101  1.00  0.00           H  
ATOM     48 2HD1 LEU A   3       4.184  -0.634  -4.018  1.00  0.00           H  
ATOM     49 3HD1 LEU A   3       5.563   0.354  -4.555  1.00  0.00           H  
ATOM     50 1HD2 LEU A   3       6.398   1.422  -1.664  1.00  0.00           H  
ATOM     51 2HD2 LEU A   3       6.273   2.484  -3.087  1.00  0.00           H  
ATOM     52 3HD2 LEU A   3       5.350   2.848  -1.612  1.00  0.00           H  
ATOM     53 1HN  LEU A   3       1.429   0.779  -2.600  1.00  0.00           H  
ATOM     54 2HN  LEU A   3       1.054   0.951  -0.929  1.00  0.00           H  
ATOM     55 3HN  LEU A   3       0.039   1.731  -2.139  1.00  0.00           H  
ATOM     56  N   ILE A   4       0.695   4.640  -3.655  1.00  0.00           N  
ATOM     57  CA  ILE A   4      -0.133   5.470  -4.553  1.00  0.00           C  
ATOM     58  C   ILE A   4      -0.339   6.855  -3.899  1.00  0.00           C  
ATOM     59  O   ILE A   4      -0.804   6.911  -2.768  1.00  0.00           O  
ATOM     60  CB  ILE A   4      -1.507   4.801  -4.772  1.00  0.00           C  
ATOM     61  CG1 ILE A   4      -1.308   3.390  -5.382  1.00  0.00           C  
ATOM     62  CG2 ILE A   4      -2.362   5.676  -5.705  1.00  0.00           C  
ATOM     63  CD1 ILE A   4      -2.557   2.529  -5.379  1.00  0.00           C  
ATOM     64  H   ILE A   4       0.288   4.486  -2.725  1.00  0.00           H  
ATOM     65  HA  ILE A   4       0.338   5.561  -5.523  1.00  0.00           H  
ATOM     66  HB  ILE A   4      -2.009   4.680  -3.809  1.00  0.00           H  
ATOM     67 1HG1 ILE A   4      -0.957   3.496  -6.407  1.00  0.00           H  
ATOM     68 2HG1 ILE A   4      -0.548   2.866  -4.811  1.00  0.00           H  
ATOM     69 1HG2 ILE A   4      -3.330   5.231  -5.869  1.00  0.00           H  
ATOM     70 2HG2 ILE A   4      -2.509   6.650  -5.264  1.00  0.00           H  
ATOM     71 3HG2 ILE A   4      -1.855   5.786  -6.662  1.00  0.00           H  
ATOM     72 1HD1 ILE A   4      -2.322   1.556  -5.812  1.00  0.00           H  
ATOM     73 2HD1 ILE A   4      -2.899   2.395  -4.350  1.00  0.00           H  
ATOM     74 3HD1 ILE A   4      -3.345   2.989  -5.960  1.00  0.00           H  
ATOM     75  N   PRO A   5      -0.031   7.987  -4.548  1.00  0.00           N  
ATOM     76  CA  PRO A   5      -0.198   9.302  -3.964  1.00  0.00           C  
ATOM     77  C   PRO A   5      -1.680   9.520  -3.576  1.00  0.00           C  
ATOM     78  O   PRO A   5      -2.512   8.736  -4.048  1.00  0.00           O  
ATOM     79  CB  PRO A   5       0.231  10.244  -5.100  1.00  0.00           C  
ATOM     80  CG  PRO A   5       1.117   9.397  -5.989  1.00  0.00           C  
ATOM     81  CD  PRO A   5       0.557   7.986  -5.895  1.00  0.00           C  
ATOM     82  HA  PRO A   5       0.479   9.349  -3.100  1.00  0.00           H  
ATOM     83 1HB  PRO A   5      -0.656  10.632  -5.625  1.00  0.00           H  
ATOM     84 2HB  PRO A   5       0.763  11.113  -4.687  1.00  0.00           H  
ATOM     85 1HG  PRO A   5       1.101   9.792  -7.018  1.00  0.00           H  
ATOM     86 2HG  PRO A   5       2.161   9.454  -5.647  1.00  0.00           H  
ATOM     87 1HD  PRO A   5      -0.204   7.780  -6.662  1.00  0.00           H  
ATOM     88 2HD  PRO A   5       1.425   7.309  -5.957  1.00  0.00           H  
ATOM     89  N   DLE A   6      -2.067  10.567  -2.734  1.00  0.00           N  
ATOM     90  CA  DLE A   6      -3.547  10.733  -2.435  1.00  0.00           C  
ATOM     91  C   DLE A   6      -3.976   9.744  -1.308  1.00  0.00           C  
ATOM     92  O   DLE A   6      -4.285  10.139  -0.173  1.00  0.00           O  
ATOM     93  CB  DLE A   6      -3.994  12.212  -2.066  1.00  0.00           C  
ATOM     94  CG  DLE A   6      -3.752  13.405  -3.182  1.00  0.00           C  
ATOM     95  CD1 DLE A   6      -4.302  14.768  -2.611  1.00  0.00           C  
ATOM     96  CD2 DLE A   6      -4.440  13.035  -4.560  1.00  0.00           C  
ATOM     97  CN  DLE A   6      -1.062  11.509  -2.117  1.00  0.00           C  
ATOM     98  HA  DLE A   6      -4.128  10.480  -3.333  1.00  0.00           H  
ATOM     99 1HB  DLE A   6      -3.529  12.519  -1.129  1.00  0.00           H  
ATOM    100 2HB  DLE A   6      -5.078  12.191  -1.871  1.00  0.00           H  
ATOM    101  HG  DLE A   6      -2.682  13.533  -3.352  1.00  0.00           H  
ATOM    102 1HD1 DLE A   6      -4.124  15.574  -3.328  1.00  0.00           H  
ATOM    103 2HD1 DLE A   6      -3.793  15.014  -1.675  1.00  0.00           H  
ATOM    104 3HD1 DLE A   6      -5.377  14.697  -2.421  1.00  0.00           H  
ATOM    105 1HD2 DLE A   6      -4.263  13.832  -5.288  1.00  0.00           H  
ATOM    106 2HD2 DLE A   6      -5.519  12.911  -4.427  1.00  0.00           H  
ATOM    107 3HD2 DLE A   6      -4.023  12.109  -4.959  1.00  0.00           H  
ATOM    108 1HN  DLE A   6      -1.404  11.960  -1.194  1.00  0.00           H  
ATOM    109 2HN  DLE A   6      -0.822  12.301  -2.810  1.00  0.00           H  
ATOM    110 3HN  DLE A   6      -0.151  10.999  -1.874  1.00  0.00           H  
ATOM    111  N   LEU A   7      -3.984   8.436  -1.658  1.00  0.00           N  
ATOM    112  CA  LEU A   7      -4.337   7.300  -0.786  1.00  0.00           C  
ATOM    113  C   LEU A   7      -3.240   6.891   0.196  1.00  0.00           C  
ATOM    114  O   LEU A   7      -3.524   6.435   1.304  1.00  0.00           O  
ATOM    115  CB  LEU A   7      -4.582   6.076  -1.680  1.00  0.00           C  
ATOM    116  CG  LEU A   7      -5.776   6.119  -2.663  1.00  0.00           C  
ATOM    117  CD1 LEU A   7      -5.722   4.858  -3.524  1.00  0.00           C  
ATOM    118  CD2 LEU A   7      -7.102   6.203  -1.903  1.00  0.00           C  
ATOM    119  H   LEU A   7      -3.716   8.256  -2.616  1.00  0.00           H  
ATOM    120  HA  LEU A   7      -5.226   7.549  -0.211  1.00  0.00           H  
ATOM    121 1HB  LEU A   7      -3.673   5.923  -2.275  1.00  0.00           H  
ATOM    122 2HB  LEU A   7      -4.707   5.208  -1.038  1.00  0.00           H  
ATOM    123  HG  LEU A   7      -5.677   6.984  -3.319  1.00  0.00           H  
ATOM    124 1HD1 LEU A   7      -6.542   4.869  -4.242  1.00  0.00           H  
ATOM    125 2HD1 LEU A   7      -4.779   4.824  -4.055  1.00  0.00           H  
ATOM    126 3HD1 LEU A   7      -5.810   3.977  -2.890  1.00  0.00           H  
ATOM    127 1HD2 LEU A   7      -7.925   6.220  -2.618  1.00  0.00           H  
ATOM    128 2HD2 LEU A   7      -7.206   5.335  -1.253  1.00  0.00           H  
ATOM    129 3HD2 LEU A   7      -7.140   7.108  -1.305  1.00  0.00           H  
TER                                                                             
CONECT    1    2    9  113                                                      
CONECT    2    1    3    5   10                                                 
CONECT    3    2    4   20                                                      
CONECT    4    3                                                                
CONECT    5    2    6   11   12                                                 
CONECT    6    5    7    8   13                                                 
CONECT    7    6   14   15   16                                                 
CONECT    8    6   17   18   19                                                 
CONECT    9    1                                                                
CONECT   10    2                                                                
CONECT   11    5                                                                
CONECT   12    5                                                                
CONECT   13    6                                                                
CONECT   14    7                                                                
CONECT   15    7                                                                
CONECT   16    7                                                                
CONECT   17    8                                                                
CONECT   18    8                                                                
CONECT   19    8                                                                
CONECT   20    3   21   26                                                      
CONECT   21   20   22   24   27                                                 
CONECT   22   21   23   34                                                      
CONECT   23   22                                                                
CONECT   24   21   25   28   29                                                 
CONECT   25   24   26   30   31                                                 
CONECT   26   20   25   32   33                                                 
CONECT   27   21                                                                
CONECT   28   24                                                                
CONECT   29   24                                                                
CONECT   30   25                                                                
CONECT   31   25                                                                
CONECT   32   26                                                                
CONECT   33   26                                                                
CONECT   34   22   35   42                                                      
CONECT   35   34   36   38   43                                                 
CONECT   36   35   37   56                                                      
CONECT   37   36                                                                
CONECT   38   35   39   44   45                                                 
CONECT   39   38   40   41   46                                                 
CONECT   40   39   47   48   49                                                 
CONECT   41   39   50   51   52                                                 
CONECT   42   34   53   54   55                                                 
CONECT   43   35                                                                
CONECT   44   38                                                                
CONECT   45   38                                                                
CONECT   46   39                                                                
CONECT   47   40                                                                
CONECT   48   40                                                                
CONECT   49   40                                                                
CONECT   50   41                                                                
CONECT   51   41                                                                
CONECT   52   41                                                                
CONECT   53   42                                                                
CONECT   54   42                                                                
CONECT   55   42                                                                
CONECT   56   36                                                                
CONECT   77   89                                                                
CONECT   89   77   90   97                                                      
CONECT   90   89   91   93   98                                                 
CONECT   91   90   92  111                                                      
CONECT   92   91                                                                
CONECT   93   90   94   99  100                                                 
CONECT   94   93   95   96  101                                                 
CONECT   95   94  102  103  104                                                 
CONECT   96   94  105  106  107                                                 
CONECT   97   89  108  109  110                                                 
CONECT   98   90                                                                
CONECT   99   93                                                                
CONECT  100   93                                                                
CONECT  101   94                                                                
CONECT  102   95                                                                
CONECT  103   95                                                                
CONECT  104   95                                                                
CONECT  105   96                                                                
CONECT  106   96                                                                
CONECT  107   96                                                                
CONECT  108   97                                                                
CONECT  109   97                                                                
CONECT  110   97                                                                
CONECT  111   91                                                                
CONECT  113    1                                                                
C6s 0
end_unsatselection_count 0
nme_count 2
nme_count2 2
oversat 0
score 0.449
silent_score 0.449
time 39
total_hbonds -2
