# Supplementary material for: Accurate de novo design of membrane-traversing macrocycles
Source: Cell. 2022 Sep 15;185(19):3520–3532.e26. doi: 10.1016/j.cell.2022.07.019 (PMC9490236; doi:10.1016/j.cell.2022.07.019)
Supplement: Data S2. Amino acid sequences and computational models, related to Figures 1 and 3 [file mmc6.zip › Supplemental_Data_File_2/design_models/7-mers/D7.5.pdb]

HEADER                                            09-APR-20   XXXX              
EXPDTA    THEORETICAL MODEL                                                     
REMARK 220                                                                      
REMARK 220 EXPERIMENTAL DETAILS                                                 
REMARK 220  EXPERIMENT TYPE                : THEORETICAL MODELLING              
REMARK 220  DATE OF DATA COLLECTION        : 09-APR-20                          
REMARK 220                                                                      
REMARK 220 REMARK: MODEL GENERATED BY ROSETTA                                   
REMARK 220  VERSION 2019.50.post.dev+96.master.4bb7883abb1                      
LINK         N   LEU A   1                 C   DLE A   7                  1.33  
ATOM      1  N   LEU A   1       1.540   5.221  -2.969  1.00  0.00           N  
ATOM      2  CA  LEU A   1       1.488   4.183  -1.975  1.00  0.00           C  
ATOM      3  C   LEU A   1       2.727   4.335  -1.115  1.00  0.00           C  
ATOM      4  O   LEU A   1       3.707   4.957  -1.526  1.00  0.00           O  
ATOM      5  CB  LEU A   1       1.491   2.821  -2.680  1.00  0.00           C  
ATOM      6  CG  LEU A   1       0.325   2.568  -3.676  1.00  0.00           C  
ATOM      7  CD1 LEU A   1       0.568   1.253  -4.373  1.00  0.00           C  
ATOM      8  CD2 LEU A   1      -1.015   2.560  -2.945  1.00  0.00           C  
ATOM      9  H   LEU A   1       1.900   5.005  -3.888  1.00  0.00           H  
ATOM     10  HA  LEU A   1       0.593   4.319  -1.381  1.00  0.00           H  
ATOM     11 1HB  LEU A   1       2.425   2.743  -3.241  1.00  0.00           H  
ATOM     12 2HB  LEU A   1       1.479   2.029  -1.952  1.00  0.00           H  
ATOM     13  HG  LEU A   1       0.317   3.355  -4.431  1.00  0.00           H  
ATOM     14 1HD1 LEU A   1      -0.230   1.071  -5.092  1.00  0.00           H  
ATOM     15 2HD1 LEU A   1       1.526   1.297  -4.899  1.00  0.00           H  
ATOM     16 3HD1 LEU A   1       0.590   0.448  -3.642  1.00  0.00           H  
ATOM     17 1HD2 LEU A   1      -1.814   2.376  -3.666  1.00  0.00           H  
ATOM     18 2HD2 LEU A   1      -1.019   1.771  -2.194  1.00  0.00           H  
ATOM     19 3HD2 LEU A   1      -1.188   3.519  -2.468  1.00  0.00           H  
ATOM     20  N   PRO A   2       2.786   3.796   0.110  1.00  0.00           N  
ATOM     21  CA  PRO A   2       3.976   3.884   0.904  1.00  0.00           C  
ATOM     22  C   PRO A   2       5.071   3.280   0.004  1.00  0.00           C  
ATOM     23  O   PRO A   2       4.686   2.561  -0.925  1.00  0.00           O  
ATOM     24  CB  PRO A   2       3.652   3.034   2.139  1.00  0.00           C  
ATOM     25  CG  PRO A   2       2.124   3.040   2.201  1.00  0.00           C  
ATOM     26  CD  PRO A   2       1.669   3.071   0.735  1.00  0.00           C  
ATOM     27  HA  PRO A   2       4.145   4.945   1.143  1.00  0.00           H  
ATOM     28 1HB  PRO A   2       4.076   2.023   2.027  1.00  0.00           H  
ATOM     29 2HB  PRO A   2       4.110   3.478   3.035  1.00  0.00           H  
ATOM     30 1HG  PRO A   2       1.762   2.147   2.738  1.00  0.00           H  
ATOM     31 2HG  PRO A   2       1.771   3.914   2.768  1.00  0.00           H  
ATOM     32 1HD  PRO A   2       1.576   2.059   0.325  1.00  0.00           H  
ATOM     33 2HD  PRO A   2       0.734   3.639   0.678  1.00  0.00           H  
ATOM     34  N   DLE A   3       6.418   3.513   0.237  1.00  0.00           N  
ATOM     35  CA  DLE A   3       7.416   2.958  -0.767  1.00  0.00           C  
ATOM     36  C   DLE A   3       7.653   4.026  -1.905  1.00  0.00           C  
ATOM     37  O   DLE A   3       8.791   4.201  -2.372  1.00  0.00           O  
ATOM     38  CB  DLE A   3       8.786   2.543  -0.098  1.00  0.00           C  
ATOM     39  CG  DLE A   3       8.733   1.406   1.085  1.00  0.00           C  
ATOM     40  CD1 DLE A   3      10.184   1.176   1.653  1.00  0.00           C  
ATOM     41  CD2 DLE A   3       8.102   0.057   0.545  1.00  0.00           C  
ATOM     42  CN  DLE A   3       6.849   4.515   1.281  1.00  0.00           C  
ATOM     43  HA  DLE A   3       7.019   2.053  -1.245  1.00  0.00           H  
ATOM     44 1HB  DLE A   3       9.309   3.421   0.274  1.00  0.00           H  
ATOM     45 2HB  DLE A   3       9.427   2.128  -0.893  1.00  0.00           H  
ATOM     46  HG  DLE A   3       8.107   1.779   1.912  1.00  0.00           H  
ATOM     47 1HD1 DLE A   3      10.158   0.443   2.463  1.00  0.00           H  
ATOM     48 2HD1 DLE A   3      10.586   2.115   2.044  1.00  0.00           H  
ATOM     49 3HD1 DLE A   3      10.848   0.808   0.865  1.00  0.00           H  
ATOM     50 1HD2 DLE A   3       8.064  -0.682   1.349  1.00  0.00           H  
ATOM     51 2HD2 DLE A   3       8.705  -0.345  -0.276  1.00  0.00           H  
ATOM     52 3HD2 DLE A   3       7.086   0.227   0.186  1.00  0.00           H  
ATOM     53 1HN  DLE A   3       7.915   4.609   1.409  1.00  0.00           H  
ATOM     54 2HN  DLE A   3       6.446   4.245   2.248  1.00  0.00           H  
ATOM     55 3HN  DLE A   3       6.470   5.493   1.010  1.00  0.00           H  
ATOM     56  N   DLE A   4       6.571   4.742  -2.361  1.00  0.00           N  
ATOM     57  CA  DLE A   4       6.618   5.823  -3.361  1.00  0.00           C  
ATOM     58  C   DLE A   4       5.709   5.713  -4.600  1.00  0.00           C  
ATOM     59  O   DLE A   4       4.926   6.639  -4.853  1.00  0.00           O  
ATOM     60  CB  DLE A   4       6.252   7.137  -2.657  1.00  0.00           C  
ATOM     61  CG  DLE A   4       7.155   7.590  -1.489  1.00  0.00           C  
ATOM     62  CD1 DLE A   4       6.490   8.775  -0.801  1.00  0.00           C  
ATOM     63  CD2 DLE A   4       8.543   7.957  -1.992  1.00  0.00           C  
ATOM     64  H   DLE A   4       5.642   4.559  -1.964  1.00  0.00           H  
ATOM     65  HA  DLE A   4       7.631   5.910  -3.747  1.00  0.00           H  
ATOM     66 1HB  DLE A   4       5.240   7.030  -2.260  1.00  0.00           H  
ATOM     67 2HB  DLE A   4       6.252   7.932  -3.393  1.00  0.00           H  
ATOM     68  HG  DLE A   4       7.244   6.789  -0.770  1.00  0.00           H  
ATOM     69 1HD1 DLE A   4       7.102   9.101   0.041  1.00  0.00           H  
ATOM     70 2HD1 DLE A   4       5.503   8.481  -0.440  1.00  0.00           H  
ATOM     71 3HD1 DLE A   4       6.385   9.596  -1.511  1.00  0.00           H  
ATOM     72 1HD2 DLE A   4       9.157   8.276  -1.151  1.00  0.00           H  
ATOM     73 2HD2 DLE A   4       8.467   8.769  -2.715  1.00  0.00           H  
ATOM     74 3HD2 DLE A   4       9.012   7.095  -2.461  1.00  0.00           H  
ATOM     75  N   PRO A   5       5.784   4.655  -5.424  1.00  0.00           N  
ATOM     76  CA  PRO A   5       4.993   4.586  -6.631  1.00  0.00           C  
ATOM     77  C   PRO A   5       3.517   4.673  -6.272  1.00  0.00           C  
ATOM     78  O   PRO A   5       3.148   4.207  -5.204  1.00  0.00           O  
ATOM     79  CB  PRO A   5       5.369   3.208  -7.202  1.00  0.00           C  
ATOM     80  CG  PRO A   5       6.740   2.908  -6.581  1.00  0.00           C  
ATOM     81  CD  PRO A   5       6.684   3.535  -5.185  1.00  0.00           C  
ATOM     82  HA  PRO A   5       5.322   5.407  -7.280  1.00  0.00           H  
ATOM     83 1HB  PRO A   5       4.606   2.462  -6.933  1.00  0.00           H  
ATOM     84 2HB  PRO A   5       5.410   3.244  -8.300  1.00  0.00           H  
ATOM     85 1HG  PRO A   5       6.910   1.820  -6.547  1.00  0.00           H  
ATOM     86 2HG  PRO A   5       7.541   3.334  -7.201  1.00  0.00           H  
ATOM     87 1HD  PRO A   5       6.253   2.848  -4.439  1.00  0.00           H  
ATOM     88 2HD  PRO A   5       7.686   3.882  -4.901  1.00  0.00           H  
ATOM     89  N   DPR A   6       2.655   5.170  -7.169  1.00  0.00           N  
ATOM     90  CA  DPR A   6       1.202   5.290  -7.050  1.00  0.00           C  
ATOM     91  C   DPR A   6       0.734   6.030  -5.784  1.00  0.00           C  
ATOM     92  O   DPR A   6      -0.450   5.982  -5.462  1.00  0.00           O  
ATOM     93  CB  DPR A   6       0.858   6.111  -8.302  1.00  0.00           C  
ATOM     94  CG  DPR A   6       1.951   5.819  -9.285  1.00  0.00           C  
ATOM     95  CD  DPR A   6       3.187   5.678  -8.457  1.00  0.00           C  
ATOM     96  HA  DPR A   6       0.750   4.288  -7.095  1.00  0.00           H  
ATOM     97 1HB  DPR A   6       0.796   7.180  -8.039  1.00  0.00           H  
ATOM     98 2HB  DPR A   6      -0.137   5.821  -8.676  1.00  0.00           H  
ATOM     99 1HG  DPR A   6       2.024   6.636 -10.022  1.00  0.00           H  
ATOM    100 2HG  DPR A   6       1.713   4.906  -9.850  1.00  0.00           H  
ATOM    101 1HD  DPR A   6       3.687   6.652  -8.322  1.00  0.00           H  
ATOM    102 2HD  DPR A   6       3.830   4.939  -8.948  1.00  0.00           H  
ATOM    103  N   DLE A   7       1.630   6.746  -5.080  1.00  0.00           N  
ATOM    104  CA  DLE A   7       1.241   7.464  -3.862  1.00  0.00           C  
ATOM    105  C   DLE A   7       1.128   6.457  -2.710  1.00  0.00           C  
ATOM    106  O   DLE A   7       0.678   6.799  -1.617  1.00  0.00           O  
ATOM    107  CB  DLE A   7       2.358   8.444  -3.493  1.00  0.00           C  
ATOM    108  CG  DLE A   7       2.664   9.582  -4.485  1.00  0.00           C  
ATOM    109  CD1 DLE A   7       3.901  10.329  -3.982  1.00  0.00           C  
ATOM    110  CD2 DLE A   7       1.464  10.528  -4.607  1.00  0.00           C  
ATOM    111  H   DLE A   7       2.589   6.793  -5.393  1.00  0.00           H  
ATOM    112  HA  DLE A   7       0.286   7.957  -4.009  1.00  0.00           H  
ATOM    113 1HB  DLE A   7       3.269   7.867  -3.366  1.00  0.00           H  
ATOM    114 2HB  DLE A   7       2.112   8.895  -2.535  1.00  0.00           H  
ATOM    115  HG  DLE A   7       2.894   9.163  -5.466  1.00  0.00           H  
ATOM    116 1HD1 DLE A   7       4.152  11.130  -4.675  1.00  0.00           H  
ATOM    117 2HD1 DLE A   7       4.737   9.637  -3.918  1.00  0.00           H  
ATOM    118 3HD1 DLE A   7       3.702  10.747  -2.998  1.00  0.00           H  
ATOM    119 1HD2 DLE A   7       1.704  11.330  -5.304  1.00  0.00           H  
ATOM    120 2HD2 DLE A   7       1.235  10.954  -3.629  1.00  0.00           H  
ATOM    121 3HD2 DLE A   7       0.596   9.987  -4.976  1.00  0.00           H  
TER                                                                             
CONECT    1  105                                                                
CONECT   22   34                                                                
CONECT   34   22   35   42                                                      
CONECT   35   34   36   38   43                                                 
CONECT   36   35   37   56                                                      
CONECT   37   36                                                                
CONECT   38   35   39   44   45                                                 
CONECT   39   38   40   41   46                                                 
CONECT   40   39   47   48   49                                                 
CONECT   41   39   50   51   52                                                 
CONECT   42   34   53   54   55                                                 
CONECT   43   35                                                                
CONECT   44   38                                                                
CONECT   45   38                                                                
CONECT   46   39                                                                
CONECT   47   40                                                                
CONECT   48   40                                                                
CONECT   49   40                                                                
CONECT   50   41                                                                
CONECT   51   41                                                                
CONECT   52   41                                                                
CONECT   53   42                                                                
CONECT   54   42                                                                
CONECT   55   42                                                                
CONECT   56   36   57   64                                                      
CONECT   57   56   58   60   65                                                 
CONECT   58   57   59   75                                                      
CONECT   59   58                                                                
CONECT   60   57   61   66   67                                                 
CONECT   61   60   62   63   68                                                 
CONECT   62   61   69   70   71                                                 
CONECT   63   61   72   73   74                                                 
CONECT   64   56                                                                
CONECT   65   57                                                                
CONECT   66   60                                                                
CONECT   67   60                                                                
CONECT   68   61                                                                
CONECT   69   62                                                                
CONECT   70   62                                                                
CONECT   71   62                                                                
CONECT   72   63                                                                
CONECT   73   63                                                                
CONECT   74   63                                                                
CONECT   75   58                                                                
CONECT   77   89                                                                
CONECT   89   77   90   95                                                      
CONECT   90   89   91   93   96                                                 
CONECT   91   90   92  103                                                      
CONECT   92   91                                                                
CONECT   93   90   94   97   98                                                 
CONECT   94   93   95   99  100                                                 
CONECT   95   89   94  101  102                                                 
CONECT   96   90                                                                
CONECT   97   93                                                                
CONECT   98   93                                                                
CONECT   99   94                                                                
CONECT  100   94                                                                
CONECT  101   95                                                                
CONECT  102   95                                                                
CONECT  103   91  104  111                                                      
CONECT  104  103  105  107  112                                                 
CONECT  105    1  104  106                                                      
CONECT  106  105                                                                
CONECT  107  104  108  113  114                                                 
CONECT  108  107  109  110  115                                                 
CONECT  109  108  116  117  118                                                 
CONECT  110  108  119  120  121                                                 
CONECT  111  103                                                                
CONECT  112  104                                                                
CONECT  113  107                                                                
CONECT  114  107                                                                
CONECT  115  108                                                                
CONECT  116  109                                                                
CONECT  117  109                                                                
CONECT  118  109                                                                
CONECT  119  110                                                                
CONECT  120  110                                                                
CONECT  121  110                                                                
C6s 0
end_unsatselection_count 0
nme_count 1
nme_count2 1
oversat 0
score -3.893
silent_score -3.893
time 32
total_hbonds -3
