# Supplementary material for: Accurate de novo design of membrane-traversing macrocycles
Source: Cell. 2022 Sep 15;185(19):3520–3532.e26. doi: 10.1016/j.cell.2022.07.019 (PMC9490236; doi:10.1016/j.cell.2022.07.019)
Supplement: Data S2. Amino acid sequences and computational models, related to Figures 1 and 3 [file mmc6.zip › Supplemental_Data_File_2/design_models/7-mers/D7.6.pdb]

HEADER                                            09-APR-20   XXXX              
EXPDTA    THEORETICAL MODEL                                                     
REMARK 220                                                                      
REMARK 220 EXPERIMENTAL DETAILS                                                 
REMARK 220  EXPERIMENT TYPE                : THEORETICAL MODELLING              
REMARK 220  DATE OF DATA COLLECTION        : 09-APR-20                          
REMARK 220                                                                      
REMARK 220 REMARK: MODEL GENERATED BY ROSETTA                                   
REMARK 220  VERSION 2019.50.post.dev+96.master.4bb7883abb1                      
LINK         N   DLE A   1                 C   LEU A   7                  1.33  
ATOM      1  N   DLE A   1       4.709   5.906  -4.219  1.00  0.00           N  
ATOM      2  CA  DLE A   1       4.356   4.617  -3.675  1.00  0.00           C  
ATOM      3  C   DLE A   1       3.248   4.867  -2.669  1.00  0.00           C  
ATOM      4  O   DLE A   1       2.591   5.907  -2.701  1.00  0.00           O  
ATOM      5  CB  DLE A   1       3.853   3.719  -4.812  1.00  0.00           C  
ATOM      6  CG  DLE A   1       4.836   3.520  -5.992  1.00  0.00           C  
ATOM      7  CD1 DLE A   1       4.145   2.713  -7.064  1.00  0.00           C  
ATOM      8  CD2 DLE A   1       6.112   2.830  -5.518  1.00  0.00           C  
ATOM      9  H   DLE A   1       4.181   6.273  -4.998  1.00  0.00           H  
ATOM     10  HA  DLE A   1       5.221   4.189  -3.184  1.00  0.00           H  
ATOM     11 1HB  DLE A   1       2.944   4.176  -5.216  1.00  0.00           H  
ATOM     12 2HB  DLE A   1       3.599   2.747  -4.428  1.00  0.00           H  
ATOM     13  HG  DLE A   1       5.093   4.486  -6.416  1.00  0.00           H  
ATOM     14 1HD1 DLE A   1       4.817   2.585  -7.911  1.00  0.00           H  
ATOM     15 2HD1 DLE A   1       3.247   3.243  -7.390  1.00  0.00           H  
ATOM     16 3HD1 DLE A   1       3.867   1.738  -6.669  1.00  0.00           H  
ATOM     17 1HD2 DLE A   1       6.785   2.700  -6.365  1.00  0.00           H  
ATOM     18 2HD2 DLE A   1       5.870   1.856  -5.096  1.00  0.00           H  
ATOM     19 3HD2 DLE A   1       6.608   3.439  -4.767  1.00  0.00           H  
ATOM     20  N   DPR A   2       2.959   3.961  -1.721  1.00  0.00           N  
ATOM     21  CA  DPR A   2       1.897   4.166  -0.770  1.00  0.00           C  
ATOM     22  C   DPR A   2       0.665   4.508  -1.614  1.00  0.00           C  
ATOM     23  O   DPR A   2       0.700   4.207  -2.810  1.00  0.00           O  
ATOM     24  CB  DPR A   2       1.815   2.824  -0.035  1.00  0.00           C  
ATOM     25  CG  DPR A   2       3.217   2.229  -0.201  1.00  0.00           C  
ATOM     26  CD  DPR A   2       3.687   2.696  -1.583  1.00  0.00           C  
ATOM     27  HA  DPR A   2       2.200   4.991  -0.110  1.00  0.00           H  
ATOM     28 1HB  DPR A   2       1.024   2.196  -0.477  1.00  0.00           H  
ATOM     29 2HB  DPR A   2       1.549   2.983   1.019  1.00  0.00           H  
ATOM     30 1HG  DPR A   2       3.173   1.130  -0.118  1.00  0.00           H  
ATOM     31 2HG  DPR A   2       3.874   2.579   0.609  1.00  0.00           H  
ATOM     32 1HD  DPR A   2       3.388   1.983  -2.361  1.00  0.00           H  
ATOM     33 2HD  DPR A   2       4.771   2.857  -1.555  1.00  0.00           H  
ATOM     34  N   ALA A   3      -0.433   5.111  -1.051  1.00  0.00           N  
ATOM     35  CA  ALA A   3      -1.532   5.541  -1.988  1.00  0.00           C  
ATOM     36  C   ALA A   3      -1.222   7.022  -2.375  1.00  0.00           C  
ATOM     37  O   ALA A   3      -2.076   7.915  -2.241  1.00  0.00           O  
ATOM     38  CB  ALA A   3      -2.948   5.340  -1.396  1.00  0.00           C  
ATOM     39  CN  ALA A   3      -0.414   5.532   0.394  1.00  0.00           C  
ATOM     40  HA  ALA A   3      -1.503   4.933  -2.904  1.00  0.00           H  
ATOM     41 1HB  ALA A   3      -3.701   5.653  -2.127  1.00  0.00           H  
ATOM     42 2HB  ALA A   3      -3.099   4.284  -1.164  1.00  0.00           H  
ATOM     43 3HB  ALA A   3      -3.100   5.920  -0.495  1.00  0.00           H  
ATOM     44 1HN  ALA A   3      -1.283   6.094   0.705  1.00  0.00           H  
ATOM     45 2HN  ALA A   3      -0.348   4.660   1.028  1.00  0.00           H  
ATOM     46 3HN  ALA A   3       0.449   6.155   0.579  1.00  0.00           H  
ATOM     47  N   LEU A   4       0.033   7.277  -2.836  1.00  0.00           N  
ATOM     48  CA  LEU A   4       0.576   8.598  -3.166  1.00  0.00           C  
ATOM     49  C   LEU A   4       1.226   8.731  -4.550  1.00  0.00           C  
ATOM     50  O   LEU A   4       2.333   9.285  -4.648  1.00  0.00           O  
ATOM     51  CB  LEU A   4       1.648   8.949  -2.128  1.00  0.00           C  
ATOM     52  CG  LEU A   4       1.205   8.986  -0.664  1.00  0.00           C  
ATOM     53  CD1 LEU A   4       2.449   9.056   0.200  1.00  0.00           C  
ATOM     54  CD2 LEU A   4       0.281  10.171  -0.405  1.00  0.00           C  
ATOM     55  H   LEU A   4       0.696   6.499  -2.933  1.00  0.00           H  
ATOM     56  HA  LEU A   4      -0.228   9.331  -3.128  1.00  0.00           H  
ATOM     57 1HB  LEU A   4       2.447   8.217  -2.207  1.00  0.00           H  
ATOM     58 2HB  LEU A   4       2.058   9.927  -2.371  1.00  0.00           H  
ATOM     59  HG  LEU A   4       0.681   8.081  -0.430  1.00  0.00           H  
ATOM     60 1HD1 LEU A   4       2.164   9.059   1.251  1.00  0.00           H  
ATOM     61 2HD1 LEU A   4       3.079   8.184  -0.004  1.00  0.00           H  
ATOM     62 3HD1 LEU A   4       3.002   9.964  -0.030  1.00  0.00           H  
ATOM     63 1HD2 LEU A   4      -0.015  10.171   0.642  1.00  0.00           H  
ATOM     64 2HD2 LEU A   4       0.800  11.101  -0.636  1.00  0.00           H  
ATOM     65 3HD2 LEU A   4      -0.611  10.089  -1.025  1.00  0.00           H  
ATOM     66  N   DPR A   5       0.614   8.265  -5.645  1.00  0.00           N  
ATOM     67  CA  DPR A   5       1.203   8.402  -6.950  1.00  0.00           C  
ATOM     68  C   DPR A   5       2.535   7.668  -6.940  1.00  0.00           C  
ATOM     69  O   DPR A   5       2.699   6.737  -6.158  1.00  0.00           O  
ATOM     70  CB  DPR A   5       0.170   7.723  -7.866  1.00  0.00           C  
ATOM     71  CG  DPR A   5      -1.131   7.771  -7.061  1.00  0.00           C  
ATOM     72  CD  DPR A   5      -0.693   7.628  -5.604  1.00  0.00           C  
ATOM     73  HA  DPR A   5       1.314   9.473  -7.164  1.00  0.00           H  
ATOM     74 1HB  DPR A   5       0.488   6.697  -8.107  1.00  0.00           H  
ATOM     75 2HB  DPR A   5       0.085   8.264  -8.819  1.00  0.00           H  
ATOM     76 1HG  DPR A   5      -1.806   6.961  -7.380  1.00  0.00           H  
ATOM     77 2HG  DPR A   5      -1.660   8.716  -7.249  1.00  0.00           H  
ATOM     78 1HD  DPR A   5      -0.600   6.570  -5.310  1.00  0.00           H  
ATOM     79 2HD  DPR A   5      -1.383   8.188  -4.954  1.00  0.00           H  
ATOM     80  N   PRO A   6       3.471   8.024  -7.817  1.00  0.00           N  
ATOM     81  CA  PRO A   6       4.781   7.416  -8.011  1.00  0.00           C  
ATOM     82  C   PRO A   6       5.600   7.312  -6.714  1.00  0.00           C  
ATOM     83  O   PRO A   6       6.598   6.595  -6.689  1.00  0.00           O  
ATOM     84  CB  PRO A   6       5.436   8.404  -8.989  1.00  0.00           C  
ATOM     85  CG  PRO A   6       4.293   9.043  -9.732  1.00  0.00           C  
ATOM     86  CD  PRO A   6       3.194   9.162  -8.720  1.00  0.00           C  
ATOM     87  HA  PRO A   6       4.659   6.423  -8.469  1.00  0.00           H  
ATOM     88 1HB  PRO A   6       6.041   9.136  -8.428  1.00  0.00           H  
ATOM     89 2HB  PRO A   6       6.127   7.867  -9.655  1.00  0.00           H  
ATOM     90 1HG  PRO A   6       4.604  10.019 -10.138  1.00  0.00           H  
ATOM     91 2HG  PRO A   6       4.009   8.419 -10.593  1.00  0.00           H  
ATOM     92 1HD  PRO A   6       3.255  10.119  -8.177  1.00  0.00           H  
ATOM     93 2HD  PRO A   6       2.238   9.036  -9.237  1.00  0.00           H  
ATOM     94  N   LEU A   7       5.232   8.052  -5.653  1.00  0.00           N  
ATOM     95  CA  LEU A   7       5.976   7.975  -4.395  1.00  0.00           C  
ATOM     96  C   LEU A   7       5.710   6.623  -3.721  1.00  0.00           C  
ATOM     97  O   LEU A   7       6.400   6.245  -2.774  1.00  0.00           O  
ATOM     98  CB  LEU A   7       5.572   9.121  -3.458  1.00  0.00           C  
ATOM     99  CG  LEU A   7       5.946  10.531  -3.932  1.00  0.00           C  
ATOM    100  CD1 LEU A   7       5.371  11.560  -2.969  1.00  0.00           C  
ATOM    101  CD2 LEU A   7       7.460  10.651  -4.022  1.00  0.00           C  
ATOM    102  H   LEU A   7       4.435   8.669  -5.716  1.00  0.00           H  
ATOM    103  HA  LEU A   7       7.040   8.068  -4.604  1.00  0.00           H  
ATOM    104 1HB  LEU A   7       4.492   9.093  -3.321  1.00  0.00           H  
ATOM    105 2HB  LEU A   7       6.044   8.960  -2.489  1.00  0.00           H  
ATOM    106  HG  LEU A   7       5.509  10.712  -4.915  1.00  0.00           H  
ATOM    107 1HD1 LEU A   7       5.637  12.562  -3.306  1.00  0.00           H  
ATOM    108 2HD1 LEU A   7       4.286  11.464  -2.940  1.00  0.00           H  
ATOM    109 3HD1 LEU A   7       5.778  11.393  -1.973  1.00  0.00           H  
ATOM    110 1HD2 LEU A   7       7.727  11.653  -4.360  1.00  0.00           H  
ATOM    111 2HD2 LEU A   7       7.898  10.471  -3.040  1.00  0.00           H  
ATOM    112 3HD2 LEU A   7       7.843   9.916  -4.730  1.00  0.00           H  
TER                                                                             
CONECT    1    2    9   96                                                      
CONECT    2    1    3    5   10                                                 
CONECT    3    2    4   20                                                      
CONECT    4    3                                                                
CONECT    5    2    6   11   12                                                 
CONECT    6    5    7    8   13                                                 
CONECT    7    6   14   15   16                                                 
CONECT    8    6   17   18   19                                                 
CONECT    9    1                                                                
CONECT   10    2                                                                
CONECT   11    5                                                                
CONECT   12    5                                                                
CONECT   13    6                                                                
CONECT   14    7                                                                
CONECT   15    7                                                                
CONECT   16    7                                                                
CONECT   17    8                                                                
CONECT   18    8                                                                
CONECT   19    8                                                                
CONECT   20    3   21   26                                                      
CONECT   21   20   22   24   27                                                 
CONECT   22   21   23   34                                                      
CONECT   23   22                                                                
CONECT   24   21   25   28   29                                                 
CONECT   25   24   26   30   31                                                 
CONECT   26   20   25   32   33                                                 
CONECT   27   21                                                                
CONECT   28   24                                                                
CONECT   29   24                                                                
CONECT   30   25                                                                
CONECT   31   25                                                                
CONECT   32   26                                                                
CONECT   33   26                                                                
CONECT   34   22   35   39                                                      
CONECT   35   34   36   38   40                                                 
CONECT   36   35   37   47                                                      
CONECT   37   36                                                                
CONECT   38   35   41   42   43                                                 
CONECT   39   34   44   45   46                                                 
CONECT   40   35                                                                
CONECT   41   38                                                                
CONECT   42   38                                                                
CONECT   43   38                                                                
CONECT   44   39                                                                
CONECT   45   39                                                                
CONECT   46   39                                                                
CONECT   47   36                                                                
CONECT   49   66                                                                
CONECT   66   49   67   72                                                      
CONECT   67   66   68   70   73                                                 
CONECT   68   67   69   80                                                      
CONECT   69   68                                                                
CONECT   70   67   71   74   75                                                 
CONECT   71   70   72   76   77                                                 
CONECT   72   66   71   78   79                                                 
CONECT   73   67                                                                
CONECT   74   70                                                                
CONECT   75   70                                                                
CONECT   76   71                                                                
CONECT   77   71                                                                
CONECT   78   72                                                                
CONECT   79   72                                                                
CONECT   80   68                                                                
CONECT   96    1                                                                
C6s 0
end_unsatselection_count 0
nme_count 1
nme_count2 1
oversat 0
score -2.363
silent_score -2.363
time 36
total_hbonds -3
