# Supplementary material for: Accurate de novo design of membrane-traversing macrocycles
Source: Cell. 2022 Sep 15;185(19):3520–3532.e26. doi: 10.1016/j.cell.2022.07.019 (PMC9490236; doi:10.1016/j.cell.2022.07.019)
Supplement: Data S2. Amino acid sequences and computational models, related to Figures 1 and 3 [file mmc6.zip › Supplemental_Data_File_2/design_models/7-mers/D7.1.pdb]

HEADER                                            09-APR-20   XXXX              
EXPDTA    THEORETICAL MODEL                                                     
REMARK 220                                                                      
REMARK 220 EXPERIMENTAL DETAILS                                                 
REMARK 220  EXPERIMENT TYPE                : THEORETICAL MODELLING              
REMARK 220  DATE OF DATA COLLECTION        : 09-APR-20                          
REMARK 220                                                                      
REMARK 220 REMARK: MODEL GENERATED BY ROSETTA                                   
REMARK 220  VERSION 2019.50.post.dev+96.master.4bb7883abb1                      
LINK         N   PRO A   1                 C   ILE A   7                  1.33  
ATOM      1  N   PRO A   1      -0.121  -0.679  -1.598  1.00  0.00           N  
ATOM      2  CA  PRO A   1      -0.354   0.567  -2.283  1.00  0.00           C  
ATOM      3  C   PRO A   1       0.521   1.634  -1.590  1.00  0.00           C  
ATOM      4  O   PRO A   1       0.944   1.457  -0.448  1.00  0.00           O  
ATOM      5  CB  PRO A   1      -1.858   0.805  -2.096  1.00  0.00           C  
ATOM      6  CG  PRO A   1      -2.433  -0.585  -1.901  1.00  0.00           C  
ATOM      7  CD  PRO A   1      -1.352  -1.372  -1.163  1.00  0.00           C  
ATOM      8  HA  PRO A   1      -0.089   0.414  -3.339  1.00  0.00           H  
ATOM      9 1HB  PRO A   1      -2.028   1.468  -1.232  1.00  0.00           H  
ATOM     10 2HB  PRO A   1      -2.277   1.311  -2.976  1.00  0.00           H  
ATOM     11 1HG  PRO A   1      -3.379  -0.529  -1.334  1.00  0.00           H  
ATOM     12 2HG  PRO A   1      -2.680  -1.029  -2.877  1.00  0.00           H  
ATOM     13 1HD  PRO A   1      -1.479  -1.322  -0.070  1.00  0.00           H  
ATOM     14 2HD  PRO A   1      -1.405  -2.399  -1.560  1.00  0.00           H  
ATOM     15  N   DLE A   2       0.853   2.811  -2.229  1.00  0.00           N  
ATOM     16  CA  DLE A   2       1.761   3.787  -1.505  1.00  0.00           C  
ATOM     17  C   DLE A   2       3.268   3.574  -1.906  1.00  0.00           C  
ATOM     18  O   DLE A   2       4.065   4.516  -1.761  1.00  0.00           O  
ATOM     19  CB  DLE A   2       1.339   5.292  -1.762  1.00  0.00           C  
ATOM     20  CG  DLE A   2      -0.171   5.736  -1.298  1.00  0.00           C  
ATOM     21  CD1 DLE A   2      -0.407   7.250  -1.671  1.00  0.00           C  
ATOM     22  CD2 DLE A   2      -0.389   5.481   0.252  1.00  0.00           C  
ATOM     23  CN  DLE A   2       0.516   3.028  -3.690  1.00  0.00           C  
ATOM     24  HA  DLE A   2       1.702   3.634  -0.421  1.00  0.00           H  
ATOM     25 1HB  DLE A   2       1.484   5.563  -2.802  1.00  0.00           H  
ATOM     26 2HB  DLE A   2       2.028   5.931  -1.186  1.00  0.00           H  
ATOM     27  HG  DLE A   2      -0.906   5.138  -1.858  1.00  0.00           H  
ATOM     28 1HD1 DLE A   2      -1.422   7.549  -1.396  1.00  0.00           H  
ATOM     29 2HD1 DLE A   2      -0.280   7.394  -2.747  1.00  0.00           H  
ATOM     30 3HD1 DLE A   2       0.306   7.890  -1.141  1.00  0.00           H  
ATOM     31 1HD2 DLE A   2      -1.402   5.770   0.535  1.00  0.00           H  
ATOM     32 2HD2 DLE A   2       0.325   6.068   0.838  1.00  0.00           H  
ATOM     33 3HD2 DLE A   2      -0.255   4.423   0.487  1.00  0.00           H  
ATOM     34 1HN  DLE A   2       0.804   3.988  -4.084  1.00  0.00           H  
ATOM     35 2HN  DLE A   2      -0.550   2.936  -3.844  1.00  0.00           H  
ATOM     36 3HN  DLE A   2       1.018   2.276  -4.286  1.00  0.00           H  
ATOM     37  N   DVA A   3       3.669   2.366  -2.446  1.00  0.00           N  
ATOM     38  CA  DVA A   3       5.053   2.108  -2.929  1.00  0.00           C  
ATOM     39  C   DVA A   3       5.868   0.950  -2.332  1.00  0.00           C  
ATOM     40  O   DVA A   3       7.061   0.855  -2.621  1.00  0.00           O  
ATOM     41  CB  DVA A   3       4.995   1.894  -4.459  1.00  0.00           C  
ATOM     42  CG1 DVA A   3       4.472   3.160  -5.141  1.00  0.00           C  
ATOM     43  CG2 DVA A   3       4.080   0.699  -4.780  1.00  0.00           C  
ATOM     44  H   DVA A   3       3.005   1.587  -2.501  1.00  0.00           H  
ATOM     45  HA  DVA A   3       5.658   3.002  -2.764  1.00  0.00           H  
ATOM     46  HB  DVA A   3       6.002   1.703  -4.830  1.00  0.00           H  
ATOM     47 1HG1 DVA A   3       4.448   3.010  -6.219  1.00  0.00           H  
ATOM     48 2HG1 DVA A   3       5.131   3.993  -4.903  1.00  0.00           H  
ATOM     49 3HG1 DVA A   3       3.471   3.383  -4.790  1.00  0.00           H  
ATOM     50 1HG2 DVA A   3       4.050   0.548  -5.857  1.00  0.00           H  
ATOM     51 2HG2 DVA A   3       3.076   0.888  -4.417  1.00  0.00           H  
ATOM     52 3HG2 DVA A   3       4.467  -0.207  -4.305  1.00  0.00           H  
ATOM     53  N   LEU A   4       5.286   0.080  -1.517  1.00  0.00           N  
ATOM     54  CA  LEU A   4       6.074  -1.054  -1.030  1.00  0.00           C  
ATOM     55  C   LEU A   4       5.609  -2.220  -1.884  1.00  0.00           C  
ATOM     56  O   LEU A   4       4.478  -2.176  -2.371  1.00  0.00           O  
ATOM     57  CB  LEU A   4       5.891  -1.309   0.466  1.00  0.00           C  
ATOM     58  CG  LEU A   4       6.201  -0.136   1.402  1.00  0.00           C  
ATOM     59  CD1 LEU A   4       5.851  -0.549   2.820  1.00  0.00           C  
ATOM     60  CD2 LEU A   4       7.676   0.263   1.293  1.00  0.00           C  
ATOM     61  H   LEU A   4       4.287   0.158  -1.312  1.00  0.00           H  
ATOM     62  HA  LEU A   4       7.122  -0.871  -1.227  1.00  0.00           H  
ATOM     63 1HB  LEU A   4       4.917  -1.602   0.644  1.00  0.00           H  
ATOM     64 2HB  LEU A   4       6.534  -2.131   0.759  1.00  0.00           H  
ATOM     65  HG  LEU A   4       5.576   0.719   1.134  1.00  0.00           H  
ATOM     66 1HD1 LEU A   4       6.049   0.279   3.499  1.00  0.00           H  
ATOM     67 2HD1 LEU A   4       4.794  -0.814   2.871  1.00  0.00           H  
ATOM     68 3HD1 LEU A   4       6.455  -1.408   3.112  1.00  0.00           H  
ATOM     69 1HD2 LEU A   4       7.874   1.093   1.970  1.00  0.00           H  
ATOM     70 2HD2 LEU A   4       8.307  -0.584   1.564  1.00  0.00           H  
ATOM     71 3HD2 LEU A   4       7.910   0.576   0.277  1.00  0.00           H  
ATOM     72  N   PRO A   5       6.376  -3.285  -2.128  1.00  0.00           N  
ATOM     73  CA  PRO A   5       5.835  -4.333  -2.940  1.00  0.00           C  
ATOM     74  C   PRO A   5       4.555  -4.790  -2.240  1.00  0.00           C  
ATOM     75  O   PRO A   5       4.511  -4.764  -1.011  1.00  0.00           O  
ATOM     76  CB  PRO A   5       6.942  -5.396  -2.914  1.00  0.00           C  
ATOM     77  CG  PRO A   5       8.216  -4.592  -2.593  1.00  0.00           C  
ATOM     78  CD  PRO A   5       7.742  -3.464  -1.650  1.00  0.00           C  
ATOM     79  HA  PRO A   5       5.665  -3.917  -3.941  1.00  0.00           H  
ATOM     80 1HB  PRO A   5       6.716  -6.166  -2.159  1.00  0.00           H  
ATOM     81 2HB  PRO A   5       7.003  -5.907  -3.886  1.00  0.00           H  
ATOM     82 1HG  PRO A   5       8.968  -5.248  -2.125  1.00  0.00           H  
ATOM     83 2HG  PRO A   5       8.665  -4.208  -3.522  1.00  0.00           H  
ATOM     84 1HD  PRO A   5       7.750  -3.769  -0.594  1.00  0.00           H  
ATOM     85 2HD  PRO A   5       8.356  -2.573  -1.835  1.00  0.00           H  
ATOM     86  N   DPR A   6       3.542  -5.254  -2.981  1.00  0.00           N  
ATOM     87  CA  DPR A   6       2.239  -5.744  -2.529  1.00  0.00           C  
ATOM     88  C   DPR A   6       1.459  -4.760  -1.618  1.00  0.00           C  
ATOM     89  O   DPR A   6       0.441  -5.158  -1.045  1.00  0.00           O  
ATOM     90  CB  DPR A   6       1.495  -5.927  -3.863  1.00  0.00           C  
ATOM     91  CG  DPR A   6       2.567  -6.154  -4.887  1.00  0.00           C  
ATOM     92  CD  DPR A   6       3.705  -5.286  -4.452  1.00  0.00           C  
ATOM     93  HA  DPR A   6       2.375  -6.707  -2.017  1.00  0.00           H  
ATOM     94 1HB  DPR A   6       0.891  -5.031  -4.073  1.00  0.00           H  
ATOM     95 2HB  DPR A   6       0.794  -6.772  -3.785  1.00  0.00           H  
ATOM     96 1HG  DPR A   6       2.191  -5.894  -5.890  1.00  0.00           H  
ATOM     97 2HG  DPR A   6       2.836  -7.221  -4.918  1.00  0.00           H  
ATOM     98 1HD  DPR A   6       3.616  -4.271  -4.878  1.00  0.00           H  
ATOM     99 2HD  DPR A   6       4.641  -5.786  -4.740  1.00  0.00           H  
ATOM    100  N   ILE A   7       1.899  -3.488  -1.495  1.00  0.00           N  
ATOM    101  CA  ILE A   7       1.209  -2.514  -0.657  1.00  0.00           C  
ATOM    102  C   ILE A   7       1.106  -1.155  -1.413  1.00  0.00           C  
ATOM    103  O   ILE A   7       2.117  -0.575  -1.808  1.00  0.00           O  
ATOM    104  CB  ILE A   7       1.980  -2.294   0.661  1.00  0.00           C  
ATOM    105  CG1 ILE A   7       2.183  -3.648   1.415  1.00  0.00           C  
ATOM    106  CG2 ILE A   7       1.236  -1.305   1.562  1.00  0.00           C  
ATOM    107  CD1 ILE A   7       3.111  -3.586   2.615  1.00  0.00           C  
ATOM    108  H   ILE A   7       2.729  -3.206  -1.997  1.00  0.00           H  
ATOM    109  HA  ILE A   7       0.248  -2.921  -0.398  1.00  0.00           H  
ATOM    110  HB  ILE A   7       2.913  -1.908   0.424  1.00  0.00           H  
ATOM    111 1HG1 ILE A   7       1.212  -4.024   1.734  1.00  0.00           H  
ATOM    112 2HG1 ILE A   7       2.628  -4.364   0.740  1.00  0.00           H  
ATOM    113 1HG2 ILE A   7       1.791  -1.124   2.470  1.00  0.00           H  
ATOM    114 2HG2 ILE A   7       1.118  -0.375   1.056  1.00  0.00           H  
ATOM    115 3HG2 ILE A   7       0.257  -1.705   1.812  1.00  0.00           H  
ATOM    116 1HD1 ILE A   7       3.198  -4.583   3.045  1.00  0.00           H  
ATOM    117 2HD1 ILE A   7       4.095  -3.250   2.291  1.00  0.00           H  
ATOM    118 3HD1 ILE A   7       2.731  -2.912   3.370  1.00  0.00           H  
TER                                                                             
CONECT    3   15                                                                
CONECT   15    3   16   23                                                      
CONECT   16   15   17   19   24                                                 
CONECT   17   16   18   37                                                      
CONECT   18   17                                                                
CONECT   19   16   20   25   26                                                 
CONECT   20   19   21   22   27                                                 
CONECT   21   20   28   29   30                                                 
CONECT   22   20   31   32   33                                                 
CONECT   23   15   34   35   36                                                 
CONECT   24   16                                                                
CONECT   25   19                                                                
CONECT   26   19                                                                
CONECT   27   20                                                                
CONECT   28   21                                                                
CONECT   29   21                                                                
CONECT   30   21                                                                
CONECT   31   22                                                                
CONECT   32   22                                                                
CONECT   33   22                                                                
CONECT   34   23                                                                
CONECT   35   23                                                                
CONECT   36   23                                                                
CONECT   37   17   38   44                                                      
CONECT   38   37   39   41   45                                                 
CONECT   39   38   40   53                                                      
CONECT   40   39                                                                
CONECT   41   38   42   43   46                                                 
CONECT   42   41   47   48   49                                                 
CONECT   43   41   50   51   52                                                 
CONECT   44   37                                                                
CONECT   45   38                                                                
CONECT   46   41                                                                
CONECT   47   42                                                                
CONECT   48   42                                                                
CONECT   49   42                                                                
CONECT   50   43                                                                
CONECT   51   43                                                                
CONECT   52   43                                                                
CONECT   53   39                                                                
CONECT   74   86                                                                
CONECT   86   74   87   92                                                      
CONECT   87   86   88   90   93                                                 
CONECT   88   87   89  100                                                      
CONECT   89   88                                                                
CONECT   90   87   91   94   95                                                 
CONECT   91   90   92   96   97                                                 
CONECT   92   86   91   98   99                                                 
CONECT   93   87                                                                
CONECT   94   90                                                                
CONECT   95   90                                                                
CONECT   96   91                                                                
CONECT   97   91                                                                
CONECT   98   92                                                                
CONECT   99   92                                                                
CONECT  100   88                                                                
C6s 0
end_unsatselection_count 0
nme_count 1
nme_count2 1
oversat 0
score -3.075
silent_score -3.075
time 54
total_hbonds -3
