# Supplementary material for: Accurate de novo design of membrane-traversing macrocycles
Source: Cell. 2022 Sep 15;185(19):3520–3532.e26. doi: 10.1016/j.cell.2022.07.019 (PMC9490236; doi:10.1016/j.cell.2022.07.019)
Supplement: Data S2. Amino acid sequences and computational models, related to Figures 1 and 3 [file mmc6.zip › Supplemental_Data_File_2/design_models/7-mers/D7.8.pdb]

ATOM      1  N   VAL A   1       0.545   5.617  -0.569  1.00  0.00           N  
ATOM      2  CA  VAL A   1       0.933   5.547   0.834  1.00  0.00           C  
ATOM      3  C   VAL A   1       2.265   4.828   1.048  1.00  0.00           C  
ATOM      4  O   VAL A   1       3.103   5.274   1.832  1.00  0.00           O  
ATOM      5  CB  VAL A   1      -0.162   4.838   1.666  1.00  0.00           C  
ATOM      6  CG1 VAL A   1       0.279   4.686   3.142  1.00  0.00           C  
ATOM      7  CG2 VAL A   1      -1.446   5.648   1.593  1.00  0.00           C  
ATOM      8  H   VAL A   1       0.333   4.762  -1.064  1.00  0.00           H  
ATOM      9  HA  VAL A   1       1.031   6.564   1.211  1.00  0.00           H  
ATOM     10  HB  VAL A   1      -0.332   3.839   1.259  1.00  0.00           H  
ATOM     11 1HG1 VAL A   1      -0.507   4.185   3.705  1.00  0.00           H  
ATOM     12 2HG1 VAL A   1       1.188   4.104   3.221  1.00  0.00           H  
ATOM     13 3HG1 VAL A   1       0.455   5.674   3.568  1.00  0.00           H  
ATOM     14 1HG2 VAL A   1      -2.227   5.152   2.167  1.00  0.00           H  
ATOM     15 2HG2 VAL A   1      -1.270   6.642   2.002  1.00  0.00           H  
ATOM     16 3HG2 VAL A   1      -1.764   5.738   0.563  1.00  0.00           H  
ATOM     17  N   ILE A   2       2.502   3.699   0.362  1.00  0.00           N  
ATOM     18  CA  ILE A   2       3.763   2.991   0.587  1.00  0.00           C  
ATOM     19  C   ILE A   2       4.596   2.946  -0.687  1.00  0.00           C  
ATOM     20  O   ILE A   2       4.311   2.140  -1.575  1.00  0.00           O  
ATOM     21  CB  ILE A   2       3.509   1.535   1.022  1.00  0.00           C  
ATOM     22  CG1 ILE A   2       2.665   1.526   2.312  1.00  0.00           C  
ATOM     23  CG2 ILE A   2       4.859   0.799   1.192  1.00  0.00           C  
ATOM     24  CD1 ILE A   2       2.158   0.169   2.728  1.00  0.00           C  
ATOM     25  H   ILE A   2       1.801   3.360  -0.306  1.00  0.00           H  
ATOM     26  HA  ILE A   2       4.298   3.476   1.393  1.00  0.00           H  
ATOM     27  HB  ILE A   2       2.926   1.031   0.265  1.00  0.00           H  
ATOM     28 1HG1 ILE A   2       3.257   1.949   3.122  1.00  0.00           H  
ATOM     29 2HG1 ILE A   2       1.799   2.149   2.155  1.00  0.00           H  
ATOM     30 1HG2 ILE A   2       4.691  -0.229   1.481  1.00  0.00           H  
ATOM     31 2HG2 ILE A   2       5.419   0.799   0.260  1.00  0.00           H  
ATOM     32 3HG2 ILE A   2       5.448   1.300   1.961  1.00  0.00           H  
ATOM     33 1HD1 ILE A   2       1.560   0.273   3.634  1.00  0.00           H  
ATOM     34 2HD1 ILE A   2       1.538  -0.245   1.929  1.00  0.00           H  
ATOM     35 3HD1 ILE A   2       2.983  -0.504   2.929  1.00  0.00           H  
ATOM     36  N   DPR A   3       5.670   3.733  -0.811  1.00  0.00           N  
ATOM     37  CA  DPR A   3       6.527   3.809  -1.982  1.00  0.00           C  
ATOM     38  C   DPR A   3       5.793   4.514  -3.118  1.00  0.00           C  
ATOM     39  O   DPR A   3       6.148   5.623  -3.517  1.00  0.00           O  
ATOM     40  CB  DPR A   3       7.712   4.629  -1.465  1.00  0.00           C  
ATOM     41  CG  DPR A   3       7.106   5.544  -0.432  1.00  0.00           C  
ATOM     42  CD  DPR A   3       6.037   4.694   0.254  1.00  0.00           C  
ATOM     43  HA  DPR A   3       6.841   2.798  -2.279  1.00  0.00           H  
ATOM     44 1HB  DPR A   3       8.182   5.178  -2.296  1.00  0.00           H  
ATOM     45 2HB  DPR A   3       8.481   3.962  -1.049  1.00  0.00           H  
ATOM     46 1HG  DPR A   3       6.684   6.436  -0.926  1.00  0.00           H  
ATOM     47 2HG  DPR A   3       7.879   5.903   0.263  1.00  0.00           H  
ATOM     48 1HD  DPR A   3       5.188   5.350   0.504  1.00  0.00           H  
ATOM     49 2HD  DPR A   3       6.447   4.179   1.136  1.00  0.00           H  
ATOM     50  N   PHE A   4       4.752   3.856  -3.613  1.00  0.00           N  
ATOM     51  CA  PHE A   4       3.890   4.358  -4.652  1.00  0.00           C  
ATOM     52  C   PHE A   4       2.555   3.662  -4.491  1.00  0.00           C  
ATOM     53  O   PHE A   4       1.543   4.060  -5.075  1.00  0.00           O  
ATOM     54  CB  PHE A   4       4.495   4.000  -6.005  1.00  0.00           C  
ATOM     55  CG  PHE A   4       4.530   2.509  -6.233  1.00  0.00           C  
ATOM     56  CD1 PHE A   4       3.465   1.853  -6.849  1.00  0.00           C  
ATOM     57  CD2 PHE A   4       5.612   1.756  -5.806  1.00  0.00           C  
ATOM     58  CE1 PHE A   4       3.489   0.490  -7.033  1.00  0.00           C  
ATOM     59  CE2 PHE A   4       5.635   0.394  -5.990  1.00  0.00           C  
ATOM     60  CZ  PHE A   4       4.574  -0.240  -6.605  1.00  0.00           C  
ATOM     61  H   PHE A   4       4.522   2.942  -3.221  1.00  0.00           H  
ATOM     62  HA  PHE A   4       3.769   5.436  -4.550  1.00  0.00           H  
ATOM     63 1HB  PHE A   4       3.915   4.460  -6.803  1.00  0.00           H  
ATOM     64 2HB  PHE A   4       5.511   4.386  -6.067  1.00  0.00           H  
ATOM     65  HD1 PHE A   4       2.601   2.432  -7.186  1.00  0.00           H  
ATOM     66  HD2 PHE A   4       6.450   2.255  -5.318  1.00  0.00           H  
ATOM     67  HE1 PHE A   4       2.650  -0.011  -7.516  1.00  0.00           H  
ATOM     68  HE2 PHE A   4       6.491  -0.187  -5.649  1.00  0.00           H  
ATOM     69  HZ  PHE A   4       4.594  -1.319  -6.749  1.00  0.00           H  
ATOM     70  N   ILE A   5       2.558   2.589  -3.711  1.00  0.00           N  
ATOM     71  CA  ILE A   5       1.367   1.763  -3.598  1.00  0.00           C  
ATOM     72  C   ILE A   5       0.263   2.533  -2.892  1.00  0.00           C  
ATOM     73  O   ILE A   5       0.449   2.971  -1.751  1.00  0.00           O  
ATOM     74  CB  ILE A   5       1.687   0.494  -2.787  1.00  0.00           C  
ATOM     75  CG1 ILE A   5       2.740  -0.324  -3.549  1.00  0.00           C  
ATOM     76  CG2 ILE A   5       0.404  -0.315  -2.512  1.00  0.00           C  
ATOM     77  CD1 ILE A   5       3.373  -1.433  -2.761  1.00  0.00           C  
ATOM     78  H   ILE A   5       3.415   2.340  -3.216  1.00  0.00           H  
ATOM     79  HA  ILE A   5       1.101   1.464  -4.600  1.00  0.00           H  
ATOM     80  HB  ILE A   5       2.130   0.780  -1.848  1.00  0.00           H  
ATOM     81 1HG1 ILE A   5       2.278  -0.747  -4.436  1.00  0.00           H  
ATOM     82 2HG1 ILE A   5       3.533   0.342  -3.860  1.00  0.00           H  
ATOM     83 1HG2 ILE A   5       0.639  -1.196  -1.929  1.00  0.00           H  
ATOM     84 2HG2 ILE A   5      -0.307   0.287  -1.950  1.00  0.00           H  
ATOM     85 3HG2 ILE A   5      -0.047  -0.619  -3.454  1.00  0.00           H  
ATOM     86 1HD1 ILE A   5       4.111  -1.935  -3.386  1.00  0.00           H  
ATOM     87 2HD1 ILE A   5       3.868  -1.007  -1.883  1.00  0.00           H  
ATOM     88 3HD1 ILE A   5       2.631  -2.152  -2.445  1.00  0.00           H  
ATOM     89  N   DPR A   6      -0.906   2.749  -3.538  1.00  0.00           N  
ATOM     90  CA  DPR A   6      -2.046   3.506  -3.028  1.00  0.00           C  
ATOM     91  C   DPR A   6      -1.629   4.908  -2.581  1.00  0.00           C  
ATOM     92  O   DPR A   6      -2.342   5.549  -1.815  1.00  0.00           O  
ATOM     93  CB  DPR A   6      -2.957   3.580  -4.264  1.00  0.00           C  
ATOM     94  CG  DPR A   6      -2.610   2.376  -5.087  1.00  0.00           C  
ATOM     95  CD  DPR A   6      -1.133   2.183  -4.898  1.00  0.00           C  
ATOM     96  HA  DPR A   6      -2.524   2.956  -2.205  1.00  0.00           H  
ATOM     97 1HB  DPR A   6      -2.778   4.526  -4.800  1.00  0.00           H  
ATOM     98 2HB  DPR A   6      -4.012   3.590  -3.949  1.00  0.00           H  
ATOM     99 1HG  DPR A   6      -2.879   2.552  -6.141  1.00  0.00           H  
ATOM    100 2HG  DPR A   6      -3.197   1.507  -4.753  1.00  0.00           H  
ATOM    101 1HD  DPR A   6      -0.551   2.726  -5.664  1.00  0.00           H  
ATOM    102 2HD  DPR A   6      -0.964   1.099  -4.922  1.00  0.00           H  
ATOM    103  N   DAL A   7      -0.476   5.393  -3.060  1.00  0.00           N  
ATOM    104  CA  DAL A   7       0.044   6.701  -2.694  1.00  0.00           C  
ATOM    105  C   DAL A   7       0.465   6.775  -1.215  1.00  0.00           C  
ATOM    106  O   DAL A   7       0.708   7.858  -0.682  1.00  0.00           O  
ATOM    107  CB  DAL A   7       1.267   6.978  -3.538  1.00  0.00           C  
ATOM    108  H   DAL A   7       0.048   4.818  -3.704  1.00  0.00           H  
ATOM    109  HA  DAL A   7      -0.735   7.444  -2.883  1.00  0.00           H  
ATOM    110 1HB  DAL A   7       1.667   7.961  -3.298  1.00  0.00           H  
ATOM    111 2HB  DAL A   7       1.008   6.934  -4.594  1.00  0.00           H  
ATOM    112 3HB  DAL A   7       2.006   6.229  -3.312  1.00  0.00           H  
