# Supplementary material for: Accurate de novo design of membrane-traversing macrocycles
Source: Cell. 2022 Sep 15;185(19):3520–3532.e26. doi: 10.1016/j.cell.2022.07.019 (PMC9490236; doi:10.1016/j.cell.2022.07.019)
Supplement: Data S2. Amino acid sequences and computational models, related to Figures 1 and 3 [file mmc6.zip › Supplemental_Data_File_2/design_models/7-mers/D7.9.pdb]

HEADER                                            20-OCT-21   XXXX              
EXPDTA    THEORETICAL MODEL                                                     
REMARK 220                                                                      
REMARK 220 EXPERIMENTAL DETAILS                                                 
REMARK 220  EXPERIMENT TYPE                : THEORETICAL MODELLING              
REMARK 220  DATE OF DATA COLLECTION        : 20-OCT-21                          
REMARK 220                                                                      
REMARK 220 REMARK: MODEL GENERATED BY ROSETTA                                   
REMARK 220  VERSION 2020.37.post.dev+485.gbhardwaj.cycpepcstfix.61f380          
LINK         N   VAL A   1                 C   DAL A   7                  1.33  
ATOM      1  N   VAL A   1       0.545   5.617  -0.569  1.00  0.00           N  
ATOM      2  CA  VAL A   1       0.933   5.547   0.834  1.00  0.00           C  
ATOM      3  C   VAL A   1       2.265   4.828   1.048  1.00  0.00           C  
ATOM      4  O   VAL A   1       3.106   5.277   1.827  1.00  0.00           O  
ATOM      5  CB  VAL A   1      -0.162   4.838   1.666  1.00  0.00           C  
ATOM      6  CG1 VAL A   1       0.276   4.693   3.144  1.00  0.00           C  
ATOM      7  CG2 VAL A   1      -1.448   5.644   1.586  1.00  0.00           C  
ATOM      8  H   VAL A   1       0.326   4.763  -1.062  1.00  0.00           H  
ATOM      9  HA  VAL A   1       1.031   6.564   1.211  1.00  0.00           H  
ATOM     10  HB  VAL A   1      -0.328   3.837   1.263  1.00  0.00           H  
ATOM     11 1HG1 VAL A   1      -0.510   4.192   3.707  1.00  0.00           H  
ATOM     12 2HG1 VAL A   1       1.186   4.114   3.227  1.00  0.00           H  
ATOM     13 3HG1 VAL A   1       0.447   5.684   3.566  1.00  0.00           H  
ATOM     14 1HG2 VAL A   1      -2.229   5.148   2.160  1.00  0.00           H  
ATOM     15 2HG2 VAL A   1      -1.276   6.640   1.992  1.00  0.00           H  
ATOM     16 3HG2 VAL A   1      -1.764   5.729   0.555  1.00  0.00           H  
ATOM     17  N   ILE A   2       2.499   3.695   0.367  1.00  0.00           N  
ATOM     18  CA  ILE A   2       3.770   3.000   0.575  1.00  0.00           C  
ATOM     19  C   ILE A   2       4.572   2.936  -0.718  1.00  0.00           C  
ATOM     20  O   ILE A   2       4.335   2.050  -1.541  1.00  0.00           O  
ATOM     21  CB  ILE A   2       3.537   1.551   1.043  1.00  0.00           C  
ATOM     22  CG1 ILE A   2       2.707   1.560   2.342  1.00  0.00           C  
ATOM     23  CG2 ILE A   2       4.897   0.833   1.214  1.00  0.00           C  
ATOM     24  CD1 ILE A   2       2.235   0.205   2.803  1.00  0.00           C  
ATOM     25  H   ILE A   2       1.789   3.344  -0.284  1.00  0.00           H  
ATOM     26  HA  ILE A   2       4.321   3.504   1.358  1.00  0.00           H  
ATOM     27  HB  ILE A   2       2.952   1.024   0.304  1.00  0.00           H  
ATOM     28 1HG1 ILE A   2       3.298   2.019   3.133  1.00  0.00           H  
ATOM     29 2HG1 ILE A   2       1.826   2.159   2.177  1.00  0.00           H  
ATOM     30 1HG2 ILE A   2       4.744  -0.190   1.527  1.00  0.00           H  
ATOM     31 2HG2 ILE A   2       5.447   0.820   0.276  1.00  0.00           H  
ATOM     32 3HG2 ILE A   2       5.489   1.357   1.966  1.00  0.00           H  
ATOM     33 1HD1 ILE A   2       1.645   0.321   3.712  1.00  0.00           H  
ATOM     34 2HD1 ILE A   2       1.617  -0.246   2.023  1.00  0.00           H  
ATOM     35 3HD1 ILE A   2       3.078  -0.444   3.014  1.00  0.00           H  
HETATM   36  N   DPR A   3       5.572   3.799  -0.927  1.00  0.00           N  
HETATM   37  CA  DPR A   3       6.192   4.074  -2.212  1.00  0.00           C  
HETATM   38  C   DPR A   3       5.205   4.799  -3.121  1.00  0.00           C  
HETATM   39  O   DPR A   3       4.776   5.917  -2.835  1.00  0.00           O  
HETATM   40  CB  DPR A   3       7.375   4.963  -1.819  1.00  0.00           C  
HETATM   41  CG  DPR A   3       6.863   5.763  -0.649  1.00  0.00           C  
HETATM   42  CD  DPR A   3       5.937   4.803   0.097  1.00  0.00           C  
HETATM   43  HA  DPR A   3       6.534   3.133  -2.668  1.00  0.00           H  
HETATM   44 1HB  DPR A   3       7.670   5.596  -2.671  1.00  0.00           H  
HETATM   45 2HB  DPR A   3       8.247   4.343  -1.566  1.00  0.00           H  
HETATM   46 1HG  DPR A   3       6.336   6.661  -1.014  1.00  0.00           H  
HETATM   47 2HG  DPR A   3       7.701   6.117  -0.031  1.00  0.00           H  
HETATM   48 1HD  DPR A   3       5.047   5.368   0.417  1.00  0.00           H  
HETATM   49 2HD  DPR A   3       6.459   4.324   0.939  1.00  0.00           H  
HETATM   50  N   PHE A   4       4.841   4.131  -4.208  1.00  0.00           N  
HETATM   51  CA  PHE A   4       3.858   4.590  -5.156  1.00  0.00           C  
HETATM   52  C   PHE A   4       2.583   3.824  -4.873  1.00  0.00           C  
HETATM   53  O   PHE A   4       1.541   4.093  -5.471  1.00  0.00           O  
HETATM   54  CB  PHE A   4       4.321   4.366  -6.597  1.00  0.00           C  
HETATM   55  CG  PHE A   4       3.575   5.190  -7.607  1.00  0.00           C  
HETATM   56  CD1 PHE A   4       3.797   6.556  -7.709  1.00  0.00           C  
HETATM   57  CD2 PHE A   4       2.651   4.603  -8.458  1.00  0.00           C  
HETATM   58  CE1 PHE A   4       3.112   7.315  -8.639  1.00  0.00           C  
HETATM   59  CE2 PHE A   4       1.966   5.359  -9.389  1.00  0.00           C  
HETATM   60  CZ  PHE A   4       2.196   6.717  -9.478  1.00  0.00           C  
HETATM   61  CN  PHE A   4       5.494   2.856  -4.430  1.00  0.00           C  
HETATM   62  HA  PHE A   4       3.692   5.660  -5.034  1.00  0.00           H  
HETATM   63 1HB  PHE A   4       5.381   4.603  -6.680  1.00  0.00           H  
HETATM   64 2HB  PHE A   4       4.199   3.316  -6.858  1.00  0.00           H  
HETATM   65  HD1 PHE A   4       4.522   7.028  -7.046  1.00  0.00           H  
HETATM   66  HD2 PHE A   4       2.469   3.530  -8.387  1.00  0.00           H  
HETATM   67  HE1 PHE A   4       3.295   8.387  -8.708  1.00  0.00           H  
HETATM   68  HE2 PHE A   4       1.242   4.885 -10.052  1.00  0.00           H  
HETATM   69  HZ  PHE A   4       1.655   7.315 -10.210  1.00  0.00           H  
HETATM   70 1HN  PHE A   4       5.149   2.381  -5.341  1.00  0.00           H  
HETATM   71 2HN  PHE A   4       6.562   3.000  -4.502  1.00  0.00           H  
HETATM   72 3HN  PHE A   4       5.281   2.207  -3.591  1.00  0.00           H  
ATOM     73  N   ILE A   5       2.678   2.869  -3.958  1.00  0.00           N  
ATOM     74  CA  ILE A   5       1.591   1.922  -3.773  1.00  0.00           C  
ATOM     75  C   ILE A   5       0.451   2.577  -3.011  1.00  0.00           C  
ATOM     76  O   ILE A   5       0.629   2.970  -1.853  1.00  0.00           O  
ATOM     77  CB  ILE A   5       2.069   0.667  -3.019  1.00  0.00           C  
ATOM     78  CG1 ILE A   5       3.148  -0.061  -3.824  1.00  0.00           C  
ATOM     79  CG2 ILE A   5       0.897  -0.260  -2.733  1.00  0.00           C  
ATOM     80  CD1 ILE A   5       3.926  -1.079  -3.022  1.00  0.00           C  
ATOM     81  H   ILE A   5       3.534   2.796  -3.407  1.00  0.00           H  
ATOM     82  HA  ILE A   5       1.305   1.583  -4.756  1.00  0.00           H  
ATOM     83  HB  ILE A   5       2.525   0.962  -2.074  1.00  0.00           H  
ATOM     84 1HG1 ILE A   5       2.689  -0.571  -4.670  1.00  0.00           H  
ATOM     85 2HG1 ILE A   5       3.855   0.666  -4.226  1.00  0.00           H  
ATOM     86 1HG2 ILE A   5       1.252  -1.142  -2.201  1.00  0.00           H  
ATOM     87 2HG2 ILE A   5       0.162   0.261  -2.122  1.00  0.00           H  
ATOM     88 3HG2 ILE A   5       0.437  -0.565  -3.674  1.00  0.00           H  
ATOM     89 1HD1 ILE A   5       4.672  -1.553  -3.660  1.00  0.00           H  
ATOM     90 2HD1 ILE A   5       4.424  -0.583  -2.188  1.00  0.00           H  
ATOM     91 3HD1 ILE A   5       3.244  -1.837  -2.638  1.00  0.00           H  
HETATM   92  N   DPR A   6      -0.742   2.743  -3.627  1.00  0.00           N  
HETATM   93  CA  DPR A   6      -1.912   3.419  -3.072  1.00  0.00           C  
HETATM   94  C   DPR A   6      -1.573   4.840  -2.620  1.00  0.00           C  
HETATM   95  O   DPR A   6      -2.337   5.450  -1.878  1.00  0.00           O  
HETATM   96  CB  DPR A   6      -2.865   3.446  -4.278  1.00  0.00           C  
HETATM   97  CG  DPR A   6      -2.466   2.277  -5.127  1.00  0.00           C  
HETATM   98  CD  DPR A   6      -0.974   2.184  -4.991  1.00  0.00           C  
HETATM   99  HA  DPR A   6      -2.327   2.830  -2.241  1.00  0.00           H  
HETATM  100 1HB  DPR A   6      -2.766   4.408  -4.806  1.00  0.00           H  
HETATM  101 2HB  DPR A   6      -3.908   3.383  -3.930  1.00  0.00           H  
HETATM  102 1HG  DPR A   6      -2.783   2.445  -6.169  1.00  0.00           H  
HETATM  103 2HG  DPR A   6      -2.981   1.367  -4.784  1.00  0.00           H  
HETATM  104 1HD  DPR A   6      -0.457   2.781  -5.764  1.00  0.00           H  
HETATM  105 2HD  DPR A   6      -0.732   1.115  -5.045  1.00  0.00           H  
HETATM  106  N   DAL A   7      -0.430   5.376  -3.068  1.00  0.00           N  
HETATM  107  CA  DAL A   7       0.022   6.705  -2.687  1.00  0.00           C  
HETATM  108  C   DAL A   7       0.472   6.775  -1.217  1.00  0.00           C  
HETATM  109  O   DAL A   7       0.744   7.855  -0.692  1.00  0.00           O  
HETATM  110  CB  DAL A   7       1.207   7.068  -3.552  1.00  0.00           C  
HETATM  111  H   DAL A   7       0.136   4.825  -3.697  1.00  0.00           H  
HETATM  112  HA  DAL A   7      -0.803   7.405  -2.844  1.00  0.00           H  
HETATM  113 1HB  DAL A   7       1.556   8.067  -3.301  1.00  0.00           H  
HETATM  114 2HB  DAL A   7       0.927   7.029  -4.603  1.00  0.00           H  
HETATM  115 3HB  DAL A   7       1.993   6.359  -3.358  1.00  0.00           H  
TER                                                                             
CONECT    1  108                                                                
CONECT   19   36                                                                
CONECT   36   19   37   42                                                      
CONECT   37   36   38   40   43                                                 
CONECT   38   37   39   50                                                      
CONECT   39   38                                                                
CONECT   40   37   41   44   45                                                 
CONECT   41   40   42   46   47                                                 
CONECT   42   36   41   48   49                                                 
CONECT   43   37                                                                
CONECT   44   40                                                                
CONECT   45   40                                                                
CONECT   46   41                                                                
CONECT   47   41                                                                
CONECT   48   42                                                                
CONECT   49   42                                                                
CONECT   50   38   51   61                                                      
CONECT   51   50   52   54   62                                                 
CONECT   52   51   53   73                                                      
CONECT   53   52                                                                
CONECT   54   51   55   63   64                                                 
CONECT   55   54   56   57                                                      
CONECT   56   55   58   65                                                      
CONECT   57   55   59   66                                                      
CONECT   58   56   60   67                                                      
CONECT   59   57   60   68                                                      
CONECT   60   58   59   69                                                      
CONECT   61   50   70   71   72                                                 
CONECT   62   51                                                                
CONECT   63   54                                                                
CONECT   64   54                                                                
CONECT   65   56                                                                
CONECT   66   57                                                                
CONECT   67   58                                                                
CONECT   68   59                                                                
CONECT   69   60                                                                
CONECT   70   61                                                                
CONECT   71   61                                                                
CONECT   72   61                                                                
CONECT   73   52                                                                
CONECT   75   92                                                                
CONECT   92   75   93   98                                                      
CONECT   93   92   94   96   99                                                 
CONECT   94   93   95  106                                                      
CONECT   95   94                                                                
CONECT   96   93   97  100  101                                                 
CONECT   97   96   98  102  103                                                 
CONECT   98   92   97  104  105                                                 
CONECT   99   93                                                                
CONECT  100   96                                                                
CONECT  101   96                                                                
CONECT  102   97                                                                
CONECT  103   97                                                                
CONECT  104   98                                                                
CONECT  105   98                                                                
CONECT  106   94  107  111                                                      
CONECT  107  106  108  110  112                                                 
CONECT  108    1  107  109                                                      
CONECT  109  108                                                                
CONECT  110  107  113  114  115                                                 
CONECT  111  106                                                                
CONECT  112  107                                                                
CONECT  113  110                                                                
CONECT  114  110                                                                
CONECT  115  110                                                                
