# Supplementary material for: Accurate de novo design of membrane-traversing macrocycles
Source: Cell. 2022 Sep 15;185(19):3520–3532.e26. doi: 10.1016/j.cell.2022.07.019 (PMC9490236; doi:10.1016/j.cell.2022.07.019)
Supplement: Data S2. Amino acid sequences and computational models, related to Figures 1 and 3 [file mmc6.zip › Supplemental_Data_File_2/design_models/7-mers/D7.7.pdb]

HEADER                                            09-APR-20   XXXX              
EXPDTA    THEORETICAL MODEL                                                     
REMARK 220                                                                      
REMARK 220 EXPERIMENTAL DETAILS                                                 
REMARK 220  EXPERIMENT TYPE                : THEORETICAL MODELLING              
REMARK 220  DATE OF DATA COLLECTION        : 09-APR-20                          
REMARK 220                                                                      
REMARK 220 REMARK: MODEL GENERATED BY ROSETTA                                   
REMARK 220  VERSION 2019.50.post.dev+96.master.4bb7883abb1                      
LINK         N   PRO A   1                 C   DPH A   7                  1.33  
ATOM      1  N   PRO A   1      -0.669  -0.321   0.247  1.00  0.00           N  
ATOM      2  CA  PRO A   1       0.349   0.134   1.156  1.00  0.00           C  
ATOM      3  C   PRO A   1       0.967   1.397   0.583  1.00  0.00           C  
ATOM      4  O   PRO A   1       0.986   1.595  -0.632  1.00  0.00           O  
ATOM      5  CB  PRO A   1       1.337  -1.041   1.199  1.00  0.00           C  
ATOM      6  CG  PRO A   1       0.496  -2.251   0.828  1.00  0.00           C  
ATOM      7  CD  PRO A   1      -0.499  -1.724  -0.209  1.00  0.00           C  
ATOM      8  HA  PRO A   1      -0.137   0.306   2.124  1.00  0.00           H  
ATOM      9 1HB  PRO A   1       2.168  -0.866   0.497  1.00  0.00           H  
ATOM     10 2HB  PRO A   1       1.781  -1.137   2.201  1.00  0.00           H  
ATOM     11 1HG  PRO A   1       1.142  -3.051   0.427  1.00  0.00           H  
ATOM     12 2HG  PRO A   1       0.003  -2.662   1.722  1.00  0.00           H  
ATOM     13 1HD  PRO A   1      -0.065  -1.754  -1.224  1.00  0.00           H  
ATOM     14 2HD  PRO A   1      -1.410  -2.318  -0.125  1.00  0.00           H  
ATOM     15  N   DPR A   2       1.494   2.294   1.433  1.00  0.00           N  
ATOM     16  CA  DPR A   2       2.130   3.559   1.090  1.00  0.00           C  
ATOM     17  C   DPR A   2       1.211   4.441   0.228  1.00  0.00           C  
ATOM     18  O   DPR A   2       1.682   5.386  -0.414  1.00  0.00           O  
ATOM     19  CB  DPR A   2       2.340   4.191   2.476  1.00  0.00           C  
ATOM     20  CG  DPR A   2       2.416   3.037   3.430  1.00  0.00           C  
ATOM     21  CD  DPR A   2       1.445   2.029   2.891  1.00  0.00           C  
ATOM     22  HA  DPR A   2       3.086   3.369   0.579  1.00  0.00           H  
ATOM     23 1HB  DPR A   2       1.505   4.872   2.703  1.00  0.00           H  
ATOM     24 2HB  DPR A   2       3.256   4.801   2.474  1.00  0.00           H  
ATOM     25 1HG  DPR A   2       2.161   3.374   4.448  1.00  0.00           H  
ATOM     26 2HG  DPR A   2       3.447   2.652   3.474  1.00  0.00           H  
ATOM     27 1HD  DPR A   2       0.432   2.204   3.291  1.00  0.00           H  
ATOM     28 2HD  DPR A   2       1.828   1.033   3.134  1.00  0.00           H  
ATOM     29  N   DLE A   3      -0.107   4.175   0.213  1.00  0.00           N  
ATOM     30  CA  DLE A   3      -1.018   4.971  -0.592  1.00  0.00           C  
ATOM     31  C   DLE A   3      -0.929   4.409  -1.998  1.00  0.00           C  
ATOM     32  O   DLE A   3      -1.788   3.637  -2.461  1.00  0.00           O  
ATOM     33  CB  DLE A   3      -2.456   4.843  -0.093  1.00  0.00           C  
ATOM     34  CG  DLE A   3      -2.753   5.275   1.343  1.00  0.00           C  
ATOM     35  CD1 DLE A   3      -4.209   4.973   1.611  1.00  0.00           C  
ATOM     36  CD2 DLE A   3      -2.446   6.761   1.542  1.00  0.00           C  
ATOM     37  H   DLE A   3      -0.507   3.376   0.703  1.00  0.00           H  
ATOM     38  HA  DLE A   3      -0.704   6.011  -0.603  1.00  0.00           H  
ATOM     39 1HB  DLE A   3      -2.745   3.806  -0.173  1.00  0.00           H  
ATOM     40 2HB  DLE A   3      -3.099   5.420  -0.755  1.00  0.00           H  
ATOM     41  HG  DLE A   3      -2.151   4.686   2.034  1.00  0.00           H  
ATOM     42 1HD1 DLE A   3      -4.461   5.239   2.635  1.00  0.00           H  
ATOM     43 2HD1 DLE A   3      -4.369   3.915   1.457  1.00  0.00           H  
ATOM     44 3HD1 DLE A   3      -4.835   5.536   0.922  1.00  0.00           H  
ATOM     45 1HD2 DLE A   3      -2.680   7.044   2.570  1.00  0.00           H  
ATOM     46 2HD2 DLE A   3      -3.050   7.357   0.859  1.00  0.00           H  
ATOM     47 3HD2 DLE A   3      -1.391   6.951   1.354  1.00  0.00           H  
ATOM     48  N   DPH A   4       0.173   4.773  -2.637  1.00  0.00           N  
ATOM     49  CA  DPH A   4       0.552   4.293  -3.936  1.00  0.00           C  
ATOM     50  C   DPH A   4      -0.670   4.282  -4.884  1.00  0.00           C  
ATOM     51  O   DPH A   4      -1.392   5.286  -4.876  1.00  0.00           O  
ATOM     52  CB  DPH A   4       1.709   5.131  -4.492  1.00  0.00           C  
ATOM     53  CG  DPH A   4       2.237   4.720  -5.821  1.00  0.00           C  
ATOM     54  CD1 DPH A   4       3.089   3.637  -5.939  1.00  0.00           C  
ATOM     55  CD2 DPH A   4       1.906   5.429  -6.955  1.00  0.00           C  
ATOM     56  CE1 DPH A   4       3.579   3.264  -7.168  1.00  0.00           C  
ATOM     57  CE2 DPH A   4       2.408   5.066  -8.181  1.00  0.00           C  
ATOM     58  CZ  DPH A   4       3.238   3.980  -8.288  1.00  0.00           C  
ATOM     59  H   DPH A   4       0.801   5.389  -2.115  1.00  0.00           H  
ATOM     60  HA  DPH A   4       0.949   3.297  -3.766  1.00  0.00           H  
ATOM     61 1HB  DPH A   4       2.532   5.103  -3.779  1.00  0.00           H  
ATOM     62 2HB  DPH A   4       1.390   6.169  -4.566  1.00  0.00           H  
ATOM     63  HD1 DPH A   4       3.364   3.073  -5.045  1.00  0.00           H  
ATOM     64  HD2 DPH A   4       1.239   6.290  -6.870  1.00  0.00           H  
ATOM     65  HE1 DPH A   4       4.247   2.404  -7.253  1.00  0.00           H  
ATOM     66  HE2 DPH A   4       2.141   5.632  -9.071  1.00  0.00           H  
ATOM     67  HZ  DPH A   4       3.629   3.689  -9.262  1.00  0.00           H  
ATOM     68  N   LEU A   5      -0.924   3.191  -5.723  1.00  0.00           N  
ATOM     69  CA  LEU A   5      -2.134   3.216  -6.624  1.00  0.00           C  
ATOM     70  C   LEU A   5      -3.328   2.410  -6.014  1.00  0.00           C  
ATOM     71  O   LEU A   5      -4.116   1.825  -6.780  1.00  0.00           O  
ATOM     72  CB  LEU A   5      -1.795   2.671  -8.077  1.00  0.00           C  
ATOM     73  CG  LEU A   5      -0.640   3.453  -8.908  1.00  0.00           C  
ATOM     74  CD1 LEU A   5      -0.381   2.729 -10.272  1.00  0.00           C  
ATOM     75  CD2 LEU A   5      -1.027   4.976  -9.122  1.00  0.00           C  
ATOM     76  CN  LEU A   5      -0.146   1.898  -5.607  1.00  0.00           C  
ATOM     77  HA  LEU A   5      -2.488   4.245  -6.754  1.00  0.00           H  
ATOM     78 1HB  LEU A   5      -1.549   1.615  -8.045  1.00  0.00           H  
ATOM     79 2HB  LEU A   5      -2.712   2.748  -8.683  1.00  0.00           H  
ATOM     80  HG  LEU A   5       0.284   3.394  -8.335  1.00  0.00           H  
ATOM     81 1HD1 LEU A   5       0.428   3.233 -10.812  1.00  0.00           H  
ATOM     82 2HD1 LEU A   5      -0.087   1.692 -10.096  1.00  0.00           H  
ATOM     83 3HD1 LEU A   5      -1.282   2.743 -10.894  1.00  0.00           H  
ATOM     84 1HD2 LEU A   5      -0.232   5.487  -9.661  1.00  0.00           H  
ATOM     85 2HD2 LEU A   5      -1.953   5.059  -9.697  1.00  0.00           H  
ATOM     86 3HD2 LEU A   5      -1.162   5.476  -8.160  1.00  0.00           H  
ATOM     87 1HN  LEU A   5      -0.512   1.094  -6.229  1.00  0.00           H  
ATOM     88 2HN  LEU A   5       0.885   2.051  -5.870  1.00  0.00           H  
ATOM     89 3HN  LEU A   5      -0.202   1.543  -4.581  1.00  0.00           H  
ATOM     90  N   DVA A   6      -3.483   2.359  -4.647  1.00  0.00           N  
ATOM     91  CA  DVA A   6      -4.563   1.574  -4.005  1.00  0.00           C  
ATOM     92  C   DVA A   6      -4.055   0.494  -3.039  1.00  0.00           C  
ATOM     93  O   DVA A   6      -4.486  -0.654  -3.140  1.00  0.00           O  
ATOM     94  CB  DVA A   6      -5.611   2.515  -3.327  1.00  0.00           C  
ATOM     95  CG1 DVA A   6      -6.261   3.384  -4.395  1.00  0.00           C  
ATOM     96  CG2 DVA A   6      -4.976   3.444  -2.260  1.00  0.00           C  
ATOM     97  H   DVA A   6      -2.819   2.852  -4.042  1.00  0.00           H  
ATOM     98  HA  DVA A   6      -5.130   1.029  -4.763  1.00  0.00           H  
ATOM     99  HB  DVA A   6      -6.385   1.907  -2.873  1.00  0.00           H  
ATOM    100 1HG1 DVA A   6      -7.018   4.023  -3.941  1.00  0.00           H  
ATOM    101 2HG1 DVA A   6      -6.728   2.745  -5.146  1.00  0.00           H  
ATOM    102 3HG1 DVA A   6      -5.504   4.004  -4.872  1.00  0.00           H  
ATOM    103 1HG2 DVA A   6      -5.751   4.076  -1.839  1.00  0.00           H  
ATOM    104 2HG2 DVA A   6      -4.221   4.069  -2.730  1.00  0.00           H  
ATOM    105 3HG2 DVA A   6      -4.529   2.889  -1.457  1.00  0.00           H  
ATOM    106  N   DPH A   7      -3.172   0.842  -2.099  1.00  0.00           N  
ATOM    107  CA  DPH A   7      -2.668  -0.139  -1.127  1.00  0.00           C  
ATOM    108  C   DPH A   7      -1.651   0.477  -0.158  1.00  0.00           C  
ATOM    109  O   DPH A   7      -1.759   1.647   0.210  1.00  0.00           O  
ATOM    110  CB  DPH A   7      -3.807  -0.775  -0.283  1.00  0.00           C  
ATOM    111  CG  DPH A   7      -4.684   0.185   0.476  1.00  0.00           C  
ATOM    112  CD1 DPH A   7      -4.368   0.583   1.765  1.00  0.00           C  
ATOM    113  CD2 DPH A   7      -5.855   0.660  -0.091  1.00  0.00           C  
ATOM    114  CE1 DPH A   7      -5.197   1.439   2.456  1.00  0.00           C  
ATOM    115  CE2 DPH A   7      -6.679   1.518   0.590  1.00  0.00           C  
ATOM    116  CZ  DPH A   7      -6.352   1.909   1.866  1.00  0.00           C  
ATOM    117  H   DPH A   7      -2.842   1.795  -2.052  1.00  0.00           H  
ATOM    118  HA  DPH A   7      -2.195  -0.921  -1.713  1.00  0.00           H  
ATOM    119 1HB  DPH A   7      -3.382  -1.438   0.454  1.00  0.00           H  
ATOM    120 2HB  DPH A   7      -4.445  -1.393  -0.905  1.00  0.00           H  
ATOM    121  HD1 DPH A   7      -3.457   0.212   2.235  1.00  0.00           H  
ATOM    122  HD2 DPH A   7      -6.119   0.337  -1.098  1.00  0.00           H  
ATOM    123  HE1 DPH A   7      -4.939   1.748   3.470  1.00  0.00           H  
ATOM    124  HE2 DPH A   7      -7.593   1.881   0.122  1.00  0.00           H  
ATOM    125  HZ  DPH A   7      -7.004   2.587   2.413  1.00  0.00           H  
TER                                                                             
CONECT    1  108                                                                
CONECT    3   15                                                                
CONECT   15    3   16   21                                                      
CONECT   16   15   17   19   22                                                 
CONECT   17   16   18   29                                                      
CONECT   18   17                                                                
CONECT   19   16   20   23   24                                                 
CONECT   20   19   21   25   26                                                 
CONECT   21   15   20   27   28                                                 
CONECT   22   16                                                                
CONECT   23   19                                                                
CONECT   24   19                                                                
CONECT   25   20                                                                
CONECT   26   20                                                                
CONECT   27   21                                                                
CONECT   28   21                                                                
CONECT   29   17   30   37                                                      
CONECT   30   29   31   33   38                                                 
CONECT   31   30   32   48                                                      
CONECT   32   31                                                                
CONECT   33   30   34   39   40                                                 
CONECT   34   33   35   36   41                                                 
CONECT   35   34   42   43   44                                                 
CONECT   36   34   45   46   47                                                 
CONECT   37   29                                                                
CONECT   38   30                                                                
CONECT   39   33                                                                
CONECT   40   33                                                                
CONECT   41   34                                                                
CONECT   42   35                                                                
CONECT   43   35                                                                
CONECT   44   35                                                                
CONECT   45   36                                                                
CONECT   46   36                                                                
CONECT   47   36                                                                
CONECT   48   31   49   59                                                      
CONECT   49   48   50   52   60                                                 
CONECT   50   49   51   68                                                      
CONECT   51   50                                                                
CONECT   52   49   53   61   62                                                 
CONECT   53   52   54   55                                                      
CONECT   54   53   56   63                                                      
CONECT   55   53   57   64                                                      
CONECT   56   54   58   65                                                      
CONECT   57   55   58   66                                                      
CONECT   58   56   57   67                                                      
CONECT   59   48                                                                
CONECT   60   49                                                                
CONECT   61   52                                                                
CONECT   62   52                                                                
CONECT   63   54                                                                
CONECT   64   55                                                                
CONECT   65   56                                                                
CONECT   66   57                                                                
CONECT   67   58                                                                
CONECT   68   50   69   76                                                      
CONECT   69   68   70   72   77                                                 
CONECT   70   69   71   90                                                      
CONECT   71   70                                                                
CONECT   72   69   73   78   79                                                 
CONECT   73   72   74   75   80                                                 
CONECT   74   73   81   82   83                                                 
CONECT   75   73   84   85   86                                                 
CONECT   76   68   87   88   89                                                 
CONECT   77   69                                                                
CONECT   78   72                                                                
CONECT   79   72                                                                
CONECT   80   73                                                                
CONECT   81   74                                                                
CONECT   82   74                                                                
CONECT   83   74                                                                
CONECT   84   75                                                                
CONECT   85   75                                                                
CONECT   86   75                                                                
CONECT   87   76                                                                
CONECT   88   76                                                                
CONECT   89   76                                                                
CONECT   90   70   91   97                                                      
CONECT   91   90   92   94   98                                                 
CONECT   92   91   93  106                                                      
CONECT   93   92                                                                
CONECT   94   91   95   96   99                                                 
CONECT   95   94  100  101  102                                                 
CONECT   96   94  103  104  105                                                 
CONECT   97   90                                                                
CONECT   98   91                                                                
CONECT   99   94                                                                
CONECT  100   95                                                                
CONECT  101   95                                                                
CONECT  102   95                                                                
CONECT  103   96                                                                
CONECT  104   96                                                                
CONECT  105   96                                                                
CONECT  106   92  107  117                                                      
CONECT  107  106  108  110  118                                                 
CONECT  108    1  107  109                                                      
CONECT  109  108                                                                
CONECT  110  107  111  119  120                                                 
CONECT  111  110  112  113                                                      
CONECT  112  111  114  121                                                      
CONECT  113  111  115  122                                                      
CONECT  114  112  116  123                                                      
CONECT  115  113  116  124                                                      
CONECT  116  114  115  125                                                      
CONECT  117  106                                                                
CONECT  118  107                                                                
CONECT  119  110                                                                
CONECT  120  110                                                                
CONECT  121  112                                                                
CONECT  122  113                                                                
CONECT  123  114                                                                
CONECT  124  115                                                                
CONECT  125  116                                                                
C6s 0
end_unsatselection_count 0
nme_count 1
nme_count2 1
oversat 0
score 13.157
silent_score 13.157
time 14
total_hbonds -3
