# Supplementary material for: Accurate de novo design of membrane-traversing macrocycles
Source: Cell. 2022 Sep 15;185(19):3520–3532.e26. doi: 10.1016/j.cell.2022.07.019 (PMC9490236; doi:10.1016/j.cell.2022.07.019)
Supplement: Data S3. PAMPA and Caco-2 data, related to Figure 2 [file mmc7.zip]

Archive with 6 entries (5 files):
- Supplemental_Data_File_3/
- __MACOSX/._Supplemental_Data_File_3
- Supplemental_Data_File_3/PAMPA_DATA_revision3.xlsx
- __MACOSX/Supplemental_Data_File_3/._PAMPA_DATA_revision3.xlsx
- Supplemental_Data_File_3/CACO_DATA_revision3.xlsx
- __MACOSX/Supplemental_Data_File_3/._CACO_DATA_revision3.xlsx
