# Supplementary material for: Accurate de novo design of membrane-traversing macrocycles
Source: Cell. 2022 Sep 15;185(19):3520–3532.e26. doi: 10.1016/j.cell.2022.07.019 (PMC9490236; doi:10.1016/j.cell.2022.07.019)
Supplement: Data S3. PAMPA and Caco-2 data, related to Figure 2 [file mmc7.zip › Supplemental_Data_File_3/PAMPA_DATA_revision3.xlsx]

## Sheet: 6-mers-single
Design_Name	Landscape_classification	Sequence_4aa	Sequence_1aa	Alphabetized_Bin_String	number_nmethyls	PAMPA_R1	PAMPA_R2	PAMPA_R3	PAMPA_Papp_Avg	PAMPA_Papp_Stdev
D6.1	single	DILE PRO DPHE DILE PRO DPHE	iPfiPf	ABYABY	0	3.78e-06	2.314e-06	3.91583e-06	3.33661e-06	8.88206e-07
D6.3	single	DPRO DPHE DALA PRO PRO DLEU	pfaPPl	AAAYYB	0	5.23e-06	4.51616e-08	7.02862e-07	1.99267e-06	2.82283e-06
D6.4	alternate single	DPRO *DPHE DALA PRO PRO DLEU	p*faPPl	*ABYYBB	1	1.85e-05	7.48e-06	1.58e-05	1.39267e-05	5.74388e-06
D6.5	single	PRO PRO VAL DPHE PRO DPHE	PPVfPf	AAYBYB	0	3.17e-06	9.4237e-07	3.11616e-06	2.40951e-06	1.27086e-06
D6.6	alternate single	PRO PRO *VAL DPHE PRO DPHE	PP*VfPf	A*AYBYB	1	2.64e-06	1.53507e-06	6.73104e-06	3.63537e-06	2.73726e-06
D6.8.p1	single	*DPHE DALA PRO *DVAL PHE PRO	*faP*vFP	*ABY*AYY	2	4.07e-06	2.76348e-06	3.58267e-06	3.47205e-06	6.60247e-07
D6.8.p2	single	*DPHE DALA PRO *DVAL PHE PRO	*faP*vFP	*ABY*AYY	2	1.92e-06	1.46441e-06	1.93628e-06	1.77356e-06	2.67857e-07
D6.9.p1	single	DVAL DPHE *LEU DPRO PHE PRO	vf*LpFP	AB*YBYY	1	4.01e-06	4.89819e-06	6.97277e-06	5.29365e-06	1.52046e-06
D6.9.p2	single	DVAL DPHE *LEU DPRO PHE PRO	vf*LpFP	AB*YBYY	1	6.03e-06	5.81572e-06	8.47605e-06	6.77392e-06	1.47797e-06
D6.10	single	*DVAL DPHE *LEU DPRO PHE PRO	*vf*LpFP	*AB*YBYY	2	1.23e-05	1.13252e-05	1.13076e-05	1.16443e-05	5.67936e-07

## Sheet: 6-mers-multiple
Design_Name	Landscape_classification	Sequence_4aa	Sequence_1aa	Alphabetized_Bin_String	number_nmethyls	PAMPA_R1	PAMPA_R2	PAMPA_R3	PAMPA_Papp_Avg	PAMPA_Papp_Stdev
D6.2	multiple	DILE PRO *DPHE DILE PRO *DPHE	iP*fiP*f	*ABY*ABY	2	1.72e-05	7.74291e-06	1.14925e-05	1.21451e-05	4.7622e-06
D6.7	multiple	DPHE DALA PRO DVAL PHE PRO	faPvFP	ABYAYX	0	6.27e-07	2.78089e-07	3.66821e-07	4.2397e-07	1.8134e-07

## Sheet: 7-mer-single
Design_Name	Landscape_classification	Sequence_4aa	Sequence_1aa	Alphabetized_Bin_String	number_nmethyls	PAMPA_R1	PAMPA_R2	PAMPA_R3	PAMPA_Papp_Avg	PAMPA_Papp_Stdev
D7.1	single	PRO *DLEU DVAL LEU PRO DPRO ILE	P*lvLPpI	*AAYYAYY	1	2.76e-06	2.49293e-06	3.53425e-06	2.92906e-06	5.40855e-07
D7.2	single	DLEU DPRO *LEU ILE PRO *DLEU LEU	lp*LIP*lL	*ABB*YAYY	2	1.48e-05	8.34597e-06	ND	1.1573e-05	4.56369e-06
D7.5	single	LEU PRO *DLEU DLEU PRO DPRO DLEU	LP*llPpl	AAYY*ABY	1	6.72e-06	6.55129e-06	ND	6.63565e-06	1.19294e-07
D7.6	single	DLEU DPRO *ALA LEU DPRO PRO LEU	lp*ALpPL	AAYY*BAY	1	2.16e-06	2.5724e-06	6.12306e-06	3.61849e-06	2.1788e-06
D7.8.p1	single	VAL ILE DPRO PHE ILE DPRO DALA	VIpFIpa	AAXYBXY	0	4.5e-06	4.07475e-06	6.04189e-06	4.87221e-06	1.03505e-06
D7.8.p2	single	VAL ILE DPRO PHE ILE DPRO DALA	VIpFIpa	AAXYBXY	0	4.52e-06	4.59118e-06	5.63828e-06	4.91649e-06	6.26103e-07

## Sheet: 7-mer-multiple
Design_Name	Landscape_classification	Sequence_4aa	Sequence_1aa	Alphabetized_Bin_String	number_nmethyls	PAMPA_R1	PAMPA_R2	PAMPA_R3	PAMPA_Papp_Avg	PAMPA_Papp_Stdev
D7.7.p1	multiple	PRO DPRO DLEU DPHE *LEU DVAL DPHE	Pplf*Lvf	ABB*XABY	1	8.16e-06	7.82466e-06	9.31135e-06	8.432e-06	7.79779e-07
D7.7.p2	multiple	PRO DPRO DLEU DPHE *LEU DVAL DPHE	Pplf*Lvf	ABB*XABY	1	7.93e-06	7.55073e-06	1.1706e-05	9.06225e-06	2.29741e-06
D7.9	multiple	VAL ILE DPRO *PHE ILE DPRO DALA	VIp*FIpa	AAXYB*XY	1	6.71e-06	8.01598e-06	6.53441e-06	7.0868e-06	8.09471e-07

## Sheet: 8-mers-single
Design_Name	Landscape_classification	Sequence_4aa	Sequence_1aa	Alphabetized_Bin_String	number_nmethyls	PAMPA_R1	PAMPA_R2	PAMPA_R3	PAMPA_Papp_Avg	PAMPA_Papp_Stdev
D8.1	single	DLEU LEU DPRO DLEU LEU DALA PRO LEU	lLplLaPL	AAYBXXBY	0	7.08e-06	7.32632e-06	6.41778e-06	6.94137e-06	4.6987e-07
D8.3.p1	single	DLEU DVAL PRO *DLEU DLEU DILE PRO *DLEU	lvP*lliP*l	*AABY*AABY	2	5.23e-06	4.71753e-06	3.89576e-06	4.61443e-06	6.73069e-07
D8.3.p2	single	DLEU DVAL PRO *DLEU DLEU DILE PRO *DLEU	lvP*lliP*l	*AABY*AABY	2	BQL	BQL	BQL	BQL	BQL
D8.4	single	DPRO PRO *DLEU DLEU DPRO PRO *DLEU DLEU	pP*llpP*ll	*ABBY*BBBY	2	1.49e-07	1.459e-07	1.12327e-07	1.35742e-07	2.03373e-08
D8.5.p2	single	PHE LEU PRO DPRO DLEU VAL DPRO DLEU	FLPplVpl	AAXYYAAY	0	5.46e-06	6.2565e-06	5.67146e-06	5.79599e-06	4.12595e-07
D8.6	single	LEU PRO DPRO LEU DVAL *DALA *DALA DLEU	LPpLv*a*al	*A*AXBBYAY	2	3.54e-06	3.07263e-06	3.4358e-06	3.34948e-06	2.45353e-07
D8.7*	single	PHE DPRO PRO LEU *DLEU *DLEU *DLEU LEU	FpPL*l*l*lL	*A*A*AXYBXY	3	1.94e-06	9.91178e-07	8.73747e-07	1.26831e-06	5.84658e-07
D8.8	single	PRO *DLEU DLEU DILE PRO *DLEU DILE DVAL	P*lliP*liv	*AABY*AABY	2	9.54e-06	4.69897e-06	3.47188e-06	5.90362e-06	3.20841e-06
D8.9	single	ILE *DLEU *DLEU ILE PRO DPRO LEU DLEU	I*l*lIPpLl	*A*AYYBXAY	2	BQL	BQL	BQL	BQL	BQL
D8.10	single	DPRO DPRO *ALA DPHE ALA *LEU *DLEU DLEU	pp*AfA*L*ll	*ABBB*XAY*Y	3	8.77e-07	1.03982e-06	1.78236e-06	1.23306e-06	4.82621e-07
D8.11	single	DALA DPRO PRO DVAL VAL PRO DPRO DILE	apPvVPpi	AABBXAYY	0	BQL	BQL	BQL	BQL	BQL
D8.12 p1	single	DLEU VAL DPRO PRO DLEU VAL DPRO PRO	lVpPlVpP	AYBYAYBY	0	1.52e-07	1.62e-07	1.92e-07	1.68667e-07	2.08167e-08
D8.12.p2	single	DLEU VAL DPRO PRO DLEU VAL DPRO PRO	lVpPlVpP	AYBYAYBY	0	1.77e-07	1.97659e-07	2.25327e-07	1.99996e-07	2.42483e-08
D8.13	single	PRO ILE DTYR *PHE PRO *DLEU DLEU DPRO	PIy*FP*llp	AAY*OB*YYY	2	BQL	BQL	BQL	BQL	BQL
D8.14	single	PRO ILE DPHE*PHE PRO *DLEU DLEU DPRO	Plf*FP*llp	AAY*OB*YYY	2	1.14e-06	1.06e-06	7.14151e-07	9.71384e-07	2.26333e-07
D8.15	single	PRO ILE DPHE*PHE PRO *DLEU DLEU *GLY	Plf*FP*ll*G	AAY*OB*YY*Y	3	8.94e-07	4.83807e-07	9.27052e-07	7.68286e-07	2.4692e-07
D8.16	single	DPRO DLEU VAL DPRO DPRO *LEU DVAL ILE	plVpp*LvI	AAYBB*YAY	1	2.86e-06	1.93114e-06	1.68586e-06	2.159e-06	6.19348e-07
D8.17	alternate single	PRO *DLEU DLEU PHE DPRO DPRO *DALA ILE	P*llFpp*aI	*AAYBA*AYY	2	5.94e-07	6.83235e-07	8.82862e-07	7.20032e-07	1.47905e-07
D8.26	single	DVAL *DLEU *ALA *DALA DVAL PRO DPRO ILE	v*l*A*avPpI	*A*B*XYBYAY	3	1.58e-07	3.37478e-07	2.68625e-07	2.54701e-07	9.05455e-08
D8.28	single	PRO DPRO ALA *LEU *DLEU ILE DVAL PRO	PpA*L*lIvP	*AXAYYAY*Y	2	1.45e-06	1.19444e-06	7.64972e-07	1.13647e-06	3.46173e-07
D8.32	single	DPRO DPRO *LEU DLEU DPRO PRO *DLEU DLEU	pp*LlpP*ll	*ABBB*XBBY	2	5.82e-06	5.124e-06	5.16034e-06	5.36811e-06	3.91767e-07
	*BQL: No significant peak deatected for the peptide in the acceptor wells.

## Sheet: 8-mers-multiple
Design_Name	Landscape_classification	Sequence_4aa	Sequence_1aa	Alphabetized_Bin_String	number_nmethyls	PAMPA_R1	PAMPA_R2	PAMPA_R3	PAMPA_Papp_Avg	PAMPA_Papp_Stdev
D8.2	multiple	PRO AIB DLEU DILE PRO AIB DLEU DILE	PBliPBli	AAXYAAXY	0	7.36e-06	4.75035e-06	1.03559e-05	7.48875e-06	2.80499e-06
D8.18	multiple	DILE DALA *ALA *DLEU PRO DVAL *DLEU PRO	ia*A*lPv*lP	AA*Y*BXB*BX	3	1.31e-06	8.88919e-07	9.35226e-07	1.04471e-06	2.30907e-07
D8.19	multiple	DPHE *DALA *LEU DPRO DLEU DLEU DPRO DVAL	f*a*Lpllpv	AAAAAA*B*Y	2	3.44986e-06	2.30358e-06	2.3344e-06	2.87672e-06	8.10542e-07
D8.20	multiple	PRO DALA *DLEU *DPHE *LEU DVAL DALA DPRO	Pa*l*f*Lvap	ABBXB*B*B*X	3	1e-06	7.87396e-07	1.46479e-06	1.08406e-06	3.46433e-07
D8.21	multiple	DVAL *LEU DPRO LEU DVAL *LEU DPRO LEU	v*LpLv*LpL	AXB*YAXB*Y	2	1.89e-06	2.55243e-06	1.63926e-06	2.02723e-06	4.71798e-07
D8.22	multiple	ALA PRO DPRO VAL ALA *LEU *DLEU VAL	APpVA*L*lV	AB*B*XABBX	2	2.34e-07	2.54395e-07	1.57173e-07	2.15189e-07	5.1268e-08
D8.23	multiple	DLEU VAL *DLEU *DLEU DLEU VAL DPRO PRO	lV*l*llVpP	*A*AAYBXAY	2	1.18e-06	1.27003e-06	1.40059e-06	1.28354e-06	1.10916e-07
D8.24	multiple	DPRO PRO DILE VAL DPRO DPRO *DALA DLEU	pPiVpp*al	A*ABBXAXB	1	BQL	BQL	BQL	BQL	BQL
D8.25	multiple	DLEU DPRO *DLEU DALA *DLEU DPRO DLEU ALA	lp*la*lplA	*AAAXBA*AB	2	7.42e-07	7.98409e-07	9.31912e-07	8.24107e-07	9.75289e-08
D8.27	multiple	PHE DPRO DPRO *LEU ILE PRO DPRO DLEU	Fpp*LIPpl	AAXBB*YYY	1	2.88e-07	2.80589e-07	2.76205e-07	2.81598e-07	5.96188e-09
D8.29	multiple	MET DPRO PRO DLEU DLEU *DALA DVAL PRO	MpPll*avP	AY*YBYYBY	1	3.98e-07	3.21e-07	3.61e-07	3.6e-07	3.85097e-08
D8.30	multiple	DALA DPRO *LEU LEU PRO *DLEU DVAL *DALA	ap*LLP*lv*a	A*AY*YYY*BB	3	4.61e-06	4.10084e-06	4.25404e-06	4.32162e-06	2.61224e-07
D8.31	multiple	DALA DPRO *DLEU DVAL DALA DPRO *DLEU DVAL	ap*lvap*lv	A*AABB*XAY	2	2.14e-06	2.00066e-06	3.27426e-06	2.47164e-06	6.98569e-07
D8.33	multiple	DPHE DILE PRO DPRO DILE DVAL PRO *DPHE	fiPpivP*f	AABY*AABY	1	5.91e-06	4.16022e-06	1.00811e-05	6.71711e-06	3.04184e-06
	*BQL: No significant peak deatected for the peptide in the acceptor wells.

## Sheet: 9-mers-single
Design_Name	Landscape_classification	Sequence_4aa	Sequence_1aa	Alphabetized_Bin_String	number_nmethyls	PAMPA_R1	PAMPA_R2	PAMPA_R3	PAMPA_Papp_Avg	PAMPA_Papp_Stdev
D9.1	single	DPRO PRO AIB LEU AIB VAL PRO *DLEU ILE	pPBLBVP*lI	*AYBYAYBYY	1	1.43e-06	1.72463e-06	1.62753e-06	1.59405e-06	1.50141e-07
D9.3	single	LEU DILE DPRO *LEU DLEU PRO *DPHE VAL DLEU	Lip*LlP*fVl	*AXBYBB*XBY	2	3.06e-06	1.91206e-06	2.00512e-06	2.32573e-06	6.37599e-07
D9.5	single	PRO DVAL *DALA DVAL PRO DLEU DVAL *LEU DPHE	Pv*avPlv*Lf	*AYBY*YYBYY	2	3.31657e-06	2.79973e-06	4.41892e-06	3.51174e-06	8.27051e-07
D9.6	single	PRO DALA DVAL *LEU *PHE ILE ALA PRO DLEU	Pav*L*FIAPl	*A*AABBYBYY	2	1.37549e-06	1.56371e-06	1.95547e-06	1.63156e-06	2.95883e-07
D9.7	single	VAL *PHE *DLEU DVAL *DLEU *DPHE PRO DILE DPRO	V*F*lv*l*fPip	*AB*B*BYBBY*Y	4	BQL	BQL	BQL	BQL	BQL
D9.8.p1*	single	*LEU DVAL LEU *LEU *DPHE DVAL DPRO DVAL DPRO	*LvL*L*fvpvp	*ABBBB*YAY*Y	3	5.56e-06	5.42635e-06	6.18e-06	5.72212e-06	4.02129e-07
D9.8.p2	single	*LEU DVAL LEU *LEU *DPHE DVAL DPRO DVAL DPRO	*LvL*L*fvpvp	*ABBBB*YAY*Y	3	1.16e-06	7.84e-07	8.60968e-07	9.34989e-07	1.98629e-07
D9.9	single	PRO DVAL *LEU *DPHE *DPHE DPRO *LEU DILE ALA	Pv*L*f*fp*LiA	AYYB*Y*B*BB*Y	4	7.88382e-07	7.04e-07	2.31416e-07	5.746e-07	3.00185e-07
D9.11	single	PRO DLEU LEU LEU PRO *DALA *DALA ILE DPRO	PlLLP*a*aIp	*A*AYBYAXYY	2	2.61e-07	1.97e-07	2.10305e-07	2.22768e-07	3.37713e-08
D9.12	single	PRO DPRO VAL PRO DPRO VAL *DALA *DALA ILE	PpVPpV*a*aI	*A*ABBXBBXB	2	BQL	BQL	BQL	BQL	BQL
D9.17	single	DPRO ALA *PHE *DLEU DALA *DLEU DVAL *VAL PRO	pA*F*la*lv*VP	*AA*XA*YYAY*Y	4	2.83e-06	1.97293e-06	4.13127e-07	1.73869e-06	1.22535e-06
D9.18	alternate single	ALA *DLEU *DLEU PRO DLEU DPRO DPRO *DLEU DPHE	A*l*lPlpp*lf	A*AAX*B*BXBB	3	1.88e-06	1.44296e-06	1.97153e-06	1.76483e-06	2.82481e-07
D9.19	single	PRO *DALA VAL *DLEU *DLEU DLEU LEU *DALA PRO	P*aV*l*llL*aP	*A*AAX*YYY*AY	4	1.47e-06	1.19269e-06	1.16472e-06	1.2758e-06	1.6876e-07
D9.20	single	DLEU PRO DPRO PHE DVAL *ALA PRO DPRO LEU	lPpFv*APpL	AX*BBYAYBY	1	BQL	BQL	BQL	BQL	BQL
D9.24	single	DPRO DVAL *MET *DALA DLEU DPRO PRO LEU PRO	pv*M*alpPLP	*ABBXYYBA*Y	2	7.85e-08	9.71775e-08	8.51334e-08	8.6937e-08	9.46848e-09
D9.25	single	DVAL *ALA *ALA *DLEU *DLEU DPHE DPRO DPRO PRO	v*A*A*l*lfppP	AY*B*B*Y*AYYY	4	2.32e-06	2.74232e-06	1.5168e-06	2.19304e-06	6.22547e-07
D9.43.p1	single	*DLEU VAL DLEU *DLEU *PHE VAL PRO GLY PRO	*lVl*l*FVPGP	*ABBBB*XAY*Y	3	8.93e-07	1.40568e-06	5.39564e-07	9.46081e-07	4.3549e-07
D9.43.p2	single	*DLEU VAL DLEU *DLEU *PHE VAL PRO GLY PRO	*lVl*l*FVPGP	*ABBBB*XAY*Y	3	3.34e-06	2.77998e-06	3.77174e-06	3.29724e-06	4.97262e-07
	*BQL: No significant peak deatected for the peptide in the acceptor wells.

## Sheet: 9-mers-multiple
Design_Name	Landscape_classification	Sequence_4aa	Sequence_1aa	Alphabetized_Bin_String	number_nmethyls	PAMPA_R1	PAMPA_R2	PAMPA_R3	PAMPA_Papp_Avg	PAMPA_Papp_Stdev
D9.10	multiple	VAL DPHE *DALA *LEU *DLEU ILE DPRO PRO DALA	Vf*a*L*lIpPa	AA*Y*B*XBYBX	3	1.2e-06	6.67853e-07	6.09188e-07	8.2568e-07	3.25495e-07
D9.13	multiple	DPRO DILE ILE PHE *PHE PRO DPRO *LEU ILE	piIF*FPp*LI	AAXY*ZYB*YY	2	3.63045e-06	3.39359e-06	3.08795e-06	3.37066e-06	2.71976e-07
D9.14	multple	PRO DLEU ILE *DALA DVAL DPRO PRO DLEU PRO	PlI*avpPlP	ABBBXB*YYY	1	6.02e-07	5.88392e-07	5.62638e-07	5.84343e-07	1.99909e-08
D9.15	multiple	PRO DPRO PRO DALA ILE *DLEU *DLEU DPHE DALA	PpPaI*l*lfa	*A*AABYBYAY	2	9.94579e-07	9.36212e-07	6.19867e-07	8.50219e-07	2.01614e-07
D9.16	multiple	PRO *DALA DALA VAL *DLEU DLEU DLEU DPRO LEU	P*aaV*lllpL	*AABBYX*XBY	2	3.09e-06	2.52116e-06	4.19287e-06	3.26801e-06	8.49956e-07
D9.21	multiple	ALA PRO DPRO VAL MET PRO DVAL *DLEU *DALA	APpVMPv*l*a	*A*AYYAXYYB	2	2.78e-07	2.97744e-07	3.05004e-07	2.93583e-07	1.39746e-08
D9.22	multiple	DPRO *DALA VAL *DLEU *DALA DPRO PRO LEU PRO	p*aV*l*apPLP	A*AY*B*BBXYY	3	1.87e-07	1.98325e-07	1.81994e-07	1.89106e-07	8.36705e-09
D9.23	multiple	DILE *DALA DILE PRO ALA DVAL DPRO PRO DLEU	i*aiPAvpPl	AAYYBXB*AY	1	1.37e-07	1.3668e-07	1.49687e-07	1.41122e-07	7.41917e-09
D9.26	multiple	DPRO DILE PRO PRO *DLEU DVAL ILE *DLEU DALA	piPP*lvI*la	*ABBAYY*AYY	2	2.58075e-06	2.16339e-06	2.22541e-06	2.32318e-06	2.252e-07
D9.27	multiple	DLEU DPRO PRO DALA DPRO PRO *DLEU *DALA LEU	lpPapP*l*aL	*A*AXBBXBBY	2	3.26e-08	3.28243e-08	3.48577e-08	3.34273e-08	1.2438e-09
D9.28	multiple	DLEU LEU DPRO *LEU DLEU PRO *DALA MET DALA	lLp*LlP*aMa	A*AAXXBY*AY	2	1.84e-06	1.55278e-06	1.41042e-06	1.60107e-06	2.18823e-07
D9.29	multiple	DVAL DPRO PRO DALA *DLEU *DLEU DALA VAL DPRO	vpPa*l*laVp	*A*AAYABBXB	2	1.96315e-06	1.37674e-06	1.18554e-06	1.50848e-06	4.05195e-07
D9.30	multiple	DPRO DLEU ALA PRO *DALA LEU DILE *DLEU VAL	plAP*aLi*lV	A*AAX*XBXYB	2	1.58e-06	1.64949e-06	1.58333e-06	1.60427e-06	3.91913e-08
D9.31	multiple	PRO DPRO MET *ALA *DPHE VAL DVAL DPRO DALA	PpM*A*fVvpa	A*B*XAYYYBX	2	6.96e-08	8.33e-08	5.28883e-08	6.85961e-08	1.52307e-08
D9.32	multiple	DPRO ALA DLEU DLEU DPRO *PHE LEU DVAL PRO	pAllp*FLvP	*AAYBYAXYY	1	2.62e-07	1.89858e-07	2.66709e-07	2.39522e-07	4.30751e-08
D9.33	multiple	DPRO PRO GLY ILE DLEU VAL PRO *DALA ILE	pPGIlVP*aI	*AYBYAYBYY	1	2.73e-07	2.04352e-07	4.74274e-07	3.17209e-07	1.40286e-07
D9.34	multiple	PRO ALA DALA VAL LEU PRO DPRO DALA DPRO	PAaVLPpap	AAYABBXYY	0	BQL	BQL	BQL	BQL	BQL
D9.35	multiple	DPRO DVAL DPRO PRO ALA DVAL PHE *DPHE DALA	pvpPAvF*fa	AAYB*YYYYY	1	BQL	BQL	BQL	BQL	BQL
D9.36	multiple	VAL DPRO ALA PHE PRO DPRO DPHE DPRO ALA	VpAFPpfpA	ABBYYYBBX	0	BQL	BQL	BQL	BQL	BQL
D9.37	multiple	DPRO DLEU ILE *DVAL ALA PRO DPRO ALA PRO	plI*vAPpAP	AAY*BYYAYY	1	BQL	BQL	BQL	BQL	BQL
D9.38	multiple	DPRO *PHE DLEU *LEU PRO VAL DLEU LEU DILE	p*Fl*LPVlLi	AAYBYY*AY*O	2	BQL	BQL	BQL	BQL	BQL
D9.39	multiple	DVAL VAL *LEU PRO VAL LEU *LEU DPRO ILE	vV*LPVL*LpI	AAB*BXAXB*O	2	5.51e-07	5.7e-07	2.78149e-07	4.66383e-07	1.63292e-07
D9.40	multiple	DPRO MET DLEU PRO *DLEU LEU PHE *DLEU VAL	pMlP*lLF*lV	AB*YBYBZB*X	2	4.18e-07	1.34406e-07	1.62962e-07	2.38456e-07	1.56144e-07
D9.41	multiple	PRO DPRO ALA PRO *DLEU DALA PHE DILE DPHE	PpAP*laFif	ABYAZY*BBX	1	3.56e-06	3.47e-06	3.41e-06	3.48e-06	7.54983e-08
D9.42	multiple	DPRO ILE DLEU *DLEU DPRO *PHE DVAL VAL PRO	pIl*lp*FvVP	AXB*OB*YAYY	2	1.18e-06	1.10046e-06	1.07409e-06	1.11818e-06	5.51335e-08
	*BQL: No significant peak deatected for the peptide in the acceptor wells.

## Sheet: 10-mers-single
Design_Name	Landscape_classification	Sequence_4aa	Sequence_1aa	Alphabetized_Bin_String	number_nmethyls	PAMPA_R1	PAMPA_R2	PAMPA_R3	PAMPA_Papp_Avg	PAMPA_Papp_Stdev
D10.3.p1	single	ILE DPRO *PHE DALA DPRO *LEU DVAL *DLEU PRO DVAL	Ip*Fap*Lv*lPv	AXBY*AYY*AY*Y	3	3.04e-06	2.66074e-06	1.85042e-06	2.51705e-06	6.07667e-07
D10.6	single	PRO DPRO ALA DVAL *LEU ALA *DLEU DPRO *VAL VAL	PpAv*LA*lp*VV	*AB*YYYBXB*YY	3	1.62e-06	1.28e-06	7.67e-07	1.22233e-06	4.29414e-07
D10.7	single	DPRO PRO *DLEU DALA PRO *DLEU ALA *GLY *DVAL DPHE	pP*laP*lA*G*vf	*ABBY*ABY*BY*Y	4	BQL	BQL	BQL	BQL	BQL
D10.12	single	*LEU LEU DILE *LEU *LEU *DPHE *LEU PRO DLEU DPRO	*LLi*L*L*f*LPlp	*AAY*B*B*Y*BBYY	5	BQL	BQL	BQL	BQL	BQL
D10.13	single	*LEU LEU DVAL *LEU *LEU PRO DALA PRO PHE *DPHE	*LLv*L*LPaPF*f	*B*BBYBB*Y*BBY	4	BQL	BQL	BQL	BQL	BQL
D10.14	single	*DPHE VAL DLEU PRO *DLEU DLEU *DPHE *LEU *DALA PRO	*fVlP*ll*f*L*aP	*AXBY*BB*B*X*BY	5	BQL	BQL	BQL	BQL	BQL
D10.15	single	PRO DPRO DPHE *DLEU *DPHE DLEU ILE PRO *DLEU LEU	Ppf*l*flIP*lL	*A*AAYY*AYYAB	3	BQL	BQL	BQL	BQL	BQL
D10.16	single	DLEU LEU *LEU LEU PRO *LEU ALA *ALA DLEU PRO	lL*LLP*LA*AlP	A*AB*BYBYB*BB	3	2.29958e-06	2.19701e-06	2.32438e-06	2.27366e-06	6.75262e-08
D10.17.p2	single	*LEU *PHE LEU DPRO *LEU DILE PRO DPRO ALA DVAL	*L*FLp*LiPpAv	*A*ABY*AYBYAY	3	3.37e-06	1.80021e-06	2.90606e-06	2.69209e-06	8.06472e-07
D10.18	single	DPRO PRO *DLEU DALA PRO *DLEU ALA *LEU *DVAL DPHE	pP*laP*lA*L*vf	*ABBY*ABY*BY*Y	4	9.23123e-08	4.31298e-08	1.49094e-07	9.48454e-08	5.30275e-08
D10.19	single	DALA LEU VAL DPRO *LEU VAL PRO *DLEU VAL *ILE	aLVp*LVP*lV*I	ABY*BBB*YB*BX	3	7.24286e-06	4.45283e-06	7.37953e-06	6.35841e-06	1.65169e-06
D10.20	single	PRO *DLEU ALA PRO *DLEU DPHE LEU VAL *LEU *LEU	P*lAP*lfLV*L*L	*A*BB*XBB*XYBB	4	1.95427e-06	2.43208e-06	3.37128e-06	2.58588e-06	7.20916e-07
D10.21	single	*LEU *DLEU PRO *DLEU DALA *LEU PRO *DLEU LEU PHE	*L*lP*la*LP*lLF	*AA*YY*BXY*Y*BY	5	BQL	BQL	BQL	BQL	BQL
D10.22	alternate single	PRO LEU *LEU *LEU PRO *DLEU DLEU *DPHE *GLY DPRO	PL*L*LP*ll*f*Gp	*AB*B*BBYY*Y*YY	5	BQL	BQL	BQL	BQL	BQL
D10.23	single	PRO LEU *LEU *LEU PRO *DLEU DLEU *DPHE *DLEU DPRO	PL*L*LP*ll*f*lp	AB*B*BB*YY*Y*YY	5	BQL	BQL	BQL	BQL	BQL
D10.25	single	DPHE ALA *DLEU *ALA *LEU PRO DPRO VAL DILE PRO	fA*l*A*LPpViP	AAA*Y*B*BBXAY	3	3.97e-07	5.19e-07	4.39e-07	4.51667e-07	6.19785e-08
D10.26	single	PRO DILE *ALA *LEU LEU PRO DPRO ALA *LEU DPHE	Pi*A*LLPpA*Lf	*ABBXB*BYBX*B	3	1.4e-06	1.43e-06	1.69e-06	1.50667e-06	1.59478e-07
D10.28	single	DLEU *ALA DPRO DPRO DPRO PRO DVAL *LEU *DLEU ALA	l*ApppPv*L*lA	*A*AAY*BYYYAY	3	1.56e-07	1.61851e-07	2.34277e-07	1.84043e-07	4.36027e-08
D10.29	single	PHE DPRO PRO DVAL VAL *DLEU *DALA *VAL DPRO DALA	FpPvV*l*a*Vpa	AXB*Y*Y*BYYBY	3	3.87e-07	4.68425e-07	4.66885e-07	4.4077e-07	4.65727e-08
D10.30	single	PRO *DLEU PHE DILE PRO LEU DLEU DPRO *DALA DVAL	P*lFiPLlp*av	AAYY*AYB*XAY	2	5.23e-06	5.06281e-06	4.04887e-06	4.78056e-06	6.3915e-07
D10.31	single	PHE *DALA DLEU ILE PRO DPRO VAL PRO *DALA DLEU	F*alIPpVP*al	*AAY*AAYYAYY	2	1.81e-06	1.69511e-06	2.2001e-06	1.90174e-06	2.64698e-07
D10.32	single	PRO *DALA DPHE *LEU DLEU DPRO PRO DALA *LEU VAL	P*af*LlpPa*LV	*AB*YBBXB*YYY	3	2.87e-06	3.86e-06	2.80385e-06	3.17795e-06	5.91599e-07
D10.34	single	DPHE DILE DPRO *ALA *DLEU LEU LEU DPRO PRO DLEU	fip*A*lLLpPl	ABB*Y*AYYBXY	2	4.77e-06	4.19882e-06	4.56587e-06	4.51156e-06	2.89435e-07
D10.36	single	ILE *LEU *DLEU ILE DPRO PRO DPHE LEU DPRO *MET	I*L*lIpPfLp*M	*A*ABYBXBY*AB	3	BQL	BQL	BQL	BQL	BQL
D10.37	single	DLEU *DALA LEU DPHE DILE DPRO DALA PRO DPRO LEU	l*aLfipaPpL	*AAXYYYBYAY	1	7.62e-07	5.65441e-07	6.35551e-07	6.54331e-07	9.9616e-08
D10.38	single	VAL *DALA *LEU DPRO DPRO PRO ALA PHE VAL DILE	V*a*LppPAFVi	AAAAXB*Y*BYY	2	BQL	BQL	BQL	BQL	BQL
D10.40	single	MET *DALA *LEU *DALA DLEU DPRO DALA DPRO PRO LEU	M*a*L*alpapPL	AAB*Y*B*YYYYY	3	6.4e-07	7.91e-07	6.94967e-07	7.08656e-07	7.6425e-08
D10.42	single	DVAL DLEU DPRO DVAL DPRO PRO DPRO *LEU DPHE *LEU	vlpvpPp*Lf*L	ABBBBYB*XB*X	2	7.55e-07	4.97407e-07	8.77818e-07	7.10075e-07	1.94144e-07
D10.44	single	VAL *DLEU *MET ILE PRO DPRO DLEU ILE DPRO DPHE	V*l*MIPplIpf	AAYAAY*B*XYY	2	BQL	BQL	BQL	BQL	BQL
D10.45	single	DVAL DALA DPHE ILE *DLEU *DALA PRO DPRO PRO MET	vafI*l*aPpPM	AAAY*B*BYBXX	2	5.38e-07	5.49731e-07	3.72396e-07	4.86709e-07	9.91714e-08
D10.55	single	DLEU ALA ILE DLEU *PHE ILE PRO *DPHE LEU *LEU	lAIl*FIP*fL*L	AAY*ABB*YB*BX	3	BQL	BQL	BQL	BQL	BQL
D10.56	single	*DPHE *LEU PRO ALA VAL *DLEU *PHE DILE *ALA *ALA	*f*LPAV*l*Fi*A*A	AY*B*YB*Y*Y*B*YY	6	9.15e-06	8.96604e-06	8.95e-06	9.02201e-06	1.11129e-07
D10.57	single	*LEU *GLY PRO *DLEU DALA *LEU PRO *DLEU LEU PHE	*L*GP*la*LP*lLF	*AA*YY*BXY*Y*BY	5	2.94e-06	2.80034e-06	3.41853e-06	3.05296e-06	3.24208e-07
D10.62	single	DALA GLY DPRO DPHE *PHE *PHE DPHE DALA DPHE PRO	aGpf*F*FfafP	AAOYABBB*X*Y	2	4.48109e-06	3.73834e-06	4.48412e-06	4.23452e-06	4.29704e-07
D10.65	single	*DPHE *LEU PRO DLEU VAL *DLEU PRO DILE *ALA *ALA	f*LPlV*lPi*A*A	AY*BYB*Y*Y*B*YY	5	BQL	BQL	BQL	BQL	BQL
D10.66	single	PRO DPRO ALA DVAL *LEU ALA *GLY DPRO *VAL VAL	PpAv*LA*Gp*VV	AY*BB*YY*BBBY	3	BQL	BQL	BQL	BQL	BQL
D10.2.p1	single	LEU DPHE PRO DLEU DALA *LEU LEU *ALA DPHE PRO	LfPla*LL*AfP	AB*YY*YBYYBY	2	4.51e-06	3.379e-06	3.881e-06	3.92333e-06	5.66687e-07
D10.2.p2	single	LEU DPHE PRO DLEU DALA *LEU LEU *ALA DPHE PRO	LfPla*LL*AfP	AB*YY*YBYYBY	2	4.31e-07	1.799e-07	4.683e-07	3.59733e-07	1.56853e-07
D10.1.p1	single	DLEU ILE LEU DPRO *PHE VAL PRO *GLY PHE *LEU	lILp*FVP*GF*L	*ABB*XB*BXABY	3	4.75282e-06	3.57795e-06	3.41718e-06	3.91598e-06	7.29165e-07
D10.1.p1	single	DLEU ILE LEU DPRO *PHE VAL PRO *GLY PHE *LEU	lILp*FVP*GF*L	*ABB*XB*BXABY	3	4.75282e-06	3.57795e-06	3.41718e-06	3.91598e-06	7.29165e-07
D10.24	single	PHE GLY VAL ALA *DLEU *LEU *LEU *DPHE PRO LEU	FGVA*l*L*L*fPL	AABXAB*Y*B*B*Y	4	BQL	BQL	BQL	BQL	BQL
	*BQL: No significant peak deatected for the peptide in the acceptor wells.

## Sheet: 10-mers-multiple
Design_Name	Landscape_classification	Sequence_4aa	Sequence_1aa	Alphabetized_Bin_String	number_nmethyls	PAMPA_R1	PAMPA_R2	PAMPA_R3	PAMPA_Papp_Avg	PAMPA_Papp_Stdev
D10.8	multiple	PHE *DLEU *LEU DPRO *PHE DPRO ALA ALA LEU DLEU	F*l*Lp*FpAALl	AAAXB*Y*BY*BY	3	BQL	BQL	BQL	BQL	BQL
D10.9	multiple	DPRO *LEU DALA VAL DPRO *PHE *DLEU VAL ILE DPHE	p*LaVp*F*lVIf	AAYY*BXBX*B*X	3	BQL	BQL	BQL	BQL	BQL
D10.27	multiple	PRO DVAL DPRO VAL VAL PRO DVAL DPRO PHE PHE	PvpVVPvpFF	ABBYYABBYY	0	5.18e-07	4.41539e-07	5.09997e-07	4.89845e-07	4.20256e-08
D10.35	multiple	LEU DLEU DPRO *ALA DPRO PRO *DLEU ALA *DLEU VAL	Llp*ApP*lA*lV	A*AA*AAAYY*BY	3	5.25e-07	1.05296e-07	2.07241e-07	2.79179e-07	2.18905e-07
D10.39	multiple	PRO *DALA *DLEU ALA DLEU PRO DPRO DILE *DLEU DILE	P*a*lAlPpi*li	*A*AAYBXX*BYB	3	1.69e-06	1.2801e-06	1.47212e-06	1.48074e-06	2.05085e-07
D10.41	multiple	DPRO *DLEU DVAL ILE DPRO *ALA DPRO LEU *DLEU DLEU	p*lvIp*ApL*ll	A*AAYB*YBY*BB	3	5.92e-06	5.76836e-06	5.37679e-06	5.68838e-06	2.80297e-07
D10.43	multiple	DALA DPRO PRO DVAL DLEU *DLEU *DLEU ALA DLEU PRO	apPvl*l*lAlP	*A*AYXXBBXAB	2	1.81e-07	1.32663e-07	1.69782e-07	1.61148e-07	2.52988e-08
D10.46	multiple	PRO DVAL DILE PRO *DALA *LEU DPRO DLEU DLEU DILE	PviP*a*Lplli	AABBYABY*B*Y	2	8.07e-07	6.05029e-07	6.41396e-07	6.84475e-07	1.07657e-07
D10.48	multiple	DALA PRO VAL PRO *DPHE DALA ALA VAL *DPHE LEU	aPVP*faAV*fL	*AAYY*AXBYYY	2	3.54e-07	4.01e-07	4.59e-07	4.04667e-07	5.25959e-08
D10.49	multiple	DALA PRO *DPHE DPRO PHE DPRO PRO ALA LEU LEU	aP*fpFpPALL	ABBBYB*YYBY	1	2.36e-07	1.3919e-07	1.34729e-07	1.69973e-07	5.72246e-08
D10.50	multiple	LEU VAL DPHE *DLEU DPRO *PHE ILE PRO LEU DPRO	LVf*lp*FIPLp	*ABBBYABY*YY	2	8.97e-07	2.9769e-07	6.88191e-07	6.27627e-07	3.04211e-07
D10.51	multiple	ILE *DPHE *PHE DVAL *PHE ALA PRO DPRO LEU DLEU	I*f*Fv*FAPpLl	*ABBYAYB*Y*BY	3	BQL	BQL	BQL	BQL	BQL
D10.52	multiple	ILE DVAL *LEU *PHE *DPHE PRO ALA *DPHE ALA PRO	Iv*L*F*fPA*fAP	AY*B*B*YBB*XBB	4	BQL	BQL	BQL	BQL	BQL
D10.53	multiple	ALA DPRO PHE PRO VAL *DLEU DVAL ALA PRO PRO	ApFPV*lvAPP	*AAYYYYBYYY	1	BQL	BQL	BQL	BQL	BQL
D10.54	multiple	DVAL DLEU DPRO *PHE ALA PRO DPRO PRO DPHE LEU	vlp*FAPpPfL	ABB*XYYBYAY	1	BQL	BQL	BQL	BQL	BQL
D10.58.p1	multiple	*GLY *PHE LEU DPRO *LEU DILE PRO DPRO ALA DVAL	*G*FLp*LiPpAv	AY*B*BBY*AYBY	3	3.35e-07	3.49806e-07	4.43799e-07	3.76201e-07	5.90071e-08
D10.58.p2	multiple	*GLY *PHE LEU DPRO *LEU DILE PRO DPRO ALA DVAL	*G*FLp*LiPpAv	AY*B*BBY*AYBY	3	3.15e-07	4.09716e-07	2.43932e-07	3.22883e-07	8.31724e-08
D10.60.p1	multiple	*LEU *DPHE LEU DPRO *LEU DILE PRO DPRO ALA DVAL	*L*fLp*LiPpAv	*A*ABY*AYBYAY	3	6.58e-07	1.64401e-07	1.12684e-06	6.49747e-07	4.81272e-07
D10.60.p2	multiple	*LEU *DPHE LEU DPRO *LEU DILE PRO DPRO ALA DVAL	*L*fLp*LiPpAv	*A*ABY*AYBYAY	3	1.49e-06	4.05625e-07	1.61689e-06	1.17084e-06	6.65724e-07
	*BQL: No significant peak deatected for the peptide in the acceptor wells.

[truncated: 4 more sheets: 11-mers-single, 11-mers-multiple, 12-mers-single, 12-mers-multiple]
