# Supplementary material for: Accurate de novo design of membrane-traversing macrocycles
Source: Cell. 2022 Sep 15;185(19):3520–3532.e26. doi: 10.1016/j.cell.2022.07.019 (PMC9490236; doi:10.1016/j.cell.2022.07.019)
Supplement: Data S3. PAMPA and Caco-2 data, related to Figure 2 [file mmc7.zip › Supplemental_Data_File_3/CACO_DATA_revision3.xlsx]

## Sheet: 8-12mers
Design_Name	Landscape_classification	Sequence_4aa	Sequence_1aa	Alphabetized_Bin_String	number_nmethyls	Caco_R1	Caco_R2	Caco_R3	Caco_Papp_Average	Caco_Papp_StDev
D8.1	single	DLEU LEU DPRO DLEU LEU DALA PRO LEU	lLplLaPL	AAYBXXBY	0	27.58	18.53	23.71	23.2733	4.54077
D8.3.p1	single	DLEU DVAL PRO *DLEU DLEU DILE PRO *DLEU	lvP*lliP*l	*AABY*AABY	2	13.1	13.32	8.9	11.7733	2.49081
D8.3.p2	single	DLEU DVAL PRO *DLEU DLEU DILE PRO *DLEU	lvP*lliP*l	*AABY*AABY	2	4.06	2.59	1.54	2.73	1.26582
D8.5.p2	single	PHE LEU PRO DPRO DLEU VAL DPRO DLEU	FLPplVpl	AAXYYAAY	0	17.839	26.07	20.36	21.423	4.2172
D8.6	single	LEU PRO DPRO LEU DVAL *DALA *DALA DLEU	LPpLv*a*al	*A*AXBBYAY	2	0.86	0.9	0.45	0.736667	0.249065
D8.8	single	PRO *DLEU DLEU DILE PRO *DLEU DILE DVAL	P*lliP*liv	*AABY*AABY	2	20.91	23.96	24.11	22.9933	1.80578
D8.10	single	DPRO DPRO *ALA DPHE ALA *LEU *DLEU DLEU	pp*AfA*L*ll	*ABBB*XAY*Y	3	3.8	4.56	3.36	3.90667	0.607069
D8.26	single	DVAL *DLEU *ALA *DALA DVAL PRO DPRO ILE	v*l*A*avPpI	*A*B*XYBYAY	3	0.79	0.21	0.94	0.646667	0.38553
D8.32	single	DPRO DPRO *LEU DLEU DPRO PRO *DLEU DLEU	pp*LlpP*ll	*ABBB*XBBY	2	2.78	2.88	2.54	2.73333	0.174738
D8.2	multiple	PRO AIB DLEU DILE PRO AIB DLEU DILE	PBliPBli	AAXYAAXY	0	8.98	12.87	13.19	11.68	2.34374
D8.21	multiple	DVAL *LEU DPRO LEU DVAL *LEU DPRO LEU	v*LpLv*LpL	AXB*YAXB*Y	2	10.22	13.72	9.76	11.2333	2.16576
D8.30	multiple	DALA DPRO *LEU LEU PRO *DLEU DVAL *DALA	ap*LLP*lv*a	A*AY*YYY*BB	3	4.11	4.92	2.89	3.97333	1.02188
D8.31	multiple	DALA DPRO *DLEU DVAL DALA DPRO *DLEU DVAL	ap*lvap*lv	A*AABB*XAY	2	0.95	1.32	0.54	0.936667	0.390171
D8.33	multiple	DPHE DILE PRO DPRO DILE DVAL PRO *DPHE	fiPpivP*f	AABY*AABY	1	18.4	22.17	16.82	19.13	2.74869
D9.1	single	DPRO PRO AIB LEU AIB VAL PRO *DLEU ILE	pPBLBVP*lI	*AYBYAYBYY	1	0.42	0.18	2.09	0.896667	1.0404
D9.3	single	LEU DILE DPRO *LEU DLEU PRO *DPHE VAL DLEU	Lip*LlP*fVl	*AXBYBB*XBY	2	2.82	3.97	3.81	3.53333	0.622923
D9.4.p1	single	LEU DILE DPRO LEU DLEU PRO *DPHE VAL DLEU	Lip*LlP*fVl	*AXBYBBXBY	1	3.39	1.88	6	3.75667	2.08433
D9.4.p2	single	LEU DILE DPRO LEU DLEU PRO *DPHE VAL DLEU	Lip*LlP*fVl	*AXBYBBXBY	1	3.27	4.06	2.03	3.12	1.02328
D9.6.p1	single	PRO DALA DVAL *LEU *PHE ILE ALA PRO DLEU	Pav*L*FIAPl	*A*AABBYBYY	2	4.759	4.29	4.47	4.50633	0.236602
D9.6.p2	single	PRO DALA DVAL *LEU *PHE ILE ALA PRO DLEU	Pav*L*FIAPl	*A*AABBYBYY	2	3.08	4.47	7.44	4.99667	2.2272
D9.16	multiple	PRO *DALA DALA VAL *DLEU DLEU DLEU DPRO LEU	P*aaV*lllpL	*AABBYX*XBY	2	2.38	2.33	2.72	2.47667	0.212211
D9.30	multiple	DPRO DLEU ALA PRO *DALA LEU DILE *DLEU VAL	plAP*aLi*lV	A*AAX*XBXYB	2	1.9	2.33	2.72	2.31667	0.410163
D10.1.p1	single	DLEU ILE LEU DPRO *PHE VAL PRO *GLY PHE *LEU	lILp*FVP*GF*L	*ABB*XB*BXABY	3	8.51	8.93	8.51	8.65	0.242487
D10.1.p2	single	DLEU ILE LEU DPRO *PHE VAL PRO *GLY PHE *LEU	lILp*FVP*GF*L	*ABB*XB*BXABY	3	2.58	4.21	4.01	3.6	0.888988
D10.2.p1	single	LEU DPHE PRO DLEU DALA *LEU LEU *ALA DPHE PRO	LfPla*LL*AfP	AB*YY*YBYYBY	2	8.83	8.71	11.73	9.75667	1.71001
D10.2.p2	single	LEU DPHE PRO DLEU DALA *LEU LEU *ALA DPHE PRO	LfPla*LL*AfP	AB*YY*YBYYBY	2	0	0	0	0	0
D10.3.p1	single	ILE DPRO *PHE DALA DPRO *LEU DVAL *DLEU PRO DVAL	Ip*Fap*Lv*lPv	AXBY*AYY*AY*Y	3	1.3	1.99	6.15	3.14667	2.62374
D10.3.p2	single	ILE DPRO *PHE DALA DPRO *LEU DVAL *DLEU PRO DVAL	Ip*Fap*Lv*lPv	AXBY*AYY*AY*Y	3	4.05	6.62	2.63	4.43333	2.02243
D10.4	single	*PHE DVAL LEU PRO DVAL DPRO *PHE DALA DPRO DPRO	*FvLPvp*Fapp	*AXBBYY*AYYY	2	1.39	0	0.49	0.626667	0.705006
D10.5	single	PRO DPRO ALA DVAL *LEU ALA *LEU DPRO *VAL VAL	PpAv*LA*Lp*VV	*AA*BY*BBBYAY	3	1.31	0.1	0.08	0.496667	0.704438
D10.17.p2	single	*LEU *PHE LEU DPRO *LEU DILE PRO DPRO ALA DVAL	*L*FLp*LiPpAv	*A*ABY*AYBYAY	3	12.57	5.7	7.84	8.70333	3.51543
D10.19	single	DALA LEU VAL DPRO *LEU VAL PRO *DLEU VAL *ILE	aLVp*LVP*lV*I	ABY*BBB*YB*BX	3	15.38	18.8	17.24	17.14	1.71219
D10.30	single	PRO *DLEU PHE DILE PRO LEU DLEU DPRO *DALA DVAL	P*lFiPLlp*av	AAYY*AYB*XAY	2	15.3	17.51	15.5	16.1033	1.22231
D10.31	single	PHE *DALA DLEU ILE PRO DPRO VAL PRO *DALA DLEU	F*alIPpVP*al	*AAY*AAYYAYY	2	1.93	3.43	3.02	2.79333	0.775263
D10.34	single	DPHE DILE DPRO *ALA *DLEU LEU LEU DPRO PRO DLEU	fip*A*lLLpPl	ABB*Y*AYYBXY	2	14.68	16.27	14.14	15.03	1.10729
D10.41	multiple	DPRO *DLEU DVAL ILE DPRO *ALA DPRO LEU *DLEU DLEU	p*lvIp*ApL*ll	A*AAYB*YBY*BB	3	4.42	8.21	10.34	7.65667	2.99854
D11.3	single	VAL PRO DPRO LEU *DILE DILE DPRO *LEU ILE DILE DPRO	VPpL*iip*LIip	*AAYYBBXB*YYY	2	7.29	8.78	11.26	9.11	2.00547
D11.4	single	VAL PRO DPRO LEU *DILE DILE DPRO *PHE ILE DILE DPRO	VPpL*iip*FIip	*AAYYBBXB*YYY	2	3.83	4.6	6.55	4.99333	1.40201
D11.5	single	ALA PRO *DLEU VAL DLEU DILE PRO *DLEU *ALA DPRO *LEU	AP*lVliP*l*Ap*L	A*AAXYB*Y*BY*BB	4	2.93	4.7	3.89	3.84	0.886059
D11.9.p2	single	VAL *DLEU *LEU DPRO DLEU DALA DPRO PRO ALA DPHE DLEU	V*l*LplapPAfl	AABBXXABY*B*Y	2	2.62	5.46	4.02	4.03333	1.42005
D11.10	single	DPRO ILE *ALA DILE DPRO PRO DLEU ILE *ALA DVAL *LEU	pI*AipPlI*Av*L	A*YBY*YBBYAY*Y	3	4.35	4.46	4.8	4.53667	0.234592
D11.11	single	PRO DPRO DPRO *DLEU DPHE *LEU *DLEU ILE ALA PRO DVAL	Ppp*lf*L*lIAPv	ABBYBYY*AY*B*X	3	2.88	6.1	5.78	4.92	1.77392
D11.13	single	PRO DPRO VAL DVAL *DLEU DLEU DPRO PRO ILE *ALA ILE	PpVv*llpPI*AI	AB*BBBXAY*YYY	2	4.34	4.41	4.75	4.5	0.219317
D11.1	multiple	DILE DPRO LEU DLEU DPRO *LEU DPHE LEU *DALA DILE PRO	ipLlp*LfL*aiP	*ABYBBXBB*XAY	2	2.39	2.67	3.24	2.76667	0.433167
D11.2	multiple	DILE DPRO LEU DLEU DPRO *LEU DPHE LEU *GLY DILE PRO	ipLlp*LfL*GiP	*AXB*YYBYYAYY	2	1.94	3.87	2.65	2.82	0.976166
D12.6	single	DPRO *PHE ILE DPRO LEU DLEU LEU DPRO PRO DALA *DALA ILE	p*FIpLlLpPa*aI	*ABXBXBYAX*YBY	2	2.06	2.29	4.18	2.84333	1.16329
