# Supplementary material for: Accurate de novo design of membrane-traversing macrocycles
Source: Cell. 2022 Sep 15;185(19):3520–3532.e26. doi: 10.1016/j.cell.2022.07.019 (PMC9490236; doi:10.1016/j.cell.2022.07.019)
Supplement: Data S5. Example design scripts, related to STAR Methods [file mmc9.zip]

Archive with 72 entries (66 files):
- Supplemental_Data_File_5_design_scripts/
- __MACOSX/._Supplemental_Data_File_5_design_scripts
- Supplemental_Data_File_5_design_scripts/macrocycle_design_with_n_methyls/
- __MACOSX/Supplemental_Data_File_5_design_scripts/._macrocycle_design_with_n_methyls
- Supplemental_Data_File_5_design_scripts/multistate_design_scripts_and_example/
- __MACOSX/Supplemental_Data_File_5_design_scripts/._multistate_design_scripts_and_example
- Supplemental_Data_File_5_design_scripts/.DS_Store
- __MACOSX/Supplemental_Data_File_5_design_scripts/._.DS_Store
- Supplemental_Data_File_5_design_scripts/macrocycle_design_with_n_methyls/dpro.txt
- __MACOSX/Supplemental_Data_File_5_design_scripts/macrocycle_design_with_n_methyls/._dpro.txt
- Supplemental_Data_File_5_design_scripts/macrocycle_design_with_n_methyls/pro.txt
- __MACOSX/Supplemental_Data_File_5_design_scripts/macrocycle_design_with_n_methyls/._pro.txt
- Supplemental_Data_File_5_design_scripts/macrocycle_design_with_n_methyls/d_res.txt
- __MACOSX/Supplemental_Data_File_5_design_scripts/macrocycle_design_with_n_methyls/._d_res.txt
- Supplemental_Data_File_5_design_scripts/macrocycle_design_with_n_methyls/input.pdb
- __MACOSX/Supplemental_Data_File_5_design_scripts/macrocycle_design_with_n_methyls/._input.pdb
- Supplemental_Data_File_5_design_scripts/macrocycle_design_with_n_methyls/cmd.sh
- __MACOSX/Supplemental_Data_File_5_design_scripts/macrocycle_design_with_n_methyls/._cmd.sh
- Supplemental_Data_File_5_design_scripts/macrocycle_design_with_n_methyls/permeability_design.xml
- __MACOSX/Supplemental_Data_File_5_design_scripts/macrocycle_design_with_n_methyls/._permeability_design.xml
- Supplemental_Data_File_5_design_scripts/macrocycle_design_with_n_methyls/l_res.txt
- __MACOSX/Supplemental_Data_File_5_design_scripts/macrocycle_design_with_n_methyls/._l_res.txt
- Supplemental_Data_File_5_design_scripts/macrocycle_design_with_n_methyls/d_packer_palette_hydrophobic.txt
- __MACOSX/Supplemental_Data_File_5_design_scripts/macrocycle_design_with_n_methyls/._d_packer_palette_hydrophobic.txt
- Supplemental_Data_File_5_design_scripts/macrocycle_design_with_n_methyls/comp/
- __MACOSX/Supplemental_Data_File_5_design_scripts/macrocycle_design_with_n_methyls/._comp
- Supplemental_Data_File_5_design_scripts/macrocycle_design_with_n_methyls/.DS_Store
- __MACOSX/Supplemental_Data_File_5_design_scripts/macrocycle_design_with_n_methyls/._.DS_Store
- Supplemental_Data_File_5_design_scripts/multistate_design_scripts_and_example/chameleon_MSD.py
- __MACOSX/Supplemental_Data_File_5_design_scripts/multistate_design_scripts_and_example/._chameleon_MSD.py
- Supplemental_Data_File_5_design_scripts/multistate_design_scripts_and_example/msd_command.sh
- __MACOSX/Supplemental_Data_File_5_design_scripts/multistate_design_scripts_and_example/._msd_command.sh
- Supplemental_Data_File_5_design_scripts/multistate_design_scripts_and_example/README
- __MACOSX/Supplemental_Data_File_5_design_scripts/multistate_design_scripts_and_example/._README
- Supplemental_Data_File_5_design_scripts/multistate_design_scripts_and_example/setup_multistate.sh
- __MACOSX/Supplemental_Data_File_5_design_scripts/multistate_design_scripts_and_example/._setup_multistate.sh
- Supplemental_Data_File_5_design_scripts/multistate_design_scripts_and_example/README~
- __MACOSX/Supplemental_Data_File_5_design_scripts/multistate_design_scripts_and_example/._README~
- Supplemental_Data_File_5_design_scripts/multistate_design_scripts_and_example/JC_9_99_1/
- __MACOSX/Supplemental_Data_File_5_design_scripts/multistate_design_scripts_and_example/._JC_9_99_1
- Supplemental_Data_File_5_design_scripts/multistate_design_scripts_and_example/pdbs/
- __MACOSX/Supplemental_Data_File_5_design_scripts/multistate_design_scripts_and_example/._pdbs
- Supplemental_Data_File_5_design_scripts/multistate_design_scripts_and_example/.DS_Store
- __MACOSX/Supplemental_Data_File_5_design_scripts/multistate_design_scripts_and_example/._.DS_Store
- Supplemental_Data_File_5_design_scripts/macrocycle_design_with_n_methyls/comp/pro.comp
- __MACOSX/Supplemental_Data_File_5_design_scripts/macrocycle_design_with_n_methyls/comp/._pro.comp
- Supplemental_Data_File_5_design_scripts/macrocycle_design_with_n_methyls/comp/global_preferences.comp
- __MACOSX/Supplemental_Data_File_5_design_scripts/macrocycle_design_with_n_methyls/comp/._global_preferences.comp
- Supplemental_Data_File_5_design_scripts/multistate_design_scripts_and_example/JC_9_99_1/chameleon_MSD.py
- __MACOSX/Supplemental_Data_File_5_design_scripts/multistate_design_scripts_and_example/JC_9_99_1/._chameleon_MSD.py
- Supplemental_Data_File_5_design_scripts/multistate_design_scripts_and_example/JC_9_99_1/state_B.pdb
- __MACOSX/Supplemental_Data_File_5_design_scripts/multistate_design_scripts_and_example/JC_9_99_1/._state_B.pdb
- Supplemental_Data_File_5_design_scripts/multistate_design_scripts_and_example/JC_9_99_1/state_A.pdb
- __MACOSX/Supplemental_Data_File_5_design_scripts/multistate_design_scripts_and_example/JC_9_99_1/._state_A.pdb
- Supplemental_Data_File_5_design_scripts/multistate_design_scripts_and_example/JC_9_99_1/msd.log
- __MACOSX/Supplemental_Data_File_5_design_scripts/multistate_design_scripts_and_example/JC_9_99_1/._msd.log
- Supplemental_Data_File_5_design_scripts/multistate_design_scripts_and_example/JC_9_99_1/msd_command.sh
- __MACOSX/Supplemental_Data_File_5_design_scripts/multistate_design_scripts_and_example/JC_9_99_1/._msd_command.sh
- Supplemental_Data_File_5_design_scripts/multistate_design_scripts_and_example/JC_9_99_1/chameleon_MSD.py~
- __MACOSX/Supplemental_Data_File_5_design_scripts/multistate_design_scripts_and_example/JC_9_99_1/._chameleon_MSD.py~
- Supplemental_Data_File_5_design_scripts/multistate_design_scripts_and_example/JC_9_99_1/JC_9_99_1_cis.pdb
- __MACOSX/Supplemental_Data_File_5_design_scripts/multistate_design_scripts_and_example/JC_9_99_1/._JC_9_99_1_cis.pdb
- Supplemental_Data_File_5_design_scripts/multistate_design_scripts_and_example/JC_9_99_1/best_sequence_A.pdb
- __MACOSX/Supplemental_Data_File_5_design_scripts/multistate_design_scripts_and_example/JC_9_99_1/._best_sequence_A.pdb
- Supplemental_Data_File_5_design_scripts/multistate_design_scripts_and_example/JC_9_99_1/best_sequence_B.pdb
- __MACOSX/Supplemental_Data_File_5_design_scripts/multistate_design_scripts_and_example/JC_9_99_1/._best_sequence_B.pdb
- Supplemental_Data_File_5_design_scripts/multistate_design_scripts_and_example/JC_9_99_1/JC_9_99_1_trans.pdb
- __MACOSX/Supplemental_Data_File_5_design_scripts/multistate_design_scripts_and_example/JC_9_99_1/._JC_9_99_1_trans.pdb
- Supplemental_Data_File_5_design_scripts/multistate_design_scripts_and_example/pdbs/JC_9_99_1_cis.pdb
- __MACOSX/Supplemental_Data_File_5_design_scripts/multistate_design_scripts_and_example/pdbs/._JC_9_99_1_cis.pdb
- Supplemental_Data_File_5_design_scripts/multistate_design_scripts_and_example/pdbs/JC_9_99_1_trans.pdb
- __MACOSX/Supplemental_Data_File_5_design_scripts/multistate_design_scripts_and_example/pdbs/._JC_9_99_1_trans.pdb
