# Supplementary material for: Accurate de novo design of membrane-traversing macrocycles
Source: Cell. 2022 Sep 15;185(19):3520–3532.e26. doi: 10.1016/j.cell.2022.07.019 (PMC9490236; doi:10.1016/j.cell.2022.07.019)
Supplement: Data S5. Example design scripts, related to STAR Methods [file mmc9.zip › Supplemental_Data_File_5_design_scripts/macrocycle_design_with_n_methyls/input.pdb]

ATOM      1  N   ILE A   1       0.000   0.000   0.000  1.00  0.00           N  
ATOM      2  CA  ILE A   1       1.458   0.000   0.000  1.00  0.00           C  
ATOM      3  C   ILE A   1       2.009   1.420   0.000  1.00  0.00           C  
ATOM      4  O   ILE A   1       1.697   2.217  -0.884  1.00  0.00           O  
ATOM      5  CB  ILE A   1       2.007  -0.764  -1.218  1.00  0.00           C  
ATOM      6  CG1 ILE A   1       1.604  -2.240  -1.149  1.00  0.00           C  
ATOM      7  CG2 ILE A   1       3.520  -0.625  -1.296  1.00  0.00           C  
ATOM      8  CD1 ILE A   1       1.751  -2.975  -2.462  1.00  0.00           C  
ATOM      9  H   ILE A   1      -0.492  -0.022  -0.882  1.00  0.00           H  
ATOM     10  HA  ILE A   1       1.804  -0.499   0.904  1.00  0.00           H  
ATOM     11  HB  ILE A   1       1.567  -0.360  -2.130  1.00  0.00           H  
ATOM     12 1HG1 ILE A   1       2.214  -2.748  -0.403  1.00  0.00           H  
ATOM     13 2HG1 ILE A   1       0.565  -2.319  -0.829  1.00  0.00           H  
ATOM     14 1HG2 ILE A   1       3.891  -1.172  -2.162  1.00  0.00           H  
ATOM     15 2HG2 ILE A   1       3.784   0.427  -1.391  1.00  0.00           H  
ATOM     16 3HG2 ILE A   1       3.970  -1.032  -0.390  1.00  0.00           H  
ATOM     17 1HD1 ILE A   1       1.446  -4.014  -2.333  1.00  0.00           H  
ATOM     18 2HD1 ILE A   1       1.120  -2.503  -3.216  1.00  0.00           H  
ATOM     19 3HD1 ILE A   1       2.790  -2.940  -2.784  1.00  0.00           H  
