# Supplementary material for: Accurate de novo design of membrane-traversing macrocycles
Source: Cell. 2022 Sep 15;185(19):3520–3532.e26. doi: 10.1016/j.cell.2022.07.019 (PMC9490236; doi:10.1016/j.cell.2022.07.019)
Supplement: Data S5. Example design scripts, related to STAR Methods [file mmc9.zip › Supplemental_Data_File_5_design_scripts/macrocycle_design_with_n_methyls/cmd.sh]

<path_to_rosetta_binary_files>/rosetta_scripts.default.linuxgccrelease -in:path:database <path_to_rosetta>/main/database -parser:protocol permeability_design.xml -in:file:s input.pdb -nstruct 100 -overwrite -beta_nov16 -packer_palette:extra_base_type_file d_packer_palette_hydrophobic.txt -corrections:beta_nov16 true
