# Supplementary material for: Accurate de novo design of membrane-traversing macrocycles
Source: Cell. 2022 Sep 15;185(19):3520–3532.e26. doi: 10.1016/j.cell.2022.07.019 (PMC9490236; doi:10.1016/j.cell.2022.07.019)
Supplement: Data S5. Example design scripts, related to STAR Methods [file mmc9.zip › Supplemental_Data_File_5_design_scripts/macrocycle_design_with_n_methyls/permeability_design.xml]

<ROSETTASCRIPTS>
	#Define scorefunctions to be used later in the script 
    <SCOREFXNS>
     <ScoreFunction name="SFXN_STD" weights="beta_nov16.wts" >
		<Reweight scoretype="atom_pair_constraint" weight="1" />
		<Reweight scoretype="dihedral_constraint" weight="1" />
		<Reweight scoretype="angle_constraint" weight="1" />
		<Reweight scoretype="aa_composition" weight="1.0" />

	 </ScoreFunction>	 
	 <ScoreFunction name="SFXN_STD_high_hbond" weights="beta_nov16.wts" >
		 <Reweight scoretype="atom_pair_constraint" weight="1" />
		 <Reweight scoretype="dihedral_constraint" weight="1" />
		 <Reweight scoretype="angle_constraint" weight="1" />
		 <Reweight scoretype="aa_composition" weight="1.0" />
		 <Reweight scoretype="hbond_sr_bb" weight="5.0" />
		 <Reweight scoretype="hbond_lr_bb" weight="5.0" />

	</ScoreFunction>
	 <ScoreFunction name="SFXN_CART" weights="beta_nov16_cart.wts" >
		 <Reweight scoretype="atom_pair_constraint" weight="1" />
		 <Reweight scoretype="dihedral_constraint" weight="1" />
		 <Reweight scoretype="angle_constraint" weight="1" />
		 <Reweight scoretype="aa_composition" weight="1.0" />

	 </ScoreFunction>     
	<ScoreFunction name="SFXN_hbond_bb" weights="empty.wts" symmetric="0">
		 <Reweight scoretype="fa_rep" weight="0.1" />
		 <Reweight scoretype="fa_atr" weight="0.2" />
		 <Reweight scoretype="hbond_sr_bb" weight="2.0" />
		 <Reweight scoretype="hbond_lr_bb" weight="2.0" />
		 <Reweight scoretype="rama_prepro" weight="0.45" />
		 <Reweight scoretype="omega" weight="0.4" />
		 <Reweight scoretype="p_aa_pp" weight="0.6" />
     </ScoreFunction>
</SCOREFXNS>

<RESIDUE_SELECTORS>
	#Define different residue selections to be used later in the script 
	<Chain name="chainA" chains="A"/>
	<Chain name="sel_A" chains="1"/>
	
	#select the regions with phi less than or greater than zero for designing with L- and D-amino acids
	<Phi name="posPhi" select_positive_phi="true" />
	<Phi name="negPhi" select_positive_phi="false" />
	<Bin name="ProBin" bin="LPRO" bin_params_file="PRO_DPRO" />
	<Bin name="DProBin" bin="DPRO" bin_params_file="PRO_DPRO" />
	
	#we need to select residues that are outside +/-2 amino acids of each residue to calculate the internal h-bonds
	<Index name="hbonds_to_1" resnums="4,5,6,7,8"/>
	<Index name="hbonds_to_2" resnums="5,6,7,8,9"/>
	<Index name="hbonds_to_3" resnums="6,7,8,9,10"/>
	<Index name="hbonds_to_4" resnums="1,7,8,9,10"/>
	<Index name="hbonds_to_5" resnums="1,2,8,9,10"/>
	<Index name="hbonds_to_6" resnums="1,2,3,9,10"/>
	<Index name="hbonds_to_7" resnums="1,2,3,4,10"/>
	<Index name="hbonds_to_8" resnums="1,2,3,4,5"/>
	<Index name="hbonds_to_9" resnums="2,3,4,5,6"/>
	<Index name="hbonds_to_10" resnums="3,4,5,6,7"/>

	#select the residues with unsatisfied NH grups
	<Unsat name="unsat_amines" scorefxn="SFXN_STD" check_acceptors="false" consider_mainchain_only="false"/>
	<And name="ProBin_unsat" selectors="ProBin,unsat_amines" />	
	<And name="DProBin_unsat" selectors="DProBin,unsat_amines" />	
</RESIDUE_SELECTORS>
<SIMPLE_METRICS>
	<SelectedResidueCountMetric name="count_unsats" residue_selector="unsat_amines" />
</SIMPLE_METRICS>
<TASKOPERATIONS>
	<InitializeFromCommandline name="init"/>
	<IncludeCurrent name="current"/>
	<LimitAromaChi2 name="limitchi2" chi2max="110" chi2min="70" include_trp="True" />
	
	### expanded chi1 and chi2 rotamer libraries
	<ExtraRotamersGeneric name="ex1_ex2" ex1="1" ex2="1"/>
	<ExtraRotamersGeneric name="ex1" ex1="1"/>
	
	#Add the allowed residues from resfile that apply to selected regions of the peptide
	<ReadResfile name="l_res" filename="l_res.txt" selector="negPhi"/>
	<ReadResfile name="d_res" filename="d_res.txt" selector="posPhi"/>
	<ReadResfile name="lpro_res" filename="pro.txt" selector="ProBin_unsat"/>
	<ReadResfile name="dpro_res" filename="dpro.txt" selector="DProBin_unsat"/>
	
</TASKOPERATIONS>
<FILTERS>
	#calculation of internal h-bonds in the peptide
	<HbondsToResidue name="hbonds1" partners="0" energy_cutoff="-0.25" backbone="1" bb_bb="1" sidechain="0" residue="1" residue_selector="hbonds_to_1"/>
	<HbondsToResidue name="hbonds2" partners="0" energy_cutoff="-0.25" backbone="1" bb_bb="1" sidechain="0" residue="2" residue_selector="hbonds_to_2"/>
	<HbondsToResidue name="hbonds3" partners="0" energy_cutoff="-0.25" backbone="1" bb_bb="1" sidechain="0" residue="3" residue_selector="hbonds_to_3"/>
	<HbondsToResidue name="hbonds4" partners="0" energy_cutoff="-0.25" backbone="1" bb_bb="1" sidechain="0" residue="4" residue_selector="hbonds_to_4"/>
	<HbondsToResidue name="hbonds5" partners="0" energy_cutoff="-0.25" backbone="1" bb_bb="1" sidechain="0" residue="5" residue_selector="hbonds_to_5"/>
	<HbondsToResidue name="hbonds6" partners="0" energy_cutoff="-0.25" backbone="1" bb_bb="1" sidechain="0" residue="6" residue_selector="hbonds_to_6"/>
	<HbondsToResidue name="hbonds7" partners="0" energy_cutoff="-0.25" backbone="1" bb_bb="1" sidechain="0" residue="7" residue_selector="hbonds_to_7"/>
	<HbondsToResidue name="hbonds8" partners="0" energy_cutoff="-0.25" backbone="1" bb_bb="1" sidechain="0" residue="8" residue_selector="hbonds_to_8"/>
	<HbondsToResidue name="hbonds9" partners="0" energy_cutoff="-0.25" backbone="1" bb_bb="1" sidechain="0" residue="9" residue_selector="hbonds_to_9"/>
	<HbondsToResidue name="hbonds10" partners="0" energy_cutoff="-0.25" backbone="1" bb_bb="1" sidechain="0" residue="10" residue_selector="hbonds_to_10"/>	
	<CombinedValue name="total_hbonds" threshold="-2.0"> #change it to the -1*number of hydrogens bonds required

		<Add filter_name="hbonds1" factor="-0.5"/>
		<Add filter_name="hbonds2" factor="-0.5"/>
		<Add filter_name="hbonds3" factor="-0.5"/>
		<Add filter_name="hbonds4" factor="-0.5"/>
		<Add filter_name="hbonds5" factor="-0.5"/>
		<Add filter_name="hbonds6" factor="-0.5"/>
		<Add filter_name="hbonds7" factor="-0.5"/>
		<Add filter_name="hbonds8" factor="-0.5"/>
		<Add filter_name="hbonds9" factor="-0.5"/>
		<Add filter_name="hbonds10" factor="-0.5"/>
	</CombinedValue>

	#Remove designs with any residue with a hydrogen bond acceptor that makes more than allowed number of h-bonds
	<OversaturatedHbondAcceptorFilter name="oversat" scorefxn="SFXN_STD" max_allowed_oversaturated="0" consider_mainchain_only="false" confidence="1" />
	
	#Remove designs with more than 5 N-methylated amino acids 	
	<ResidueCount name="nme_count" max_residue_count="5" include_property="N_METHYLATED" confidence="1" />
	<ResidueCount name="nme_count2" max_residue_count="5" include_property="N_METHYLATED" confidence="1" />
	

	<SimpleMetricFilter name="C6s" metric="count_unsats" cutoff="0" comparison_type="lt_or_eq"/>

</FILTERS>
<MOVERS>
    #Construct the intial poly glycine chain
    <PeptideStubMover name="intial_stub" reset="true">
        <Append resname="GLY" />
        <Append resname="GLY" />
        <Append resname="GLY" />
        <Append resname="GLY" />
        <Append resname="GLY" />
        <Append resname="GLY" />
        <Append resname="GLY" />
        <Append resname="GLY" />
        <Append resname="GLY" />
        <Append resname="GLY" />		
    </PeptideStubMover>
    #Declare the peptide bond and cyclization constraints between the N- and C-terminal	
	<PeptideCyclizeMover name="cyclize_peptide" />

	#Set the intial phi/psi/omega torsions for the poly glycine chain   
    <SetTorsion name="torsion1">
        <Torsion residue="ALL" torsion_name="omega" angle="180.0" />
		<Torsion residue="1,2,3,4,5,6,7,8,9,10" torsion_name="rama" angle="rama_biased" custom_rama_table="flat_symm_dl_aa_ramatable"/>
    </SetTorsion>	

    #Set some filtering criteria based on internal h-bonds and oversaturation to accept or reject the solution from GenKIC 
	<ParsedProtocol name="preselection_pp">
		<Add filter="total_hbonds"/>
		<Add filter="oversat"/>
		<Add mover="cyclize_peptide" />
	</ParsedProtocol>	
    
	#GenKIC method for cyclizing the peptide
    <GeneralizedKIC name="genkic1" closure_attempts="1000" selector="lowest_energy_selector" pre_selection_mover="preselection_pp" stop_when_n_solutions_found="1" stop_if_no_solution="500" selector_scorefunction="SFXN_hbond_bb" >		
        <AddResidue res_index="7" />
        <AddResidue res_index="8" />
        <AddResidue res_index="9" />
        <AddResidue res_index="10" />
        <AddResidue res_index="1" />
        <AddResidue res_index="2" />
        <AddResidue res_index="3" />
		<AddResidue res_index="4" />
		<AddResidue res_index="5" /> #we are leaving resn 6 out of loop to be closed	
        <SetPivots atom1="CA" atom2="CA" atom3="CA" res1="7" res2="2" res3="5" />    
		<CloseBond prioratom_res="10" prioratom="CA" res1="10" atom1="C" res2="1" atom2="N" followingatom="CA" followingatom_res="1"  angle1="121.69997" angle2="116.199993" bondlength="1.328685" torsion="180.0" randomize_flanking_torsions="false" />	
        <AddPerturber effect="set_dihedral">
            <AddAtoms atom1="C" res1="10" res2="1" atom2="N" />
            <AddValue value="180.0" />
        </AddPerturber>        
        <AddPerturber effect="randomize_alpha_backbone_by_rama" custom_rama_table="flat_symm_dl_aa_ramatable">
			<AddResidue index="7" />
			<AddResidue index="8" />
			<AddResidue index="9"/>
			<AddResidue index="10"/>
			<AddResidue index="1"/>
			<AddResidue index="2"/>
			<AddResidue index="3"/>
			<AddResidue index="4"/>
			<AddResidue index="5"/>
		</AddPerturber>
        <AddFilter type="loop_bump_check" />
		<AddFilter type="rama_prepro_check" residue="7" rama_cutoff_energy="2" />
		<AddFilter type="rama_prepro_check" residue="2" rama_cutoff_energy="2" />
		<AddFilter type="rama_prepro_check" residue="5" rama_cutoff_energy="2" />        
    </GeneralizedKIC>

    #Add constraints to set min and max number of some amino acids
    <AddCompositionConstraintMover name="global" filename="comp/global_preferences.comp" selector="sel_A" />
    <AddCompositionConstraintMover name="pro_comp" filename="comp/pro.comp" selector="sel_A" />
	
	#sequence design with upweighted hydrogen bonding score terms to favor internal backbon-to-backbone hydrogen bonds
	<FastDesign name="fdesign_hbond_upweighted" scorefxn="SFXN_STD_high_hbond" repeats="1" task_operations="limitchi2,ex1_ex2,ex1,d_res,dpro_res,l_res,lpro_res" ramp_down_constraints="False"  >
		<MoveMap name="fdesign_step1_mm">
			<Chain number="1" chi="1" bb="1"/>
		</MoveMap>
	</FastDesign>

	#Calculate the number of unsats in the peptide
	<RunSimpleMetrics name="run_metrics" metrics="count_unsats" prefix="end_unsat" />

	#mutate the selected residues to their N-methyl versions
	<ModifyVariantType name="N_methylation" add_type="N_METHYLATION" residue_selector="unsat_amines" />
	
    #design amino acid sequence with STD sfxn
	<FastDesign name="fdesign" scorefxn="SFXN_STD" repeats="2" task_operations="limitchi2,ex1_ex2,ex1,d_res,l_res" ramp_down_constraints="False"  >
		<MoveMap name="fdesign_step2_mm">
			<Chain number="1" chi="1" bb="1"/>
		</MoveMap>
	</FastDesign>
	
	#design amino acid sequence with Cartesian sfxn
	<FastDesign name="fdesign_cart" scorefxn="SFXN_CART" repeats="1" task_operations="limitchi2,ex1_ex2,ex1,d_res,l_res" ramp_down_constraints="False" cartesian="True" >
		<MoveMap name="fdesign_step3_mm">
			<Chain number="1" chi="1" bb="1"/>
		</MoveMap>
	</FastDesign>
</MOVERS>
<PROTOCOLS>
	<Add mover="intial_stub" />
    <Add mover="torsion1" />
	<Add mover="cyclize_peptide" />
	<Add mover="genkic1" />
	<Add mover="cyclize_peptide" />
	<Add mover="global" />
	<Add mover="fdesign_hbond_upweighted" />
	<Add filter="total_hbonds" />
	<Add filter="oversat" />
	<Add mover="N_methylation" />
	<Add filter="nme_count" />
	<Add mover="pro_comp" />
	<Add mover="fdesign" />
	<Add mover="N_methylation" />
	<Add mover="fdesign_cart" />
	<Add mover="cyclize_peptide" />
	<Add mover="run_metrics" />

</PROTOCOLS>
<OUTPUT scorefxn="SFXN_CART"/>
</ROSETTASCRIPTS>	
