# Supplementary material for: Accurate de novo design of membrane-traversing macrocycles
Source: Cell. 2022 Sep 15;185(19):3520–3532.e26. doi: 10.1016/j.cell.2022.07.019 (PMC9490236; doi:10.1016/j.cell.2022.07.019)
Supplement: Data S5. Example design scripts, related to STAR Methods [file mmc9.zip › Supplemental_Data_File_5_design_scripts/multistate_design_scripts_and_example/msd_command.sh]

#!/bin/bash
#SBATCH -p short
#SBATCH -n 1
#SBATCH -N 1
#SBATCH --mem=4g
#SBATCH -o msd.log
/home/psalveso/.conda/envs/genpot/bin/python3.6 chameleon_MSD.py *trans.pdb *cis.pdb
