# Supplementary material for: Accurate de novo design of membrane-traversing macrocycles
Source: Cell. 2022 Sep 15;185(19):3520–3532.e26. doi: 10.1016/j.cell.2022.07.019 (PMC9490236; doi:10.1016/j.cell.2022.07.019)
Supplement: Data S5. Example design scripts, related to STAR Methods [file mmc9.zip › Supplemental_Data_File_5_design_scripts/multistate_design_scripts_and_example/setup_multistate.sh]

for pdb in pdbs/*cis*.pdb
do
    name=$( echo $pdb | cut -d'/' -f 2 )
    name=${name::-8}
    mkdir $name
    cd $name
    cp ../old_pdbs/${name}*.pdb .
    cp ../chameleon_MSD.py .
    cp ../msd_command.sh .
    
    aa=($( grep ' O  ' ${name}*cis.pdb | awk '{print $4}' ))    
    nmet=($( grep ' CN  ' ${name}*cis.pdb | awk '{print $6}' ))
    count="1"
    res_to_design_string="["
    allowed_mut_string="["
    seed_sequence_string="["
    for aminoacid in ${aa[@]}
    do
        res_to_design_string+="$count,"
        if [ $aminoacid == 'PRO' ]
        then
            allowed_mut_string+="3,"
            firstletter=${aminoacid::-2}
        elif [ $aminoacid == 'DPRO' ]
        then
            allowed_mut_string+="4,"
        else
            nmethyl=false
            for entry in ${nmet[@]}
            do
                if [ $entry == $count ]
                then
                    nmethyl=true
                fi
            done
            firstletter=${aminoacid::-2}
            if [ $nmethyl == false ]
            then
                if [ $firstletter == 'D' ]
                then
                    allowed_mut_string+="2,"
                else
                    allowed_mut_string+="1,"
                fi
            else
                if [ $firstletter == 'D' ]
                then
                    allowed_mut_string+="4,"
                else
                    allowed_mut_string+="3,"
                fi
            fi
        fi
        ((count++))
        if [ $firstletter == 'D' ]
        then 
            if [ $aminoacid == 'DPR' ]
            then
                seed_sequence_string+="'DPRO', "
            fi
            if [ $aminoacid == 'DME' ]
            then
                seed_sequence_string+="'DMET', "
            fi
            if [ $aminoacid == 'DLE' ]
            then
                seed_sequence_string+="'DLEU', "
            fi
            if [ $aminoacid == 'DVA' ]
            then
                seed_sequence_string+="'DVAL', "
            fi
            if [ $aminoacid == 'DIL' ]
            then
                seed_sequence_string+="'DILE', "
            fi
            if [ $aminoacid == 'DAL' ]
            then
                seed_sequence_string+="'DALA', "
            fi
            if [ $aminoacid == 'DPH' ]
            then 
                seed_sequence_string+="'DPHE', "
            fi
        else
            seed_sequence_string+="'${aminoacid}', "
        fi
    done
    res_to_design_string_final=${res_to_design_string::-1}
    res_to_design_string_final+="]"
    allowed_mut_string_final=${allowed_mut_string::-1}
    allowed_mut_string_final+="]"
    seed_sequence_string_final=${seed_sequence_string::-2}
    seed_sequence_string_final+="]"
    ((count--))

    sed -i "s/res_to_design_string/$res_to_design_string_final/g" chameleon_MSD.py
    sed -i "s/allowed_mut_string/$allowed_mut_string_final/g" chameleon_MSD.py
    sed -i "s/seed_sequence_string/$seed_sequence_string_final/g" chameleon_MSD.py
    sed -i "s/seq_len/$count/g" chameleon_MSD.py

    sbatch msd_command.sh

    cd ../
done
