# Supplementary material for: Accurate de novo design of membrane-traversing macrocycles
Source: Cell. 2022 Sep 15;185(19):3520–3532.e26. doi: 10.1016/j.cell.2022.07.019 (PMC9490236; doi:10.1016/j.cell.2022.07.019)
Supplement: Data S5. Example design scripts, related to STAR Methods [file mmc9.zip › Supplemental_Data_File_5_design_scripts/multistate_design_scripts_and_example/README~]

The scripts in this directory provide an example of how we performed multistate design for a cyclic peptide.

The main script is the chameleon_MSD.py script, which must be modified before running. An example of a modified script is given in the JC_9_99_1 directory.

The chameleon_MSD.py script must be modified at three positions:
At line 35 the res_to_design_string must be replaced with a comma deliminated list of integers representing the positions in the peptide that you want to mutate during the genetic algorithm.
At line 39 the allowed_mut_string must be replaced with a comma deliminated list of integers representing the list of mutants the algorithm will use at the positions. For this case we used four lists to allow for consideration of chirality and N-methylation patterns. 1 = No-N-methyl hydrophobic L-amino acids, 2 = No-N-methyl hydrophobic D-amino acids, 3 = N-methyl hydrophobic L-amino acids, and 4 = N-methyl hydrophobic D-amino acids.
At line 62 the seed_sequence_string must be replaced with a comma deliminated list of the three/four letter codes of the starting sequence.

Once these modifications are made the script can then be run with the command line:
/path/to/pyrosetta/environment/python3.6 chameleon_MSD.py /path/to/conformation_1.pdb /path/to/conformation_2.pdb

Performing these modifications across many different structures is time consuming. So included in this example is the setup_multistate.sh bash script.
In order to use this script you must first place in a directory labled pdbs, pdb files of the two confromations you are intersted in, for however many sequences of interest.
The script assumes the pdbs will share the same name except for the inclusion of _cis or _trans at the end of the filename. This assumption can be changed by modifying line 1 of the setup_multistate.sh script.
The script also assumes you will submit the final command line for the chameleon_MSD.py script using a slurm job scheduler, as represented in the msd_command.sh script.
Depending on your filesystem setup, this submit_msd.sh file will need to be modified to fit your purposes.

Once the pdbs are in place, and the submit_msd.sh is modified to submit the chamaleon_MSD.py job in your system run the script with the command line:
sh setup_multistate.sh
