# Supplementary material for: Accurate de novo design of membrane-traversing macrocycles
Source: Cell. 2022 Sep 15;185(19):3520–3532.e26. doi: 10.1016/j.cell.2022.07.019 (PMC9490236; doi:10.1016/j.cell.2022.07.019)
Supplement: Data S5. Example design scripts, related to STAR Methods [file mmc9.zip › Supplemental_Data_File_5_design_scripts/macrocycle_design_with_n_methyls/comp/pro.comp]

PENALTY_DEFINITION
TYPE PRO DPR
DELTA_START -2
DELTA_END 2
PENALTIES 100 10 0 0 10
ABSOLUTE 3
BEFORE_FUNCTION QUADRATIC
AFTER_FUNCTION CONSTANT
END_PENALTY_DEFINITION
