# Supplementary material for: Accurate de novo design of membrane-traversing macrocycles
Source: Cell. 2022 Sep 15;185(19):3520–3532.e26. doi: 10.1016/j.cell.2022.07.019 (PMC9490236; doi:10.1016/j.cell.2022.07.019)
Supplement: Data S5. Example design scripts, related to STAR Methods [file mmc9.zip › Supplemental_Data_File_5_design_scripts/multistate_design_scripts_and_example/JC_9_99_1/chameleon_MSD.py]

from rosetta import *
import glob, sys, math
import operator
import numpy as np
import numpy, os
from numpy import *
from pyrosetta import *
from rosetta.protocols.cyclic_peptide import DeclareBond
db = DeclareBond()


pyrosetta.init('-ex1 -ex2 -ex3 -ex4 -mute all -score:symmetric_gly_tables true -bbdep_omega false')


class MSD:
	def __init__(self):
		self.chm = rosetta.core.chemical.ChemicalManager.get_instance()
		self.rts = self.chm.residue_type_set( 'fa_standard' )
		
		#State 1
		self.A = pose_from_pdb( sys.argv[1].strip())
		#State 2
		self.B = pose_from_pdb( sys.argv[2].strip())
											
		self.sfxn = create_score_function('ref2015')
		
		self.movemap = MoveMap()
		self.movemap.set_bb(False)
		self.movemap.set_chi(True)
		#self.movemap.set_chi(int(sys.argv[2].strip()), False)

		self.minmover = pyrosetta.rosetta.protocols.minimization_packing.MinMover(self.movemap, self.sfxn, "dfpmin_armijo", 0.01, True)#"dfpmin_armijo

		#Which residues to design
		self.res_to_design = [1,2,3,4,5,6,7,8,9]

		#Packer pallete at each position

		self.allowed_mut = [3,4,2,1,2,1,2,1,1]

		self.n_seq = 100

		self.d_all = {}
		self.d_all[1] = ['LEU', 'ALA', 'VAL', 'PHE', 'ILE']
		self.d_all[2] = ['DLEU', 'DALA', 'DVAL', 'DPHE', 'DILE']
		self.d_all[3] = ['LEU:N_Methylation', 'ALA:N_Methylation', 'PRO', 'VAL:N_Methylation', 'PHE:N_Methylation']
		self.d_all[4] = ['DLEU:N_Methylation', 'DALA:N_Methylation', 'DPRO', 'DVAL:N_Methylation', 'DPHE:N_Methylation']

		self.sequences = []

		while len(self.sequences) < self.n_seq:
			t_seq = []
			pose_A = Pose()
			pose_B = Pose()
			for i, j in enumerate(self.res_to_design):
				ri = random.randint(0, len(self.d_all[self.allowed_mut[i]]))
				t_seq.append(self.d_all[self.allowed_mut[i]][ri])
			self.sequences.append([pose_A,pose_B,t_seq, 0.00, 0.00, 0.00])
				
		#if you want to seed a starting sequence you can add it here
		self.sequences[0][2] = ['PRO', 'DLEU', 'DLEU', 'PHE', 'DPRO', 'PHE', 'DLEU', 'LEU', 'VAL'] 

	def scoring(self):
		for i_s, seq in enumerate(self.sequences):
			self.tA = Pose(self.A)
			self.tB = Pose(self.B)
			for i, res in enumerate(self.res_to_design):
				self.tA.replace_residue(res, rosetta.core.conformation.ResidueFactory.create_residue( self.rts.name_map(seq[2][i])), True)
				self.tB.replace_residue(res, rosetta.core.conformation.ResidueFactory.create_residue( self.rts.name_map(seq[2][i])), True)


			db.set(9, 'C', 1, 'N', True)
			db.apply(self.tA)
			db.set(9, 'C', 1, 'N', True)
			db.apply(self.tB)

			task = rosetta.core.pack.task.TaskFactory.create_packer_task(self.tA)
			task.initialize_extra_rotamer_flags_from_command_line()
			task.restrict_to_repacking()
			packer = pyrosetta.rosetta.protocols.minimization_packing.PackRotamersMover(self.sfxn, task)
			
			packer.apply(self.tA)
			self.minmover.apply(self.tA)


			task = rosetta.core.pack.task.TaskFactory.create_packer_task(self.tB)
			task.initialize_extra_rotamer_flags_from_command_line()
			task.restrict_to_repacking()
			packer = pyrosetta.rosetta.protocols.minimization_packing.PackRotamersMover(self.sfxn, task)
			packer.apply(self.tB)
			self.minmover.apply(self.tB)
			
			#self.tAB.dump_pdb('test_sym_MSD.pdb')

			eA = self.sfxn(self.tA)
			eB = self.sfxn(self.tB)
			seq[0]=self.tA
			seq[1]=self.tB

			if eA < 10.0 and eB < 10.0 and math.fabs(eA-eB) < 6.0:
				self.sequences[i_s][-1] = (math.fabs(eA - eB)*-5)-(eA+eB)  #-(0.5*(eA + eB)))
			else:
				self.sequences[i_s][-1] = -1000.0

			self.sequences[i_s][-2] = eB
			self.sequences[i_s][-3] = eA

			if i_s == 0:
				self.tA.center()
				self.tB.center()
				self.tA.dump_pdb('state_A.pdb')
				self.tB.dump_pdb('state_B.pdb')

		self.sequences.sort(key=operator.itemgetter(-1), reverse=True)

	def propogate(self):
		seq_l = []
		for s in self.sequences:
			seq_l.append(s[2])
		for i in range(0, int(self.n_seq/2)-1):
			r1 = random.randint(0, len(self.res_to_design)-1)
			r2 = random.randint(0, len(self.d_all[self.allowed_mut[r1]]))

			t_seq = list(self.sequences[i][2])
			t_seq[r1] = self.d_all[self.allowed_mut[r1]][r2]
			while t_seq in seq_l:
				r1 = random.randint(0, len(self.res_to_design)-1)
				r2 = random.randint(0, len(self.d_all[self.allowed_mut[r1]]))
				t_seq = list(self.sequences[i+int(self.n_seq/2)][2])
				t_seq[r1] = self.d_all[self.allowed_mut[r1]][r2]

			pose_A = Pose()
			pose_B = Pose()
			self.sequences[i+int(self.n_seq/2)] = [pose_A, pose_B, t_seq, 0.00, 0.00, 0.00]

			seq_l = []
			for s in self.sequences:
				seq_l.append(s[2])
                
	def print_seqs(self, i, name):
		f = open('msd'+name+'_' + str(i) + '_out.txt', 'w')
		for s in self.sequences:
			f.write(str(s[2]).replace('[', '|').replace(']', '|')+str(s[3])+'|'+str(s[4])+'|'+str(s[5])+'\n')
		f.close()     

	def dump_best(self):
		self.sequences[0][0].dump_pdb("best_sequence_A.pdb")
		self.sequences[0][1].dump_pdb("best_sequence_B.pdb")

APP_MSD = MSD()

#number of generations to run
generations = 1000

for i in range(0, generations):
	print( i )
	APP_MSD.scoring()
	APP_MSD.print_seqs(i, 'test')
	APP_MSD.propogate()
	APP_MSD.dump_best()
