# Supplementary material for: Accurate de novo design of membrane-traversing macrocycles
Source: Cell. 2022 Sep 15;185(19):3520–3532.e26. doi: 10.1016/j.cell.2022.07.019 (PMC9490236; doi:10.1016/j.cell.2022.07.019)
Supplement: Data S5. Example design scripts, related to STAR Methods [file mmc9.zip › Supplemental_Data_File_5_design_scripts/multistate_design_scripts_and_example/JC_9_99_1/JC_9_99_1_cis.pdb]

HEADER                                            16-JAN-20   XXXX              
EXPDTA    THEORETICAL MODEL                                                     
REMARK 220                                                                      
REMARK 220 EXPERIMENTAL DETAILS                                                 
REMARK 220  EXPERIMENT TYPE                : THEORETICAL MODELLING              
REMARK 220  DATE OF DATA COLLECTION        : 16-JAN-20                          
REMARK 220                                                                      
REMARK 220 REMARK: MODEL GENERATED BY ROSETTA                                   
REMARK 220  VERSION 2020.02.post.dev+104.JacobOConnor.ncaacyclicmsd.c8          
LINK         N   PRO A   1                 C   VAL A   9                  1.33  
ATOM      1  N   PRO A   1      -1.601   6.620   4.082  1.00  0.00           N  
ATOM      2  CA  PRO A   1      -2.625   5.831   4.758  1.00  0.00           C  
ATOM      3  C   PRO A   1      -3.959   6.567   4.784  1.00  0.00           C  
ATOM      4  O   PRO A   1      -4.005   7.780   4.986  1.00  0.00           O  
ATOM      5  CB  PRO A   1      -2.050   5.654   6.167  1.00  0.00           C  
ATOM      6  CG  PRO A   1      -0.574   5.630   5.959  1.00  0.00           C  
ATOM      7  CD  PRO A   1      -0.330   6.658   4.886  1.00  0.00           C  
ATOM      8  HA  PRO A   1      -2.728   4.861   4.250  1.00  0.00           H  
ATOM      9 1HB  PRO A   1      -2.376   6.482   6.813  1.00  0.00           H  
ATOM     10 2HB  PRO A   1      -2.433   4.726   6.615  1.00  0.00           H  
ATOM     11 1HG  PRO A   1      -0.054   5.867   6.899  1.00  0.00           H  
ATOM     12 2HG  PRO A   1      -0.249   4.622   5.661  1.00  0.00           H  
ATOM     13 1HD  PRO A   1      -0.175   7.643   5.350  1.00  0.00           H  
ATOM     14 2HD  PRO A   1       0.548   6.367   4.291  1.00  0.00           H  
ATOM     15  N   DLE A   2      -5.042   5.825   4.578  1.00  0.00           N  
ATOM     16  CA  DLE A   2      -6.354   6.426   4.370  1.00  0.00           C  
ATOM     17  C   DLE A   2      -6.870   6.150   2.964  1.00  0.00           C  
ATOM     18  O   DLE A   2      -8.077   6.137   2.727  1.00  0.00           O  
ATOM     19  CB  DLE A   2      -7.352   5.888   5.403  1.00  0.00           C  
ATOM     20  CG  DLE A   2      -7.018   6.186   6.870  1.00  0.00           C  
ATOM     21  CD1 DLE A   2      -8.028   5.491   7.773  1.00  0.00           C  
ATOM     22  CD2 DLE A   2      -7.025   7.690   7.097  1.00  0.00           C  
ATOM     23  CN  DLE A   2      -4.916   4.382   4.559  1.00  0.00           C  
ATOM     24  HA  DLE A   2      -6.264   7.504   4.498  1.00  0.00           H  
ATOM     25 1HB  DLE A   2      -7.419   4.807   5.291  1.00  0.00           H  
ATOM     26 2HB  DLE A   2      -8.333   6.315   5.193  1.00  0.00           H  
ATOM     27  HG  DLE A   2      -6.031   5.788   7.106  1.00  0.00           H  
ATOM     28 1HD1 DLE A   2      -7.791   5.702   8.815  1.00  0.00           H  
ATOM     29 2HD1 DLE A   2      -7.988   4.415   7.603  1.00  0.00           H  
ATOM     30 3HD1 DLE A   2      -9.029   5.857   7.548  1.00  0.00           H  
ATOM     31 1HD2 DLE A   2      -6.787   7.902   8.140  1.00  0.00           H  
ATOM     32 2HD2 DLE A   2      -8.013   8.089   6.863  1.00  0.00           H  
ATOM     33 3HD2 DLE A   2      -6.282   8.159   6.453  1.00  0.00           H  
ATOM     34 1HN  DLE A   2      -5.875   3.893   4.682  1.00  0.00           H  
ATOM     35 2HN  DLE A   2      -4.264   4.061   5.359  1.00  0.00           H  
ATOM     36 3HN  DLE A   2      -4.485   4.083   3.613  1.00  0.00           H  
ATOM     37  N   DLE A   3      -5.947   5.930   2.033  1.00  0.00           N  
ATOM     38  CA  DLE A   3      -6.307   5.569   0.668  1.00  0.00           C  
ATOM     39  C   DLE A   3      -6.436   6.805  -0.213  1.00  0.00           C  
ATOM     40  O   DLE A   3      -5.545   7.108  -1.008  1.00  0.00           O  
ATOM     41  CB  DLE A   3      -5.259   4.618   0.077  1.00  0.00           C  
ATOM     42  CG  DLE A   3      -5.628   3.972  -1.265  1.00  0.00           C  
ATOM     43  CD1 DLE A   3      -6.952   3.232  -1.125  1.00  0.00           C  
ATOM     44  CD2 DLE A   3      -4.516   3.027  -1.696  1.00  0.00           C  
ATOM     45  H   DLE A   3      -4.971   6.015   2.279  1.00  0.00           H  
ATOM     46  HA  DLE A   3      -7.270   5.060   0.687  1.00  0.00           H  
ATOM     47 1HB  DLE A   3      -5.074   3.817   0.791  1.00  0.00           H  
ATOM     48 2HB  DLE A   3      -4.330   5.171  -0.066  1.00  0.00           H  
ATOM     49  HG  DLE A   3      -5.757   4.748  -2.020  1.00  0.00           H  
ATOM     50 1HD1 DLE A   3      -7.214   2.773  -2.079  1.00  0.00           H  
ATOM     51 2HD1 DLE A   3      -7.732   3.936  -0.835  1.00  0.00           H  
ATOM     52 3HD1 DLE A   3      -6.858   2.459  -0.364  1.00  0.00           H  
ATOM     53 1HD2 DLE A   3      -4.778   2.568  -2.650  1.00  0.00           H  
ATOM     54 2HD2 DLE A   3      -4.387   2.249  -0.942  1.00  0.00           H  
ATOM     55 3HD2 DLE A   3      -3.586   3.584  -1.805  1.00  0.00           H  
ATOM     56  N   PHE A   4      -7.549   7.516  -0.068  1.00  0.00           N  
ATOM     57  CA  PHE A   4      -7.750   8.776  -0.773  1.00  0.00           C  
ATOM     58  C   PHE A   4      -8.341   9.835   0.149  1.00  0.00           C  
ATOM     59  O   PHE A   4      -9.533  10.136   0.082  1.00  0.00           O  
ATOM     60  CB  PHE A   4      -8.669   8.573  -1.979  1.00  0.00           C  
ATOM     61  CG  PHE A   4      -8.177   7.536  -2.948  1.00  0.00           C  
ATOM     62  CD1 PHE A   4      -8.649   6.233  -2.891  1.00  0.00           C  
ATOM     63  CD2 PHE A   4      -7.241   7.860  -3.918  1.00  0.00           C  
ATOM     64  CE1 PHE A   4      -8.197   5.278  -3.782  1.00  0.00           C  
ATOM     65  CE2 PHE A   4      -6.788   6.908  -4.810  1.00  0.00           C  
ATOM     66  CZ  PHE A   4      -7.267   5.615  -4.741  1.00  0.00           C  
ATOM     67  H   PHE A   4      -8.274   7.174   0.547  1.00  0.00           H  
ATOM     68  HA  PHE A   4      -6.782   9.133  -1.128  1.00  0.00           H  
ATOM     69 1HB  PHE A   4      -9.659   8.275  -1.636  1.00  0.00           H  
ATOM     70 2HB  PHE A   4      -8.778   9.515  -2.515  1.00  0.00           H  
ATOM     71  HD1 PHE A   4      -9.386   5.967  -2.132  1.00  0.00           H  
ATOM     72  HD2 PHE A   4      -6.862   8.882  -3.972  1.00  0.00           H  
ATOM     73  HE1 PHE A   4      -8.576   4.258  -3.725  1.00  0.00           H  
ATOM     74  HE2 PHE A   4      -6.052   7.177  -5.568  1.00  0.00           H  
ATOM     75  HZ  PHE A   4      -6.909   4.863  -5.443  1.00  0.00           H  
ATOM     76  N   DPR A   5      -7.501  10.397   1.011  1.00  0.00           N  
ATOM     77  CA  DPR A   5      -6.109   9.973   1.112  1.00  0.00           C  
ATOM     78  C   DPR A   5      -5.277  10.540  -0.031  1.00  0.00           C  
ATOM     79  O   DPR A   5      -5.768  11.330  -0.837  1.00  0.00           O  
ATOM     80  CB  DPR A   5      -5.672  10.543   2.465  1.00  0.00           C  
ATOM     81  CG  DPR A   5      -6.490  11.779   2.623  1.00  0.00           C  
ATOM     82  CD  DPR A   5      -7.833  11.415   2.048  1.00  0.00           C  
ATOM     83  HA  DPR A   5      -6.065   8.874   1.115  1.00  0.00           H  
ATOM     84 1HB  DPR A   5      -4.591  10.745   2.458  1.00  0.00           H  
ATOM     85 2HB  DPR A   5      -5.856   9.806   3.261  1.00  0.00           H  
ATOM     86 1HG  DPR A   5      -6.016  12.618   2.093  1.00  0.00           H  
ATOM     87 2HG  DPR A   5      -6.547  12.065   3.684  1.00  0.00           H  
ATOM     88 1HD  DPR A   5      -8.294  12.307   1.598  1.00  0.00           H  
ATOM     89 2HD  DPR A   5      -8.474  11.007   2.843  1.00  0.00           H  
ATOM     90  N   PHE A   6      -4.014  10.132  -0.095  1.00  0.00           N  
ATOM     91  CA  PHE A   6      -3.123  10.562  -1.166  1.00  0.00           C  
ATOM     92  C   PHE A   6      -2.291   9.400  -1.691  1.00  0.00           C  
ATOM     93  O   PHE A   6      -1.061   9.438  -1.655  1.00  0.00           O  
ATOM     94  CB  PHE A   6      -2.198  11.678  -0.677  1.00  0.00           C  
ATOM     95  CG  PHE A   6      -2.924  12.844  -0.069  1.00  0.00           C  
ATOM     96  CD1 PHE A   6      -2.886  13.066   1.300  1.00  0.00           C  
ATOM     97  CD2 PHE A   6      -3.647  13.721  -0.863  1.00  0.00           C  
ATOM     98  CE1 PHE A   6      -3.554  14.139   1.860  1.00  0.00           C  
ATOM     99  CE2 PHE A   6      -4.314  14.794  -0.306  1.00  0.00           C  
ATOM    100  CZ  PHE A   6      -4.268  15.003   1.058  1.00  0.00           C  
ATOM    101  H   PHE A   6      -3.661   9.508   0.617  1.00  0.00           H  
ATOM    102  HA  PHE A   6      -3.730  10.947  -1.987  1.00  0.00           H  
ATOM    103 1HB  PHE A   6      -1.511  11.280   0.068  1.00  0.00           H  
ATOM    104 2HB  PHE A   6      -1.600  12.047  -1.509  1.00  0.00           H  
ATOM    105  HD1 PHE A   6      -2.321  12.383   1.935  1.00  0.00           H  
ATOM    106  HD2 PHE A   6      -3.684  13.556  -1.941  1.00  0.00           H  
ATOM    107  HE1 PHE A   6      -3.516  14.301   2.937  1.00  0.00           H  
ATOM    108  HE2 PHE A   6      -4.878  15.477  -0.942  1.00  0.00           H  
ATOM    109  HZ  PHE A   6      -4.795  15.848   1.499  1.00  0.00           H  
ATOM    110  N   DLE A   7      -2.969   8.366  -2.179  1.00  0.00           N  
ATOM    111  CA  DLE A   7      -2.307   7.294  -2.913  1.00  0.00           C  
ATOM    112  C   DLE A   7      -1.492   6.409  -1.979  1.00  0.00           C  
ATOM    113  O   DLE A   7      -1.950   5.347  -1.557  1.00  0.00           O  
ATOM    114  CB  DLE A   7      -3.344   6.443  -3.658  1.00  0.00           C  
ATOM    115  CG  DLE A   7      -2.781   5.278  -4.481  1.00  0.00           C  
ATOM    116  CD1 DLE A   7      -1.818   5.815  -5.531  1.00  0.00           C  
ATOM    117  CD2 DLE A   7      -3.926   4.514  -5.129  1.00  0.00           C  
ATOM    118  H   DLE A   7      -3.968   8.323  -2.038  1.00  0.00           H  
ATOM    119  HA  DLE A   7      -1.631   7.740  -3.642  1.00  0.00           H  
ATOM    120 1HB  DLE A   7      -3.901   7.089  -4.335  1.00  0.00           H  
ATOM    121 2HB  DLE A   7      -4.041   6.029  -2.930  1.00  0.00           H  
ATOM    122  HG  DLE A   7      -2.222   4.608  -3.827  1.00  0.00           H  
ATOM    123 1HD1 DLE A   7      -1.418   4.987  -6.115  1.00  0.00           H  
ATOM    124 2HD1 DLE A   7      -0.999   6.340  -5.039  1.00  0.00           H  
ATOM    125 3HD1 DLE A   7      -2.346   6.503  -6.190  1.00  0.00           H  
ATOM    126 1HD2 DLE A   7      -3.526   3.685  -5.713  1.00  0.00           H  
ATOM    127 2HD2 DLE A   7      -4.485   5.183  -5.783  1.00  0.00           H  
ATOM    128 3HD2 DLE A   7      -4.589   4.126  -4.355  1.00  0.00           H  
ATOM    129  N   LEU A   8      -0.280   6.852  -1.660  1.00  0.00           N  
ATOM    130  CA  LEU A   8       0.603   6.101  -0.776  1.00  0.00           C  
ATOM    131  C   LEU A   8       0.300   6.396   0.687  1.00  0.00           C  
ATOM    132  O   LEU A   8       0.648   5.616   1.573  1.00  0.00           O  
ATOM    133  CB  LEU A   8       2.068   6.438  -1.080  1.00  0.00           C  
ATOM    134  CG  LEU A   8       2.556   6.075  -2.488  1.00  0.00           C  
ATOM    135  CD1 LEU A   8       3.995   6.541  -2.663  1.00  0.00           C  
ATOM    136  CD2 LEU A   8       2.440   4.572  -2.694  1.00  0.00           C  
ATOM    137  H   LEU A   8       0.036   7.733  -2.039  1.00  0.00           H  
ATOM    138  HA  LEU A   8       0.445   5.037  -0.951  1.00  0.00           H  
ATOM    139 1HB  LEU A   8       2.213   7.509  -0.945  1.00  0.00           H  
ATOM    140 2HB  LEU A   8       2.701   5.914  -0.364  1.00  0.00           H  
ATOM    141  HG  LEU A   8       1.946   6.591  -3.229  1.00  0.00           H  
ATOM    142 1HD1 LEU A   8       4.342   6.283  -3.664  1.00  0.00           H  
ATOM    143 2HD1 LEU A   8       4.046   7.622  -2.530  1.00  0.00           H  
ATOM    144 3HD1 LEU A   8       4.628   6.053  -1.923  1.00  0.00           H  
ATOM    145 1HD2 LEU A   8       2.786   4.313  -3.695  1.00  0.00           H  
ATOM    146 2HD2 LEU A   8       3.051   4.055  -1.954  1.00  0.00           H  
ATOM    147 3HD2 LEU A   8       1.399   4.268  -2.580  1.00  0.00           H  
ATOM    148  N   VAL A   9      -0.350   7.528   0.935  1.00  0.00           N  
ATOM    149  CA  VAL A   9      -0.655   7.955   2.295  1.00  0.00           C  
ATOM    150  C   VAL A   9      -1.807   7.148   2.880  1.00  0.00           C  
ATOM    151  O   VAL A   9      -2.859   7.007   2.257  1.00  0.00           O  
ATOM    152  CB  VAL A   9      -1.018   9.452   2.317  1.00  0.00           C  
ATOM    153  CG1 VAL A   9      -1.492   9.865   3.702  1.00  0.00           C  
ATOM    154  CG2 VAL A   9       0.182  10.282   1.887  1.00  0.00           C  
ATOM    155  H   VAL A   9      -0.641   8.108   0.160  1.00  0.00           H  
ATOM    156  HA  VAL A   9       0.230   7.800   2.913  1.00  0.00           H  
ATOM    157  HB  VAL A   9      -1.846   9.625   1.629  1.00  0.00           H  
ATOM    158 1HG1 VAL A   9      -1.745  10.926   3.699  1.00  0.00           H  
ATOM    159 2HG1 VAL A   9      -2.373   9.283   3.973  1.00  0.00           H  
ATOM    160 3HG1 VAL A   9      -0.699   9.684   4.427  1.00  0.00           H  
ATOM    161 1HG2 VAL A   9      -0.082  11.339   1.904  1.00  0.00           H  
ATOM    162 2HG2 VAL A   9       1.012  10.103   2.572  1.00  0.00           H  
ATOM    163 3HG2 VAL A   9       0.478   9.998   0.877  1.00  0.00           H  
TER                                                                             
CONECT    3   15                                                                
CONECT   15    3   16   23                                                      
CONECT   16   15   17   19   24                                                 
CONECT   17   16   18   37                                                      
CONECT   18   17                                                                
CONECT   19   16   20   25   26                                                 
CONECT   20   19   21   22   27                                                 
CONECT   21   20   28   29   30                                                 
CONECT   22   20   31   32   33                                                 
CONECT   23   15   34   35   36                                                 
CONECT   24   16                                                                
CONECT   25   19                                                                
CONECT   26   19                                                                
CONECT   27   20                                                                
CONECT   28   21                                                                
CONECT   29   21                                                                
CONECT   30   21                                                                
CONECT   31   22                                                                
CONECT   32   22                                                                
CONECT   33   22                                                                
CONECT   34   23                                                                
CONECT   35   23                                                                
CONECT   36   23                                                                
CONECT   37   17   38   45                                                      
CONECT   38   37   39   41   46                                                 
CONECT   39   38   40   56                                                      
CONECT   40   39                                                                
CONECT   41   38   42   47   48                                                 
CONECT   42   41   43   44   49                                                 
CONECT   43   42   50   51   52                                                 
CONECT   44   42   53   54   55                                                 
CONECT   45   37                                                                
CONECT   46   38                                                                
CONECT   47   41                                                                
CONECT   48   41                                                                
CONECT   49   42                                                                
CONECT   50   43                                                                
CONECT   51   43                                                                
CONECT   52   43                                                                
CONECT   53   44                                                                
CONECT   54   44                                                                
CONECT   55   44                                                                
CONECT   56   39                                                                
CONECT   58   76                                                                
CONECT   76   58   77   82                                                      
CONECT   77   76   78   80   83                                                 
CONECT   78   77   79   90                                                      
CONECT   79   78                                                                
CONECT   80   77   81   84   85                                                 
CONECT   81   80   82   86   87                                                 
CONECT   82   76   81   88   89                                                 
CONECT   83   77                                                                
CONECT   84   80                                                                
CONECT   85   80                                                                
CONECT   86   81                                                                
CONECT   87   81                                                                
CONECT   88   82                                                                
CONECT   89   82                                                                
CONECT   90   78                                                                
CONECT   92  110                                                                
CONECT  110   92  111  118                                                      
CONECT  111  110  112  114  119                                                 
CONECT  112  111  113  129                                                      
CONECT  113  112                                                                
CONECT  114  111  115  120  121                                                 
CONECT  115  114  116  117  122                                                 
CONECT  116  115  123  124  125                                                 
CONECT  117  115  126  127  128                                                 
CONECT  118  110                                                                
CONECT  119  111                                                                
CONECT  120  114                                                                
CONECT  121  114                                                                
CONECT  122  115                                                                
CONECT  123  116                                                                
CONECT  124  116                                                                
CONECT  125  116                                                                
CONECT  126  117                                                                
CONECT  127  117                                                                
CONECT  128  117                                                                
CONECT  129  112                                                                
CIS_PEPTIDE_BOND_COUNT 1
HBOND_COUNT 5
RMSD 0.403
score -3.885
silent_score -3.885
