# Supplementary material for: Accurate de novo design of membrane-traversing macrocycles
Source: Cell. 2022 Sep 15;185(19):3520–3532.e26. doi: 10.1016/j.cell.2022.07.019 (PMC9490236; doi:10.1016/j.cell.2022.07.019)
Supplement: Data S5. Example design scripts, related to STAR Methods [file mmc9.zip › Supplemental_Data_File_5_design_scripts/multistate_design_scripts_and_example/JC_9_99_1/best_sequence_B.pdb]

HEADER                                            05-MAR-20   XXXX              
EXPDTA    THEORETICAL MODEL                                                     
REMARK 220                                                                      
REMARK 220 EXPERIMENTAL DETAILS                                                 
REMARK 220  EXPERIMENT TYPE                : THEORETICAL MODELLING              
REMARK 220  DATE OF DATA COLLECTION        : 05-MAR-20                          
REMARK 220                                                                      
REMARK 220 REMARK: MODEL GENERATED BY ROSETTA                                   
REMARK 220  VERSION 2019.24.post.dev+20.HEAD.f86ec6374a0                        
LINK         N   PRO A   1                 C   VAL A   9                  1.33  
ATOM      1  N   PRO A   1       2.199  -0.491   3.377  1.00  0.00           N  
ATOM      2  CA  PRO A   1       1.175  -1.280   4.053  1.00  0.00           C  
ATOM      3  C   PRO A   1      -0.159  -0.544   4.079  1.00  0.00           C  
ATOM      4  O   PRO A   1      -0.206   0.670   4.281  1.00  0.00           O  
ATOM      5  CB  PRO A   1       1.750  -1.457   5.462  1.00  0.00           C  
ATOM      6  CG  PRO A   1       3.226  -1.463   5.256  1.00  0.00           C  
ATOM      7  CD  PRO A   1       3.459  -0.439   4.177  1.00  0.00           C  
ATOM      8  HA  PRO A   1       1.072  -2.250   3.545  1.00  0.00           H  
ATOM      9 1HB  PRO A   1       1.413  -0.635   6.112  1.00  0.00           H  
ATOM     10 2HB  PRO A   1       1.377  -2.391   5.906  1.00  0.00           H  
ATOM     11 1HG  PRO A   1       3.742  -1.213   6.195  1.00  0.00           H  
ATOM     12 2HG  PRO A   1       3.565  -2.469   4.965  1.00  0.00           H  
ATOM     13 1HD  PRO A   1       3.598   0.551   4.635  1.00  0.00           H  
ATOM     14 2HD  PRO A   1       4.342  -0.722   3.587  1.00  0.00           H  
ATOM     15  N   DPH A   2      -1.242  -1.286   3.873  1.00  0.00           N  
ATOM     16  CA  DPH A   2      -2.554  -0.685   3.665  1.00  0.00           C  
ATOM     17  C   DPH A   2      -3.070  -0.961   2.259  1.00  0.00           C  
ATOM     18  O   DPH A   2      -4.277  -0.974   2.022  1.00  0.00           O  
ATOM     19  CB  DPH A   2      -3.554  -1.215   4.694  1.00  0.00           C  
ATOM     20  CG  DPH A   2      -3.243  -0.809   6.106  1.00  0.00           C  
ATOM     21  CD1 DPH A   2      -2.558   0.367   6.370  1.00  0.00           C  
ATOM     22  CD2 DPH A   2      -3.637  -1.602   7.174  1.00  0.00           C  
ATOM     23  CE1 DPH A   2      -2.271   0.741   7.670  1.00  0.00           C  
ATOM     24  CE2 DPH A   2      -3.351  -1.231   8.473  1.00  0.00           C  
ATOM     25  CZ  DPH A   2      -2.668  -0.057   8.721  1.00  0.00           C  
ATOM     26  CN  DPH A   2      -1.116  -2.729   3.854  1.00  0.00           C  
ATOM     27  HA  DPH A   2      -2.464   0.393   3.793  1.00  0.00           H  
ATOM     28 1HB  DPH A   2      -3.578  -2.303   4.650  1.00  0.00           H  
ATOM     29 2HB  DPH A   2      -4.553  -0.856   4.449  1.00  0.00           H  
ATOM     30  HD1 DPH A   2      -2.243   0.998   5.539  1.00  0.00           H  
ATOM     31  HD2 DPH A   2      -4.177  -2.529   6.978  1.00  0.00           H  
ATOM     32  HE1 DPH A   2      -1.732   1.668   7.863  1.00  0.00           H  
ATOM     33  HE2 DPH A   2      -3.665  -1.864   9.304  1.00  0.00           H  
ATOM     34  HZ  DPH A   2      -2.443   0.237   9.745  1.00  0.00           H  
ATOM     35 1HN  DPH A   2      -2.068  -3.217   4.023  1.00  0.00           H  
ATOM     36 2HN  DPH A   2      -0.428  -3.046   4.625  1.00  0.00           H  
ATOM     37 3HN  DPH A   2      -0.729  -3.031   2.890  1.00  0.00           H  
ATOM     38  N   DLE A   3      -2.147  -1.181   1.328  1.00  0.00           N  
ATOM     39  CA  DLE A   3      -2.507  -1.542  -0.037  1.00  0.00           C  
ATOM     40  C   DLE A   3      -2.636  -0.306  -0.918  1.00  0.00           C  
ATOM     41  O   DLE A   3      -1.745  -0.003  -1.713  1.00  0.00           O  
ATOM     42  CB  DLE A   3      -1.458  -2.491  -0.628  1.00  0.00           C  
ATOM     43  CG  DLE A   3      -1.843  -3.170  -1.949  1.00  0.00           C  
ATOM     44  CD1 DLE A   3      -3.146  -3.936  -1.765  1.00  0.00           C  
ATOM     45  CD2 DLE A   3      -0.721  -4.098  -2.389  1.00  0.00           C  
ATOM     46  H   DLE A   3      -1.171  -1.096   1.574  1.00  0.00           H  
ATOM     47  HA  DLE A   3      -3.470  -2.051  -0.018  1.00  0.00           H  
ATOM     48 1HB  DLE A   3      -1.250  -3.275   0.099  1.00  0.00           H  
ATOM     49 2HB  DLE A   3      -0.539  -1.931  -0.799  1.00  0.00           H  
ATOM     50  HG  DLE A   3      -2.007  -2.410  -2.714  1.00  0.00           H  
ATOM     51 1HD1 DLE A   3      -3.420  -4.417  -2.704  1.00  0.00           H  
ATOM     52 2HD1 DLE A   3      -3.936  -3.245  -1.469  1.00  0.00           H  
ATOM     53 3HD1 DLE A   3      -3.018  -4.693  -0.993  1.00  0.00           H  
ATOM     54 1HD2 DLE A   3      -0.995  -4.580  -3.329  1.00  0.00           H  
ATOM     55 2HD2 DLE A   3      -0.557  -4.859  -1.626  1.00  0.00           H  
ATOM     56 3HD2 DLE A   3       0.194  -3.522  -2.530  1.00  0.00           H  
ATOM     57  N   PHE A   4      -3.749   0.405  -0.773  1.00  0.00           N  
ATOM     58  CA  PHE A   4      -3.950   1.665  -1.478  1.00  0.00           C  
ATOM     59  C   PHE A   4      -4.541   2.724  -0.556  1.00  0.00           C  
ATOM     60  O   PHE A   4      -5.733   3.025  -0.623  1.00  0.00           O  
ATOM     61  CB  PHE A   4      -4.869   1.462  -2.684  1.00  0.00           C  
ATOM     62  CG  PHE A   4      -4.381   0.418  -3.648  1.00  0.00           C  
ATOM     63  CD1 PHE A   4      -4.838  -0.889  -3.566  1.00  0.00           C  
ATOM     64  CD2 PHE A   4      -3.464   0.740  -4.637  1.00  0.00           C  
ATOM     65  CE1 PHE A   4      -4.391  -1.851  -4.452  1.00  0.00           C  
ATOM     66  CE2 PHE A   4      -3.016  -0.219  -5.525  1.00  0.00           C  
ATOM     67  CZ  PHE A   4      -3.480  -1.516  -5.431  1.00  0.00           C  
ATOM     68  H   PHE A   4      -4.474   0.063  -0.158  1.00  0.00           H  
ATOM     69  HA  PHE A   4      -2.982   2.022  -1.833  1.00  0.00           H  
ATOM     70 1HB  PHE A   4      -5.861   1.171  -2.341  1.00  0.00           H  
ATOM     71 2HB  PHE A   4      -4.972   2.402  -3.225  1.00  0.00           H  
ATOM     72  HD1 PHE A   4      -5.560  -1.154  -2.793  1.00  0.00           H  
ATOM     73  HD2 PHE A   4      -3.097   1.764  -4.710  1.00  0.00           H  
ATOM     74  HE1 PHE A   4      -4.758  -2.874  -4.377  1.00  0.00           H  
ATOM     75  HE2 PHE A   4      -2.295   0.047  -6.298  1.00  0.00           H  
ATOM     76  HZ  PHE A   4      -3.125  -2.273  -6.129  1.00  0.00           H  
ATOM     77  N   DPR A   5      -3.701   3.286   0.306  1.00  0.00           N  
ATOM     78  CA  DPR A   5      -2.309   2.862   0.407  1.00  0.00           C  
ATOM     79  C   DPR A   5      -1.477   3.429  -0.736  1.00  0.00           C  
ATOM     80  O   DPR A   5      -1.968   4.219  -1.542  1.00  0.00           O  
ATOM     81  CB  DPR A   5      -1.872   3.432   1.760  1.00  0.00           C  
ATOM     82  CG  DPR A   5      -2.696   4.664   1.922  1.00  0.00           C  
ATOM     83  CD  DPR A   5      -4.040   4.292   1.356  1.00  0.00           C  
ATOM     84  HA  DPR A   5      -2.265   1.763   0.410  1.00  0.00           H  
ATOM     85 1HB  DPR A   5      -0.792   3.639   1.750  1.00  0.00           H  
ATOM     86 2HB  DPR A   5      -2.050   2.693   2.555  1.00  0.00           H  
ATOM     87 1HG  DPR A   5      -2.230   5.505   1.388  1.00  0.00           H  
ATOM     88 2HG  DPR A   5      -2.747   4.950   2.983  1.00  0.00           H  
ATOM     89 1HD  DPR A   5      -4.517   5.184   0.924  1.00  0.00           H  
ATOM     90 2HD  DPR A   5      -4.668   3.864   2.151  1.00  0.00           H  
ATOM     91  N   ALA A   6      -0.214   3.021  -0.800  1.00  0.00           N  
ATOM     92  CA  ALA A   6       0.677   3.451  -1.871  1.00  0.00           C  
ATOM     93  C   ALA A   6       1.509   2.289  -2.396  1.00  0.00           C  
ATOM     94  O   ALA A   6       2.739   2.327  -2.360  1.00  0.00           O  
ATOM     95  CB  ALA A   6       1.583   4.574  -1.388  1.00  0.00           C  
ATOM     96  H   ALA A   6       0.139   2.397  -0.088  1.00  0.00           H  
ATOM     97  HA  ALA A   6       0.070   3.836  -2.692  1.00  0.00           H  
ATOM     98 1HB  ALA A   6       2.242   4.884  -2.198  1.00  0.00           H  
ATOM     99 2HB  ALA A   6       0.975   5.422  -1.070  1.00  0.00           H  
ATOM    100 3HB  ALA A   6       2.181   4.223  -0.548  1.00  0.00           H  
ATOM    101  N   DLE A   7       0.831   1.255  -2.884  1.00  0.00           N  
ATOM    102  CA  DLE A   7       1.493   0.183  -3.618  1.00  0.00           C  
ATOM    103  C   DLE A   7       2.308  -0.702  -2.684  1.00  0.00           C  
ATOM    104  O   DLE A   7       1.850  -1.764  -2.262  1.00  0.00           O  
ATOM    105  CB  DLE A   7       0.457  -0.667  -4.364  1.00  0.00           C  
ATOM    106  CG  DLE A   7       1.024  -1.801  -5.226  1.00  0.00           C  
ATOM    107  CD1 DLE A   7       1.985  -1.224  -6.257  1.00  0.00           C  
ATOM    108  CD2 DLE A   7      -0.118  -2.547  -5.900  1.00  0.00           C  
ATOM    109  H   DLE A   7      -0.168   1.212  -2.743  1.00  0.00           H  
ATOM    110  HA  DLE A   7       2.169   0.629  -4.347  1.00  0.00           H  
ATOM    111 1HB  DLE A   7      -0.124  -0.015  -5.014  1.00  0.00           H  
ATOM    112 2HB  DLE A   7      -0.218  -1.112  -3.633  1.00  0.00           H  
ATOM    113  HG  DLE A   7       1.586  -2.491  -4.596  1.00  0.00           H  
ATOM    114 1HD1 DLE A   7       2.388  -2.031  -6.870  1.00  0.00           H  
ATOM    115 2HD1 DLE A   7       2.802  -0.714  -5.748  1.00  0.00           H  
ATOM    116 3HD1 DLE A   7       1.454  -0.517  -6.893  1.00  0.00           H  
ATOM    117 1HD2 DLE A   7       0.285  -3.354  -6.513  1.00  0.00           H  
ATOM    118 2HD2 DLE A   7      -0.680  -1.858  -6.531  1.00  0.00           H  
ATOM    119 3HD2 DLE A   7      -0.779  -2.964  -5.140  1.00  0.00           H  
ATOM    120  N   LEU A   8       3.520  -0.259  -2.365  1.00  0.00           N  
ATOM    121  CA  LEU A   8       4.403  -1.010  -1.481  1.00  0.00           C  
ATOM    122  C   LEU A   8       4.100  -0.715  -0.018  1.00  0.00           C  
ATOM    123  O   LEU A   8       4.448  -1.495   0.868  1.00  0.00           O  
ATOM    124  CB  LEU A   8       5.868  -0.672  -1.784  1.00  0.00           C  
ATOM    125  CG  LEU A   8       6.357  -1.034  -3.192  1.00  0.00           C  
ATOM    126  CD1 LEU A   8       7.793  -0.560  -3.369  1.00  0.00           C  
ATOM    127  CD2 LEU A   8       6.248  -2.537  -3.397  1.00  0.00           C  
ATOM    128  H   LEU A   8       3.836   0.622  -2.744  1.00  0.00           H  
ATOM    129  HA  LEU A   8       4.245  -2.074  -1.656  1.00  0.00           H  
ATOM    130 1HB  LEU A   8       6.013   0.399  -1.648  1.00  0.00           H  
ATOM    131 2HB  LEU A   8       6.501  -1.197  -1.069  1.00  0.00           H  
ATOM    132  HG  LEU A   8       5.743  -0.521  -3.933  1.00  0.00           H  
ATOM    133 1HD1 LEU A   8       8.140  -0.817  -4.370  1.00  0.00           H  
ATOM    134 2HD1 LEU A   8       7.838   0.521  -3.237  1.00  0.00           H  
ATOM    135 3HD1 LEU A   8       8.429  -1.044  -2.630  1.00  0.00           H  
ATOM    136 1HD2 LEU A   8       6.594  -2.795  -4.398  1.00  0.00           H  
ATOM    137 2HD2 LEU A   8       6.862  -3.051  -2.657  1.00  0.00           H  
ATOM    138 3HD2 LEU A   8       5.209  -2.846  -3.282  1.00  0.00           H  
ATOM    139  N   VAL A   9       3.450   0.417   0.230  1.00  0.00           N  
ATOM    140  CA  VAL A   9       3.145   0.844   1.590  1.00  0.00           C  
ATOM    141  C   VAL A   9       1.993   0.037   2.175  1.00  0.00           C  
ATOM    142  O   VAL A   9       0.941  -0.103   1.551  1.00  0.00           O  
ATOM    143  CB  VAL A   9       2.783   2.341   1.612  1.00  0.00           C  
ATOM    144  CG1 VAL A   9       2.326   2.759   3.002  1.00  0.00           C  
ATOM    145  CG2 VAL A   9       3.978   3.170   1.165  1.00  0.00           C  
ATOM    146  H   VAL A   9       3.160   0.997  -0.544  1.00  0.00           H  
ATOM    147  HA  VAL A   9       4.030   0.689   2.208  1.00  0.00           H  
ATOM    148  HB  VAL A   9       1.946   2.513   0.934  1.00  0.00           H  
ATOM    149 1HG1 VAL A   9       2.074   3.820   2.998  1.00  0.00           H  
ATOM    150 2HG1 VAL A   9       1.449   2.179   3.286  1.00  0.00           H  
ATOM    151 3HG1 VAL A   9       3.129   2.580   3.717  1.00  0.00           H  
ATOM    152 1HG2 VAL A   9       3.714   4.227   1.182  1.00  0.00           H  
ATOM    153 2HG2 VAL A   9       4.815   2.993   1.839  1.00  0.00           H  
ATOM    154 3HG2 VAL A   9       4.261   2.883   0.152  1.00  0.00           H  
TER                                                                             
CONECT    3   15                                                                
CONECT   15    3   16   26                                                      
CONECT   16   15   17   19   27                                                 
CONECT   17   16   18   38                                                      
CONECT   18   17                                                                
CONECT   19   16   20   28   29                                                 
CONECT   20   19   21   22                                                      
CONECT   21   20   23   30                                                      
CONECT   22   20   24   31                                                      
CONECT   23   21   25   32                                                      
CONECT   24   22   25   33                                                      
CONECT   25   23   24   34                                                      
CONECT   26   15   35   36   37                                                 
CONECT   27   16                                                                
CONECT   28   19                                                                
CONECT   29   19                                                                
CONECT   30   21                                                                
CONECT   31   22                                                                
CONECT   32   23                                                                
CONECT   33   24                                                                
CONECT   34   25                                                                
CONECT   35   26                                                                
CONECT   36   26                                                                
CONECT   37   26                                                                
CONECT   38   17   39   46                                                      
CONECT   39   38   40   42   47                                                 
CONECT   40   39   41   57                                                      
CONECT   41   40                                                                
CONECT   42   39   43   48   49                                                 
CONECT   43   42   44   45   50                                                 
CONECT   44   43   51   52   53                                                 
CONECT   45   43   54   55   56                                                 
CONECT   46   38                                                                
CONECT   47   39                                                                
CONECT   48   42                                                                
CONECT   49   42                                                                
CONECT   50   43                                                                
CONECT   51   44                                                                
CONECT   52   44                                                                
CONECT   53   44                                                                
CONECT   54   45                                                                
CONECT   55   45                                                                
CONECT   56   45                                                                
CONECT   57   40                                                                
CONECT   59   77                                                                
CONECT   77   59   78   83                                                      
CONECT   78   77   79   81   84                                                 
CONECT   79   78   80   91                                                      
CONECT   80   79                                                                
CONECT   81   78   82   85   86                                                 
CONECT   82   81   83   87   88                                                 
CONECT   83   77   82   89   90                                                 
CONECT   84   78                                                                
CONECT   85   81                                                                
CONECT   86   81                                                                
CONECT   87   82                                                                
CONECT   88   82                                                                
CONECT   89   83                                                                
CONECT   90   83                                                                
CONECT   91   79                                                                
CONECT   93  101                                                                
CONECT  101   93  102  109                                                      
CONECT  102  101  103  105  110                                                 
CONECT  103  102  104  120                                                      
CONECT  104  103                                                                
CONECT  105  102  106  111  112                                                 
CONECT  106  105  107  108  113                                                 
CONECT  107  106  114  115  116                                                 
CONECT  108  106  117  118  119                                                 
CONECT  109  101                                                                
CONECT  110  102                                                                
CONECT  111  105                                                                
CONECT  112  105                                                                
CONECT  113  106                                                                
CONECT  114  107                                                                
CONECT  115  107                                                                
CONECT  116  107                                                                
CONECT  117  108                                                                
CONECT  118  108                                                                
CONECT  119  108                                                                
CONECT  120  103                                                                
# All scores below are weighted scores, not raw scores.
#BEGIN_POSE_ENERGIES_TABLE best_sequence_B.pdb
label fa_atr fa_rep fa_sol fa_intra_rep fa_intra_sol_xover4 lk_ball_wtd fa_elec pro_close hbond_sr_bb hbond_lr_bb hbond_bb_sc hbond_sc dslf_fa13 omega fa_dun p_aa_pp yhh_planarity ref rama_prepro total
weights 1 0.55 1 0.005 1 1 1 1.25 1 1 1 1 1.25 0.4 0.7 0.6 0.625 1 0.45 NA
pose -31.5345 10.0651 12.5214 0.18713 0.58618 -0.59698 -5.58378 0.14994 -2.33752 -1.27944 0 0 0 1.05427 4.00002 -3.09555 0 8.10194 2.31955 -5.44222
PRO_1 -2.77228 1.88632 0.85161 0.00286 0.06906 -0.02082 0.00369 0.0899 0 0 0 0 0 0.37693 0.13186 -1.04539 0 -1.64321 -0.19223 -2.26171
DPHE:N_Methylation_2 -2.66833 1.20071 0.55992 0.06701 -0.3728 -0.01317 -0.16432 0 0 0 0 0 0 0.0648 0.04374 -0.22102 0 1.21829 0.40012 0.11495
DLEU_3 -5.59448 0.76177 1.90871 0.02757 0.16954 -0.06696 -1.24656 0 0 0 0 0 0 0.09563 1.32883 -0.07637 0 1.66147 0.52585 -0.50501
PHE_4 -3.94894 2.04302 0.92283 0.0238 0.31049 -0.11969 -0.39926 0.00212 0 0 0 0 0 0.03626 1.43088 -0.3201 0 1.21829 -0.07836 1.12134
DPRO_5 -2.93345 2.21779 1.0528 0.00383 0.09979 -0.20298 0.0261 0.05771 0 0 0 0 0 0.01862 0.10663 -0.77363 0 -1.64321 -0.07089 -2.0409
ALA_6 -2.96037 0.40917 1.92802 0.0033 0 -0.04366 -1.56893 0 0 0 0 0 0 0.43725 0 -0.11183 0 1.32468 0.81843 0.23605
DLEU_7 -4.15573 0.3364 1.65874 0.02322 0.17974 0.00673 -0.4611 0 0 0 0 0 0 1e-05 0.85111 0.06632 0 1.66147 1.03682 1.20372
LEU_8 -1.95723 0.12532 1.3376 0.01744 0.08563 0.02838 -0.54447 0 0 0 0 0 0 0.02434 0.07543 -0.22247 0 1.66147 0.24459 0.87604
VAL_9 -4.54365 1.08455 2.3012 0.01812 0.04474 -0.16481 -1.22894 0.00022 0 0 0 0 0 0.00043 0.03154 -0.39105 0 2.64269 -0.36478 -0.56976
#END_POSE_ENERGIES_TABLE best_sequence_B.pdb
