# Supplementary material for: Accurate de novo design of membrane-traversing macrocycles
Source: Cell. 2022 Sep 15;185(19):3520–3532.e26. doi: 10.1016/j.cell.2022.07.019 (PMC9490236; doi:10.1016/j.cell.2022.07.019)
Supplement: Data S6. PDB files for experimental structures, related to STAR Methods [file mmc10.zip]

Archive with 148 entries (134 files):
- Supplemental_Data_file_6_experimental_structures/
- __MACOSX/._Supplemental_Data_file_6_experimental_structures
- Supplemental_Data_file_6_experimental_structures/NMR_structures/
- __MACOSX/Supplemental_Data_file_6_experimental_structures/._NMR_structures
- Supplemental_Data_file_6_experimental_structures/x_ray_structures/
- __MACOSX/Supplemental_Data_file_6_experimental_structures/._x_ray_structures
- Supplemental_Data_file_6_experimental_structures/.DS_Store
- __MACOSX/Supplemental_Data_file_6_experimental_structures/._.DS_Store
- Supplemental_Data_file_6_experimental_structures/NMR_structures/6b.D8.21-DMSO50-cc/
- __MACOSX/Supplemental_Data_file_6_experimental_structures/NMR_structures/._6b.D8.21-DMSO50-cc
- Supplemental_Data_file_6_experimental_structures/NMR_structures/1.D9.16-DMSO-tc/
- __MACOSX/Supplemental_Data_file_6_experimental_structures/NMR_structures/._1.D9.16-DMSO-tc
- Supplemental_Data_file_6_experimental_structures/NMR_structures/4a.D8.31-DMSO-cc/
- __MACOSX/Supplemental_Data_file_6_experimental_structures/NMR_structures/._4a.D8.31-DMSO-cc
- Supplemental_Data_file_6_experimental_structures/NMR_structures/5.D8.21-DMSO-tt/
- __MACOSX/Supplemental_Data_file_6_experimental_structures/NMR_structures/._5.D8.21-DMSO-tt
- Supplemental_Data_file_6_experimental_structures/NMR_structures/2a.D9.16-CDCl3-tt/
- __MACOSX/Supplemental_Data_file_6_experimental_structures/NMR_structures/._2a.D9.16-CDCl3-tt
- Supplemental_Data_file_6_experimental_structures/NMR_structures/2b.D9.16-CDCl3-tc/
- __MACOSX/Supplemental_Data_file_6_experimental_structures/NMR_structures/._2b.D9.16-CDCl3-tc
- Supplemental_Data_file_6_experimental_structures/NMR_structures/6a.D8.21-DMSO50-tt/
- __MACOSX/Supplemental_Data_file_6_experimental_structures/NMR_structures/._6a.D8.21-DMSO50-tt
- Supplemental_Data_file_6_experimental_structures/NMR_structures/7b.8.21-CDCl3-tc/
- __MACOSX/Supplemental_Data_file_6_experimental_structures/NMR_structures/._7b.8.21-CDCl3-tc
- Supplemental_Data_file_6_experimental_structures/NMR_structures/7a.8.21-CDCl3-tt/
- __MACOSX/Supplemental_Data_file_6_experimental_structures/NMR_structures/._7a.8.21-CDCl3-tt
- Supplemental_Data_file_6_experimental_structures/NMR_structures/3.D8.31-CDCl3-cc/
- __MACOSX/Supplemental_Data_file_6_experimental_structures/NMR_structures/._3.D8.31-CDCl3-cc
- Supplemental_Data_file_6_experimental_structures/NMR_structures/4b.D8.31-DMSO-ct/
- __MACOSX/Supplemental_Data_file_6_experimental_structures/NMR_structures/._4b.D8.31-DMSO-ct
- Supplemental_Data_file_6_experimental_structures/x_ray_structures/D11.25_xtal.pdb
- __MACOSX/Supplemental_Data_file_6_experimental_structures/x_ray_structures/._D11.25_xtal.pdb
- Supplemental_Data_file_6_experimental_structures/x_ray_structures/D11.4_xtal.pdb
- __MACOSX/Supplemental_Data_file_6_experimental_structures/x_ray_structures/._D11.4_xtal.pdb
- Supplemental_Data_file_6_experimental_structures/x_ray_structures/D11.3_xtal.pdb
- __MACOSX/Supplemental_Data_file_6_experimental_structures/x_ray_structures/._D11.3_xtal.pdb
- Supplemental_Data_file_6_experimental_structures/x_ray_structures/D11.1_xtal.pdb
- __MACOSX/Supplemental_Data_file_6_experimental_structures/x_ray_structures/._D11.1_xtal.pdb
- Supplemental_Data_file_6_experimental_structures/x_ray_structures/D10.65_xtal.pdb
- __MACOSX/Supplemental_Data_file_6_experimental_structures/x_ray_structures/._D10.65_xtal.pdb
- Supplemental_Data_file_6_experimental_structures/x_ray_structures/D10.31_xtal.pdb
- __MACOSX/Supplemental_Data_file_6_experimental_structures/x_ray_structures/._D10.31_xtal.pdb
- Supplemental_Data_file_6_experimental_structures/x_ray_structures/D10.23_xtal.pdb
- __MACOSX/Supplemental_Data_file_6_experimental_structures/x_ray_structures/._D10.23_xtal.pdb
- Supplemental_Data_file_6_experimental_structures/x_ray_structures/D10.22_xtal.pdb
- __MACOSX/Supplemental_Data_file_6_experimental_structures/x_ray_structures/._D10.22_xtal.pdb
- Supplemental_Data_file_6_experimental_structures/x_ray_structures/D10.21_xtal.pdb
- __MACOSX/Supplemental_Data_file_6_experimental_structures/x_ray_structures/._D10.21_xtal.pdb
- Supplemental_Data_file_6_experimental_structures/x_ray_structures/D10.1_xtal.pdb
- __MACOSX/Supplemental_Data_file_6_experimental_structures/x_ray_structures/._D10.1_xtal.pdb
- Supplemental_Data_file_6_experimental_structures/x_ray_structures/D9.30_xtal.pdb
- __MACOSX/Supplemental_Data_file_6_experimental_structures/x_ray_structures/._D9.30_xtal.pdb
- Supplemental_Data_file_6_experimental_structures/x_ray_structures/D9.29_xtal.pdb
- __MACOSX/Supplemental_Data_file_6_experimental_structures/x_ray_structures/._D9.29_xtal.pdb
- Supplemental_Data_file_6_experimental_structures/x_ray_structures/D9.16_xtal.pdb
- __MACOSX/Supplemental_Data_file_6_experimental_structures/x_ray_structures/._D9.16_xtal.pdb
- Supplemental_Data_file_6_experimental_structures/x_ray_structures/D9.8_xtal.pdb
- __MACOSX/Supplemental_Data_file_6_experimental_structures/x_ray_structures/._D9.8_xtal.pdb
- Supplemental_Data_file_6_experimental_structures/x_ray_structures/D9.1_xtal.pdb
- __MACOSX/Supplemental_Data_file_6_experimental_structures/x_ray_structures/._D9.1_xtal.pdb
- Supplemental_Data_file_6_experimental_structures/x_ray_structures/D8.19_xtal.pdb
- __MACOSX/Supplemental_Data_file_6_experimental_structures/x_ray_structures/._D8.19_xtal.pdb
- Supplemental_Data_file_6_experimental_structures/x_ray_structures/D8.25_xtal.pdb
- __MACOSX/Supplemental_Data_file_6_experimental_structures/x_ray_structures/._D8.25_xtal.pdb
- Supplemental_Data_file_6_experimental_structures/x_ray_structures/D8.17_xtal.pdb
- __MACOSX/Supplemental_Data_file_6_experimental_structures/x_ray_structures/._D8.17_xtal.pdb
- Supplemental_Data_file_6_experimental_structures/x_ray_structures/D8.15_xtal.pdb
- __MACOSX/Supplemental_Data_file_6_experimental_structures/x_ray_structures/._D8.15_xtal.pdb
- Supplemental_Data_file_6_experimental_structures/x_ray_structures/D8.14_xtal.pdb
- __MACOSX/Supplemental_Data_file_6_experimental_structures/x_ray_structures/._D8.14_xtal.pdb
- Supplemental_Data_file_6_experimental_structures/x_ray_structures/D8.9_xtal.pdb
- __MACOSX/Supplemental_Data_file_6_experimental_structures/x_ray_structures/._D8.9_xtal.pdb
- Supplemental_Data_file_6_experimental_structures/x_ray_structures/D8.31_xtal.pdb
- __MACOSX/Supplemental_Data_file_6_experimental_structures/x_ray_structures/._D8.31_xtal.pdb
- Supplemental_Data_file_6_experimental_structures/x_ray_structures/D8.26_xtal.pdb
- __MACOSX/Supplemental_Data_file_6_experimental_structures/x_ray_structures/._D8.26_xtal.pdb
- Supplemental_Data_file_6_experimental_structures/x_ray_structures/D8.21_xtal.pdb
- __MACOSX/Supplemental_Data_file_6_experimental_structures/x_ray_structures/._D8.21_xtal.pdb
- Supplemental_Data_file_6_experimental_structures/x_ray_structures/D8.13_xtal.pdb
- __MACOSX/Supplemental_Data_file_6_experimental_structures/x_ray_structures/._D8.13_xtal.pdb
- Supplemental_Data_file_6_experimental_structures/x_ray_structures/D8.3.p1_xtal.pdb
- __MACOSX/Supplemental_Data_file_6_experimental_structures/x_ray_structures/._D8.3.p1_xtal.pdb
- Supplemental_Data_file_6_experimental_structures/x_ray_structures/D8.5.p2_xtal.pdb
- __MACOSX/Supplemental_Data_file_6_experimental_structures/x_ray_structures/._D8.5.p2_xtal.pdb
- Supplemental_Data_file_6_experimental_structures/x_ray_structures/D8.12_xtal.pdb
- __MACOSX/Supplemental_Data_file_6_experimental_structures/x_ray_structures/._D8.12_xtal.pdb
- Supplemental_Data_file_6_experimental_structures/x_ray_structures/D8.10_xtal.pdb
- __MACOSX/Supplemental_Data_file_6_experimental_structures/x_ray_structures/._D8.10_xtal.pdb
- Supplemental_Data_file_6_experimental_structures/x_ray_structures/D8.6_xtal.pdb
- __MACOSX/Supplemental_Data_file_6_experimental_structures/x_ray_structures/._D8.6_xtal.pdb
- Supplemental_Data_file_6_experimental_structures/x_ray_structures/D8.2_xtal.pdb
- __MACOSX/Supplemental_Data_file_6_experimental_structures/x_ray_structures/._D8.2_xtal.pdb
- Supplemental_Data_file_6_experimental_structures/x_ray_structures/D8.1_xtal.pdb
- __MACOSX/Supplemental_Data_file_6_experimental_structures/x_ray_structures/._D8.1_xtal.pdb
- Supplemental_Data_file_6_experimental_structures/x_ray_structures/D7.6_xtal.pdb
- __MACOSX/Supplemental_Data_file_6_experimental_structures/x_ray_structures/._D7.6_xtal.pdb
- Supplemental_Data_file_6_experimental_structures/x_ray_structures/D7.8_xtal.pdb
- __MACOSX/Supplemental_Data_file_6_experimental_structures/x_ray_structures/._D7.8_xtal.pdb
- Supplemental_Data_file_6_experimental_structures/x_ray_structures/D8.3.p2_xtal.pdb
- __MACOSX/Supplemental_Data_file_6_experimental_structures/x_ray_structures/._D8.3.p2_xtal.pdb
- Supplemental_Data_file_6_experimental_structures/x_ray_structures/D9.24_xtal.pdb
- __MACOSX/Supplemental_Data_file_6_experimental_structures/x_ray_structures/._D9.24_xtal.pdb
- Supplemental_Data_file_6_experimental_structures/NMR_structures/6b.D8.21-DMSO50-cc/A-cc-medoid.pdb
- __MACOSX/Supplemental_Data_file_6_experimental_structures/NMR_structures/6b.D8.21-DMSO50-cc/._A-cc-medoid.pdb
- Supplemental_Data_file_6_experimental_structures/NMR_structures/6b.D8.21-DMSO50-cc/A-cc-super.pdb
- __MACOSX/Supplemental_Data_file_6_experimental_structures/NMR_structures/6b.D8.21-DMSO50-cc/._A-cc-super.pdb
- Supplemental_Data_file_6_experimental_structures/NMR_structures/1.D9.16-DMSO-tc/medoid.pdb
- __MACOSX/Supplemental_Data_file_6_experimental_structures/NMR_structures/1.D9.16-DMSO-tc/._medoid.pdb
- Supplemental_Data_file_6_experimental_structures/NMR_structures/1.D9.16-DMSO-tc/1-tc-super.pdb
- __MACOSX/Supplemental_Data_file_6_experimental_structures/NMR_structures/1.D9.16-DMSO-tc/._1-tc-super.pdb
- Supplemental_Data_file_6_experimental_structures/NMR_structures/4a.D8.31-DMSO-cc/4a-cc-medoid.pdb
- __MACOSX/Supplemental_Data_file_6_experimental_structures/NMR_structures/4a.D8.31-DMSO-cc/._4a-cc-medoid.pdb
- Supplemental_Data_file_6_experimental_structures/NMR_structures/4a.D8.31-DMSO-cc/4a-cc-super.pdb
- __MACOSX/Supplemental_Data_file_6_experimental_structures/NMR_structures/4a.D8.31-DMSO-cc/._4a-cc-super.pdb
- Supplemental_Data_file_6_experimental_structures/NMR_structures/5.D8.21-DMSO-tt/5-tt-super.pdb
- __MACOSX/Supplemental_Data_file_6_experimental_structures/NMR_structures/5.D8.21-DMSO-tt/._5-tt-super.pdb
- Supplemental_Data_file_6_experimental_structures/NMR_structures/5.D8.21-DMSO-tt/5-tt-medoid.pdb
- __MACOSX/Supplemental_Data_file_6_experimental_structures/NMR_structures/5.D8.21-DMSO-tt/._5-tt-medoid.pdb
- Supplemental_Data_file_6_experimental_structures/NMR_structures/2a.D9.16-CDCl3-tt/A-tt-super.pdb
- __MACOSX/Supplemental_Data_file_6_experimental_structures/NMR_structures/2a.D9.16-CDCl3-tt/._A-tt-super.pdb
- Supplemental_Data_file_6_experimental_structures/NMR_structures/2a.D9.16-CDCl3-tt/A-tt-medoid.pdb
- __MACOSX/Supplemental_Data_file_6_experimental_structures/NMR_structures/2a.D9.16-CDCl3-tt/._A-tt-medoid.pdb
- Supplemental_Data_file_6_experimental_structures/NMR_structures/2b.D9.16-CDCl3-tc/B-tc-medoid.pdb
- __MACOSX/Supplemental_Data_file_6_experimental_structures/NMR_structures/2b.D9.16-CDCl3-tc/._B-tc-medoid.pdb
- Supplemental_Data_file_6_experimental_structures/NMR_structures/2b.D9.16-CDCl3-tc/B-tc-super.pdb
- __MACOSX/Supplemental_Data_file_6_experimental_structures/NMR_structures/2b.D9.16-CDCl3-tc/._B-tc-super.pdb
- Supplemental_Data_file_6_experimental_structures/NMR_structures/6a.D8.21-DMSO50-tt/A-tt-super.pdb
- __MACOSX/Supplemental_Data_file_6_experimental_structures/NMR_structures/6a.D8.21-DMSO50-tt/._A-tt-super.pdb
- Supplemental_Data_file_6_experimental_structures/NMR_structures/6a.D8.21-DMSO50-tt/A-tt-medoid.pdb
- __MACOSX/Supplemental_Data_file_6_experimental_structures/NMR_structures/6a.D8.21-DMSO50-tt/._A-tt-medoid.pdb
- Supplemental_Data_file_6_experimental_structures/NMR_structures/7b.8.21-CDCl3-tc/A-tc-medoid.pdb
- __MACOSX/Supplemental_Data_file_6_experimental_structures/NMR_structures/7b.8.21-CDCl3-tc/._A-tc-medoid.pdb
- Supplemental_Data_file_6_experimental_structures/NMR_structures/7b.8.21-CDCl3-tc/A-tc-super.pdb
- __MACOSX/Supplemental_Data_file_6_experimental_structures/NMR_structures/7b.8.21-CDCl3-tc/._A-tc-super.pdb
- Supplemental_Data_file_6_experimental_structures/NMR_structures/7a.8.21-CDCl3-tt/A-noe-clean.upl
- __MACOSX/Supplemental_Data_file_6_experimental_structures/NMR_structures/7a.8.21-CDCl3-tt/._A-noe-clean.upl
- Supplemental_Data_file_6_experimental_structures/NMR_structures/7a.8.21-CDCl3-tt/A-tt-super.pdb
- __MACOSX/Supplemental_Data_file_6_experimental_structures/NMR_structures/7a.8.21-CDCl3-tt/._A-tt-super.pdb
- Supplemental_Data_file_6_experimental_structures/NMR_structures/7a.8.21-CDCl3-tt/24-tt-medoid.pdb
- __MACOSX/Supplemental_Data_file_6_experimental_structures/NMR_structures/7a.8.21-CDCl3-tt/._24-tt-medoid.pdb
- Supplemental_Data_file_6_experimental_structures/NMR_structures/3.D8.31-CDCl3-cc/3-cc-medoid.pdb
- __MACOSX/Supplemental_Data_file_6_experimental_structures/NMR_structures/3.D8.31-CDCl3-cc/._3-cc-medoid.pdb
- Supplemental_Data_file_6_experimental_structures/NMR_structures/3.D8.31-CDCl3-cc/3-cc-super.pdb
- __MACOSX/Supplemental_Data_file_6_experimental_structures/NMR_structures/3.D8.31-CDCl3-cc/._3-cc-super.pdb
- Supplemental_Data_file_6_experimental_structures/NMR_structures/4b.D8.31-DMSO-ct/4b-ct-super.pdb
- __MACOSX/Supplemental_Data_file_6_experimental_structures/NMR_structures/4b.D8.31-DMSO-ct/._4b-ct-super.pdb
- Supplemental_Data_file_6_experimental_structures/NMR_structures/4b.D8.31-DMSO-ct/4b-ct-medoid.pdb
- __MACOSX/Supplemental_Data_file_6_experimental_structures/NMR_structures/4b.D8.31-DMSO-ct/._4b-ct-medoid.pdb
