# Supplementary material for: Accurate de novo design of membrane-traversing macrocycles
Source: Cell. 2022 Sep 15;185(19):3520–3532.e26. doi: 10.1016/j.cell.2022.07.019 (PMC9490236; doi:10.1016/j.cell.2022.07.019)
Supplement: Data S6. PDB files for experimental structures, related to STAR Methods [file mmc10.zip › Supplemental_Data_file_6_experimental_structures/x_ray_structures/D11.25_xtal.pdb]

CRYST1   12.240   39.600   14.110  90.00 110.75  90.00 P 1 21 1       1
SCALE1      0.081699  0.000000  0.030953       0.000000
SCALE2      0.000000  0.025253  0.000000       0.000000
SCALE3      0.000000  0.000000  0.075788       0.000000
ATOM      1  O  ALEU     1       4.353  25.666   7.137 1.000  3.74           O
ANISOU    1  O  ALEU     1      654    429    255     62     31     46       O
ATOM      2  N  ALEU     1       2.533  26.714   4.683 1.000  3.38           N
ANISOU    2  N  ALEU     1      445    469    294     15     10     57       N
ATOM      3  C  ALEU     1       4.179  25.506   5.923 1.000  3.09           C
ANISOU    3  C  ALEU     1      398    409    296     15    -25     26       C
ATOM      4  CA ALEU     1       3.938  26.718   5.016 1.000  3.05           C
ANISOU    4  CA ALEU     1      430    404    254     11    -13     38       C
ATOM      5  CB ALEU     1       4.352  28.013   5.690 1.000  3.32           C
ANISOU    5  CB ALEU     1      532    378    278     84     17     43       C
ATOM      6  CG ALEU     1       5.815  28.133   6.059 1.000  3.52           C
ANISOU    6  CG ALEU     1      529    390    338    -18    -28     15       C
ATOM      7  CD1ALEU     1       6.078  29.494   6.729 1.000  4.94           C
ANISOU    7  CD1ALEU     1      777    423    566    -73    -86    -46       C
ATOM      8  CD2ALEU     1       6.748  27.964   4.865 1.000  4.44           C
ANISOU    8  CD2ALEU     1      564    544    477     36     31     52       C
ATOM      9  O  APRO     2       6.789  23.801   6.106 1.000  4.13           O
ANISOU    9  O  APRO     2      448    599    430    -57     18    -96       O
ATOM     10  N  APRO     2       4.209  24.307   5.372 1.000  3.30           N
ANISOU   10  N  APRO     2      502    373    304    -27    -42     47       N
ATOM     11  C  APRO     2       5.894  23.355   6.820 1.000  3.42           C
ANISOU   11  C  APRO     2      499    403    320     25     26    -24       C
ATOM     12  CA APRO     2       4.504  23.144   6.221 1.000  3.60           C
ANISOU   12  CA APRO     2      534    363    387    -31    -20     79       C
ATOM     13  CB APRO     2       4.473  21.956   5.251 1.000  4.16           C
ANISOU   13  CB APRO     2      620    363    505    -92   -119      0       C
ATOM     14  CG APRO     2       4.465  22.574   3.892 1.000  8.06           C
ANISOU   14  CG APRO     2     2044    387    449     51   -311    -30       C
ATOM     15  CD APRO     2       3.913  23.910   3.992 1.000  4.32           C
ANISOU   15  CD APRO     2      720    474    351    -55    -99    -29       C
ATOM     16  O  APHE     3       5.040  23.225  11.390 1.000  4.59           O
ANISOU   16  O  APHE     3      841    475    323     54    -61     46       O
ATOM     17  N  APHE     3       6.124  23.039   8.111 1.000  3.80           N
ANISOU   17  N  APHE     3      552    453    353    108    -58    -31       N
ATOM     18  CN APHE     3       7.454  23.326   8.626 1.000  5.14           C
ANISOU   18  CN APHE     3      588    715    532    134   -224   -115       C
ATOM     19  C  APHE     3       4.931  23.541  10.206 1.000  3.87           C
ANISOU   19  C  APHE     3      670    398    313     34    -24     24       C
ATOM     20  CA APHE     3       5.127  22.529   9.068 1.000  4.11           C
ANISOU   20  CA APHE     3      765    398    304    -22     12     16       C
ATOM     21  CB APHE     3       5.500  21.123   9.562 1.000  6.07           C
ANISOU   21  CB APHE     3     1244    487    440    100    -80     32       C
ATOM     22  CG APHE     3       5.337  20.098   8.414 1.000  7.56           C
ANISOU   22  CG APHE     3     1823    421    459    232     30    108       C
ATOM     23  CD1APHE     3       6.421  19.813   7.599 1.000  7.98           C
ANISOU   23  CD1APHE     3     1428    749    673    373    -98    -42       C
ATOM     24  CD2APHE     3       4.182  19.464   8.169 1.000  9.24           C
ANISOU   24  CD2APHE     3     1947    657    697   -247   -142   -128       C
ATOM     25  CE1APHE     3       6.270  18.922   6.525 1.000  9.52           C
ANISOU   25  CE1APHE     3     2024    636    742    616     44     -8       C
ATOM     26  CE2APHE     3       4.077  18.580   7.113 1.000 11.55           C
ANISOU   26  CE2APHE     3     2436    893    800    -38   -127   -289       C
ATOM     27  CZ APHE     3       5.076  18.331   6.297 1.000 11.34           C
ANISOU   27  CZ APHE     3     2849    511    693    315   -378   -122       C
ATOM     28  O  AALA     4       2.105  24.312  10.822 1.000  4.22           O
ANISOU   28  O  AALA     4      583    531    394   -128    -47     26       O
ATOM     29  N  AALA     4       4.566  24.757   9.776 1.000  3.57           N
ANISOU   29  N  AALA     4      655    385    236     23     59     32       N
ATOM     30  CA AALA     4       4.030  25.758  10.668 1.000  3.30           C
ANISOU   30  CA AALA     4      469    432    279    -21     28    -11       C
ATOM     31  C  AALA     4       2.739  25.232  11.314 1.000  3.42           C
ANISOU   31  C  AALA     4      457    484    282    -34    -55     50       C
ATOM     32  CB AALA     4       3.754  27.048   9.887 1.000  3.77           C
ANISOU   32  CB AALA     4      550    442    354     12     39    -38       C
ATOM     33  O  APRO     5      -0.444  26.548  12.043 1.000  3.58           O
ANISOU   33  O  APRO     5      515    377    386    -25     -9     28       O
ATOM     34  N  APRO     5       2.297  25.865  12.428 1.000  3.79           N
ANISOU   34  N  APRO     5      467    599    288    -55     33    -17       N
ATOM     35  C  APRO     5      -0.172  25.490  12.630 1.000  3.28           C
ANISOU   35  C  APRO     5      469    432    269     20      4     -3       C
ATOM     36  CA APRO     5       1.216  25.223  13.195 1.000  4.24           C
ANISOU   36  CA APRO     5      466    692    356     -4     45     99       C
ATOM     37  CB APRO     5       1.323  25.892  14.589 1.000  5.75           C
ANISOU   37  CB APRO     5      558   1191    306    -36     -6    -32       C
ATOM     38  CG APRO     5       2.730  26.480  14.641 1.000  6.32           C
ANISOU   38  CG APRO     5      710   1230    319     -3     57   -162       C
ATOM     39  CD APRO     5       2.993  26.902  13.213 1.000  4.55           C
ANISOU   39  CD APRO     5      576    675    376    -45     54   -141       C
ATOM     40  O  ADPR     6      -2.622  24.796  10.376 1.000  3.49           O
ANISOU   40  O  ADPR     6      497    405    345      2     12    -62       O
ATOM     41  N  ADPR     6      -1.103  24.574  12.921 1.000  3.28           N
ANISOU   41  N  ADPR     6      486    346    339     51     15     40       N
ATOM     42  CA ADPR     6      -2.541  24.838  12.766 1.000  3.30           C
ANISOU   42  CA ADPR     6      470    368    340     16     49      0       C
ATOM     43  C  ADPR     6      -2.889  25.416  11.403 1.000  3.08           C
ANISOU   43  C  ADPR     6      422    338    340    -22     28    -19       C
ATOM     44  CB ADPR     6      -3.169  23.426  12.913 1.000  4.36           C
ANISOU   44  CB ADPR     6      618    481    460    -80     32     57       C
ATOM     45  CG ADPR     6      -2.269  22.777  13.921 1.000  4.62           C
ANISOU   45  CG ADPR     6      680    506    465    -68     31     83       C
ATOM     46  CD ADPR     6      -0.867  23.253  13.525 1.000  4.33           C
ANISOU   46  CD ADPR     6      719    336    492     75     -3     79       C
ATOM     47  O  APRO     7      -3.349  27.580   7.901 1.000  3.76           O
ANISOU   47  O  APRO     7      611    396    337     71    -77      9       O
ATOM     48  N  APRO     7      -3.546  26.593  11.382 1.000  3.08           N
ANISOU   48  N  APRO     7      391    364    344     12     17    -29       N
ATOM     49  C  APRO     7      -2.997  27.402   9.070 1.000  3.02           C
ANISOU   49  C  APRO     7      480    261    338     42    -36    -20       C
ATOM     50  CA APRO     7      -4.083  27.112  10.117 1.000  3.49           C
ANISOU   50  CA APRO     7      402    424    423     24     11    -30       C
ATOM     51  CB APRO     7      -4.826  28.360  10.527 1.000  4.45           C
ANISOU   51  CB APRO     7      536    567    486    207    -22    -11       C
ATOM     52  CG APRO     7      -4.120  28.800  11.776 1.000  4.72           C
ANISOU   52  CG APRO     7      689    485    514     98      7    -56       C
ATOM     53  CD APRO     7      -3.834  27.490  12.519 1.000  3.63           C
ANISOU   53  CD APRO     7      479    411    407     70     -1    -80       C
ATOM     54  O  AALA     8       0.772  26.597   7.039 1.000  3.60           O
ANISOU   54  O  AALA     8      522    424    339    -47    100    -62       O
ATOM     55  N  AALA     8      -1.745  27.519   9.491 1.000  3.01           N
ANISOU   55  N  AALA     8      462    323    292     48     16     -6       N
ATOM     56  C  AALA     8      -0.074  26.496   7.935 1.000  3.09           C
ANISOU   56  C  AALA     8      445    347    312      2    -44    -16       C
ATOM     57  CA AALA     8      -0.652  27.768   8.558 1.000  3.24           C
ANISOU   57  CA AALA     8      518    311    330     77     28     26       C
ATOM     58  CB AALA     8       0.475  28.494   9.294 1.000  4.24           C
ANISOU   58  CB AALA     8      632    324    558    -56    101    -85       C
ATOM     59  O  AALA     9       1.355  23.080   6.285 1.000  4.67           O
ANISOU   59  O  AALA     9      493    567    608    130    -58   -192       O
ATOM     60  N  AALA     9      -0.446  25.315   8.420 1.000  3.09           N
ANISOU   60  N  AALA     9      459    322    323    -10     10    -16       N
ATOM     61  C  AALA     9       0.374  23.688   6.681 1.000  3.33           C
ANISOU   61  C  AALA     9      434    282    473     14     -7    -45       C
ATOM     62  CA AALA     9       0.338  24.104   8.150 1.000  3.41           C
ANISOU   62  CA AALA     9      540    318    362     62    -68    -36       C
ATOM     63  CB AALA     9      -0.214  22.968   8.991 1.000  4.67           C
ANISOU   63  CB AALA     9      912    343    414     27    -41      0       C
ATOM     64  O  ALEU    10       0.153  24.312   2.436 1.000  5.06           O
ANISOU   64  O  ALEU    10      957    518    332    -39     20    -44       O
ATOM     65  N  ALEU    10      -0.689  23.935   5.922 1.000  3.00           N
ANISOU   65  N  ALEU    10      423    320    328    -10     40    -34       N
ATOM     66  C  ALEU    10      -0.163  24.601   3.590 1.000  3.22           C
ANISOU   66  C  ALEU    10      418    430    301     -5    -63    -19       C
ATOM     67  CA ALEU    10      -0.693  23.531   4.531 1.000  3.44           C
ANISOU   67  CA ALEU    10      511    326    393    -30    -25    -68       C
ATOM     68  CB ALEU    10      -2.058  23.038   4.063 1.000  4.86           C
ANISOU   68  CB ALEU    10      458    712    567   -116     29   -360       C
ATOM     69  CG ALEU    10      -2.635  21.906   4.926 1.000  6.76           C
ANISOU   69  CG ALEU    10      707    693   1016   -239    314   -451       C
ATOM     70  CD1ALEU    10      -1.682  20.751   5.173 1.000 10.63           C
ANISOU   70  CD1ALEU    10     1478    500   1820   -213    871   -156       C
ATOM     71  CD2ALEU    10      -3.924  21.440   4.296 1.000 12.79           C
ANISOU   71  CD2ALEU    10     1031   2036   1502   -947    553  -1231       C
ATOM     72  O  ALEU    11       2.787  26.990   2.438 1.000  3.97           O
ANISOU   72  O  ALEU    11      594    553    270    -32     11     28       O
ATOM     73  N  ALEU    11      -0.080  25.851   4.069 1.000  3.23           N
ANISOU   73  N  ALEU    11      498    373    284     -9     -5     -8       N
ATOM     74  C  ALEU    11       2.069  26.872   3.424 1.000  3.26           C
ANISOU   74  C  ALEU    11      537    356    271    -32    -37     36       C
ATOM     75  CA ALEU    11       0.542  26.935   3.333 1.000  3.49           C
ANISOU   75  CA ALEU    11      501    424    322    -26    -67     60       C
ATOM     76  CB ALEU    11       0.042  28.286   3.840 1.000  3.69           C
ANISOU   76  CB ALEU    11      459    378    482    -10    -82     45       C
ATOM     77  CG ALEU    11      -1.420  28.583   3.559 1.000  4.30           C
ANISOU   77  CG ALEU    11      507    407    621    -21   -142     38       C
ATOM     78  CD1ALEU    11      -1.903  29.725   4.426 1.000  6.48           C
ANISOU   78  CD1ALEU    11      724    521   1071    164   -146    -74       C
ATOM     79  CD2ALEU    11      -1.636  28.866   2.091 1.000  6.66           C
ANISOU   79  CD2ALEU    11      623   1057    699     59   -241    277       C
ATOM     80  O  BLEU    12       7.755  13.886   0.410 1.000  3.51           O
ANISOU   80  O  BLEU    12      516    343    396     58    109     31       O
ATOM     81  N  BLEU    12      10.861  13.335  -0.145 1.000  3.14           N
ANISOU   81  N  BLEU    12      479    369    275    -12     49    -41       N
ATOM     82  C  BLEU    12       8.585  14.050  -0.496 1.000  3.11           C
ANISOU   82  C  BLEU    12      456    315    339     38     37     45       C
ATOM     83  CA BLEU    12       9.614  12.961  -0.805 1.000  2.91           C
ANISOU   83  CA BLEU    12      385    332    323     39     28     -4       C
ATOM     84  CB BLEU    12       9.142  11.592  -0.334 1.000  2.99           C
ANISOU   84  CB BLEU    12      448    309    311     82     35     40       C
ATOM     85  CG BLEU    12       7.943  11.034  -1.097 1.000  4.10           N
ANISOU   85  CG BLEU    12      504    417    543     20     57     -7       N
ATOM     86  CD1BLEU    12       7.301   9.889  -0.347 1.000  4.90           C
ANISOU   86  CD1BLEU    12      722    422    609   -110     85     30       C
ATOM     87  CD2BLEU    12       8.323  10.615  -2.494 1.000  4.22           C
ANISOU   87  CD2BLEU    12      609    498    401    -44      0    -75       C
ATOM     88  O  BPRO    13       5.897  15.480  -1.939 1.000  4.73           O
ANISOU   88  O  BPRO    13      687    572    430     57      2    -73       O
ATOM     89  N  BPRO    13       8.639  15.184  -1.187 1.000  3.64           N
ANISOU   89  N  BPRO    13      522    351    428     83    139     63       N
ATOM     90  C  BPRO    13       6.323  15.973  -0.898 1.000  3.56           C
ANISOU   90  C  BPRO    13      555    345    371     60     33      9       C
ATOM     91  CA BPRO    13       7.798  16.325  -0.792 1.000  3.89           C
ANISOU   91  CA BPRO    13      501    338    552     56     60     66       C
ATOM     92  CB BPRO    13       8.200  17.405  -1.788 1.000  5.82           C
ANISOU   92  CB BPRO    13      695    403    980    141    322    263       C
ATOM     93  CG BPRO    13       9.671  17.085  -2.090 1.000  5.80           C
ANISOU   93  CG BPRO    13      729    406    936    103    358    203       C
ATOM     94  CD BPRO    13       9.648  15.567  -2.195 1.000  4.57           C
ANISOU   94  CD BPRO    13      687    395    552     81    260    170       C
ATOM     95  O  BPHE    14       4.447  16.030   3.285 1.000  4.60           O
ANISOU   95  O  BPHE    14      660    506    480    147    141     80       O
ATOM     96  N  BPHE    14       5.481  16.279   0.120 1.000  3.36           N
ANISOU   96  N  BPHE    14      485    365    351     54     11     14       N
ATOM     97  CN BPHE    14       4.064  16.024  -0.092 1.000  4.41           C
ANISOU   97  CN BPHE    14      478    482    616    -16     -7     48       C
ATOM     98  C  BPHE    14       5.369  15.773   2.509 1.000  3.68           C
ANISOU   98  C  BPHE    14      584    394    336     55     58     52       C
ATOM     99  CA BPHE    14       5.881  16.767   1.457 1.000  3.78           C
ANISOU   99  CA BPHE    14      642    396    314     19     60     23       C
ATOM    100  CB BPHE    14       5.362  18.184   1.718 1.000  5.33           C
ANISOU  100  CB BPHE    14     1123    331    450     11    236    -30       C
ATOM    101  CG BPHE    14       6.017  19.193   0.815 1.000  5.83           C
ANISOU  101  CG BPHE    14     1227    354    502   -120    162    -31       C
ATOM    102  CD1BPHE    14       5.471  19.555  -0.395 1.000  5.84           C
ANISOU  102  CD1BPHE    14      854    520    714    304    182    199       C
ATOM    103  CD2BPHE    14       7.237  19.757   1.169 1.000 15.14           C
ANISOU  103  CD2BPHE    14     2981   1500    929  -1584   -605    392       C
ATOM    104  CE1BPHE    14       6.079  20.482  -1.223 1.000  6.86           C
ANISOU  104  CE1BPHE    14     1197    448    807    270    370    185       C
ATOM    105  CE2BPHE    14       7.903  20.664   0.301 1.000 15.65           C
ANISOU  105  CE2BPHE    14     2762   1518   1312  -1546   -453    300       C
ATOM    106  CZ BPHE    14       7.175  21.070  -0.837 1.000  9.15           C
ANISOU  106  CZ BPHE    14     1939    413    916    -20    353    187       C
ATOM    107  O  BALA    15       6.811  15.167   5.076 1.000  3.96           O
ANISOU  107  O  BALA    15      529    419    467    -58    103     40       O
ATOM    108  N  BALA    15       6.041  14.626   2.514 1.000  3.68           N
ANISOU  108  N  BALA    15      533    391    392     51    116     64       N
ATOM    109  C  BALA    15       6.215  14.109   4.905 1.000  3.46           C
ANISOU  109  C  BALA    15      434    400    402      7     68     58       C
ATOM    110  CA BALA    15       5.885  13.580   3.504 1.000  3.44           C
ANISOU  110  CA BALA    15      483    354    393     27     52     72       C
ATOM    111  CB BALA    15       6.837  12.448   3.153 1.000  3.88           C
ANISOU  111  CB BALA    15      568    398    422     51     69     66       C
ATOM    112  O  BPRO    16       8.387  13.018   7.444 1.000  4.82           O
ANISOU  112  O  BPRO    16      740    453    529     22     73     32       O
ATOM    113  N  BPRO    16       5.864  13.332   5.940 1.000  4.19           N
ANISOU  113  N  BPRO    16      678    472    348   -114     89     61       N
ATOM    114  C  BPRO    16       7.587  13.927   7.648 1.000  4.02           C
ANISOU  114  C  BPRO    16      683    430    324    -55     96     77       C
ATOM    115  CA BPRO    16       6.127  13.839   7.300 1.000  4.52           C
ANISOU  115  CA BPRO    16      671    595    351   -144    123      8       C
ATOM    116  CB BPRO    16       5.430  12.801   8.211 1.000  6.20           C
ANISOU  116  CB BPRO    16      762   1061    392   -420     38    147       C
ATOM    117  CG BPRO    16       5.186  11.641   7.347 1.000  6.79           C
ANISOU  117  CG BPRO    16     1237    648    543   -357    138    137       C
ATOM    118  CD BPRO    16       5.011  12.132   5.953 1.000  4.84           C
ANISOU  118  CD BPRO    16      726    535    468   -173     81     90       C
ATOM    119  O  BDPR    17      10.594  15.546   7.324 1.000  4.23           O
ANISOU  119  O  BDPR    17      675    380    455     29     75    -61       O
ATOM    120  N  BDPR    17       7.951  15.009   8.380 1.000  3.92           N
ANISOU  120  N  BDPR    17      561    407    434    -14      7     63       N
ATOM    121  C  BDPR    17      10.403  14.856   8.335 1.000  3.89           C
ANISOU  121  C  BDPR    17      580    410    400    -48      1    -86       C
ATOM    122  CA BDPR    17       9.176  15.031   9.171 1.000  4.47           C
ANISOU  122  CA BDPR    17      623    589    383     11     24     41       C
ATOM    123  CB BDPR    17       9.176  16.454   9.788 1.000  5.42           C
ANISOU  123  CB BDPR    17      744    696    497     67     93   -189       C
ATOM    124  CG BDPR    17       8.349  17.260   8.895 1.000  6.42           C
ANISOU  124  CG BDPR    17      936    601    755     82    101    -89       C
ATOM    125  CD BDPR    17       7.212  16.281   8.463 1.000  5.26           C
ANISOU  125  CD BDPR    17      699    488    694    104     98      5       C
ATOM    126  O  BPRO    18      13.473  13.213   5.910 1.000  5.26           O
ANISOU  126  O  BPRO    18      561    548    769    -45    117    -50       O
ATOM    127  N  BPRO    18      11.314  13.939   8.729 1.000  4.17           N
ANISOU  127  N  BPRO    18      567    451    470    -31    -64    -82       N
ATOM    128  C  BPRO    18      12.483  13.239   6.648 1.000  4.15           C
ANISOU  128  C  BPRO    18      511    398    572     -8    -39     36       C
ATOM    129  CA BPRO    18      12.590  13.809   8.042 1.000  4.61           C
ANISOU  129  CA BPRO    18      531    470    644    -37    -78    -98       C
ATOM    130  CB BPRO    18      13.419  12.939   8.992 1.000  5.20           C
ANISOU  130  CB BPRO    18      635    603    619     42   -185   -109       C
ATOM    131  CG BPRO    18      12.378  12.086   9.671 1.000  5.17           C
ANISOU  131  CG BPRO    18      638    629    580     83   -205    -20       C
ATOM    132  CD BPRO    18      11.223  13.054   9.904 1.000  4.44           C
ANISOU  132  CD BPRO    18      660    474    452    -25   -152    -46       C
ATOM    133  O  BALA    19      10.474  13.317   2.790 1.000  3.71           O
ANISOU  133  O  BALA    19      609    357    361    -45     48    -14       O
ATOM    134  C  BALA    19      10.548  13.515   3.991 1.000  3.18           C
ANISOU  134  C  BALA    19      425    345    368    -11     56     21       C
ATOM    135  N  BALA    19      11.265  12.761   6.258 1.000  3.38           N
ANISOU  135  N  BALA    19      481    362    366     -8    -12    -12       N
ATOM    136  CA BALA    19      10.996  12.355   4.892 1.000  3.46           C
ANISOU  136  CA BALA    19      521    303    411     61     39    -31       C
ATOM    137  CB BALA    19       9.933  11.260   4.864 1.000  3.65           C
ANISOU  137  CB BALA    19      553    310    442     -3    -59      5       C
ATOM    138  N  BALA    20      10.242  14.683   4.565 1.000  3.78           N
ANISOU  138  N  BALA    20      644    337    370     69     95     28       N
ATOM    139  O  BALA    20       9.747  16.541   1.607 1.000  7.08           O
ANISOU  139  O  BALA    20      590   1261    678   -197   -129    527       O
ATOM    140  C  BALA    20      10.355  16.226   2.622 1.000  3.47           C
ANISOU  140  C  BALA    20      447    372    421    -45     26     60       C
ATOM    141  CA BALA    20       9.561  15.740   3.820 1.000  3.63           C
ANISOU  141  CA BALA    20      513    313    473     13    113     50       C
ATOM    142  CB BALA    20       9.281  16.931   4.734 1.000  4.22           C
ANISOU  142  CB BALA    20      595    348    566     47    182    -21       C
ATOM    143  N  BLEU    21      11.662  16.351   2.758 1.000  3.51           N
ANISOU  143  N  BLEU    21      487    349    420    -61     60    -40       N
ATOM    144  O  BLEU    21      13.001  16.138  -0.517 1.000  7.93           O
ANISOU  144  O  BLEU    21     1689    520    626    236    570    182       O
ATOM    145  C  BLEU    21      12.844  15.848   0.648 1.000  3.84           C
ANISOU  145  C  BLEU    21      435    402    535    -33    112     41       C
ATOM    146  CA BLEU    21      12.437  16.910   1.657 1.000  4.00           C
ANISOU  146  CA BLEU    21      502    339    587    -40    170      8       C
ATOM    147  CB BLEU    21      13.626  17.720   2.149 1.000  5.16           C
ANISOU  147  CB BLEU    21      560    444    841   -147    179   -185       C
ATOM    148  CG BLEU    21      13.184  18.999   2.908 1.000  8.07           C
ANISOU  148  CG BLEU    21      822    645   1415   -330    569   -505       C
ATOM    149  CD1BLEU    21      14.381  19.699   3.406 1.000 10.54           C
ANISOU  149  CD1BLEU    21      993   1006   1768   -450    363   -770       C
ATOM    150  CD2BLEU    21      12.456  19.997   1.926 1.000 10.56           C
ANISOU  150  CD2BLEU    21     1417    517   1840     65    437    -67       C
ATOM    151  O  BLEU    22      12.218  12.813  -1.895 1.000  4.20           O
ANISOU  151  O  BLEU    22      506    666    329     46     33   -115       O
ATOM    152  N  BLEU    22      13.013  14.583   1.077 1.000  3.67           N
ANISOU  152  N  BLEU    22      602    373    336    -22    -27    -19       N
ATOM    153  C  BLEU    22      12.060  13.196  -0.733 1.000  3.35           C
ANISOU  153  C  BLEU    22      501    361    335     50     39      1       C
ATOM    154  CA BLEU    22      13.265  13.501   0.147 1.000  3.35           C
ANISOU  154  CA BLEU    22      498    363    336     -9    -28    -51       C
ATOM    155  CB BLEU    22      13.654  12.220   0.899 1.000  3.81           C
ANISOU  155  CB BLEU    22      583    348    431     -8    -61    -37       C
ATOM    156  CG BLEU    22      15.070  12.222   1.478 1.000  4.46           C
ANISOU  156  CG BLEU    22      585    398    612    -78   -197     61       C
ATOM    157  CD1BLEU    22      15.196  11.128   2.534 1.000  6.84           C
ANISOU  157  CD1BLEU    22      858    589    996   -136   -415    335       C
ATOM    158  CD2BLEU    22      16.100  12.035   0.376 1.000  6.11           C
ANISOU  158  CD2BLEU    22      440    819    924    126   -140     67       C
ATOM    159  C1 BLNK B   1       0.470  18.226   8.773 0.600 10.87           C
ANISOU  159  C1 BLNK B   1     1136   1919    830   -427   -302     99       C
ATOM    160  C2 BLNK B   1      -0.763  19.064   8.687 1.000 40.90           C
ANISOU  160  C2 BLNK B   1     4590   2633   7391  -3010  -4992   3617       C
ATOM    161  C3 BLNK B   1      -1.466  19.128   9.988 0.500  9.65           C
ANISOU  161  C3 BLNK B   1     1777    450   1221    387  -1151   -277       C
ATOM    162  C4 BLNK B   1      -2.563  20.156  10.267 0.800 17.09           C
ANISOU  162  C4 BLNK B   1      874   1849   3385   -265   -989    724       C
ATOM    163  C5 BLNK B   1      -3.186  19.791  11.592 0.500  6.06           C
ANISOU  163  C5 BLNK B   1      766    605    794    166   -191   -229       C
TER     164      LNK B   1
ATOM    165  O  BH2O    23      -3.127  25.408   6.121 1.000  4.60           O
ANISOU  165  O  BH2O    23      454    624    565     58    -29   -175       O
ATOM    166  O  BH2O    24      -1.354  25.161   0.172 1.000  5.69           O
ANISOU  166  O  BH2O    24      881    628    524      4   -183    -16       O
ATOM    167  O  BH2O    25      12.734  16.676   5.483 0.711  8.79           O
ANISOU  167  O  BH2O    25     1736    788    618    -90   -229     -3       O
ATOM    168  O  BH2O    26      15.206  15.413   5.652 0.482  5.93           O
ANISOU  168  O  BH2O    26      643    701    776   -175    158    155       O
ATOM    169  O  BH2O    27      14.087  14.530   3.738 0.539  9.10           O
ANISOU  169  O  BH2O    27      944   1756    551   -712   -165    266       O
END
