# Supplementary material for: Accurate de novo design of membrane-traversing macrocycles
Source: Cell. 2022 Sep 15;185(19):3520–3532.e26. doi: 10.1016/j.cell.2022.07.019 (PMC9490236; doi:10.1016/j.cell.2022.07.019)
Supplement: Data S6. PDB files for experimental structures, related to STAR Methods [file mmc10.zip › Supplemental_Data_file_6_experimental_structures/x_ray_structures/D11.4_xtal.pdb]

CRYST1   36.050   14.440   29.430  90.00 103.58  90.00 C 1 2/c 1      1
SCALE1      0.027739  0.000000  0.006701       0.000000
SCALE2      0.000000  0.069252  0.000000       0.000000
SCALE3      0.000000  0.000000  0.034956       0.000000
ATOM      1  N   VAL     1      23.801   6.715   9.899 1.000 10.71           N
ANISOU    1  N   VAL     1     1687   1203    937    176    286    -63       N
ATOM      2  CA  VAL     1      24.367   7.970  10.393 1.000 11.24           C
ANISOU    2  CA  VAL     1     1517   1325   1174     22    259     59       C
ATOM      3  C   VAL     1      23.337   9.052  10.120 1.000  9.60           C
ANISOU    3  C   VAL     1     1425   1172    833     54    126    138       C
ATOM      4  O   VAL     1      22.436   8.878   9.311 1.000  9.59           O
ANISOU    4  O   VAL     1     1501   1138    789      2     66     26       O
ATOM      5  CB  VAL     1      25.709   8.278   9.798 1.000 13.24           C
ANISOU    5  CB  VAL     1     1777   1659   1294    121    244    117       C
ATOM      6  CG1 VAL     1      26.725   7.198  10.097 1.000 15.00           C
ANISOU    6  CG1 VAL     1     1768   1818   1774    280    411    236       C
ATOM      7  CG2 VAL     1      25.563   8.550   8.243 1.000 16.25           C
ANISOU    7  CG2 VAL     1     2058   2559   1192   -196    436    377       C
ATOM      8  N   PRO     2      23.435  10.242  10.785 1.000 10.36           N
ANISOU    8  N   PRO     2     1711   1137    854    -59     77    -34       N
ATOM      9  CA  PRO     2      22.455  11.290  10.462 1.000 10.46           C
ANISOU    9  CA  PRO     2     1809   1041    886    -56     55      7       C
ATOM     10  C   PRO     2      22.472  11.581   8.952 1.000 10.13           C
ANISOU   10  C   PRO     2     1544   1080    995   -374    218     38       C
ATOM     11  O   PRO     2      23.568  11.728   8.440 1.000 12.38           O
ANISOU   11  O   PRO     2     1913   1289   1224   -190    138    228       O
ATOM     12  CB  PRO     2      22.956  12.456  11.361 1.000 12.35           C
ANISOU   12  CB  PRO     2     2047   1318   1048   -310   -317    157       C
ATOM     13  CG  PRO     2      23.558  11.798  12.532 1.000 12.58           C
ANISOU   13  CG  PRO     2     1987   1240   1269    -99    -14   -127       C
ATOM     14  CD  PRO     2      24.357  10.596  11.910 1.000 12.00           C
ANISOU   14  CD  PRO     2     1849   1302   1135    -76     24     65       C
ATOM     15  N   DPR     3      21.349  11.639   8.323 1.000  9.87           N
ANISOU   15  N   DPR     3     1567    965    996   -137     23    -96       N
ATOM     16  CA  DPR     3      21.278  11.931   6.876 1.000  9.86           C
ANISOU   16  CA  DPR     3     1730    922    872    -22     49     36       C
ATOM     17  C   DPR     3      21.337  10.627   6.048 1.000 10.14           C
ANISOU   17  C   DPR     3     1820   1026    778      3    266    -53       C
ATOM     18  O   DPR     3      21.013  10.723   4.837 1.000 11.18           O
ANISOU   18  O   DPR     3     2012   1125    858    138    265     74       O
ATOM     19  CB  DPR     3      19.950  12.616   6.765 1.000 11.76           C
ANISOU   19  CB  DPR     3     2256    898   1049     78     23    -51       C
ATOM     20  CG  DPR     3      19.042  11.827   7.777 1.000 10.95           C
ANISOU   20  CG  DPR     3     2013   1029    873    158     79   -107       C
ATOM     21  CD  DPR     3      19.998  11.496   8.862 1.000 10.34           C
ANISOU   21  CD  DPR     3     1760    902   1035     37    172    -98       C
ATOM     22  N   LEU     4      21.615   9.477   6.632 1.000  9.59           N
ANISOU   22  N   LEU     4     1797    801    830    -14    223    -16       N
ATOM     23  CA  LEU     4      21.628   8.229   5.894 1.000  9.14           C
ANISOU   23  CA  LEU     4     1415    917    934     73    359     29       C
ATOM     24  C   LEU     4      21.043   7.080   6.855 1.000  9.36           C
ANISOU   24  C   LEU     4     1572    932    841    127    120    -29       C
ATOM     25  O   LEU     4      21.899   6.361   7.399 1.000 10.96           O
ANISOU   25  O   LEU     4     1658   1153   1105    197    176    139       O
ATOM     26  CB  LEU     4      22.999   7.918   5.318 1.000 10.27           C
ANISOU   26  CB  LEU     4     1674   1010    985    -48    345   -157       C
ATOM     27  CD2 LEU     4      22.537   5.738   4.218 1.000 57.39           C
ANISOU   27  CD2 LEU     4    14068   1876   4564  -1575   6843  -1000       C
ATOM     28  CD1 LEU     4      23.958   6.981   3.226 1.000 25.72           C
ANISOU   28  CD1 LEU     4     5758   1839   1594    750   1036   -119       C
ATOM     29  CG  LEU     4      22.890   6.969   4.019 1.000 23.26           C
ANISOU   29  CG  LEU     4     1543   1924   4846   -177   1668  -1637       C
ATOM     30  N   DIL     5      19.747   6.999   7.021 1.000  9.16           N
ANISOU   30  N   DIL     5     1384   1067    822    -22    386    -14       N
ATOM     31  CA  DIL     5      19.247   5.900   7.872 1.000  9.21           C
ANISOU   31  CA  DIL     5     1742    873    674      8    337     74       C
ATOM     32  C   DIL     5      18.382   6.477   9.018 1.000  9.02           C
ANISOU   32  C   DIL     5     1288    995    940    207     67    296       C
ATOM     33  O   DIL     5      17.255   6.916   8.770 1.000 11.27           O
ANISOU   33  O   DIL     5     1573   1681    773    108    127    133       O
ATOM     34  CN  DIL     5      18.722   7.923   6.447 1.000  9.86           C
ANISOU   34  CN  DIL     5     1585   1108    831     99    269     82       C
ATOM     35  CB  DIL     5      18.498   4.850   7.076 1.000 12.24           C
ANISOU   35  CB  DIL     5     2277   1095   1001   -249    436   -111       C
ATOM     36  CG1 DIL     5      19.139   4.441   5.833 1.000 15.30           C
ANISOU   36  CG1 DIL     5     3190   1006   1271     29    148   -168       C
ATOM     37  CG2 DIL     5      18.163   3.714   8.056 1.000 17.32           C
ANISOU   37  CG2 DIL     5     3847   1259   1082   -760    370     63       C
ATOM     38  CD1 DIL     5      20.294   3.484   6.258 1.000 21.67           C
ANISOU   38  CD1 DIL     5     3236   2463   2042   -174   1388   -318       C
ATOM     39  N   DIL     6      18.886   6.431  10.203 1.000  8.33           N
ANISOU   39  N   DIL     6     1413    800    765    133    115    100       N
ATOM     40  CA  DIL     6      18.090   6.924  11.354 1.000  7.93           C
ANISOU   40  CA  DIL     6     1366    790    678     83    351     70       C
ATOM     41  C   DIL     6      17.035   5.849  11.711 1.000  8.06           C
ANISOU   41  C   DIL     6     1426    873    582     71    202     30       C
ATOM     42  O   DIL     6      17.392   4.628  11.803 1.000  9.14           O
ANISOU   42  O   DIL     6     1677    643    946    141    412     48       O
ATOM     43  CB  DIL     6      19.021   7.208  12.517 1.000  9.26           C
ANISOU   43  CB  DIL     6     1466   1112    730    127    243      6       C
ATOM     44  CG1 DIL     6      20.101   8.268  12.164 1.000  9.59           C
ANISOU   44  CG1 DIL     6     1445   1013    967    -58    280    106       C
ATOM     45  CG2 DIL     6      18.223   7.644  13.761 1.000  9.74           C
ANISOU   45  CG2 DIL     6     1548   1021    911    130    402    -13       C
ATOM     46  CD1 DIL     6      21.228   8.368  13.087 1.000 12.89           C
ANISOU   46  CD1 DIL     6     1552   1958   1097   -253    182     17       C
ATOM     47  N   DPR     7      15.795   6.238  11.940 1.000  8.04           N
ANISOU   47  N   DPR     7     1366    668    840     59    338     48       N
ATOM     48  CA  DPR     7      14.752   5.291  12.403 1.000  8.26           C
ANISOU   48  CA  DPR     7     1614    655    684    -52    323   -165       C
ATOM     49  C   DPR     7      15.292   4.551  13.658 1.000  8.41           C
ANISOU   49  C   DPR     7     1509    851    644     76    263    -33       C
ATOM     50  O   DPR     7      15.976   5.088  14.478 1.000  8.53           O
ANISOU   50  O   DPR     7     1645    743    659     39    196     60       O
ATOM     51  CB  DPR     7      13.561   6.108  12.660 1.000  8.61           C
ANISOU   51  CB  DPR     7     1418    842    816    -79    280    -10       C
ATOM     52  CG  DPR     7      13.694   7.286  11.663 1.000  8.92           C
ANISOU   52  CG  DPR     7     1535    859    792     99    267     48       C
ATOM     53  CD  DPR     7      15.207   7.569  11.690 1.000  7.88           C
ANISOU   53  CD  DPR     7     1377    692    748    103    215     38       C
ATOM     54  N   PHE     8      14.913   3.199  13.757 1.000  8.84           N
ANISOU   54  N   PHE     8     1709    619    829   -131    255      9       N
ATOM     55  CA  PHE     8      15.672   2.378  14.702 1.000  9.69           C
ANISOU   55  CA  PHE     8     1791    733    938    -59    238     86       C
ATOM     56  C   PHE     8      16.609   1.396  13.911 1.000 10.42           C
ANISOU   56  C   PHE     8     1972    707   1043      1    513     45       C
ATOM     57  O   PHE     8      16.970   0.305  14.420 1.000 11.51           O
ANISOU   57  O   PHE     8     2156    734   1222     83    266     51       O
ATOM     58  CN  PHE     8      13.903   2.610  12.897 1.000 10.26           C
ANISOU   58  CN  PHE     8     1854    882    930   -282    235     59       C
ATOM     59  CB  PHE     8      14.827   1.594  15.706 1.000 10.32           C
ANISOU   59  CB  PHE     8     1960    654   1074     54    311    154       C
ATOM     60  CG  PHE     8      14.036   2.500  16.628 1.000  9.49           C
ANISOU   60  CG  PHE     8     1747    687    958     21     97    244       C
ATOM     61  CD1 PHE     8      12.716   2.700  16.400 1.000 10.46           C
ANISOU   61  CD1 PHE     8     2073    675    990   -127     98     92       C
ATOM     62  CD2 PHE     8      14.596   3.073  17.751 1.000 10.21           C
ANISOU   62  CD2 PHE     8     2050    812    787   -209     62    167       C
ATOM     63  CE1 PHE     8      11.865   3.412  17.259 1.000 10.63           C
ANISOU   63  CE1 PHE     8     1837    714   1246    -27    227    125       C
ATOM     64  CE2 PHE     8      13.832   3.793  18.634 1.000 11.43           C
ANISOU   64  CE2 PHE     8     2400    792    892   -206    125     97       C
ATOM     65  CZ  PHE     8      12.485   3.982  18.414 1.000 10.96           C
ANISOU   65  CZ  PHE     8     2155    717   1043    -21    538    102       C
ATOM     66  N   ILE     9      16.953   1.788  12.703 1.000 10.91           N
ANISOU   66  N   ILE     9     2198    645   1055    150    551    -41       N
ATOM     67  CA  ILE     9      17.887   0.987  11.876 1.000 12.33           C
ANISOU   67  CA  ILE     9     2395    791   1219    294    487    -55       C
ATOM     68  C   ILE     9      19.308   1.306  12.165 1.000 11.09           C
ANISOU   68  C   ILE     9     2198    924    840    255    147     67       C
ATOM     69  O   ILE     9      20.178   0.421  12.322 1.000 15.03           O
ANISOU   69  O   ILE     9     2740   1003   1630    789    590    220       O
ATOM     70  CB  ILE     9      17.461   1.083  10.461 1.000 13.68           C
ANISOU   70  CB  ILE     9     2935   1004    950    569    275   -140       C
ATOM     71  CG1 ILE     9      16.097   0.406  10.224 1.000 15.51           C
ANISOU   71  CG1 ILE     9     3072   1404   1066   -617    302    151       C
ATOM     72  CG2 ILE     9      18.618   0.523   9.454 1.000 18.77           C
ANISOU   72  CG2 ILE     9     2906   1861   1939    697    795   -732       C
ATOM     73  CD1 ILE     9      15.399   0.667   8.920 1.000 17.30           C
ANISOU   73  CD1 ILE     9     3368   1498   1318   -361   -286    251       C
ATOM     74  N   DIL    10      19.647   2.629  12.182 1.000 10.23           N
ANISOU   74  N   DIL    10     1784   1014    856    235     98     81       N
ATOM     75  CA  DIL    10      20.899   3.119  12.733 1.000 10.85           C
ANISOU   75  CA  DIL    10     1936   1050    891    456    417    129       C
ATOM     76  C   DIL    10      21.581   3.962  11.611 1.000 10.89           C
ANISOU   76  C   DIL    10     1736   1100   1056    503    243     34       C
ATOM     77  O   DIL    10      21.127   5.103  11.394 1.000 11.23           O
ANISOU   77  O   DIL    10     1838   1325    851    527    340    123       O
ATOM     78  CB  DIL    10      20.668   3.926  14.040 1.000 11.50           C
ANISOU   78  CB  DIL    10     1808   1501    799    333    250     76       C
ATOM     79  CG1 DIL    10      20.020   3.040  15.084 1.000 12.69           C
ANISOU   79  CG1 DIL    10     2211   1514    809    556    376     84       C
ATOM     80  CG2 DIL    10      21.916   4.538  14.546 1.000 12.56           C
ANISOU   80  CG2 DIL    10     1820   1692    976    262     88      4       C
ATOM     81  CD1 DIL    10      19.411   3.849  16.280 1.000 14.13           C
ANISOU   81  CD1 DIL    10     2238   1808   1002    280    374     -3       C
ATOM     82  N   DPR    11      22.533   3.456  10.914 1.000 10.52           N
ANISOU   82  N   DPR    11     1775    961   1023    435    391    -82       N
ATOM     83  CA  DPR    11      23.273   4.328   9.931 1.000 10.98           C
ANISOU   83  CA  DPR    11     1576   1318   1028    248    301   -128       C
ATOM     84  C   DPR    11      23.827   5.549  10.630 1.000 10.49           C
ANISOU   84  C   DPR    11     1417   1256   1075    256    147    -74       C
ATOM     85  O   DPR    11      24.343   5.481  11.740 1.000 11.51           O
ANISOU   85  O   DPR    11     1824   1174   1113    268    -92    -42       O
ATOM     86  CB  DPR    11      24.361   3.396   9.378 1.000 12.80           C
ANISOU   86  CB  DPR    11     2108   1328   1139    164    504   -313       C
ATOM     87  CG  DPR    11      23.743   2.053   9.526 1.000 13.83           C
ANISOU   87  CG  DPR    11     2328   1265   1349    379    561   -198       C
ATOM     88  CD  DPR    11      23.068   2.111  10.910 1.000 11.58           C
ANISOU   88  CD  DPR    11     1779   1336   1024    340    378   -227       C
ATOM     89  O          30      24.943   7.176  13.979 0.839 31.03           O
ANISOU   89  O          30     6047   2531   2509   2708  -2508  -1418       O
ATOM     90  O          31       9.336   2.161  15.626 0.934 25.83           O
ANISOU   90  O          31     3389   1728   4115  -1068  -1144    777       O
ATOM     91  O          32      10.023   3.706  13.637 0.652 62.71           O
ANISOU   91  O          32    18034   2739   1634  -4069   2955   -192       O
ATOM     92  O          33      19.673  -1.486  15.166 1.000 35.33           O
ANISOU   92  O          33     7342   2833   2447   1272   -828    564       O
ATOM     93  O          34      10.664   3.409  13.292 0.939 82.65           O
ANISOU   93  O          34     7713   6023  15796   5344   6276   6705       O
END
