# Supplementary material for: Accurate de novo design of membrane-traversing macrocycles
Source: Cell. 2022 Sep 15;185(19):3520–3532.e26. doi: 10.1016/j.cell.2022.07.019 (PMC9490236; doi:10.1016/j.cell.2022.07.019)
Supplement: Data S6. PDB files for experimental structures, related to STAR Methods [file mmc10.zip › Supplemental_Data_file_6_experimental_structures/x_ray_structures/D11.3_xtal.pdb]

CRYST1   28.817   11.194   45.756  90.00 107.21  90.00 C 1 2 1                  
HETATM    1  N   DVA A   1      -0.405  -0.941   6.600 11.00  3.43           N  
ANISOU    1  N   DVA A   1      379    623    301    -51     68    113       N  
HETATM    2  H   DVA A   1      -0.545  -0.037   6.549 11.00  4.12           H  
HETATM    3  CA  DVA A   1      -0.418  -1.562   7.915 11.00  3.99           C  
ANISOU    3  CA  DVA A   1      453    737    326   -136      9    142       C  
HETATM    4  HA  DVA A   1       0.162  -2.376   7.888 11.00  4.79           H  
HETATM    5  CB  DVA A   1      -1.849  -1.991   8.322 11.00  4.52           C  
ANISOU    5  CB  DVA A   1      542    823    354   -207    112     72       C  
HETATM    6  HB  DVA A   1      -1.796  -2.384   9.240 11.00  5.43           H  
HETATM    7  CG1 DVA A   1      -2.757  -0.779   8.394 11.00  5.31           C  
ANISOU    7  CG1 DVA A   1      475    997    545   -201    195   -117       C  
HETATM    8 HG1A DVA A   1      -2.858  -0.393   7.499 11.00  7.96           H  
HETATM    9 HG1B DVA A   1      -2.365  -0.112   8.996 11.00  7.96           H  
HETATM   10 HG1C DVA A   1      -3.635  -1.049   8.734 11.00  7.96           H  
HETATM   11  CG2 DVA A   1      -2.394  -3.063   7.394 11.00  4.75           C  
ANISOU   11  CG2 DVA A   1      488    853    464   -235    136     21       C  
HETATM   12 HG2A DVA A   1      -2.458  -2.706   6.484 11.00  7.13           H  
HETATM   13 HG2B DVA A   1      -3.284  -3.338   7.700 11.00  7.13           H  
HETATM   14 HG2C DVA A   1      -1.793  -3.837   7.400 11.00  7.13           H  
HETATM   15  C   DVA A   1       0.191  -0.564   8.895 11.00  4.13           C  
ANISOU   15  C   DVA A   1      461    745    362   -131    -37    120       C  
HETATM   16  O   DVA A   1       0.401   0.600   8.557 11.00  3.94           O  
ANISOU   16  O   DVA A   1      387    745    366    -66     -5     90       O  
HETATM   17  N   DPR A   2       0.471  -0.964  10.152 11.00  5.82           N  
ANISOU   17  N   DPR A   2      874    884    452   -288   -211    230       N  
HETATM   18  CA  DPR A   2       1.121   0.016  11.060 11.00  6.33           C  
ANISOU   18  CA  DPR A   2     1018    949    437   -301   -312    182       C  
HETATM   19  HA  DPR A   2       2.021   0.276  10.708 11.00  7.59           H  
HETATM   20  CB  DPR A   2       1.265  -0.814  12.364 11.00  8.80           C  
ANISOU   20  CB  DPR A   2     1576   1211    557   -492   -557    306       C  
HETATM   21  HBA DPR A   2       2.072  -0.544  12.870 11.00 10.56           H  
HETATM   22 HBAB DPR A   2       0.470  -0.706  12.943 11.00 10.56           H  
HETATM   23  CG  DPR A   2       1.385  -2.220  11.876 11.00  9.40           C  
ANISOU   23  CG  DPR A   2     1854   1088    629   -575   -655    357       C  
HETATM   24  HGA DPR A   2       1.160  -2.864  12.594 11.00 11.28           H  
HETATM   25 HGAB DPR A   2       2.303  -2.406  11.555 11.00 11.28           H  
HETATM   26  CD  DPR A   2       0.380  -2.305  10.733 11.00  7.60           C  
ANISOU   26  CD  DPR A   2     1464    869    555   -439   -394    284       C  
HETATM   27  HDA DPR A   2       0.637  -3.000  10.077 11.00  9.12           H  
HETATM   28 HDAB DPR A   2      -0.533  -2.492  11.068 11.00  9.12           H  
HETATM   29  C   DPR A   2       0.231   1.255  11.230 11.00  5.58           C  
ANISOU   29  C   DPR A   2      796   1005    318   -336   -119     92       C  
HETATM   30  O   DPR A   2      -0.971   1.129  11.486 11.00  7.30           O  
ANISOU   30  O   DPR A   2      896   1346    530   -561    159    -97       O  
ATOM     31  N   PRO A   3       0.810   2.462  11.097 11.00  5.09           N  
ANISOU   31  N   PRO A   3      570    993    372   -265   -151    205       N  
ATOM     32  CA APRO A   3       0.007   3.792  11.166-21.00  6.19           C  
ANISOU   32  CA APRO A   3      682   1014    657   -149    418   -138       C  
ATOM     33  HA APRO A   3      -0.560   3.785  11.989-21.00  7.43           H  
ATOM     34  CB APRO A   3       1.099   4.747  11.353-21.00  5.04           C  
ANISOU   34  CB APRO A   3      331    990    594   -216     74   -462       C  
ATOM     35  HBAAPRO A   3       1.337   4.834  12.310-21.00  6.05           H  
ATOM     36 HBABAPRO A   3       0.859   5.639  10.997-21.00  6.05           H  
ATOM     37  CG APRO A   3       2.352   4.066  10.480-21.00  5.25           C  
ANISOU   37  CG APRO A   3      419    982    595   -109    -21    141       C  
ATOM     38  HGAAPRO A   3       2.270   4.319   9.526-21.00  6.30           H  
ATOM     39 HGABAPRO A   3       3.218   4.409  10.817-21.00  6.30           H  
ATOM     40  CD APRO A   3       2.317   2.614  10.606-21.00  4.71           C  
ANISOU   40  CD APRO A   3      376    836    577     -9     -7    147       C  
ATOM     41  HDAAPRO A   3       2.963   2.282  11.279-21.00  5.65           H  
ATOM     42 HDABAPRO A   3       2.474   2.160   9.740-21.00  5.65           H  
ATOM     43  C   PRO A   3      -0.834   4.033  10.024 11.00  4.23           C  
ANISOU   43  C   PRO A   3      425    871    310   -120     47    -11       C  
ATOM     44  O   PRO A   3      -1.539   5.053  10.075 11.00  5.41           O  
ANISOU   44  O   PRO A   3      808    850    396     16     77   -113       O  
ATOM     45  CA BPRO A   3       0.066   3.641  11.242 21.00  3.97           C  
ANISOU   45  CA BPRO A   3      523    796    188   -174   -246     68       C  
ATOM     46  HAABPRO A   3      -0.482   3.603  12.078 21.00  4.76           H  
ATOM     47  CB BPRO A   3       1.217   4.751  11.383 21.00  8.16           C  
ANISOU   47  CB BPRO A   3     1081   1701    320   -750    -58    257       C  
ATOM     48  HB BPRO A   3       1.114   5.677  11.198 21.00  9.80           H  
ATOM     49  CG BPRO A   3       2.298   4.188  11.785 21.00  4.17           C  
ANISOU   49  CG BPRO A   3      528    670    385   -115   -182     15       C  
ATOM     50  HG BPRO A   3       2.991   4.521  12.344 21.00  5.00           H  
ATOM     51  CD BPRO A   3       2.152   2.850  11.117 21.00  4.33           C  
ANISOU   51  CD BPRO A   3      502    737    408     78     50    -21       C  
ATOM     52  HDBBPRO A   3       2.496   2.903  10.190 21.00  5.20           H  
ATOM     53 HDBCBPRO A   3       2.686   2.175  11.605 21.00  5.20           H  
HETATM   54  N   DLE A   4      -0.743   3.250   8.953 11.00  3.72           N  
ANISOU   54  N   DLE A   4      323    794    296      3    -18    -26       N  
HETATM   55  H   DLE A   4      -0.305   2.468   9.068 11.00  4.46           H  
HETATM   56  CA  DLE A   4      -1.439   3.567   7.697 11.00  3.38           C  
ANISOU   56  CA  DLE A   4      295    693    295     17     12    -22       C  
HETATM   57  HA  DLE A   4      -1.519   4.561   7.614 11.00  4.05           H  
HETATM   58  CB  DLE A   4      -2.831   2.953   7.622 11.00  3.70           C  
ANISOU   58  CB  DLE A   4      322    712    370      4     52      5       C  
HETATM   59  HBA DLE A   4      -2.741   1.967   7.637 11.00  4.43           H  
HETATM   60 HBAB DLE A   4      -3.337   3.219   8.430 11.00  4.43           H  
HETATM   61  CG  DLE A   4      -3.635   3.345   6.398 11.00  5.02           C  
ANISOU   61  CG  DLE A   4      369   1068    469    -70    -78     50       C  
HETATM   62  HG  DLE A   4      -3.153   2.964   5.609 11.00  6.02           H  
HETATM   63  CD1 DLE A   4      -4.999   2.649   6.450 11.00  8.00           C  
ANISOU   63  CD1 DLE A   4      539   1277   1223   -242   -379    158       C  
HETATM   64 HD1A DLE A   4      -5.499   2.849   5.631 11.00 12.00           H  
HETATM   65 HD1B DLE A   4      -5.501   2.973   7.227 11.00 12.00           H  
HETATM   66 HD1C DLE A   4      -4.869   1.681   6.526 11.00 12.00           H  
HETATM   67  CD2 DLE A   4      -3.771   4.736   6.152 11.00  8.79           C  
ANISOU   67  CD2 DLE A   4      995   1246   1098   -174   -582    436       C  
HETATM   68 HD2A DLE A   4      -2.884   5.136   6.036 11.00 13.18           H  
HETATM   69 HD2B DLE A   4      -4.224   5.159   6.911 11.00 13.18           H  
HETATM   70 HD2C DLE A   4      -4.300   4.873   5.338 11.00 13.18           H  
HETATM   71  C   DLE A   4      -0.513   3.041   6.572 11.00  3.00           C  
ANISOU   71  C   DLE A   4      276    568    296     13    -18     20       C  
HETATM   72  O   DLE A   4      -0.746   1.959   6.035 11.00  3.37           O  
ANISOU   72  O   DLE A   4      338    601    342    -27     32    -24       O  
HETATM   73  N   IML A   5       0.569   3.803   6.271 11.00  2.98           N  
ANISOU   73  N   IML A   5      300    525    306     -4     27    -13       N  
HETATM   74  CA  IML A   5       1.520   3.292   5.262 11.00  3.12           C  
ANISOU   74  CA  IML A   5      301    604    279     15     26    -24       C  
HETATM   75  HA  IML A   5       1.201   2.394   4.960 11.00  3.74           H  
HETATM   76  CB  IML A   5       1.596   4.210   4.032 11.00  3.29           C  
ANISOU   76  CB  IML A   5      370    538    343     -1     43      0       C  
HETATM   77  HB  IML A   5       1.896   5.111   4.346 11.00  3.95           H  
HETATM   78  CG2 IML A   5       2.645   3.689   3.057 11.00  4.07           C  
ANISOU   78  CG2 IML A   5      432    797    319     18     75     17       C  
HETATM   79 HG2A IML A   5       2.450   2.754   2.837 11.00  6.11           H  
HETATM   80 HG2B IML A   5       3.532   3.749   3.469 11.00  6.11           H  
HETATM   81 HG2C IML A   5       2.627   4.228   2.239 11.00  6.11           H  
HETATM   82  CG1 IML A   5       0.227   4.383   3.368 11.00  3.97           C  
ANISOU   82  CG1 IML A   5      448    685    377     80    -29     61       C  
HETATM   83 HG1A IML A   5      -0.405   4.727   4.049 11.00  4.77           H  
HETATM   84 HG1B IML A   5       0.309   5.077   2.666 11.00  4.77           H  
HETATM   85  CD1 IML A   5      -0.380   3.150   2.743 11.00  4.94           C  
ANISOU   85  CD1 IML A   5      517    919    442    -28   -136      1       C  
HETATM   86 HD1A IML A   5      -1.238   3.382   2.329 11.00  7.41           H  
HETATM   87 HD1B IML A   5      -0.524   2.470   3.434 11.00  7.41           H  
HETATM   88 HD1C IML A   5       0.227   2.797   2.060 11.00  7.41           H  
HETATM   89  C   IML A   5       2.924   3.119   5.878 11.00  3.27           C  
ANISOU   89  C   IML A   5      307    654    282    -27     26      9       C  
HETATM   90  O   IML A   5       3.579   4.101   6.256 11.00  4.10           O  
ANISOU   90  O   IML A   5      363    708    487    -82    -40    -77       O  
HETATM   91  CN  IML A   5       0.758   5.164   6.776 11.00  3.41           C  
ANISOU   91  CN  IML A   5      364    572    359    -27     47    -51       C  
HETATM   92  HNA IML A   5       1.659   5.474   6.550 11.00  5.11           H  
HETATM   93  HNB IML A   5       0.644   5.170   7.750 11.00  5.11           H  
HETATM   94  HNC IML A   5       0.095   5.759   6.367 11.00  5.11           H  
ATOM     95  N   ILE A   6       3.386   1.870   5.943 11.00  3.19           N  
ANISOU   95  N   ILE A   6      279    625    308     35     14     10       N  
ATOM     96  H   ILE A   6       3.062   1.235   5.399 11.00  8.48           H  
ATOM     97  CA AILE A   6       4.676   1.718   6.412-31.00  3.25           C  
ANISOU   97  CA AILE A   6      255    681    299    168     95     67       C  
ATOM     98  HA AILE A   6       4.848   2.266   7.231-31.00  3.90           H  
ATOM     99  CB AILE A   6       4.969  -0.032   6.692-31.00  2.90           C  
ANISOU   99  CB AILE A   6      436    390    275    126     62    119       C  
ATOM    100  HB AILE A   6       4.834  -0.557   5.852-31.00  3.48           H  
ATOM    101  CG2AILE A   6       6.408  -0.116   7.163-31.00  6.69           C  
ANISOU  101  CG2AILE A   6      357   1550    634    -23     26    615       C  
ATOM    102 HG2AAILE A   6       7.009   0.027   6.402-31.00 10.03           H  
ATOM    103 HG2BAILE A   6       6.573  -1.002   7.548-31.00 10.03           H  
ATOM    104 HG2CAILE A   6       6.570   0.571   7.842-31.00 10.03           H  
ATOM    105  CG1AILE A   6       4.011  -0.465   7.759-31.00  3.59           C  
ANISOU  105  CG1AILE A   6      372    686    308     82     90     52       C  
ATOM    106 HG1AAILE A   6       4.309  -0.077   8.619-31.00  4.31           H  
ATOM    107 HG1BAILE A   6       3.122  -0.081   7.553-31.00  4.31           H  
ATOM    108  CD1AILE A   6       3.859  -1.890   7.933-31.00  8.56           C  
ANISOU  108  CD1AILE A   6      739   1516    997   -144     38    814       C  
ATOM    109 HD1AAILE A   6       3.395  -2.267   7.156-31.00 12.84           H  
ATOM    110 HD1BAILE A   6       3.337  -2.066   8.743-31.00 12.84           H  
ATOM    111 HD1CAILE A   6       4.743  -2.305   8.018-31.00 12.84           H  
ATOM    112  C   ILE A   6       5.699   2.043   5.246 11.00  3.10           C  
ANISOU  112  C   ILE A   6      247    608    325     78    -33     48       C  
ATOM    113  O   ILE A   6       5.471   1.686   4.072 11.00  3.11           O  
ANISOU  113  O   ILE A   6      310    599    274     23    -14     33       O  
ATOM    114  CA BILE A   6       4.864   1.464   6.333 31.00  2.32           C  
ANISOU  114  CA BILE A   6       88    532    260    193    -37   -175       C  
ATOM    115  HAABILE A   6       5.071   2.035   7.128 31.00  2.78           H  
ATOM    116  CB BILE A   6       4.890   0.380   6.750 31.00  3.18           C  
ANISOU  116  CB BILE A   6      198    346    663    112    -22    276       C  
ATOM    117  HBABILE A   6       4.524  -0.164   5.995 31.00  3.81           H  
ATOM    118  CG2BILE A   6       6.392  -0.240   6.964 31.00  2.78           C  
ANISOU  118  CG2BILE A   6      429    421    208    193   -110    -77       C  
ATOM    119 HG2DBILE A   6       6.948  -0.024   6.187 31.00  4.18           H  
ATOM    120 HG2EBILE A   6       6.333  -1.213   7.063 31.00  4.18           H  
ATOM    121 HG2FBILE A   6       6.793   0.147   7.770 31.00  4.18           H  
ATOM    122  CG1BILE A   6       3.896  -0.012   8.015 31.00  7.96           C  
ANISOU  122  CG1BILE A   6      490   1706    828    225    286    885       C  
ATOM    123 HG1CBILE A   6       3.039   0.473   7.914 31.00  9.55           H  
ATOM    124 HG1DBILE A   6       3.701  -0.982   7.983 31.00  9.55           H  
ATOM    125  CD1BILE A   6       4.434   0.291   9.224 31.00  4.35           C  
ANISOU  125  CD1BILE A   6      516    784    352     88    128     97       C  
ATOM    126 HD1DBILE A   6       5.297   0.686   9.274 31.00  5.22           H  
ATOM    127 HD1EBILE A   6       3.948   0.108  10.019 31.00  5.22           H  
ATOM    128  N   PRO A   7       6.766   2.773   5.557 11.00  3.47           N  
ANISOU  128  N   PRO A   7      308    705    306    -17    -27     15       N  
ATOM    129  CA  PRO A   7       7.701   3.189   4.500 11.00  3.44           C  
ANISOU  129  CA  PRO A   7      325    634    349    -38     12     28       C  
ATOM    130  HA  PRO A   7       7.252   3.830   3.877 11.00  4.13           H  
ATOM    131  CB  PRO A   7       8.824   3.897   5.261 11.00  4.96           C  
ANISOU  131  CB  PRO A   7      448    932    506   -203     17   -129       C  
ATOM    132  HBA PRO A   7       9.210   4.635   4.725 11.00  5.96           H  
ATOM    133 HBAB PRO A   7       9.544   3.264   5.507 11.00  5.96           H  
ATOM    134  CG  PRO A   7       8.109   4.432   6.506 11.00  5.29           C  
ANISOU  134  CG  PRO A   7      548   1009    454   -200    -58   -105       C  
ATOM    135  HGA PRO A   7       8.751   4.604   7.239 11.00  6.35           H  
ATOM    136 HGAB PRO A   7       7.619   5.269   6.303 11.00  6.35           H  
ATOM    137  CD  PRO A   7       7.156   3.320   6.868 11.00  4.42           C  
ANISOU  137  CD  PRO A   7      476    851    352    -89    -48    -80       C  
ATOM    138  HDA PRO A   7       7.604   2.633   7.422 11.00  5.31           H  
ATOM    139 HDAB PRO A   7       6.370   3.668   7.357 11.00  5.31           H  
ATOM    140  C   PRO A   7       8.197   1.969   3.727 11.00  3.14           C  
ANISOU  140  C   PRO A   7      231    572    391     -8    -13    102       C  
ATOM    141  O   PRO A   7       8.418   0.909   4.303 11.00  3.90           O  
ANISOU  141  O   PRO A   7      366    668    446    101     65    184       O  
HETATM  142  N   MLU A   8       8.408   2.137   2.396 11.00  2.76           N  
ANISOU  142  N   MLU A   8      264    417    368     15     32     44       N  
HETATM  143  CA  MLU A   8       8.710   0.967   1.567 11.00  2.96           C  
ANISOU  143  CA  MLU A   8      242    434    449      5     50     56       C  
HETATM  144  HA  MLU A   8       8.845   0.193   2.185 11.00  3.55           H  
HETATM  145  CB  MLU A   8       9.991   1.110   0.727 11.00  3.12           C  
ANISOU  145  CB  MLU A   8      258    459    468    -26     60     25       C  
HETATM  146  HBA MLU A   8      10.070   0.314   0.143 11.00  3.74           H  
HETATM  147 HBAB MLU A   8       9.890   1.900   0.138 11.00  3.74           H  
HETATM  148  CG  MLU A   8      11.269   1.257   1.498 11.00  7.54           C  
ANISOU  148  CG  MLU A   8      215   2104    545    -84     41    171       C  
HETATM  149  HG  MLU A   8      11.260   2.241   1.672 11.00  9.05           H  
HETATM  150  CD1 MLU A   8      11.486   0.806   2.713 11.00 13.78           C  
ANISOU  150  CD1 MLU A   8      301   4356    577    235    -17     30       C  
HETATM  151 HD1A MLU A   8      10.799   0.341   3.177 11.00 16.53           H  
HETATM  152 HD1B MLU A   8      12.329   0.944   3.128 11.00 16.53           H  
HETATM  153  CD2 MLU A   8      12.446   1.164   0.514 11.00  5.43           C  
ANISOU  153  CD2 MLU A   8      272   1234    556    -38     81      5       C  
HETATM  154 HD2A MLU A   8      12.494   0.257   0.145 11.00  8.14           H  
HETATM  155 HD2B MLU A   8      13.282   1.369   0.984 11.00  8.14           H  
HETATM  156 HD2C MLU A   8      12.315   1.807  -0.214 11.00  8.14           H  
HETATM  157  C   MLU A   8       7.509   0.626   0.662 11.00  2.98           C  
ANISOU  157  C   MLU A   8      282    391    458    -44     28     67       C  
HETATM  158  O   MLU A   8       7.649   0.174  -0.464 11.00  3.69           O  
ANISOU  158  O   MLU A   8      333    576    492    -48     88   -144       O  
HETATM  159  CN  MLU A   8       8.178   3.408   1.712 11.00  3.06           C  
ANISOU  159  CN  MLU A   8      393    411    358     13     65     36       C  
HETATM  160  HNA MLU A   8       8.487   3.341   0.784 11.00  4.58           H  
HETATM  161  HNB MLU A   8       8.672   4.120   2.170 11.00  4.58           H  
HETATM  162  HNC MLU A   8       7.220   3.616   1.722 11.00  4.58           H  
HETATM  163  N   DIL A   9       6.291   0.874   1.218 11.00  2.73           N  
ANISOU  163  N   DIL A   9      262    464    311    -16     50     51       N  
HETATM  164  H   DIL A   9       6.316   1.321   1.994 11.00  3.02           H  
HETATM  165  CA  DIL A   9       5.064   0.645   0.470 11.00  2.61           C  
ANISOU  165  CA  DIL A   9      271    409    310    -12     27     39       C  
HETATM  166  HA  DIL A   9       5.339   0.386  -0.456 11.00  3.13           H  
HETATM  167  CB  DIL A   9       4.267   1.949   0.340 11.00  3.08           C  
ANISOU  167  CB  DIL A   9      377    433    360     23    -61    -22       C  
HETATM  168  HB  DIL A   9       4.298   2.404   1.230 11.00  3.69           H  
HETATM  169  CG2 DIL A   9       2.790   1.725  -0.003 11.00  3.54           C  
ANISOU  169  CG2 DIL A   9      355    571    418    115    -44    -26       C  
HETATM  170 HG2A DIL A   9       2.348   2.592  -0.124 11.00  5.31           H  
HETATM  171 HG2B DIL A   9       2.356   1.235   0.726 11.00  5.31           H  
HETATM  172 HG2C DIL A   9       2.722   1.206  -0.832 11.00  5.31           H  
HETATM  173  CG1 DIL A   9       4.941   2.884  -0.674 11.00  4.31           C  
ANISOU  173  CG1 DIL A   9      559    428    653     21    -91    166       C  
HETATM  174 HG1A DIL A   9       4.564   3.793  -0.560 11.00  5.18           H  
HETATM  175 HG1B DIL A   9       5.906   2.934  -0.460 11.00  5.18           H  
HETATM  176  CD1 DIL A   9       4.793   2.481  -2.133 11.00  4.85           C  
ANISOU  176  CD1 DIL A   9      614    710    518     34    101    252       C  
HETATM  177 HD1A DIL A   9       5.322   3.085  -2.694 11.00  7.27           H  
HETATM  178 HD1B DIL A   9       3.850   2.536  -2.393 11.00  7.27           H  
HETATM  179 HD1C DIL A   9       5.111   1.562  -2.252 11.00  7.27           H  
HETATM  180  C   DIL A   9       4.226  -0.512   1.014 11.00  2.68           C  
ANISOU  180  C   DIL A   9      216    461    341     19     51     58       C  
HETATM  181  O   DIL A   9       3.617  -1.236   0.245 11.00  3.10           O  
ANISOU  181  O   DIL A   9      322    478    378    -56     56    -31       O  
ATOM    182  N   ILE A  10       4.170  -0.652   2.362 11.00  2.84           N  
ANISOU  182  N   ILE A  10      298    455    327    -63     52     63       N  
ATOM    183  H   ILE A  10       4.583  -0.031   2.923 11.00  4.01           H  
ATOM    184  CA  ILE A  10       3.394  -1.749   2.952 11.00  2.98           C  
ANISOU  184  CA  ILE A  10      299    443    389    -58     64    101       C  
ATOM    185  HA  ILE A  10       2.983  -2.277   2.209 11.00  3.57           H  
ATOM    186  CB  ILE A  10       4.246  -2.705   3.810 11.00  3.30           C  
ANISOU  186  CB  ILE A  10      329    472    452    -11     89     98       C  
ATOM    187  HB  ILE A  10       4.608  -2.205   4.596 11.00  3.96           H  
ATOM    188  CG2 ILE A  10       3.321  -3.815   4.305 11.00  4.91           C  
ANISOU  188  CG2 ILE A  10      424    647    794    -20     82    341       C  
ATOM    189 HG2A ILE A  10       2.964  -4.309   3.537 11.00  7.36           H  
ATOM    190 HG2B ILE A  10       2.581  -3.421   4.813 11.00  7.36           H  
ATOM    191 HG2C ILE A  10       3.825  -4.426   4.882 11.00  7.36           H  
ATOM    192  CG1 ILE A  10       5.408  -3.288   3.010 11.00  4.04           C  
ANISOU  192  CG1 ILE A  10      473    587    475     53     81     80       C  
ATOM    193 HG1A ILE A  10       5.042  -3.786   2.236 11.00  4.85           H  
ATOM    194 HG1B ILE A  10       5.956  -2.544   2.656 11.00  4.85           H  
ATOM    195  CD1 ILE A  10       6.298  -4.211   3.800 11.00  4.87           C  
ANISOU  195  CD1 ILE A  10      452    800    598    172     62    176       C  
ATOM    196 HD1A ILE A  10       7.035  -4.520   3.233 11.00  7.30           H  
ATOM    197 HD1B ILE A  10       5.778  -4.982   4.108 11.00  7.30           H  
ATOM    198 HD1C ILE A  10       6.661  -3.731   4.574 11.00  7.30           H  
ATOM    199  C   ILE A  10       2.268  -1.137   3.784 11.00  2.89           C  
ANISOU  199  C   ILE A  10      313    448    335    -35     44    116       C  
ATOM    200  O   ILE A  10       2.515  -0.590   4.864 11.00  3.53           O  
ANISOU  200  O   ILE A  10      335    624    382    -39     24     39       O  
ATOM    201  N   PRO A  11       1.018  -1.207   3.330 11.00  2.88           N  
ANISOU  201  N   PRO A  11      274    485    334     25     61     47       N  
ATOM    202  CA  PRO A  11      -0.079  -0.764   4.211 11.00  3.24           C  
ANISOU  202  CA  PRO A  11      318    573    342     46     70     64       C  
ATOM    203  HA  PRO A  11       0.019   0.205   4.437 11.00  3.89           H  
ATOM    204  CB  PRO A  11      -1.340  -0.999   3.355 11.00  3.93           C  
ANISOU  204  CB  PRO A  11      307    810    376     55     37     52       C  
ATOM    205  HBA PRO A  11      -1.755  -1.873   3.567 11.00  4.72           H  
ATOM    206 HBAB PRO A  11      -2.007  -0.282   3.501 11.00  4.72           H  
ATOM    207  CG  PRO A  11      -0.815  -0.976   1.916 11.00  3.49           C  
ANISOU  207  CG  PRO A  11      350    619    358     35     -9     17       C  
ATOM    208  HGA PRO A  11      -1.431  -1.449   1.301 11.00  4.19           H  
ATOM    209 HGAB PRO A  11      -0.684  -0.048   1.596 11.00  4.19           H  
ATOM    210  CD  PRO A  11       0.513  -1.710   2.042 11.00  3.28           C  
ANISOU  210  CD  PRO A  11      346    532    370    -12     18     -8       C  
ATOM    211  HDA PRO A  11       0.382  -2.691   2.064 11.00  3.94           H  
ATOM    212 HDAB PRO A  11       1.125  -1.479   1.299 11.00  3.94           H  
ATOM    213  C   PRO A  11      -0.085  -1.619   5.482 11.00  3.14           C  
ANISOU  213  C   PRO A  11      284    549    360    -35     44     79       C  
ATOM    214  O   PRO A  11       0.149  -2.819   5.441 11.00  3.88           O  
ANISOU  214  O   PRO A  11      456    560    459    -12    121    150       O  
HETATM  215  N   DVA A  12       7.174  12.087  15.274 11.00  4.73           N  
ANISOU  215  N   DVA A  12      324   1000    473     14     79    352       N  
HETATM  216  CA  DVA A  12       7.296  12.682  13.938 11.00  5.63           C  
ANISOU  216  CA  DVA A  12      336   1150    651     64     68    571       C  
HETATM  217  HA  DVA A  12       7.849  13.512  14.001 11.00  6.75           H  
HETATM  218  CB  DVA A  12       5.923  13.037  13.316 11.00  6.94           C  
ANISOU  218  CB  DVA A  12      326   1480    832    125    104    729       C  
HETATM  219  HB  DVA A  12       6.088  13.379  12.391 11.00  8.33           H  
HETATM  220  CG1 DVA A  12       5.025  11.826  13.205 11.00  8.24           C  
ANISOU  220  CG1 DVA A  12      319   1778   1033    -78    -93    844       C  
HETATM  221 HG1A DVA A  12       4.222  12.060  12.694 11.00 12.36           H  
HETATM  222 HG1B DVA A  12       4.766  11.528  14.102 11.00 12.36           H  
HETATM  223 HG1C DVA A  12       5.505  11.104  12.747 11.00 12.36           H  
HETATM  224  CG2 DVA A  12       5.283  14.166  14.121 11.00  8.61           C  
ANISOU  224  CG2 DVA A  12      453   1775   1044    227    121    820       C  
HETATM  225 HG2A DVA A  12       5.909  14.917  14.186 11.00 12.92           H  
HETATM  226 HG2B DVA A  12       5.066  13.844  15.021 11.00 12.92           H  
HETATM  227 HG2C DVA A  12       4.463  14.463  13.674 11.00 12.92           H  
HETATM  228  C   DVA A  12       8.032  11.658  13.085 11.00  5.29           C  
ANISOU  228  C   DVA A  12      260   1332    418    -10     29    398       C  
HETATM  229  O   DVA A  12       8.164  10.497  13.443 11.00  4.96           O  
ANISOU  229  O   DVA A  12      352   1219    314    -92     18    203       O  
HETATM  230  N   DPR A  13       8.547  12.054  11.896 11.00  6.87           N  
ANISOU  230  N   DPR A  13      341   1752    516     32     75    587       N  
HETATM  231  CA  DPR A  13       9.228  11.049  11.048 11.00  6.81           C  
ANISOU  231  CA  DPR A  13      381   1848    357   -130     62    382       C  
HETATM  232  HA  DPR A  13      10.067  10.737  11.494 11.00  8.17           H  
HETATM  233  CB  DPR A  13       9.566  11.808   9.777 11.00  8.41           C  
ANISOU  233  CB  DPR A  13      525   2189    480   -260     11    559       C  
HETATM  234  HBA DPR A  13      10.429  11.504   9.400 11.00 10.09           H  
HETATM  235 HBAB DPR A  13       8.857  11.692   9.095 11.00 10.09           H  
HETATM  236  CG  DPR A  13       9.649  13.237  10.228 11.00  9.11           C  
ANISOU  236  CG  DPR A  13      548   2126    787    203    277    925       C  
HETATM  237  HGA DPR A  13       9.484  13.849   9.467 11.00 10.93           H  
HETATM  238 HGAB DPR A  13      10.547  13.430  10.598 11.00 10.93           H  
HETATM  239  CD  DPR A  13       8.555  13.430  11.328 11.00 10.09           C  
ANISOU  239  CD  DPR A  13      530   2208   1098    350    336   1176       C  
HETATM  240  HDA DPR A  13       8.821  14.106  12.000 11.00 12.11           H  
HETATM  241 HDAB DPR A  13       7.679  13.674  10.938 11.00 12.11           H  
HETATM  242  C   DPR A  13       8.298   9.860  10.792 11.00  7.85           C  
ANISOU  242  C   DPR A  13      462   2296    226   -487    -23    242       C  
HETATM  243  O   DPR A  13       7.142  10.096  10.410 11.00 10.46           O  
ANISOU  243  O   DPR A  13      487   3006    481   -502   -142    623       O  
ATOM    244  N   PRO A  14       8.788   8.627  11.011 11.00  7.54           N  
ANISOU  244  N   PRO A  14      532   2052    281   -464     31     68       N  
ATOM    245  CA  PRO A  14       7.968   7.443  10.764 11.00  8.76           C  
ANISOU  245  CA  PRO A  14      706   2317    303   -692     95   -197       C  
ATOM    246  HA  PRO A  14       7.381   7.601   9.970 11.00 10.51           H  
ATOM    247  CB  PRO A  14       9.011   6.418  10.425 11.00 10.44           C  
ANISOU  247  CB  PRO A  14     1052   2364    550   -710    489   -562       C  
ATOM    248  HBA PRO A  14       9.321   6.518   9.490 11.00 12.53           H  
ATOM    249 HBAB PRO A  14       8.666   5.499  10.555 11.00 12.53           H  
ATOM    250  CG  PRO A  14      10.131   6.731  11.413 11.00  8.43           C  
ANISOU  250  CG  PRO A  14      714   1764    723   -437    393   -395       C  
ATOM    251  HGA PRO A  14      11.001   6.387  11.088 11.00 10.11           H  
ATOM    252 HGAB PRO A  14       9.941   6.343  12.303 11.00 10.11           H  
ATOM    253  CD  PRO A  14      10.127   8.263  11.466 11.00  6.86           C  
ANISOU  253  CD  PRO A  14      501   1664    441   -286    176    -77       C  
ATOM    254  HDA PRO A  14      10.289   8.586  12.387 11.00  8.23           H  
ATOM    255 HDAB PRO A  14      10.819   8.640  10.866 11.00  8.23           H  
ATOM    256  C   PRO A  14       7.109   7.036  11.972 11.00  7.10           C  
ANISOU  256  C   PRO A  14      571   1803    323   -528     34   -161       C  
ATOM    257  O   PRO A  14       6.569   5.932  11.971 11.00  9.40           O  
ANISOU  257  O   PRO A  14      918   2233    419   -872    192   -460       O  
HETATM  258  N   DLE A  15       7.059   7.898  12.990 11.00  5.50           N  
ANISOU  258  N   DLE A  15      355   1455    280   -259     64    -12       N  
HETATM  259  H   DLE A  15       7.471   8.672  12.917 11.00  6.60           H  
HETATM  260  CA  DLE A  15       6.334   7.586  14.229 11.00  4.39           C  
ANISOU  260  CA  DLE A  15      323   1060    283   -153     77      1       C  
HETATM  261  HA  DLE A  15       6.243   6.593  14.312 11.00  5.26           H  
HETATM  262  CB  DLE A  15       4.944   8.219  14.285 11.00  4.76           C  
ANISOU  262  CB  DLE A  15      292   1218    299   -145    -12    150       C  
HETATM  263  HBA DLE A  15       4.483   8.060  13.423 11.00  5.71           H  
HETATM  264 HBAB DLE A  15       5.041   9.198  14.399 11.00  5.71           H  
HETATM  265  CG  DLE A  15       4.078   7.671  15.419 11.00  4.69           C  
ANISOU  265  CG  DLE A  15      317   1133    331    -14     46    183       C  
HETATM  266  HG  DLE A  15       4.633   7.646  16.251 11.00  5.62           H  
HETATM  267  CD2 DLE A  15       2.887   8.582  15.669 11.00  6.16           C  
ANISOU  267  CD2 DLE A  15      456   1364    521    181     92    117       C  
HETATM  268 HD2A DLE A  15       2.335   8.626  14.861 11.00  9.24           H  
HETATM  269 HD2B DLE A  15       3.206   9.480  15.896 11.00  9.24           H  
HETATM  270 HD2C DLE A  15       2.354   8.227  16.410 11.00  9.24           H  
HETATM  271  CD1 DLE A  15       3.603   6.255  15.122 11.00  8.20           C  
ANISOU  271  CD1 DLE A  15      692   1194   1227   -215    539     87       C  
HETATM  272 HD1A DLE A  15       3.177   6.232  14.239 11.00 12.29           H  
HETATM  273 HD1B DLE A  15       2.957   5.978  15.804 11.00 12.29           H  
HETATM  274 HD1C DLE A  15       4.370   5.645  15.131 11.00 12.29           H  
HETATM  275  C   DLE A  15       7.232   8.103  15.366 11.00  3.47           C  
ANISOU  275  C   DLE A  15      275    784    260   -104     64     37       C  
HETATM  276  O   DLE A  15       6.956   9.166  15.937 11.00  3.66           O  
ANISOU  276  O   DLE A  15      308    739    343     -6     56     72       O  
HETATM  277  N   IML A  16       8.350   7.396  15.637 11.00  3.22           N  
ANISOU  277  N   IML A  16      279    623    322    -80     37    -15       N  
HETATM  278  CA  IML A  16       9.292   7.933  16.635 11.00  2.79           C  
ANISOU  278  CA  IML A  16      276    465    318    -20     31     -8       C  
HETATM  279  HA  IML A  16       8.969   8.836  16.919 11.00  3.34           H  
HETATM  280  CB  IML A  16       9.382   7.039  17.882 11.00  3.08           C  
ANISOU  280  CB  IML A  16      396    436    337    -35     28     21       C  
HETATM  281  HB  IML A  16       9.680   6.135  17.576 11.00  3.69           H  
HETATM  282  CG2 IML A  16      10.449   7.567  18.833 11.00  3.70           C  
ANISOU  282  CG2 IML A  16      480    594    331    -20    -13     35       C  
HETATM  283 HG2A IML A  16      11.331   7.481  18.415 11.00  5.55           H  
HETATM  284 HG2B IML A  16      10.430   7.050  19.665 11.00  5.55           H  
HETATM  285 HG2C IML A  16      10.273   8.511  19.030 11.00  5.55           H  
HETATM  286  CG1 IML A  16       8.023   6.862  18.562 11.00  3.64           C  
ANISOU  286  CG1 IML A  16      453    573    357   -111     74      9       C  
HETATM  287 HG1A IML A  16       7.375   6.538  17.887 11.00  4.37           H  
HETATM  288 HG1B IML A  16       8.108   6.158  19.253 11.00  4.37           H  
HETATM  289  CD1 IML A  16       7.452   8.112  19.215 11.00  4.41           C  
ANISOU  289  CD1 IML A  16      511    715    451      5    184    -17       C  
HETATM  290 HD1A IML A  16       7.302   8.798  18.532 11.00  6.62           H  
HETATM  291 HD1B IML A  16       8.085   8.449  19.883 11.00  6.62           H  
HETATM  292 HD1C IML A  16       6.602   7.894  19.652 11.00  6.62           H  
HETATM  293  C   IML A  16      10.690   8.095  16.003 11.00  2.85           C  
ANISOU  293  C   IML A  16      262    521    300      0     23    -15       C  
HETATM  294  O   IML A  16      11.369   7.124  15.644 11.00  3.76           O  
ANISOU  294  O   IML A  16      359    561    511    -38    113    -64       O  
HETATM  295  CN  IML A  16       8.567   6.015  15.143 11.00  3.88           C  
ANISOU  295  CN  IML A  16      408    634    433   -114     48   -161       C  
HETATM  296  HNA IML A  16       8.309   5.961  14.199 11.00  5.82           H  
HETATM  297  HNB IML A  16       8.022   5.391  15.667 11.00  5.82           H  
HETATM  298  HNC IML A  16       9.514   5.780  15.237 11.00  5.82           H  
ATOM    299  N   ILE A  17      11.124   9.348  15.894 11.00  2.80           N  
ANISOU  299  N   ILE A  17      234    491    339    -11     43     54       N  
ATOM    300  H   ILE A  17      10.578  10.015  16.069 11.00  3.36           H  
ATOM    301  CA  ILE A  17      12.501   9.628  15.485 11.00  2.79           C  
ANISOU  301  CA  ILE A  17      224    529    308    -36     59     -5       C  
ATOM    302  HA  ILE A  17      12.723   9.083  14.676 11.00  3.35           H  
ATOM    303  CB  ILE A  17      12.663  11.115  15.154 11.00  2.96           C  
ANISOU  303  CB  ILE A  17      274    515    336    -30     54     82       C  
ATOM    304  HB  ILE A  17      12.350  11.638  15.947 11.00  3.55           H  
ATOM    305  CG2 ILE A  17      14.124  11.477  14.909 11.00  3.65           C  
ANISOU  305  CG2 ILE A  17      328    644    415    -59     48    143       C  
ATOM    306 HG2A ILE A  17      14.454  10.989  14.125 11.00  5.48           H  
ATOM    307 HG2B ILE A  17      14.658  11.233  15.694 11.00  5.48           H  
ATOM    308 HG2C ILE A  17      14.200  12.441  14.749 11.00  5.48           H  
ATOM    309  CG1 ILE A  17      11.782  11.512  13.958 11.00  3.93           C  
ANISOU  309  CG1 ILE A  17      342    707    443    -36      3    150       C  
ATOM    310 HG1A ILE A  17      12.194  11.166  13.127 11.00  4.71           H  
ATOM    311 HG1B ILE A  17      10.895  11.084  14.056 11.00  4.71           H  
ATOM    312  CD1 ILE A  17      11.592  13.022  13.825 11.00  5.97           C  
ANISOU  312  CD1 ILE A  17      645    789    836     16    -93    384       C  
ATOM    313 HD1A ILE A  17      12.468  13.458  13.764 11.00  8.96           H  
ATOM    314 HD1B ILE A  17      11.113  13.361  14.610 11.00  8.96           H  
ATOM    315 HD1C ILE A  17      11.073  13.217  13.017 11.00  8.96           H  
ATOM    316  C   ILE A  17      13.425   9.223  16.639 11.00  2.63           C  
ANISOU  316  C   ILE A  17      235    446    317    -27     55     18       C  
ATOM    317  O   ILE A  17      13.189   9.604  17.798 11.00  2.77           O  
ANISOU  317  O   ILE A  17      269    473    311     20     59     -3       O  
ATOM    318  N   PRO A  18      14.509   8.483  16.356 11.00  2.82           N  
ANISOU  318  N   PRO A  18      248    532    291     18     55      0       N  
ATOM    319  CA  PRO A  18      15.438   8.119  17.426 11.00  2.95           C  
ANISOU  319  CA  PRO A  18      282    502    337     57     42     10       C  
ATOM    320  HA  PRO A  18      15.001   7.476  18.055 11.00  3.54           H  
ATOM    321  CB  PRO A  18      16.588   7.426  16.682 11.00  4.41           C  
ANISOU  321  CB  PRO A  18      366    867    441    203     42   -103       C  
ATOM    322  HBA PRO A  18      17.289   8.077  16.425 11.00  5.29           H  
ATOM    323 HBAB PRO A  18      16.995   6.716  17.238 11.00  5.29           H  
ATOM    324  CG  PRO A  18      15.914   6.842  15.459 11.00  4.49           C  
ANISOU  324  CG  PRO A  18      441    827    438    194     22   -150       C  
ATOM    325  HGA PRO A  18      15.466   5.986  15.677 11.00  5.39           H  
ATOM    326 HGAB PRO A  18      16.570   6.685  14.734 11.00  5.39           H  
ATOM    327  CD  PRO A  18      14.900   7.898  15.055 11.00  3.54           C  
ANISOU  327  CD  PRO A  18      380    647    318     45     64    -73       C  
ATOM    328  HDA PRO A  18      15.308   8.579  14.463 11.00  4.25           H  
ATOM    329 HDAB PRO A  18      14.123   7.492  14.596 11.00  4.25           H  
ATOM    330  C   PRO A  18      15.900   9.348  18.180 11.00  2.80           C  
ANISOU  330  C   PRO A  18      219    489    355     38     40     65       C  
ATOM    331  O   PRO A  18      16.095  10.413  17.597 11.00  3.25           O  
ANISOU  331  O   PRO A  18      345    513    376    -78     16    117       O  
HETATM  332  N   MLU A  19      16.100   9.205  19.520 11.00  2.50           N  
ANISOU  332  N   MLU A  19      255    364    331     -7     31     18       N  
HETATM  333  CA  MLU A  19      16.389  10.375  20.340 11.00  2.61           C  
ANISOU  333  CA  MLU A  19      259    385    348     15     13     21       C  
HETATM  334  HA  MLU A  19      16.511  11.149  19.719 11.00  3.13           H  
HETATM  335  CB  MLU A  19      17.671  10.250  21.167 11.00  2.86           C  
ANISOU  335  CB  MLU A  19      270    426    392     31     -3     -5       C  
HETATM  336  HBA MLU A  19      17.784  11.078  21.699 11.00  3.44           H  
HETATM  337 HBAB MLU A  19      17.561   9.500  21.805 11.00  3.44           H  
HETATM  338  CG  MLU A  19      18.939  10.017  20.365 11.00  4.60           C  
ANISOU  338  CG  MLU A  19      272    925    553     21     46     32       C  
HETATM  339  HG  MLU A  19      18.901   9.070  20.045 11.00  5.53           H  
HETATM  340  CD2 MLU A  19      19.133  10.858  19.163 11.00  6.08           C  
ANISOU  340  CD2 MLU A  19      338   1330    641   -116     91    160       C  
HETATM  341 HD2A MLU A  19      19.988  10.632  18.741 11.00  9.12           H  
HETATM  342 HD2B MLU A  19      19.136  11.803  19.422 11.00  9.12           H  
HETATM  343 HD2C MLU A  19      18.403  10.695  18.530 11.00  9.12           H  
HETATM  344  CD1 MLU A  19      20.140  10.103  21.329 11.00  4.58           C  
ANISOU  344  CD1 MLU A  19      280    875    586     14    -23     23       C  
HETATM  345 HD1A MLU A  19      20.966   9.901  20.841 11.00  6.87           H  
HETATM  346 HD1B MLU A  19      20.023   9.456  22.055 11.00  6.87           H  
HETATM  347 HD1C MLU A  19      20.195  11.008  21.702 11.00  6.87           H  
HETATM  348  C   MLU A  19      15.176  10.699  21.241 11.00  2.56           C  
ANISOU  348  C   MLU A  19      273    337    363     -4      6     42       C  
HETATM  349  O   MLU A  19      15.319  11.133  22.376 11.00  3.30           O  
ANISOU  349  O   MLU A  19      308    532    414     41    -20    -98       O  
HETATM  350  CN  MLU A  19      15.864   7.937  20.219 11.00  2.97           C  
ANISOU  350  CN  MLU A  19      405    385    339     10     -2     57       C  
HETATM  351  HNA MLU A  19      14.911   7.711  20.170 11.00  4.46           H  
HETATM  352  HNB MLU A  19      16.131   8.027  21.157 11.00  4.46           H  
HETATM  353  HNC MLU A  19      16.390   7.228  19.795 11.00  4.46           H  
HETATM  354  N   DIL A  20      13.971  10.485  20.670 11.00  2.59           N  
ANISOU  354  N   DIL A  20      248    416    322     19     41     -8       N  
HETATM  355  H   DIL A  20      13.884  10.155  19.846 11.00  4.33           H  
HETATM  356  CA  DIL A  20      12.724  10.691  21.403 11.00  2.50           C  
ANISOU  356  CA  DIL A  20      256    396    298     -6     58    -20       C  
HETATM  357  HA  DIL A  20      12.981  10.991  22.322 11.00  3.00           H  
HETATM  358  CB  DIL A  20      11.975   9.358  21.572 11.00  2.88           C  
ANISOU  358  CB  DIL A  20      347    416    330    -36     75    -49       C  
HETATM  359  HB  DIL A  20      12.030   8.874  20.698 11.00  3.45           H  
HETATM  360  CG2 DIL A  20      10.490   9.536  21.898 11.00  3.39           C  
ANISOU  360  CG2 DIL A  20      382    488    418   -129    119    -36       C  
HETATM  361 HG2A DIL A  20      10.038   9.960  21.139 11.00  5.09           H  
HETATM  362 HG2B DIL A  20      10.397  10.103  22.692 11.00  5.09           H  
HETATM  363 HG2C DIL A  20      10.086   8.661  22.072 11.00  5.09           H  
HETATM  364  CG1 DIL A  20      12.684   8.478  22.628 11.00  3.69           C  
ANISOU  364  CG1 DIL A  20      508    430    465     44    109     88       C  
HETATM  365 HG1A DIL A  20      12.359   7.548  22.529 11.00  4.43           H  
HETATM  366 HG1B DIL A  20      13.655   8.476  22.431 11.00  4.43           H  
HETATM  367  CD1 DIL A  20      12.490   8.901  24.066 11.00  4.63           C  
ANISOU  367  CD1 DIL A  20      654    710    393    -38    -14    110       C  
HETATM  368 HD1A DIL A  20      12.750   9.841  24.169 11.00  6.94           H  
HETATM  369 HD1B DIL A  20      13.047   8.343  24.649 11.00  6.94           H  
HETATM  370 HD1C DIL A  20      11.548   8.794  24.314 11.00  6.94           H  
HETATM  371  C   DIL A  20      11.858  11.784  20.820 11.00  2.59           C  
ANISOU  371  C   DIL A  20      240    380    363    -16     53      2       C  
HETATM  372  O   DIL A  20      11.234  12.529  21.580 11.00  3.10           O  
ANISOU  372  O   DIL A  20      324    460    395     51     74    -62       O  
ATOM    373  N   ILE A  21      11.784  11.893  19.471 11.00  2.87           N  
ANISOU  373  N   ILE A  21      330    405    356     75     73     17       N  
ATOM    374  H   ILE A  21      12.253  11.319  18.931 11.00  4.80           H  
ATOM    375  CA  ILE A  21      10.994  12.957  18.856 11.00  3.10           C  
ANISOU  375  CA  ILE A  21      341    446    391     99     91     82       C  
ATOM    376  HA  ILE A  21      10.593  13.508  19.587 11.00  3.72           H  
ATOM    377  CB  ILE A  21      11.848  13.888  17.966 11.00  3.26           C  
ANISOU  377  CB  ILE A  21      360    426    452     40     98    115       C  
ATOM    378  HB  ILE A  21      12.234  13.354  17.213 11.00  3.91           H  
ATOM    379  CG2 ILE A  21      10.926  14.950  17.396 11.00  5.81           C  
ANISOU  379  CG2 ILE A  21      505    653   1049    106    151    439       C  
ATOM    380 HG2A ILE A  21      11.416  15.491  16.742 11.00  8.71           H  
ATOM    381 HG2B ILE A  21      10.604  15.527  18.121 11.00  8.71           H  
ATOM    382 HG2C ILE A  21      10.162  14.520  16.958 11.00  8.71           H  
ATOM    383  CG1 ILE A  21      12.990  14.525  18.761 11.00  4.60           C  
ANISOU  383  CG1 ILE A  21      650    618    478   -151     70     57       C  
ATOM    384 HG1A ILE A  21      12.606  15.050  19.507 11.00  5.51           H  
ATOM    385 HG1B ILE A  21      13.545  13.805  19.155 11.00  5.51           H  
ATOM    386  CD1 ILE A  21      13.882  15.432  17.931 11.00  4.90           C  
ANISOU  386  CD1 ILE A  21      531    682    649   -163     32    127       C  
ATOM    387 HD1A ILE A  21      14.282  14.916  17.200 11.00  7.35           H  
ATOM    388 HD1B ILE A  21      14.591  15.800  18.498 11.00  7.35           H  
ATOM    389 HD1C ILE A  21      13.347  16.164  17.559 11.00  7.35           H  
ATOM    390  C   ILE A  21       9.862  12.335  18.061 11.00  2.98           C  
ANISOU  390  C   ILE A  21      318    413    400     80     92    118       C  
ATOM    391  O   ILE A  21      10.089  11.757  16.983 11.00  3.42           O  
ANISOU  391  O   ILE A  21      315    584    401     66     84     58       O  
ATOM    392  N   PRO A  22       8.610  12.435  18.522 11.00  3.19           N  
ANISOU  392  N   PRO A  22      312    459    442     74    136     74       N  
ATOM    393  CA  PRO A  22       7.497  11.991  17.682 11.00  3.44           C  
ANISOU  393  CA  PRO A  22      300    515    491     46    104    131       C  
ATOM    394  HA  PRO A  22       7.579  11.016  17.474 11.00  4.12           H  
ATOM    395  CB  PRO A  22       6.252  12.257  18.552 11.00  4.38           C  
ANISOU  395  CB  PRO A  22      311    723    632     16    188     97       C  
ATOM    396  HBA PRO A  22       5.838  13.127  18.325 11.00  5.26           H  
ATOM    397 HBAB PRO A  22       5.578  11.540  18.438 11.00  5.26           H  
ATOM    398  CG  PRO A  22       6.808  12.267  19.973 11.00  4.23           C  
ANISOU  398  CG  PRO A  22      390    626    592     11    230     19       C  
ATOM    399  HGA PRO A  22       6.928  11.347  20.317 11.00  5.08           H  
ATOM    400 HGAB PRO A  22       6.212  12.766  20.586 11.00  5.08           H  
ATOM    401  CD  PRO A  22       8.158  12.978  19.816 11.00  3.90           C  
ANISOU  401  CD  PRO A  22      385    569    530      0    212    -34       C  
ATOM    402  HDA PRO A  22       8.050  13.962  19.781 11.00  4.69           H  
ATOM    403 HDAB PRO A  22       8.781  12.742  20.548 11.00  4.69           H  
ATOM    404  C   PRO A  22       7.475  12.817  16.394 11.00  4.45           C  
ANISOU  404  C   PRO A  22      285    735    671     60    106    294       C  
ATOM    405  O   PRO A  22       7.687  14.023  16.411 11.00  5.46           O  
ANISOU  405  O   PRO A  22      477    657    940     51     92    374       O  
HETATM  406  O   HOH A  23       5.901   3.985  10.060 11.00 10.59           O  
ANISOU  406  O   HOH A  23     1268   2007    750    812   -374   -600       O  
HETATM  407  O   HOH A  24      12.498   5.242  13.796 11.00 11.65           O  
ANISOU  407  O   HOH A  24     2541    781   1105   -292   1019   -223       O  
HETATM  408  O   HOH A  25       5.343   1.657  10.006 41.00 10.79           O  
ANISOU  408  O   HOH A  25      793   2114   1191    309   -271   -771       O  
HETATM  409  C1  IPA A  26       4.122   7.228   9.988  0.50  5.62           C  
ANISOU  409  C1  IPA A  26      512    803    819    -24     43   -310       C  
HETATM  410  H1A IPA A  26       4.552   8.106   9.924 11.00  8.43           H  
HETATM  411  H1B IPA A  26       4.630   6.660  10.604 11.00  8.43           H  
HETATM  412  H1C IPA A  26       3.207   7.335  10.322 11.00  8.43           H  
HETATM  413  C2  IPA A  26       4.088   6.594   8.643  0.59  5.73           C  
ANISOU  413  C2  IPA A  26      559    924    694    -94    -73    -28       C  
HETATM  414  H2  IPA A  26       3.400   7.058   8.085  0.55  6.88           H  
HETATM  415  C3  IPA A  26       5.442   6.816   7.885 11.00  3.95           C  
HETATM  416  H3A IPA A  26       5.339   6.560   6.965 11.00  5.92           H  
HETATM  417  H3B IPA A  26       5.688   7.743   7.934 11.00  5.92           H  
HETATM  418  H3C IPA A  26       6.127   6.281   8.291 11.00  5.92           H  
HETATM  419  O   IPA A  26       3.724   5.211   8.776  0.55  5.40           O  
ANISOU  419  O   IPA A  26      626    968    458   -111   -156    -92       O  
END
