# Supplementary material for: Accurate de novo design of membrane-traversing macrocycles
Source: Cell. 2022 Sep 15;185(19):3520–3532.e26. doi: 10.1016/j.cell.2022.07.019 (PMC9490236; doi:10.1016/j.cell.2022.07.019)
Supplement: Data S6. PDB files for experimental structures, related to STAR Methods [file mmc10.zip › Supplemental_Data_file_6_experimental_structures/x_ray_structures/D11.1_xtal.pdb]

CRYST1   26.480   13.980   41.410  90.00 103.14  90.00 C 1 2 1        1
SCALE1      0.037764  0.000000  0.008813       0.000000
SCALE2      0.000000  0.071531  0.000000       0.000000
SCALE3      0.000000  0.000000  0.024798       0.000000
ATOM      1  N  ADIL A   1      -2.144   5.333  14.088 1.000  4.69           N
ANISOU    1  N  ADIL A   1      703    339    632   -148     44   -114       N
ATOM      2  CA ADIL A   1      -1.504   6.208  15.091 1.000  4.49           C
ANISOU    2  CA ADIL A   1      763    362    481   -214    131    -52       C
ATOM      3  C  ADIL A   1      -0.765   5.247  16.029 1.000  5.11           C
ANISOU    3  C  ADIL A   1      801    446    579   -260    146    -50       C
ATOM      4  O  ADIL A   1       0.437   5.021  15.938 1.000  5.09           O
ANISOU    4  O  ADIL A   1      882    452    485   -235     58    -29       O
ATOM      5  CB ADIL A   1      -0.553   7.221  14.472 1.000  4.47           C
ANISOU    5  CB ADIL A   1      797    249    549   -173    195    -68       C
ATOM      6  CG2ADIL A   1      -0.043   8.143  15.571 1.000  6.47           C
ANISOU    6  CG2ADIL A   1     1214    476    623   -378    144   -131       C
ATOM      7  CG1ADIL A   1      -1.238   8.026  13.365 1.000  5.65           C
ANISOU    7  CG1ADIL A   1      840    471    707   -177     89     11       C
ATOM      8  CD1ADIL A   1      -0.313   8.930  12.613 1.000  7.03           C
ANISOU    8  CD1ADIL A   1     1270    559    685   -204    222     -8       C
ATOM      9  N  ADPR A   2      -1.514   4.570  16.928 1.000  6.33           N
ANISOU    9  N  ADPR A   2      916    618    729   -295    125    151       N
ATOM     10  CA ADPR A   2      -0.895   3.462  17.658 1.000  7.14           C
ANISOU   10  CA ADPR A   2     1147    591    814   -306    201    229       C
ATOM     11  C  ADPR A   2       0.211   3.978  18.534 1.000  6.00           C
ANISOU   11  C  ADPR A   2     1107    570    465     -4    189    163       C
ATOM     12  O  ADPR A   2       0.137   4.917  19.288 1.000  8.38           O
ANISOU   12  O  ADPR A   2     1507    972    517     77    112     36       O
ATOM     13  CB ADPR A   2      -2.113   2.907  18.483 1.000 11.28           C
ANISOU   13  CB ADPR A   2     1529    939   1564   -306    645    695       C
ATOM     14  CG ADPR A   2      -3.336   3.304  17.718 1.000 13.80           C
ANISOU   14  CG ADPR A   2     1111   1205   2615   -137    529   1145       C
ATOM     15  CD ADPR A   2      -3.005   4.651  17.098 1.000  8.00           C
ANISOU   15  CD ADPR A   2      919    896   1043   -187    331    356       C
ATOM     16  N  ALEU A   3       1.302   3.204  18.477 1.000  6.10           N
ANISOU   16  N  ALEU A   3     1223    541    414   -299     69     86       N
ATOM     17  CA ALEU A   3       2.511   3.400  19.271 1.000  6.80           C
ANISOU   17  CA ALEU A   3     1312    743    375   -308     26    202       C
ATOM     18  C  ALEU A   3       3.600   4.181  18.539 1.000  7.34           C
ANISOU   18  C  ALEU A   3     1448    724    452   -453   -188    242       C
ATOM     19  O  ALEU A   3       4.653   4.424  19.060 1.000 12.20           O
ANISOU   19  O  ALEU A   3     1465   2030    863   -970   -556    986       O
ATOM     20  CB ALEU A   3       3.044   2.110  19.832 1.000  7.09           C
ANISOU   20  CB ALEU A   3     1304    692    537   -188     54    281       C
ATOM     21  CG ALEU A   3       2.240   1.411  20.941 1.000  8.35           C
ANISOU   21  CG ALEU A   3     1425    950    610   -310     32    458       C
ATOM     22  CD1ALEU A   3       1.906   2.418  22.022 1.000 10.93           C
ANISOU   22  CD1ALEU A   3     2090   1212    606   -197    190    432       C
ATOM     23  CD2ALEU A   3       0.975   0.793  20.482 1.000 13.97           C
ANISOU   23  CD2ALEU A   3     1915   1747   1330  -1187   -641   1023       C
ATOM     24  N  ADLE A   4       3.305   4.639  17.304 1.000  5.00           N
ANISOU   24  N  ADLE A   4     1021    493    273   -236     18     69       N
ATOM     25  CA ADLE A   4       4.258   5.435  16.563 1.000  4.81           C
ANISOU   25  CA ADLE A   4      909    548    261   -286    -64     55       C
ATOM     26  C  ADLE A   4       5.080   4.481  15.651 1.000  4.62           C
ANISOU   26  C  ADLE A   4      701    580    369   -208   -124    136       C
ATOM     27  O  ADLE A   4       4.485   3.773  14.806 1.000  4.36           O
ANISOU   27  O  ADLE A   4      633    577    349   -185    -22     31       O
ATOM     28  CB ADLE A   4       3.556   6.488  15.763 1.000  4.46           C
ANISOU   28  CB ADLE A   4      790    415    387   -203     47     -5       C
ATOM     29  CG ADLE A   4       4.478   7.551  15.097 1.000  5.09           C
ANISOU   29  CG ADLE A   4      804    489    524   -194     34     99       C
ATOM     30  CD1ADLE A   4       3.633   8.525  14.305 1.000  5.16           C
ANISOU   30  CD1ADLE A   4      864    444    535   -115     26     91       C
ATOM     31  CD2ADLE A   4       5.290   8.312  16.142 1.000  6.58           C
ANISOU   31  CD2ADLE A   4      979    615    755   -336   -225    208       C
ATOM     32  N  ADPR A   5       6.386   4.473  15.749 1.000  4.98           N
ANISOU   32  N  ADPR A   5      651    652    477   -150    -95    180       N
ATOM     33  CA ADPR A   5       7.183   3.651  14.822 1.000  5.83           C
ANISOU   33  CA ADPR A   5      655    626    802   -115   -137    274       C
ATOM     34  C  ADPR A   5       6.846   4.105  13.370 1.000  4.68           C
ANISOU   34  C  ADPR A   5      549    537    587    -45     43    125       C
ATOM     35  O  ADPR A   5       6.734   5.315  13.146 1.000  5.32           O
ANISOU   35  O  ADPR A   5      832    526    543    -68     14    188       O
ATOM     36  CB ADPR A   5       8.635   3.948  15.257 1.000  7.59           C
ANISOU   36  CB ADPR A   5      645    882   1185    -83   -112    341       C
ATOM     37  CG ADPR A   5       8.516   4.298  16.715 1.000  7.82           C
ANISOU   37  CG ADPR A   5      928    996    869   -142   -312    383       C
ATOM     38  CD ADPR A   5       7.274   5.131  16.753 1.000  6.50           C
ANISOU   38  CD ADPR A   5      830    786    707   -332   -314    230       C
ATOM     39  N  ALEU A   6       6.702   3.168  12.415 1.000  4.97           N
ANISOU   39  N  ALEU A   6      595    456    725     64    117    294       N
ATOM     40  CA ALEU A   6       6.075   3.533  11.132 1.000  4.90           C
ANISOU   40  CA ALEU A   6      886    403    463    154    225    132       C
ATOM     41  C  ALEU A   6       4.700   2.844  11.018 1.000  4.68           C
ANISOU   41  C  ALEU A   6      863    395    414    219     15     29       C
ATOM     42  O  ALEU A   6       4.303   2.341   9.974 1.000  6.26           O
ANISOU   42  O  ALEU A   6     1399    483    356    114     31    -22       O
ATOM     43  CN ALEU A   6       6.927   1.732  12.638 1.000  6.05           C
ANISOU   43  CN ALEU A   6      770    489    902    165     57    280       C
ATOM     44  CB ALEU A   6       6.976   3.358   9.908 1.000  7.74           C
ANISOU   44  CB ALEU A   6     1641    318    806    145    720     87       C
ATOM     45  CG ALEU A   6       7.086   4.285   8.958 1.000 16.28           C
ANISOU   45  CG ALEU A   6     2526    699   2591    836   2200    871       C
ATOM     46  CD1ALEU A   6       6.794   5.697   9.054 1.000  5.94           C
ANISOU   46  CD1ALEU A   6      828    528    765     98    264    213       C
ATOM     47  CD2ALEU A   6       8.093   3.949   7.858 1.000 12.30           C
ANISOU   47  CD2ALEU A   6     1764    834   1796    595   1401    667       C
ATOM     48  N  ADPH A   7       3.992   2.884  12.142 1.000  4.47           N
ANISOU   48  N  ADPH A   7      618    608    370    106    -65   -105       N
ATOM     49  CA ADPH A   7       2.576   2.473  12.243 1.000  4.27           C
ANISOU   49  CA ADPH A   7      607    480    439     43   -109   -102       C
ATOM     50  C  ADPH A   7       2.353   1.238  13.090 1.000  5.14           C
ANISOU   50  C  ADPH A   7      790    467    580    108   -233   -185       C
ATOM     51  O  ADPH A   7       1.394   0.502  12.863 1.000  5.59           O
ANISOU   51  O  ADPH A   7      966    376    656     -6   -364    -44       O
ATOM     52  CB ADPH A   7       1.741   3.632  12.817 1.000  3.98           C
ANISOU   52  CB ADPH A   7      547    422    452    -43    -42    -62       C
ATOM     53  CG ADPH A   7       1.736   4.819  11.910 1.000  3.55           C
ANISOU   53  CG ADPH A   7      500    401    367     -9     -6   -142       C
ATOM     54  CD1ADPH A   7       0.662   5.019  11.035 1.000  3.95           C
ANISOU   54  CD1ADPH A   7      525    429    455    -93     23    -82       C
ATOM     55  CD2ADPH A   7       2.781   5.732  11.893 1.000  4.12           C
ANISOU   55  CD2ADPH A   7      601    515    355   -101      6   -100       C
ATOM     56  CE1ADPH A   7       0.661   6.102  10.146 1.000  4.05           C
ANISOU   56  CE1ADPH A   7      546    435    466      1    -27    -42       C
ATOM     57  CE2ADPH A   7       2.801   6.801  10.988 1.000  4.71           C
ANISOU   57  CE2ADPH A   7      670    463    549   -186     58    -94       C
ATOM     58  CZ ADPH A   7       1.739   6.992  10.123 1.000  4.65           C
ANISOU   58  CZ ADPH A   7      742    438    482    -79     36    -70       C
ATOM     59  N  ALEU A   8       3.225   1.014  14.087 1.000  5.74           N
ANISOU   59  N  ALEU A   8      854    558    639     75   -298    -39       N
ATOM     60  CA ALEU A   8       3.047  -0.125  14.949 1.000  7.20           C
ANISOU   60  CA ALEU A   8     1163    511    898    -13   -538    130       C
ATOM     61  C  ALEU A   8       1.722   0.195  15.802 1.000  6.80           C
ANISOU   61  C  ALEU A   8     1517    395    517   -305   -361    120       C
ATOM     62  O  ALEU A   8       1.677   1.207  16.460 1.000  8.15           O
ANISOU   62  O  ALEU A   8     1821    531    559   -444     -6    -34       O
ATOM     63  CB ALEU A   8       4.400  -0.235  15.782 1.000  9.70           C
ANISOU   63  CB ALEU A   8     1453    914   1100   -479   -739    399       C
ATOM     64  CG ALEU A   8       4.626  -1.615  16.386 1.000  9.65           C
ANISOU   64  CG ALEU A   8     1360    765   1321   -190   -699     57       C
ATOM     65  CD1ALEU A   8       5.948  -1.830  16.973 1.000  9.59           C
ANISOU   65  CD1ALEU A   8     1558    814   1055    134   -670     16       C
ATOM     66  CD2ALEU A   8       3.679  -1.774  17.643 1.000 12.03           C
ANISOU   66  CD2ALEU A   8     1278   1539   1481   -137   -230    832       C
ATOM     67  N  ADAL A   9       0.741  -0.664  15.708 1.000  6.27           N
ANISOU   67  N  ADAL A   9     1164    461    617    -83   -259     53       N
ATOM     68  CA ADAL A   9      -0.495  -0.361  16.452 1.000  7.70           C
ANISOU   68  CA ADAL A   9     1680    438    634   -418   -565    209       C
ATOM     69  C  ADAL A   9      -1.701   0.056  15.553 1.000  6.91           C
ANISOU   69  C  ADAL A   9     1454    428    586   -300   -258     34       C
ATOM     70  O  ADAL A   9      -2.844   0.032  15.978 1.000  7.80           O
ANISOU   70  O  ADAL A   9     1340    741    708   -160   -271    195       O
ATOM     71  CN ADAL A   9       0.689  -1.892  14.927 1.000  7.60           C
ANISOU   71  CN ADAL A   9     1377    323   1014     21   -476    -32       C
ATOM     72  CB ADAL A   9      -0.973  -1.458  17.488 1.000  8.95           C
ANISOU   72  CB ADAL A   9     1759    636    805   -295   -558    255       C
ATOM     73  N  ADIL A  10      -1.398   0.451  14.325 1.000  5.99           N
ANISOU   73  N  ADIL A  10     1183    380    578   -154   -386     66       N
ATOM     74  CA ADIL A  10      -2.450   0.792  13.338 1.000  5.32           C
ANISOU   74  CA ADIL A  10     1036    320    544   -133   -266     25       C
ATOM     75  C  ADIL A  10      -2.496   2.300  13.162 1.000  4.21           C
ANISOU   75  C  ADIL A  10      632    405    467   -114   -138     -9       C
ATOM     76  O  ADIL A  10      -1.477   2.908  12.835 1.000  4.67           O
ANISOU   76  O  ADIL A  10      688    376    604    -68    -74     13       O
ATOM     77  CB ADIL A  10      -2.164   0.108  12.023 1.000  7.92           C
ANISOU   77  CB ADIL A  10     1787    439    603    272   -580    -38       C
ATOM     78  CG2ADIL A  10      -2.961   0.709  10.848 1.000  7.11           C
ANISOU   78  CG2ADIL A  10     1429    465    648     79   -494     -2       C
ATOM     79  CG1ADIL A  10      -2.453  -1.422  12.124 1.000 14.19           C
ANISOU   79  CG1ADIL A  10     3641    462    966    405  -1188     -8       C
ATOM     80  CD1ADIL A  10      -2.210  -2.299  11.168 1.000  8.72           C
ANISOU   80  CD1ADIL A  10     1413    738    964    -96   -196   -128       C
ATOM     81  N  APRO A  11      -3.682   2.917  13.295 1.000  4.94           N
ANISOU   81  N  APRO A  11      716    445    604   -214    -97     57       N
ATOM     82  CA APRO A  11      -3.873   4.301  12.777 1.000  5.04           C
ANISOU   82  CA APRO A  11      719    358    724   -117    -65      2       C
ATOM     83  C  APRO A  11      -3.446   5.355  13.824 1.000  5.29           C
ANISOU   83  C  APRO A  11      823    318    749   -139    -41    -38       C
ATOM     84  O  APRO A  11      -4.252   6.161  14.306 1.000  6.69           O
ANISOU   84  O  APRO A  11      847    494   1048   -110     96   -160       O
ATOM     85  CB APRO A  11      -5.364   4.354  12.474 1.000  6.56           C
ANISOU   85  CB APRO A  11      647    648   1050    -48    -48     25       C
ATOM     86  CG APRO A  11      -5.967   3.465  13.520 1.000  7.72           C
ANISOU   86  CG APRO A  11      748    870   1142   -273     65    -91       C
ATOM     87  CD APRO A  11      -4.979   2.279  13.602 1.000  6.14           C
ANISOU   87  CD APRO A  11      715    613    864   -306    -13     92       C
ATOM     88  N  BDIL A  12      13.268  12.948   6.234 1.000  3.48           N
ANISOU   88  N  BDIL A  12      486    324    433    -20    -91     53       N
ATOM     89  CA BDIL A  12      12.534  13.923   5.410 1.000  3.59           C
ANISOU   89  CA BDIL A  12      534    306    442    -28    -47     47       C
ATOM     90  C  BDIL A  12      11.736  13.051   4.406 1.000  3.54           C
ANISOU   90  C  BDIL A  12      558    303    402     12    -79     65       C
ATOM     91  O  BDIL A  12      10.548  12.794   4.575 1.000  4.15           O
ANISOU   91  O  BDIL A  12      501    417    566     -7    -62     19       O
ATOM     92  CB BDIL A  12      11.644  14.873   6.200 1.000  4.11           C
ANISOU   92  CB BDIL A  12      592    275    603     11     14     43       C
ATOM     93  CG2BDIL A  12      11.122  15.948   5.240 1.000  5.48           C
ANISOU   93  CG2BDIL A  12      824    359    774    121    -83     70       C
ATOM     94  CG1BDIL A  12      12.411  15.510   7.367 1.000  5.55           C
ANISOU   94  CG1BDIL A  12      999    382    601     22    -92    -18       C
ATOM     95  CD1BDIL A  12      11.556  16.352   8.269 1.000  8.64           C
ANISOU   95  CD1BDIL A  12     1637    578    871      3    311   -251       C
ATOM     96  N  BDPR A  13      12.463  12.502   3.433 1.000  4.28           N
ANISOU   96  N  BDPR A  13      592    528    411    -26    -53    -31       N
ATOM     97  CA BDPR A  13      11.882  11.349   2.711 1.000  4.61           C
ANISOU   97  CA BDPR A  13      752    528    369    152   -132    -49       C
ATOM     98  C  BDPR A  13      10.754  11.761   1.781 1.000  4.64           C
ANISOU   98  C  BDPR A  13      846    457    354    167   -117     37       C
ATOM     99  O  BDPR A  13      10.756  12.813   1.121 1.000  5.61           O
ANISOU   99  O  BDPR A  13      935    585    483    154    -84    147       O
ATOM    100  CB BDPR A  13      13.093  10.813   1.908 1.000  5.95           C
ANISOU  100  CB BDPR A  13      899    717    511    248   -123   -147       C
ATOM    101  CG BDPR A  13      13.976  12.052   1.715 1.000  6.97           C
ANISOU  101  CG BDPR A  13      842   1092    558     93     84   -126       C
ATOM    102  CD BDPR A  13      13.870  12.726   3.080 1.000  5.87           C
ANISOU  102  CD BDPR A  13      692    848    558    -73     32    -39       C
ATOM    103  N  BLEU A  14       9.809  10.843   1.674 1.000  4.80           N
ANISOU  103  N  BLEU A  14      845    410    458      9   -319     24       N
ATOM    104  CA BLEU A  14       8.664  10.891   0.789 1.000  5.30           C
ANISOU  104  CA BLEU A  14      827    499    569     36   -340     13       C
ATOM    105  C  BLEU A  14       7.366  11.280   1.553 1.000  6.24           C
ANISOU  105  C  BLEU A  14     1039    564    627    228   -336     -1       C
ATOM    106  O  BLEU A  14       6.248  11.165   1.044 1.000  8.43           O
ANISOU  106  O  BLEU A  14      859   1188    964    193   -408   -325       O
ATOM    107  CB BLEU A  14       8.493   9.522   0.098 1.000  5.47           C
ANISOU  107  CB BLEU A  14      818    556    579     73   -341   -105       C
ATOM    108  CG BLEU A  14       9.597   9.199  -0.877 1.000  6.24           C
ANISOU  108  CG BLEU A  14      855    686    688    105   -389   -245       C
ATOM    109  CD1BLEU A  14       9.461   9.955  -2.159 1.000  7.47           C
ANISOU  109  CD1BLEU A  14     1022   1069    578   -120   -332    -76       C
ATOM    110  CD2BLEU A  14       9.631   7.668  -1.108 1.000  7.97           C
ANISOU  110  CD2BLEU A  14     1189    807    852    224   -397   -339       C
ATOM    111  N  BDLE A  15       7.525  11.762   2.779 1.000  5.78           N
ANISOU  111  N  BDLE A  15      835    662    569    144   -184    127       N
ATOM    112  CA BDLE A  15       6.357  12.259   3.570 1.000  5.70           C
ANISOU  112  CA BDLE A  15      805    563    670    152   -269    204       C
ATOM    113  C  BDLE A  15       5.766  11.166   4.398 1.000  5.59           C
ANISOU  113  C  BDLE A  15      940    547    511    243   -193     60       C
ATOM    114  O  BDLE A  15       6.500  10.473   5.131 1.000  5.89           O
ANISOU  114  O  BDLE A  15      769    619    717    225   -187    250       O
ATOM    115  CB BDLE A  15       6.788  13.364   4.533 1.000  6.02           C
ANISOU  115  CB BDLE A  15      753    628    770    170    -65    150       C
ATOM    116  CG BDLE A  15       6.802  14.764   3.957 1.000  7.04           C
ANISOU  116  CG BDLE A  15      899    722    895    237     70    281       C
ATOM    117  CD1BDLE A  15       7.719  14.898   2.766 1.000  7.53           C
ANISOU  117  CD1BDLE A  15     1059    630   1002    -27     53     77       C
ATOM    118  CD2BDLE A  15       7.223  15.767   5.087 1.000  9.21           C
ANISOU  118  CD2BDLE A  15     1472    692   1128    160    378     64       C
ATOM    119  N  BDPR A  16       4.428  11.032   4.432 1.000  5.44           N
ANISOU  119  N  BDPR A  16      672    579    691    199   -305      4       N
ATOM    120  CA BDPR A  16       3.820  10.216   5.479 1.000  5.69           C
ANISOU  120  CA BDPR A  16      753    486    793     51   -246    -18       C
ATOM    121  C  BDPR A  16       4.285  10.808   6.831 1.000  4.66           C
ANISOU  121  C  BDPR A  16      486    410    768     26   -203      5       C
ATOM    122  O  BDPR A  16       4.389  12.022   6.942 1.000  5.27           O
ANISOU  122  O  BDPR A  16      812    409    662     76   -141     75       O
ATOM    123  CB BDPR A  16       2.309  10.357   5.229 1.000  7.03           C
ANISOU  123  CB BDPR A  16      721    735   1055    -24   -416     86       C
ATOM    124  CG BDPR A  16       2.225  10.730   3.768 1.000 13.12           C
ANISOU  124  CG BDPR A  16     1054   1788   1847   -338   -781    613       C
ATOM    125  CD BDPR A  16       3.407  11.743   3.625 1.000  7.77           C
ANISOU  125  CD BDPR A  16      882   1046    850    267   -324    248       C
ATOM    126  N  BLEU A  17       4.565   9.932   7.808 1.000  4.09           N
ANISOU  126  N  BLEU A  17      489    306    667    -33   -118     41       N
ATOM    127  CA BLEU A  17       5.319  10.434   8.972 1.000  4.09           C
ANISOU  127  CA BLEU A  17      515    376    573   -131    -94     83       C
ATOM    128  C  BLEU A  17       6.691   9.705   9.000 1.000  3.92           C
ANISOU  128  C  BLEU A  17      519    322    559   -116   -100     93       C
ATOM    129  O  BLEU A  17       7.178   9.229  10.011 1.000  4.48           O
ANISOU  129  O  BLEU A  17      576    476    548    -54   -101    172       O
ATOM    130  CN BLEU A  17       4.408   8.487   7.677 1.000  4.94           C
ANISOU  130  CN BLEU A  17      568    353    845    -72   -137     29       C
ATOM    131  CB BLEU A  17       4.539  10.350  10.268 1.000  4.63           C
ANISOU  131  CB BLEU A  17      692    385    578   -100    -50    122       C
ATOM    132  CG BLEU A  17       3.557  11.485  10.439 1.000  5.07           C
ANISOU  132  CG BLEU A  17      585    583    643     20    -24     93       C
ATOM    133  CD1BLEU A  17       2.512  11.172  11.492 1.000  6.18           C
ANISOU  133  CD1BLEU A  17      764    594    852    -84     70     94       C
ATOM    134  CD2BLEU A  17       4.275  12.771  10.825 1.000  5.99           C
ANISOU  134  CD2BLEU A  17      984    433    724   -117    167    -22       C
ATOM    135  N  BDPH A  18       7.330   9.731   7.799 1.000  4.12           N
ANISOU  135  N  BDPH A  18      456    465    551    -71   -153    179       N
ATOM    136  CA BDPH A  18       8.732   9.404   7.659 1.000  3.93           C
ANISOU  136  CA BDPH A  18      500    357    548    -60    -97    132       C
ATOM    137  C  BDPH A  18       9.004   8.241   6.716 1.000  4.38           C
ANISOU  137  C  BDPH A  18      597    329    638   -118   -220    178       C
ATOM    138  O  BDPH A  18      10.027   7.549   6.828 1.000  4.92           O
ANISOU  138  O  BDPH A  18      687    317    754     66   -288      9       O
ATOM    139  CB BDPH A  18       9.512  10.624   7.117 1.000  3.55           C
ANISOU  139  CB BDPH A  18      460    347    460    -46    -46     85       C
ATOM    140  CG BDPH A  18       9.440  11.795   8.069 1.000  3.53           C
ANISOU  140  CG BDPH A  18      490    256    514    -32     14    143       C
ATOM    141  CD1BDPH A  18       8.349  12.678   8.006 1.000  4.15           C
ANISOU  141  CD1BDPH A  18      495    367    619    -12      2    109       C
ATOM    142  CD2BDPH A  18      10.408  12.001   9.025 1.000  3.75           C
ANISOU  142  CD2BDPH A  18      466    340    535     46     33     23       C
ATOM    143  CE1BDPH A  18       8.268  13.735   8.898 1.000  4.86           C
ANISOU  143  CE1BDPH A  18      532    374    828     42    118     82       C
ATOM    144  CE2BDPH A  18      10.335  13.052   9.934 1.000  4.34           C
ANISOU  144  CE2BDPH A  18      570    459    524    -26     35      3       C
ATOM    145  CZ BDPH A  18       9.231  13.909   9.875 1.000  4.98           C
ANISOU  145  CZ BDPH A  18      571    356    853    -33    179    -38       C
ATOM    146  N  BLEU A  19       8.129   8.026   5.715 1.000  5.05           N
ANISOU  146  N  BLEU A  19      653    414    739    -44   -275     77       N
ATOM    147  CA BLEU A  19       8.434   7.119   4.615 1.000  5.47           C
ANISOU  147  CA BLEU A  19      832    323    801    -78   -427      9       C
ATOM    148  C  BLEU A  19       9.737   7.611   3.979 1.000  4.90           C
ANISOU  148  C  BLEU A  19      868    327    554     31   -409    -60       C
ATOM    149  O  BLEU A  19       9.764   8.760   3.557 1.000  5.54           O
ANISOU  149  O  BLEU A  19     1002    345    633    100   -362     24       O
ATOM    150  CB BLEU A  19       7.301   7.231   3.601 1.000  7.31           C
ANISOU  150  CB BLEU A  19      980    486   1147    -51   -681      7       C
ATOM    151  CG BLEU A  19       7.441   6.383   2.363 1.000  7.96           C
ANISOU  151  CG BLEU A  19     1282    649    914    -70   -544   -141       C
ATOM    152  CD1BLEU A  19       6.235   6.726   1.434 1.000 10.62           C
ANISOU  152  CD1BLEU A  19     1703    714   1379   -180   -933    -48       C
ATOM    153  CD2BLEU A  19       7.426   4.885   2.677 1.000  9.01           C
ANISOU  153  CD2BLEU A  19     1417    628   1174   -132   -673    -31       C
ATOM    154  N  BDAL A  20      10.837   6.797   3.865 1.000  5.29           N
ANISOU  154  N  BDAL A  20      861    327    700     93   -426    -59       N
ATOM    155  CA BDAL A  20      12.038   7.323   3.214 1.000  5.56           C
ANISOU  155  CA BDAL A  20      842    521    624    116   -376    -81       C
ATOM    156  C  BDAL A  20      13.136   7.725   4.205 1.000  5.93           C
ANISOU  156  C  BDAL A  20      917    508    693     64   -421     -3       C
ATOM    157  O  BDAL A  20      14.307   7.842   3.818 1.000  8.42           O
ANISOU  157  O  BDAL A  20      894   1351    763    -99   -372    -92       O
ATOM    158  CN BDAL A  20      10.910   5.466   4.465 1.000  6.41           C
ANISOU  158  CN BDAL A  20      985    356    949     96   -481    -31       C
ATOM    159  CB BDAL A  20      12.538   6.431   2.115 1.000  8.20           C
ANISOU  159  CB BDAL A  20      941   1175    815    322   -350   -330       C
ATOM    160  N  BDIL A  21      12.754   7.950   5.476 1.000  5.55           N
ANISOU  160  N  BDIL A  21      904    430    649     68   -478    -94       N
ATOM    161  CA BDIL A  21      13.743   8.302   6.502 1.000  5.49           C
ANISOU  161  CA BDIL A  21      852    318    792    150   -494   -129       C
ATOM    162  C  BDIL A  21      13.778   9.805   6.727 1.000  3.90           C
ANISOU  162  C  BDIL A  21      536    302    556     49   -221    -57       C
ATOM    163  O  BDIL A  21      12.756  10.373   7.157 1.000  4.44           O
ANISOU  163  O  BDIL A  21      505    374    708    -18    -62     47       O
ATOM    164  CB BDIL A  21      13.399   7.601   7.821 1.000  8.14           C
ANISOU  164  CB BDIL A  21     1592    360    956   -309   -906    194       C
ATOM    165  CG2BDIL A  21      14.323   8.114   8.966 1.000  6.96           C
ANISOU  165  CG2BDIL A  21     1245    547    696    -29   -550    -81       C
ATOM    166  CG1BDIL A  21      13.985   5.961   7.438 1.000 10.32           C
ANISOU  166  CG1BDIL A  21      815   1939    932   -221   -255    430       C
ATOM    167  CD1BDIL A  21      13.513   5.184   8.533 1.000 10.62           C
ANISOU  167  CD1BDIL A  21     1457    815   1524    -15   -600    309       C
ATOM    168  N  BPRO A  22      14.940  10.454   6.554 1.000  3.95           N
ANISOU  168  N  BPRO A  22      495    418    499     53    -82   -153       N
ATOM    169  CA BPRO A  22      15.152  11.772   7.199 1.000  3.84           C
ANISOU  169  CA BPRO A  22      509    419    445     -8   -125    -31       C
ATOM    170  C  BPRO A  22      14.595  12.950   6.379 1.000  3.88           C
ANISOU  170  C  BPRO A  22      549    415    420    -45    -65     13       C
ATOM    171  O  BPRO A  22      15.330  13.835   5.912 1.000  4.98           O
ANISOU  171  O  BPRO A  22      528    583    669   -154   -159    152       O
ATOM    172  CB BPRO A  22      16.665  11.835   7.333 1.000  5.04           C
ANISOU  172  CB BPRO A  22      500    641    658    -53   -231    -18       C
ATOM    173  CG BPRO A  22      17.172  11.043   6.148 1.000  6.18           C
ANISOU  173  CG BPRO A  22      493    992    722     80    -76    -11       C
ATOM    174  CD BPRO A  22      16.233   9.883   6.075 1.000  5.40           C
ANISOU  174  CD BPRO A  22      556    760    611    250   -169   -208       C
ATOM    175  O  CHOH A  23       5.130  14.721   7.742 1.000  6.43           O
ANISOU  175  O  CHOH A  23      872    575    849     33     54   -122       O
ATOM    176  O  CHOH A  24       5.797   7.625  11.905 1.000  6.87           O
ANISOU  176  O  CHOH A  24      836    706    912    -98     86    130       O
ATOM    177  O  CHOH A  25       6.699   3.464  20.361 1.000  9.07           O
ANISOU  177  O  CHOH A  25     1309    919   1014    -16    -66    153       O
ATOM    178  O  CHOH A  26       6.380   1.753  22.476 1.000  9.35           O
ANISOU  178  O  CHOH A  26      893   1280   1168   -200   -216    503       O
ATOM    179  O  CHOH A  27       8.657   0.847  23.751 1.000 10.26           O
ANISOU  179  O  CHOH A  27      948   1108   1609     98    -65    560       O
ATOM    180  O  CHOH A  30      -1.906   6.769  19.696 1.000 18.08           O
ANISOU  180  O  CHOH A  30     2697   1506   2257    918  -1316   -767       O
ATOM    181  O  CHOH A  31      10.289   1.163  21.687 1.000 37.55           O
ANISOU  181  O  CHOH A  31     5454   2090   5874   2398   4913   2439       O
ATOM    182  O  CHOH A  35      10.054  15.234  -0.817 1.000 79.85           O
ANISOU  182  O  CHOH A  35     5377  17534   5622  -6163  -4589   8810       O
ATOM    183  O  CHOH A  36      11.178  17.607   0.195 1.000 44.89           O
ANISOU  183  O  CHOH A  36     8604   1514   5921   -254  -1269  -1514       O
ATOM    184  O  CHOH A  37      11.043  15.856   0.835 1.000 49.53           O
ANISOU  184  O  CHOH A  37     6585   3757   7357  -3674   1987   -437       O
ATOM    185  O  CHOH A  38      -3.493   0.378  20.644 1.000 21.53           O
ANISOU  185  O  CHOH A  38     3180   1810   2705  -1184   -219      5       O
ATOM    186  O  CHOH A  39      -0.632   8.375   1.184 1.000 85.72           O
ANISOU  186  O  CHOH A  39    14913   3393  12322   5971  11782   4693       O
ATOM    187  O  CHOH A  40       8.673   6.764  19.602 1.000 84.85           O
ANISOU  187  O  CHOH A  40     8320   1999  20000   3199  -8775  -4000       O
ATOM    188  O  CHOH A  41       8.534   5.365  20.163 0.500  8.66           O
ANISOU  188  O  CHOH A  41     1247    725   1121      0     -8      0       O
ATOM    189  O  CHOH A  42       8.363  -1.118  21.920 1.000179.38           O
ANISOU  189  O  CHOH A  42    24096  20000  20000  21471  -8775  -4000       O
ATOM    190  O  CHOH A  43      -4.706   5.160  20.163 0.500 50.66           O
ANISOU  190  O  CHOH A  43     1320  13150   3630      0   1369      0       O
ATOM    191  O  CHOH A  44       3.874   7.063   3.722 1.000 30.40           O
ANISOU  191  O  CHOH A  44     2863   4394   3607  -1602   1314   -358       O
TER     192      HOH A  44
END
