# Supplementary material for: Accurate de novo design of membrane-traversing macrocycles
Source: Cell. 2022 Sep 15;185(19):3520–3532.e26. doi: 10.1016/j.cell.2022.07.019 (PMC9490236; doi:10.1016/j.cell.2022.07.019)
Supplement: Data S6. PDB files for experimental structures, related to STAR Methods [file mmc10.zip › Supplemental_Data_file_6_experimental_structures/x_ray_structures/D10.65_xtal.pdb]

CRYST1   15.970   25.130   38.770  90.00  90.00  90.00 P 21 21 21     1
SCALE1      0.062617  0.000000  0.000000       0.000000
SCALE2      0.000000  0.039793  0.000000       0.000000
SCALE3      0.000000  0.000000  0.025793       0.000000
ATOM      1  N   PHE A   1       1.412  -1.789  32.495 1.000  2.74           N
ANISOU    1  N   PHE A   1      255    355    371      5    -20    -61       N
ATOM      2  CA  PHE A   1       1.190  -3.000  33.265 1.000  2.82           C
ANISOU    2  CA  PHE A   1      284    373    350     56     -7    -20       C
ATOM      3  C   PHE A   1       0.463  -4.008  32.331 1.000  2.63           C
ANISOU    3  C   PHE A   1      286    287    365     39     35     16       C
ATOM      4  O   PHE A   1      -0.751  -4.128  32.392 1.000  2.97           O
ANISOU    4  O   PHE A   1      237    377    449    -19     41    -33       O
ATOM      5  CN  PHE A   1       0.257  -1.205  31.778 1.000  2.87           C
ANISOU    5  CN  PHE A   1      247    291    488      4    -34    -46       C
ATOM      6  CB  PHE A   1       0.390  -2.700  34.549 1.000  3.76           C
ANISOU    6  CB  PHE A   1      363    621    360      4     52    -91       C
ATOM      7  CG  PHE A   1       0.442  -3.805  35.564 1.000  4.72           C
ANISOU    7  CG  PHE A   1      615    649    423     27    134     59       C
ATOM      8  CD1 PHE A   1      -0.391  -4.943  35.466 1.000  8.24           C
ANISOU    8  CD1 PHE A   1     1197   1174    576   -559    -88    241       C
ATOM      9  CD2 PHE A   1       1.282  -3.679  36.633 1.000  5.99           C
ANISOU    9  CD2 PHE A   1      660    905    575     21    -17     32       C
ATOM     10  CE1 PHE A   1      -0.298  -5.901  36.429 1.000 10.68           C
ANISOU   10  CE1 PHE A   1     1849   1162    803   -648    132    259       C
ATOM     11  CE2 PHE A   1       1.324  -4.704  37.620 1.000  8.96           C
ANISOU   11  CE2 PHE A   1     1157   1320    725    -85    -73    365       C
ATOM     12  CZ  PHE A   1       0.495  -5.842  37.464 1.000 10.38           C
ANISOU   12  CZ  PHE A   1     1666   1248    795    -16     90    438       C
TER      13      PHE A   1
ATOM     14  N   DLE     2       1.235  -4.633  31.408 1.000  2.55           N
ANISOU   14  N   DLE     2      235    285    391     26     16    -16       N
ATOM     15  CA  DLE     2       0.600  -5.565  30.449 1.000  2.64           C
ANISOU   15  CA  DLE     2      269    296    378     40     13    -21       C
ATOM     16  C   DLE     2       0.914  -5.043  29.032 1.000  2.85           C
ANISOU   16  C   DLE     2      243    343    434      5     19    -60       C
ATOM     17  O   DLE     2       1.957  -5.342  28.478 1.000  4.00           O
ANISOU   17  O   DLE     2      327    652    450    168     77     44       O
ATOM     18  CN  DLE     2       2.706  -4.602  31.418 1.000  3.01           C
ANISOU   18  CN  DLE     2      263    348    464    -23     37    -61       C
ATOM     19  CB  DLE     2       1.093  -6.995  30.652 1.000  3.01           C
ANISOU   19  CB  DLE     2      310    313    454     15      9    -40       C
ATOM     20  CG  DLE     2       0.932  -7.516  32.082 1.000  3.41           C
ANISOU   20  CG  DLE     2      346    329    543    -22    -65     41       C
ATOM     21  CD1 DLE     2      -0.548  -7.710  32.463 1.000  4.34           C
ANISOU   21  CD1 DLE     2      450    417    682     15     77    127       C
ATOM     22  CD2 DLE     2       1.721  -8.817  32.243 1.000  4.71           C
ANISOU   22  CD2 DLE     2      335    421    927      3    -83    165       C
ATOM     23  N   DPR     3       0.041  -4.196  28.455 1.000  2.48           N
ANISOU   23  N   DPR     3      264    273    348    -10     34    -15       N
ATOM     24  CA  DPR     3       0.434  -3.493  27.224 1.000  2.41           C
ANISOU   24  CA  DPR     3      239    261    362    -39     23     -2       C
ATOM     25  C   DPR     3       0.670  -4.421  26.038 1.000  2.13           C
ANISOU   25  C   DPR     3      166    224    371      0    -24      3       C
ATOM     26  O   DPR     3       0.031  -5.446  25.859 1.000  2.68           O
ANISOU   26  O   DPR     3      266    266    427    -33     20    -15       O
ATOM     27  CB  DPR     3      -0.773  -2.592  26.919 1.000  2.77           C
ANISOU   27  CB  DPR     3      294    274    422     59     27     -3       C
ATOM     28  CG  DPR     3      -1.390  -2.325  28.286 1.000  3.03           C
ANISOU   28  CG  DPR     3      332    360    392     42     46      7       C
ATOM     29  CD  DPR     3      -1.228  -3.661  29.005 1.000  2.46           C
ANISOU   29  CD  DPR     3      244    266    369     -6     19      6       C
ATOM     30  N   LEU     4       1.563  -3.935  25.146 1.000  2.25           N
ANISOU   30  N   LEU     4      201    268    335    -17     12    -32       N
ATOM     31  CA  LEU     4       1.630  -4.496  23.807 1.000  2.34           C
ANISOU   31  CA  LEU     4      179    283    372    -43     20    -54       C
ATOM     32  C   LEU     4       2.951  -4.050  23.164 1.000  2.20           C
ANISOU   32  C   LEU     4      259    230    297    -26      2     33       C
ATOM     33  O   LEU     4       3.578  -3.068  23.548 1.000  2.45           O
ANISOU   33  O   LEU     4      249    249    380    -42     20    -36       O
ATOM     34  CB  LEU     4       0.456  -4.043  22.937 1.000  3.44           C
ANISOU   34  CB  LEU     4      266    569    395    -98    -15    -49       C
ATOM     35  CG  LEU     4       0.383  -2.471  22.711 1.000  4.38           C
ANISOU   35  CG  LEU     4      322    638    606     22   -115    187       C
ATOM     36  CD1 LEU     4       1.039  -2.020  21.416 1.000  5.26           C
ANISOU   36  CD1 LEU     4      583    569    727     99     20    116       C
ATOM     37  CD2 LEU     4      -1.108  -1.959  22.767 1.000  5.91           C
ANISOU   37  CD2 LEU     4      495    854    762    289     -8     53       C
ATOM     38  N   DVA     5       3.313  -4.778  22.091 1.000  2.23           N
ANISOU   38  N   DVA     5      246    220    332    -45     27    -26       N
ATOM     39  CA  DVA     5       4.475  -4.366  21.288 1.000  2.15           C
ANISOU   39  CA  DVA     5      228    225    316    -10      8     25       C
ATOM     40  C   DVA     5       5.736  -4.706  22.080 1.000  2.17           C
ANISOU   40  C   DVA     5      291    226    257     20     12     12       C
ATOM     41  O   DVA     5       5.918  -5.883  22.427 1.000  2.48           O
ANISOU   41  O   DVA     5      293    193    400    -24    -23     25       O
ATOM     42  CB  DVA     5       4.512  -5.103  19.944 1.000  2.73           C
ANISOU   42  CB  DVA     5      312    338    324    -35     -7    -12       C
ATOM     43  CG1 DVA     5       5.760  -4.736  19.158 1.000  3.72           C
ANISOU   43  CG1 DVA     5      466    538    327   -101     77    -51       C
ATOM     44  CG2 DVA     5       3.252  -4.825  19.137 1.000  3.82           C
ANISOU   44  CG2 DVA     5      420    534    410    -23    -88      8       C
ATOM     45  N   LEU     6       6.594  -3.718  22.390 1.000  2.18           N
ANISOU   45  N   LEU     6      219    216    344    -29     17      2       N
ATOM     46  CA  LEU     6       7.677  -3.993  23.373 1.000  2.20           C
ANISOU   46  CA  LEU     6      265    243    279      0     10    -25       C
ATOM     47  C   LEU     6       7.458  -2.985  24.526 1.000  2.35           C
ANISOU   47  C   LEU     6      289    268    283      9      4    -32       C
ATOM     48  O   LEU     6       8.060  -1.913  24.536 1.000  2.87           O
ANISOU   48  O   LEU     6      302    303    420    -84     28    -51       O
ATOM     49  CN  LEU     6       6.422  -2.335  21.919 1.000  2.69           C
ANISOU   49  CN  LEU     6      326    250    387    -33     -1     52       C
ATOM     50  CB  LEU     6       9.079  -3.859  22.786 1.000  2.57           C
ANISOU   50  CB  LEU     6      271    327    319      4     51      6       C
ATOM     51  CG  LEU     6      10.155  -4.355  23.757 1.000  3.05           C
ANISOU   51  CG  LEU     6      278    425    388    -16     25     47       C
ATOM     52  CD1 LEU     6      10.125  -5.875  23.912 1.000  3.96           C
ANISOU   52  CD1 LEU     6      340    426    650     30     45    154       C
ATOM     53  CD2 LEU     6      11.548  -3.910  23.296 1.000  4.03           C
ANISOU   53  CD2 LEU     6      209    540    692     40    -13    117       C
ATOM     54  N   DPR     7       6.556  -3.329  25.456 1.000  2.22           N
ANISOU   54  N   DPR     7      226    243    324     18      6    -26       N
ATOM     55  CA  DPR     7       6.442  -2.484  26.652 1.000  2.41           C
ANISOU   55  CA  DPR     7      328    270    263     37     -7    -51       C
ATOM     56  C   DPR     7       5.669  -1.195  26.460 1.000  2.22           C
ANISOU   56  C   DPR     7      171    250    371    -11     53    -48       C
ATOM     57  O   DPR     7       5.752  -0.330  27.344 1.000  2.85           O
ANISOU   57  O   DPR     7      326    302    389    -21    -28   -114       O
ATOM     58  CB  DPR     7       5.803  -3.430  27.677 1.000  3.45           C
ANISOU   58  CB  DPR     7      552    326    355     19    109     18       C
ATOM     59  CG  DPR     7       5.034  -4.414  26.856 1.000  3.61           C
ANISOU   59  CG  DPR     7      391    405    492    -98     87    -22       C
ATOM     60  CD  DPR     7       5.906  -4.654  25.639 1.000  2.43           C
ANISOU   60  CD  DPR     7      294    240    334    -14    -17     14       C
ATOM     61  N   ILE     8       4.908  -1.036  25.368 1.000  2.21           N
ANISOU   61  N   ILE     8      254    202    334      6     25    -16       N
ATOM     62  CA  ILE     8       4.017   0.124  25.300 1.000  2.50           C
ANISOU   62  CA  ILE     8      265    207    420     -6     38     -1       C
ATOM     63  C   ILE     8       2.857  -0.159  26.272 1.000  2.38           C
ANISOU   63  C   ILE     8      250    202    399      3     30     19       C
ATOM     64  O   ILE     8       2.207  -1.208  26.128 1.000  3.06           O
ANISOU   64  O   ILE     8      301    295    499    -84     93    -84       O
ATOM     65  CB  ILE     8       3.521   0.357  23.864 1.000  2.82           C
ANISOU   65  CB  ILE     8      328    266    415     40      4    -13       C
ATOM     66  CG1 ILE     8       4.664   0.896  23.008 1.000  3.70           C
ANISOU   66  CG1 ILE     8      518    332    471     62     92     56       C
ATOM     67  CG2 ILE     8       2.311   1.306  23.848 1.000  3.99           C
ANISOU   67  CG2 ILE     8      421    447    557    163    -24     98       C
ATOM     68  CD1 ILE     8       4.393   0.922  21.522 1.000  6.02           C
ANISOU   68  CD1 ILE     8      877    751    520    224    143    142       C
ATOM     69  N   DAL     9       2.592   0.701  27.265 1.000  2.61           N
ANISOU   69  N   DAL     9      314    215    404    -21     67    -43       N
ATOM     70  C   DAL     9       1.852   0.709  29.627 1.000  2.85           C
ANISOU   70  C   DAL     9      253    312    453    -65     88    -51       C
ATOM     71  CA  DAL     9       1.479   0.400  28.158 1.000  2.78           C
ANISOU   71  CA  DAL     9      309    237    448     -2     60    -35       C
ATOM     72  O   DAL     9       1.387   1.718  30.153 1.000  3.33           O
ANISOU   72  O   DAL     9      368    236    586     -2    130   -104       O
ATOM     73  CN  DAL     9       3.280   2.012  27.406 1.000  2.79           C
ANISOU   73  CN  DAL     9      274    268    454    -54     71    -56       C
ATOM     74  CB  DAL     9       0.222   1.138  27.747 1.000  3.19           C
ANISOU   74  CB  DAL     9      291    300    547     43     42    -68       C
ATOM     75  N   DAL    10       2.588  -0.157  30.291 1.000  3.03           N
ANISOU   75  N   DAL    10      323    328    431    -14     98   -138       N
ATOM     76  CA  DAL    10       2.840   0.087  31.736 1.000  3.12           C
ANISOU   76  CA  DAL    10      293    421    400    -62     54   -113       C
ATOM     77  C   DAL    10       2.639  -1.200  32.534 1.000  2.89           C
ANISOU   77  C   DAL    10      274    397    363      5     16   -127       C
ATOM     78  O   DAL    10       3.566  -1.695  33.188 1.000  3.78           O
ANISOU   78  O   DAL    10      277    579    494    -26    -41    -36       O
ATOM     79  CN  DAL    10       3.234  -1.325  29.683 1.000  3.77           C
ANISOU   79  CN  DAL    10      477    468    404    176     30    -65       C
ATOM     80  CB  DAL    10       4.223   0.693  31.949 1.000  4.14           C
ANISOU   80  CB  DAL    10      394    579    508   -152     14   -118       C
ATOM     81  N   PHE B  11       6.623  14.356  32.967 1.000  2.43           N
ANISOU   81  N   PHE B  11      322    230    317     20     21     27       N
ATOM     82  CA  PHE B  11       6.922  15.652  33.631 1.000  2.67           C
ANISOU   82  CA  PHE B  11      376    280    297      4     13      7       C
ATOM     83  C   PHE B  11       7.572  16.581  32.592 1.000  2.50           C
ANISOU   83  C   PHE B  11      331    256    308     62     14    -12       C
ATOM     84  O   PHE B  11       8.786  16.751  32.601 1.000  2.97           O
ANISOU   84  O   PHE B  11      288    345    428    -37    -54     81       O
ATOM     85  CN  PHE B  11       7.726  13.706  32.283 1.000  2.57           C
ANISOU   85  CN  PHE B  11      287    282    350     15     26     14       C
ATOM     86  CB  PHE B  11       7.871  15.482  34.843 1.000  3.45           C
ANISOU   86  CB  PHE B  11      512    346    376     -3    -67      7       C
ATOM     87  CG  PHE B  11       7.247  14.741  35.978 1.000  4.08           C
ANISOU   87  CG  PHE B  11      753    337    367     92     21     37       C
ATOM     88  CD1 PHE B  11       6.789  15.430  37.087 1.000  9.17           C
ANISOU   88  CD1 PHE B  11     2427    422    428    191    487     77       C
ATOM     89  CD2 PHE B  11       7.070  13.369  35.944 1.000  4.09           C
ANISOU   89  CD2 PHE B  11      675    395    390    131     74     38       C
ATOM     90  CE1 PHE B  11       6.164  14.775  38.132 1.000 11.64           C
ANISOU   90  CE1 PHE B  11     2851    609    698    578    955    188       C
ATOM     91  CE2 PHE B  11       6.443  12.738  37.005 1.000  5.20           C
ANISOU   91  CE2 PHE B  11      842    449    567    100    184    218       C
ATOM     92  CZ  PHE B  11       6.062  13.430  38.122 1.000  6.59           C
ANISOU   92  CZ  PHE B  11     1097    607    652    206    329    212       C
TER      93      PHE B  11
ATOM     94  N   DLE    12       6.753  17.157  31.666 1.000  2.30           N
ANISOU   94  N   DLE    12      269    213    342     -7     10     51       N
ATOM     95  CA  DLE    12       7.356  18.000  30.602 1.000  2.19           C
ANISOU   95  CA  DLE    12      240    233    309    -13     13     32       C
ATOM     96  C   DLE    12       7.033  17.335  29.251 1.000  2.23           C
ANISOU   96  C   DLE    12      240    243    313     -4      1     32       C
ATOM     97  O   DLE    12       5.959  17.526  28.695 1.000  2.80           O
ANISOU   97  O   DLE    12      214    376    409     60    -53    -38       O
ATOM     98  CN  DLE    12       5.294  17.127  31.731 1.000  2.73           C
ANISOU   98  CN  DLE    12      274    279    424     19     33     46       C
ATOM     99  CB  DLE    12       6.823  19.432  30.652 1.000  2.53           C
ANISOU   99  CB  DLE    12      284    250    369    -17      9     55       C
ATOM    100  CG  DLE    12       7.024  20.136  32.002 1.000  2.95           C
ANISOU  100  CG  DLE    12      387    226    443    -36     34     -8       C
ATOM    101  CD1 DLE    12       8.490  20.321  32.331 1.000  3.65           C
ANISOU  101  CD1 DLE    12      433    255    615     -3    -92    -67       C
ATOM    102  CD2 DLE    12       6.299  21.483  32.014 1.000  3.83           C
ANISOU  102  CD2 DLE    12      342    318    710    -42    128    -34       C
ATOM    103  N   DPR    13       7.947  16.487  28.750 1.000  2.12           N
ANISOU  103  N   DPR    13      185    247    326     -1    -41     52       N
ATOM    104  CA  DPR    13       7.584  15.709  27.562 1.000  2.23           C
ANISOU  104  CA  DPR    13      275    208    313     46      4     26       C
ATOM    105  C   DPR    13       7.326  16.566  26.326 1.000  2.04           C
ANISOU  105  C   DPR    13      215    195    318     32      8     34       C
ATOM    106  O   DPR    13       7.924  17.635  26.141 1.000  2.39           O
ANISOU  106  O   DPR    13      252    205    398    -58    -38     51       O
ATOM    107  CB  DPR    13       8.828  14.820  27.325 1.000  2.59           C
ANISOU  107  CB  DPR    13      261    299    365     56    -43     25       C
ATOM    108  CG  DPR    13       9.424  14.667  28.727 1.000  2.87           C
ANISOU  108  CG  DPR    13      283    348    396     95    -26     14       C
ATOM    109  CD  DPR    13       9.233  16.034  29.344 1.000  2.49           C
ANISOU  109  CD  DPR    13      191    343    356     47    -48     45       C
ATOM    110  N   LEU    14       6.529  16.010  25.423 1.000  2.02           N
ANISOU  110  N   LEU    14      219    192    309     -6      9     52       N
ATOM    111  CA  LEU    14       6.355  16.595  24.103 1.000  2.27           C
ANISOU  111  CA  LEU    14      299    214    297    -46    -27     28       C
ATOM    112  C   LEU    14       5.107  16.012  23.451 1.000  2.10           C
ANISOU  112  C   LEU    14      213    215    323     23     26     18       C
ATOM    113  O   LEU    14       4.592  14.975  23.880 1.000  2.39           O
ANISOU  113  O   LEU    14      253    232    369    -49    -28     57       O
ATOM    114  CB  LEU    14       7.604  16.386  23.184 1.000  2.82           C
ANISOU  114  CB  LEU    14      269    394    345    -12     32     84       C
ATOM    115  CG  LEU    14       7.769  15.023  22.544 1.000  3.26           C
ANISOU  115  CG  LEU    14      325    466    373     85     73     -4       C
ATOM    116  CD1 LEU    14       8.858  15.116  21.476 1.000  4.45           C
ANISOU  116  CD1 LEU    14      365    750    476    135    125     19       C
ATOM    117  CD2 LEU    14       8.107  13.916  23.552 1.000  4.20           C
ANISOU  117  CD2 LEU    14      573    402    525    203     97     12       C
ATOM    118  N   DVA    15       4.697  16.630  22.350 1.000  2.18           N
ANISOU  118  N   DVA    15      272    226    283    -78    -25     21       N
ATOM    119  CA  DVA    15       3.632  16.055  21.544 1.000  2.33           C
ANISOU  119  CA  DVA    15      292    227    315    -31    -68      2       C
ATOM    120  C   DVA    15       2.300  16.521  22.154 1.000  2.35           C
ANISOU  120  C   DVA    15      282    242    316    -26    -92    -12       C
ATOM    121  O   DVA    15       2.063  17.732  22.223 1.000  2.87           O
ANISOU  121  O   DVA    15      317    228    479    -15    -39     17       O
ATOM    122  CB  DVA    15       3.716  16.411  20.060 1.000  3.01           C
ANISOU  122  CB  DVA    15      418    334    324    -23    -66     20       C
ATOM    123  CG1 DVA    15       2.709  15.575  19.297 1.000  4.29           C
ANISOU  123  CG1 DVA    15      605    570    358   -195   -139     12       C
ATOM    124  CG2 DVA    15       5.121  16.234  19.511 1.000  3.82           C
ANISOU  124  CG2 DVA    15      466    571    327     17      5     13       C
ATOM    125  N   LEU    16       1.466  15.602  22.666 1.000  2.55           N
ANISOU  125  N   LEU    16      297    241    371    -43    -46      7       N
ATOM    126  CA  LEU    16       0.376  16.017  23.552 1.000  2.48           C
ANISOU  126  CA  LEU    16      257    247    383     -7    -39     17       C
ATOM    127  C   LEU    16       0.538  15.234  24.856 1.000  2.57           C
ANISOU  127  C   LEU    16      194    280    443     16      9     22       C
ATOM    128  O   LEU    16      -0.116  14.206  25.072 1.000  3.21           O
ANISOU  128  O   LEU    16      337    323    485    -68    -17     92       O
ATOM    129  CN  LEU    16       1.662  14.145  22.475 1.000  2.97           C
ANISOU  129  CN  LEU    16      357    242    462    -32      6     12       C
ATOM    130  CB  LEU    16      -1.011  15.774  22.946 1.000  2.93           C
ANISOU  130  CB  LEU    16      268    375    405    -29    -89     41       C
ATOM    131  CG  LEU    16      -2.145  16.388  23.772 1.000  3.42           C
ANISOU  131  CG  LEU    16      276    539    408     28    -51     67       C
ATOM    132  CD1 LEU    16      -2.128  17.920  23.731 1.000  3.99           C
ANISOU  132  CD1 LEU    16      270    546    611     67    -52   -125       C
ATOM    133  CD2 LEU    16      -3.480  15.846  23.301 1.000  4.54           C
ANISOU  133  CD2 LEU    16      275    659    689    -38   -103    137       C
ATOM    134  N   DPR    17       1.512  15.643  25.694 1.000  2.39           N
ANISOU  134  N   DPR    17      264    269    321     78     -9     22       N
ATOM    135  CA  DPR    17       1.673  14.948  26.991 1.000  2.89           C
ANISOU  135  CA  DPR    17      335    397    301     83     23     30       C
ATOM    136  C   DPR    17       2.345  13.590  26.933 1.000  2.34           C
ANISOU  136  C   DPR    17      257    289    291    -43    -28     63       C
ATOM    137  O   DPR    17       2.216  12.825  27.885 1.000  3.10           O
ANISOU  137  O   DPR    17      337    392    378     64     41    100       O
ATOM    138  CB  DPR    17       2.464  15.957  27.819 1.000  4.61           C
ANISOU  138  CB  DPR    17      843    418    388    164   -219    -32       C
ATOM    139  CG  DPR    17       3.148  16.816  26.840 1.000  4.34           C
ANISOU  139  CG  DPR    17      508    530    512    -10   -143    -40       C
ATOM    140  CD  DPR    17       2.217  16.930  25.667 1.000  2.74           C
ANISOU  140  CD  DPR    17      274    280    425     24      6     10       C
ATOM    141  N   ILE    18       3.081  13.273  25.844 1.000  2.31           N
ANISOU  141  N   ILE    18      274    226    325     11    -23     51       N
ATOM    142  CA  ILE    18       3.908  12.081  25.885 1.000  2.24           C
ANISOU  142  CA  ILE    18      258    180    363    -34    -41     52       C
ATOM    143  C   ILE    18       5.056  12.392  26.835 1.000  2.19           C
ANISOU  143  C   ILE    18      228    219    337     32     -6      0       C
ATOM    144  O   ILE    18       5.730  13.404  26.633 1.000  2.81           O
ANISOU  144  O   ILE    18      332    260    410    -85    -76     88       O
ATOM    145  CB  ILE    18       4.376  11.680  24.495 1.000  2.67           C
ANISOU  145  CB  ILE    18      338    247    368     40    -31     29       C
ATOM    146  CG1 ILE    18       3.201  11.064  23.737 1.000  3.32           C
ANISOU  146  CG1 ILE    18      417    303    467     40    -89    -53       C
ATOM    147  CG2 ILE    18       5.546  10.687  24.567 1.000  3.29           C
ANISOU  147  CG2 ILE    18      383    361    431    113    -20    -30       C
ATOM    148  CD1 ILE    18       3.437  10.873  22.253 1.000  5.21           C
ANISOU  148  CD1 ILE    18      635    690    538    197   -168   -169       C
ATOM    149  N   DAL    19       5.295  11.577  27.883 1.000  2.27           N
ANISOU  149  N   DAL    19      228    202    380    -40    -26     25       N
ATOM    150  CA  DAL    19       6.422  11.936  28.773 1.000  2.30           C
ANISOU  150  CA  DAL    19      227    220    373      6    -32     28       C
ATOM    151  C   DAL    19       6.049  11.710  30.242 1.000  2.43           C
ANISOU  151  C   DAL    19      250    237    379      3    -56     46       C
ATOM    152  O   DAL    19       6.422  10.695  30.842 1.000  2.86           O
ANISOU  152  O   DAL    19      353    271    399      1    -39     57       O
ATOM    153  CN  DAL    19       4.618  10.275  28.092 1.000  2.68           C
ANISOU  153  CN  DAL    19      329    229    399    -55     -8     44       C
ATOM    154  CB  DAL    19       7.679  11.144  28.407 1.000  2.73           C
ANISOU  154  CB  DAL    19      274    318    384     24    -33     24       C
ATOM    155  N   DAL    20       5.335  12.662  30.872 1.000  2.55           N
ANISOU  155  N   DAL    20      329    202    381     26    -17     47       N
ATOM    156  CA  DAL    20       5.099  12.521  32.314 1.000  2.57           C
ANISOU  156  CA  DAL    20      285    209    424    -15    -12     35       C
ATOM    157  C   DAL    20       5.357  13.866  33.025 1.000  2.51           C
ANISOU  157  C   DAL    20      359    245    293    -11     48     61       C
ATOM    158  O   DAL    20       4.449  14.450  33.610 1.000  3.20           O
ANISOU  158  O   DAL    20      323    343    477     40    116     12       O
ATOM    159  CN  DAL    20       4.785  13.840  30.186 1.000  3.16           C
ANISOU  159  CN  DAL    20      441    317    371    158    -16     44       C
ATOM    160  CB  DAL    20       3.706  12.010  32.613 1.000  3.64           C
ANISOU  160  CB  DAL    20      397    392    511    -73     60     30       C
ATOM    161  O2  CO3 C  21       2.303   6.336  31.125 1.000  2.77           O
ANISOU  161  O2  CO3 C  21      266    197    526     -9     47     -6       O
ATOM    162  O1  CO3 C  21       3.500   4.368  30.521 1.000  3.37           O
ANISOU  162  O1  CO3 C  21      262    250    691     20     53    -56       O
ATOM    163  O3  CO3 C  21       1.133   4.349  30.614 1.000  4.40           O
ANISOU  163  O3  CO3 C  21      229    311   1032    -16     86   -121       O
ATOM    164  C   CO3 C  21       2.307   5.000  30.757 1.000  3.55           C
ANISOU  164  C   CO3 C  21      369    319    580    -10     71    -39       C
TER     165      CO3 C  21
ATOM    166  O3  CO3    22       4.481   7.959  30.718 1.000  2.90           O
ANISOU  166  O3  CO3    22      213    238    585     24    -29     46       O
ATOM    167  O2  CO3    22       5.746   5.969  30.906 1.000  2.84           O
ANISOU  167  O2  CO3    22      260    237    518     24    -69    -28       O
ATOM    168  O1  CO3    22       6.845   8.031  30.661 1.000  3.24           O
ANISOU  168  O1  CO3    22      265    259    633     11     -6     -5       O
ATOM    169  C   CO3    22       5.684   7.341  30.770 1.000  3.05           C
ANISOU  169  C   CO3    22      380    280    429     17    -45     -7       C
ATOM    170  C1  PEN D  23      11.776  18.788  34.636 1.000 10.63           C
ANISOU  170  C1  PEN D  23     1160   1292   1347   -135    176    163       C
ATOM    171  C4  PEN D  23      12.074  18.838  30.782 1.000  7.72           C
ANISOU  171  C4  PEN D  23      702    882   1174    -31   -149   -240       C
ATOM    172  C2  PEN D  23      11.858  18.294  33.222 1.000  8.18           C
ANISOU  172  C2  PEN D  23      528    603   1793    -95    -95     17       C
ATOM    173  C3  PEN D  23      12.105  19.385  32.226 1.000  7.33           C
ANISOU  173  C3  PEN D  23      479    696   1446    -44   -142    -74       C
ATOM    174  C5  PEN D  23      11.526  17.570  35.602 1.000 15.45           C
ANISOU  174  C5  PEN D  23     1723   1124   2673      2    656    327       C
TER     175      PEN D  23
ATOM    176  O2  EEE E  24       4.858   0.504  17.601 1.000  8.56           O
ANISOU  176  O2  EEE E  24      905    747   1407    -18   -201    295       O
ATOM    177  O1  EEE E  24       4.773  -1.370  18.783 1.000  7.69           O
ANISOU  177  O1  EEE E  24     1083    733    932   -119    183     11       O
ATOM    178  C1  EEE E  24       5.412  -0.467  18.326 1.000  5.87           C
ANISOU  178  C1  EEE E  24      849    540    708     58    210     40       C
ATOM    179  C2  EEE E  24       6.850  -0.200  18.572 1.000  6.94           C
ANISOU  179  C2  EEE E  24      593   1168    718    185    124    135       C
ATOM    180  C3  EEE E  24       3.456   0.385  17.287 1.000 12.47           C
ANISOU  180  C3  EEE E  24      731    656   3068   -165   -644    113       C
ATOM    181  C4  EEE E  24       2.844   1.500  17.229 1.000 23.61           C
ANISOU  181  C4  EEE E  24      863   1819   5754    559   -806  -2106       C
ATOM    182  O2  EEE E  25       6.524  20.160  35.852 0.489  6.49           O
ANISOU  182  O2  EEE E  25     1091    619    611     25    -48    -97       O
ATOM    183  O1  EEE E  25       5.867  18.300  34.995 0.404  6.18           O
ANISOU  183  O1  EEE E  25     1027    417    764    175    202    -81       O
ATOM    184  C1  EEE E  25       5.697  19.128  35.457 1.000 14.00           C
ANISOU  184  C1  EEE E  25     1595   1991   1416    213    292   -219       C
ATOM    185  C2  EEE E  25       4.138  19.596  35.065 1.000 22.16           C
ANISOU  185  C2  EEE E  25     1373   5393   1153   1533    307    272       C
ATOM    186  C3  EEE E  25       7.901  19.576  36.146 1.000 11.95           C
ANISOU  186  C3  EEE E  25     1459   1181   1628   -393   -226    336       C
ATOM    187  C4  EEE E  25       8.665  20.675  36.747 1.000 15.30           C
ANISOU  187  C4  EEE E  25     1716   1841   1911     98    -68   -219       C
TER     188      EEE E  25
ATOM    189  O   HOH F  26       5.152  12.568  19.539 1.000 42.81           O
ANISOU  189  O   HOH F  26     9590   3416   2290  -4000   1124   -360       O
TER     190      HOH F  26
ATOM    191  O   HOH    27       6.372  11.183  18.295 1.000 19.40           O
ANISOU  191  O   HOH    27     2166   2056   2712    830   -623    -41       O
ATOM    192  O   HOH    28       5.027   8.738  16.612 1.000 55.04           O
ANISOU  192  O   HOH    28     3094  13549   3022   3676    127   3634       O
END
