# Supplementary material for: Accurate de novo design of membrane-traversing macrocycles
Source: Cell. 2022 Sep 15;185(19):3520–3532.e26. doi: 10.1016/j.cell.2022.07.019 (PMC9490236; doi:10.1016/j.cell.2022.07.019)
Supplement: Data S6. PDB files for experimental structures, related to STAR Methods [file mmc10.zip › Supplemental_Data_file_6_experimental_structures/x_ray_structures/D10.31_xtal.pdb]

CRYST1   12.600   21.160   23.380  90.00  90.00  90.00 P 21 21 21     1
SCALE1      0.079365  0.000000  0.000000       0.000000
SCALE2      0.000000  0.047259  0.000000       0.000000
SCALE3      0.000000  0.000000  0.042772       0.000000
ATOM      1  N  ADPH     1       1.827  10.634   9.863 1.000  3.76           N
ANISOU    1  N  ADPH     1      585    321    439   -107    -49    -29       N
ATOM      2  CA ADPH     1       1.085   9.378   9.803 1.000  4.99           C
ANISOU    2  CA ADPH     1      920    396    467   -212     25     16       C
ATOM      3  C  ADPH     1       1.404   8.637   8.507 1.000  3.62           C
ANISOU    3  C  ADPH     1      535    242    517    -20    -67     39       C
ATOM      4  O  ADPH     1       2.574   8.428   8.217 1.000  4.55           O
ANISOU    4  O  ADPH     1      551    348    726     96   -240    -75       O
ATOM      5  CB ADPH     1       1.453   8.470  10.970 1.000  9.06           C
ANISOU    5  CB ADPH     1     2210    526    502   -409   -129     64       C
ATOM      6  CG ADPH     1       0.629   7.178  10.956 1.000 12.22           C
ANISOU    6  CG ADPH     1     3323    527    517   -731   -174     63       C
ATOM      7  CD2ADPH     1       1.323   6.005  10.464 1.000 13.91           C
ANISOU    7  CD2ADPH     1     3487    450   1032     -5   -944     75       C
ATOM      8  CD1ADPH     1      -0.708   7.179  11.364 1.000 18.03           C
ANISOU    8  CD1ADPH     1     3633   1382   1429  -1523   1184   -112       C
ATOM      9  CE2ADPH     1       0.603   4.802  10.473 1.000 20.34           C
ANISOU    9  CE2ADPH     1     5581    417   1268   -197  -1409    -61       C
ATOM     10  CE1ADPH     1      -1.407   5.887  11.315 1.000 24.41           C
ANISOU   10  CE1ADPH     1     5157   1442   2124  -2194   1680   -731       C
ATOM     11  CZ ADPH     1      -0.792   4.835  10.896 1.000 28.10           C
ANISOU   11  CZ ADPH     1     7512   1183   1348  -2040    547     66       C
ATOM     12  N  AALA     2       0.403   8.136   7.775 1.000  3.48           N
ANISOU   12  N  AALA     2      484    233    526      5    -47     14       N
ATOM     13  CA AALA     2       0.781   7.215   6.697 1.000  3.44           C
ANISOU   13  CA AALA     2      481    210    538     19    -97      0       C
ATOM     14  C  AALA     2       1.316   7.925   5.439 1.000  3.19           C
ANISOU   14  C  AALA     2      293    315    533     26   -127    -71       C
ATOM     15  O  AALA     2       1.691   7.259   4.482 1.000  3.60           O
ANISOU   15  O  AALA     2      433    308    546     45    -56   -129       O
ATOM     16  CN AALA     2      -1.025   8.496   7.853 1.000  4.97           C
ANISOU   16  CN AALA     2      482    312    981    -12    104    -62       C
ATOM     17  CB AALA     2      -0.296   6.228   6.324 1.000  4.79           C
ANISOU   17  CB AALA     2      789    319    602   -170    -31    -29       C
ATOM     18  N  ALEU     3       1.371   9.261   5.465 1.000  2.73           N
ANISOU   18  N  ALEU     3      301    260    415     12      1    -21       N
ATOM     19  CA ALEU     3       2.059   9.966   4.379 1.000  2.82           C
ANISOU   19  CA ALEU     3      273    323    411    -33      3    -73       C
ATOM     20  C  ALEU     3       3.566   9.692   4.372 1.000  3.49           C
ANISOU   20  C  ALEU     3      265    453    528    -18      7   -160       C
ATOM     21  O  ALEU     3       4.205   9.875   3.318 1.000  4.62           O
ANISOU   21  O  ALEU     3      291    711    648    -21     58   -204       O
ATOM     22  CB ALEU     3       1.808  11.458   4.477 1.000  3.03           C
ANISOU   22  CB ALEU     3      291    358    435    -39     51    -60       C
ATOM     23  CG ALEU     3       0.359  11.880   4.170 1.000  3.43           C
ANISOU   23  CG ALEU     3      337    304    584     39    128    -18       C
ATOM     24  CD1ALEU     3       0.001  11.641   2.735 1.000  3.78           C
ANISOU   24  CD1ALEU     3      373    369    607     99      5      1       C
ATOM     25  CD2ALEU     3       0.198  13.380   4.501 1.000  4.71           C
ANISOU   25  CD2ALEU     3      597    365    721     75     99   -107       C
ATOM     26  N  ADIL     4       4.138   9.300   5.509 1.000  3.91           N
ANISOU   26  N  ADIL     4      309    568    520    100    -95   -206       N
ATOM     27  CA ADIL     4       5.566   8.970   5.530 1.000  5.02           C
ANISOU   27  CA ADIL     4      317    569    906    161   -167   -391       C
ATOM     28  C  ADIL     4       6.398  10.239   5.693 1.000  4.15           C
ANISOU   28  C  ADIL     4      250    576    655    195    -64   -149       C
ATOM     29  O  ADIL     4       6.336  10.900   6.718 1.000  4.12           O
ANISOU   29  O  ADIL     4      464    410    599     64   -115   -135       O
ATOM     30  CB ADIL     4       5.850   7.986   6.695 1.000  6.12           C
ANISOU   30  CB ADIL     4      436    382   1370    135   -353   -202       C
ATOM     31  CG1ADIL     4       5.017   6.695   6.555 1.000  6.42           C
ANISOU   31  CG1ADIL     4      411    440   1442    117   -230   -315       C
ATOM     32  CG2ADIL     4       7.360   7.668   6.698 1.000 12.81           C
ANISOU   32  CG2ADIL     4      430    518   3631     99   -678     11       C
ATOM     33  CD1ADIL     4       5.051   5.829   7.811 1.000 11.37           C
ANISOU   33  CD1ADIL     4      957    495   2612   -124   -910    175       C
ATOM     34  N  ADPR     5       7.228  10.590   4.703 1.000  5.07           N
ANISOU   34  N  ADPR     5      228    824    758     43    -57   -306       N
ATOM     35  CA ADPR     5       8.097  11.749   4.872 1.000  5.05           C
ANISOU   35  CA ADPR     5      310    762    732     66    -66   -140       C
ATOM     36  C  ADPR     5       9.115  11.456   6.011 1.000  4.13           C
ANISOU   36  C  ADPR     5      219    632    626     66     -3   -178       C
ATOM     37  O  ADPR     5       9.511  10.341   6.208 1.000  4.90           O
ANISOU   37  O  ADPR     5      330    453    966     98   -172   -278       O
ATOM     38  CB ADPR     5       8.808  11.852   3.529 1.000  7.04           C
ANISOU   38  CB ADPR     5      461   1267    787    -95    -68    -34       C
ATOM     39  CG ADPR     5       7.948  11.098   2.523 1.000  8.01           C
ANISOU   39  CG ADPR     5      545   1466    851    277    -50   -443       C
ATOM     40  CD ADPR     5       7.427   9.956   3.379 1.000  6.41           C
ANISOU   40  CD ADPR     5      282   1187    823    -47    121   -428       C
ATOM     41  N  APRO     6       9.550  12.512   6.736 1.000  3.26           N
ANISOU   41  N  APRO     6      231    392    542    -10     53    -27       N
ATOM     42  CA APRO     6      10.597  12.285   7.750 1.000  3.24           C
ANISOU   42  CA APRO     6      268    422    470    -52     37    -98       C
ATOM     43  C  APRO     6      10.069  11.726   9.060 1.000  3.59           C
ANISOU   43  C  APRO     6      426    349    508      0     68    -84       C
ATOM     44  O  APRO     6      10.882  11.314   9.890 1.000  4.68           O
ANISOU   44  O  APRO     6      715    452    506     -1     11    -42       O
ATOM     45  CB APRO     6      11.165  13.697   8.001 1.000  3.98           C
ANISOU   45  CB APRO     6      450    421    553   -157     78    -59       C
ATOM     46  CG APRO     6       9.955  14.607   7.689 1.000  4.50           C
ANISOU   46  CG APRO     6      490    362    755    -77    185      3       C
ATOM     47  CD APRO     6       9.295  13.942   6.504 1.000  4.27           C
ANISOU   47  CD APRO     6      355    453    716     13    128    100       C
ATOM     48  N  ADVA     7       8.749  11.796   9.290 1.000  4.30           N
ANISOU   48  N  ADVA     7      540    413    584     -7    207    -30       N
ATOM     49  CA ADVA     7       8.239  11.543  10.649 1.000  6.30           C
ANISOU   49  CA ADVA     7      786    611    854    291    456    280       C
ATOM     50  C  ADVA     7       7.362  12.753  11.012 1.000  5.57           C
ANISOU   50  C  ADVA     7      775    616    600    295    375    235       C
ATOM     51  O  ADVA     7       6.540  13.217  10.202 1.000  7.11           O
ANISOU   51  O  ADVA     7     1426    715    401    599     65     55       O
ATOM     52  CB ADVA     7       7.556  10.272  10.943 0.731  4.64           C
ANISOU   52  CB ADVA     7      643    553    463     10     85      1       C
ATOM     53  CG1ADVA     7       8.512   9.077  10.628 0.802  6.52           C
ANISOU   53  CG1ADVA     7      771    481   1078     14     65    113       C
ATOM     54  CG2ADVA     7       6.392  10.181  10.097 1.000  8.33           C
ANISOU   54  CG2ADVA     7     1771    470    736   -209   -212      3       C
ATOM     55  N  ADPR     8       7.498  13.243  12.207 1.000  4.28           N
ANISOU   55  N  ADPR     8      313    611    607    144    159    220       N
ATOM     56  CA ADPR     8       6.570  14.288  12.644 1.000  3.34           C
ANISOU   56  CA ADPR     8      261    396    538     18     45    114       C
ATOM     57  C  ADPR     8       5.164  13.676  12.736 1.000  2.83           C
ANISOU   57  C  ADPR     8      316    328    367     46     14      7       C
ATOM     58  O  ADPR     8       5.050  12.485  12.969 1.000  3.28           O
ANISOU   58  O  ADPR     8      322    308    541     25    -13     34       O
ATOM     59  CB ADPR     8       7.103  14.685  14.039 1.000  4.28           C
ANISOU   59  CB ADPR     8      293    555    680   -130    -39    130       C
ATOM     60  CG ADPR     8       7.711  13.404  14.579 1.000  4.94           C
ANISOU   60  CG ADPR     8      315    672    779    -59    -74    187       C
ATOM     61  CD ADPR     8       8.330  12.753  13.342 1.000  5.36           C
ANISOU   61  CD ADPR     8      246    761    909     19     67    352       C
ATOM     62  N  AALA     9       4.104  14.502  12.578 1.000  2.60           N
ANISOU   62  N  AALA     9      217    287    427    -27      5     -7       N
ATOM     63  CA AALA     9       2.747  13.921  12.663 1.000  2.79           C
ANISOU   63  CA AALA     9      260    273    465     15     75      7       C
ATOM     64  C  AALA     9       2.159  13.735  11.272 1.000  2.58           C
ANISOU   64  C  AALA     9      228    206    488    -21     65      9       C
ATOM     65  O  AALA     9       1.009  14.085  10.993 1.000  3.29           O
ANISOU   65  O  AALA     9      252    411    513     60     36      6       O
ATOM     66  CN AALA     9       4.220  15.878  12.108 1.000  3.20           C
ANISOU   66  CN AALA     9      312    273    558    -37      3      9       C
ATOM     67  CB AALA     9       1.829  14.686  13.618 1.000  3.13           C
ANISOU   67  CB AALA     9      268    415    435     -4     48    -49       C
ATOM     68  N  ALEU    10       2.954  13.118  10.367 1.000  2.74           N
ANISOU   68  N  ALEU    10      239    303    438     49    -10    -54       N
ATOM     69  CA ALEU    10       2.518  12.834   9.007 1.000  2.79           C
ANISOU   69  CA ALEU    10      267    290    442     -4      3    -25       C
ATOM     70  C  ALEU    10       1.794  11.496   8.846 1.000  2.88           C
ANISOU   70  C  ALEU    10      260    316    451     63     12    -37       C
ATOM     71  O  ALEU    10       1.212  11.256   7.787 1.000  2.97           O
ANISOU   71  O  ALEU    10      338    330    394    -64    -36    -32       O
ATOM     72  CB ALEU    10       3.718  12.921   8.047 1.000  2.91           C
ANISOU   72  CB ALEU    10      258    346    437     18     10    -57       C
ATOM     73  CG ALEU    10       4.211  14.340   7.829 1.000  3.79           C
ANISOU   73  CG ALEU    10      398    395    562    -42    116    -39       C
ATOM     74  CD1ALEU    10       5.577  14.326   7.155 1.000  4.63           C
ANISOU   74  CD1ALEU    10      371    668    614    -67    102    106       C
ATOM     75  CD2ALEU    10       3.204  15.146   6.980 1.000  5.76           C
ANISOU   75  CD2ALEU    10      481    498   1080    114    185    227       C
ATOM     76  HOHBHOH    11      11.496  12.740  12.216 1.000  5.13           O
ANISOU   76  HOHBHOH    11      438    858    536   -142     53     12       O
ATOM     77  HOHBHOH    12       3.181  10.439  12.600 1.000  5.18           O
ANISOU   77  HOHBHOH    12      649    498    706    -27   -248     45       O
ATOM     78  C1 BIPA A 101       2.715   5.464  14.204 0.404 11.93           C
ANISOU   78  C1 BIPA A 101      967    801   2494   -366   -476   1041       C
ATOM     79  C2 BIPA A 101       2.592   6.966  14.204 0.644 14.48           C
ANISOU   79  C2 BIPA A 101     2760    842   1571   -769   -397    785       C
ATOM     80  C3 BIPA A 101       1.349   7.655  14.644 0.318  4.37           C
ANISOU   80  C3 BIPA A 101      437    572    554   -352   -245    386       C
ATOM     81  O2 BIPA A 101       3.395   7.599  13.304 0.470  7.25           O
ANISOU   81  O2 BIPA A 101      501    510   1581    -87   -153    404       O
TER      82      IPA A 101
END
