# Supplementary material for: Accurate de novo design of membrane-traversing macrocycles
Source: Cell. 2022 Sep 15;185(19):3520–3532.e26. doi: 10.1016/j.cell.2022.07.019 (PMC9490236; doi:10.1016/j.cell.2022.07.019)
Supplement: Data S6. PDB files for experimental structures, related to STAR Methods [file mmc10.zip › Supplemental_Data_file_6_experimental_structures/x_ray_structures/D10.23_xtal.pdb]

CRYST1   11.750   12.870   24.900  90.00  96.11  90.00 P 1 21 1       1
SCALE1      0.085106  0.000000  0.009110       0.000000
SCALE2      0.000000  0.077700  0.000000       0.000000
SCALE3      0.000000  0.000000  0.040390       0.000000
ATOM      1  N  APRO     1       7.458   6.694  13.817 1.000  2.32           N
ANISOU    1  N  APRO     1      196     91    542      2     12     15       N
ATOM      2  CA APRO     1       7.354   8.137  14.060 1.000  2.54           C
ANISOU    2  CA APRO     1      273    115    520    -46     20    -38       C
ATOM      3  C  APRO     1       7.637   9.007  12.829 1.000  2.94           C
ANISOU    3  C  APRO     1      245    135    669      2    -36     53       C
ATOM      4  O  APRO     1       7.684  10.227  12.989 1.000  3.42           O
ANISOU    4  O  APRO     1      452     85    687     11     52      8       O
ATOM      5  CD APRO     1       8.743   6.141  14.273 1.000  3.00           C
ANISOU    5  CD APRO     1      226    182    666     37    -50    -32       C
ATOM      6  CG APRO     1       9.512   7.370  14.757 1.000  3.43           C
ANISOU    6  CG APRO     1      314    157    754     -2    -49    -63       C
ATOM      7  CB APRO     1       8.422   8.364  15.136 1.000  2.91           C
ANISOU    7  CB APRO     1      289    142    610    -16    -50     -2       C
ATOM      8  N  ALEU     2       7.847   8.405  11.656 1.000  3.10           N
ANISOU    8  N  ALEU     2      363    158    586   -146     47     -5       N
ATOM      9  CA ALEU     2       8.394   9.103  10.510 1.000  3.13           C
ANISOU    9  CA ALEU     2      344    187    589   -108     52    -24       C
ATOM     10  C  ALEU     2       7.320   9.478   9.495 1.000  2.84           C
ANISOU   10  C  ALEU     2      262    135    618    -66     93    -19       C
ATOM     11  O  ALEU     2       6.297   8.793   9.393 1.000  3.28           O
ANISOU   11  O  ALEU     2      309    200    662    -75     60     39       O
ATOM     12  CB ALEU     2       9.387   8.174   9.786 1.000  3.36           C
ANISOU   12  CB ALEU     2      281    290    630    -69     14     84       C
ATOM     13  CG ALEU     2      10.544   7.692  10.635 1.000  4.46           C
ANISOU   13  CG ALEU     2      306    381    906   -113    -46    211       C
ATOM     14  CD1ALEU     2      11.349   6.678   9.920 1.000  6.92           C
ANISOU   14  CD1ALEU     2      582    872   1018    291    168    219       C
ATOM     15  CD2ALEU     2      11.404   8.843  11.144 1.000 10.13           C
ANISOU   15  CD2ALEU     2      705    553   2361   -287   -765    493       C
ATOM     16  N  ALEU     3       7.592  10.501   8.651 1.000  3.22           N
ANISOU   16  N  ALEU     3      319    161    670    -47     41     78       N
ATOM     17  CA ALEU     3       6.617  10.822   7.585 1.000  3.54           C
ANISOU   17  CA ALEU     3      344    213    710    -40     47    138       C
ATOM     18  C  ALEU     3       7.384  11.051   6.263 1.000  3.81           C
ANISOU   18  C  ALEU     3      387    273    701     18     54    116       C
ATOM     19  O  ALEU     3       7.448  12.172   5.777 1.000  4.97           O
ANISOU   19  O  ALEU     3      648    236    892     72    267    206       O
ATOM     20  CN ALEU     3       8.686  11.454   8.878 1.000  3.67           C
ANISOU   20  CN ALEU     3      386    206    718   -157     84     43       C
ATOM     21  CB ALEU     3       5.750  12.017   7.975 1.000  4.14           C
ANISOU   21  CB ALEU     3      418    296    767     20    116    118       C
ATOM     22  CG ALEU     3       4.567  12.294   7.051 1.000  4.98           C
ANISOU   22  CG ALEU     3      445    518    816    166    148    242       C
ATOM     23  CD1ALEU     3       3.695  11.042   6.820 1.000  6.40           C
ANISOU   23  CD1ALEU     3      551    668   1066    -52    -90    366       C
ATOM     24  CD2ALEU     3       3.740  13.428   7.579 1.000  6.82           C
ANISOU   24  CD2ALEU     3      633    898    908    401    222    218       C
ATOM     25  N  ALEU     4       7.954   9.985   5.692 1.000  3.81           N
ANISOU   25  N  ALEU     4      520    195    647    -66     42     61       N
ATOM     26  CA ALEU     4       8.834  10.191   4.526 1.000  4.22           C
ANISOU   26  CA ALEU     4      669    228    612    -61    139     77       C
ATOM     27  C  ALEU     4       8.159   9.690   3.257 1.000  5.06           C
ANISOU   27  C  ALEU     4      837    299    671      5    103     93       C
ATOM     28  O  ALEU     4       7.387   8.746   3.237 1.000  4.84           O
ANISOU   28  O  ALEU     4      811    351    566    -58     33     51       O
ATOM     29  CN ALEU     4       7.820   8.616   6.184 1.000  4.27           C
ANISOU   29  CN ALEU     4      745    203    578    -92     44     76       C
ATOM     30  CB ALEU     4      10.214   9.533   4.730 1.000  4.64           C
ANISOU   30  CB ALEU     4      699    267    690     65    216     13       C
ATOM     31  CG ALEU     4      10.967   9.995   5.981 1.000  4.91           C
ANISOU   31  CG ALEU     4      550    391    812     85    128    132       C
ATOM     32  CD1ALEU     4      12.196   9.147   6.168 1.000  7.63           C
ANISOU   32  CD1ALEU     4      624    564   1540    143     78    214       C
ATOM     33  CD2ALEU     4      11.318  11.466   5.985 1.000  5.32           C
ANISOU   33  CD2ALEU     4      609    446    844     34     37     27       C
ATOM     34  N  APRO     5       8.543  10.280   2.112 1.000  7.23           N
ANISOU   34  N  APRO     5     1468    437    679   -277     44    193       N
ATOM     35  CA APRO     5       8.026   9.727   0.830 1.000  7.25           C
ANISOU   35  CA APRO     5     1302    611    679   -188    -17    259       C
ATOM     36  C  APRO     5       8.483   8.276   0.728 1.000  6.45           C
ANISOU   36  C  APRO     5      964    628    712    -94    274     78       C
ATOM     37  O  APRO     5       9.591   7.960   1.039 1.000  9.53           O
ANISOU   37  O  APRO     5      987    928   1489    -34    332    307       O
ATOM     38  CB APRO     5       8.716  10.598  -0.239 1.000 12.75           C
ANISOU   38  CB APRO     5     3224    645    688   -555    217    249       C
ATOM     39  CG APRO     5       9.304  11.726   0.471 1.000 17.03           C
ANISOU   39  CG APRO     5     3753   1393    939  -1460   -415    540       C
ATOM     40  CD APRO     5       9.457  11.443   1.910 1.000  8.64           C
ANISOU   40  CD APRO     5     1711    500    874   -415    228    202       C
ATOM     41  N  ADLE     6       7.577   7.376   0.288 1.000  6.00           N
ANISOU   41  N  ADLE     6     1001    543    601    -21    248     41       N
ATOM     42  CA ADLE     6       7.957   5.947   0.212 1.000  7.30           C
ANISOU   42  CA ADLE     6     1412    449    746    -77    637      5       C
ATOM     43  C  ADLE     6       7.212   5.136   1.320 1.000  6.84           C
ANISOU   43  C  ADLE     6     1270    495    681   -183    560    -74       C
ATOM     44  O  ADLE     6       6.991   3.966   1.175 1.000 14.74           O
ANISOU   44  O  ADLE     6     3642    596   1027   -871   1378   -423       O
ATOM     45  CN ADLE     6       6.196   7.656   0.029 1.000  7.97           C
ANISOU   45  CN ADLE     6     1151    814    882     48     20    319       C
ATOM     46  CB ADLE     6       7.788   5.298  -1.129 1.000 12.00           C
ANISOU   46  CB ADLE     6     2852    797    639   -360    719   -116       C
ATOM     47  CG ADLE     6       8.718   5.994  -2.224 1.000 12.52           C
ANISOU   47  CG ADLE     6     2517   1133    823    299    997     93       C
ATOM     48  CD1ADLE     6       9.999   5.683  -2.082 1.000 20.41           C
ANISOU   48  CD1ADLE     6     3665   1024   2604    617   2584    507       C
ATOM     49  CD2ADLE     6       8.171   5.530  -3.518 1.000 39.31           C
ANISOU   49  CD2ADLE     6     9791   3466    789  -3038   1304   -919       C
ATOM     50  N  ADLE     7       6.979   5.776   2.444 1.000  4.48           N
ANISOU   50  N  ADLE     7      734    331    537      9    278    -13       N
ATOM     51  CA ADLE     7       6.405   5.129   3.603 1.000  4.29           C
ANISOU   51  CA ADLE     7      739    296    497   -140    214    -54       C
ATOM     52  C  ADLE     7       7.473   4.776   4.630 1.000  4.19           C
ANISOU   52  C  ADLE     7      639    247    610     -2    274      1       C
ATOM     53  O  ADLE     7       8.435   5.499   4.782 1.000  4.28           O
ANISOU   53  O  ADLE     7      610    298    621    -37    259     74       O
ATOM     54  CB ADLE     7       5.383   6.096   4.247 1.000  4.34           C
ANISOU   54  CB ADLE     7      590    488    474    -23    141    -56       C
ATOM     55  CG ADLE     7       4.098   6.349   3.441 1.000  5.84           C
ANISOU   55  CG ADLE     7      661    839    589    124     99   -102       C
ATOM     56  CD1ADLE     7       3.074   5.293   3.684 1.000  7.64           C
ANISOU   56  CD1ADLE     7      721   1349    661   -325    116    -43       C
ATOM     57  CD2ADLE     7       3.568   7.773   3.736 1.000  8.51           C
ANISOU   57  CD2ADLE     7      908    983   1150    425     21     76       C
ATOM     58  N  ADPH     8       7.235   3.704   5.445 1.000  4.47           N
ANISOU   58  N  ADPH     8      799    206    590    -42    269     24       N
ATOM     59  CA ADPH     8       8.043   3.487   6.637 1.000  4.08           C
ANISOU   59  CA ADPH     8      663    214    581    128    214     12       C
ATOM     60  C  ADPH     8       7.094   3.480   7.846 1.000  4.28           C
ANISOU   60  C  ADPH     8      780    138    613     94    231     45       C
ATOM     61  O  ADPH     8       6.729   2.390   8.325 1.000  8.31           O
ANISOU   61  O  ADPH     8     1831    139   1002    157    933    148       O
ATOM     62  CN ADPH     8       6.114   2.748   5.200 1.000  5.71           C
ANISOU   62  CN ADPH     8      929    353    759   -149    259     41       C
ATOM     63  CB ADPH     8       8.896   2.209   6.600 1.000  5.40           C
ANISOU   63  CB ADPH     8     1040    193    697    224    245     28       C
ATOM     64  CG ADPH     8      10.008   2.261   5.603 1.000  5.16           C
ANISOU   64  CG ADPH     8      812    256    775    103    117    -38       C
ATOM     65  CD1ADPH     8      11.254   2.693   5.969 1.000  6.80           C
ANISOU   65  CD1ADPH     8      875    541   1014     55    114   -148       C
ATOM     66  CD2ADPH     8       9.791   1.878   4.291 1.000  6.42           C
ANISOU   66  CD2ADPH     8      844    644    807     48    271   -289       C
ATOM     67  CE1ADPH     8      12.302   2.733   5.094 1.000  9.57           C
ANISOU   67  CE1ADPH     8      911    854   1655   -123    319   -531       C
ATOM     68  CE2ADPH     8      10.815   1.942   3.356 1.000  9.58           C
ANISOU   68  CE2ADPH     8     1466    943   1013    101    627   -457       C
ATOM     69  CZ ADPH     8      12.095   2.357   3.814 1.000  8.79           C
ANISOU   69  CZ ADPH     8     1112    708   1322    -64    668   -209       C
ATOM     70  N  ADLE     9       6.601   4.622   8.275 1.000  2.70           N
ANISOU   70  N  ADLE     9      364    108    494     -9     92     43       N
ATOM     71  CA ADLE     9       5.690   4.602   9.428 1.000  2.61           C
ANISOU   71  CA ADLE     9      302    123    510    -54     92    -16       C
ATOM     72  C  ADLE     9       6.454   4.788  10.724 1.000  2.64           C
ANISOU   72  C  ADLE     9      264    135    545    -40     91    -24       C
ATOM     73  O  ADLE     9       7.418   5.585  10.788 1.000  2.93           O
ANISOU   73  O  ADLE     9      294    163    590   -116     66    -16       O
ATOM     74  CN ADLE     9       7.080   5.912   7.781 1.000  3.25           C
ANISOU   74  CN ADLE     9      481     93    585    -80    201     -5       C
ATOM     75  CB ADLE     9       4.603   5.699   9.381 1.000  2.79           C
ANISOU   75  CB ADLE     9      326    163    507    -17     74    -14       C
ATOM     76  CG ADLE     9       3.735   5.671   8.132 1.000  3.21           C
ANISOU   76  CG ADLE     9      362    267    517     64     94      3       C
ATOM     77  CD1ADLE     9       2.743   4.513   8.165 1.000  4.77           C
ANISOU   77  CD1ADLE     9      548    304    854    -29   -225    -54       C
ATOM     78  CD2ADLE     9       3.002   7.003   8.001 1.000  4.45           C
ANISOU   78  CD2ADLE     9      462    369    759     84     14    113       C
ATOM     79  N  ADPR    10       6.016   4.162  11.805 1.000  2.25           N
ANISOU   79  N  ADPR    10      200    130    473    -47     49     24       N
ATOM     80  CA ADPR    10       6.577   4.499  13.105 1.000  2.31           C
ANISOU   80  CA ADPR    10      245     92    489    -26     42    -16       C
ATOM     81  C  ADPR    10       6.396   6.008  13.343 1.000  2.28           C
ANISOU   81  C  ADPR    10      218     94    503     15     41     11       C
ATOM     82  O  ADPR    10       5.328   6.548  13.091 1.000  2.78           O
ANISOU   82  O  ADPR    10      243    130    619     12     -9     -7       O
ATOM     83  CB ADPR    10       5.781   3.640  14.089 1.000  3.05           C
ANISOU   83  CB ADPR    10      371    207    512    -37     76     21       C
ATOM     84  CG ADPR    10       5.330   2.442  13.239 1.000  2.88           C
ANISOU   84  CG ADPR    10      366    120    543    -32     60     33       C
ATOM     85  CD ADPR    10       5.032   3.058  11.897 1.000  2.48           C
ANISOU   85  CD ADPR    10      233    126    529    -32     53    -12       C
ATOM     86  O  AH2O    11       6.511  12.307  11.645 1.000  5.46           O
ANISOU   86  O  AH2O    11      360    433   1157     81    149    391       O
ATOM     87  O  AH2O    12      12.918   7.980  14.097 0.941  7.09           O
ANISOU   87  O  AH2O    12      664    336   1533     11    492    -82       O
ATOM     88  O  AH2O    13       9.483   3.739   9.779 0.564  4.87           O
ANISOU   88  O  AH2O    13      454    190   1095    -29    208     41       O
ATOM     89  O  AH2O    14      10.879   5.959   3.459 0.940 29.10           O
ANISOU   89  O  AH2O    14     2081   2804   5513   -988   2586  -1841       O
ATOM     90  O  AH2O    15       6.690  12.602   2.806 0.216  5.79           O
ANISOU   90  O  AH2O    15      880    558    630     16    -69    115       O
ATOM     91  O  AH2O    16       8.724  14.529   0.096 0.337  7.09           O
ANISOU   91  O  AH2O    16      865    666   1003    -32    213    -73       O
ATOM     92  O  AH2O    17      11.394   5.131   1.020 1.000 31.33           O
ANISOU   92  O  AH2O    17     4171   2379   4645   -146    830   1270       O
END
