# Supplementary material for: Accurate de novo design of membrane-traversing macrocycles
Source: Cell. 2022 Sep 15;185(19):3520–3532.e26. doi: 10.1016/j.cell.2022.07.019 (PMC9490236; doi:10.1016/j.cell.2022.07.019)
Supplement: Data S6. PDB files for experimental structures, related to STAR Methods [file mmc10.zip › Supplemental_Data_file_6_experimental_structures/x_ray_structures/D10.22_xtal.pdb]

CRYST1   13.920   15.960   15.450  90.00 108.38  90.00 P 1 21 1       1
SCALE1      0.071839  0.000000  0.023870       0.000000
SCALE2      0.000000  0.062657  0.000000       0.000000
SCALE3      0.000000  0.000000  0.068204       0.000000
ATOM      1  N  APRO     1      -4.013   7.945   0.112 1.000  2.01           N
ANISOU    1  N  APRO     1      174    296    249    -13    -12     23       N
ATOM      2  CA APRO     1      -3.294   8.194  -1.148 1.000  1.89           C
ANISOU    2  CA APRO     1      201    254    220    -16    -17     36       C
ATOM      3  C  APRO     1      -2.109   9.152  -0.898 1.000  1.92           C
ANISOU    3  C  APRO     1      182    250    253     -9     -8      7       C
ATOM      4  O  APRO     1      -2.101  10.295  -1.332 1.000  2.75           O
ANISOU    4  O  APRO     1      289    265    431    -37    -89    107       O
ATOM      5  CB APRO     1      -4.370   8.805  -2.040 1.000  2.44           C
ANISOU    5  CB APRO     1      238    357    277     -8    -63     72       C
ATOM      6  CG APRO     1      -5.214   9.613  -1.063 1.000  2.97           C
ANISOU    6  CG APRO     1      241    406    416     69    -34     95       C
ATOM      7  CD APRO     1      -5.242   8.764   0.215 1.000  2.74           C
ANISOU    7  CD APRO     1      213    437    330     84     -7     43       C
ATOM      8  N  ALEU     2      -1.118   8.616  -0.173 1.000  1.96           N
ANISOU    8  N  ALEU     2      181    216    304    -28    -27     35       N
ATOM      9  CA ALEU     2       0.080   9.366   0.178 1.000  1.89           C
ANISOU    9  CA ALEU     2      155    224    296     -7    -19     18       C
ATOM     10  C  ALEU     2       1.267   8.408   0.150 1.000  1.94           C
ANISOU   10  C  ALEU     2      212    243    237     14    -54    -23       C
ATOM     11  O  ALEU     2       1.105   7.226   0.468 1.000  2.59           O
ANISOU   11  O  ALEU     2      247    218    459      3    -66     21       O
ATOM     12  CB ALEU     2       0.014   9.919   1.622 1.000  2.12           C
ANISOU   12  CB ALEU     2      182    297    278     -8    -15      8       C
ATOM     13  CG ALEU     2      -0.933  11.100   1.835 1.000  2.57           C
ANISOU   13  CG ALEU     2      232    349    335     12      4    -68       C
ATOM     14  CD1ALEU     2      -1.020  11.368   3.345 1.000  3.41           C
ANISOU   14  CD1ALEU     2      285    568    366    -38     24   -150       C
ATOM     15  CD2ALEU     2      -0.457  12.345   1.102 1.000  3.56           C
ANISOU   15  CD2ALEU     2      531    295    445     66    -18    -26       C
ATOM     16  N  ALEU     3       2.479   8.941  -0.122 1.000  1.88           N
ANISOU   16  N  ALEU     3      166    240    264     37    -27      8       N
ATOM     17  CA ALEU     3       3.675   8.084  -0.024 1.000  1.99           C
ANISOU   17  CA ALEU     3      192    265    255     58    -48    -40       C
ATOM     18  C  ALEU     3       4.734   8.856   0.787 1.000  1.81           C
ANISOU   18  C  ALEU     3      160    237    248     51    -26    -33       C
ATOM     19  O  ALEU     3       5.618   9.484   0.212 1.000  2.49           O
ANISOU   19  O  ALEU     3      212    417    261    -12     26    -46       O
ATOM     20  CN ALEU     3       2.639  10.309  -0.648 1.000  2.29           C
ANISOU   20  CN ALEU     3      215    284    321      1     10     52       C
ATOM     21  CB ALEU     3       4.196   7.702  -1.403 1.000  2.55           C
ANISOU   21  CB ALEU     3      254    395    263     58    -50   -100       C
ATOM     22  CG ALEU     3       5.385   6.736  -1.384 1.000  3.61           C
ANISOU   22  CG ALEU     3      327    535    428    155   -109   -263       C
ATOM     23  CD1ALEU     3       5.046   5.410  -0.751 1.000  4.77           C
ANISOU   23  CD1ALEU     3      713    558    432    371    -23   -110       C
ATOM     24  CD2ALEU     3       5.902   6.562  -2.811 1.000  4.32           C
ANISOU   24  CD2ALEU     3      395    571    579     60     94   -261       C
ATOM     25  N  ALEU     4       4.601   8.842   2.139 1.000  1.88           N
ANISOU   25  N  ALEU     4      214    229    227    -24    -46     -5       N
ATOM     26  CA ALEU     4       5.450   9.762   2.900 1.000  1.80           C
ANISOU   26  CA ALEU     4      196    221    228    -21    -36      5       C
ATOM     27  C  ALEU     4       6.460   9.021   3.781 1.000  1.78           C
ANISOU   27  C  ALEU     4      205    232    198      7     -5    -22       C
ATOM     28  O  ALEU     4       6.216   7.932   4.311 1.000  2.15           O
ANISOU   28  O  ALEU     4      263    241    265    -27    -59     30       O
ATOM     29  CN ALEU     4       3.559   8.084   2.837 1.000  2.38           C
ANISOU   29  CN ALEU     4      279    318    252   -101    -65     54       C
ATOM     30  CB ALEU     4       4.638  10.727   3.777 1.000  2.06           C
ANISOU   30  CB ALEU     4      202    260    273    -12    -35    -43       C
ATOM     31  CG ALEU     4       3.664  11.597   2.971 1.000  2.43           C
ANISOU   31  CG ALEU     4      241    247    381     28    -75    -51       C
ATOM     32  CD1ALEU     4       2.779  12.403   3.920 1.000  3.65           C
ANISOU   32  CD1ALEU     4      304    473    527    144    -91   -154       C
ATOM     33  CD2ALEU     4       4.376  12.518   1.994 1.000  3.61           C
ANISOU   33  CD2ALEU     4      410    306    575     56    -78    123       C
ATOM     34  N  APRO     5       7.620   9.663   4.004 1.000  1.94           N
ANISOU   34  N  APRO     5      212    264    217    -10    -28     33       N
ATOM     35  CA APRO     5       8.515   9.209   5.087 1.000  1.97           C
ANISOU   35  CA APRO     5      183    284    237     11    -40      9       C
ATOM     36  C  APRO     5       7.720   9.306   6.396 1.000  1.93           C
ANISOU   36  C  APRO     5      189    254    246      5    -39    -16       C
ATOM     37  O  APRO     5       7.188  10.381   6.669 1.000  2.54           O
ANISOU   37  O  APRO     5      330    246    330     48     43     -5       O
ATOM     38  CB APRO     5       9.666  10.238   5.071 1.000  2.57           C
ANISOU   38  CB APRO     5      203    388    327    -62    -42     20       C
ATOM     39  CG APRO     5       9.556  10.918   3.706 1.000  2.92           C
ANISOU   39  CG APRO     5      206    404    434    -62    -29     92       C
ATOM     40  CD APRO     5       8.058  10.957   3.464 1.000  2.55           C
ANISOU   40  CD APRO     5      225    294    391    -61    -38     82       C
ATOM     41  N  ADLE     6       7.629   8.216   7.185 1.000  1.85           N
ANISOU   41  N  ADLE     6      210    242    211     36    -13    -15       N
ATOM     42  CA ADLE     6       6.835   8.301   8.413 1.000  1.97           C
ANISOU   42  CA ADLE     6      227    267    210    -18    -20    -23       C
ATOM     43  C  ADLE     6       5.528   7.505   8.331 1.000  1.94           C
ANISOU   43  C  ADLE     6      221    241    231     16    -10    -28       C
ATOM     44  O  ADLE     6       4.855   7.314   9.335 1.000  2.77           O
ANISOU   44  O  ADLE     6      296    438    256    -78     28    -50       O
ATOM     45  CN ADLE     6       8.271   6.934   6.864 1.000  2.33           C
ANISOU   45  CN ADLE     6      294    236    301     66      8     14       C
ATOM     46  CB ADLE     6       7.631   7.908   9.660 1.000  2.49           C
ANISOU   46  CB ADLE     6      261    413    214    -60    -27     13       C
ATOM     47  CG ADLE     6       8.899   8.748   9.877 1.000  3.32           C
ANISOU   47  CG ADLE     6      303    630    253   -160    -47    -48       C
ATOM     48  CD1ADLE     6       9.697   8.154  11.043 1.000  4.94           C
ANISOU   48  CD1ADLE     6      386   1050    328   -149   -139     37       C
ATOM     49  CD2ADLE     6       8.568  10.214  10.131 1.000  4.42           C
ANISOU   49  CD2ADLE     6      577    601    403   -288    -31   -131       C
ATOM     50  N  ADLE     7       5.184   7.033   7.107 1.000  1.94           N
ANISOU   50  N  ADLE     7      207    271    215    -22    -18    -13       N
ATOM     51  CA ADLE     7       3.909   6.345   6.948 1.000  1.97           C
ANISOU   51  CA ADLE     7      239    240    224    -26    -10     -1       C
ATOM     52  C  ADLE     7       2.799   7.380   6.745 1.000  2.01           C
ANISOU   52  C  ADLE     7      249    246    224    -30    -24    -27       C
ATOM     53  O  ADLE     7       3.036   8.427   6.146 1.000  2.38           O
ANISOU   53  O  ADLE     7      248    251    353    -30     -5     35       O
ATOM     54  CB ADLE     7       3.946   5.410   5.732 1.000  2.22           C
ANISOU   54  CB ADLE     7      269    271    253    -27    -46    -27       C
ATOM     55  CG ADLE     7       5.051   4.349   5.764 1.000  2.42           C
ANISOU   55  CG ADLE     7      248    274    342    -29     18    -47       C
ATOM     56  CD1ADLE     7       4.905   3.443   4.544 1.000  3.91           C
ANISOU   56  CD1ADLE     7      446    433    518     -2     28   -219       C
ATOM     57  CD2ADLE     7       5.025   3.524   7.045 1.000  3.26           C
ANISOU   57  CD2ADLE     7      338    306    521     39     -2     70       C
ATOM     58  N  ADPH     8       1.551   7.069   7.188 1.000  2.26           N
ANISOU   58  N  ADPH     8      241    273    295     -3     15     38       N
ATOM     59  CA ADPH     8       0.509   8.086   7.000 1.000  2.36           C
ANISOU   59  CA ADPH     8      250    267    325     -4     19     17       C
ATOM     60  C  ADPH     8      -0.802   7.438   6.529 1.000  2.32           C
ANISOU   60  C  ADPH     8      249    235    345     10     24     42       C
ATOM     61  O  ADPH     8      -1.781   7.395   7.275 1.000  3.17           O
ANISOU   61  O  ADPH     8      314    335    483    -76    120    -79       O
ATOM     62  CN ADPH     8       1.254   5.904   8.022 1.000  3.16           C
ANISOU   62  CN ADPH     8      337    363    430      4    102    130       C
ATOM     63  CB ADPH     8       0.298   8.950   8.252 1.000  2.76           C
ANISOU   63  CB ADPH     8      304    342    340    -22     24    -24       C
ATOM     64  CG ADPH     8      -0.514  10.168   7.884 1.000  2.65           C
ANISOU   64  CG ADPH     8      280    306    362    -46     16   -108       C
ATOM     65  CD1ADPH     8       0.030  11.118   7.029 1.000  2.93           C
ANISOU   65  CD1ADPH     8      319    327    402    -59     15    -79       C
ATOM     66  CD2ADPH     8      -1.831  10.320   8.304 1.000  3.07           C
ANISOU   66  CD2ADPH     8      308    388    399    -50      8   -163       C
ATOM     67  CE1ADPH     8      -0.741  12.176   6.575 1.000  3.42           C
ANISOU   67  CE1ADPH     8      541    279    402    -55    -71   -101       C
ATOM     68  CE2ADPH     8      -2.588  11.389   7.857 1.000  3.65           C
ANISOU   68  CE2ADPH     8      330    478    498     42    -61   -265       C
ATOM     69  CZ ADPH     8      -2.052  12.309   6.979 1.000  3.75           C
ANISOU   69  CZ ADPH     8      531    343    466    107   -163   -211       C
ATOM     70  N  AGLY     9      -0.807   6.918   5.291 1.000  2.42           N
ANISOU   70  N  AGLY     9      214    352    300    -28    -23     77       N
ATOM     71  CA AGLY     9      -1.981   6.178   4.863 1.000  2.37           C
ANISOU   71  CA AGLY     9      250    309    288    -26    -41     74       C
ATOM     72  C  AGLY     9      -2.765   6.884   3.764 1.000  2.00           C
ANISOU   72  C  AGLY     9      202    278    235     14     20     14       C
ATOM     73  O  AGLY     9      -2.490   8.005   3.352 1.000  2.39           O
ANISOU   73  O  AGLY     9      257    263    335    -13    -28     63       O
ATOM     74  CN AGLY     9       0.327   6.896   4.366 1.000  2.75           C
ANISOU   74  CN AGLY     9      248    433    304    -14    -15     50       C
ATOM     75  N  ADPR    10      -3.807   6.175   3.277 1.000  2.22           N
ANISOU   75  N  ADPR    10      256    296    242    -54    -16     65       N
ATOM     76  CA ADPR    10      -4.562   6.693   2.139 1.000  2.61           C
ANISOU   76  CA ADPR    10      217    450    265    -56    -41     61       C
ATOM     77  C  ADPR    10      -3.640   6.971   0.956 1.000  2.01           C
ANISOU   77  C  ADPR    10      187    306    227    -54    -36     20       C
ATOM     78  O  ADPR    10      -2.625   6.287   0.756 1.000  2.23           O
ANISOU   78  O  ADPR    10      241    276    281      8     -3     44       O
ATOM     79  CD ADPR    10      -4.233   4.831   3.679 1.000  2.85           C
ANISOU   79  CD ADPR    10      355    317    345   -118      6     32       C
ATOM     80  CG ADPR    10      -5.640   4.749   3.118 1.000  4.06           C
ANISOU   80  CG ADPR    10      449    583    418   -275    -44     59       C
ATOM     81  CB ADPR    10      -5.537   5.534   1.811 1.000  4.10           C
ANISOU   81  CB ADPR    10      378    759    328   -301    -49     96       C
ATOM     82  O  BH2O    11       1.900   5.043   2.123 1.000  4.28           O
ANISOU   82  O  BH2O    11      789    297    442     54   -116    -41       O
ATOM     83  O  CH2O    12      -1.022   4.473   2.320 1.000  3.45           O
ANISOU   83  O  CH2O    12      447    362    424     17    -71     -1       O
END
