# Supplementary material for: Accurate de novo design of membrane-traversing macrocycles
Source: Cell. 2022 Sep 15;185(19):3520–3532.e26. doi: 10.1016/j.cell.2022.07.019 (PMC9490236; doi:10.1016/j.cell.2022.07.019)
Supplement: Data S6. PDB files for experimental structures, related to STAR Methods [file mmc10.zip › Supplemental_Data_file_6_experimental_structures/x_ray_structures/D10.21_xtal.pdb]

CRYST1   17.720   27.880   15.540  90.00  90.00  90.00 P 21 21 2      1
SCALE1      0.056433  0.000000  0.000000       0.000000
SCALE2      0.000000  0.035868  0.000000       0.000000
SCALE3      0.000000  0.000000  0.064350       0.000000
ATOM      1  N  ALEU     1      13.295   8.989   6.590 1.000 11.05           N
ANISOU    1  N  ALEU     1     1040   1454   1455    -61     13    -91       N
ATOM      2  CA ALEU     1      13.287  10.427   6.570 1.000 11.84           C
ANISOU    2  CA ALEU     1     1179   1444   1609   -122   -102    -78       C
ATOM      3  C  ALEU     1      13.642  10.975   5.213 1.000 12.71           C
ANISOU    3  C  ALEU     1     1602   1599   1340   -223   -243    -13       C
ATOM      4  O  ALEU     1      14.702  11.513   4.995 1.000 16.30           O
ANISOU    4  O  ALEU     1     1904   2304   1618   -857   -134    170       O
ATOM      5  CN ALEU     1      14.497   8.321   6.039 1.000 12.31           C
ANISOU    5  CN ALEU     1      902   1669   1828     22    184     13       C
ATOM      6  CB ALEU     1      14.163  11.054   7.690 1.000 13.40           C
ANISOU    6  CB ALEU     1     1638   1622   1526    -90   -261    -88       C
ATOM      7  CG ALEU     1      13.860  12.542   7.933 1.000 15.49           C
ANISOU    7  CG ALEU     1     2344   1511   1681   -220   -112    -88       C
ATOM      8  CD1ALEU     1      14.749  13.048   9.089 1.000 18.83           C
ANISOU    8  CD1ALEU     1     2773   1907   2046   -262   -257   -395       C
ATOM      9  CD2ALEU     1      12.363  12.815   8.402 1.000 23.32           C
ANISOU    9  CD2ALEU     1     3070   1987   3276    758   -519  -1060       C
ATOM     10  N  ADLE     2      12.683  10.896   4.231 1.000 12.96           N
ANISOU   10  N  ADLE     2     1597   1461   1572    -97   -127     25       N
ATOM     11  CA ADLE     2      12.951  11.512   2.920 1.000 17.47           C
ANISOU   11  CA ADLE     2     3099   1655   1488   -597   -378    176       C
ATOM     12  C  ADLE     2      12.833  10.371   1.808 1.000 15.37           C
ANISOU   12  C  ADLE     2     2499   1647   1346   -576    -94    110       C
ATOM     13  O  ADLE     2      11.669  10.201   1.247 1.000 13.56           O
ANISOU   13  O  ADLE     2     1643   1828   1374    -99    -48    -72       O
ATOM     14  CN ADLE     2      11.383  10.187   4.414 1.000 12.82           C
ANISOU   14  CN ADLE     2     1203   1757   1621    -28   -195    -47       C
ATOM     15  CB ADLE     2      11.943  12.646   2.611 1.000 19.07           C
ANISOU   15  CB ADLE     2     3188   1675   1952   -220   -808    216       C
ATOM     16  CG ADLE     2      11.873  13.699   3.695 1.000 20.29           C
ANISOU   16  CG ADLE     2     3277   2030   1944    515   -809   -478       C
ATOM     17  CD1ADLE     2      13.238  14.516   3.591 0.577 27.09           C
ANISOU   17  CD1ADLE     2     5674   2302   1703  -2395   -888    284       C
ATOM     18  CD2ADLE     2      10.583  14.574   3.534 0.990 47.59           C
ANISOU   18  CD2ADLE     2     7916   2716   6375   3136  -4000  -2217       C
ATOM     19  N  APRO     3      13.920   9.658   1.549 1.000 13.57           N
ANISOU   19  N  APRO     3     1553   1852   1445   -180     85    -14       N
ATOM     20  CA APRO     3      13.723   8.560   0.649 1.000 13.79           C
ANISOU   20  CA APRO     3     1337   2278   1313   -182    270     88       C
ATOM     21  C  APRO     3      12.660   7.597   1.193 1.000 11.28           C
ANISOU   21  C  APRO     3     1297   1715   1017   -135    151    -62       C
ATOM     22  O  APRO     3      12.777   7.214   2.333 1.000 11.69           O
ANISOU   22  O  APRO     3     1148   1975   1053    -83     19    -70       O
ATOM     23  CB APRO     3      15.123   7.913   0.662 1.000 15.62           C
ANISOU   23  CB APRO     3     1244   2679   1657    -60    257    107       C
ATOM     24  CG APRO     3      15.705   8.454   1.793 1.000 26.92           C
ANISOU   24  CG APRO     3     1575   4544   3502    712   -838  -1480       C
ATOM     25  CD APRO     3      15.167   9.762   2.230 1.000 15.53           C
ANISOU   25  CD APRO     3     1238   2291   2021   -366    -66    278       C
ATOM     26  N  ADLE     4      11.686   7.178   0.358 1.000 11.20           N
ANISOU   26  N  ADLE     4     1277   1677   1047     12    121    -53       N
ATOM     27  CA ADLE     4      10.770   6.160   0.851 1.000 11.76           C
ANISOU   27  CA ADLE     4     1146   1901   1154    161   -116   -224       C
ATOM     28  C  ADLE     4       9.459   6.798   1.391 1.000 10.86           C
ANISOU   28  C  ADLE     4     1166   1796    920     13    -32    -68       C
ATOM     29  O  ADLE     4       8.499   6.060   1.688 1.000 11.47           O
ANISOU   29  O  ADLE     4     1219   1744   1134     24    -49    -30       O
ATOM     30  CN ADLE     4      11.401   7.777  -0.994 1.000 12.45           C
ANISOU   30  CN ADLE     4     1625   1804   1019    112     32    -25       C
ATOM     31  CB ADLE     4      10.441   5.077  -0.171 1.000 13.16           C
ANISOU   31  CB ADLE     4     1232   2030   1441    184   -173   -301       C
ATOM     32  CG ADLE     4      11.650   4.402  -0.799 1.000 15.41           C
ANISOU   32  CG ADLE     4     1606   2085   1816     86    171   -436       C
ATOM     33  CD1ADLE     4      11.291   3.542  -1.983 1.000 18.16           C
ANISOU   33  CD1ADLE     4     2328   2520   1640    247     73   -593       C
ATOM     34  CD2ADLE     4      12.233   3.499   0.241 1.000 26.01           C
ANISOU   34  CD2ADLE     4     3252   3877   2165   2052  -1281  -1190       C
ATOM     35  N  ADAL     5       9.387   8.121   1.503 1.000 10.75           N
ANISOU   35  N  ADAL     5     1207   1641    992    137     55     -1       N
ATOM     36  CA ADAL     5       8.210   8.727   2.114 1.000 11.17           C
ANISOU   36  CA ADAL     5     1089   1865   1035    234    -76    -54       C
ATOM     37  C  ADAL     5       8.018   8.194   3.508 1.000  9.95           C
ANISOU   37  C  ADAL     5      910   1573   1074     73    -32    -47       C
ATOM     38  O  ADAL     5       9.003   7.922   4.210 1.000 10.37           O
ANISOU   38  O  ADAL     5      935   1747   1024     35    -31    -47       O
ATOM     39  CB ADAL     5       8.326  10.218   2.125 1.000 11.70           C
ANISOU   39  CB ADAL     5     1328   1743   1109    236     59     73       C
ATOM     40  N  ALEU     6       6.746   8.043   4.034 1.000 10.76           N
ANISOU   40  N  ALEU     6      919   1898   1027     42    -73   -130       N
ATOM     41  CA ALEU     6       6.605   7.308   5.302 1.000 10.29           C
ANISOU   41  CA ALEU     6      901   1694   1081      2     10    -52       C
ATOM     42  C  ALEU     6       7.463   7.907   6.439 1.000  9.18           C
ANISOU   42  C  ALEU     6      882   1339   1058     32      8     27       C
ATOM     43  O  ALEU     6       8.164   7.187   7.159 1.000 10.10           O
ANISOU   43  O  ALEU     6     1004   1541   1063      6     50    -23       O
ATOM     44  CN ALEU     6       5.538   8.394   3.295 1.000 12.79           C
ANISOU   44  CN ALEU     6     1060   2416   1094    172   -176   -248       C
ATOM     45  CB ALEU     6       6.836   5.854   5.152 1.000 10.71           C
ANISOU   45  CB ALEU     6     1055   1538   1233    -90    -13    -59       C
ATOM     46  CG ALEU     6       5.967   5.198   4.068 1.000 13.02           C
ANISOU   46  CG ALEU     6     1362   1916   1376   -270    -33   -288       C
ATOM     47  CD1ALEU     6       6.463   3.734   3.810 1.000 16.38           C
ANISOU   47  CD1ALEU     6     1403   2343   2106   -180      7   -749       C
ATOM     48  CD2ALEU     6       4.479   5.188   4.446 1.000 13.01           C
ANISOU   48  CD2ALEU     6     1111   2091   1448   -333    -56    -48       C
ATOM     49  N  APRO     7       7.381   9.241   6.646 1.000  9.97           N
ANISOU   49  N  APRO     7      889   1671   1003     39     32     -1       N
ATOM     50  CA APRO     7       8.092   9.847   7.735 1.000 10.08           C
ANISOU   50  CA APRO     7      992   1570   1039     77     46    -40       C
ATOM     51  C  APRO     7       7.620   9.202   9.063 1.000 10.23           C
ANISOU   51  C  APRO     7     1048   1594   1014    151    -20    -42       C
ATOM     52  O  APRO     7       6.483   8.731   9.136 1.000 10.75           O
ANISOU   52  O  APRO     7      957   1754   1130     89     41     -1       O
ATOM     53  CB APRO     7       7.784  11.314   7.622 1.000 12.04           C
ANISOU   53  CB APRO     7     1367   1702   1235   -161     40    -47       C
ATOM     54  CG APRO     7       6.353  11.328   7.046 1.000 11.41           C
ANISOU   54  CG APRO     7     1216   1616   1247    176     96     64       C
ATOM     55  CD APRO     7       6.424  10.185   6.037 1.000 10.79           C
ANISOU   55  CD APRO     7     1071   1693   1092      8      1     39       C
ATOM     56  N  ADLE     8       8.485   9.166  10.112 1.000 11.05           N
ANISOU   56  N  ADLE     8     1178   1758   1014    148    -53   -104       N
ATOM     57  CA ADLE     8       8.193   8.277  11.258 1.000 11.80           C
ANISOU   57  CA ADLE     8     1446   1826    944    191     28     12       C
ATOM     58  C  ADLE     8       9.081   7.074  11.169 1.000 12.05           C
ANISOU   58  C  ADLE     8     1374   1853   1080    248   -164    -33       C
ATOM     59  O  ADLE     8       9.730   6.656  12.157 1.000 17.74           O
ANISOU   59  O  ADLE     8     2633   2498   1208    987   -511   -194       O
ATOM     60  CN ADLE     8       9.793   9.768  10.162 1.000 12.06           C
ANISOU   60  CN ADLE     8      975   1964   1371    -64   -105   -162       C
ATOM     61  CB ADLE     8       8.261   9.003  12.616 1.000 14.18           C
ANISOU   61  CB ADLE     8     1998   1924   1146    502   -123   -193       C
ATOM     62  CG ADLE     8       7.252  10.135  12.691 1.000 17.98           C
ANISOU   62  CG ADLE     8     3307   2115   1004    696   -160   -149       C
ATOM     63  CD1ADLE     8       7.442  10.771  14.172 1.000 22.37           C
ANISOU   63  CD1ADLE     8     3475   3247   1272   1139   -354   -687       C
ATOM     64  CD2ADLE     8       5.828   9.787  12.488 1.000 18.77           C
ANISOU   64  CD2ADLE     8     1717   3432   1558    678   -158   -448       C
ATOM     65  N  ALEU     9       9.147   6.491   9.989 1.000 10.48           N
ANISOU   65  N  ALEU     9      949   1703   1092     -5     14     60       N
ATOM     66  CA ALEU     9      10.019   5.302   9.722 1.000 10.75           C
ANISOU   66  CA ALEU     9      972   1634   1235    147      2     11       C
ATOM     67  C  ALEU     9      11.271   5.752   8.940 1.000 10.54           C
ANISOU   67  C  ALEU     9      900   1586   1280      3      1    -23       C
ATOM     68  O  ALEU     9      12.398   5.490   9.384 1.000 11.80           O
ANISOU   68  O  ALEU     9      844   1956   1417     80    -59    -64       O
ATOM     69  CB ALEU     9       9.261   4.218   9.007 1.000 11.21           C
ANISOU   69  CB ALEU     9     1000   1511   1496     22     69     52       C
ATOM     70  CG ALEU     9      10.077   3.000   8.609 1.000 13.36           C
ANISOU   70  CG ALEU     9     1113   1609   2052    100     88    -81       C
ATOM     71  CD1ALEU     9       9.226   1.994   7.859 1.000 15.83           C
ANISOU   71  CD1ALEU     9     1406   1735   2515     33     86   -552       C
ATOM     72  CD2ALEU     9      10.742   2.340   9.741 1.000 17.92           C
ANISOU   72  CD2ALEU     9     1872   1916   2617    247   -322   -123       C
ATOM     73  N  APHE    10      11.050   6.318   7.761 1.000 10.82           N
ANISOU   73  N  APHE    10      882   1725   1258    -13    -37     37       N
ATOM     74  CA APHE    10      12.115   6.815   6.915 1.000 10.37           C
ANISOU   74  CA APHE    10      895   1562   1249    -67     11      3       C
ATOM     75  C  APHE    10      12.215   8.328   7.061 1.000 10.79           C
ANISOU   75  C  APHE    10      896   1619   1339      4     34   -124       C
ATOM     76  O  APHE    10      11.272   8.939   7.552 1.000 11.69           O
ANISOU   76  O  APHE    10      972   1621   1582     19    -47   -214       O
ATOM     77  CB APHE    10      11.803   6.463   5.427 1.000 10.20           C
ANISOU   77  CB APHE    10     1012   1427   1204    -66    -36    -72       C
ATOM     78  CG APHE    10      11.594   5.038   5.164 1.000 10.65           C
ANISOU   78  CG APHE    10      945   1698   1163     97    -37    -48       C
ATOM     79  CD1APHE    10      10.574   4.604   4.273 1.000 11.14           C
ANISOU   79  CD1APHE    10     1200   1571   1211     26    -88     -5       C
ATOM     80  CD2APHE    10      12.449   3.996   5.650 1.000 13.51           C
ANISOU   80  CD2APHE    10     1237   1573   2017    169   -447   -152       C
ATOM     81  CE1APHE    10      10.396   3.294   3.963 1.000 13.58           C
ANISOU   81  CE1APHE    10     1500   1812   1541    -89   -431   -175       C
ATOM     82  CE2APHE    10      12.267   2.703   5.297 1.000 13.75           C
ANISOU   82  CE2APHE    10     1294   1642   1978    129   -377   -203       C
ATOM     83  CZ APHE    10      11.250   2.324   4.457 1.000 12.50           C
ANISOU   83  CZ APHE    10     1574   1469   1425    -92   -177    -87       C
END
