# Supplementary material for: Accurate de novo design of membrane-traversing macrocycles
Source: Cell. 2022 Sep 15;185(19):3520–3532.e26. doi: 10.1016/j.cell.2022.07.019 (PMC9490236; doi:10.1016/j.cell.2022.07.019)
Supplement: Data S6. PDB files for experimental structures, related to STAR Methods [file mmc10.zip › Supplemental_Data_file_6_experimental_structures/x_ray_structures/D10.1_xtal.pdb]

CRYST1   13.210   15.610   18.150  86.74  73.55  67.87 P -1           1
SCALE1      0.075700 -0.030785 -0.024115       0.000000
SCALE2      0.000000  0.069156  0.003883       0.000000
SCALE3      0.000000  0.000000  0.057538       0.000000
ATOM      1  N   DLE     1       9.072   8.636  14.358 1.000  2.24           N
ANISOU    1  N   DLE     1      331    229    239    -21      8      3       N
ATOM      2  CA  DLE     1       7.710   8.406  13.891 1.000  2.62           C
ANISOU    2  CA  DLE     1      326    363    248    -98     11    -28       C
ATOM      3  C   DLE     1       7.375   9.222  12.641 1.000  2.76           C
ANISOU    3  C   DLE     1      329    389    269    -62      0    -46       C
ATOM      4  O   DLE     1       6.296   9.068  12.079 1.000  4.27           O
ANISOU    4  O   DLE     1      384    747    394   -182   -105     84       O
ATOM      5  CB  DLE     1       7.410   6.931  13.700 1.000  3.53           C
ANISOU    5  CB  DLE     1      461    399    401   -167     33    -73       C
ATOM      6  CG  DLE     1       7.527   6.084  14.965 1.000  4.44           C
ANISOU    6  CG  DLE     1      655    344    586   -129     94     44       C
ATOM      7  CD1 DLE     1       7.207   4.627  14.643 1.000  6.52           C
ANISOU    7  CD1 DLE     1      909    403   1020   -176    178     31       C
ATOM      8  CD2 DLE     1       6.613   6.587  16.080 1.000  6.29           C
ANISOU    8  CD2 DLE     1     1173    528    547   -116    296    140       C
ATOM      9  N   ILE     2       8.290  10.109  12.247 1.000  2.60           N
ANISOU    9  N   ILE     2      323    345    259    -14    -51     48       N
ATOM     10  CA  ILE     2       8.117  11.018  11.113 1.000  2.89           C
ANISOU   10  CA  ILE     2      366    391    276     42    -39     81       C
ATOM     11  C   ILE     2       9.046  10.591   9.959 1.000  2.79           C
ANISOU   11  C   ILE     2      437    312    248     15    -53     40       C
ATOM     12  O   ILE     2       8.621  10.428   8.822 1.000  3.76           O
ANISOU   12  O   ILE     2      492    586    265     74    -84     31       O
ATOM     13  CB  ILE     2       8.342  12.476  11.522 1.000  3.07           C
ANISOU   13  CB  ILE     2      415    361    321     68     -1     62       C
ATOM     14  CG1 ILE     2       7.367  12.905  12.620 1.000  3.84           C
ANISOU   14  CG1 ILE     2      549    446    378     97     53     54       C
ATOM     15  CG2 ILE     2       8.246  13.381  10.295 1.000  4.02           C
ANISOU   15  CG2 ILE     2      618    412    404    143     46    119       C
ATOM     16  CD1 ILE     2       7.732  14.233  13.265 1.000  5.20           C
ANISOU   16  CD1 ILE     2      887    490    482    176     17    -32       C
ATOM     17  N   LEU     3      10.333  10.407  10.302 1.000  2.45           N
ANISOU   17  N   LEU     3      373    314    189     20    -33     -9       N
ATOM     18  CA  LEU     3      11.341   9.858   9.403 1.000  2.41           C
ANISOU   18  CA  LEU     3      381    285    196    -12     -8    -15       C
ATOM     19  C   LEU     3      11.876   8.556  10.027 1.000  2.39           C
ANISOU   19  C   LEU     3      376    274    203    -26     -3    -21       C
ATOM     20  O   LEU     3      13.060   8.458  10.369 1.000  2.94           O
ANISOU   20  O   LEU     3      346    321    382     -7    -17     35       O
ATOM     21  CB  LEU     3      12.483  10.826   9.149 1.000  2.86           C
ANISOU   21  CB  LEU     3      450    307    264      3     42      5       C
ATOM     22  CG  LEU     3      12.099  12.143   8.475 1.000  3.67           C
ANISOU   22  CG  LEU     3      617    315    379     42    138     82       C
ATOM     23  CD1 LEU     3      13.307  13.064   8.451 1.000  5.17           C
ANISOU   23  CD1 LEU     3      851    386    610   -125    260     90       C
ATOM     24  CD2 LEU     3      11.532  11.907   7.076 1.000  4.91           C
ANISOU   24  CD2 LEU     3      798    537    419    202     57    210       C
ATOM     25  N   DPR     4      11.020   7.539  10.206 1.000  2.50           N
ANISOU   25  N   DPR     4      386    256    252    -19    -43     -9       N
ATOM     26  CA  DPR     4      11.510   6.314  10.860 1.000  2.60           C
ANISOU   26  CA  DPR     4      429    220    280    -11      0    -23       C
ATOM     27  C   DPR     4      12.108   6.672  12.225 1.000  2.50           C
ANISOU   27  C   DPR     4      436    173    283     -1    -13     -7       C
ATOM     28  O   DPR     4      11.403   7.289  13.030 1.000  2.79           O
ANISOU   28  O   DPR     4      453    283    263     22    -20    -35       O
ATOM     29  CB  DPR     4      10.276   5.449  10.987 1.000  3.18           C
ANISOU   29  CB  DPR     4      520    269    345    -63     -4    -42       C
ATOM     30  CG  DPR     4       9.341   5.951   9.885 1.000  3.33           C
ANISOU   30  CG  DPR     4      437    380    371   -121    -40    -71       C
ATOM     31  CD  DPR     4       9.590   7.450   9.901 1.000  2.84           C
ANISOU   31  CD  DPR     4      374    355    287    -47    -51    -43       C
ATOM     32  N   PHE     5      13.360   6.276  12.498 1.000  2.72           N
ANISOU   32  N   PHE     5      453    223    296     41    -46    -25       N
ATOM     33  CA  PHE     5      13.926   6.546  13.822 1.000  3.03           C
ANISOU   33  CA  PHE     5      486    277    318     31   -113     14       C
ATOM     34  C   PHE     5      15.090   7.514  13.768 1.000  3.20           C
ANISOU   34  C   PHE     5      447    351    346     67   -118     -7       C
ATOM     35  O   PHE     5      16.040   7.430  14.549 1.000  5.14           O
ANISOU   35  O   PHE     5      550    591    697    -38   -295    204       O
ATOM     36  CB  PHE     5      14.277   5.250  14.564 1.000  4.09           C
ANISOU   36  CB  PHE     5      628    373    462     44   -163     92       C
ATOM     37  CG  PHE     5      13.111   4.311  14.573 1.000  4.33           C
ANISOU   37  CG  PHE     5      740    398    408      1   -113    164       C
ATOM     38  CD1 PHE     5      13.179   3.097  13.915 1.000  5.50           C
ANISOU   38  CD1 PHE     5     1068    433    466   -148   -142     88       C
ATOM     39  CD2 PHE     5      11.922   4.657  15.186 1.000  5.86           C
ANISOU   39  CD2 PHE     5      835    576    682    -25     59    303       C
ATOM     40  CE1 PHE     5      12.081   2.273  13.862 1.000  8.17           C
ANISOU   40  CE1 PHE     5     1635    778    505   -569   -231    194       C
ATOM     41  CE2 PHE     5      10.819   3.850  15.124 1.000  8.12           C
ANISOU   41  CE2 PHE     5      844   1099    957   -365    -75    582       C
ATOM     42  CZ  PHE     5      10.882   2.654  14.426 1.000  9.66           C
ANISOU   42  CZ  PHE     5     1392   1285    774   -907   -354    569       C
ATOM     43  CN  PHE     5      14.258   5.640  11.522 1.000  3.65           C
ANISOU   43  CN  PHE     5      493    336    476    125    -22    -84       C
ATOM     44  N   VAL     6      14.994   8.522  12.886 1.000  2.64           N
ANISOU   44  N   VAL     6      372    276    297      5    -94    -40       N
ATOM     45  CA  VAL     6      15.930   9.627  12.906 1.000  2.57           C
ANISOU   45  CA  VAL     6      297    338    284    -12    -58    -74       C
ATOM     46  C   VAL     6      15.635  10.488  14.145 1.000  2.56           C
ANISOU   46  C   VAL     6      331    300    283    -40    -45    -21       C
ATOM     47  O   VAL     6      14.494  10.958  14.308 1.000  2.80           O
ANISOU   47  O   VAL     6      317    348    336      1    -34    -71       O
ATOM     48  CB  VAL     6      15.818  10.480  11.637 1.000  2.96           C
ANISOU   48  CB  VAL     6      363    406    288    -46    -14    -35       C
ATOM     49  CG1 VAL     6      16.686  11.715  11.735 1.000  4.28           C
ANISOU   49  CG1 VAL     6      659    492    379   -153     20    -14       C
ATOM     50  CG2 VAL     6      16.210   9.657  10.410 1.000  3.71           C
ANISOU   50  CG2 VAL     6      448    592    285    -49     13    -93       C
ATOM     51  N   PRO     7      16.607  10.724  15.024 1.000  2.80           N
ANISOU   51  N   PRO     7      313    407    281    -34    -36    -86       N
ATOM     52  CA  PRO     7      16.335  11.534  16.215 1.000  3.23           C
ANISOU   52  CA  PRO     7      363    509    283    -24    -37   -124       C
ATOM     53  C   PRO     7      15.858  12.939  15.799 1.000  3.24           C
ANISOU   53  C   PRO     7      382    453    324   -184    -24   -141       C
ATOM     54  O   PRO     7      16.280  13.463  14.775 1.000  3.90           O
ANISOU   54  O   PRO     7      531    453    411   -138    101    -93       O
ATOM     55  CB  PRO     7      17.686  11.562  16.934 1.000  4.05           C
ANISOU   55  CB  PRO     7      411    660    377    -26   -110   -164       C
ATOM     56  CG  PRO     7      18.345  10.255  16.512 1.000  4.24           C
ANISOU   56  CG  PRO     7      378    719    420      9   -104    -94       C
ATOM     57  CD  PRO     7      17.959  10.141  15.050 1.000  3.44           C
ANISOU   57  CD  PRO     7      304    560    366     10    -50    -67       C
ATOM     58  N   GLY     8      14.947  13.536  16.599 1.000  3.28           N
ANISOU   58  N   GLY     8      403    438    331    -84    -24    -98       N
ATOM     59  CA  GLY     8      14.298  14.738  16.116 1.000  3.33           C
ANISOU   59  CA  GLY     8      478    332    382   -127     27   -118       C
ATOM     60  C   GLY     8      13.051  14.509  15.270 1.000  2.84           C
ANISOU   60  C   GLY     8      446    300    271    -69     53    -37       C
ATOM     61  O   GLY     8      12.168  15.353  15.235 1.000  3.52           O
ANISOU   61  O   GLY     8      558    294    405     13     22    -78       O
ATOM     62  CN  GLY     8      14.566  13.066  17.918 1.000  3.76           C
ANISOU   62  CN  GLY     8      447    540    356    -45     11    -45       C
ATOM     63  N   PHE     9      12.998  13.346  14.592 1.000  2.63           N
ANISOU   63  N   PHE     9      370    280    288    -24    -32    -57       N
ATOM     64  CA  PHE     9      11.932  13.018  13.663 1.000  2.48           C
ANISOU   64  CA  PHE     9      353    259    272     -6    -15    -32       C
ATOM     65  C   PHE     9      11.380  11.624  13.956 1.000  2.19           C
ANISOU   65  C   PHE     9      268    267    247     12    -42    -23       C
ATOM     66  O   PHE     9      11.168  10.813  13.042 1.000  2.48           O
ANISOU   66  O   PHE     9      384    272    231    -64    -45    -40       O
ATOM     67  CB  PHE     9      12.423  13.115  12.216 1.000  2.86           C
ANISOU   67  CB  PHE     9      435    302    284    -86      3    -29       C
ATOM     68  CG  PHE     9      12.773  14.524  11.817 1.000  3.53           C
ANISOU   68  CG  PHE     9      541    373    347   -106     68     -8       C
ATOM     69  CD1 PHE     9      14.038  15.041  12.034 1.000  4.37           C
ANISOU   69  CD1 PHE     9      613    517    429   -209    164   -106       C
ATOM     70  CD2 PHE     9      11.806  15.311  11.204 1.000  7.00           C
ANISOU   70  CD2 PHE     9      781    541   1181    -93    -15    395       C
ATOM     71  CE1 PHE     9      14.352  16.344  11.665 1.000  5.76           C
ANISOU   71  CE1 PHE     9      879    565    614   -300    223    -79       C
ATOM     72  CE2 PHE     9      12.112  16.619  10.823 1.000 10.10           C
ANISOU   72  CE2 PHE     9     1126    652   1830     11      5    617       C
ATOM     73  CZ  PHE     9      13.391  17.114  11.066 1.000  8.17           C
ANISOU   73  CZ  PHE     9     1157    521   1240   -360    338    147       C
ATOM     74  N   LEU    10      11.139  11.292  15.239 1.000  2.17           N
ANISOU   74  N   LEU    10      332    232    210    -16    -10    -29       N
ATOM     75  CA  LEU    10      10.820   9.874  15.518 1.000  2.32           C
ANISOU   75  CA  LEU    10      361    233    235     14    -17    -26       C
ATOM     76  C   LEU    10       9.348   9.651  15.205 1.000  2.44           C
ANISOU   76  C   LEU    10      376    278    220    -18     -3     -6       C
ATOM     77  O   LEU    10       8.476  10.370  15.688 1.000  3.68           O
ANISOU   77  O   LEU    10      371    464    482     17     11   -209       O
ATOM     78  CB  LEU    10      11.117   9.496  16.974 1.000  2.80           C
ANISOU   78  CB  LEU    10      465    293    243     -2    -42      5       C
ATOM     79  CG  LEU    10      12.586   9.671  17.393 1.000  3.28           C
ANISOU   79  CG  LEU    10      511    315    347     29   -143     -8       C
ATOM     80  CD1 LEU    10      12.696   9.662  18.904 1.000  4.99           C
ANISOU   80  CD1 LEU    10      709    701    372    244   -209   -126       C
ATOM     81  CD2 LEU    10      13.486   8.628  16.773 1.000  3.97           C
ANISOU   81  CD2 LEU    10      464    502    453     45    -91    -51       C
ATOM     82  CN  LEU    10      10.882  12.293  16.276 1.000  2.86           C
ANISOU   82  CN  LEU    10      478    280    263     13     36    -56       C
ATOM     85  HOH        14       5.767   6.607  10.632 0.455  9.86           O
ANISOU   85  HOH        14     1158   1412    952    538   -591   -709       O
ATOM     86  HOH        15      17.441   5.128  12.528 0.343  6.60           O
ANISOU   86  HOH        15      543    853    963    -30   -201   -117       O
END
