# Supplementary material for: Accurate de novo design of membrane-traversing macrocycles
Source: Cell. 2022 Sep 15;185(19):3520–3532.e26. doi: 10.1016/j.cell.2022.07.019 (PMC9490236; doi:10.1016/j.cell.2022.07.019)
Supplement: Data S6. PDB files for experimental structures, related to STAR Methods [file mmc10.zip › Supplemental_Data_file_6_experimental_structures/x_ray_structures/D9.30_xtal.pdb]

CRYST1   12.690   19.180   22.190  90.00  90.00  90.00 P 21 21 21               
ATOM      1  O  APRO A   1       4.742  14.685   7.861 11.00  4.27           O  
ANISOU    1  O  APRO A   1      701    289    634     89   -103    -34       O  
ATOM      2  N  APRO A   1       3.566  15.174  10.301 11.00  4.20           N  
ANISOU    2  N  APRO A   1      694    298    602     18    -43      4       N  
ATOM      3  C  APRO A   1       4.103  15.723   7.945 11.00  3.92           C  
ANISOU    3  C  APRO A   1      593    219    678    -25   -162    -27       C  
ATOM      4  CA APRO A   1       3.453  16.176   9.242 11.00  4.78           C  
ANISOU    4  CA APRO A   1      881    281    655     85    -48     14       C  
ATOM      5  HA APRO A   1       2.501  16.445   9.097 11.00  5.74           H  
ATOM      6  CD APRO A   1       4.413  15.634  11.422 11.00  4.49           C  
ANISOU    6  CD APRO A   1      651    387    669    -43      0      0       C  
ATOM      7  HD1APRO A   1       5.339  15.296  11.331 11.00  5.39           H  
ATOM      8  HD2APRO A   1       4.044  15.338  12.292 11.00  5.39           H  
ATOM      9  CB APRO A   1       4.318  17.392   9.829 11.00  6.67           C  
ANISOU    9  CB APRO A   1     1430    292    812   -109    -87    -72       C  
ATOM     10  HB1APRO A   1       5.230  17.392   9.444 11.00  8.00           H  
ATOM     11  HB2APRO A   1       3.886  18.260   9.628 11.00  8.00           H  
ATOM     12  CG APRO A   1       4.365  17.155  11.292 11.00  6.17           C  
ANISOU   12  CG APRO A   1      845    387   1113   -108   -243    -20       C  
ATOM     13  HG1APRO A   1       3.560  17.522  11.735 11.00  7.41           H  
ATOM     14  HG2APRO A   1       5.170  17.569  11.692 11.00  7.41           H  
ATOM     15  O  ALEU A   2       6.215  18.116   5.909 11.00  5.94           O  
ANISOU   15  O  ALEU A   2      737    225   1296    -32    341    -66       O  
ATOM     16  N  ALEU A   2       3.939  16.580   6.927 11.00  3.94           N  
ANISOU   16  N  ALEU A   2      522    270    707     59     13     47       N  
ATOM     17  H  ALEU A   2       3.427  17.287   7.034 11.00  4.73           H  
ATOM     18  C  ALEU A   2       6.017  16.916   5.689 11.00  4.07           C  
ANISOU   18  C  ALEU A   2      697    248    603      6     91     14       C  
ATOM     19  CA ALEU A   2       4.593  16.359   5.649 11.00  3.98           C  
ANISOU   19  CA ALEU A   2      619    270    622     47    -37     21       C  
ATOM     20  HA ALEU A   2       4.634  15.376   5.470 11.00  4.77           H  
ATOM     21  CB ALEU A   2       3.712  17.024   4.583 11.00  5.89           C  
ANISOU   21  CB ALEU A   2     1051    408    779    233   -263     20       C  
ATOM     22  HB1ALEU A   2       2.773  16.772   4.767 11.00  7.07           H  
ATOM     23  HB2ALEU A   2       3.780  18.004   4.702 11.00  7.07           H  
ATOM     24  CD1ALEU A   2       3.698  15.274   2.857 11.00  7.93           C  
ANISOU   24  CD1ALEU A   2     1568    500    944    163   -216      3       C  
ATOM     25 1HD1ALEU A   2       4.353  14.699   3.306 11.00 11.89           H  
ATOM     26 2HD1ALEU A   2       3.760  15.143   1.887 11.00 11.89           H  
ATOM     27 3HD1ALEU A   2       2.796  15.041   3.161 11.00 11.89           H  
ATOM     28  CG ALEU A   2       3.987  16.726   3.190 11.00  6.86           C  
ANISOU   28  CG ALEU A   2      908    800    897     74    154    151       C  
ATOM     29  HG ALEU A   2       4.951  16.916   3.002 11.00  8.23           H  
ATOM     30  CD2ALEU A   2       3.108  17.651   2.302 11.00  7.68           C  
ANISOU   30  CD2ALEU A   2     1155    909    853    170     -2    130       C  
ATOM     31 1HD2ALEU A   2       2.203  17.697   2.674 11.00 11.52           H  
ATOM     32 2HD2ALEU A   2       3.070  17.291   1.392 11.00 11.52           H  
ATOM     33 3HD2ALEU A   2       3.498  18.550   2.281 11.00 11.52           H  
HETATM   34  O  ADAL A   3       8.802  14.165   5.995 11.00  4.21           O  
ANISOU   34  O  ADAL A   3      581    274    744     29    -13    -72       O  
HETATM   35  N  ADAL A   3       6.990  16.052   5.443 11.00  4.17           N  
ANISOU   35  N  ADAL A   3      604    230    749     -2    -21    -25       N  
HETATM   36  H  ADAL A   3       6.779  15.206   5.321 11.00  5.00           H  
HETATM   37  C  ADAL A   3       9.231  15.283   5.966 11.00  4.08           C  
ANISOU   37  C  ADAL A   3      595    330    627     58     -3    -40       C  
HETATM   38  CA ADAL A   3       8.396  16.438   5.368 11.00  4.28           C  
ANISOU   38  CA ADAL A   3      627    316    685     15     17     -3       C  
HETATM   39  HA ADAL A   3       8.542  17.267   5.908 11.00  5.14           H  
HETATM   40  CB ADAL A   3       8.825  16.686   3.946 11.00  5.72           C  
ANISOU   40  CB ADAL A   3      867    653    652     24    -42    103       C  
HETATM   41  HB1ADAL A   3       9.770  16.944   3.930 11.00  8.58           H  
HETATM   42  HB2ADAL A   3       8.283  17.408   3.563 11.00  8.58           H  
HETATM   43  HB3ADAL A   3       8.700  15.869   3.419 11.00  8.58           H  
HETATM   44  O  ADPR A   4      11.780  13.801   4.592 11.00  4.88           O  
ANISOU   44  O  ADPR A   4      672    468    714     16     62    -32       O  
HETATM   45  N  ADPR A   4      10.481  15.575   6.385 11.00  4.32           N  
ANISOU   45  N  ADPR A   4      592    369    680     27    -17    -17       N  
HETATM   46  C  ADPR A   4      11.421  13.431   5.680 11.00  4.55           C  
ANISOU   46  C  ADPR A   4      467    484    779     98    -52    -37       C  
HETATM   47  CA ADPR A   4      11.335  14.458   6.825 11.00  4.44           C  
ANISOU   47  CA ADPR A   4      635    351    700     71    -11     18       C  
HETATM   48  HA ADPR A   4      10.972  14.036   7.656 11.00  5.32           H  
HETATM   49  CD ADPR A   4      11.186  16.852   6.464 11.00  4.71           C  
ANISOU   49  CD ADPR A   4      697    331    763     -7     -3     14       C  
HETATM   50  HD1ADPR A   4      10.589  17.574   6.786 11.00  5.66           H  
HETATM   51  HD2ADPR A   4      11.565  17.110   5.586 11.00  5.66           H  
HETATM   52  CB ADPR A   4      12.670  15.131   7.098 11.00  5.07           C  
ANISOU   52  CB ADPR A   4      702    387    838    -17   -111     19       C  
HETATM   53  HB1ADPR A   4      13.150  14.678   7.836 11.00  6.09           H  
HETATM   54  HB2ADPR A   4      13.242  15.124   6.290 11.00  6.09           H  
HETATM   55  CG ADPR A   4      12.295  16.547   7.484 11.00  5.12           C  
ANISOU   55  CG ADPR A   4      721    483    740    -57   -116     70       C  
HETATM   56  HG1ADPR A   4      13.062  17.166   7.383 11.00  6.14           H  
HETATM   57  HG2ADPR A   4      11.957  16.593   8.414 11.00  6.14           H  
ATOM     58  O  AALA A   5       9.830   9.697   3.688 11.00  4.66           O  
ANISOU   58  O  AALA A   5      604    273    893    -40    179   -114       O  
ATOM     59  N  AALA A   5      11.121  12.167   5.952 11.00  4.48           N  
ANISOU   59  N  AALA A   5      539    279    885     62     -6    -84       N  
ATOM     60  C  AALA A   5       9.939  10.777   4.264 11.00  4.09           C  
ANISOU   60  C  AALA A   5      541    242    772    -29    136    -80       C  
ATOM     61  CA AALA A   5      11.264  11.175   4.884 11.00  4.73           C  
ANISOU   61  CA AALA A   5      534    280    985      3    118   -131       C  
ATOM     62  HA AALA A   5      11.812  11.598   4.161 11.00  5.68           H  
ATOM     63  CN AALA A   5      10.502  11.697   7.209 11.00  5.57           C  
ANISOU   63  CN AALA A   5      841    455    818     17    -58     41       C  
ATOM     64 1HCNAALA A   5      11.190  11.619   7.903 11.00  8.35           H  
ATOM     65 2HCNAALA A   5      10.086  10.822   7.061 11.00  8.35           H  
ATOM     66 3HCNAALA A   5       9.819  12.339   7.496 11.00  8.35           H  
ATOM     67  CB AALA A   5      12.041   9.949   5.379 11.00  7.46           C  
ANISOU   67  CB AALA A   5      598    506   1731    142   -219   -150       C  
ATOM     68  HB1AALA A   5      11.575   9.555   6.145 11.00 11.19           H  
ATOM     69  HB2AALA A   5      12.943  10.222   5.651 11.00 11.19           H  
ATOM     70  HB3AALA A   5      12.103   9.288   4.658 11.00 11.19           H  
HETATM   71  O  ADLE A   6       6.367  13.355   4.419 11.00  3.58           O  
ANISOU   71  O  ADLE A   6      526    240    593    -11     50    -45       O  
HETATM   72  N  ADLE A   6       8.932  11.687   4.344 11.00  3.96           N  
ANISOU   72  N  ADLE A   6      475    325    707     57     32   -134       N  
HETATM   73  H  ADLE A   6       9.042  12.402   4.844 11.00  4.76           H  
HETATM   74  C  ADLE A   6       6.569  12.158   4.475 11.00  3.29           C  
ANISOU   74  C  ADLE A   6      478    256    517    -12    -15    -48       C  
HETATM   75  CA ADLE A   6       7.677  11.512   3.626 11.00  3.71           C  
ANISOU   75  CA ADLE A   6      540    307    564    -20     19    -92       C  
HETATM   76  HA ADLE A   6       7.488  10.536   3.519 11.00  4.45           H  
HETATM   77  CB ADLE A   6       7.737  12.169   2.259 11.00  4.52           C  
ANISOU   77  CB ADLE A   6      709    384    623    -67    164    -64       C  
HETATM   78  HB1ADLE A   6       8.463  11.744   1.737 11.00  5.42           H  
HETATM   79  HB2ADLE A   6       7.973  13.123   2.378 11.00  5.42           H  
HETATM   80  CG ADLE A   6       6.430  12.084   1.441 11.00  4.88           C  
ANISOU   80  CG ADLE A   6      815    458    580     25     26    -45       C  
HETATM   81  HG ADLE A   6       5.682  12.397   2.027 11.00  5.85           H  
HETATM   82  CD1ADLE A   6       6.120  10.675   1.013 11.00  7.85           C  
ANISOU   82  CD1ADLE A   6     1257    564   1161    -72   -474    -59       C  
HETATM   83 1HD1ADLE A   6       6.016  10.109   1.806 11.00 11.77           H  
HETATM   84 2HD1ADLE A   6       6.854  10.333   0.461 11.00 11.77           H  
HETATM   85 3HD1ADLE A   6       5.290  10.667   0.494 11.00 11.77           H  
HETATM   86  CD2ADLE A   6       6.478  12.992   0.229 11.00  6.96           C  
ANISOU   86  CD2ADLE A   6     1261    637    745   -105    -68     21       C  
HETATM   87 1HD2ADLE A   6       5.573  13.109  -0.128 11.00 10.44           H  
HETATM   88 2HD2ADLE A   6       7.050  12.591  -0.458 11.00 10.44           H  
HETATM   89 3HD2ADLE A   6       6.842  13.865   0.488 11.00 10.44           H  
ATOM     90  O  AILE A   7       3.427  10.483   7.503 11.00  4.78           O  
ANISOU   90  O  AILE A   7      652    536    627   -134     18     71       O  
ATOM     91  N  AILE A   7       5.872  11.321   5.260 11.00  3.33           N  
ANISOU   91  N  AILE A   7      489    241    536     12     17    -21       N  
ATOM     92  H  AILE A   7       6.101  10.474   5.319 11.00  4.00           H  
ATOM     93  C  AILE A   7       4.515  11.030   7.289 11.00  3.67           C  
ANISOU   93  C  AILE A   7      563    268    566    -26     64    -48       C  
ATOM     94  CA AILE A   7       4.729  11.832   6.014 11.00  3.35           C  
ANISOU   94  CA AILE A   7      469    263    542     -8     25    -87       C  
ATOM     95  HA AILE A   7       4.970  12.760   6.300 11.00  4.02           H  
ATOM     96  CB AILE A   7       3.506  11.966   5.081 11.00  3.66           C  
ANISOU   96  CB AILE A   7      488    365    536     14     12    -40       C  
ATOM     97  HB AILE A   7       3.821  12.510   4.303 11.00  4.39           H  
ATOM     98  CG1AILE A   7       3.040  10.637   4.489 11.00  4.12           C  
ANISOU   98  CG1AILE A   7      518    396    652    -50    -27    -34       C  
ATOM     99  HG1AILE A   7       3.829  10.069   4.299 11.00  4.95           H  
ATOM    100  HG2AILE A   7       2.477  10.164   5.152 11.00  4.95           H  
ATOM    101  CG2AILE A   7       2.382  12.779   5.720 11.00  4.29           C  
ANISOU  101  CG2AILE A   7      465    464    703      8     23    -93       C  
ATOM    102 1HG2AILE A   7       1.935  12.237   6.403 11.00  6.44           H  
ATOM    103 2HG2AILE A   7       1.733  13.037   5.032 11.00  6.44           H  
ATOM    104 3HG2AILE A   7       2.756  13.584   6.135 11.00  6.44           H  
ATOM    105  CD1AILE A   7       2.241  10.840   3.200 11.00  4.91           C  
ANISOU  105  CD1AILE A   7      632    563    670    -88    -68   -119       C  
ATOM    106 1HD1AILE A   7       2.853  11.069   2.470 11.00  7.36           H  
ATOM    107 1HD2AILE A   7       1.597  11.568   3.327 11.00  7.36           H  
ATOM    108 1HD3AILE A   7       1.762  10.014   2.979 11.00  7.36           H  
ATOM    109  O  ALEU A   8       5.794  11.958  11.185 11.00  5.25           O  
ANISOU  109  O  ALEU A   8      627    676    691     35    -35   -217       O  
ATOM    110  N  ALEU A   8       5.507  10.996   8.188 11.00  3.67           N  
ANISOU  110  N  ALEU A   8      576    302    517     30      3    -57       N  
ATOM    111  C  ALEU A   8       4.942  11.407  10.512 11.00  4.02           C  
ANISOU  111  C  ALEU A   8      671    330    527      1    -30    -10       C  
ATOM    112  CA ALEU A   8       5.263  10.322   9.491 11.00  4.28           C  
ANISOU  112  CA ALEU A   8      743    304    580     89     -6    -15       C  
ATOM    113  HA ALEU A   8       4.460   9.734   9.395 11.00  5.14           H  
ATOM    114  CN ALEU A   8       6.746  11.753   8.058 11.00  4.54           C  
ANISOU  114  CN ALEU A   8      596    457    672     14    -83    -90       C  
ATOM    115 1HCNALEU A   8       7.072  12.001   8.948 11.00  6.81           H  
ATOM    116 2HCNALEU A   8       6.579  12.564   7.534 11.00  6.81           H  
ATOM    117 3HCNALEU A   8       7.418  11.203   7.604 11.00  6.81           H  
ATOM    118  CB ALEU A   8       6.430   9.465   9.960 11.00  5.83           C  
ANISOU  118  CB ALEU A   8      979    589    646    341    -74    -66       C  
ATOM    119  HB1ALEU A   8       7.189  10.052  10.204 11.00  6.99           H  
ATOM    120  HB2ALEU A   8       6.724   8.878   9.219 11.00  6.99           H  
ATOM    121  CG ALEU A   8       6.049   8.608  11.162 11.00  6.96           C  
ANISOU  121  CG ALEU A   8     1517    497    632    358    -79     24       C  
ATOM    122  HG ALEU A   8       5.597   9.200  11.829 11.00  8.36           H  
ATOM    123  CD1ALEU A   8       5.061   7.479  10.786 11.00  8.26           C  
ANISOU  123  CD1ALEU A   8     1874    515    751    132    -61     89       C  
ATOM    124 1HD1ALEU A   8       4.840   6.959  11.586 11.00 12.40           H  
ATOM    125 2HD1ALEU A   8       5.475   6.892  10.119 11.00 12.40           H  
ATOM    126 3HD1ALEU A   8       4.244   7.870  10.414 11.00 12.40           H  
ATOM    127  CD2ALEU A   8       7.319   8.032  11.823 11.00 11.07           C  
ANISOU  127  CD2ALEU A   8     1858   1442    906    569   -245    351       C  
ATOM    128 1HD2ALEU A   8       7.064   7.475  12.588 11.00 16.60           H  
ATOM    129 2HD2ALEU A   8       7.890   8.767  12.129 11.00 16.60           H  
ATOM    130 3HD2ALEU A   8       7.808   7.488  11.171 11.00 16.60           H  
HETATM  131  O  ADVA A   9       2.145  13.787   9.255 11.00  4.91           O  
ANISOU  131  O  ADVA A   9      784    394    688     50   -166      3       O  
HETATM  132  N  ADVA A   9       3.623  11.756  10.549 11.00  3.76           N  
ANISOU  132  N  ADVA A   9      550    292    585     65    -76    -84       N  
HETATM  133  H  ADVA A   9       3.037  11.250  10.131 11.00  4.51           H  
HETATM  134  C  ADVA A   9       2.927  14.020  10.194 11.00  4.06           C  
ANISOU  134  C  ADVA A   9      640    328    575     77    -17    -10       C  
HETATM  135  CA ADVA A   9       3.157  12.937  11.257 11.00  3.85           C  
ANISOU  135  CA ADVA A   9      635    285    544      6    -29    -11       C  
HETATM  136  HA ADVA A   9       3.872  13.243  11.886 11.00  4.62           H  
HETATM  137  CB ADVA A   9       1.885  12.664  12.044 11.00  4.32           C  
ANISOU  137  CB ADVA A   9      601    387    652     12     -4    -43       C  
HETATM  138  HB ADVA A   9       1.185  12.331  11.412 11.00  5.18           H  
HETATM  139  CG1ADVA A   9       1.380  13.970  12.689 11.00  5.27           C  
ANISOU  139  CG1ADVA A   9      636    570    795    -12    116   -156       C  
HETATM  140 1HG1ADVA A   9       2.050  14.302  13.322 11.00  7.90           H  
HETATM  141 2HG1ADVA A   9       0.540  13.796  13.164 11.00  7.90           H  
HETATM  142 3HG1ADVA A   9       1.228  14.641  11.992 11.00  7.90           H  
HETATM  143  CG2ADVA A   9       2.126  11.597  13.108 11.00  5.10           C  
ANISOU  143  CG2ADVA A   9      705    566    669    -68     10     73       C  
HETATM  144 1HG2ADVA A   9       2.497  10.794  12.688 11.00  7.66           H  
HETATM  145 2HG2ADVA A   9       1.277  11.374  13.545 11.00  7.66           H  
HETATM  146 3HG2ADVA A   9       2.757  11.938  13.776 11.00  7.66           H  
HETATM  147 O01VB    A  10      12.469  16.203   3.426 10.50  7.19           O  
ANISOU  147 O01VB    A  10      845    796   1092    -58    237    200       O  
HETATM  148 O013C    A  11       0.871  11.331   8.879 11.00  9.05           O  
ANISOU  148 O013C    A  11     1362   1331    747   -774     -5    -51       O  
HETATM  149 O014D    A  12       1.387   9.145   8.653 10.50 14.59           O  
ANISOU  149 O014D    A  12     1717    965   2862    114   1213    378       O  
END
