# Supplementary material for: Accurate de novo design of membrane-traversing macrocycles
Source: Cell. 2022 Sep 15;185(19):3520–3532.e26. doi: 10.1016/j.cell.2022.07.019 (PMC9490236; doi:10.1016/j.cell.2022.07.019)
Supplement: Data S6. PDB files for experimental structures, related to STAR Methods [file mmc10.zip › Supplemental_Data_file_6_experimental_structures/x_ray_structures/D9.29_xtal.pdb]

CRYST1   14.530   14.570   24.730  90.00  92.36  90.00 P 1 21 1       1
SCALE1      0.068823  0.000000  0.002836       0.000000
SCALE2      0.000000  0.068634  0.000000       0.000000
SCALE3      0.000000  0.000000  0.040471       0.000000
ATOM      1  O  ADVA     1      -3.080   8.960  22.890 1.000  3.91           O
ANISOU    1  O  ADVA     1      326    667    403    -34    -81     99       O
ATOM      2  N  ADVA     1      -4.649   8.903  25.068 1.000  3.81           N
ANISOU    2  N  ADVA     1      378    631    354     72    -49     68       N
ATOM      3  C  ADVA     1      -4.308   9.004  22.715 1.000  3.16           C
ANISOU    3  C  ADVA     1      352    439    337    -23    -94    -11       C
ATOM      4  CA ADVA     1      -5.221   8.466  23.800 1.000  3.75           C
ANISOU    4  CA ADVA     1      350    509    482     14    -42     -8       C
ATOM      5  CB ADVA     1      -5.361   6.947  23.713 1.000  4.70           C
ANISOU    5  CB ADVA     1      462    456    760    -51     -2     33       C
ATOM      6  CG1ADVA     1      -4.018   6.242  23.879 0.830  5.14           C
ANISOU    6  CG1ADVA     1      473    391    974     25    159     95       C
ATOM      7  CG2ADVA     1      -6.374   6.458  24.771 0.804 10.58           C
ANISOU    7  CG2ADVA     1      858    824   2099   -118    497    175       C
ATOM      8  CG3ADVA     1      -6.116   6.465  22.442 0.412  4.70           C
ANISOU    8  CG3ADVA     1      595    293    791   -149   -313     10       C
ATOM      9  O  ADPR     2      -3.779   7.731  19.794 1.000  3.70           O
ANISOU    9  O  ADPR     2      401    525    397    -27    -72    -30       O
ATOM     10  N  ADPR     2      -4.844   9.476  21.603 1.000  3.58           N
ANISOU   10  N  ADPR     2      365    579    335     75   -124    -42       N
ATOM     11  C  ADPR     2      -3.347   8.891  19.739 1.000  2.92           C
ANISOU   11  C  ADPR     2      331    443    271     25   -189    -58       C
ATOM     12  CA ADPR     2      -3.998  10.016  20.541 1.000  3.33           C
ANISOU   12  CA ADPR     2      509    433    247    113   -102    -35       C
ATOM     13  CB ADPR     2      -4.994  10.830  19.680 1.000  5.95           C
ANISOU   13  CB ADPR     2      997    817    311    562   -171    -49       C
ATOM     14  CG ADPR     2      -6.324  10.154  19.963 1.000 11.86           C
ANISOU   14  CG ADPR     2      490   3211    537    674     40    500       C
ATOM     15  CD ADPR     2      -6.281   9.652  21.307 1.000  6.71           C
ANISOU   15  CD ADPR     2      456   1308    635    244   -201     67       C
ATOM     16  O  APRO     3      -0.578   6.214  17.765 1.000  3.77           O
ANISOU   16  O  APRO     3      435    490    422     87   -149   -114       O
ATOM     17  N  APRO     3      -2.313   9.203  18.959 1.000  3.00           N
ANISOU   17  N  APRO     3      374    356    343     24   -102      4       N
ATOM     18  C  APRO     3      -0.883   7.166  18.511 1.000  3.11           C
ANISOU   18  C  APRO     3      272    481    357     11    -95    -50       C
ATOM     19  CA APRO     3      -1.798   8.256  17.960 1.000  3.15           C
ANISOU   19  CA APRO     3      362    454    310     31   -118    -13       C
ATOM     20  CB APRO     3      -1.066   9.129  16.929 1.000  4.01           C
ANISOU   20  CB APRO     3      521    577    335     93    -45     23       C
ATOM     21  CG APRO     3      -1.637  10.522  17.135 1.000  4.33           C
ANISOU   21  CG APRO     3      643    500    404     51    -69     20       C
ATOM     22  CD APRO     3      -1.817  10.565  18.644 1.000  3.89           C
ANISOU   22  CD APRO     3      581    389    419    -94    -22      0       C
ATOM     23  O  ADAL     4       0.837   6.516  22.693 1.000  4.29           O
ANISOU   23  O  ADAL     4      478    656    400   -107   -144    124       O
ATOM     24  N  ADAL     4      -0.403   7.298  19.747 1.000  3.02           N
ANISOU   24  N  ADAL     4      385    358    335     34   -156    -24       N
ATOM     25  C  ADAL     4       1.179   6.748  21.522 1.000  3.35           C
ANISOU   25  C  ADAL     4      401    453    341     70   -106      9       C
ATOM     26  CA ADAL     4       0.320   6.196  20.369 1.000  3.88           C
ANISOU   26  CA ADAL     4      467    468    450     13   -178     25       C
ATOM     27  CB ADAL     4      -0.658   5.172  20.891 1.000  6.07           C
ANISOU   27  CB ADAL     4      786    690    693   -282   -451    284       C
ATOM     28  O  ADLE     5       4.436   5.924  22.070 1.000  5.86           O
ANISOU   28  O  ADLE     5      703    939    452    376   -124   -111       O
ATOM     29  N  ADLE     5       2.288   7.436  21.230 1.000  3.50           N
ANISOU   29  N  ADLE     5      319    619    311      1    -94    -21       N
ATOM     30  CN ADLE     5       2.845   7.471  19.886 1.000  4.79           C
ANISOU   30  CN ADLE     5      410    967    334    -45    -81    -71       C
ATOM     31  C  ADLE     5       3.869   6.608  22.909 1.000  3.74           C
ANISOU   31  C  ADLE     5      372    561    402     81   -119    -63       C
ATOM     32  CA ADLE     5       3.085   7.853  22.406 1.000  3.54           C
ANISOU   32  CA ADLE     5      352    598    314      9   -104    -45       C
ATOM     33  CB ADLE     5       4.069   8.991  22.128 1.000  4.28           C
ANISOU   33  CB ADLE     5      405    665    458    -81   -118     20       C
ATOM     34  CG ADLE     5       3.424  10.287  21.634 1.000  4.95           C
ANISOU   34  CG ADLE     5      495    745    530   -146   -137     47       C
ATOM     35  CD1ADLE     5       2.532  10.920  22.693 1.000  5.85           C
ANISOU   35  CD1ADLE     5      629    548    911     63     30    207       C
ATOM     36  CD2ADLE     5       4.514  11.272  21.208 1.000  6.52           C
ANISOU   36  CD2ADLE     5      669    837    822   -172     46    150       C
ATOM     37  O  ADLE     6       2.636   5.760  27.233 1.000  5.21           O
ANISOU   37  O  ADLE     6      772    692    396    -42   -252    163       O
ATOM     38  N  ADLE     6       3.957   6.334  24.213 1.000  4.02           N
ANISOU   38  N  ADLE     6      436    620    380    148   -113    -23       N
ATOM     39  CN ADLE     6       4.709   5.134  24.633 1.000  5.86           C
ANISOU   39  CN ADLE     6      725    801    568    322   -234    -41       C
ATOM     40  C  ADLE     6       2.393   6.191  26.102 1.000  3.75           C
ANISOU   40  C  ADLE     6      479    498    362     93   -113     44       C
ATOM     41  CA ADLE     6       3.343   7.109  25.332 1.000  3.68           C
ANISOU   41  CA ADLE     6      433    547    336     73   -104      4       C
ATOM     42  CB ADLE     6       4.401   7.762  26.208 1.000  4.50           C
ANISOU   42  CB ADLE     6      412    770    426     28   -135     20       C
ATOM     43  CG ADLE     6       3.872   8.776  27.197 1.000  4.29           C
ANISOU   43  CG ADLE     6      442    636    454    -15   -104    -55       C
ATOM     44  CD1ADLE     6       3.197   9.963  26.498 1.000  5.74           C
ANISOU   44  CD1ADLE     6      783    627    642      4   -235   -149       C
ATOM     45  CD2ADLE     6       5.033   9.321  28.055 1.000  5.68           C
ANISOU   45  CD2ADLE     6      522   1015    493   -124   -124   -159       C
ATOM     46  O  ADAL     7      -1.124   4.827  27.952 1.000  3.93           O
ANISOU   46  O  ADAL     7      580    438    387    -25    -13     55       O
ATOM     47  N  ADAL     7       1.251   5.893  25.456 1.000  3.45           N
ANISOU   47  N  ADAL     7      415    462    354     97    -60     63       N
ATOM     48  C  ADAL     7      -0.568   5.591  27.151 1.000  3.57           C
ANISOU   48  C  ADAL     7      432    483    362     54    -81     61       C
ATOM     49  CA ADAL     7       0.241   5.005  26.006 1.000  3.67           C
ANISOU   49  CA ADAL     7      493    378    440     66    -15     87       C
ATOM     50  CB ADAL     7      -0.723   4.620  24.871 1.000  4.09           C
ANISOU   50  CB ADAL     7      596    370    494    -46    -14    -47       C
ATOM     51  O  AVAL     8      -2.073   9.146  26.358 1.000  3.43           O
ANISOU   51  O  AVAL     8      393    477    357     10    -25     62       O
ATOM     52  N  AVAL     8      -0.702   6.909  27.175 1.000  3.18           N
ANISOU   52  N  AVAL     8      413    328    395    -12    -42     46       N
ATOM     53  C  AVAL     8      -2.482   8.549  27.359 1.000  3.22           C
ANISOU   53  C  AVAL     8      403    377    372     -9    -78    -18       C
ATOM     54  CA AVAL     8      -1.582   7.556  28.110 1.000  3.23           C
ANISOU   54  CA AVAL     8      392    419    345     14    -69     43       C
ATOM     55  CB AVAL     8      -0.823   8.291  29.257 1.000  4.58           C
ANISOU   55  CB AVAL     8      381    616    638     48   -178   -107       C
ATOM     56  CG1AVAL     8      -0.317   7.241  30.250 1.000  5.95           C
ANISOU   56  CG1AVAL     8      708    814    603     81   -328    -45       C
ATOM     57  CG2AVAL     8       0.287   9.158  28.759 1.000  5.51           C
ANISOU   57  CG2AVAL     8      525    538    907    -42    -98   -195       C
ATOM     58  N  ADPR     9      -3.713   8.736  27.829 1.000  3.52           N
ANISOU   58  N  ADPR     9      410    481    365     72    -53     84       N
ATOM     59  O  ADPR     9      -6.626   9.332  26.063 1.000  5.71           O
ANISOU   59  O  ADPR     9      417   1086    536    153     22     24       O
ATOM     60  C  ADPR     9      -5.398   9.322  26.066 1.000  3.81           C
ANISOU   60  C  ADPR     9      389    554    417    118      6    110       C
ATOM     61  CA ADPR     9      -4.612   9.811  27.304 1.000  4.14           C
ANISOU   61  CA ADPR     9      478    533    468    174    -30     71       C
ATOM     62  CB ADPR     9      -5.532  10.070  28.501 1.000  5.02           C
ANISOU   62  CB ADPR     9      493    823    478    181    -34     71       C
ATOM     63  CG ADPR     9      -5.705   8.684  29.079 1.000  4.79           C
ANISOU   63  CG ADPR     9      473    784    456     99     21     97       C
ATOM     64  CD ADPR     9      -4.305   8.077  29.016 1.000  4.49           C
ANISOU   64  CD ADPR     9      479    734    391    100     43    135       C
ATOM     65  O  BDVA    10       8.536   5.983  14.492 1.000  3.56           O
ANISOU   65  O  BDVA    10      390    463    418     16   -106    -16       O
ATOM     66  N  BDVA    10       6.133   6.472  15.682 1.000  2.98           N
ANISOU   66  N  BDVA    10      303    425    338     17   -131    -35       N
ATOM     67  C  BDVA    10       8.462   6.059  15.727 1.000  3.00           C
ANISOU   67  C  BDVA    10      299    408    365    -39   -152    -21       C
ATOM     68  CA BDVA    10       7.380   6.945  16.297 1.000  3.32           C
ANISOU   68  CA BDVA    10      365    441    381     29   -181    -22       C
ATOM     69  CB BDVA    10       7.663   8.410  15.929 1.000  3.85           C
ANISOU   69  CB BDVA    10      419    472    487     27   -150    -38       C
ATOM     70  CG1BDVA    10       6.559   9.321  16.427 1.000  5.42           C
ANISOU   70  CG1BDVA    10      504    489    942     59   -188   -118       C
ATOM     71  CG2BDVA    10       9.045   8.837  16.461 1.000  4.71           C
ANISOU   71  CG2BDVA    10      473    487    724     -3   -200   -127       C
ATOM     72  O  BDPR    11      11.611   6.539  15.592 1.000  3.61           O
ANISOU   72  O  BDPR    11      423    439    429    -70   -173      3       O
ATOM     73  N  BDPR    11       9.292   5.397  16.529 1.000  3.21           N
ANISOU   73  N  BDPR    11      310    376    462    -13   -149      9       N
ATOM     74  C  BDPR    11      11.414   5.356  15.298 1.000  3.25           C
ANISOU   74  C  BDPR    11      281    409    473    -26   -214     35       C
ATOM     75  CA BDPR    11      10.300   4.531  15.974 1.000  3.61           C
ANISOU   75  CA BDPR    11      288    379    622     -7    -83     81       C
ATOM     76  CB BDPR    11      10.816   3.735  17.171 1.000  4.26           C
ANISOU   76  CB BDPR    11      372    434    715     51    -75    201       C
ATOM     77  CG BDPR    11      10.559   4.633  18.326 1.000  4.87           C
ANISOU   77  CG BDPR    11      527    589    623     21   -278    147       C
ATOM     78  CD BDPR    11       9.247   5.361  18.016 1.000  3.48           C
ANISOU   78  CD BDPR    11      370    473    400     -1   -123     87       C
ATOM     79  N  BPRO    12      12.178   4.723  14.399 1.000  3.19           N
ANISOU   79  N  BPRO    12      259    312    567    -38   -139     38       N
ATOM     80  O  BPRO    12      14.233   7.372  13.088 1.000  5.23           O
ANISOU   80  O  BPRO    12      384    544    942   -160   -279    307       O
ATOM     81  C  BPRO    12      13.291   6.598  13.152 1.000  3.67           C
ANISOU   81  C  BPRO    12      282    455    573    -10   -131     43       C
ATOM     82  CA BPRO    12      13.447   5.338  13.969 1.000  3.64           C
ANISOU   82  CA BPRO    12      243    426    630    -50   -143    116       C
ATOM     83  CB BPRO    12      14.131   4.187  13.181 1.000  4.73           C
ANISOU   83  CB BPRO    12      358    446    885     29     58     91       C
ATOM     84  CG BPRO    12      12.982   3.269  12.765 1.000  4.60           C
ANISOU   84  CG BPRO    12      450    416    779     42     18    -22       C
ATOM     85  CD BPRO    12      12.072   3.304  13.986 1.000  3.82           C
ANISOU   85  CD BPRO    12      319    315    731     -6    -28    -16       C
ATOM     86  O  BDAL    13       9.687   8.378  10.965 1.000  3.48           O
ANISOU   86  O  BDAL    13      363    431    450     40   -152      2       O
ATOM     87  N  BDAL    13      12.144   6.798  12.473 1.000  2.90           N
ANISOU   87  N  BDAL    13      316    275    447    -15   -156     27       N
ATOM     88  C  BDAL    13      10.849   8.031  10.821 1.000  3.20           C
ANISOU   88  C  BDAL    13      331    356    455    -59   -155     70       C
ATOM     89  CA BDAL    13      11.812   8.138  12.011 1.000  3.49           C
ANISOU   89  CA BDAL    13      373    333    541    -42   -231     51       C
ATOM     90  CB BDAL    13      11.213   8.961  13.135 1.000  4.96           C
ANISOU   90  CB BDAL    13      734    439    599    138   -396   -121       C
ATOM     91  O  BDLE    14      11.000   9.506   7.651 1.000  4.59           O
ANISOU   91  O  BDLE    14      364    549    727   -105   -131    172       O
ATOM     92  N  BDLE    14      11.325   7.569   9.657 1.000  3.33           N
ANISOU   92  N  BDLE    14      292    456    443     -4   -102     39       N
ATOM     93  CN BDLE    14      12.756   7.488   9.347 1.000  4.09           C
ANISOU   93  CN BDLE    14      342    654    465    -10    -57     69       C
ATOM     94  C  BDLE    14      10.029   8.826   8.004 1.000  3.37           C
ANISOU   94  C  BDLE    14      311    475    418     -6   -113    -19       C
ATOM     95  CA BDLE    14      10.306   7.437   8.596 1.000  3.34           C
ANISOU   95  CA BDLE    14      253    573    367    -21    -64     54       C
ATOM     96  CB BDLE    14      10.696   6.475   7.492 1.000  3.72           C
ANISOU   96  CB BDLE    14      409    496    424     68   -114     52       C
ATOM     97  CG BDLE    14      10.991   5.025   7.911 1.000  4.27           C
ANISOU   97  CG BDLE    14      471    511    544    135   -172    -46       C
ATOM     98  CD1BDLE    14       9.805   4.368   8.594 1.000  5.79           C
ANISOU   98  CD1BDLE    14      675    547    847     36    -43     26       C
ATOM     99  CD2BDLE    14      11.451   4.226   6.683 1.000  6.44           C
ANISOU   99  CD2BDLE    14      790    737    774    206     30   -130       C
ATOM    100  O  BDLE    15       5.624   9.920   8.757 1.000  3.47           O
ANISOU  100  O  BDLE    15      370    472    399    111   -119     21       O
ATOM    101  N  BDLE    15       8.767   9.255   7.789 1.000  3.01           N
ANISOU  101  N  BDLE    15      360    339    377      4    -76     31       N
ATOM    102  CN BDLE    15       8.559  10.568   7.148 1.000  3.51           C
ANISOU  102  CN BDLE    15      434    374    445      4    -65     47       C
ATOM    103  C  BDLE    15       6.685   9.403   9.093 1.000  2.91           C
ANISOU  103  C  BDLE    15      336    289    416     21    -93     40       C
ATOM    104  CA BDLE    15       7.529   8.532   8.135 1.000  3.03           C
ANISOU  104  CA BDLE    15      303    375    405     14    -99     15       C
ATOM    105  CB BDLE    15       6.728   8.143   6.897 1.000  3.30           C
ANISOU  105  CB BDLE    15      329    456    395     37    -87    -18       C
ATOM    106  CG BDLE    15       5.609   7.136   7.187 1.000  3.77           C
ANISOU  106  CG BDLE    15      349    468    528    -36   -137    -86       C
ATOM    107  CD1BDLE    15       6.167   5.748   7.400 1.000  4.90           C
ANISOU  107  CD1BDLE    15      618    387    744    -68   -321     16       C
ATOM    108  CD2BDLE    15       4.570   7.135   6.081 1.000  4.70           C
ANISOU  108  CD2BDLE    15      431    603    645    -25   -193    -54       C
ATOM    109  N  BDAL    16       7.187   9.512  10.336 1.000  2.72           N
ANISOU  109  N  BDAL    16      285    318    367     16   -105     -8       N
ATOM    110  O  BDAL    16       4.329  10.102  12.460 1.000  3.55           O
ANISOU  110  O  BDAL    16      387    351    531     -4     24    -62       O
ATOM    111  C  BDAL    16       5.188   9.501  11.801 1.000  2.96           C
ANISOU  111  C  BDAL    16      333    392    332     42   -108     23       C
ATOM    112  CA BDAL    16       6.490  10.208  11.408 1.000  2.84           C
ANISOU  112  CA BDAL    16      350    346    319     12    -90    -15       C
ATOM    113  CB BDAL    16       7.393  10.235  12.644 1.000  3.32           C
ANISOU  113  CB BDAL    16      437    369    382    -45   -152     53       C
ATOM    114  O  BVAL    17       5.283   5.829  13.017 1.000  2.95           O
ANISOU  114  O  BVAL    17      311    352    390     66    -88     -6       O
ATOM    115  N  BVAL    17       5.065   8.221  11.459 1.000  2.87           N
ANISOU  115  N  BVAL    17      305    307    415     23    -34     -3       N
ATOM    116  C  BVAL    17       4.320   6.613  13.089 1.000  2.67           C
ANISOU  116  C  BVAL    17      285    330    339    -32   -113     19       C
ATOM    117  CA BVAL    17       3.915   7.430  11.873 1.000  2.73           C
ANISOU  117  CA BVAL    17      287    329    358     12    -38      6       C
ATOM    118  CB BVAL    17       3.452   6.512  10.723 1.000  3.08           C
ANISOU  118  CB BVAL    17      308    417    374     25   -108      7       C
ATOM    119  CG1BVAL    17       2.417   5.513  11.235 1.000  3.98           C
ANISOU  119  CG1BVAL    17      472    424    528   -129   -130      2       C
ATOM    120  CG2BVAL    17       2.847   7.378   9.597 1.000  3.80           C
ANISOU  120  CG2BVAL    17      415    512    430     61   -162     18       C
ATOM    121  O  BDPR    18       4.788   6.613  17.484 1.000  3.86           O
ANISOU  121  O  BDPR    18      421    609    350     31    -79    -62       O
ATOM    122  N  BDPR    18       3.637   6.766  14.227 1.000  2.95           N
ANISOU  122  N  BDPR    18      282    392    380     30    -94     14       N
ATOM    123  CA BDPR    18       3.822   5.869  15.377 1.000  3.07           C
ANISOU  123  CA BDPR    18      323    447    327    -15    -83      3       C
ATOM    124  C  BDPR    18       4.971   6.360  16.296 1.000  2.93           C
ANISOU  124  C  BDPR    18      383    335    330     43   -125    -18       C
ATOM    125  CB BDPR    18       2.485   5.934  16.078 1.000  3.82           C
ANISOU  125  CB BDPR    18      340    634    390     -2    -34     39       C
ATOM    126  CG BDPR    18       2.054   7.376  15.860 1.000  4.08           C
ANISOU  126  CG BDPR    18      358    680    419     83    -37      0       C
ATOM    127  CD BDPR    18       2.513   7.716  14.459 1.000  3.50           C
ANISOU  127  CD BDPR    18      275    596    380    110    -69    -14       C
ATOM    128 O005CH2O    19       7.135   6.225  10.852 1.000  3.55           O
ANISOU  128 O005CH2O    19      372    425    473     51    -63     41       O
ATOM    129 O007DH2O    20       9.622   5.486  12.091 1.000  3.44           O
ANISOU  129 O007DH2O    20      332    413    483    -22    -49      9       O
ATOM    130 O00CEH2O    21       0.201   8.705  24.732 1.000  3.80           O
ANISOU  130 O00CEH2O    21      453    471    434    108    -37     79       O
ATOM    131 O00HGH2O    22      -0.622   9.310  21.823 1.000  3.46           O
ANISOU  131 O00HGH2O    22      363    483    392      2    -99    -67       O
ATOM    132  O  HH2O    23      -0.138   3.468  16.888 1.000  7.88           O
ANISOU  132  O  HH2O    23      424    654   1737     54   -181   -266       O
ATOM    133 O039IH2O    24       6.241   6.749  19.926 1.000 11.04           O
ANISOU  133 O039IH2O    24      498   2785    663    152   -159   -291       O
END
