# Supplementary material for: Accurate de novo design of membrane-traversing macrocycles
Source: Cell. 2022 Sep 15;185(19):3520–3532.e26. doi: 10.1016/j.cell.2022.07.019 (PMC9490236; doi:10.1016/j.cell.2022.07.019)
Supplement: Data S6. PDB files for experimental structures, related to STAR Methods [file mmc10.zip › Supplemental_Data_file_6_experimental_structures/x_ray_structures/D9.16_xtal.pdb]

CRYST1   12.510   30.550   15.630  90.00 109.92  90.00 P 1 21 1       1
SCALE1      0.079936  0.000000  0.028968       0.000000
SCALE2      0.000000  0.032733  0.000000       0.000000
SCALE3      0.000000  0.000000  0.068051       0.000000
ATOM      1  N  ADPR     1      -5.192  10.579  10.140 1.000  2.63           N
ANISOU    1  N  ADPR     1      282    282    375    -21    -15     14       N
ATOM      2  CA ADPR     1      -5.985  11.709  10.612 1.000  2.80           C
ANISOU    2  CA ADPR     1      308    310    384     63    -39     66       C
ATOM      3  C  ADPR     1      -5.643  12.999   9.841 1.000  2.54           C
ANISOU    3  C  ADPR     1      241    302    362      2     -3     11       C
ATOM      4  O  ADPR     1      -5.708  12.987   8.604 1.000  2.92           O
ANISOU    4  O  ADPR     1      407    293    344    -33    -73     20       O
ATOM      5  CB ADPR     1      -7.415  11.258  10.421 1.000  3.42           C
ANISOU    5  CB ADPR     1      334    339    549    -12      3     86       C
ATOM      6  CG ADPR     1      -7.311   9.769  10.705 1.000  3.59           C
ANISOU    6  CG ADPR     1      284    380    621      3     35    122       C
ATOM      7  CD ADPR     1      -6.022   9.362   9.976 1.000  3.08           C
ANISOU    7  CD ADPR     1      286    307    507    -37    -17     59       C
ATOM      8  N  AALA     2      -5.344  14.117  10.521 1.000  2.65           N
ANISOU    8  N  AALA     2      313    326    310      6     12    -14       N
ATOM      9  CA AALA     2      -5.123  15.353   9.754 1.000  2.86           C
ANISOU    9  CA AALA     2      316    282    423     42    -30    -10       C
ATOM     10  C  AALA     2      -3.674  15.526   9.269 1.000  2.84           C
ANISOU   10  C  AALA     2      343    259    413    -53    -13    -67       C
ATOM     11  O  AALA     2      -3.352  16.565   8.735 1.000  3.58           O
ANISOU   11  O  AALA     2      442    325    512    -24     29    -30       O
ATOM     12  CN AALA     2      -4.977  14.143  11.957 1.000  3.85           C
ANISOU   12  CN AALA     2      621    487    270     66    -69    -47       C
ATOM     13  CB AALA     2      -5.608  16.608  10.468 1.000  3.79           C
ANISOU   13  CB AALA     2      471    331    553     32     71    -55       C
ATOM     14  N  AALA     3      -2.871  14.446   9.342 1.000  2.76           N
ANISOU   14  N  AALA     3      295    337    354     -3     -7    -63       N
ATOM     15  CA AALA     3      -1.615  14.415   8.595 1.000  3.04           C
ANISOU   15  CA AALA     3      289    380    416    -50     38    -90       C
ATOM     16  C  AALA     3      -1.854  14.372   7.080 1.000  3.82           C
ANISOU   16  C  AALA     3      353    605    406     22     41    -64       C
ATOM     17  O  AALA     3      -0.930  14.600   6.323 1.000  6.84           O
ANISOU   17  O  AALA     3      382   1606    455    -77     55    -33       O
ATOM     18  CB AALA     3      -0.765  13.249   9.045 1.000  3.41           C
ANISOU   18  CB AALA     3      312    353    554      3    -28    -38       C
ATOM     19  N  ADVA     4      -3.105  14.061   6.659 1.000  2.92           N
ANISOU   19  N  ADVA     4      341    345    357      7    -14    -47       N
ATOM     20  CA ADVA     4      -3.457  14.068   5.239 1.000  3.05           C
ANISOU   20  CA ADVA     4      394    343    354     54    -32     21       C
ATOM     21  C  ADVA     4      -3.135  12.694   4.662 1.000  2.66           C
ANISOU   21  C  ADVA     4      344    325    281     24    -54     40       C
ATOM     22  O  ADVA     4      -3.756  11.701   5.080 1.000  3.24           O
ANISOU   22  O  ADVA     4      456    348    355    -31     21     11       O
ATOM     23  CB ADVA     4      -4.956  14.382   5.071 1.000  3.41           C
ANISOU   23  CB ADVA     4      406    451    360    123    -13     64       C
ATOM     24  CG1ADVA     4      -5.277  15.799   5.574 1.000  4.21           C
ANISOU   24  CG1ADVA     4      536    437    532    195     -3     49       C
ATOM     25  CG2ADVA     4      -5.358  14.218   3.612 1.000  4.08           C
ANISOU   25  CG2ADVA     4      468    564    426    143   -117     44       C
ATOM     26  N  ALEU     5      -2.189  12.601   3.698 1.000  2.59           N
ANISOU   26  N  ALEU     5      379    267    280     43    -16     11       N
ATOM     27  CA ALEU     5      -1.917  11.291   3.110 1.000  2.65           C
ANISOU   27  CA ALEU     5      388    279    281     30    -64     -5       C
ATOM     28  C  ALEU     5      -0.572  10.702   3.578 1.000  2.63           C
ANISOU   28  C  ALEU     5      404    266    270     27    -80     -1       C
ATOM     29  O  ALEU     5       0.038   9.904   2.888 1.000  4.12           O
ANISOU   29  O  ALEU     5      605    503    363    266   -181   -142       O
ATOM     30  CN ALEU     5      -1.376  13.733   3.213 1.000  3.16           C
ANISOU   30  CN ALEU     5      467    317    345     14     69     35       C
ATOM     31  CB ALEU     5      -1.997  11.307   1.584 1.000  3.02           C
ANISOU   31  CB ALEU     5      438    382    260     52    -37    -13       C
ATOM     32  CG ALEU     5      -3.305  11.821   0.997 1.000  3.11           C
ANISOU   32  CG ALEU     5      474    339    300      0    -84      9       C
ATOM     33  CD1ALEU     5      -4.484  10.969   1.447 1.000  3.96           C
ANISOU   33  CD1ALEU     5      500    422    494    -54   -194     10       C
ATOM     34  CD2ALEU     5      -3.201  11.843  -0.523 1.000  4.15           C
ANISOU   34  CD2ALEU     5      571    610    300     97   -159     14       C
ATOM     35  N  ALEU     6      -0.152  11.101   4.793 1.000  2.70           N
ANISOU   35  N  ALEU     6      359    325    279     48    -50    -21       N
ATOM     36  CA ALEU     6       1.036  10.573   5.447 1.000  2.75           C
ANISOU   36  CA ALEU     6      394    330    258     29    -31      2       C
ATOM     37  C  ALEU     6       0.643   9.939   6.767 1.000  2.36           C
ANISOU   37  C  ALEU     6      315    268    261    -10    -67    -52       C
ATOM     38  O  ALEU     6      -0.210  10.462   7.500 1.000  2.53           O
ANISOU   38  O  ALEU     6      309    288    306     14    -20    -17       O
ATOM     39  CB ALEU     6       2.043  11.704   5.735 1.000  3.37           C
ANISOU   39  CB ALEU     6      462    413    329    -69   -123     40       C
ATOM     40  CG ALEU     6       2.731  12.280   4.493 1.000  4.41           C
ANISOU   40  CG ALEU     6      532    625    419   -195   -131    130       C
ATOM     41  CD1ALEU     6       3.756  11.334   3.956 1.000  5.46           C
ANISOU   41  CD1ALEU     6      456   1088    407    -88      7    106       C
ATOM     42  CD2ALEU     6       3.294  13.684   4.824 1.000  7.83           C
ANISOU   42  CD2ALEU     6     1088    807    901   -489    -14    273       C
ATOM     43  N  ALEU     7       1.303   8.828   7.103 1.000  2.57           N
ANISOU   43  N  ALEU     7      402    303    213     60    -14    -11       N
ATOM     44  CA ALEU     7       1.215   8.328   8.471 1.000  2.43           C
ANISOU   44  CA ALEU     7      333    303    233     29      7      4       C
ATOM     45  C  ALEU     7       1.599   9.457   9.426 1.000  2.37           C
ANISOU   45  C  ALEU     7      215    307    324     18    -55    -15       C
ATOM     46  O  ALEU     7       2.447  10.295   9.129 1.000  3.17           O
ANISOU   46  O  ALEU     7      335    433    364    -57    -38     -5       O
ATOM     47  CB ALEU     7       2.136   7.125   8.659 1.000  2.88           C
ANISOU   47  CB ALEU     7      401    363    265     98      0     18       C
ATOM     48  CG ALEU     7       1.750   5.883   7.865 1.000  3.73           C
ANISOU   48  CG ALEU     7      723    334    277    119     44    -18       C
ATOM     49  CD1ALEU     7       0.343   5.387   8.184 1.000  4.66           C
ANISOU   49  CD1ALEU     7      833    336    497     18   -172    -82       C
ATOM     50  CD2ALEU     7       2.807   4.791   8.099 1.000  5.10           C
ANISOU   50  CD2ALEU     7      872    429    519    258     48    -40       C
ATOM     51  N  APRO     8       0.951   9.521  10.599 1.000  2.24           N
ANISOU   51  N  APRO     8      297    270    233    -37    -50    -16       N
ATOM     52  CA APRO     8       0.097   8.488  11.209 1.000  2.15           C
ANISOU   52  CA APRO     8      292    259    217      9    -35     15       C
ATOM     53  C  APRO     8      -1.391   8.583  10.854 1.000  2.18           C
ANISOU   53  C  APRO     8      348    209    221      2    -27    -24       C
ATOM     54  O  APRO     8      -2.187   7.866  11.462 1.000  2.79           O
ANISOU   54  O  APRO     8      342    377    277    -35    -25     78       O
ATOM     55  CB APRO     8       0.328   8.726  12.718 1.000  2.73           C
ANISOU   55  CB APRO     8      333    410    231    -20    -47     18       C
ATOM     56  CG APRO     8       0.447  10.251  12.786 1.000  3.08           C
ANISOU   56  CG APRO     8      451    399    252    -31    -21   -104       C
ATOM     57  CD APRO     8       1.303  10.582  11.584 1.000  2.97           C
ANISOU   57  CD APRO     8      379    350    334    -81    -42    -94       C
ATOM     58  N  ADLE     9      -1.754   9.398   9.851 1.000  2.29           N
ANISOU   58  N  ADLE     9      243    259    318    -15    -46     50       N
ATOM     59  CA ADLE     9      -3.153   9.463   9.427 1.000  2.32           C
ANISOU   59  CA ADLE     9      274    262    294     13    -53     13       C
ATOM     60  C  ADLE     9      -3.850  10.678  10.020 1.000  2.43           C
ANISOU   60  C  ADLE     9      277    310    280     14    -43     53       C
ATOM     61  O  ADLE     9      -3.249  11.711  10.315 1.000  2.73           O
ANISOU   61  O  ADLE     9      303    282    390    -14    -53      0       O
ATOM     62  CB ADLE     9      -3.261   9.502   7.904 1.000  2.55           C
ANISOU   62  CB ADLE     9      307    305    298    -18    -46     33       C
ATOM     63  CG ADLE     9      -2.740   8.253   7.182 1.000  2.85           C
ANISOU   63  CG ADLE     9      375    301    343      3    -75    -25       C
ATOM     64  CD1ADLE     9      -3.355   6.977   7.754 1.000  3.94           C
ANISOU   64  CD1ADLE     9      609    348    451   -119    -43    -17       C
ATOM     65  CD2ADLE     9      -3.024   8.364   5.694 1.000  4.03           C
ANISOU   65  CD2ADLE     9      642    425    373     98    -34    -42       C
ATOM     66  N  BDPR    10       1.619  19.393   8.771 1.000  2.98           N
ANISOU   66  N  BDPR    10      435    285    343     52   -122     -3       N
ATOM     67  CA BDPR    10       1.672  18.121   8.035 1.000  3.04           C
ANISOU   67  CA BDPR    10      440    300    345      3    -99    -78       C
ATOM     68  C  BDPR    10       1.621  16.933   8.992 1.000  2.78           C
ANISOU   68  C  BDPR    10      343    275    376      8    -96    -70       C
ATOM     69  O  BDPR    10       0.689  16.836   9.785 1.000  3.33           O
ANISOU   69  O  BDPR    10      355    328    507     -6    -13    -67       O
ATOM     70  CB BDPR    10       0.463  18.171   7.102 1.000  4.43           C
ANISOU   70  CB BDPR    10      700    386    496     58   -298   -105       C
ATOM     71  CG BDPR    10       0.333  19.666   6.819 1.000  4.66           C
ANISOU   71  CG BDPR    10      738    490    435    165   -314    -79       C
ATOM     72  CD BDPR    10       0.617  20.317   8.173 1.000  3.60           C
ANISOU   72  CD BDPR    10      555    296    434     54   -201      2       C
ATOM     73  N  BALA    11       2.593  16.007   8.917 1.000  2.92           N
ANISOU   73  N  BALA    11      330    306    406     27    -25      0       N
ATOM     74  CA BALA    11       2.429  14.784   9.699 1.000  2.91           C
ANISOU   74  CA BALA    11      380    272    388     -5    -14    -39       C
ATOM     75  C  BALA    11       3.069  14.838  11.083 1.000  3.17           C
ANISOU   75  C  BALA    11      482    277    374     30     22    -49       C
ATOM     76  O  BALA    11       3.189  13.823  11.720 1.000  4.46           O
ANISOU   76  O  BALA    11      924    285    385     45    -78    -16       O
ATOM     77  CN BALA    11       3.889  16.225   8.192 1.000  3.62           C
ANISOU   77  CN BALA    11      377    351    564      9     27     33       C
ATOM     78  CB BALA    11       2.858  13.532   8.928 1.000  3.30           C
ANISOU   78  CB BALA    11      439    325    414     46    -75    -79       C
ATOM     79  N  BALA    12       3.403  16.057  11.572 1.000  3.19           N
ANISOU   79  N  BALA    12      467    300    375     -7      6    -82       N
ATOM     80  CA BALA    12       3.937  16.131  12.924 1.000  3.52           C
ANISOU   80  CA BALA    12      451    376    430     82    -85   -144       C
ATOM     81  C  BALA    12       2.910  15.842  14.012 1.000  3.38           C
ANISOU   81  C  BALA    12      519    282    405     39    -47    -76       C
ATOM     82  O  BALA    12       3.300  15.421  15.113 1.000  4.47           O
ANISOU   82  O  BALA    12      643    523    431    124   -130     12       O
ATOM     83  CB BALA    12       4.522  17.548  13.187 1.000  4.78           C
ANISOU   83  CB BALA    12      490    640    576   -164     80   -292       C
ATOM     84  N  BDVA    13       1.649  16.128  13.713 1.000  3.37           N
ANISOU   84  N  BDVA    13      459    348    396     89     39    -14       N
ATOM     85  CA BDVA    13       0.582  16.088  14.703 1.000  3.91           C
ANISOU   85  CA BDVA    13      509    334    554     77     66    -49       C
ATOM     86  C  BDVA    13       0.015  17.512  14.830 1.000  3.00           C
ANISOU   86  C  BDVA    13      356    309    409     15      2    -50       C
ATOM     87  O  BDVA    13       0.115  18.292  13.849 1.000  3.42           O
ANISOU   87  O  BDVA    13      515    337    369     46    -14    -21       O
ATOM     88  CB BDVA    13      -0.482  15.079  14.322 1.000  5.13           C
ANISOU   88  CB BDVA    13      554    410    868    -61    183   -119       C
ATOM     89  CG1BDVA    13      -1.091  15.357  12.958 1.000  6.79           C
ANISOU   89  CG1BDVA    13      542    764   1121    -67    -51   -451       C
ATOM     90  CG2BDVA    13       0.105  13.669  14.387 1.000  9.36           C
ANISOU   90  CG2BDVA    13     1039    340   1965   -113    539   -257       C
ATOM     91  N  BLEU    14      -0.571  17.892  15.975 1.000  2.90           N
ANISOU   91  N  BLEU    14      382    290    365      2     -7      6       N
ATOM     92  CA BLEU    14      -0.956  19.334  16.129 1.000  2.95           C
ANISOU   92  CA BLEU    14      391    303    361     13      5    -36       C
ATOM     93  C  BLEU    14       0.295  20.003  16.739 1.000  2.72           C
ANISOU   93  C  BLEU    14      415    276    282     -5      2    -21       C
ATOM     94  O  BLEU    14       0.355  20.331  17.922 1.000  3.61           O
ANISOU   94  O  BLEU    14      423    542    324     13     -5    -68       O
ATOM     95  CN BLEU    14      -0.554  17.091  17.202 1.000  3.91           C
ANISOU   95  CN BLEU    14      564    373    460     62    -30     53       C
ATOM     96  CB BLEU    14      -2.243  19.531  16.930 1.000  3.38           C
ANISOU   96  CB BLEU    14      384    395    428     42     -1    -31       C
ATOM     97  CG BLEU    14      -2.976  20.827  16.575 1.000  5.19           C
ANISOU   97  CG BLEU    14      655    595    603    226    145     65       C
ATOM     98  CD1BLEU    14      -4.249  20.931  17.439 1.000  6.06           C
ANISOU   98  CD1BLEU    14      577    932    657    285    124     -4       C
ATOM     99  CD2BLEU    14      -2.206  22.041  16.643 1.000  6.37           C
ANISOU   99  CD2BLEU    14      827    646    803    212     16    -92       C
ATOM    100  N  BLEU    15       1.311  20.144  15.886 1.000  3.01           N
ANISOU  100  N  BLEU    15      440    354    283    -60     20    -55       N
ATOM    101  CA BLEU    15       2.670  20.319  16.331 1.000  2.71           C
ANISOU  101  CA BLEU    15      422    304    242    -35      2    -15       C
ATOM    102  C  BLEU    15       3.454  20.849  15.129 1.000  2.31           C
ANISOU  102  C  BLEU    15      317    258    250     41    -18     -8       C
ATOM    103  O  BLEU    15       3.283  20.354  14.015 1.000  2.65           O
ANISOU  103  O  BLEU    15      423    288    235    -28    -42    -33       O
ATOM    104  CB BLEU    15       3.235  18.962  16.781 1.000  3.21           C
ANISOU  104  CB BLEU    15      524    297    325    -36      0    -18       C
ATOM    105  CG BLEU    15       4.670  18.972  17.296 1.000  3.43           C
ANISOU  105  CG BLEU    15      446    395    386      7     -3     50       C
ATOM    106  CD1BLEU    15       5.143  17.527  17.538 1.000  4.77           C
ANISOU  106  CD1BLEU    15      647    517    540    124   -115    115       C
ATOM    107  CD2BLEU    15       4.821  19.792  18.581 1.000  4.20           C
ANISOU  107  CD2BLEU    15      591    495    414    -28   -131     -4       C
ATOM    108  N  BLEU    16       4.304  21.862  15.336 1.000  2.47           N
ANISOU  108  N  BLEU    16      363    289    229    -37     20    -18       N
ATOM    109  CA BLEU    16       5.103  22.365  14.222 1.000  2.47           C
ANISOU  109  CA BLEU    16      333    301    250    -47     -8    -23       C
ATOM    110  C  BLEU    16       5.972  21.232  13.693 1.000  2.45           C
ANISOU  110  C  BLEU    16      339    295    241    -29    -23    -31       C
ATOM    111  O  BLEU    16       6.466  20.404  14.439 1.000  2.99           O
ANISOU  111  O  BLEU    16      384    388    295     56    -22     33       O
ATOM    112  CB BLEU    16       5.984  23.540  14.701 1.000  2.74           C
ANISOU  112  CB BLEU    16      359    320    302    -50    -45     -9       C
ATOM    113  CG BLEU    16       5.184  24.775  15.151 1.000  3.30           C
ANISOU  113  CG BLEU    16      522    320    337   -128     46    -65       C
ATOM    114  CD1BLEU    16       4.373  25.365  14.015 1.000  4.39           C
ANISOU  114  CD1BLEU    16      682    340    545     92    -77    -31       C
ATOM    115  CD2BLEU    16       6.166  25.792  15.723 1.000  4.54           C
ANISOU  115  CD2BLEU    16      741    447    433   -226     55   -137       C
ATOM    116  N  BPRO    17       6.186  21.215  12.348 1.000  2.57           N
ANISOU  116  N  BPRO    17      372    275    270     20     -2     14       N
ATOM    117  CA BPRO    17       5.870  22.270  11.374 1.000  2.57           C
ANISOU  117  CA BPRO    17      383    266    269    -24    -19      0       C
ATOM    118  C  BPRO    17       4.515  22.130  10.662 1.000  2.65           C
ANISOU  118  C  BPRO    17      455    258    234      5     26    -23       C
ATOM    119  O  BPRO    17       4.273  22.883   9.712 1.000  3.26           O
ANISOU  119  O  BPRO    17      468    377    321    -36    -48    115       O
ATOM    120  CB BPRO    17       7.028  22.144  10.379 1.000  3.26           C
ANISOU  120  CB BPRO    17      414    445    306     19     33     44       C
ATOM    121  CG BPRO    17       7.263  20.637  10.329 1.000  3.78           C
ANISOU  121  CG BPRO    17      535    460    354     66     71     14       C
ATOM    122  CD BPRO    17       7.152  20.236  11.793 1.000  3.04           C
ANISOU  122  CD BPRO    17      426    302    360    105     47      0       C
ATOM    123  N  BDLE    18       3.655  21.233  11.135 1.000  2.57           N
ANISOU  123  N  BDLE    18      388    263    267    -29    -42     27       N
ATOM    124  CA BDLE    18       2.385  20.959  10.484 1.000  2.91           C
ANISOU  124  CA BDLE    18      441    265    332     -2    -73     47       C
ATOM    125  C  BDLE    18       2.487  19.623   9.774 1.000  2.75           C
ANISOU  125  C  BDLE    18      391    275    318    -11    -60     49       C
ATOM    126  O  BDLE    18       3.301  18.765  10.140 1.000  3.04           O
ANISOU  126  O  BDLE    18      391    277    417      9   -146     18       O
ATOM    127  CB BDLE    18       1.223  20.945  11.483 1.000  3.31           C
ANISOU  127  CB BDLE    18      406    413    363     29    -63     58       C
ATOM    128  CG BDLE    18       0.906  22.260  12.158 1.000 13.13           C
ANISOU  128  CG BDLE    18     2489    538   1663    532   1543    285       C
ATOM    129  CD1BDLE    18      -0.350  22.123  12.966 1.000 13.06           C
ANISOU  129  CD1BDLE    18     2088    593   1986    580   1447    393       C
ATOM    130  CD2BDLE    18       1.247  23.509  11.687 1.000 18.73           C
ANISOU  130  CD2BDLE    18     1285    912   4496   -431   1666  -1476       C
ATOM    131  O  CHOH    19      -6.138  11.049   6.557 1.000  3.48           O
ANISOU  131  O  CHOH    19      391    391    461    -51    -66     -7       O
ATOM    132  O  CHOH    20      -1.665  18.441   9.992 1.000  4.35           O
ANISOU  132  O  CHOH    20      498    426    629     20    -81   -123       O
ATOM    133  O  CHOH    21      -7.214   8.381   6.663 1.000  5.31           O
ANISOU  133  O  CHOH    21      796    401    701    -28   -295    -11       O
ATOM    134  O  CHOH    22      -2.352  18.908  12.604 1.000  9.76           O
ANISOU  134  O  CHOH    22      915   1922    650    852   -235   -273       O
ATOM    135  O  CHOH    23       8.090  18.095  14.311 1.000 11.67           O
ANISOU  135  O  CHOH    23     1621   1773    774   1188   -347    -60       O
ATOM    136  O  CHOH    24       6.447  15.239  14.918 0.500  6.49           O
ANISOU  136  O  CHOH    24     1052    733    535    112     40     -8       O
END
