# Supplementary material for: Accurate de novo design of membrane-traversing macrocycles
Source: Cell. 2022 Sep 15;185(19):3520–3532.e26. doi: 10.1016/j.cell.2022.07.019 (PMC9490236; doi:10.1016/j.cell.2022.07.019)
Supplement: Data S6. PDB files for experimental structures, related to STAR Methods [file mmc10.zip › Supplemental_Data_file_6_experimental_structures/x_ray_structures/D9.8_xtal.pdb]

CRYST1   34.330   13.660   54.610  90.00  94.25  90.00                1
SCALE1      0.029129  0.000000  0.002165       0.000000
SCALE2      0.000000  0.073206  0.000000       0.000000
SCALE3      0.000000  0.000000  0.018362       0.000000
ATOM      1  N  APRO     1      23.277   4.278  37.085 1.000  2.11           N
ANISOU    1  N  APRO     1      230    327    196     46    -21    -41       N
ATOM      2  CA APRO     1      23.349   4.293  38.555 1.000  2.37           C
ANISOU    2  CA APRO     1      309    344    196     64      0    -51       C
ATOM      3  C  APRO     1      24.331   5.391  38.977 1.000  2.51           C
ANISOU    3  C  APRO     1      188    478    230     84    -32    -90       C
ATOM      4  O  APRO     1      25.364   5.541  38.321 1.000  4.49           O
ANISOU    4  O  APRO     1      224    943    438    -74     62   -377       O
ATOM      5  CB APRO     1      23.851   2.885  38.896 1.000  4.76           C
ANISOU    5  CB APRO     1      952    437    311    264   -133    -51       C
ATOM      6  CG APRO     1      23.428   2.044  37.703 1.000  4.89           C
ANISOU    6  CG APRO     1     1028    363    357    198   -100    -36       C
ATOM      7  CD APRO     1      23.674   2.977  36.532 1.000  3.33           C
ANISOU    7  CD APRO     1      505    393    293    104    -31   -136       C
ATOM      8  N  ADLE     2      24.024   6.165  40.043 1.000  2.07           N
ANISOU    8  N  ADLE     2      199    327    212     49    -24    -32       N
ATOM      9  CA ADLE     2      24.843   7.358  40.281 1.000  2.20           C
ANISOU    9  CA ADLE     2      156    348    280     33    -25    -20       C
ATOM     10  C  ADLE     2      24.066   8.624  39.899 1.000  2.69           C
ANISOU   10  C  ADLE     2      232    355    373     28    -95    -41       C
ATOM     11  O  ADLE     2      24.186   9.666  40.536 1.000  5.33           O
ANISOU   11  O  ADLE     2      694    367    843    144   -518   -200       O
ATOM     12  CN ADLE     2      22.835   5.992  40.863 1.000  2.48           C
ANISOU   12  CN ADLE     2      248    378    261    -12     13    -44       C
ATOM     13  CB ADLE     2      25.387   7.456  41.714 1.000  2.40           C
ANISOU   13  CB ADLE     2      222    366    271     33    -47    -67       C
ATOM     14  CG ADLE     2      26.122   6.204  42.195 1.000  2.45           C
ANISOU   14  CG ADLE     2      251    369    256     -1    -62    -33       C
ATOM     15  CD1ADLE     2      26.522   6.359  43.666 1.000  3.28           C
ANISOU   15  CD1ADLE     2      336    573    264    -19    -65     31       C
ATOM     16  CD2ADLE     2      27.349   5.890  41.361 1.000  4.01           C
ANISOU   16  CD2ADLE     2      422    723    287    308     -3     43       C
ATOM     17  N  AVAL     3      23.287   8.509  38.820 1.000  2.34           N
ANISOU   17  N  AVAL     3      217    312    306     43    -46    -19       N
ATOM     18  CA AVAL     3      22.437   9.597  38.343 1.000  2.43           C
ANISOU   18  CA AVAL     3      222    319    328     12    -71     -2       C
ATOM     19  C  AVAL     3      20.989   9.309  38.765 1.000  2.31           C
ANISOU   19  C  AVAL     3      243    320    261     51    -58     27       C
ATOM     20  O  AVAL     3      20.437   9.992  39.622 1.000  3.02           O
ANISOU   20  O  AVAL     3      361    369    348     43     36    -50       O
ATOM     21  CB AVAL     3      22.607   9.835  36.832 1.000  2.81           C
ANISOU   21  CB AVAL     3      255    386    362      2      8     80       C
ATOM     22  CG1AVAL     3      21.705  10.994  36.406 1.000  3.68           C
ANISOU   22  CG1AVAL     3      479    425    410     50    -93     75       C
ATOM     23  CG2AVAL     3      24.072  10.120  36.507 1.000  4.72           C
ANISOU   23  CG2AVAL     3      349    799    538   -100     45    233       C
ATOM     24  N  ADLE     4      20.391   8.266  38.183 1.000  2.29           N
ANISOU   24  N  ADLE     4      186    352    281     29     -2    -29       N
ATOM     25  CA ADLE     4      19.047   7.885  38.547 1.000  2.34           C
ANISOU   25  CA ADLE     4      174    412    250     31    -25     10       C
ATOM     26  C  ADLE     4      18.040   8.866  37.949 1.000  2.30           C
ANISOU   26  C  ADLE     4      190    368    263     19    -23    -42       C
ATOM     27  O  ADLE     4      18.254   9.397  36.862 1.000  2.66           O
ANISOU   27  O  ADLE     4      258    437    257     44     23     49       O
ATOM     28  CB ADLE     4      18.738   6.479  38.001 1.000  2.71           C
ANISOU   28  CB ADLE     4      220    375    375      1    -34     54       C
ATOM     29  CG ADLE     4      19.517   5.360  38.712 1.000  3.28           C
ANISOU   29  CG ADLE     4      244    435    493     52     46    116       C
ATOM     30  CD1ADLE     4      19.547   4.113  37.856 1.000  5.03           C
ANISOU   30  CD1ADLE     4      352    336   1109    -34   -185     76       C
ATOM     31  CD2ADLE     4      18.943   5.086  40.102 1.000  6.98           C
ANISOU   31  CD2ADLE     4      740    960    793    443    369    566       C
ATOM     32  N  ADLE     5      16.884   9.102  38.626 1.000  2.37           N
ANISOU   32  N  ADLE     5      201    413    234     49     -9     29       N
ATOM     33  CA ADLE     5      15.916   9.963  37.907 1.000  2.22           C
ANISOU   33  CA ADLE     5      211    370    212     71    -18    -22       C
ATOM     34  C  ADLE     5      15.378   9.131  36.732 1.000  2.29           C
ANISOU   34  C  ADLE     5      202    345    273     92    -40    -57       C
ATOM     35  O  ADLE     5      14.906   8.020  36.982 1.000  3.34           O
ANISOU   35  O  ADLE     5      371    374    448     -7    -69    -41       O
ATOM     36  CN ADLE     5      16.453   8.337  39.798 1.000  4.13           C
ANISOU   36  CN ADLE     5      397    737    341    241    136    202       C
ATOM     37  CB ADLE     5      14.747  10.410  38.800 1.000  2.54           C
ANISOU   37  CB ADLE     5      209    439    258     70     -4    -36       C
ATOM     38  CG ADLE     5      13.850  11.470  38.147 1.000  2.54           C
ANISOU   38  CG ADLE     5      261    397    248     65    -14    -58       C
ATOM     39  CD1ADLE     5      12.591  11.640  38.992 1.000  3.52           C
ANISOU   39  CD1ADLE     5      328    626    306    221     47     20       C
ATOM     40  CD2ADLE     5      14.561  12.815  38.005 1.000  3.69           C
ANISOU   40  CD2ADLE     5      426    363    527     64     -8    -84       C
ATOM     41  N  APHE     6      15.447   9.613  35.478 1.000  2.66           N
ANISOU   41  N  APHE     6      245    463    243    114    -49    -85       N
ATOM     42  CA APHE     6      14.879   8.815  34.389 1.000  3.39           C
ANISOU   42  CA APHE     6      302    610    300    177   -105   -200       C
ATOM     43  C  APHE     6      15.940   8.416  33.344 1.000  3.91           C
ANISOU   43  C  APHE     6      391    701    306    241    -42   -144       C
ATOM     44  O  APHE     6      15.628   8.268  32.185 1.000  5.71           O
ANISOU   44  O  APHE     6      608   1095    339    390   -110   -301       O
ATOM     45  CN APHE     6      15.976  10.914  35.130 1.000  3.35           C
ANISOU   45  CN APHE     6      421    507    269    120     19     65       C
ATOM     46  CB APHE     6      13.722   9.527  33.665 1.000  4.72           C
ANISOU   46  CB APHE     6      404    899    382    349   -195   -280       C
ATOM     47  CG APHE     6      12.634   9.997  34.621 1.000  4.25           C
ANISOU   47  CG APHE     6      311    778    430    256   -193   -268       C
ATOM     48  CD1APHE     6      12.234  11.301  34.570 1.000  4.73           C
ANISOU   48  CD1APHE     6      427    772    490    239   -154   -222       C
ATOM     49  CD2APHE     6      12.011   9.132  35.499 1.000  4.80           C
ANISOU   49  CD2APHE     6      340    683    694    203   -211   -361       C
ATOM     50  CE1APHE     6      11.178  11.759  35.374 1.000  5.28           C
ANISOU   50  CE1APHE     6      442    766    681    311   -176   -387       C
ATOM     51  CE2APHE     6      10.973   9.583  36.310 1.000  4.92           C
ANISOU   51  CE2APHE     6      267    694    794     88   -120   -312       C
ATOM     52  CZ APHE     6      10.550  10.900  36.241 1.000  4.92           C
ANISOU   52  CZ APHE     6      307    739    713    182   -136   -422       C
ATOM     53  N  AVAL     7      17.203   8.248  33.788 1.000  3.50           N
ANISOU   53  N  AVAL     7      340    603    308    227      5     16       N
ATOM     54  CA AVAL     7      18.198   7.745  32.824 1.000  3.74           C
ANISOU   54  CA AVAL     7      350    585    402    170     33     32       C
ATOM     55  C  AVAL     7      18.871   6.516  33.413 1.000  3.23           C
ANISOU   55  C  AVAL     7      250    591    315    162     52     76       C
ATOM     56  O  AVAL     7      18.984   6.355  34.637 1.000  3.28           O
ANISOU   56  O  AVAL     7      380    546    247    184     39    -10       O
ATOM     57  CB AVAL     7      19.223   8.834  32.462 1.000  4.23           C
ANISOU   57  CB AVAL     7      428    564    521     71     73    -29       C
ATOM     58  CG1AVAL     7      19.964   9.316  33.636 1.000  4.88           C
ANISOU   58  CG1AVAL     7      586    529    629    -43    140    -43       C
ATOM     59  CG2AVAL     7      18.544   9.952  31.693 1.000  5.95           C
ANISOU   59  CG2AVAL     7      625    712    790    122    129    192       C
ATOM     60  N  APRO     8      19.371   5.669  32.521 1.000  2.83           N
ANISOU   60  N  APRO     8      229    565    217     91    -31     -8       N
ATOM     61  CA APRO     8      19.776   4.322  32.943 1.000  2.59           C
ANISOU   61  CA APRO     8      228    457    240    -20    -13    -30       C
ATOM     62  C  APRO     8      21.257   4.300  33.366 1.000  2.22           C
ANISOU   62  C  APRO     8      242    333    219     25    -20    -27       C
ATOM     63  O  APRO     8      22.100   3.607  32.783 1.000  2.65           O
ANISOU   63  O  APRO     8      275    352    319     49     -8    -73       O
ATOM     64  CB APRO     8      19.504   3.461  31.713 1.000  3.51           C
ANISOU   64  CB APRO     8      257    627    370    -47    -59   -125       C
ATOM     65  CG APRO     8      19.724   4.413  30.556 1.000  3.79           C
ANISOU   65  CG APRO     8      277    831    246     16    -25    -94       C
ATOM     66  CD APRO     8      19.124   5.710  31.047 1.000  3.47           C
ANISOU   66  CD APRO     8      261    774    206    105    -14     25       C
ATOM     67  N  AVAL     9      21.538   5.089  34.424 1.000  2.11           N
ANISOU   67  N  AVAL     9      169    345    240     34    -25    -53       N
ATOM     68  CA AVAL     9      22.906   5.325  34.880 1.000  2.23           C
ANISOU   68  CA AVAL     9      168    394    235     -4    -35    -37       C
ATOM     69  C  AVAL     9      22.866   5.359  36.414 1.000  2.14           C
ANISOU   69  C  AVAL     9      178    386    201      3     -8    -23       C
ATOM     70  O  AVAL     9      22.473   6.372  37.007 1.000  2.37           O
ANISOU   70  O  AVAL     9      238    340    269     48    -21    -22       O
ATOM     71  CB AVAL     9      23.479   6.653  34.328 1.000  3.43           C
ANISOU   71  CB AVAL     9      478    487    260   -202    -28     17       C
ATOM     72  CG1AVAL     9      24.931   6.817  34.800 1.000  4.91           C
ANISOU   72  CG1AVAL     9      463    890    403   -333     28    -26       C
ATOM     73  CG2AVAL     9      23.375   6.739  32.794 1.000  5.05           C
ANISOU   73  CG2AVAL     9      794    724    287   -370    -15     45       C
ATOM     74  N  BPRO    10       8.216   9.059  29.131 1.000  2.22           N
ANISOU   74  N  BPRO    10      181    349    263     21      0      0       N
ATOM     75  CA BPRO    10       6.904   9.110  29.793 1.000  2.17           C
ANISOU   75  CA BPRO    10      199    341    236     30     -8     -3       C
ATOM     76  C  BPRO    10       5.998   8.079  29.119 1.000  2.28           C
ANISOU   76  C  BPRO    10      210    348    255     38    -18     -9       C
ATOM     77  O  BPRO    10       5.987   7.999  27.896 1.000  2.75           O
ANISOU   77  O  BPRO    10      289    433    261    -21    -32     23       O
ATOM     78  CB BPRO    10       6.453  10.569  29.559 1.000  2.49           C
ANISOU   78  CB BPRO    10      262    340    287     40    -30     -2       C
ATOM     79  CG BPRO    10       7.781  11.321  29.467 1.000  2.61           C
ANISOU   79  CG BPRO    10      291    338    302     45    -60    -13       C
ATOM     80  CD BPRO    10       8.677  10.381  28.684 1.000  2.63           C
ANISOU   80  CD BPRO    10      266    369    302     -2     -8      6       C
ATOM     81  N  BDLE    11       5.254   7.270  29.916 1.000  2.42           N
ANISOU   81  N  BDLE    11      245    356    264     25     37    -16       N
ATOM     82  CA BDLE    11       4.559   6.130  29.304 1.000  2.84           C
ANISOU   82  CA BDLE    11      233    394    389    -11     23    -32       C
ATOM     83  C  BDLE    11       5.091   4.804  29.897 1.000  3.16           C
ANISOU   83  C  BDLE    11      289    365    474     20    -31    -46       C
ATOM     84  O  BDLE    11       4.347   3.878  30.144 1.000  5.06           O
ANISOU   84  O  BDLE    11      325    421   1063    -71    -60    170       O
ATOM     85  CN BDLE    11       5.229   7.365  31.379 1.000  2.89           C
ANISOU   85  CN BDLE    11      355    410    268    -26     65    -34       C
ATOM     86  CB BDLE    11       3.043   6.246  29.408 1.000  3.28           C
ANISOU   86  CB BDLE    11      229    470    475     -9     36    -10       C
ATOM     87  CG BDLE    11       2.472   7.454  28.631 1.000  4.01           C
ANISOU   87  CG BDLE    11      257    452    725      4    -56      1       C
ATOM     88  CD1BDLE    11       2.581   7.261  27.134 1.000  4.55           C
ANISOU   88  CD1BDLE    11      339    593    693     -7    -89    139       C
ATOM     89  CD2BDLE    11       1.027   7.707  29.035 1.000  5.11           C
ANISOU   89  CD2BDLE    11      301    631    895     93    -38   -109       C
ATOM     90  N  BVAL    12       6.431   4.766  30.044 1.000  2.89           N
ANISOU   90  N  BVAL    12      280    362    391     11    -61    -69       N
ATOM     91  CA BVAL    12       7.148   3.650  30.648 1.000  3.83           C
ANISOU   91  CA BVAL    12      429    323    618     35   -210    -65       C
ATOM     92  C  BVAL    12       7.649   4.034  32.059 1.000  3.14           C
ANISOU   92  C  BVAL    12      314    339    468     14    -21     20       C
ATOM     93  O  BVAL    12       7.314   3.405  33.046 1.000  4.86           O
ANISOU   93  O  BVAL    12      770    477    489   -153    136     67       O
ATOM     94  CB BVAL    12       8.399   3.254  29.675 1.000  5.08           C
ANISOU   94  CB BVAL    12      815    489    510    121   -172   -126       C
ATOM     95  CG1BVAL    12       9.125   2.117  30.382 1.000  5.45           C
ANISOU   95  CG1BVAL    12      597    653    697    203    -18   -152       C
ATOM     96  CG2BVAL    12       7.894   2.818  28.326 1.000  6.20           C
ANISOU   96  CG2BVAL    12      895    802    520    207    -94   -199       C
ATOM     97  N  BDLE    13       8.476   5.089  32.123 1.000  2.64           N
ANISOU   97  N  BDLE    13      267    414    263      6    -46     28       N
ATOM     98  CA BDLE    13       9.051   5.537  33.380 1.000  2.39           C
ANISOU   98  CA BDLE    13      209    398    247     40    -11    -13       C
ATOM     99  C  BDLE    13      10.088   4.536  33.899 1.000  2.48           C
ANISOU   99  C  BDLE    13      240    416    229     10    -29     -7       C
ATOM    100  O  BDLE    13      10.749   3.864  33.135 1.000  3.30           O
ANISOU  100  O  BDLE    13      381    530    267    157    -28    -62       O
ATOM    101  CB BDLE    13       9.785   6.880  33.158 1.000  2.50           C
ANISOU  101  CB BDLE    13      261    379    255     74    -33    -19       C
ATOM    102  CG BDLE    13       8.873   8.031  32.748 1.000  2.76           C
ANISOU  102  CG BDLE    13      353    400    232    101    -81    -76       C
ATOM    103  CD1BDLE    13       7.843   8.362  33.827 1.000  4.41           C
ANISOU  103  CD1BDLE    13      529    721    327    338      5   -121       C
ATOM    104  CD2BDLE    13       9.718   9.274  32.422 1.000  3.73           C
ANISOU  104  CD2BDLE    13      544    392    399     52   -197    -14       C
ATOM    105  N  BDLE    14      10.325   4.524  35.251 1.000  2.35           N
ANISOU  105  N  BDLE    14      229    378    232     33    -33     12       N
ATOM    106  CA BDLE    14      11.543   3.788  35.621 1.000  2.22           C
ANISOU  106  CA BDLE    14      213    328    252     12    -10     25       C
ATOM    107  C  BDLE    14      12.752   4.597  35.160 1.000  2.48           C
ANISOU  107  C  BDLE    14      214    407    265     23     -6     48       C
ATOM    108  O  BDLE    14      12.751   5.821  35.313 1.000  3.92           O
ANISOU  108  O  BDLE    14      265    372    762    -30     68     99       O
ATOM    109  CN BDLE    14       9.782   5.500  36.177 1.000  2.48           C
ANISOU  109  CN BDLE    14      251    374    263     11    -17      6       C
ATOM    110  CB BDLE    14      11.723   3.506  37.111 1.000  2.34           C
ANISOU  110  CB BDLE    14      217    375    245    -44    -51     25       C
ATOM    111  CG BDLE    14      10.680   2.578  37.758 1.000  2.53           C
ANISOU  111  CG BDLE    14      241    384    277    -61    -23     44       C
ATOM    112  CD1BDLE    14      10.598   1.238  37.033 1.000  3.41           C
ANISOU  112  CD1BDLE    14      422    388    409    -98    -52     35       C
ATOM    113  CD2BDLE    14      11.044   2.399  39.226 1.000  3.89           C
ANISOU  113  CD2BDLE    14      422    660    309   -178    -26    100       C
ATOM    114  N  BPHE    15      13.822   3.944  34.660 1.000  2.89           N
ANISOU  114  N  BPHE    15      217    508    305     53      8     17       N
ATOM    115  CA BPHE    15      15.064   4.676  34.486 1.000  3.25           C
ANISOU  115  CA BPHE    15      221    652    288     34     -5    149       C
ATOM    116  C  BPHE    15      15.409   4.888  33.005 1.000  3.85           C
ANISOU  116  C  BPHE    15      239    804    333     87     39    200       C
ATOM    117  O  BPHE    15      16.557   4.808  32.603 1.000  5.22           O
ANISOU  117  O  BPHE    15      256   1193    417    152     54    296       O
ATOM    118  CN BPHE    15      13.808   2.542  34.276 1.000  3.91           C
ANISOU  118  CN BPHE    15      343    528    525    106     32   -135       C
ATOM    119  CB BPHE    15      16.229   4.036  35.250 1.000  3.68           C
ANISOU  119  CB BPHE    15      205    775    336     55    -35    182       C
ATOM    120  CG BPHE    15      15.885   3.808  36.703 1.000  2.72           C
ANISOU  120  CG BPHE    15      215    426    331    -42    -59    114       C
ATOM    121  CD1BPHE    15      16.118   2.564  37.293 1.000  3.58           C
ANISOU  121  CD1BPHE    15      381    428    470     23    -79     88       C
ATOM    122  CD2BPHE    15      15.357   4.818  37.494 1.000  3.37           C
ANISOU  122  CD2BPHE    15      365    383    456    -15   -124     57       C
ATOM    123  CE1BPHE    15      15.851   2.364  38.636 1.000  4.27           C
ANISOU  123  CE1BPHE    15      491    537    497    -54   -137    273       C
ATOM    124  CE2BPHE    15      15.075   4.609  38.833 1.000  4.27           C
ANISOU  124  CE2BPHE    15      511    626    390     53   -138    -67       C
ATOM    125  CZ BPHE    15      15.335   3.361  39.402 1.000  4.46           C
ANISOU  125  CZ BPHE    15      393    863    337    -50    -96    175       C
ATOM    126  N  BVAL    16      14.356   5.197  32.226 1.000  4.31           N
ANISOU  126  N  BVAL    16      260    994    287    156     49    232       N
ATOM    127  CA BVAL    16      14.527   5.670  30.857 1.000  3.72           C
ANISOU  127  CA BVAL    16      263    804    262    141     44    144       C
ATOM    128  C  BVAL    16      13.664   6.891  30.671 1.000  3.18           C
ANISOU  128  C  BVAL    16      247    702    187     87    -32      8       C
ATOM    129  O  BVAL    16      12.607   7.035  31.295 1.000  3.67           O
ANISOU  129  O  BVAL    16      223    854    235    118     22     79       O
ATOM    130  CB BVAL    16      14.186   4.596  29.807 1.000  4.51           C
ANISOU  130  CB BVAL    16      540    715    358    162     23    119       C
ATOM    131  CG1BVAL    16      12.752   4.050  29.995 1.000  5.56           C
ANISOU  131  CG1BVAL    16      641    763    583     -3    -49     85       C
ATOM    132  CG2BVAL    16      15.248   3.510  29.765 1.000  6.36           C
ANISOU  132  CG2BVAL    16      828    833    610    334      1     70       C
ATOM    133  N  BPRO    17      14.053   7.792  29.740 1.000  2.74           N
ANISOU  133  N  BPRO    17      213    546    221     33     31    -28       N
ATOM    134  CA BPRO    17      13.395   9.106  29.657 1.000  3.10           C
ANISOU  134  CA BPRO    17      276    528    303     22     10    -79       C
ATOM    135  C  BPRO    17      12.213   9.037  28.662 1.000  2.84           C
ANISOU  135  C  BPRO    17      232    454    329     36     26    -17       C
ATOM    136  O  BPRO    17      12.172   9.718  27.648 1.000  3.77           O
ANISOU  136  O  BPRO    17      343    548    457      0     11    146       O
ATOM    137  CB BPRO    17      14.501  10.040  29.191 1.000  4.17           C
ANISOU  137  CB BPRO    17      323    608    560    -89      5   -149       C
ATOM    138  CG BPRO    17      15.360   9.115  28.327 1.000  3.82           C
ANISOU  138  CG BPRO    17      235    688    442    -27     43    -28       C
ATOM    139  CD BPRO    17      15.390   7.818  29.095 1.000  3.40           C
ANISOU  139  CD BPRO    17      234    717    264     17     46    -64       C
ATOM    140  N  BVAL    18      11.252   8.169  29.026 1.000  2.64           N
ANISOU  140  N  BVAL    18      202    508    234     26    -30     42       N
ATOM    141  CA BVAL    18      10.116   7.860  28.158 1.000  2.48           C
ANISOU  141  CA BVAL    18      202    445    239     43    -17     36       C
ATOM    142  C  BVAL    18       8.850   7.888  29.016 1.000  2.25           C
ANISOU  142  C  BVAL    18      197    388    220     56    -31    -11       C
ATOM    143  O  BVAL    18       8.432   6.864  29.563 1.000  2.30           O
ANISOU  143  O  BVAL    18      250    346    225     29     25     18       O
ATOM    144  CB BVAL    18      10.258   6.506  27.453 1.000  2.94           C
ANISOU  144  CB BVAL    18      268    495    288     62     41    -34       C
ATOM    145  CG1BVAL    18      11.613   6.388  26.756 1.000  3.80           C
ANISOU  145  CG1BVAL    18      323    694    339    120     73    -42       C
ATOM    146  CG2BVAL    18       9.103   6.324  26.456 1.000  3.73           C
ANISOU  146  CG2BVAL    18      338    649    345    -37     60   -157       C
ATOM    147  O  CHOH    19      15.731   6.998  43.639 0.500  4.02           O
ANISOU  147  O  CHOH    19      373    523    542     30    139    -52       O
ATOM    148  O  CHOH    20      18.519   9.914  41.635 0.500  3.91           O
ANISOU  148  O  CHOH    20      361    525    512    -24     23    -70       O
ATOM    149  O  CHOH    21      18.314   7.346  42.680 0.500  4.85           O
ANISOU  149  O  CHOH    21      556    602    574    135     88    103       O
ATOM    150  O  CHOH    22      20.580   5.644  42.884 0.500  5.28           O
ANISOU  150  O  CHOH    22      474    856    558     24     37    -64       O
END
