# Supplementary material for: Accurate de novo design of membrane-traversing macrocycles
Source: Cell. 2022 Sep 15;185(19):3520–3532.e26. doi: 10.1016/j.cell.2022.07.019 (PMC9490236; doi:10.1016/j.cell.2022.07.019)
Supplement: Data S6. PDB files for experimental structures, related to STAR Methods [file mmc10.zip › Supplemental_Data_file_6_experimental_structures/x_ray_structures/D9.1_xtal.pdb]

CRYST1   11.490   11.790   22.190  82.14  86.14  66.79 P -1           1
SCALE1      0.087032 -0.037320 -0.001396       0.000000
SCALE2      0.000000  0.092287 -0.011174       0.000000
SCALE3      0.000000  0.000000  0.045498       0.000000
ATOM      1  N   DPR     1      13.829   8.990  13.924 1.000  2.50           N
ANISOU    1  N   DPR     1      277    341    273     -2     95     20       N
ATOM      2  CA  DPR     1      13.901   9.909  15.070 1.000  2.45           C
ANISOU    2  CA  DPR     1      299    277    300    -37     70      0       C
ATOM      3  CB  DPR     1      15.405  10.217  15.166 1.000  3.09           C
ANISOU    3  CB  DPR     1      315    408    382    -70    103      2       C
ATOM      4  CG  DPR     1      15.902  10.037  13.733 1.000  3.24           C
ANISOU    4  CG  DPR     1      331    432    395    -22    131     38       C
ATOM      5  CD  DPR     1      15.123   8.821  13.248 1.000  2.71           C
ANISOU    5  CD  DPR     1      277    377    315     -5    115     39       C
ATOM      6  C   DPR     1      13.371   9.179  16.307 1.000  2.38           C
ANISOU    6  C   DPR     1      269    303    279    -47     43    -25       C
ATOM      7  O   DPR     1      13.740   8.020  16.522 1.000  2.88           O
ANISOU    7  O   DPR     1      342    341    345     44     50     63       O
ATOM      8  N   PRO     2      12.496   9.811  17.090 1.000  2.61           N
ANISOU    8  N   PRO     2      317    290    326    -61    109    -50       N
ATOM      9  CA  PRO     2      11.882   9.154  18.255 1.000  3.16           C
ANISOU    9  CA  PRO     2      408    449    272   -125    126    -66       C
ATOM     10  CB  PRO     2      11.832  10.291  19.263 1.000  5.36           C
ANISOU   10  CB  PRO     2      686    746    481   -394    325   -327       C
ATOM     11  CG  PRO     2      11.406  11.450  18.391 1.000  5.80           C
ANISOU   11  CG  PRO     2      641    466    966   -283    500   -432       C
ATOM     12  CD  PRO     2      12.166  11.247  17.069 1.000  3.95           C
ANISOU   12  CD  PRO     2      452    269    691    -79    271   -120       C
ATOM     13  C   PRO     2      10.447   8.691  17.951 1.000  2.58           C
ANISOU   13  C   PRO     2      350    243    327    -36    123    -58       C
ATOM     14  O   PRO     2       9.741   8.289  18.879 1.000  3.33           O
ANISOU   14  O   PRO     2      451    405    335   -136    175    -54       O
ATOM     15  N   AIB     3      10.005   8.786  16.693 1.000  2.34           N
ANISOU   15  N   AIB     3      260    237    341     -8     86     18       N
ATOM     16  CA  AIB     3       8.595   8.579  16.350 1.000  2.82           C
ANISOU   16  CA  AIB     3      251    261    494     39     29     59       C
ATOM     17  CB1 AIB     3       7.731   9.671  16.995 1.000  4.80           C
ANISOU   17  CB1 AIB     3      341    272   1102     81    157      6       C
ATOM     18  CB2 AIB     3       8.472   8.627  14.829 1.000  4.10           C
ANISOU   18  CB2 AIB     3      369    544    553     -9    -85    259       C
ATOM     19  C   AIB     3       8.107   7.185  16.780 1.000  2.45           C
ANISOU   19  C   AIB     3      245    278    354     28     30     18       C
ATOM     20  O   AIB     3       6.926   6.986  17.053 1.000  3.59           O
ANISOU   20  O   AIB     3      222    331    728     23     92      7       O
ATOM     21  N   LEU     4       9.009   6.196  16.736 1.000  1.98           N
ANISOU   21  N   LEU     4      212    228    269      5     26     26       N
ATOM     22  CA  LEU     4       8.624   4.816  16.990 1.000  2.06           C
ANISOU   22  CA  LEU     4      247    238    251      6     -3      8       C
ATOM     23  CB  LEU     4       9.438   3.844  16.124 1.000  2.17           C
ANISOU   23  CB  LEU     4      267    245    264     22     -4      7       C
ATOM     24  CG  LEU     4       9.327   4.064  14.620 1.000  2.67           C
ANISOU   24  CG  LEU     4      376    314    264     48     36     23       C
ATOM     25  CD1 LEU     4       7.899   3.959  14.131 1.000  4.52           C
ANISOU   25  CD1 LEU     4      445    903    268    144    -82    -15       C
ATOM     26  CD2 LEU     4      10.224   3.054  13.904 1.000  3.60           C
ANISOU   26  CD2 LEU     4      497    451    339     77     90    -47       C
ATOM     27  C   LEU     4       8.756   4.392  18.457 1.000  2.09           C
ANISOU   27  C   LEU     4      230    251    267      3     19     18       C
ATOM     28  O   LEU     4       8.554   3.197  18.731 1.000  2.44           O
ANISOU   28  O   LEU     4      344    239    290    -75    -33     17       O
ATOM     29  N   AIB     5       9.088   5.325  19.357 1.000  2.10           N
ANISOU   29  N   AIB     5      296    223    231     13     38     20       N
ATOM     30  CA  AIB     5       9.361   5.103  20.800 1.000  2.25           C
ANISOU   30  CA  AIB     5      316    269    219      6     34     -6       C
ATOM     31  CB1 AIB     5       8.269   4.254  21.469 1.000  2.78           C
ANISOU   31  CB1 AIB     5      365    348    278     21    100     34       C
ATOM     32  CB2 AIB     5       9.404   6.475  21.454 1.000  2.87           C
ANISOU   32  CB2 AIB     5      464    296    266     24     59    -36       C
ATOM     33  C   AIB     5      10.744   4.423  20.918 1.000  2.27           C
ANISOU   33  C   AIB     5      324    283    203     -5     18     23       C
ATOM     34  O   AIB     5      11.688   4.966  21.488 1.000  3.22           O
ANISOU   34  O   AIB     5      403    360    388      2   -122    -56       O
ATOM     35  N   VAL     6      10.853   3.214  20.362 1.000  2.17           N
ANISOU   35  N   VAL     6      259    278    239      1      8     -6       N
ATOM     36  CA  VAL     6      12.160   2.640  20.106 1.000  2.24           C
ANISOU   36  CA  VAL     6      278    306    216     40     11     24       C
ATOM     37  CB  VAL     6      12.049   1.156  19.712 1.000  2.64           C
ANISOU   37  CB  VAL     6      346    295    304     44     25     11       C
ATOM     38  CG1 VAL     6      11.305   0.366  20.791 1.000  3.07           C
ANISOU   38  CG1 VAL     6      384    315    397     14     17     68       C
ATOM     39  CG2 VAL     6      11.422   0.961  18.335 1.000  3.41           C
ANISOU   39  CG2 VAL     6      550    342    328     -5     11    -55       C
ATOM     40  C   VAL     6      12.857   3.481  19.019 1.000  2.20           C
ANISOU   40  C   VAL     6      297    290    201     27      0     -6       C
ATOM     41  O   VAL     6      12.192   4.196  18.268 1.000  2.60           O
ANISOU   41  O   VAL     6      291    369    270     18    -24     87       O
ATOM     42  N   PRO     7      14.186   3.394  18.913 1.000  2.38           N
ANISOU   42  N   PRO     7      283    350    219     55     25     78       N
ATOM     43  CA  PRO     7      14.901   4.171  17.887 1.000  2.46           C
ANISOU   43  CA  PRO     7      296    346    236      8     25     55       C
ATOM     44  CB  PRO     7      16.390   3.986  18.256 1.000  2.93           C
ANISOU   44  CB  PRO     7      288    475    283    -12     -4     79       C
ATOM     45  CG  PRO     7      16.363   3.555  19.721 1.000  2.91           C
ANISOU   45  CG  PRO     7      315    447    278     65      5     80       C
ATOM     46  CD  PRO     7      15.120   2.688  19.802 1.000  2.66           C
ANISOU   46  CD  PRO     7      284    389    279     84     13     91       C
ATOM     47  C   PRO     7      14.538   3.643  16.487 1.000  2.25           C
ANISOU   47  C   PRO     7      274    285    246     23     27     32       C
ATOM     48  O   PRO     7      13.987   2.568  16.335 1.000  3.10           O
ANISOU   48  O   PRO     7      498    331    278    -57     56     29       O
ATOM     49  N   DLE     8      14.864   4.449  15.435 1.000  2.08           N
ANISOU   49  N   DLE     8      250    276    218      6     11     35       N
ATOM     50  CN  DLE     8      15.753   5.601  15.525 1.000  2.47           C
ANISOU   50  CN  DLE     8      276    332    276     -2     19     31       C
ATOM     51  CA  DLE     8      14.487   3.965  14.095 1.000  2.05           C
ANISOU   51  CA  DLE     8      221    280    232      3     39     12       C
ATOM     52  CB  DLE     8      15.545   3.028  13.511 1.000  2.59           C
ANISOU   52  CB  DLE     8      288    308    329     54     86     23       C
ATOM     53  CG  DLE     8      15.124   2.284  12.231 1.000  3.52           C
ANISOU   53  CG  DLE     8      507    378    373      5    119    -56       C
ATOM     54  CD1 DLE     8      13.893   1.421  12.451 1.000  5.30           C
ANISOU   54  CD1 DLE     8      514    631    749   -103    147   -322       C
ATOM     55  CD2 DLE     8      16.282   1.408  11.765 1.000  6.74           C
ANISOU   55  CD2 DLE     8      640    770   1000    -67    387   -473       C
ATOM     56  C   DLE     8      14.207   5.163  13.172 1.000  2.01           C
ANISOU   56  C   DLE     8      214    303    203      3      4      6       C
ATOM     57  O   DLE     8      14.880   5.375  12.167 1.000  2.70           O
ANISOU   57  O   DLE     8      312    398    254     74    107     63       O
ATOM     58  N   ILE     9      13.167   5.943  13.533 1.000  2.11           N
ANISOU   58  N   ILE     9      236    325    194     42     46     46       N
ATOM     59  CA  ILE     9      12.769   7.109  12.737 1.000  2.20           C
ANISOU   59  CA  ILE     9      237    327    223     50     50     57       C
ATOM     60  CB  ILE     9      11.438   6.912  12.009 1.000  2.47           C
ANISOU   60  CB  ILE     9      242    401    238     52     23     47       C
ATOM     61  CG1 ILE     9      11.518   5.708  11.073 1.000  3.13           C
ANISOU   61  CG1 ILE     9      306    530    284     82    -15    -45       C
ATOM     62  CG2 ILE     9      11.101   8.198  11.244 1.000  3.32           C
ANISOU   62  CG2 ILE     9      300    537    350     83     12    147       C
ATOM     63  CD1 ILE     9      10.160   5.237  10.577 1.000  4.27           C
ANISOU   63  CD1 ILE     9      403    667    457     92   -125   -114       C
ATOM     64  C   ILE     9      12.703   8.286  13.710 1.000  2.28           C
ANISOU   64  C   ILE     9      264    315    236     49     50     74       C
ATOM     65  O   ILE     9      11.671   8.537  14.338 1.000  2.57           O
ANISOU   65  O   ILE     9      254    351    311     40     79     10       O
ATOM     66  OHO H2O    10      11.903   5.976  16.238 1.000  2.53           O
ANISOU   66  OHO H2O    10      283    318    305     60     62     78       O
ATOM     67  OHO H2O    11      12.945   7.597  21.295 0.829  7.38           O
ANISOU   67  OHO H2O    11      815    552   1271     28   -208    115       O
ATOM     68  OHO H2O    12       5.945   7.217  20.058 0.498  6.95           O
ANISOU   68  OHO H2O    12      824    944    715    138    164    -32       O
ATOM     69  HOH H2O    13      14.831   7.338  19.197 0.495  7.55           O
ANISOU   69  HOH H2O    13      860    944    893    -65   -173     93       O
ATOM     70  OHO H2O    14      11.683  -2.668  18.342 0.560  9.64           O
ANISOU   70  OHO H2O    14     1240   1478    726    914    473    303       O
ATOM     71  OHO H2O    15       7.249   9.238  20.321 0.282  4.39           O
ANISOU   71  OHO H2O    15      478    569    522    192    -48   -119       O
ATOM     72  OHO H2O    16       4.561   7.134  21.005 1.000 62.71           O
ANISOU   72  OHO H2O    16    13308   1709   7391   1766   8289   2083       O
END
