# Supplementary material for: Accurate de novo design of membrane-traversing macrocycles
Source: Cell. 2022 Sep 15;185(19):3520–3532.e26. doi: 10.1016/j.cell.2022.07.019 (PMC9490236; doi:10.1016/j.cell.2022.07.019)
Supplement: Data S6. PDB files for experimental structures, related to STAR Methods [file mmc10.zip › Supplemental_Data_file_6_experimental_structures/x_ray_structures/D8.19_xtal.pdb]

CRYST1   14.190   15.260   25.370  90.00  90.00  90.00 P 21 21 21     1
SCALE1      0.070472  0.000000  0.000000       0.000000
SCALE2      0.000000  0.065531  0.000000       0.000000
SCALE3      0.000000  0.000000  0.039417       0.000000
ATOM      1  O  APHE     1       8.602   1.668  14.921 1.000  3.80           O
ANISOU    1  O  APHE     1      232    565    562    -63     28    -48       O
ATOM      2  N  APHE     1       8.062   3.468  16.881 1.000  3.24           N
ANISOU    2  N  APHE     1      240    438    481     -1    -25     39       N
ATOM      3  C  APHE     1       7.581   1.454  15.571 1.000  3.23           C
ANISOU    3  C  APHE     1      222    450    481     -6    -19     40       C
ATOM      4  CA APHE     1       7.057   2.457  16.581 1.000  3.32           C
ANISOU    4  CA APHE     1      222    468    497    -19    -22     11       C
ATOM      5  CG APHE     1       4.767   3.463  17.145 1.000  3.37           C
ANISOU    5  CG APHE     1      227    466    513     33    -16     64       C
ATOM      6  CB APHE     1       5.761   3.140  16.041 1.000  3.38           C
ANISOU    6  CB APHE     1      250    496    460     13    -32     -5       C
ATOM      7  CE2APHE     1       2.612   3.112  18.199 1.000  4.20           C
ANISOU    7  CE2APHE     1      219    603    678    -10     26     85       C
ATOM      8  CD1APHE     1       5.061   4.393  18.121 1.000  3.53           C
ANISOU    8  CD1APHE     1      232    492    538     15     -6     86       C
ATOM      9  CZ APHE     1       2.913   4.045  19.149 1.000  4.04           C
ANISOU    9  CZ APHE     1      300    591    552     89     64    121       C
ATOM     10  CE1APHE     1       4.147   4.692  19.121 1.000  3.80           C
ANISOU   10  CE1APHE     1      336    508    513     70      0     25       C
ATOM     11  CD2APHE     1       3.536   2.810  17.183 1.000  4.08           C
ANISOU   11  CD2APHE     1      271    585    602     -4    -28      0       C
ATOM     12  O  AALA     2       5.424  -1.863  13.423 1.000  3.86           O
ANISOU   12  O  AALA     2      330    445    602    -42    -43     32       O
ATOM     13  N  AALA     2       6.827   0.324  15.350 1.000  3.45           N
ANISOU   13  N  AALA     2      257    457    517    -21     -1    -10       N
ATOM     14  C  AALA     2       6.195  -0.895  13.336 1.000  3.26           C
ANISOU   14  C  AALA     2      249    397    517     43      8    -23       C
ATOM     15  CA AALA     2       7.300  -0.694  14.408 1.000  3.63           C
ANISOU   15  CA AALA     2      290    492    514     25    -26     -4       C
ATOM     16  CN AALA     2       5.741  -0.086  16.255 1.000  3.79           C
ANISOU   16  CN AALA     2      296    525    533    -70     22     23       C
ATOM     17  CB AALA     2       7.650  -1.994  15.094 1.000  4.33           C
ANISOU   17  CB AALA     2      448    503    595     73   -137    -25       C
ATOM     18  O  ADLE     3       4.620   1.886  10.051 1.000  3.62           O
ANISOU   18  O  ADLE     3      300    528    465     -6    -26     45       O
ATOM     19  N  ADLE     3       6.085   0.007  12.366 1.000  3.21           N
ANISOU   19  N  ADLE     3      226    451    470    -12    -28    -19       N
ATOM     20  C  ADLE     3       4.409   1.276  11.099 1.000  3.27           C
ANISOU   20  C  ADLE     3      193    475    500    -31    -55    -10       C
ATOM     21  CA ADLE     3       5.006  -0.126  11.344 1.000  3.30           C
ANISOU   21  CA ADLE     3      220    484    476    -11    -25    -15       C
ATOM     22  CB ADLE     3       5.528  -0.706  10.033 1.000  3.77           C
ANISOU   22  CB ADLE     3      273    559    514     15    -52    -37       C
ATOM     23  CG ADLE     3       5.929  -2.176  10.096 1.000  3.96           C
ANISOU   23  CG ADLE     3      298    560    556     61    -83   -105       C
ATOM     24  CN ADLE     3       6.977   1.178  12.212 1.000  3.46           C
ANISOU   24  CN ADLE     3      256    465    515    -42    -10     16       C
ATOM     25  CD1ADLE     3       4.734  -3.098  10.277 1.000  4.32           C
ANISOU   25  CD1ADLE     3      414    507    623     12     -7    -99       C
ATOM     26  CD2ADLE     3       6.707  -2.546   8.826 1.000  4.73           C
ANISOU   26  CD2ADLE     3      306    668    717     41    -16   -212       C
ATOM     27  O  APRO     4       5.397   3.960  12.465 1.000  3.77           O
ANISOU   27  O  APRO     4      295    436    615     22   -104    -21       O
ATOM     28  N  APRO     4       3.666   1.813  12.079 1.000  3.20           N
ANISOU   28  N  APRO     4      255    409    479      0    -13     -6       N
ATOM     29  C  APRO     4       4.341   4.182  11.861 1.000  3.36           C
ANISOU   29  C  APRO     4      256    441    503      3    -43    -77       C
ATOM     30  CD APRO     4       3.172   1.179  13.289 1.000  3.57           C
ANISOU   30  CD APRO     4      290    498    488    -22     28     -4       C
ATOM     31  CA APRO     4       3.170   3.192  11.934 1.000  3.36           C
ANISOU   31  CA APRO     4      251    418    534     26    -41    -22       C
ATOM     32  CB APRO     4       2.341   3.405  13.218 1.000  3.98           C
ANISOU   32  CB APRO     4      327    489    606     58     67     18       C
ATOM     33  CG APRO     4       1.933   1.993  13.621 1.000  3.93           C
ANISOU   33  CG APRO     4      296    546    562      5     44    -29       C
ATOM     34  O  ALEU     5       4.719   8.454  12.157 1.000  4.11           O
ANISOU   34  O  ALEU     5      453    473    544     17    -73      9       O
ATOM     35  N  ALEU     5       4.107   5.286  11.161 1.000  3.23           N
ANISOU   35  N  ALEU     5      225    444    486      9    -65     23       N
ATOM     36  C  ALEU     5       5.086   7.279  12.237 1.000  3.43           C
ANISOU   36  C  ALEU     5      194    465    566     17    -11     29       C
ATOM     37  CA ALEU     5       5.095   6.358  11.017 1.000  3.31           C
ANISOU   37  CA ALEU     5      210    453    521    -10    -24     -6       C
ATOM     38  CB ALEU     5       4.889   7.126   9.724 1.000  3.53           C
ANISOU   38  CB ALEU     5      265    486    511    -29    -23      1       C
ATOM     39  CG ALEU     5       4.951   6.293   8.444 1.000  4.06           C
ANISOU   39  CG ALEU     5      345    562    542     27    -50    -27       C
ATOM     40  CD1ALEU     5       4.845   7.200   7.224 1.000  5.14           C
ANISOU   40  CD1ALEU     5      591    729    516    -52    -63      7       C
ATOM     41  CD2ALEU     5       6.213   5.431   8.375 1.000  5.97           C
ANISOU   41  CD2ALEU     5      474   1052    606    239    -11   -204       C
ATOM     42  O  ALEU     6       7.509   5.987  15.045 1.000  3.54           O
ANISOU   42  O  ALEU     6      270    474    521     30    -18    -49       O
ATOM     43  N  ALEU     6       5.495   6.694  13.359 1.000  3.34           N
ANISOU   43  N  ALEU     6      256    434    504     10    -46     -3       N
ATOM     44  C  ALEU     6       6.938   7.072  15.270 1.000  3.22           C
ANISOU   44  C  ALEU     6      253    429    469     -7     15      7       C
ATOM     45  CA ALEU     6       5.563   7.354  14.650 1.000  3.32           C
ANISOU   45  CA ALEU     6      275    421    490     12    -36    -28       C
ATOM     46  CB ALEU     6       4.510   6.838  15.638 1.000  3.56           C
ANISOU   46  CB ALEU     6      262    523    489     35    -29     -1       C
ATOM     47  CG ALEU     6       3.052   6.960  15.189 1.000  3.58           C
ANISOU   47  CG ALEU     6      270    511    498     28    -24     -1       C
ATOM     48  CD1ALEU     6       2.155   6.323  16.239 1.000  4.43           C
ANISOU   48  CD1ALEU     6      266    691    627     30    -15     60       C
ATOM     49  CD2ALEU     6       2.667   8.413  14.929 1.000  4.51           C
ANISOU   49  CD2ALEU     6      319    594    699     83    -14     41       C
ATOM     50  O  APRO     7       7.850   6.267  18.398 1.000  3.58           O
ANISOU   50  O  APRO     7      246    531    502    -17     29     -1       O
ATOM     51  N  APRO     7       7.444   7.982  16.089 1.000  3.35           N
ANISOU   51  N  APRO     7      259    463    475      4    -18     -5       N
ATOM     52  C  APRO     7       8.723   6.472  17.544 1.000  3.25           C
ANISOU   52  C  APRO     7      205    479    479    -28    -41    -35       C
ATOM     53  CA APRO     7       8.745   7.742  16.732 1.000  3.32           C
ANISOU   53  CA APRO     7      197    501    490    -34    -19     -9       C
ATOM     54  CB APRO     7       8.944   8.984  17.609 1.000  3.83           C
ANISOU   54  CB APRO     7      348    456    565    -58    -65    -32       C
ATOM     55  CD APRO     7       6.903   9.319  16.410 1.000  3.69           C
ANISOU   55  CD APRO     7      347    466    505     29    -11    -60       C
ATOM     56  CG APRO     7       8.131  10.071  16.903 1.000  4.08           C
ANISOU   56  CG APRO     7      404    470    582    -42    -91    -42       C
ATOM     57  O  AVAL     8       8.761   2.443  18.754 1.000  4.95           O
ANISOU   57  O  AVAL     8      501    623    644   -150   -172    196       O
ATOM     58  N  AVAL     8       9.734   5.614  17.340 1.000  3.32           N
ANISOU   58  N  AVAL     8      241    464    482    -23    -15    -20       N
ATOM     59  CA AVAL     8       9.935   4.441  18.163 1.000  3.60           C
ANISOU   59  CA AVAL     8      263    477    547     14    -30     -9       C
ATOM     60  C  AVAL     8       8.853   3.374  17.969 1.000  3.48           C
ANISOU   60  C  AVAL     8      241    491    514     13    -22     15       C
ATOM     61  CB AVAL     8      10.170   4.776  19.681 1.000  4.26           C
ANISOU   61  CB AVAL     8      360    549    614     33    -68     -6       C
ATOM     62  CG1AVAL     8      10.955   6.091  19.808 1.000  4.70           C
ANISOU   62  CG1AVAL     8      430    621    629     13   -116    -67       C
ATOM     63  CG2AVAL     8      10.941   3.670  20.364 1.000  5.47           C
ANISOU   63  CG2AVAL     8      688    595    670     23   -236      9       C
ATOM     64 O00IBIPA     9       8.660   9.430  13.166 1.000  5.44           O
ANISOU   64 O00IBIPA     9      473    701    769      6    -63    165       O
ATOM     65 C01TBIPA     9       8.103   9.361  10.807 1.000  5.31           C
ANISOU   65 C01TBIPA     9      453    639    804     56     67    -10       C
ATOM     66 C01UBIPA     9       9.048   9.889  11.885 1.000  5.05           C
ANISOU   66 C01UBIPA     9      371    593    840     19     58    121       C
ATOM     67 C01VBIPA     9       9.149  11.398  11.855 1.000  5.44           C
ANISOU   67 C01VBIPA     9      509    576    859     58     62     85       C
ATOM     68 O00JCH2O    10       8.424  -0.243  18.155 1.000  5.64           O
ANISOU   68 O00JCH2O    10      463    712    841     36     42    114       O
ATOM     69 O00CDH2O    11       6.005  10.600  13.440 1.000  4.67           O
ANISOU   69 O00CDH2O    11      468    546    656    -14    -76      6       O
END
