# Supplementary material for: Accurate de novo design of membrane-traversing macrocycles
Source: Cell. 2022 Sep 15;185(19):3520–3532.e26. doi: 10.1016/j.cell.2022.07.019 (PMC9490236; doi:10.1016/j.cell.2022.07.019)
Supplement: Data S6. PDB files for experimental structures, related to STAR Methods [file mmc10.zip › Supplemental_Data_file_6_experimental_structures/x_ray_structures/D8.25_xtal.pdb]

CRYST1   19.780   10.340   23.690  90.00  99.07  90.00 C 1 2 1        1
SCALE1      0.050556  0.000000  0.008071       0.000000
SCALE2      0.000000  0.096712  0.000000       0.000000
SCALE3      0.000000  0.000000  0.042746       0.000000
ATOM      1  N  ALEU     1       9.064   6.985  17.667 1.000  3.76           N
ANISOU    1  N  ALEU     1      298    775    270    -17    -17   -132       N
ATOM      2  CA ALEU     1       8.575   7.066  16.291 1.000  3.87           C
ANISOU    2  CA ALEU     1      263    820    301    -63    -53   -105       C
ATOM      3  C  ALEU     1       7.343   6.175  16.112 1.000  3.98           C
ANISOU    3  C  ALEU     1      194    836    392    -16    -24   -208       C
ATOM      4  O  ALEU     1       7.158   5.194  16.801 1.000  4.08           O
ANISOU    4  O  ALEU     1      314    766    379     12     47   -115       O
ATOM      5  CB ALEU     1       9.626   6.500  15.313 1.000  5.70           C
ANISOU    5  CB ALEU     1      340   1358    337    -21     32   -264       C
ATOM      6  CG ALEU     1      10.872   7.326  15.180 1.000  7.77           C
ANISOU    6  CG ALEU     1      391   2082    304   -330     12    -49       C
ATOM      7  CD1ALEU     1      10.587   8.626  14.579 1.000 10.74           C
ANISOU    7  CD1ALEU     1      784   2503    551   -804     45    264       C
ATOM      8  CD2ALEU     1      11.882   6.549  14.352 1.000 10.81           C
ANISOU    8  CD2ALEU     1      430   2783    652   -296    163   -696       C
ATOM      9  N  APRO     2       6.537   6.522  15.075 1.000  4.82           N
ANISOU    9  N  APRO     2      408    780    535     37   -190   -157       N
ATOM     10  CA APRO     2       5.468   5.575  14.725 1.000  5.91           C
ANISOU   10  CA APRO     2      350    964    798      8   -203   -267       C
ATOM     11  C  APRO     2       6.068   4.196  14.462 1.000  4.30           C
ANISOU   11  C  APRO     2      337    872    326     20    -99   -109       C
ATOM     12  O  APRO     2       7.088   4.147  13.763 1.000  4.56           O
ANISOU   12  O  APRO     2      523    764    342    -98    -58     -7       O
ATOM     13  CB APRO     2       4.938   6.189  13.390 1.000  9.59           C
ANISOU   13  CB APRO     2     1002   1076   1349    160   -934    -24       C
ATOM     14  CG APRO     2       5.265   7.695  13.451 1.000  7.96           C
ANISOU   14  CG APRO     2      888   1125    830     69   -572   -145       C
ATOM     15  CD APRO     2       6.639   7.653  14.145 1.000  6.01           C
ANISOU   15  CD APRO     2      587   1087    472     68   -227   -137       C
ATOM     16  N  ALEU     3       5.474   3.104  14.962 1.000  4.58           N
ANISOU   16  N  ALEU     3      344    987    305    -89    -83   -151       N
ATOM     17  CA ALEU     3       6.002   1.791  14.656 1.000  4.58           C
ANISOU   17  CA ALEU     3      531    813    292   -137    -44    -32       C
ATOM     18  C  ALEU     3       7.180   1.378  15.514 1.000  4.91           C
ANISOU   18  C  ALEU     3      636    791    327   -160   -162    -87       C
ATOM     19  O  ALEU     3       7.590   0.234  15.497 1.000  7.99           O
ANISOU   19  O  ALEU     3     1376    749    730    121   -632   -196       O
ATOM     20  CN ALEU     3       4.536   3.185  16.070 1.000  6.34           C
ANISOU   20  CN ALEU     3      419   1327    518   -119     86   -248       C
ATOM     21  CB ALEU     3       6.340   1.514  13.147 1.000  4.61           C
ANISOU   21  CB ALEU     3      510    827    311   -118    -24   -124       C
ATOM     22  CG ALEU     3       5.170   1.614  12.183 1.000  5.57           C
ANISOU   22  CG ALEU     3      597   1143    250     50     26     37       C
ATOM     23  CD1ALEU     3       5.726   1.571  10.805 1.000 23.76           C
ANISOU   23  CD1ALEU     3      784   7405    300   1121   -101      9       C
ATOM     24 CD2AALEU     3       4.415   2.879  11.935 0.500  4.92           C
ANISOU   24 CD2AALEU     3      535    853    370    -28   -186     83       C
ATOM     25 CD2BALEU     3       4.322   0.396  12.272 0.500  7.03           C
ANISOU   25 CD2BALEU     3      443   1511    560   -204    -28   -149       C
ATOM     26  N  AALA     4       7.772   2.353  16.267 1.000  3.92           N
ANISOU   26  N  AALA     4      466    742    193     -8    -67    -80       N
ATOM     27  CA AALA     4       8.948   2.035  17.071 1.000  3.66           C
ANISOU   27  CA AALA     4      405    673    229    -10    -50     -6       C
ATOM     28  C  AALA     4       8.831   2.877  18.339 1.000  3.15           C
ANISOU   28  C  AALA     4      307    620    199    -23     -8     31       C
ATOM     29  O  AALA     4       9.579   3.865  18.536 1.000  3.23           O
ANISOU   29  O  AALA     4      348    573    234    -88    -30     20       O
ATOM     30  CB AALA     4      10.248   2.347  16.328 1.000  4.68           C
ANISOU   30  CB AALA     4      544    884    243     21     64    -58       C
ATOM     31  N  ALEU     5       7.879   2.577  19.249 1.000  3.16           N
ANISOU   31  N  ALEU     5      348    549    232    -65    -22     31       N
ATOM     32  CA ALEU     5       7.730   3.501  20.373 1.000  3.32           C
ANISOU   32  CA ALEU     5      340    571    276     21     62     19       C
ATOM     33  C  ALEU     5       8.981   3.679  21.210 1.000  3.28           C
ANISOU   33  C  ALEU     5      379    542    251     59     83    -29       C
ATOM     34  O  ALEU     5       9.214   4.797  21.693 1.000  3.52           O
ANISOU   34  O  ALEU     5      487    517    254     44     41    -66       O
ATOM     35  CN ALEU     5       7.034   1.362  19.097 1.000  3.61           C
ANISOU   35  CN ALEU     5      359    622    310   -105     36    -44       C
ATOM     36  CB ALEU     5       6.529   3.242  21.303 1.000  4.03           C
ANISOU   36  CB ALEU     5      312    827    299     -4    -18    -91       C
ATOM     37  CG ALEU     5       5.148   3.487  20.684 1.000  4.53           C
ANISOU   37  CG ALEU     5      379    922    320    137    -80   -190       C
ATOM     38  CD1ALEU     5       5.001   4.920  20.113 1.000  5.94           C
ANISOU   38  CD1ALEU     5      497   1049    576    240   -155   -121       C
ATOM     39  CD2ALEU     5       4.095   3.214  21.752 1.000  6.30           C
ANISOU   39  CD2ALEU     5      310   1426    514    146     12   -186       C
ATOM     40  N  APRO     6       9.853   2.670  21.428 1.000  3.47           N
ANISOU   40  N  APRO     6      414    559    267     18    -11    -15       N
ATOM     41  CA APRO     6      11.059   2.956  22.209 1.000  4.28           C
ANISOU   41  CA APRO     6      600    530    400    -48   -245      7       C
ATOM     42  C  APRO     6      12.016   3.902  21.566 1.000  4.40           C
ANISOU   42  C  APRO     6      415    616    539     36   -282    -46       C
ATOM     43  O  APRO     6      12.943   4.399  22.250 1.000  6.96           O
ANISOU   43  O  APRO     6      634   1076    778   -258   -463    180       O
ATOM     44  CB APRO     6      11.708   1.586  22.362 1.000  9.62           C
ANISOU   44  CB APRO     6      902    582   1954   -111  -1036    229       C
ATOM     45  CG APRO     6      10.783   0.616  21.896 1.000  7.54           C
ANISOU   45  CG APRO     6     1076    593   1024    213   -761   -255       C
ATOM     46  CD APRO     6       9.691   1.250  21.141 1.000  3.83           C
ANISOU   46  CD APRO     6      453    549    368    -40    -64      4       C
ATOM     47  N  ALEU     7      11.845   4.197  20.296 1.000  3.66           N
ANISOU   47  N  ALEU     7      270    626    411    -21    -77    -22       N
ATOM     48  CA ALEU     7      12.652   5.171  19.582 1.000  3.84           C
ANISOU   48  CA ALEU     7      225    554    594     35    -65     -6       C
ATOM     49  C  ALEU     7      11.921   6.482  19.369 1.000  3.36           C
ANISOU   49  C  ALEU     7      278    561    361     -5    -83     26       C
ATOM     50  O  ALEU     7      12.454   7.368  18.680 1.000  4.16           O
ANISOU   50  O  ALEU     7      346    715    425    -52    -23     32       O
ATOM     51  CB ALEU     7      13.108   4.609  18.240 1.000  5.36           C
ANISOU   51  CB ALEU     7      454    699    763     18    278    -94       C
ATOM     52  CG ALEU     7      13.863   3.297  18.303 1.000  7.59           C
ANISOU   52  CG ALEU     7      389    614   1708    -53    324   -151       C
ATOM     53  CD1ALEU     7      14.187   2.809  16.975 1.000 13.78           C
ANISOU   53  CD1ALEU     7     1088   1125   2713   -203   1166   -893       C
ATOM     54  CD2ALEU     7      15.136   3.394  19.125 1.000 12.66           C
ANISOU   54  CD2ALEU     7      490    808   3227    163   -346    -86       C
ATOM     55  N  ADAL     8      10.728   6.645  19.929 1.000  3.03           N
ANISOU   55  N  ADAL     8      374    414    295     25    -37    -19       N
ATOM     56  CA ADAL     8       9.964   7.874  19.757 1.000  3.30           C
ANISOU   56  CA ADAL     8      381    473    325     65    -21      8       C
ATOM     57  C  ADAL     8       9.418   8.064  18.350 1.000  3.39           C
ANISOU   57  C  ADAL     8      371    574    266      8    -22    -45       C
ATOM     58  O  ADAL     8       9.275   9.206  17.937 1.000  4.73           O
ANISOU   58  O  ADAL     8      645    684    361      3   -119     35       O
ATOM     59  CB ADAL     8       8.820   7.948  20.766 1.000  4.07           C
ANISOU   59  CB ADAL     8      466    670    318     86     20    -50       C
ATOM     60  HOHBHOH     9      12.092  10.126  17.895 0.879  6.74           O
ANISOU   60  HOHBHOH     9      622    793    994   -115   -263    189       O
ATOM     61  HOHBHOH    10       8.023   5.823  11.697 0.500  9.67           O
ANISOU   61  HOHBHOH    10     1912    694    850      0    676      0       O
ATOM     62  HOHBHOH    11      16.045   2.690  23.394 0.175  5.11           O
ANISOU   62  HOHBHOH    11      431    580    816      0    228      0       O
ATOM     63  HOHBHOH    12      15.861   4.537  21.698 0.264  3.97           O
ANISOU   63  HOHBHOH    12      365    809    246    -77   -127    148       O
ATOM     64  HOHBHOH    13      16.337   4.147  22.955 0.220  3.68           O
ANISOU   64  HOHBHOH    13      343    901     69   -182     28   -153       O
ATOM     65  HOHB       14      16.196   5.128  22.775 0.245  5.15           O
ANISOU   65  HOHB       14      768    512    561    100    240    263       O
END
