# Supplementary material for: Accurate de novo design of membrane-traversing macrocycles
Source: Cell. 2022 Sep 15;185(19):3520–3532.e26. doi: 10.1016/j.cell.2022.07.019 (PMC9490236; doi:10.1016/j.cell.2022.07.019)
Supplement: Data S6. PDB files for experimental structures, related to STAR Methods [file mmc10.zip › Supplemental_Data_file_6_experimental_structures/x_ray_structures/D8.17_xtal.pdb]

CRYST1   12.290   12.330   19.450  90.00  97.86  90.00 P 1 21 1       1
SCALE1      0.081367  0.000000  0.011233       0.000000
SCALE2      0.000000  0.081103  0.000000       0.000000
SCALE3      0.000000  0.000000  0.051901       0.000000
ATOM      1  N  ADPR     1       7.233   4.426  18.730 1.000  6.04           N
ANISOU    1  N  ADPR     1      810    707    642     39    -21    -39       N
ATOM      2  CA ADPR     1       7.734   5.322  19.713 1.000  6.35           C
ANISOU    2  CA ADPR     1      798    884    588     49    -80    -60       C
ATOM      3  C  ADPR     1       7.257   6.770  19.361 1.000  5.77           C
ANISOU    3  C  ADPR     1      731    794    538     45    -30    -85       C
ATOM      4  O  ADPR     1       6.064   6.888  19.132 1.000  6.71           O
ANISOU    4  O  ADPR     1      777    796    823     -9    -61     -9       O
ATOM      5  CB ADPR     1       7.178   4.865  21.051 1.000  6.94           C
ANISOU    5  CB ADPR     1      997    925    557     65      5     36       C
ATOM      6  CG ADPR     1       6.876   3.377  20.731 1.000  7.12           C
ANISOU    6  CG ADPR     1      941    900    703    133    -50    109       C
ATOM      7  CD ADPR     1       6.415   3.395  19.347 1.000  6.80           C
ANISOU    7  CD ADPR     1      783    811    835    -50     60    122       C
ATOM      8  N  ALEU     2       8.115   7.777  19.326 1.000  5.99           N
ANISOU    8  N  ALEU     2      786    792    563     19    -20    -44       N
ATOM      9  CA ALEU     2       7.646   9.108  18.872 1.000  6.17           C
ANISOU    9  CA ALEU     2      788    818    597     -9     18    -66       C
ATOM     10  C  ALEU     2       8.200   9.461  17.512 1.000  6.34           C
ANISOU   10  C  ALEU     2      840    756    670    -58    -60   -109       C
ATOM     11  O  ALEU     2       8.581  10.607  17.282 1.000  7.52           O
ANISOU   11  O  ALEU     2     1255    776    655   -122   -104    -59       O
ATOM     12  CN ALEU     2       9.583   7.647  19.507 1.000  7.17           C
ANISOU   12  CN ALEU     2      784    895    881    -28    -30     -1       C
ATOM     13  CB ALEU     2       7.870  10.226  19.915 1.000  6.45           C
ANISOU   13  CB ALEU     2      779    929    596      0    -27    -25       C
ATOM     14  CG ALEU     2       7.206  10.033  21.253 1.000  7.63           C
ANISOU   14  CG ALEU     2      921   1091    714    -62    -16   -238       C
ATOM     15  CD1ALEU     2       7.368  11.392  22.023 1.000  8.83           C
ANISOU   15  CD1ALEU     2     1116   1277    761   -108     13   -383       C
ATOM     16 CD2AALEU     2       7.947   8.920  22.232 0.836 13.67           C
ANISOU   16 CD2AALEU     2     2342   1516   1028   -431     39   -244       C
ATOM     17 CD2BALEU     2       5.762   9.686  21.205 0.500  7.64           C
ANISOU   17 CD2BALEU     2      835   1155    741    210     63    -92       C
ATOM     18  N  ALEU     3       8.156   8.519  16.553 1.000  5.85           N
ANISOU   18  N  ALEU     3      792    764    533    -41    -43     -7       N
ATOM     19  CA ALEU     3       8.528   8.833  15.184 1.000  5.63           C
ANISOU   19  CA ALEU     3      823    655    534      8    -67    -57       C
ATOM     20  C  ALEU     3       7.596   8.187  14.181 1.000  5.33           C
ANISOU   20  C  ALEU     3      651    730    524     74    -14      8       C
ATOM     21  O  ALEU     3       7.429   6.962  14.128 1.000  5.74           O
ANISOU   21  O  ALEU     3      721    729    602    -17    -94     -8       O
ATOM     22  CB ALEU     3       9.970   8.387  14.894 1.000  5.88           C
ANISOU   22  CB ALEU     3      780    772    548     -4   -141    -18       C
ATOM     23  CG ALEU     3      10.477   8.702  13.496 1.000  6.14           C
ANISOU   23  CG ALEU     3      769    848    576    -27    -28    -85       C
ATOM     24  CD1ALEU     3      10.490  10.209  13.220 1.000  6.78           C
ANISOU   24  CD1ALEU     3      881    819    723    -31    -22    -12       C
ATOM     25  CD2ALEU     3      11.884   8.111  13.322 1.000  7.03           C
ANISOU   25  CD2ALEU     3      745    993    774     29      9     59       C
ATOM     26  N  ADPH     4       7.036   9.043  13.319 1.000  5.55           N
ANISOU   26  N  ADPH     4      725    649    609     41    -67      6       N
ATOM     27  CA ADPH     4       6.284   8.581  12.167 1.000  5.67           C
ANISOU   27  CA ADPH     4      708    695    621     96   -114    -31       C
ATOM     28  C  ADPH     4       4.818   8.388  12.539 1.000  6.18           C
ANISOU   28  C  ADPH     4      753    793    663    154    -51     45       C
ATOM     29  O  ADPH     4       4.168   9.355  12.975 1.000  6.86           O
ANISOU   29  O  ADPH     4      738    821    891    114    -59    -12       O
ATOM     30  CB ADPH     4       6.320   9.636  11.046 1.000  6.01           C
ANISOU   30  CB ADPH     4      747    737    664     64   -163    -28       C
ATOM     31  CG ADPH     4       7.704  10.000  10.527 1.000  5.67           C
ANISOU   31  CG ADPH     4      692    838    497     10   -178     72       C
ATOM     32  CD1ADPH     4       8.067  11.353  10.350 1.000  6.80           C
ANISOU   32  CD1ADPH     4      849    859    722     49   -222    -17       C
ATOM     33  CD2ADPH     4       8.606   9.016  10.119 1.000  6.69           C
ANISOU   33  CD2ADPH     4      878    772    741    114    -88     67       C
ATOM     34  CE1ADPH     4       9.277  11.702   9.823 1.000  7.15           C
ANISOU   34  CE1ADPH     4      891    869    795   -143    -70      7       C
ATOM     35  CE2ADPH     4       9.808   9.380   9.591 1.000  7.23           C
ANISOU   35  CE2ADPH     4      784   1052    749    115     -9     27       C
ATOM     36  CZ ADPH     4      10.173  10.735   9.432 1.000  7.03           C
ANISOU   36  CZ ADPH     4      768   1040    706   -104    -71    129       C
ATOM     37  N  APRO     5       4.225   7.213  12.355 1.000  5.92           N
ANISOU   37  N  APRO     5      658    814    644     81    -45    -71       N
ATOM     38  CA APRO     5       4.878   5.962  11.868 1.000  6.06           C
ANISOU   38  CA APRO     5      658    787    722     19   -176    -59       C
ATOM     39  C  APRO     5       5.334   6.091  10.425 1.000  5.68           C
ANISOU   39  C  APRO     5      534    788    707    -57   -148    -33       C
ATOM     40  O  APRO     5       4.835   6.955   9.684 1.000  6.28           O
ANISOU   40  O  APRO     5      724    846    675     17   -131      8       O
ATOM     41  CB APRO     5       3.762   4.898  11.938 1.000  7.23           C
ANISOU   41  CB APRO     5      650    984    950   -118     -9     30       C
ATOM     42  CG APRO     5       2.678   5.516  12.799 1.000  7.88           C
ANISOU   42  CG APRO     5      654   1028   1132    -52     23    -51       C
ATOM     43  CD APRO     5       2.803   7.016  12.577 1.000  6.81           C
ANISOU   43  CD APRO     5      657    935    844      6    -67     46       C
ATOM     44  N  APRO     6       6.244   5.230   9.999 1.000  5.76           N
ANISOU   44  N  APRO     6      666    803    589    -10   -101    -46       N
ATOM     45  CA APRO     6       6.937   4.233  10.825 1.000  6.02           C
ANISOU   45  CA APRO     6      718    688    744      9    -56    -74       C
ATOM     46  C  APRO     6       8.115   4.889  11.583 1.000  5.47           C
ANISOU   46  C  APRO     6      675    640    639     61   -120    -63       C
ATOM     47  O  APRO     6       8.575   5.956  11.178 1.000  5.86           O
ANISOU   47  O  APRO     6      749    679    666    -17    -92    -21       O
ATOM     48  CB APRO     6       7.486   3.257   9.739 1.000  6.44           C
ANISOU   48  CB APRO     6      846    758    697      7    -88   -117       C
ATOM     49  CG APRO     6       7.848   4.208   8.585 1.000  6.24           C
ANISOU   49  CG APRO     6      709    814    705    -30    -71   -113       C
ATOM     50  CD APRO     6       6.762   5.291   8.620 1.000  6.10           C
ANISOU   50  CD APRO     6      744    855    580    -34   -100    -73       C
ATOM     51  N  AALA     7       8.627   4.279  12.681 1.000  5.70           N
ANISOU   51  N  AALA     7      788    646    604     -8    -55    -37       N
ATOM     52  CA AALA     7       8.300   2.915  13.094 1.000  5.99           C
ANISOU   52  CA AALA     7      885    661    596     31    -85    -30       C
ATOM     53  C  AALA     7       7.767   2.846  14.527 1.000  6.86           C
ANISOU   53  C  AALA     7     1091    676    685    -70   -104     18       C
ATOM     54  O  AALA     7       7.760   1.735  15.082 1.000  7.67           O
ANISOU   54  O  AALA     7     1321    692    728    -36   -118     21       O
ATOM     55  CN AALA     7       9.802   4.889  13.286 1.000  5.89           C
ANISOU   55  CN AALA     7      796    702    605    -39   -108    -43       C
ATOM     56  CB AALA     7       9.471   1.951  12.891 1.000  7.10           C
ANISOU   56  CB AALA     7      961    759    817    120    -74    -37       C
ATOM     57  N  ADIL     8       7.284   3.924  15.088 1.000  6.47           N
ANISOU   57  N  ADIL     8     1050    637    626    -59    -74     -2       N
ATOM     58  CA ADIL     8       6.637   3.888  16.400 1.000  6.62           C
ANISOU   58  CA ADIL     8      946    738    681    -76     63     -6       C
ATOM     59  C  ADIL     8       7.442   4.703  17.426 1.000  5.55           C
ANISOU   59  C  ADIL     8      705    723    555     55    -21    -21       C
ATOM     60  O  ADIL     8       8.203   5.607  17.052 1.000  5.78           O
ANISOU   60  O  ADIL     8      705    762    598     -1    -41    -17       O
ATOM     61  CB ADIL     8       5.180   4.340  16.386 1.000  7.43           C
ANISOU   61  CB ADIL     8      780   1294    582   -202    -49     35       C
ATOM     62  CG1ADIL     8       4.998   5.803  15.955 1.000  7.12           C
ANISOU   62  CG1ADIL     8      781   1079    683     64   -105    -16       C
ATOM     63  CG2ADIL     8       4.433   3.325  15.516 1.000  9.12           C
ANISOU   63  CG2ADIL     8     1080   1160   1020   -235   -290    180       C
ATOM     64  CD1ADIL     8       3.698   6.454  16.308 1.000 10.03           C
ANISOU   64  CD1ADIL     8      969   1692    923    235    -17   -250       C
ATOM     65  C1 BIPA    10       6.689   6.936   5.582 1.000  9.21           C
ANISOU   65  C1 BIPA    10     1410   1125    755     -7     74    -32       C
ATOM     66  C2 BIPA    10       7.982   7.352   5.409 1.000 18.56           C
ANISOU   66  C2 BIPA    10     1327   1766   3539   -321    988   -506       C
ATOM     67  C3 BIPA    10       8.304   8.453   6.276 1.000 15.14           C
ANISOU   67  C3 BIPA    10     1512   1520   2380   -117    672   -643       C
ATOM     68  O2 BIPA    10       8.837   6.429   4.809 1.000 33.08           O
ANISOU   68  O2 BIPA    10     2424   6050   3347   1454   -319  -2059       O
ATOM     69  O  CHOH    20       4.385   7.672   7.061 1.000  8.48           O
ANISOU   69  O  CHOH    20     1002   1204    823     64   -215    160       O
ATOM     70  O  CHOH    21       6.903  -0.472  13.686 1.000  9.69           O
ANISOU   70  O  CHOH    21     1439    777   1245    141   -390   -238       O
ATOM     71  O  CHOH    22       6.953  12.848  17.461 1.000 14.61           O
ANISOU   71  O  CHOH    22     2502   1231   1489    250   -467     63       O
ATOM     72  O  CHOH    23       6.307   4.630   4.244 0.456 38.09           O
ANISOU   72  O  CHOH    23    10295   2194   1121  -3894   1966   -784       O
ATOM     73  O  CHOH    24       4.979  10.176  16.638 0.735 29.02           O
ANISOU   73  O  CHOH    24     3956   3158   3254     41  -2205     54       O
ATOM     74  O  CHOH    25       3.736  -0.241  17.335 0.383 13.98           O
ANISOU   74  O  CHOH    25     1623   1641   1731    292   -275    367       O
END
