# Supplementary material for: Accurate de novo design of membrane-traversing macrocycles
Source: Cell. 2022 Sep 15;185(19):3520–3532.e26. doi: 10.1016/j.cell.2022.07.019 (PMC9490236; doi:10.1016/j.cell.2022.07.019)
Supplement: Data S6. PDB files for experimental structures, related to STAR Methods [file mmc10.zip › Supplemental_Data_file_6_experimental_structures/x_ray_structures/D8.15_xtal.pdb]

CRYST1   15.120   18.620   18.990  90.00  90.00  90.00 P 21 21 21     1
SCALE1      0.066138  0.000000  0.000000       0.000000
SCALE2      0.000000  0.053706  0.000000       0.000000
SCALE3      0.000000  0.000000  0.052659       0.000000
ATOM      1  N  APRO     1       5.894   8.300  12.277 1.000  4.53           N
ANISOU    1  N  APRO     1      458    402    758    -39    -72    173       N
ATOM      2  CA APRO     1       5.195   7.025  12.267 1.000  5.00           C
ANISOU    2  CA APRO     1      415    438    933    -37    -64    195       C
ATOM      3  C  APRO     1       6.096   5.806  12.082 1.000  4.65           C
ANISOU    3  C  APRO     1      480    403    779   -134   -128    165       C
ATOM      4  O  APRO     1       5.608   4.687  12.140 1.000  5.16           O
ANISOU    4  O  APRO     1      513    403    927   -138   -102    166       O
ATOM      5  CB APRO     1       4.248   7.148  11.067 1.000  5.89           C
ANISOU    5  CB APRO     1      540    525   1040   -100   -249    211       C
ATOM      6  CG APRO     1       5.037   8.045  10.100 1.000  5.33           C
ANISOU    6  CG APRO     1      646    472    787     -1   -140    112       C
ATOM      7  CD APRO     1       5.701   9.060  11.025 1.000  4.90           C
ANISOU    7  CD APRO     1      635    388    728     76    -39    154       C
ATOM      8  N  AILE     2       7.399   6.030  11.836 1.000  4.42           N
ANISOU    8  N  AILE     2      467    348    765   -109   -101    117       N
ATOM      9  CA AILE     2       8.300   4.921  11.573 1.000  4.20           C
ANISOU    9  CA AILE     2      538    293    671    -95    -98     46       C
ATOM     10  C  AILE     2       9.055   4.466  12.800 1.000  3.89           C
ANISOU   10  C  AILE     2      495    247    648    -52    -29     39       C
ATOM     11  O  AILE     2       9.794   3.467  12.758 1.000  4.82           O
ANISOU   11  O  AILE     2      750    291    682     24    -99     -4       O
ATOM     12  CB AILE     2       9.257   5.160  10.375 1.000  4.69           C
ANISOU   12  CB AILE     2      604    460    614   -159    -74     -9       C
ATOM     13  CG1AILE     2      10.324   6.230  10.634 1.000  4.82           C
ANISOU   13  CG1AILE     2      573    507    642   -161    -70    -22       C
ATOM     14  CG2AILE     2       8.448   5.464   9.130 1.000  7.29           C
ANISOU   14  CG2AILE     2      967    999    638   -522   -266    206       C
ATOM     15  CD1AILE     2      11.506   6.118   9.662 1.000  5.69           C
ANISOU   15  CD1AILE     2      647    737    650   -137    -25    -16       C
ATOM     16  N  ADPH     3       8.874   5.160  13.935 1.000  3.81           N
ANISOU   16  N  ADPH     3      471    278    613    -24    -25     24       N
ATOM     17  CA ADPH     3       9.537   4.722  15.151 1.000  3.76           C
ANISOU   17  CA ADPH     3      508    265    570    -57    -47     87       C
ATOM     18  C  ADPH     3      11.024   5.100  15.113 1.000  3.80           C
ANISOU   18  C  ADPH     3      561    238    559    -41     -7     18       C
ATOM     19  O  ADPH     3      11.406   6.056  14.451 1.000  4.10           O
ANISOU   19  O  ADPH     3      495    234    736   -104    -27    126       O
ATOM     20  CB ADPH     3       8.829   5.304  16.384 1.000  4.24           C
ANISOU   20  CB ADPH     3      534    363    616   -119     23     38       C
ATOM     21  CG ADPH     3       7.455   4.691  16.559 1.000  4.16           C
ANISOU   21  CG ADPH     3      462    434    590    -60     10     77       C
ATOM     22  CD1ADPH     3       6.338   5.284  16.023 1.000  5.40           C
ANISOU   22  CD1ADPH     3      572    623    735     11     16    255       C
ATOM     23  CD2ADPH     3       7.348   3.439  17.199 1.000  4.10           C
ANISOU   23  CD2ADPH     3      551    365    549    -57     62     37       C
ATOM     24  CE1ADPH     3       5.110   4.656  16.061 1.000  6.49           C
ANISOU   24  CE1ADPH     3      536   1010    773      9    -26    111       C
ATOM     25  CE2ADPH     3       6.118   2.792  17.210 1.000  5.54           C
ANISOU   25  CE2ADPH     3      837    428    714   -191    261    -84       C
ATOM     26  CZ ADPH     3       5.012   3.354  16.636 1.000  6.16           C
ANISOU   26  CZ ADPH     3      529    860    811   -240     46   -180       C
ATOM     27  N  APHE     4      11.856   4.374  15.878 1.000  4.32           N
ANISOU   27  N  APHE     4      490    321    732      2    -40    148       N
ATOM     28  CA APHE     4      13.265   4.793  15.964 1.000  3.95           C
ANISOU   28  CA APHE     4      537    299    576     40     19     23       C
ATOM     29  C  APHE     4      14.129   3.886  15.090 1.000  4.04           C
ANISOU   29  C  APHE     4      603    286    553    102    -28     19       C
ATOM     30  O  APHE     4      13.991   2.652  15.183 1.000  5.59           O
ANISOU   30  O  APHE     4      921    318    760     81    -81    -31       O
ATOM     31  CN APHE     4      11.432   3.091  16.497 1.000  7.21           C
ANISOU   31  CN APHE     4      689    647   1240   -181   -215    531       C
ATOM     32  CB APHE     4      13.781   4.795  17.421 1.000  4.98           C
ANISOU   32  CB APHE     4      700    495    584     85     -6     47       C
ATOM     33  CG APHE     4      15.112   5.427  17.554 1.000  4.57           C
ANISOU   33  CG APHE     4      621    463    548     99    -42    -46       C
ATOM     34  CD1APHE     4      15.222   6.826  17.492 1.000  4.83           C
ANISOU   34  CD1APHE     4      642    501    584     60    -29    -34       C
ATOM     35  CD2APHE     4      16.246   4.675  17.768 1.000  5.47           C
ANISOU   35  CD2APHE     4      707    530    716    113     -2    -52       C
ATOM     36  CE1APHE     4      16.446   7.469  17.608 1.000  5.79           C
ANISOU   36  CE1APHE     4      754    685    631    -30    -54    -19       C
ATOM     37  CE2APHE     4      17.480   5.314  17.920 1.000  6.66           C
ANISOU   37  CE2APHE     4      675    888    816    246    -18    -46       C
ATOM     38  CZ APHE     4      17.570   6.719  17.830 1.000  6.78           C
ANISOU   38  CZ APHE     4      686   1035    702   -116    -95     21       C
ATOM     39  N  APRO     5      15.065   4.442  14.309 1.000  4.52           N
ANISOU   39  N  APRO     5      624    385    606    249     51     82       N
ATOM     40  CA APRO     5      15.368   5.867  14.131 1.000  4.26           C
ANISOU   40  CA APRO     5      435    443    643    153     32    119       C
ATOM     41  C  APRO     5      14.461   6.520  13.085 1.000  3.80           C
ANISOU   41  C  APRO     5      519    259    579    131     -4     27       C
ATOM     42  O  APRO     5      13.849   5.828  12.263 1.000  4.76           O
ANISOU   42  O  APRO     5      871    242    587     83    -65    -41       O
ATOM     43  CB APRO     5      16.815   5.863  13.612 1.000  7.33           C
ANISOU   43  CB APRO     5      519    869   1231    315    296    537       C
ATOM     44  CG APRO     5      17.206   4.470  13.501 1.000 13.67           C
ANISOU   44  CG APRO     5      378   1404   3103     -6    265  -1618       C
ATOM     45  CD APRO     5      16.085   3.587  13.644 1.000  5.73           C
ANISOU   45  CD APRO     5      814    579    652    388     72     20       C
ATOM     46  N  ADLE     6      14.399   7.877  13.085 1.000  3.67           N
ANISOU   46  N  ADLE     6      419    268    622     42    -89    -15       N
ATOM     47  CA ADLE     6      13.615   8.580  12.060 1.000  3.48           C
ANISOU   47  CA ADLE     6      366    231    647     45    -67     18       C
ATOM     48  C  ADLE     6      12.541   9.451  12.753 1.000  3.83           C
ANISOU   48  C  ADLE     6      418    178    772     19    -52     65       C
ATOM     49  O  ADLE     6      12.563  10.669  12.642 1.000  5.39           O
ANISOU   49  O  ADLE     6      478    197   1253     25     95     74       O
ATOM     50  CN ADLE     6      15.105   8.724  14.061 1.000  4.43           C
ANISOU   50  CN ADLE     6      443    396    743    -39   -145    -36       C
ATOM     51  CB ADLE     6      14.483   9.444  11.147 1.000  4.15           C
ANISOU   51  CB ADLE     6      467    293    723    -16    -70     64       C
ATOM     52  CG ADLE     6      15.606   8.730  10.396 1.000  4.32           C
ANISOU   52  CG ADLE     6      462    392    690     26    -53     56       C
ATOM     53  CD1ADLE     6      15.097   7.720   9.413 1.000  5.47           C
ANISOU   53  CD1ADLE     6      642    494    820    -80    104    -77       C
ATOM     54  CD2ADLE     6      16.488   9.756   9.689 1.000  6.73           C
ANISOU   54  CD2ADLE     6      598    653   1153   -179    155      5       C
ATOM     55  N  ADLE     7      11.651   8.789  13.485 1.000  3.75           N
ANISOU   55  N  ADLE     7      451    208    680     10     13     -7       N
ATOM     56  CA ADLE     7      10.644   9.498  14.262 1.000  3.69           C
ANISOU   56  CA ADLE     7      502    142    674     31    -29      4       C
ATOM     57  C  ADLE     7       9.280   9.443  13.549 1.000  4.06           C
ANISOU   57  C  ADLE     7      487    235    728     27    -19     15       C
ATOM     58  O  ADLE     7       9.053   8.620  12.666 1.000  4.46           O
ANISOU   58  O  ADLE     7      532    280    782     30    -72    -37       O
ATOM     59  CB ADLE     7      10.498   8.893  15.666 1.000  4.01           C
ANISOU   59  CB ADLE     7      464    260    708     48    -20     51       C
ATOM     60  CG ADLE     7      11.793   8.777  16.484 1.000  4.25           C
ANISOU   60  CG ADLE     7      511    356    652     -1    -16    -58       C
ATOM     61  CD1ADLE     7      12.548  10.086  16.582 1.000  5.80           C
ANISOU   61  CD1ADLE     7      697    487    888   -118    -27    -57       C
ATOM     62  CD2ADLE     7      11.475   8.227  17.855 1.000  5.55           C
ANISOU   62  CD2ADLE     7      597    662    723     30    -20     30       C
ATOM     63  N  AGLY     8       8.323  10.278  14.009 1.000  4.23           N
ANISOU   63  N  AGLY     8      526    272    714     87     -6      8       N
ATOM     64  CA AGLY     8       7.009  10.154  13.411 1.000  5.00           C
ANISOU   64  CA AGLY     8      478    421    888     41    -29     73       C
ATOM     65  C  AGLY     8       6.513   8.745  13.408 1.000  5.03           C
ANISOU   65  C  AGLY     8      509    506    783     -5    -46    128       C
ATOM     66  O  AGLY     8       6.622   8.024  14.405 1.000  6.48           O
ANISOU   66  O  AGLY     8      733    668    916   -226   -203    314       O
ATOM     67  CN AGLY     8       8.521  11.432  14.891 1.000  4.56           C
ANISOU   67  CN AGLY     8      570    278    779    145     -8    -42       C
ATOM     68  O  B        9      12.457   3.449  11.654 1.000  6.91           O
ANISOU   68  O  B        9      930    513   1025    108     88    -25       O
ATOM     69  O  B       10      13.366   1.153  12.739 1.000 10.09           O
ANISOU   69  O  B       10     1622    759   1225    463   -289     53       O
ATOM     70  O  B       11      11.514  -0.709  13.650 1.000 37.62           O
ANISOU   70  O  B       11     1291   4325   7827   1003   1848   4348       O
END
