# Supplementary material for: Accurate de novo design of membrane-traversing macrocycles
Source: Cell. 2022 Sep 15;185(19):3520–3532.e26. doi: 10.1016/j.cell.2022.07.019 (PMC9490236; doi:10.1016/j.cell.2022.07.019)
Supplement: Data S6. PDB files for experimental structures, related to STAR Methods [file mmc10.zip › Supplemental_Data_file_6_experimental_structures/x_ray_structures/D8.14_xtal.pdb]

CRYST1   14.670   18.970   20.190  90.00  90.00  90.00 P 21 21 21     1
SCALE1      0.068166  0.000000  0.000000       0.000000
SCALE2      0.000000  0.052715  0.000000       0.000000
SCALE3      0.000000  0.000000  0.049529       0.000000
ATOM      1  N  ADPR     1       5.433  10.868  12.407 1.000  4.44           N
ANISOU    1  N  ADPR     1      579    457    550     17     25     15       N
ATOM      2  CA ADPR     1       4.926  11.960  13.249 1.000  4.66           C
ANISOU    2  CA ADPR     1      564    516    584     46     33    -42       C
ATOM      3  C  ADPR     1       6.031  12.897  13.740 1.000  4.69           C
ANISOU    3  C  ADPR     1      593    470    612     86     73    -23       C
ATOM      4  O  ADPR     1       5.748  13.870  14.438 1.000  5.84           O
ANISOU    4  O  ADPR     1      681    584    823    140     19   -178       O
ATOM      5  CB ADPR     1       3.978  12.703  12.316 1.000  5.20           C
ANISOU    5  CB ADPR     1      579    544    735     34     21      5       C
ATOM      6  CG ADPR     1       4.664  12.561  10.953 1.000  4.98           C
ANISOU    6  CG ADPR     1      577    554    650     17    -22     48       C
ATOM      7  CD ADPR     1       5.202  11.135  10.975 1.000  4.80           C
ANISOU    7  CD ADPR     1      623    536    557     21    -47     46       C
ATOM      8  N  ADIL     2       7.281  12.634  13.341 1.000  4.47           N
ANISOU    8  N  ADIL     2      575    400    624     56      8    -52       N
ATOM      9  CA ADIL     2       8.377  13.537  13.642 1.000  4.38           C
ANISOU    9  CA ADIL     2      595    360    609     27    -18     -4       C
ATOM     10  C  ADIL     2       8.799  13.479  15.099 1.000  4.43           C
ANISOU   10  C  ADIL     2      601    364    620     -4     46    -17       C
ATOM     11  O  ADIL     2       9.253  14.463  15.680 1.000  6.14           O
ANISOU   11  O  ADIL     2     1144    415    633   -145   -106    -27       O
ATOM     12  CB ADIL     2       9.578  13.240  12.720 1.000  4.42           C
ANISOU   12  CB ADIL     2      618    363    598     15     11     26       C
ATOM     13  CG1ADIL     2       9.168  13.329  11.250 1.000  6.05           C
ANISOU   13  CG1ADIL     2      940    642    578     60     73     99       C
ATOM     14  CG2ADIL     2      10.755  14.168  13.002 1.000  5.89           C
ANISOU   14  CG2ADIL     2      659    458    988    -77    121    -93       C
ATOM     15  CD1ADIL     2      10.118  12.699  10.290 1.000  7.05           C
ANISOU   15  CD1ADIL     2     1119    756    644   -207    209    -74       C
ATOM     16  N  APHE     3       8.711  12.285  15.678 1.000  4.25           N
ANISOU   16  N  APHE     3      555    364    598      2     -5    -14       N
ATOM     17  CA APHE     3       9.273  12.011  16.994 1.000  4.05           C
ANISOU   17  CA APHE     3      526    383    539     15     39    -39       C
ATOM     18  C  APHE     3      10.697  11.471  16.814 1.000  3.99           C
ANISOU   18  C  APHE     3      553    373    498     -4     61     14       C
ATOM     19  O  APHE     3      10.995  10.895  15.771 1.000  4.57           O
ANISOU   19  O  APHE     3      612    488    534     36     41    -99       O
ATOM     20  CB APHE     3       8.383  11.016  17.759 1.000  4.74           C
ANISOU   20  CB APHE     3      662    431    599     -7     87      6       C
ATOM     21  CG APHE     3       7.068  11.621  18.154 1.000  5.08           C
ANISOU   21  CG APHE     3      648    482    685    -45    165    -40       C
ATOM     22  CD1APHE     3       6.964  12.299  19.377 1.000  5.83           C
ANISOU   22  CD1APHE     3      737    582    763    -62    144   -136       C
ATOM     23  CD2APHE     3       5.962  11.567  17.337 1.000  6.36           C
ANISOU   23  CD2APHE     3      710    790    771     -1     73   -135       C
ATOM     24  CE1APHE     3       5.756  12.925  19.738 1.000  6.94           C
ANISOU   24  CE1APHE     3      810    708    961    -33    299   -221       C
ATOM     25  CE2APHE     3       4.764  12.187  17.663 1.000  7.81           C
ANISOU   25  CE2APHE     3      609   1125   1057    -21    142   -142       C
ATOM     26  CZ APHE     3       4.683  12.867  18.895 1.000  8.24           C
ANISOU   26  CZ APHE     3      751    931   1262     39    242   -338       C
ATOM     27  N  ADPH     4      11.551  11.614  17.856 1.000  4.31           N
ANISOU   27  N  ADPH     4      583    488    469     28     34     -9       N
ATOM     28  CA ADPH     4      12.910  11.070  17.682 1.000  4.52           C
ANISOU   28  CA ADPH     4      580    530    506     75     51    -16       C
ATOM     29  C  ADPH     4      13.901  12.197  17.468 1.000  4.85           C
ANISOU   29  C  ADPH     4      577    541    614     10     29   -104       C
ATOM     30  O  ADPH     4      13.997  13.112  18.283 1.000  7.87           O
ANISOU   30  O  ADPH     4      804    901   1105   -244    289   -533       O
ATOM     31  CN ADPH     4      11.239  12.403  19.053 1.000  4.87           C
ANISOU   31  CN ADPH     4      643    604    492     33     28    -62       C
ATOM     32  CB ADPH     4      13.359  10.197  18.871 1.000  5.42           C
ANISOU   32  CB ADPH     4      681    689    567    127     26     35       C
ATOM     33  CG ADPH     4      14.596   9.418  18.459 1.000  5.74           C
ANISOU   33  CG ADPH     4      787    715    550    212     14    133       C
ATOM     34  CD1ADPH     4      15.847   9.997  18.501 1.000  6.24           C
ANISOU   34  CD1ADPH     4      780    867    582    267     31    151       C
ATOM     35  CD2ADPH     4      14.478   8.146  17.973 1.000  7.19           C
ANISOU   35  CD2ADPH     4     1188    696    686    238    -90     52       C
ATOM     36  CE1ADPH     4      16.963   9.306  18.031 1.000  8.28           C
ANISOU   36  CE1ADPH     4      906   1245    808    510    192    386       C
ATOM     37  CE2ADPH     4      15.604   7.462  17.492 1.000  9.11           C
ANISOU   37  CE2ADPH     4     1676    845    736    575     92     88       C
ATOM     38  CZ ADPH     4      16.837   8.080  17.524 1.000  9.38           C
ANISOU   38  CZ ADPH     4     1339   1179    832    756    251    218       C
ATOM     39  N  ADPR     5      14.695  12.170  16.379 1.000  4.50           N
ANISOU   39  N  ADPR     5      602    428    579    -49     35    -79       N
ATOM     40  CA ADPR     5      14.830  11.091  15.406 1.000  4.30           C
ANISOU   40  CA ADPR     5      597    408    533    -43     64    -29       C
ATOM     41  C  ADPR     5      13.838  11.293  14.261 1.000  4.31           C
ANISOU   41  C  ADPR     5      579    434    527   -110     65    -20       C
ATOM     42  O  ADPR     5      13.323  12.392  14.067 1.000  5.13           O
ANISOU   42  O  ADPR     5      720    439    674     -4    -69      6       O
ATOM     43  CB ADPR     5      16.264  11.273  14.898 1.000  4.65           C
ANISOU   43  CB ADPR     5      573    520    569    -24     63    -33       C
ATOM     44  CG ADPR     5      16.444  12.791  14.932 1.000  5.51           C
ANISOU   44  CG ADPR     5      615    533    823   -107    109    -63       C
ATOM     45  CD ADPR     5      15.721  13.217  16.195 1.000  5.96           C
ANISOU   45  CD ADPR     5      678    564    887   -142    110   -149       C
ATOM     46  N  ALEU     6      13.636  10.232  13.441 1.000  4.53           N
ANISOU   46  N  ALEU     6      615    435    570    -54     14    -21       N
ATOM     47  CA ALEU     6      12.824  10.424  12.212 1.000  4.99           C
ANISOU   47  CA ALEU     6      683    587    512   -144    -19    -25       C
ATOM     48  C  ALEU     6      11.673   9.394  12.196 1.000  4.95           C
ANISOU   48  C  ALEU     6      630    536    603    -80      3    -50       C
ATOM     49  O  ALEU     6      11.408   8.754  11.180 1.000  6.35           O
ANISOU   49  O  ALEU     6      875    770    624   -285     33   -161       O
ATOM     50  CN ALEU     6      14.238   8.913  13.657 1.000  5.34           C
ANISOU   50  CN ALEU     6      719    441    747     -7     40    -37       C
ATOM     51  CB ALEU     6      13.663  10.337  10.936 1.000  6.00           C
ANISOU   51  CB ALEU     6      783    810    551   -204     33    -49       C
ATOM     52  CG ALEU     6      14.827  11.305  10.854 1.000  6.42           C
ANISOU   52  CG ALEU     6      840    895    559   -282     94    -29       C
ATOM     53  CD1ALEU     6      15.667  11.008   9.609 1.000  8.20           C
ANISOU   53  CD1ALEU     6      986   1208    738   -373    239    -66       C
ATOM     54  CD2ALEU     6      14.348  12.775  10.898 1.000  8.44           C
ANISOU   54  CD2ALEU     6     1260    766    991   -320    256    145       C
ATOM     55  N  ALEU     7      11.026   9.247  13.343 1.000  4.56           N
ANISOU   55  N  ALEU     7      580    444    605    -72     25   -107       N
ATOM     56  CA ALEU     7       9.903   8.340  13.444 1.000  4.23           C
ANISOU   56  CA ALEU     7      542    335    634    -20     43    -36       C
ATOM     57  C  ALEU     7       8.683   8.918  12.778 1.000  4.29           C
ANISOU   57  C  ALEU     7      614    376    542    -60     63    -31       C
ATOM     58  O  ALEU     7       8.571  10.150  12.579 1.000  4.78           O
ANISOU   58  O  ALEU     7      646    367    694    -17     18      0       O
ATOM     59  CB ALEU     7       9.571   8.057  14.922 1.000  4.41           C
ANISOU   59  CB ALEU     7      611    372    594      3    -26     24       C
ATOM     60  CG ALEU     7      10.772   7.652  15.794 1.000  5.64           C
ANISOU   60  CG ALEU     7      716    472    827    -15   -116     65       C
ATOM     61  CD1ALEU     7      11.505   6.460  15.249 1.000  6.13           C
ANISOU   61  CD1ALEU     7      628    532   1030     22    -61     95       C
ATOM     62  CD2ALEU     7      10.225   7.389  17.195 1.000  7.07           C
ANISOU   62  CD2ALEU     7     1111    694    722    224   -197    101       C
ATOM     63  N  APRO     8       7.675   8.096  12.460 1.000  4.29           N
ANISOU   63  N  APRO     8      602    355    577    -27    -17     -1       N
ATOM     64  CA APRO     8       6.417   8.663  11.993 1.000  4.41           C
ANISOU   64  CA APRO     8      591    446    540    -16    -14     24       C
ATOM     65  C  APRO     8       5.940   9.752  12.950 1.000  4.49           C
ANISOU   65  C  APRO     8      563    497    543    -39      2     37       C
ATOM     66  O  APRO     8       6.040   9.622  14.182 1.000  5.04           O
ANISOU   66  O  APRO     8      766    479    556     10     34     25       O
ATOM     67  CB APRO     8       5.482   7.451  11.912 1.000  4.96           C
ANISOU   67  CB APRO     8      611    509    653    -52     -8    -10       C
ATOM     68  CG APRO     8       6.451   6.298  11.611 1.000  5.05           C
ANISOU   68  CG APRO     8      742    420    644    -97    -19    -17       C
ATOM     69  CD APRO     8       7.654   6.615  12.491 1.000  4.86           C
ANISOU   69  CD APRO     8      715    349    673    -67    -45    -15       C
ATOM     70  O  BHOH     9       2.864   5.729  13.163 0.470 15.81           O
ANISOU   70  O  BHOH     9     2138   1741   1772  -1105   -352     36       O
ATOM     71  O  BHOH    10       2.642   7.743  14.170 0.756 10.43           O
ANISOU   71  O  BHOH    10     1087   1464   1176    471    198     72       O
ATOM     72  O  BHOH    11       5.099   7.555  15.756 1.000  9.12           O
ANISOU   72  O  BHOH    11     1820    495    944     -5    445     45       O
ATOM     73  O  BHOH    12       2.365   4.910  14.246 0.560  9.39           O
ANISOU   73  O  BHOH    12     1462    880   1015   -497   -362    220       O
ATOM     74  O  BHOH    13       2.571   9.084  11.798 0.481  7.44           O
ANISOU   74  O  BHOH    13      746    825   1088    105    162    245       O
END
