# Supplementary material for: Accurate de novo design of membrane-traversing macrocycles
Source: Cell. 2022 Sep 15;185(19):3520–3532.e26. doi: 10.1016/j.cell.2022.07.019 (PMC9490236; doi:10.1016/j.cell.2022.07.019)
Supplement: Data S6. PDB files for experimental structures, related to STAR Methods [file mmc10.zip › Supplemental_Data_file_6_experimental_structures/x_ray_structures/D8.9_xtal.pdb]

CRYST1   15.210   20.040   34.990  90.00  90.00  90.00 P 21 21 21     1
SCALE1      0.065746  0.000000  0.000000       0.000000
SCALE2      0.000000  0.049900  0.000000       0.000000
SCALE3      0.000000  0.000000  0.028580       0.000000
ATOM      1  N  AILE     1       4.861   5.372  24.959 1.000  2.92           N
ANISOU    1  N  AILE     1      371    429    244    -11    -22      9       N
ATOM      2  CA AILE     1       3.591   5.398  24.266 1.000  2.70           C
ANISOU    2  CA AILE     1      381    307    277    -50    -32     20       C
ATOM      3  C  AILE     1       3.135   6.864  24.345 1.000  2.47           C
ANISOU    3  C  AILE     1      304    279    299    -87    -62      4       C
ATOM      4  O  AILE     1       3.031   7.366  25.464 1.000  3.00           O
ANISOU    4  O  AILE     1      509    307    256    -22     -4    -34       O
ATOM      5  CB AILE     1       2.575   4.436  24.900 1.000  3.00           C
ANISOU    5  CB AILE     1      464    299    308    -74     10     19       C
ATOM      6  CG2AILE     1       1.176   4.704  24.370 1.000  3.51           C
ANISOU    6  CG2AILE     1      431    388    434   -149     22     -8       C
ATOM      7  CG1AILE     1       3.027   2.993  24.624 1.000  3.98           C
ANISOU    7  CG1AILE     1      652    335    434    -25     34     19       C
ATOM      8  CD1AILE     1       2.277   1.921  25.404 1.000  4.68           C
ANISOU    8  CD1AILE     1      866    310    495    -74     61     23       C
ATOM      9  N  ADLE     2       2.901   7.562  23.231 1.000  3.00           N
ANISOU    9  N  ADLE     2      519    298    256   -148   -114     15       N
ATOM     10  CA ADLE     2       2.645   8.997  23.428 1.000  2.99           C
ANISOU   10  CA ADLE     2      463    280    325    -84   -161     57       C
ATOM     11  C  ADLE     2       4.012   9.700  23.522 1.000  2.51           C
ANISOU   11  C  ADLE     2      412    240    245    -32    -28     77       C
ATOM     12  O  ADLE     2       4.950   9.281  22.845 1.000  3.46           O
ANISOU   12  O  ADLE     2      544    308    385    -50     89    -38       O
ATOM     13  CN ADLE     2       3.221   7.047  21.876 1.000  5.06           C
ANISOU   13  CN ADLE     2     1183    375    249   -261    -98     17       C
ATOM     14  CB ADLE     2       1.812   9.626  22.298 1.000  5.38           C
ANISOU   14  CB ADLE     2      756    412    755   -186   -495    159       C
ATOM     15  CG ADLE     2       0.451   8.979  22.111 1.000  8.67           C
ANISOU   15  CG ADLE     2      902    773   1423   -415   -846    383       C
ATOM     16  CD1ADLE     2      -0.401   9.021  23.330 1.000 10.52           C
ANISOU   16  CD1ADLE     2      486    733   2539   -274   -477    146       C
ATOM     17  CD2ADLE     2      -0.174   9.525  20.833 1.000 16.93           C
ANISOU   17  CD2ADLE     2     1976   1293   2782   -897  -2016   1106       C
ATOM     18  N  ADLE     3       4.141  10.784  24.338 1.000  2.19           N
ANISOU   18  N  ADLE     3      260    238    285    -41    -21     36       N
ATOM     19  CA ADLE     3       3.099  11.367  25.193 1.000  2.27           C
ANISOU   19  CA ADLE     3      214    284    313    -26    -31     37       C
ATOM     20  C  ADLE     3       3.415  11.068  26.686 1.000  2.14           C
ANISOU   20  C  ADLE     3      215    256    294    -15     15     37       C
ATOM     21  O  ADLE     3       3.415  11.955  27.524 1.000  2.86           O
ANISOU   21  O  ADLE     3      464    226    334     17    -38      8       O
ATOM     22  CN ADLE     3       5.470  11.395  24.475 1.000  2.68           C
ANISOU   22  CN ADLE     3      244    295    418    -46     22    -17       C
ATOM     23  CB ADLE     3       2.947  12.867  24.948 1.000  2.50           C
ANISOU   23  CB ADLE     3      243    315    334     26     19     95       C
ATOM     24  CG ADLE     3       1.634  13.466  25.458 1.000  3.16           C
ANISOU   24  CG ADLE     3      294    394    442     92     22    128       C
ATOM     25  CD1ADLE     3       1.790  14.996  25.549 1.000  4.39           C
ANISOU   25  CD1ADLE     3      441    428    699    184    170    172       C
ATOM     26  CD2ADLE     3       0.451  13.099  24.593 1.000  4.77           C
ANISOU   26  CD2ADLE     3      324    735    647     95    -53    128       C
ATOM     27  N  AILE     4       3.670   9.788  26.962 1.000  2.18           N
ANISOU   27  N  AILE     4      297    247    237     29    -40      4       N
ATOM     28  CA AILE     4       4.037   9.336  28.300 1.000  2.07           C
ANISOU   28  CA AILE     4      297    225    218     44    -10     37       C
ATOM     29  C  AILE     4       5.562   9.171  28.314 1.000  2.15           C
ANISOU   29  C  AILE     4      281    244    243     28      3     63       C
ATOM     30  O  AILE     4       6.096   8.271  27.657 1.000  2.60           O
ANISOU   30  O  AILE     4      287    291    352     52     57    -19       O
ATOM     31  CB AILE     4       3.349   8.001  28.639 1.000  2.20           C
ANISOU   31  CB AILE     4      302    228    258     -4     11     -3       C
ATOM     32  CG2AILE     4       3.821   7.497  30.006 1.000  2.36           C
ANISOU   32  CG2AILE     4      336    239    269     14     40     29       C
ATOM     33  CG1AILE     4       1.826   8.168  28.599 1.000  2.62           C
ANISOU   33  CG1AILE     4      302    308    326     19     24     10       C
ATOM     34  CD1AILE     4       1.077   6.857  28.513 1.000  3.28           C
ANISOU   34  CD1AILE     4      345    414    411    -57      9    -81       C
ATOM     35  N  APRO     5       6.280  10.064  29.011 1.000  2.50           N
ANISOU   35  N  APRO     5      231    319    344     56    -24    -43       N
ATOM     36  CA APRO     5       7.744   9.933  29.026 1.000  2.59           C
ANISOU   36  CA APRO     5      249    328    347     30     -9     -7       C
ATOM     37  C  APRO     5       8.116   8.610  29.687 1.000  2.48           C
ANISOU   37  C  APRO     5      257    354    277     28    -55    -33       C
ATOM     38  O  APRO     5       7.366   8.062  30.481 1.000  2.86           O
ANISOU   38  O  APRO     5      308    431    283     39     14     11       O
ATOM     39  CB APRO     5       8.189  11.151  29.858 1.000  4.29           C
ANISOU   39  CB APRO     5      277    437    818      9    -71   -214       C
ATOM     40  CGAAPRO     5       7.031  11.251  30.906 0.673  4.03           C
ANISOU   40  CGAAPRO     5      311    519    609     29    -57   -288       C
ATOM     41  CGBAPRO     5       7.108  12.228  29.583 0.460  5.87           C
ANISOU   41  CGBAPRO     5      545    341   1212   -101    -89     -5       C
ATOM     42  CD APRO     5       5.791  11.100  29.925 1.000  7.00           C
ANISOU   42  CD APRO     5      286   1133   1082    134   -172   -863       C
ATOM     43  N  ADPR     6       9.317   8.095  29.345 1.000  2.62           N
ANISOU   43  N  ADPR     6      264    351    320     63    -40      6       N
ATOM     44  CA ADPR     6       9.772   6.818  29.941 1.000  2.79           C
ANISOU   44  CA ADPR     6      305    384    307     94    -62      9       C
ATOM     45  C  ADPR     6       9.151   5.618  29.209 1.000  2.69           C
ANISOU   45  C  ADPR     6      331    319    312     99    -43     71       C
ATOM     46  O  ADPR     6       9.829   4.800  28.615 1.000  3.61           O
ANISOU   46  O  ADPR     6      347    390    552     89     -9    -57       O
ATOM     47  CB ADPR     6      11.285   6.889  29.777 1.000  3.40           C
ANISOU   47  CB ADPR     6      282    484    450    102   -125     -4       C
ATOM     48  CG ADPR     6      11.465   7.694  28.495 1.000  3.19           C
ANISOU   48  CG ADPR     6      250    482    407     60    -20    -38       C
ATOM     49  CD ADPR     6      10.408   8.778  28.624 1.000  2.81           C
ANISOU   49  CD ADPR     6      236    391    376      7    -26     -5       C
ATOM     50  N  ALEU     7       7.809   5.526  29.281 1.000  2.66           N
ANISOU   50  N  ALEU     7      318    333    299     68    -34      2       N
ATOM     51  CA ALEU     7       7.101   4.416  28.662 1.000  2.86           C
ANISOU   51  CA ALEU     7      354    358    310     97    -63    -28       C
ATOM     52  C  ALEU     7       7.244   4.432  27.127 1.000  2.91           C
ANISOU   52  C  ALEU     7      270    400    369    115    -37    -66       C
ATOM     53  O  ALEU     7       7.396   3.397  26.491 1.000  3.75           O
ANISOU   53  O  ALEU     7      506    449    386    175    -25   -102       O
ATOM     54  CB ALEU     7       5.623   4.475  29.067 1.000  2.72           C
ANISOU   54  CB ALEU     7      364    315    293     89    -21    -23       C
ATOM     55  CG ALEU     7       4.772   3.273  28.676 1.000  3.15           C
ANISOU   55  CG ALEU     7      346    435    344     63    -51   -138       C
ATOM     56  CD1ALEU     7       3.313   3.556  28.989 1.000  3.65           C
ANISOU   56  CD1ALEU     7      373    468    465     32    -12    -43       C
ATOM     57  CD2ALEU     7       5.220   2.032  29.427 1.000  6.08           C
ANISOU   57  CD2ALEU     7      554    314   1306     12   -270    -65       C
ATOM     58  N  ADLE     8       7.108   5.642  26.546 1.000  2.82           N
ANISOU   58  N  ADLE     8      375    385    247    121    -35    -22       N
ATOM     59  CA ADLE     8       7.257   5.824  25.102 1.000  3.06           C
ANISOU   59  CA ADLE     8      340    459    295     77     -9    -11       C
ATOM     60  C  ADLE     8       6.048   5.333  24.303 1.000  2.86           C
ANISOU   60  C  ADLE     8      410    340    271     65    -20     12       C
ATOM     61  O  ADLE     8       6.145   5.002  23.133 1.000  3.50           O
ANISOU   61  O  ADLE     8      440    530    281     42     -8    -89       O
ATOM     62  CB ADLE     8       7.461   7.317  24.780 1.000  3.16           C
ANISOU   62  CB ADLE     8      339    520    268     26      1     35       C
ATOM     63  CG ADLE     8       8.709   7.929  25.409 1.000  3.42           C
ANISOU   63  CG ADLE     8      317    574    330    -17     -6     -5       C
ATOM     64  CD1ADLE     8       9.986   7.305  24.879 1.000  5.60           C
ANISOU   64  CD1ADLE     8      306   1054    642     28     25   -206       C
ATOM     65  CD2ADLE     8       8.700   9.435  25.137 1.000  4.62           C
ANISOU   65  CD2ADLE     8      530    678    444   -174    -93    130       C
ATOM     66  N  BILE     9       9.171   9.930  15.021 1.000  2.49           N
ANISOU   66  N  BILE     9      319    284    286    -15    -19      3       N
ATOM     67  CA BILE     9       9.123   8.575  14.509 1.000  2.28           C
ANISOU   67  CA BILE     9      259    228    328      5    -24     -8       C
ATOM     68  C  BILE     9       7.719   8.063  14.870 1.000  2.21           C
ANISOU   68  C  BILE     9      282    187    321     23    -19    -29       C
ATOM     69  O  BILE     9       7.455   7.929  16.083 1.000  2.78           O
ANISOU   69  O  BILE     9      304    370    319    -20    -17    -22       O
ATOM     70  CB BILE     9      10.219   7.674  15.071 1.000  2.76           C
ANISOU   70  CB BILE     9      293    331    364     32     -2     58       C
ATOM     71  CG2BILE     9      10.009   6.242  14.605 1.000  3.19           C
ANISOU   71  CG2BILE     9      402    336    403    118     16     -2       C
ATOM     72  CG1BILE     9      11.602   8.189  14.649 1.000  4.03           C
ANISOU   72  CG1BILE     9      287    580    573    -13    -26    177       C
ATOM     73  CD1BILE     9      12.763   7.361  15.210 1.000  5.71           C
ANISOU   73  CD1BILE     9      311    930    798     57      1    327       C
ATOM     74  N  BDLE    10       6.830   7.816  13.911 1.000  2.30           N
ANISOU   74  N  BDLE    10      258    238    325     23    -18      7       N
ATOM     75  CA BDLE    10       5.475   7.490  14.363 1.000  2.32           C
ANISOU   75  CA BDLE    10      264    243    323     38    -24     19       C
ATOM     76  C  BDLE    10       4.758   8.827  14.613 1.000  2.39           C
ANISOU   76  C  BDLE    10      271    269    314      4    -46     22       C
ATOM     77  O  BDLE    10       4.914   9.729  13.798 1.000  3.32           O
ANISOU   77  O  BDLE    10      464    309    413    117    105    113       O
ATOM     78  CN BDLE    10       7.044   8.205  12.495 1.000  2.63           C
ANISOU   78  CN BDLE    10      316    314    311     20    -13     -5       C
ATOM     79  CB BDLE    10       4.697   6.612  13.391 1.000  2.69           C
ANISOU   79  CB BDLE    10      281    293    388     16    -50     -2       C
ATOM     80  CG BDLE    10       5.425   5.316  13.007 1.000  3.32           C
ANISOU   80  CG BDLE    10      339    314    534    -13    -47   -105       C
ATOM     81  CD1BDLE    10       5.731   4.437  14.213 1.000  5.54           C
ANISOU   81  CD1BDLE    10      929    293    759    191    -42    -17       C
ATOM     82  CD2BDLE    10       4.607   4.566  11.968 1.000  6.67           C
ANISOU   82  CD2BDLE    10      808    586    988    132   -326   -489       C
ATOM     83  N  BDLE    11       3.956   8.990  15.686 1.000  2.62           N
ANISOU   83  N  BDLE    11      396    220    322     50     22     27       N
ATOM     84  CA BDLE    11       3.713   8.021  16.770 1.000  2.56           C
ANISOU   84  CA BDLE    11      355    237    324      1     21     28       C
ATOM     85  C  BDLE    11       4.187   8.665  18.096 1.000  2.59           C
ANISOU   85  C  BDLE    11      377    205    343    -28     14     27       C
ATOM     86  O  BDLE    11       3.400   8.899  19.006 1.000  3.20           O
ANISOU   86  O  BDLE    11      389    425    330    -68     33     -1       O
ATOM     87  CN BDLE    11       3.341  10.314  15.850 1.000  3.37           C
ANISOU   87  CN BDLE    11      500    291    413     87    103     21       C
ATOM     88  CB BDLE    11       2.261   7.573  16.789 1.000  3.13           C
ANISOU   88  CB BDLE    11      365    377    377    -13    -25     40       C
ATOM     89  CG BDLE    11       1.981   6.302  17.571 1.000  3.33           C
ANISOU   89  CG BDLE    11      409    425    356   -108    -39     69       C
ATOM     90  CD1BDLE    11       2.725   5.100  16.966 1.000  4.70           C
ANISOU   90  CD1BDLE    11      767    312    602    -96    155     65       C
ATOM     91  CD2BDLE    11       0.480   6.018  17.593 1.000  5.19           C
ANISOU   91  CD2BDLE    11      485    688    682   -193    -36    211       C
ATOM     92  N  BILE    12       5.493   8.956  18.132 1.000  2.73           N
ANISOU   92  N  BILE    12      373    259    342    -60     21    -42       N
ATOM     93  CA BILE    12       6.115   9.618  19.296 1.000  2.64           C
ANISOU   93  CA BILE    12      389    213    343    -46      0    -30       C
ATOM     94  C  BILE    12       6.317  11.105  18.934 1.000  2.44           C
ANISOU   94  C  BILE    12      340    239    292    -56    -26    -25       C
ATOM     95  O  BILE    12       7.149  11.426  18.069 1.000  2.77           O
ANISOU   95  O  BILE    12      360    309    322    -86     53    -14       O
ATOM     96  CB BILE    12       7.439   8.978  19.682 1.000  3.63           C
ANISOU   96  CB BILE    12      421    277    601    -24    -91     -8       C
ATOM     97  CG2BILE    12       7.997   9.689  20.912 1.000  3.52           C
ANISOU   97  CG2BILE    12      430    441    388    -13    -37    101       C
ATOM     98  CG1BILE    12       7.294   7.494  19.909 1.000 12.25           C
ANISOU   98  CG1BILE    12     1041    258   3079    -92  -1255    211       C
ATOM     99 CD1ABILE    12       6.375   6.844  20.398 0.458  3.43           C
ANISOU   99 CD1ABILE    12      584    223    418    -14   -101     69       C
ATOM    100 CD1BBILE    12       8.309   6.671  20.677 0.442  4.12           C
ANISOU  100 CD1BBILE    12      602    373    496    160    126    -66       C
ATOM    101  N  BPRO    13       5.577  12.015  19.569 1.000  2.46           N
ANISOU  101  N  BPRO    13      386    230    265    -53     23     13       N
ATOM    102  CA BPRO    13       5.774  13.452  19.320 1.000  2.49           C
ANISOU  102  CA BPRO    13      427    206    257    -41    -24     23       C
ATOM    103  C  BPRO    13       7.206  13.858  19.670 1.000  2.57           C
ANISOU  103  C  BPRO    13      429    245    245    -46     14    -28       C
ATOM    104  O  BPRO    13       7.887  13.193  20.458 1.000  2.80           O
ANISOU  104  O  BPRO    13      428    300    274    -59    -56     38       O
ATOM    105  CB BPRO    13       4.742  14.125  20.246 1.000  3.09           C
ANISOU  105  CB BPRO    13      424    297    383     18    -31      4       C
ATOM    106  CG BPRO    13       3.680  13.058  20.429 1.000  3.28           C
ANISOU  106  CG BPRO    13      424    365    383      9     62    -20       C
ATOM    107  CD BPRO    13       4.476  11.778  20.536 1.000  2.92           C
ANISOU  107  CD BPRO    13      429    299    317    -22     68     48       C
ATOM    108  N  BDPR    14       7.672  14.983  19.083 1.000  2.61           N
ANISOU  108  N  BDPR    14      404    228    300    -50     -8    -13       N
ATOM    109  CA BDPR    14       9.061  15.445  19.351 1.000  2.87           C
ANISOU  109  CA BDPR    14      444    290    291   -119      3    -51       C
ATOM    110  C  BDPR    14      10.063  14.653  18.484 1.000  2.80           C
ANISOU  110  C  BDPR    14      358    342    300    -84    -67    -38       C
ATOM    111  O  BDPR    14      10.707  15.159  17.582 1.000  3.25           O
ANISOU  111  O  BDPR    14      417    367    378   -100     24     26       O
ATOM    112  CB BDPR    14       9.027  16.928  18.972 1.000  3.65           C
ANISOU  112  CB BDPR    14      633    257    414   -136    139   -105       C
ATOM    113  CG BDPR    14       7.949  16.969  17.886 1.000  3.66           C
ANISOU  113  CG BDPR    14      633    240    437    -23    151     -2       C
ATOM    114  CD BDPR    14       6.884  16.014  18.401 1.000  3.01           C
ANISOU  114  CD BDPR    14      521    222    331     13     63     -9       C
ATOM    115  N  BLEU    15      10.175  13.358  18.816 1.000  2.92           N
ANISOU  115  N  BLEU    15      412    346    284    -82    -38     23       N
ATOM    116  CA BLEU    15      11.013  12.445  18.056 1.000  2.78           C
ANISOU  116  CA BLEU    15      325    327    341    -34    -49     30       C
ATOM    117  C  BLEU    15      10.650  12.414  16.578 1.000  2.44           C
ANISOU  117  C  BLEU    15      306    219    348    -41    -18     27       C
ATOM    118  O  BLEU    15      11.497  12.399  15.707 1.000  2.91           O
ANISOU  118  O  BLEU    15      289    382    370    -17      5     39       O
ATOM    119  CB BLEU    15      10.916  11.059  18.708 1.000  3.44           C
ANISOU  119  CB BLEU    15      409    400    419    -61    -87     95       C
ATOM    120  CG BLEU    15      11.653   9.928  18.043 1.000  4.02           C
ANISOU  120  CG BLEU    15      409    520    508    -21   -103     19       C
ATOM    121  CD1BLEU    15      11.485   8.660  18.866 1.000  4.80           C
ANISOU  121  CD1BLEU    15      528    547    641     -7    -78     95       C
ATOM    122  CD2BLEU    15      13.140  10.249  17.791 1.000  5.76           C
ANISOU  122  CD2BLEU    15      491    693    876     -8   -122    171       C
ATOM    123  N  BDLE    16       9.320  12.351  16.302 1.000  2.27           N
ANISOU  123  N  BDLE    16      283    282    247    -69     -3    -20       N
ATOM    124  CA BDLE    16       8.868  12.345  14.919 1.000  2.24           C
ANISOU  124  CA BDLE    16      288    262    250    -42     -2    -18       C
ATOM    125  C  BDLE    16       9.065  11.007  14.225 1.000  2.38           C
ANISOU  125  C  BDLE    16      282    275    293    -21     -1    -21       C
ATOM    126  O  BDLE    16       9.081  10.943  12.991 1.000  3.14           O
ANISOU  126  O  BDLE    16      559    302    262    -36     33    -12       O
ATOM    127  CB BDLE    16       7.407  12.769  14.817 1.000  2.41           C
ANISOU  127  CB BDLE    16      287    292    283    -44     -1    -21       C
ATOM    128  CG BDLE    16       7.157  14.223  15.238 1.000  2.96           C
ANISOU  128  CG BDLE    16      369    379    310     62    -62   -112       C
ATOM    129  CD1BDLE    16       7.961  15.196  14.403 1.000  4.38           C
ANISOU  129  CD1BDLE    16      727    259    578    -22    -34    -16       C
ATOM    130  CD2BDLE    16       5.672  14.533  15.169 1.000  4.41           C
ANISOU  130  CD2BDLE    16      439    663    472    208   -162   -223       C
ATOM    131  O  CHOH    17       6.415  14.628  30.518 0.638  4.94           O
ANISOU  131  O  CHOH    17      513    702    550   -146     87    -84       O
ATOM    132  O  CHOH    18       5.661  13.592  27.911 0.569  5.04           O
ANISOU  132  O  CHOH    18      679    618    502   -393    143   -164       O
END
