# Supplementary material for: Accurate de novo design of membrane-traversing macrocycles
Source: Cell. 2022 Sep 15;185(19):3520–3532.e26. doi: 10.1016/j.cell.2022.07.019 (PMC9490236; doi:10.1016/j.cell.2022.07.019)
Supplement: Data S6. PDB files for experimental structures, related to STAR Methods [file mmc10.zip › Supplemental_Data_file_6_experimental_structures/x_ray_structures/D8.31_xtal.pdb]

CRYST1    9.950   22.160   23.080  90.00  90.00  90.00 P 21 21 21     1
SCALE1      0.100503  0.000000  0.000000       0.000000
SCALE2      0.000000  0.045126  0.000000       0.000000
SCALE3      0.000000  0.000000  0.043328       0.000000
ATOM      1  N  ADAL     1       9.697  13.354  14.348 1.000  2.28           N
ANISOU    1  N  ADAL     1      224    181    410      4     35     44       N
ATOM      2  CA ADAL     1       9.902  11.910  14.211 1.000  2.26           C
ANISOU    2  CA ADAL     1      275    175    356      0     28     38       C
ATOM      3  C  ADAL     1       9.147  11.238  15.363 1.000  2.24           C
ANISOU    3  C  ADAL     1      279    177    345     32     23     14       C
ATOM      4  O  ADAL     1       7.975  10.836  15.244 1.000  2.77           O
ANISOU    4  O  ADAL     1      243    308    440    -35    -39     82       O
ATOM      5  CB ADAL     1       9.403  11.386  12.880 1.000  3.20           C
ANISOU    5  CB ADAL     1      496    312    337     -4    -10     19       C
ATOM      6  N  ADPR     2       9.780  11.111  16.522 1.000  2.41           N
ANISOU    6  N  ADPR     2      219    288    352    -70      3     37       N
ATOM      7  CA ADPR     2       9.122  10.471  17.652 1.000  3.06           C
ANISOU    7  CA ADPR     2      375    396    323   -117     44     40       C
ATOM      8  C  ADPR     2       8.711   9.032  17.263 1.000  2.39           C
ANISOU    8  C  ADPR     2      273    277    304    -11    -30    107       C
ATOM      9  O  ADPR     2       9.572   8.339  16.705 1.000  3.11           O
ANISOU    9  O  ADPR     2      259    326    527     40     56    101       O
ATOM     10  CB ADPR     2      10.186  10.431  18.749 1.000  4.56           C
ANISOU   10  CB ADPR     2      544    737    348   -266    -99    101       C
ATOM     11  CG ADPR     2      11.147  11.526  18.383 1.000  4.65           C
ANISOU   11  CG ADPR     2      484    763    413   -186    -76     24       C
ATOM     12  CD ADPR     2      11.142  11.555  16.868 1.000  2.79           C
ANISOU   12  CD ADPR     2      272    350    376    -93    -38     38       C
ATOM     13  N  ADLE     3       7.513   8.530  17.596 1.000  2.21           N
ANISOU   13  N  ADLE     3      215    222    352     12    -11     65       N
ATOM     14  CA ADLE     3       6.351   9.288  18.069 1.000  2.35           C
ANISOU   14  CA ADLE     3      263    266    310     -6      6     62       C
ATOM     15  C  ADLE     3       5.219   9.325  17.030 1.000  2.47           C
ANISOU   15  C  ADLE     3      236    255    391      1      8    111       C
ATOM     16  O  ADLE     3       4.094   9.666  17.343 1.000  3.26           O
ANISOU   16  O  ADLE     3      274    444    447     56     19     83       O
ATOM     17  CN ADLE     3       7.333   7.079  17.407 1.000  2.97           C
ANISOU   17  CN ADLE     3      301    235    525     34      6     90       C
ATOM     18  CB ADLE     3       5.844   8.794  19.433 1.000  2.69           C
ANISOU   18  CB ADLE     3      317    313    332    -14     43     56       C
ATOM     19  CG ADLE     3       6.862   9.000  20.557 1.000  3.02           C
ANISOU   19  CG ADLE     3      448    314    319    -43     25      7       C
ATOM     20  CD1ADLE     3       6.443   8.163  21.767 1.000  3.49           C
ANISOU   20  CD1ADLE     3      615    308    324    -59    -38     23       C
ATOM     21  CD2ADLE     3       6.990  10.477  20.939 1.000  4.10           C
ANISOU   21  CD2ADLE     3      745    346    373   -150     24     -1       C
ATOM     22  N  ADVA     4       5.563   8.996  15.776 1.000  2.45           N
ANISOU   22  N  ADVA     4      257    245    373      4    -48     43       N
ATOM     23  CA ADVA     4       4.587   9.053  14.696 1.000  2.76           C
ANISOU   23  CA ADVA     4      292    258    437    -44   -107      0       C
ATOM     24  C  ADVA     4       4.256  10.472  14.273 1.000  2.27           C
ANISOU   24  C  ADVA     4      275    252    284    -19     18    -13       C
ATOM     25  O  ADVA     4       3.143  10.735  13.810 1.000  2.68           O
ANISOU   25  O  ADVA     4      277    285    395      1    -43      8       O
ATOM     26  CB ADVA     4       5.044   8.211  13.489 1.000  3.90           C
ANISOU   26  CB ADVA     4      571    285    536     58   -198   -128       C
ATOM     27  CG1ADVA     4       6.372   8.654  12.901 1.000  4.79           C
ANISOU   27  CG1ADVA     4      664    539    510     86    -11   -232       C
ATOM     28  CG2ADVA     4       5.036   6.713  13.885 1.000  6.28           C
ANISOU   28  CG2ADVA     4      935    251   1059     82   -301   -178       C
ATOM     29  N  ADAL     5       5.222  11.389  14.430 1.000  2.28           N
ANISOU   29  N  ADAL     5      226    224    365      1    -35     16       N
ATOM     30  CA ADAL     5       5.057  12.787  14.043 1.000  2.48           C
ANISOU   30  CA ADAL     5      271    221    395      5    -22     27       C
ATOM     31  C  ADAL     5       5.831  13.604  15.066 1.000  2.47           C
ANISOU   31  C  ADAL     5      205    165    511     15    -37      6       C
ATOM     32  O  ADAL     5       6.941  14.113  14.800 1.000  3.44           O
ANISOU   32  O  ADAL     5      239    267    721    -29     79    -46       O
ATOM     33  CB ADAL     5       5.565  13.043  12.633 1.000  3.61           C
ANISOU   33  CB ADAL     5      517    364    409     26     32    103       C
ATOM     34  N  ADPR     6       5.315  13.720  16.287 1.000  2.69           N
ANISOU   34  N  ADPR     6      271    262    430    -88    -56     -5       N
ATOM     35  CA ADPR     6       6.121  14.303  17.340 1.000  3.97           C
ANISOU   35  CA ADPR     6      467    447    506   -126   -163    -18       C
ATOM     36  C  ADPR     6       6.324  15.805  17.083 1.000  2.82           C
ANISOU   36  C  ADPR     6      273    346    389    -47     25    -91       C
ATOM     37  O  ADPR     6       5.378  16.459  16.636 1.000  3.73           O
ANISOU   37  O  ADPR     6      251    378    703     36    -26   -141       O
ATOM     38  CB ADPR     6       5.325  14.029  18.576 1.000  5.69           C
ANISOU   38  CB ADPR     6      930    628    475   -335   -101     37       C
ATOM     39  CG ADPR     6       3.891  13.950  18.089 1.000  5.26           C
ANISOU   39  CG ADPR     6      599    809    471   -113    108   -149       C
ATOM     40  CD ADPR     6       3.991  13.278  16.751 1.000  3.03           C
ANISOU   40  CD ADPR     6      313    360    408    -87     33      2       C
ATOM     41  N  ADLE     7       7.497  16.375  17.398 1.000  2.72           N
ANISOU   41  N  ADLE     7      278    307    386    -29     18    -78       N
ATOM     42  CA ADLE     7       8.703  15.677  17.838 1.000  2.79           C
ANISOU   42  CA ADLE     7      265    374    359    -60    -18     10       C
ATOM     43  C  ADLE     7       9.758  15.598  16.737 1.000  2.37           C
ANISOU   43  C  ADLE     7      260    204    382    -54    -24     -3       C
ATOM     44  O  ADLE     7      10.906  15.262  17.004 1.000  2.98           O
ANISOU   44  O  ADLE     7      247    417    400     28    -38    -20       O
ATOM     45  CN ADLE     7       7.585  17.833  17.200 1.000  3.62           C
ANISOU   45  CN ADLE     7      394    289    610    -19     30   -169       C
ATOM     46  CB ADLE     7       9.268  16.223  19.143 1.000  4.59           C
ANISOU   46  CB ADLE     7      395    927    317    -21    -37   -102       C
ATOM     47  CGAADLE     7       8.373  15.672  20.338 0.598  3.94           C
ANISOU   47  CGAADLE     7      593    402    414     75     61     25       C
ATOM     48 CD1AADLE     7       8.562  14.234  20.627 0.965  9.28           C
ANISOU   48 CD1AADLE     7     1882    865    568    603    199    227       C
ATOM     49  CD2ADLE     7       8.821  16.430  21.599 0.614  5.69           C
ANISOU   49  CD2ADLE     7     1194    491    348     66      5    -15       C
ATOM     50  CGBADLE     7       9.982  15.542  20.050 0.436  3.87           C
ANISOU   50  CGBADLE     7      475    565    344     98      0     -1       C
ATOM     51 CD2BADLE     7      10.719  16.354  21.115 0.322  5.06           C
ANISOU   51 CD2BADLE     7      754    690    363    239   -319   -201       C
ATOM     52  N  ADVA     8       9.356  15.877  15.482 1.000  2.24           N
ANISOU   52  N  ADVA     8      215    224    361     -4     18      3       N
ATOM     53  CA ADVA     8      10.285  15.710  14.377 1.000  2.33           C
ANISOU   53  CA ADVA     8      223    230    380    -29      5     34       C
ATOM     54  C  ADVA     8      10.690  14.248  14.215 1.000  2.15           C
ANISOU   54  C  ADVA     8      232    235    303     -6     -4     36       C
ATOM     55  O  ADVA     8      11.851  13.932  13.987 1.000  2.63           O
ANISOU   55  O  ADVA     8      245    252    441     10     38     43       O
ATOM     56  CB ADVA     8       9.695  16.264  13.058 1.000  2.70           C
ANISOU   56  CB ADVA     8      341    254    371      3    -19     81       C
ATOM     57  CG1ADVA     8      10.723  16.169  11.941 1.000  3.01           C
ANISOU   57  CG1ADVA     8      394    324    359     -3     -1     44       C
ATOM     58  CG2ADVA     8       9.239  17.709  13.219 1.000  3.86           C
ANISOU   58  CG2ADVA     8      553    324    501    105     24     90       C
ATOM     59  O1 BEEE     9       3.870  10.241  10.425 1.000  8.68           O
ANISOU   59  O1 BEEE     9     1000   1418    686    527     67     -2       O
ATOM     60  O2 BEEE     9       1.646  10.084  10.569 1.000  5.33           O
ANISOU   60  O2 BEEE     9      810    549    545     77    -61      9       O
ATOM     61  C1 BEEE     9       2.823  10.775  10.491 1.000  5.13           C
ANISOU   61  C1 BEEE     9      585    819    429    184     42     77       C
ATOM     62  C2 BEEE     9       2.565  12.231  10.551 1.000  5.71           C
ANISOU   62  C2 BEEE     9      535    647    857    -20     -9     98       C
ATOM     63  C3 BEEE     9       1.722   8.652  10.608 1.000  6.79           C
ANISOU   63  C3 BEEE     9     1275    528    621    140   -103    -13       C
ATOM     64  C4 BEEE     9       0.345   8.144  10.757 1.000  8.17           C
ANISOU   64  C4 BEEE     9     1860    410    649   -209   -213   -107       C
ATOM     65  O  BHOH    10      13.855  15.991  14.155 1.000  3.80           O
ANISOU   65  O  BHOH    10      359    350    650    -60     10    110       O
ATOM     66  O  BHOH    11       1.177   8.631  14.230 1.000  3.65           O
ANISOU   66  O  BHOH    11      460    342    504    -95      5    -10       O
END
