# Supplementary material for: Accurate de novo design of membrane-traversing macrocycles
Source: Cell. 2022 Sep 15;185(19):3520–3532.e26. doi: 10.1016/j.cell.2022.07.019 (PMC9490236; doi:10.1016/j.cell.2022.07.019)
Supplement: Data S6. PDB files for experimental structures, related to STAR Methods [file mmc10.zip › Supplemental_Data_file_6_experimental_structures/x_ray_structures/D8.26_xtal.pdb]

CRYST1    9.980   10.790   45.880  90.00  90.00  90.00 P 21 21 21     1
SCALE1      0.100200  0.000000  0.000000       0.000000
SCALE2      0.000000  0.092678  0.000000       0.000000
SCALE3      0.000000  0.000000  0.021796       0.000000
ATOM      1  N  ADVA     1       3.791   2.337  29.633 1.000  1.94           N
ANISOU    1  N  ADVA     1      224    359    109     71    -17     47       N
ATOM      2  CA ADVA     1       3.296   2.420  30.991 1.000  1.97           C
ANISOU    2  CA ADVA     1      253    345    108      0     20     14       C
ATOM      3  C  ADVA     1       3.489   3.871  31.499 1.000  2.12           C
ANISOU    3  C  ADVA     1      169    445    144      2    -22    -11       C
ATOM      4  O  ADVA     1       3.504   4.807  30.716 1.000  2.15           O
ANISOU    4  O  ADVA     1      258    381    131     14     -6     30       O
ATOM      5  CB ADVA     1       1.854   1.938  31.166 1.000  2.67           C
ANISOU    5  CB ADVA     1      379    426    149    -95     21      6       C
ATOM      6  CG1ADVA     1       0.835   2.845  30.482 1.000  2.97           C
ANISOU    6  CG1ADVA     1      196    560    303   -120     85     46       C
ATOM      7  CG2ADVA     1       1.721   0.486  30.685 1.000  3.50           C
ANISOU    7  CG2ADVA     1      428    514    309   -147     36    -82       C
ATOM      8  N  ADLE     2       3.602   4.054  32.832 1.000  2.60           N
ANISOU    8  N  ADLE     2      350    425    153    -14     30     16       N
ATOM      9  CA ADLE     2       3.583   5.416  33.387 1.000  2.18           C
ANISOU    9  CA ADLE     2      200    437    143    -22     10    -46       C
ATOM     10  C  ADLE     2       4.483   6.407  32.598 1.000  2.24           C
ANISOU   10  C  ADLE     2      143    520    137     25     19    -91       C
ATOM     11  O  ADLE     2       3.987   7.458  32.162 1.000  2.50           O
ANISOU   11  O  ADLE     2      229    408    258     17     25     23       O
ATOM     12  CN ADLE     2       3.610   2.987  33.845 1.000  3.88           C
ANISOU   12  CN ADLE     2      745    516    123    -94    -16     29       C
ATOM     13  CB ADLE     2       2.184   5.943  33.545 1.000  2.61           C
ANISOU   13  CB ADLE     2      209    514    210    -69      1     29       C
ATOM     14  CG ADLE     2       2.033   7.054  34.609 1.000  3.10           C
ANISOU   14  CG ADLE     2      176    574    356    -59     33    -97       C
ATOM     15  CD1ADLE     2       0.766   7.835  34.416 1.000  4.88           C
ANISOU   15  CD1ADLE     2      344    905    494    161    -19   -274       C
ATOM     16  CD2ADLE     2       2.096   6.487  36.008 1.000  5.19           C
ANISOU   16  CD2ADLE     2      624    983    249    166     82   -168       C
ATOM     17  N  AALA     3       5.797   6.134  32.443 1.000  2.38           N
ANISOU   17  N  AALA     3      188    528    134     40      6    -23       N
ATOM     18  CA AALA     3       6.542   6.954  31.515 1.000  2.41           C
ANISOU   18  CA AALA     3      112    567    183    -18     18    -77       C
ATOM     19  C  AALA     3       6.417   6.373  30.097 1.000  2.11           C
ANISOU   19  C  AALA     3      125    445    183      0     25    -44       C
ATOM     20  O  AALA     3       6.800   5.203  29.940 1.000  2.97           O
ANISOU   20  O  AALA     3      377    516    168    151     31     14       O
ATOM     21  CN AALA     3       6.431   4.904  32.939 1.000  3.42           C
ANISOU   21  CN AALA     3      343    681    198    127     53     64       C
ATOM     22  CB AALA     3       8.033   7.116  31.817 1.000  4.13           C
ANISOU   22  CB AALA     3      251    990    234   -160     28   -159       C
ATOM     23  N  ADAL     4       5.952   7.129  29.104 1.000  1.89           N
ANISOU   23  N  ADAL     4      179    328    167     27      7    -15       N
ATOM     24  CA ADAL     4       5.999   6.611  27.717 1.000  1.74           C
ANISOU   24  CA ADAL     4      156    338    129     73     32     21       C
ATOM     25  C  ADAL     4       4.597   6.416  27.166 1.000  1.96           C
ANISOU   25  C  ADAL     4      195    354    152      5     37     71       C
ATOM     26  O  ADAL     4       4.330   6.592  25.973 1.000  2.92           O
ANISOU   26  O  ADAL     4      275    630    138    -98     15     40       O
ATOM     27  CN ADAL     4       5.459   8.545  29.225 1.000  2.96           C
ANISOU   27  CN ADAL     4      330    404    323      5     55    -76       C
ATOM     28  CB ADAL     4       6.830   7.462  26.790 1.000  2.52           C
ANISOU   28  CB ADAL     4      154    491    253      8     24     61       C
ATOM     29  N  ADVA     5       3.637   6.078  28.023 1.000  1.85           N
ANISOU   29  N  ADVA     5      171    371    121     -7    -15     26       N
ATOM     30  CA ADVA     5       2.251   6.017  27.561 1.000  1.83           C
ANISOU   30  CA ADVA     5      203    315    137     44     -6      0       C
ATOM     31  C  ADVA     5       2.021   4.713  26.802 1.000  1.67           C
ANISOU   31  C  ADVA     5      105    379    114     50     44     36       C
ATOM     32  O  ADVA     5       2.286   3.618  27.341 1.000  1.96           O
ANISOU   32  O  ADVA     5      216    368    117     32     -8     16       O
ATOM     33  CB ADVA     5       1.284   6.124  28.760 1.000  2.16           C
ANISOU   33  CB ADVA     5      162    455    153     30     -2    -12       C
ATOM     34  CG1ADVA     5       1.464   7.444  29.472 1.000  3.06           C
ANISOU   34  CG1ADVA     5      318    516    258     65     56    -75       C
ATOM     35  CG2ADVA     5      -0.132   5.941  28.268 1.000  4.16           C
ANISOU   35  CG2ADVA     5      158    996    332     44     50   -115       C
ATOM     36  N  APRO     6       1.412   4.761  25.604 1.000  1.96           N
ANISOU   36  N  APRO     6      220    321    160      9    -35    -25       N
ATOM     37  CA APRO     6       0.930   3.545  24.939 1.000  2.04           C
ANISOU   37  CA APRO     6      151    380    200    -59    -40     -2       C
ATOM     38  C  APRO     6       2.009   2.473  24.847 1.000  1.76           C
ANISOU   38  C  APRO     6      162    371     95     14    -32     27       C
ATOM     39  O  APRO     6       3.073   2.704  24.288 1.000  2.05           O
ANISOU   39  O  APRO     6      198    379    154     20     20     32       O
ATOM     40  CB APRO     6       0.544   4.037  23.528 1.000  2.32           C
ANISOU   40  CB APRO     6      253    384    192     -1   -100     19       C
ATOM     41  CG APRO     6       0.139   5.481  23.753 1.000  2.63           C
ANISOU   41  CG APRO     6      273    440    228     10    -66     62       C
ATOM     42  CD APRO     6       1.118   5.985  24.813 1.000  2.10           C
ANISOU   42  CD APRO     6      267    298    187     13    -57     26       C
ATOM     43  N  ADPR     7       1.740   1.265  25.373 1.000  1.93           N
ANISOU   43  N  ADPR     7      193    358    137    -22     10     38       N
ATOM     44  CA ADPR     7       2.669   0.167  25.169 1.000  2.09           C
ANISOU   44  CA ADPR     7      235    343    167      0    -13    -16       C
ATOM     45  C  ADPR     7       3.927   0.248  26.030 1.000  2.30           C
ANISOU   45  C  ADPR     7      264    389    170     55    -13      0       C
ATOM     46  O  ADPR     7       4.843  -0.577  25.841 1.000  2.81           O
ANISOU   46  O  ADPR     7      297    409    299     88    -57   -104       O
ATOM     47  CB ADPR     7       1.832  -1.069  25.523 1.000  3.01           C
ANISOU   47  CB ADPR     7      406    349    319    -48   -120     20       C
ATOM     48  CG ADPR     7       0.910  -0.549  26.637 1.000  3.09           C
ANISOU   48  CG ADPR     7      319    441    342   -123    -34    152       C
ATOM     49  CD ADPR     7       0.573   0.890  26.190 1.000  2.86           C
ANISOU   49  CD ADPR     7      274    503    245    -78     35    107       C
ATOM     50  N  AILE     8       3.958   1.196  26.968 1.000  1.84           N
ANISOU   50  N  AILE     8      174    342    141     -5      9    -10       N
ATOM     51  CA AILE     8       5.130   1.391  27.808 1.000  1.76           C
ANISOU   51  CA AILE     8      126    362    139    -26      9    -36       C
ATOM     52  C  AILE     8       4.719   1.433  29.293 1.000  2.02           C
ANISOU   52  C  AILE     8      219    331    172    -33    -18     10       C
ATOM     53  O  AILE     8       5.247   0.672  30.082 1.000  2.66           O
ANISOU   53  O  AILE     8      353    426    171    100    -24     22       O
ATOM     54  CB AILE     8       5.971   2.612  27.406 1.000  2.24           C
ANISOU   54  CB AILE     8      236    350    216    -16     16    -20       C
ATOM     55  CG2AILE     8       7.257   2.638  28.255 1.000  2.72           C
ANISOU   55  CG2AILE     8      144    505    323    -21    -30    -70       C
ATOM     56  CG1AILE     8       6.332   2.563  25.899 1.000  2.64           C
ANISOU   56  CG1AILE     8      314    388    242    -41     81    -33       C
ATOM     57  CD1AILE     8       6.909   3.871  25.355 1.000  3.48           C
ANISOU   57  CD1AILE     8      396    554    292   -144    144     34       C
ATOM     58  O  BHOH     9       4.635  -0.593  32.529 1.000  3.41           O
ANISOU   58  O  BHOH     9      591    481    148      0    -23      6       O
ATOM     59  O  BHOH    10       9.056  11.471  23.244 1.000  3.60           O
ANISOU   59  O  BHOH    10      317    590    379     23     -3    178       O
ATOM     60  O  BHOH    11       5.279   7.131  23.498 1.000  3.71           O
ANISOU   60  O  BHOH    11      371    731    222    -13     12     34       O
ATOM     61  O  BHOH    12       7.623  10.121  25.168 1.000  3.89           O
ANISOU   61  O  BHOH    12      410    501    480     31     59     66       O
ATOM     62  O  BHOH    13       7.933   7.902  23.574 1.000  4.45           O
ANISOU   62  O  BHOH    13      359    724    508    -11    110     23       O
END
