# Supplementary material for: Accurate de novo design of membrane-traversing macrocycles
Source: Cell. 2022 Sep 15;185(19):3520–3532.e26. doi: 10.1016/j.cell.2022.07.019 (PMC9490236; doi:10.1016/j.cell.2022.07.019)
Supplement: Data S6. PDB files for experimental structures, related to STAR Methods [file mmc10.zip › Supplemental_Data_file_6_experimental_structures/x_ray_structures/D8.21_xtal.pdb]

CRYST1   14.000   15.170   28.740  90.00  90.00  90.00 P 21 21 21     1
SCALE1      0.071429  0.000000  0.000000       0.000000
SCALE2      0.000000  0.065920  0.000000       0.000000
SCALE3      0.000000  0.000000  0.034795       0.000000
ATOM      1  N  ADVA     1       6.124   9.338  19.316 1.000  2.96           N
ANISOU    1  N  ADVA     1      206    523    328    -23    -21     29       N
ATOM      2  CA ADVA     1       7.077   9.918  18.387 1.000  2.85           C
ANISOU    2  CA ADVA     1      234    442    341    -36     17      6       C
ATOM      3  C  ADVA     1       7.762   8.755  17.637 1.000  2.75           C
ANISOU    3  C  ADVA     1      244    456    283    -33     32     17       C
ATOM      4  O  ADVA     1       7.071   8.041  16.883 1.000  3.25           O
ANISOU    4  O  ADVA     1      279    530    353      7    -28     -2       O
ATOM      5  CB ADVA     1       6.423  10.884  17.411 1.000  3.43           C
ANISOU    5  CB ADVA     1      295    520    411    -47    -32     64       C
ATOM      6  CG1ADVA     1       7.431  11.413  16.385 1.000  3.95           C
ANISOU    6  CG1ADVA     1      415    559    439     23     44     98       C
ATOM      7  CG2ADVA     1       5.774  12.022  18.181 1.000  4.20           C
ANISOU    7  CG2ADVA     1      373    596    532     68     89     51       C
ATOM      8  N  ALEU     2       9.081   8.535  17.826 1.000  3.00           N
ANISOU    8  N  ALEU     2      237    500    336      2      2     -4       N
ATOM      9  CA ALEU     2       9.764   7.454  17.102 1.000  3.28           C
ANISOU    9  CA ALEU     2      270    526    375     55    -17    -20       C
ATOM     10  C  ALEU     2      10.405   6.525  18.120 1.000  3.18           C
ANISOU   10  C  ALEU     2      276    498    361      4    -13     -3       C
ATOM     11  O  ALEU     2      11.650   6.445  18.171 1.000  4.19           O
ANISOU   11  O  ALEU     2      253    730    515     45     -1     68       O
ATOM     12  CN ALEU     2       9.924   9.319  18.735 1.000  3.73           C
ANISOU   12  CN ALEU     2      271    570    493    -41    -60    -38       C
ATOM     13  CB ALEU     2      10.801   7.996  16.116 1.000  3.77           C
ANISOU   13  CB ALEU     2      309    677    362     65     27     -9       C
ATOM     14  CG ALEU     2      10.243   8.892  15.041 1.000  6.33           C
ANISOU   14  CG ALEU     2      472   1282    509    252    186    332       C
ATOM     15  CD1ALEU     2      11.390   9.526  14.237 1.000  7.28           C
ANISOU   15  CD1ALEU     2      665   1111    826    252    342    513       C
ATOM     16  CD2ALEU     2       9.321   8.121  14.102 1.000 14.32           C
ANISOU   16  CD2ALEU     2      576   4054    487   -714   -109    500       C
ATOM     17  N  ADPR     3       9.638   5.850  19.000 1.000  3.42           N
ANISOU   17  N  ADPR     3      291    543    387    -12    -43     52       N
ATOM     18  CA ADPR     3       8.188   5.712  18.976 1.000  3.31           C
ANISOU   18  CA ADPR     3      288    445    449     10     -1     15       C
ATOM     19  C  ADPR     3       7.641   5.061  17.718 1.000  3.24           C
ANISOU   19  C  ADPR     3      301    479    379     31     49    -26       C
ATOM     20  O  ADPR     3       8.384   4.579  16.864 1.000  4.38           O
ANISOU   20  O  ADPR     3      347    663    557     36    -10   -114       O
ATOM     21  CB ADPR     3       7.910   4.852  20.215 1.000  3.86           C
ANISOU   21  CB ADPR     3      369    571    441    -10    -28     41       C
ATOM     22  CG ADPR     3       9.091   5.100  21.144 1.000  4.35           C
ANISOU   22  CG ADPR     3      478    617    458   -100    -33     73       C
ATOM     23  CD ADPR     3      10.254   5.150  20.147 1.000  4.10           C
ANISOU   23  CD ADPR     3      351    638    477    -41    -60    104       C
ATOM     24  N  ALEU     4       6.310   5.035  17.642 1.000  3.42           N
ANISOU   24  N  ALEU     4      368    495    360     -1     10    -93       N
ATOM     25  CA ALEU     4       5.566   4.399  16.576 1.000  4.04           C
ANISOU   25  CA ALEU     4      413    537    493     15    -71   -110       C
ATOM     26  C  ALEU     4       4.463   5.300  16.049 1.000  3.79           C
ANISOU   26  C  ALEU     4      390    585    381    -61    -56    -68       C
ATOM     27  O  ALEU     4       3.469   4.793  15.463 1.000  4.83           O
ANISOU   27  O  ALEU     4      449    612    664    -65   -196   -119       O
ATOM     28  CB ALEU     4       4.982   3.051  17.011 1.000  5.22           C
ANISOU   28  CB ALEU     4      594    546    724    -67   -243     13       C
ATOM     29  CG ALEU     4       6.015   1.961  17.286 1.000  6.37           C
ANISOU   29  CG ALEU     4      763    535    979     64   -367    -67       C
ATOM     30  CD1ALEU     4       5.312   0.787  17.965 1.000  8.47           C
ANISOU   30  CD1ALEU     4     1069    611   1347   -109   -546     89       C
ATOM     31  CD2ALEU     4       6.736   1.549  16.011 1.000  7.36           C
ANISOU   31  CD2ALEU     4      973    747    909    232   -214   -207       C
ATOM     32  N  ADVA     5       4.538   6.604  16.259 1.000  3.17           N
ANISOU   32  N  ADVA     5      279    525    330     11    -59    -60       N
ATOM     33  CA ADVA     5       3.569   7.539  15.691 1.000  3.35           C
ANISOU   33  CA ADVA     5      285    533    378     25    -23     21       C
ATOM     34  C  ADVA     5       3.056   8.410  16.830 1.000  3.23           C
ANISOU   34  C  ADVA     5      268    589    296    -11    -22     16       C
ATOM     35  O  ADVA     5       3.874   8.923  17.586 1.000  3.52           O
ANISOU   35  O  ADVA     5      246    643    368    -46      0    -59       O
ATOM     36  CB ADVA     5       4.201   8.371  14.589 1.000  4.16           C
ANISOU   36  CB ADVA     5      412    713    362    -26      1     14       C
ATOM     37  CG1ADVA     5       4.708   7.481  13.492 1.000  5.38           C
ANISOU   37  CG1ADVA     5      758    755    411     10    120     28       C
ATOM     38  CG2ADVA     5       3.230   9.422  14.016 1.000  5.48           C
ANISOU   38  CG2ADVA     5      671    798    489    130     82    108       C
ATOM     39  N  ALEU     6       1.728   8.708  16.948 1.000  3.79           N
ANISOU   39  N  ALEU     6      241    713    401    -10    -46    -71       N
ATOM     40  CA ALEU     6       1.342   9.762  17.899 1.000  3.70           C
ANISOU   40  CA ALEU     6      250    646    425     33     -3    -47       C
ATOM     41  C  ALEU     6       0.194   9.283  18.807 1.000  3.93           C
ANISOU   41  C  ALEU     6      240    639    525    -64     26   -154       C
ATOM     42  O  ALEU     6      -0.969   9.660  18.592 1.000  4.45           O
ANISOU   42  O  ALEU     6      227    754    608     56    -34   -145       O
ATOM     43  CN ALEU     6       0.664   8.111  16.122 1.000  4.69           C
ANISOU   43  CN ALEU     6      273    868    535    -21    -17   -209       C
ATOM     44  CB ALEU     6       0.939  11.047  17.207 1.000  4.49           C
ANISOU   44  CB ALEU     6      372    791    442    100      3     67       C
ATOM     45  CG ALEU     6       0.788  12.229  18.177 1.000  4.48           C
ANISOU   45  CG ALEU     6      460    614    529    146     77    119       C
ATOM     46  CD1ALEU     6       2.109  12.791  18.593 1.000  5.31           C
ANISOU   46  CD1ALEU     6      438    741    720     37    140     10       C
ATOM     47  CD2ALEU     6      -0.133  13.282  17.598 1.000  6.09           C
ANISOU   47  CD2ALEU     6      578    815    781    211     34    165       C
ATOM     48  N  ADPR     7       0.495   8.483  19.807 1.000  3.72           N
ANISOU   48  N  ADPR     7      257    631    442    -35     35     -1       N
ATOM     49  CA ADPR     7       1.784   7.838  20.049 1.000  3.31           C
ANISOU   49  CA ADPR     7      226    558    399    -41     40    -29       C
ATOM     50  C  ADPR     7       2.811   8.767  20.699 1.000  3.22           C
ANISOU   50  C  ADPR     7      326    542    281    -43     70     20       C
ATOM     51  O  ADPR     7       2.522   9.865  21.174 1.000  4.00           O
ANISOU   51  O  ADPR     7      321    596    511     58      0    -86       O
ATOM     52  CB ADPR     7       1.409   6.679  20.990 1.000  4.12           C
ANISOU   52  CB ADPR     7      402    542    530   -113     84     45       C
ATOM     53  CG ADPR     7       0.241   7.233  21.792 1.000  4.85           C
ANISOU   53  CG ADPR     7      505    699    529   -131    173    -41       C
ATOM     54  CD ADPR     7      -0.550   7.999  20.722 1.000  4.69           C
ANISOU   54  CD ADPR     7      294    809    574   -110     94    -99       C
ATOM     55  N  ALEU     8       4.050   8.253  20.716 1.000  2.82           N
ANISOU   55  N  ALEU     8      247    460    298     12    -10    -14       N
ATOM     56  CA ALEU     8       5.131   8.826  21.486 1.000  3.01           C
ANISOU   56  CA ALEU     8      262    461    351    -28     14     -2       C
ATOM     57  C  ALEU     8       6.310   9.279  20.634 1.000  2.88           C
ANISOU   57  C  ALEU     8      262    458    308      2     12    -13       C
ATOM     58  O  ALEU     8       7.363   9.643  21.186 1.000  3.86           O
ANISOU   58  O  ALEU     8      292    703    383   -104    -81     16       O
ATOM     59  CB ALEU     8       5.552   7.860  22.606 1.000  3.73           C
ANISOU   59  CB ALEU     8      338    606    388     25    -16     59       C
ATOM     60  CG ALEU     8       4.446   7.572  23.601 1.000  4.87           C
ANISOU   60  CG ALEU     8      479    850    410     39    -14    179       C
ATOM     61  CD1ALEU     8       4.831   6.456  24.545 1.000  5.89           C
ANISOU   61  CD1ALEU     8      671    912    522    -59    -95    250       C
ATOM     62  CD2ALEU     8       3.993   8.776  24.399 1.000  7.27           C
ANISOU   62  CD2ALEU     8      924   1068    605    356    347    309       C
ATOM     63  O  BH2O     9      -4.320  13.222  23.533 1.022  4.30           O
ANISOU   63  O  BH2O     9      480    542    515    -64     59    -11       O
ATOM     64  O  BH2O    10      13.493   4.488  18.534 1.064  6.27           O
ANISOU   64  O  BH2O    10      419   1013    808     72    113    334       O
ATOM     65  O  BH2O    11      16.062   5.284  17.957 0.909  5.53           O
ANISOU   65  O  BH2O    11      428    907    642   -214     31   -177       O
ATOM     66  O  BH2O    12      -2.156  11.377  20.469 1.065  6.44           O
ANISOU   66  O  BH2O    12      399   1008    896     14     11   -351       O
ATOM     67  O  BH2O    13       0.216  11.216  21.927 1.062  8.20           O
ANISOU   67  O  BH2O    13      558   1322   1049    359   -205   -568       O
ATOM     68  O  BH2O    14      -4.717  11.684  21.370 0.877  5.19           O
ANISOU   68  O  BH2O    14      415    700    738    -73    130   -259       O
ATOM     69  O  BH2O    15       3.875   3.371  13.095 0.597 13.94           O
ANISOU   69  O  BH2O    15      614   2411   1955    307   -423  -1610       O
ATOM     70  O  BH2O    16       1.379   3.052  14.716 0.428  9.61           O
ANISOU   70  O  BH2O    16      961   1723    751   -395     -1   -368       O
ATOM     71  O  BH2H    17       6.108   4.339  12.086 0.916 30.60           O
ANISOU   71  O  BH2H    17      727   3259   6948   -300    665  -2380       O
END
