# Supplementary material for: Accurate de novo design of membrane-traversing macrocycles
Source: Cell. 2022 Sep 15;185(19):3520–3532.e26. doi: 10.1016/j.cell.2022.07.019 (PMC9490236; doi:10.1016/j.cell.2022.07.019)
Supplement: Data S6. PDB files for experimental structures, related to STAR Methods [file mmc10.zip › Supplemental_Data_file_6_experimental_structures/x_ray_structures/D8.13_xtal.pdb]

CRYST1   15.780   16.630   19.840  90.00  90.00  90.00 P 21 21 21               
HETATM    1  N   DPR A   1       6.287   8.869  16.041 11.00  1.35           N  
ANISOU    1  N   DPR A   1      192    108    214     22     11     16       N  
HETATM    2  CD  DPR A   1       5.673  10.210  15.880 11.00  1.82           C  
ANISOU    2  CD  DPR A   1      303    117    272     61     33     11       C  
HETATM    3  HD2 DPR A   1       4.722  10.136  15.614 11.00  2.19           H  
HETATM    4  HD3 DPR A   1       6.158  10.744  15.201 11.00  2.19           H  
HETATM    5  CG  DPR A   1       5.808  10.841  17.275 11.00  1.98           C  
ANISOU    5  CG  DPR A   1      309    159    284     28     48    -30       C  
HETATM    6  HG3 DPR A   1       6.645  11.365  17.348 11.00  2.37           H  
HETATM    7  HG2 DPR A   1       5.039  11.432  17.473 11.00  2.37           H  
HETATM    8  CB  DPR A   1       5.831   9.630  18.218 11.00  1.90           C  
ANISOU    8  CB  DPR A   1      279    222    221     20     79    -17       C  
HETATM    9  HB2 DPR A   1       4.921   9.270  18.367 11.00  2.28           H  
HETATM   10  HB3 DPR A   1       6.239   9.859  19.091 11.00  2.28           H  
HETATM   11  CA  DPR A   1       6.711   8.634  17.429 11.00  1.54           C  
ANISOU   11  CA  DPR A   1      249    150    189     28     37     23       C  
HETATM   12  HA  DPR A   1       6.497   7.696  17.701 11.00  1.85           H  
HETATM   13  C   DPR A   1       8.197   8.938  17.696 11.00  1.58           C  
ANISOU   13  C   DPR A   1      250    149    200     54     41     48       C  
HETATM   14  O   DPR A   1       8.595   9.002  18.853 11.00  2.30           O  
ANISOU   14  O   DPR A   1      336    341    198      6     16     76       O  
HETATM   15  N   DIL A   2       8.954   9.152  16.606 11.00  1.49           N  
ANISOU   15  N   DIL A   2      235    145    186     12     42      8       N  
HETATM   16  H   DIL A   2       8.673   9.173  15.728 11.00  1.79           H  
HETATM   17  CA  DIL A   2      10.333   9.616  16.712 11.00  1.37           C  
ANISOU   17  CA  DIL A   2      254     99    167      0      2     -6       C  
HETATM   18  HA  DIL A   2      10.476   9.934  17.650 11.00  1.64           H  
HETATM   19  CB  DIL A   2      10.576  10.813  15.768 11.00  1.47           C  
ANISOU   19  CB  DIL A   2      271    103    185     -4     17     10       C  
HETATM   20  HB  DIL A   2      10.502  10.472  14.831 11.00  1.76           H  
HETATM   21  CG2 DIL A   2      12.011  11.330  15.954 11.00  1.94           C  
ANISOU   21  CG2 DIL A   2      306    185    244    -49      0      1       C  
HETATM   22 HG21 DIL A   2      12.646  10.640  15.670 11.00  2.90           H  
HETATM   23 HG23 DIL A   2      12.161  11.544  16.898 11.00  2.90           H  
HETATM   24 HG22 DIL A   2      12.140  12.136  15.412 11.00  2.90           H  
HETATM   25  CG1 DIL A   2       9.532  11.912  15.936 11.00  2.03           C  
ANISOU   25  CG1 DIL A   2      304    116    352     31      4      9       C  
HETATM   26 HG13 DIL A   2       8.653  11.559  15.649 11.00  2.44           H  
HETATM   27 HG12 DIL A   2       9.763  12.662  15.334 11.00  2.44           H  
HETATM   28  CD1 DIL A   2       9.398  12.455  17.365 11.00  2.63           C  
ANISOU   28  CD1 DIL A   2      403    171    424     22     80    -91       C  
HETATM   29 HD11 DIL A   2      10.273  12.767  17.679 11.00  3.94           H  
HETATM   30 HD13 DIL A   2       9.074  11.743  17.956 11.00  3.94           H  
HETATM   31 HD12 DIL A   2       8.763  13.201  17.373 11.00  3.94           H  
HETATM   32  C   DIL A   2      11.345   8.487  16.442 11.00  1.40           C  
ANISOU   32  C   DIL A   2      255    100    176     -9    -13     -5       C  
HETATM   33  O   DIL A   2      12.209   8.211  17.275 11.00  2.01           O  
ANISOU   33  O   DIL A   2      313    224    226     76    -74    -37       O  
ATOM     34  N   TYR A   3      11.242   7.866  15.243 11.00  1.43           N  
ANISOU   34  N   TYR A   3      223    124    195     22    -31    -21       N  
ATOM     35  H   TYR A   3      10.595   8.079  14.698 11.00  3.64           H  
ATOM     36  CA  TYR A   3      12.196   6.833  14.878 11.00  1.46           C  
ANISOU   36  CA  TYR A   3      228    108    219     32    -25    -25       C  
ATOM     37  HA  TYR A   3      12.765   6.626  15.674 11.00  1.75           H  
ATOM     38  CB  TYR A   3      11.498   5.535  14.416 11.00  1.59           C  
ANISOU   38  CB  TYR A   3      269    116    220     18     -1    -10       C  
ATOM     39  HB2 TYR A   3      10.826   5.755  13.724 11.00  1.91           H  
ATOM     40  HB3 TYR A   3      12.169   4.933  14.007 11.00  1.91           H  
ATOM     41  CG  TYR A   3      10.820   4.818  15.556 11.00  1.51           C  
ANISOU   41  CG  TYR A   3      260    100    215     22    -22     -9       C  
ATOM     42  CD2 TYR A   3       9.471   4.953  15.816 11.00  1.66           C  
ANISOU   42  CD2 TYR A   3      252    132    247     40    -59      3       C  
ATOM     43  HD2 TYR A   3       8.950   5.535  15.275 11.00  1.99           H  
ATOM     44  CE2 TYR A   3       8.851   4.252  16.858 11.00  1.69           C  
ANISOU   44  CE2 TYR A   3      214    169    259     48    -27    -12       C  
ATOM     45  HE2 TYR A   3       7.920   4.355  17.017 11.00  2.03           H  
ATOM     46  CZ  TYR A   3       9.614   3.401  17.661 11.00  1.60           C  
ANISOU   46  CZ  TYR A   3      270    129    210     -1    -39      5       C  
ATOM     47  OH  TYR A   3       9.085   2.677  18.695 11.00  1.90           O  
ANISOU   47  OH  TYR A   3      224    225    272     -4    -36     66       O  
ATOM     48  HH  TYR A   3       8.248   2.658  18.624 11.00  1.93           H  
ATOM     49  CE1 TYR A   3      10.977   3.289  17.431 11.00  1.86           C  
ANISOU   49  CE1 TYR A   3      271    162    276     32    -58     58       C  
ATOM     50  HE1 TYR A   3      11.504   2.729  17.990 11.00  2.24           H  
ATOM     51  CD1 TYR A   3      11.582   3.990  16.387 11.00  1.79           C  
ANISOU   51  CD1 TYR A   3      221    159    300     31     -3     46       C  
ATOM     52  HD1 TYR A   3      12.517   3.904  16.240 11.00  2.15           H  
ATOM     53  C   TYR A   3      13.104   7.281  13.729 11.00  1.40           C  
ANISOU   53  C   TYR A   3      159    122    250     15     18    -37       C  
ATOM     54  O   TYR A   3      12.608   7.650  12.662 11.00  1.67           O  
ANISOU   54  O   TYR A   3      203    178    253     11    -15     24       O  
HETATM   55  N   ZAE A   4      14.438   7.142  13.924 11.00  1.74           N  
ANISOU   55  N   ZAE A   4      181    184    297      9     -3    -13       N  
HETATM   56  C10 ZAE A   4      15.028   6.860  15.237 11.00  2.47           C  
ANISOU   56  C10 ZAE A   4      215    372    351     28    -96     -2       C  
HETATM   57 H101 ZAE A   4      14.837   5.932  15.488 11.00  3.71           H  
HETATM   58 H103 ZAE A   4      14.644   7.466  15.904 11.00  3.71           H  
HETATM   59 H102 ZAE A   4      15.998   6.994  15.194 11.00  3.71           H  
HETATM   60  CA  ZAE A   4      15.331   7.222  12.753 11.00  1.83           C  
ANISOU   60  CA  ZAE A   4      202    148    347     13     28    -25       C  
HETATM   61  HA  ZAE A   4      14.780   7.373  11.932 11.00  2.20           H  
HETATM   62  CB  ZAE A   4      16.146   5.913  12.583 11.00  2.18           C  
ANISOU   62  CB  ZAE A   4      174    185    470     23     16    -30       C  
HETATM   63  HB2 ZAE A   4      16.680   5.971  11.752 11.00  2.62           H  
HETATM   64  HB3 ZAE A   4      16.776   5.824  13.342 11.00  2.62           H  
HETATM   65  CG  ZAE A   4      15.272   4.683  12.523 11.00  1.95           C  
ANISOU   65  CG  ZAE A   4      200    179    364     37     38    -37       C  
HETATM   66  CD2 ZAE A   4      15.363   3.691  13.495 11.00  2.42           C  
ANISOU   66  CD2 ZAE A   4      401    209    308     50     22    -23       C  
HETATM   67  HD2 ZAE A   4      15.972   3.800  14.216 11.00  2.90           H  
HETATM   68  CE2 ZAE A   4      14.575   2.536  13.433 11.00  2.81           C  
ANISOU   68  CE2 ZAE A   4      455    211    403     -3    139      9       C  
HETATM   69  HE2 ZAE A   4      14.645   1.873  14.110 11.00  3.38           H  
HETATM   70  CZ  ZAE A   4      13.697   2.365  12.386 11.00  2.95           C  
ANISOU   70  CZ  ZAE A   4      314    199    607    -15     99    -80       C  
HETATM   71  HZ  ZAE A   4      13.171   1.576  12.333 11.00  3.54           H  
HETATM   72  CE1 ZAE A   4      13.580   3.344  11.405 11.00  2.73           C  
ANISOU   72  CE1 ZAE A   4      272    236    531     48     -1   -112       C  
HETATM   73  HE1 ZAE A   4      12.965   3.227  10.690 11.00  3.28           H  
HETATM   74  CD1 ZAE A   4      14.363   4.500  11.465 11.00  2.25           C  
ANISOU   74  CD1 ZAE A   4      250    223    381     70    -35    -34       C  
HETATM   75  HD1 ZAE A   4      14.282   5.163  10.790 11.00  2.70           H  
HETATM   76  C   ZAE A   4      16.307   8.390  12.922 11.00  1.93           C  
ANISOU   76  C   ZAE A   4      142    193    397      8    -39    -42       C  
HETATM   77  O   ZAE A   4      17.254   8.304  13.722 11.00  2.93           O  
ANISOU   77  O   ZAE A   4      238    280    595     -1   -136    -14       O  
HETATM   78  N   DPR A   5      16.149   9.493  12.173 11.00  1.76           N  
ANISOU   78  N   DPR A   5      159    181    329    -46     13    -46       N  
HETATM   79  CD  DPR A   5      17.064  10.625  12.369 11.00  2.27           C  
ANISOU   79  CD  DPR A   5      166    273    423   -106     14    -20       C  
HETATM   80  HD2 DPR A   5      17.987  10.380  12.108 11.00  2.72           H  
HETATM   81  HD3 DPR A   5      17.066  10.916  13.315 11.00  2.72           H  
HETATM   82  CG  DPR A   5      16.519  11.728  11.463 11.00  2.53           C  
ANISOU   82  CG  DPR A   5      333    243    385   -105     23     19       C  
HETATM   83  HG2 DPR A   5      17.254  12.247  11.051 11.00  3.04           H  
HETATM   84  HG3 DPR A   5      15.931  12.345  11.967 11.00  3.04           H  
HETATM   85  CB  DPR A   5      15.723  10.952  10.397 11.00  2.24           C  
ANISOU   85  CB  DPR A   5      305    269    276    -82     83    -12       C  
HETATM   86  HB2 DPR A   5      16.320  10.594   9.694 11.00  2.69           H  
HETATM   87  HB3 DPR A   5      15.033  11.524   9.977 11.00  2.69           H  
HETATM   88  CA  DPR A   5      15.080   9.811  11.220 11.00  1.60           C  
ANISOU   88  CA  DPR A   5      185    194    229    -24     32    -38       C  
HETATM   89  HA  DPR A   5      14.859   9.025  10.644 11.00  1.92           H  
HETATM   90  C   DPR A   5      13.847  10.320  11.970 11.00  1.50           C  
ANISOU   90  C   DPR A   5      215    139    217    -38    -15    -18       C  
HETATM   91  O   DPR A   5      13.890  10.533  13.176 11.00  2.02           O  
ANISOU   91  O   DPR A   5      288    292    190    -12     -5    -33       O  
HETATM   92  N   MLE A   6      12.736  10.575  11.217 11.00  1.33           N  
ANISOU   92  N   MLE A   6      200    136    171    -10      7     -8       N  
HETATM   93  CN  MLE A   6      12.635  10.287   9.774 11.00  1.69           C  
ANISOU   93  CN  MLE A   6      262    206    175    -25     -5    -14       C  
HETATM   94  HN1 MLE A   6      12.868  11.090   9.264 11.00  2.54           H  
HETATM   95  HN3 MLE A   6      11.718  10.016   9.558 11.00  2.54           H  
HETATM   96  HN2 MLE A   6      13.253   9.562   9.543 11.00  2.54           H  
HETATM   97  CA  MLE A   6      11.613  11.269  11.841 11.00  1.34           C  
ANISOU   97  CA  MLE A   6      175    129    206    -31     18    -21       C  
HETATM   98  HA  MLE A   6      11.754  11.246  12.831 11.00  1.61           H  
HETATM   99  CB  MLE A   6      11.497  12.745  11.420 11.00  1.84           C  
ANISOU   99  CB  MLE A   6      252    129    319     -2     39    -13       C  
HETATM  100  HB2 MLE A   6      11.335  12.779  10.445 11.00  2.21           H  
HETATM  101  HB3 MLE A   6      10.704  13.134  11.867 11.00  2.21           H  
HETATM  102  CG  MLE A   6      12.712  13.629  11.738 11.00  1.83           C  
ANISOU  102  CG  MLE A   6      264    145    288    -41     63     -5       C  
HETATM  103  HG  MLE A   6      13.514  13.261  11.268 11.00  2.20           H  
HETATM  104  CD1 MLE A   6      12.428  15.036  11.211 11.00  2.56           C  
ANISOU  104  CD1 MLE A   6      437    132    404    -42     80     -8       C  
HETATM  105 HD11 MLE A   6      12.207  14.990  10.258 11.00  3.84           H  
HETATM  106 HD13 MLE A   6      13.221  15.598  11.336 11.00  3.84           H  
HETATM  107 HD12 MLE A   6      11.673  15.423  11.703 11.00  3.84           H  
HETATM  108  CD2 MLE A   6      13.007  13.718  13.222 11.00  3.12           C  
ANISOU  108  CD2 MLE A   6      597    238    352   -158   -112      2       C  
HETATM  109 HD21 MLE A   6      13.657  14.434  13.383 11.00  4.68           H  
HETATM  110 HD23 MLE A   6      13.376  12.865  13.533 11.00  4.68           H  
HETATM  111 HD22 MLE A   6      12.179  13.913  13.708 11.00  4.68           H  
HETATM  112  C   MLE A   6      10.303  10.535  11.542 11.00  1.50           C  
ANISOU  112  C   MLE A   6      236    143    190    -33      6     -2       C  
HETATM  113  O   MLE A   6       9.315  11.161  11.151 11.00  2.01           O  
ANISOU  113  O   MLE A   6      210    178    378      3    -38     17       O  
ATOM    114  N   LEU A   7      10.285   9.213  11.738 11.00  1.41           N  
ANISOU  114  N   LEU A   7      172    132    231    -19    -29     23       N  
ATOM    115  H   LEU A   7      11.040   8.763  11.902 11.00  1.69           H  
ATOM    116  CA  LEU A   7       9.081   8.416  11.535 11.00  1.36           C  
ANISOU  116  CA  LEU A   7      193    147    178    -37      9      7       C  
ATOM    117  HA  LEU A   7       8.602   8.751  10.724 11.00  1.64           H  
ATOM    118  CB  LEU A   7       9.487   6.953  11.310 11.00  1.41           C  
ANISOU  118  CB  LEU A   7      213    159    164    -10     -1     27       C  
ATOM    119  HB2 LEU A   7      10.129   6.691  12.018 11.00  1.69           H  
ATOM    120  HB3 LEU A   7       8.683   6.384  11.411 11.00  1.69           H  
ATOM    121  CG  LEU A   7      10.118   6.666   9.953 11.00  1.75           C  
ANISOU  121  CG  LEU A   7      279    185    202     -9     51     12       C  
ATOM    122  HG  LEU A   7      10.848   7.332   9.801 11.00  2.10           H  
ATOM    123  CD1 LEU A   7      10.744   5.278   9.991 11.00  3.93           C  
ANISOU  123  CD1 LEU A   7      805    362    327    301    175     35       C  
ATOM    124 HD11 LEU A   7      10.037   4.601  10.012 11.00  5.90           H  
ATOM    125 HD13 LEU A   7      11.302   5.194  10.793 11.00  5.90           H  
ATOM    126 HD12 LEU A   7      11.298   5.147   9.193 11.00  5.90           H  
ATOM    127  CD2 LEU A   7       9.114   6.797   8.816 11.00  2.33           C  
ANISOU  127  CD2 LEU A   7      350    327    209    -70    -13    -40       C  
ATOM    128 HD21 LEU A   7       9.572   6.673   7.958 11.00  3.50           H  
ATOM    129 HD23 LEU A   7       8.705   7.687   8.842 11.00  3.50           H  
ATOM    130 HD22 LEU A   7       8.417   6.115   8.915 11.00  3.50           H  
ATOM    131  C   LEU A   7       8.154   8.541  12.754 11.00  1.33           C  
ANISOU  131  C   LEU A   7      175    139    192    -17     30      0       C  
ATOM    132  O   LEU A   7       8.588   8.999  13.823 11.00  1.76           O  
ANISOU  132  O   LEU A   7      227    243    199    -65      2    -46       O  
ATOM    133  N   PRO A   8       6.891   8.114  12.621 11.00  1.47           N  
ANISOU  133  N   PRO A   8      194    157    210    -11     14    -14       N  
ATOM    134  CD  PRO A   8       6.233   7.708  11.355 11.00  1.65           C  
ANISOU  134  CD  PRO A   8      223    203    203    -35    -20     11       C  
ATOM    135  HD2 PRO A   8       6.577   6.834  11.042 11.00  1.98           H  
ATOM    136  HD3 PRO A   8       6.380   8.384  10.647 11.00  1.98           H  
ATOM    137  CG  PRO A   8       4.747   7.614  11.723 11.00  1.92           C  
ANISOU  137  CG  PRO A   8      227    228    273    -28    -40      4       C  
ATOM    138  HG2 PRO A   8       4.323   6.840  11.274 11.00  2.30           H  
ATOM    139  HG3 PRO A   8       4.267   8.438  11.459 11.00  2.30           H  
ATOM    140  CB  PRO A   8       4.726   7.437  13.247 11.00  1.73           C  
ANISOU  140  CB  PRO A   8      169    206    283    -33     -1      8       C  
ATOM    141  HB3 PRO A   8       3.870   7.750  13.633 11.00  2.08           H  
ATOM    142  HB2 PRO A   8       4.872   6.492  13.501 11.00  2.08           H  
ATOM    143  CA  PRO A   8       5.896   8.322  13.695 11.00  1.43           C  
ANISOU  143  CA  PRO A   8      200    122    220      7     25     12       C  
ATOM    144  HA  PRO A   8       5.609   9.280  13.705 11.00  1.71           H  
ATOM    145  C   PRO A   8       6.421   7.929  15.077 11.00  1.31           C  
ANISOU  145  C   PRO A   8      147    127    223     14     -2     12       C  
ATOM    146  O   PRO A   8       6.878   6.809  15.297 11.00  1.70           O  
ANISOU  146  O   PRO A   8      236    125    286     40     -3      9       O  
END
