# Supplementary material for: Accurate de novo design of membrane-traversing macrocycles
Source: Cell. 2022 Sep 15;185(19):3520–3532.e26. doi: 10.1016/j.cell.2022.07.019 (PMC9490236; doi:10.1016/j.cell.2022.07.019)
Supplement: Data S6. PDB files for experimental structures, related to STAR Methods [file mmc10.zip › Supplemental_Data_file_6_experimental_structures/x_ray_structures/D8.5.p2_xtal.pdb]

CRYST1   19.510   24.160   10.490  90.00  90.00  90.00 P 21 21 2      1
SCALE1      0.051256  0.000000  0.000000       0.000000
SCALE2      0.000000  0.041391  0.000000       0.000000
SCALE3      0.000000  0.000000  0.095329       0.000000
ATOM      1  O  ADPH     1       5.601   6.556   2.230 1.000  2.94           O
ANISOU    1  O  ADPH     1      279    281    492     -7   -132     27       O
ATOM      2  N  ADPH     1       7.247   4.448   4.691 1.000  1.82           N
ANISOU    2  N  ADPH     1      195    187    268    -35     -1      9       N
ATOM      3  CG ADPH     1       7.700   3.579   1.888 1.000  2.20           C
ANISOU    3  CG ADPH     1      333    234    221     25    -29    -48       C
ATOM      4  C  ADPH     1       6.454   6.184   3.028 1.000  1.99           C
ANISOU    4  C  ADPH     1      214    221    276     22     -7    -17       C
ATOM      5  CD1ADPH     1       8.121   4.349   0.800 1.000  2.65           C
ANISOU    5  CD1ADPH     1      357    294    296     22    -33     37       C
ATOM      6  CD2ADPH     1       8.603   2.665   2.424 1.000  2.80           C
ANISOU    6  CD2ADPH     1      418    342    241     79     -1     16       C
ATOM      7  CA ADPH     1       6.310   4.788   3.624 1.000  1.99           C
ANISOU    7  CA ADPH     1      194    226    289    -13      4      6       C
ATOM      8  CB ADPH     1       6.336   3.739   2.484 1.000  2.23           C
ANISOU    8  CB ADPH     1      293    213    291    -36    -60      3       C
ATOM      9  CE1ADPH     1       9.394   4.218   0.285 1.000  3.38           C
ANISOU    9  CE1ADPH     1      429    472    305      0     36     79       C
ATOM     10  CE2ADPH     1       9.882   2.530   1.911 1.000  3.55           C
ANISOU   10  CE2ADPH     1      414    537    317    197     39     54       C
ATOM     11  CZ ADPH     1      10.277   3.315   0.852 1.000  3.90           C
ANISOU   11  CZ ADPH     1      395    676    322    134     48     70       C
ATOM     12  O  ADLE     2       6.240   8.736   4.903 1.000  2.02           O
ANISOU   12  O  ADLE     2      267    226    230    -27     24    -31       O
ATOM     13  N  ADLE     2       7.506   6.938   3.373 1.000  1.80           N
ANISOU   13  N  ADLE     2      230    173    238      9    -20    -11       N
ATOM     14  C  ADLE     2       6.730   9.189   3.868 1.000  1.74           C
ANISOU   14  C  ADLE     2      222    194    206    -12    -24    -33       C
ATOM     15  CA ADLE     2       7.583   8.321   2.935 1.000  1.74           C
ANISOU   15  CA ADLE     2      245    166    210     17    -18    -26       C
ATOM     16  CB ADLE     2       9.040   8.802   2.902 1.000  1.97           C
ANISOU   16  CB ADLE     2      278    170    254     -1    -22     -5       C
ATOM     17  CG ADLE     2       9.920   8.089   1.871 1.000  3.70           C
ANISOU   17  CG ADLE     2      383    448    490      7     38     -4       C
ATOM     18  CD2ADLE     2       9.327   7.943   0.542 1.000  5.17           C
ANISOU   18  CD2ADLE     2      625    784    436   -197    262   -222       C
ATOM     19  CD1ADLE     2      11.230   8.904   1.769 1.000  5.07           C
ANISOU   19  CD1ADLE     2      388    700    724    -85    134    -94       C
ATOM     20  O  ADPR     3       7.577  11.149   6.053 1.000  2.08           O
ANISOU   20  O  ADPR     3      196    282    263    -28     14    -54       O
ATOM     21  N  ADPR     3       6.566  10.476   3.522 1.000  1.97           N
ANISOU   21  N  ADPR     3      291    211    203     35     22    -38       N
ATOM     22  C  ADPR     3       6.361  11.266   5.833 1.000  1.76           C
ANISOU   22  C  ADPR     3      245    151    233     -6     16    -55       C
ATOM     23  CD ADPR     3       6.965  11.171   2.279 1.000  2.24           C
ANISOU   23  CD ADPR     3      343    244    214     48     21     13       C
ATOM     24  CA ADPR     3       5.815  11.361   4.427 1.000  1.95           C
ANISOU   24  CA ADPR     3      221    225    251     40     25    -49       C
ATOM     25  CB ADPR     3       5.991  12.735   3.779 1.000  2.34           C
ANISOU   25  CB ADPR     3      334    214    289     75    -16    -29       C
ATOM     26  CG ADPR     3       6.044  12.384   2.289 1.000  2.39           C
ANISOU   26  CG ADPR     3      338    253    264     67      7     17       C
ATOM     27  O  APRO     4       6.477   9.617   9.895 1.000  3.39           O
ANISOU   27  O  APRO     4      636    327    246     85    -87    -62       O
ATOM     28  N  APRO     4       5.468  11.295   6.836 1.000  1.90           N
ANISOU   28  N  APRO     4      213    232    234     28     -2    -50       N
ATOM     29  C  APRO     4       6.204   9.801   8.714 1.000  2.11           C
ANISOU   29  C  APRO     4      254    273    226     18     16    -54       C
ATOM     30  CA APRO     4       5.904  11.221   8.229 1.000  2.01           C
ANISOU   30  CA APRO     4      272    228    218     21     13    -80       C
ATOM     31  CD APRO     4       4.002  11.505   6.718 1.000  2.48           C
ANISOU   31  CD APRO     4      201    382    301     68     22    -23       C
ATOM     32  CB APRO     4       4.729  11.838   8.991 1.000  2.70           C
ANISOU   32  CB APRO     4      372    328    263     96     49    -66       C
ATOM     33  CG APRO     4       3.522  11.393   8.172 1.000  2.95           C
ANISOU   33  CG APRO     4      284    442    326     83     75    -28       C
ATOM     34  O  ALEU     5       8.403   5.984   8.221 1.000  2.08           O
ANISOU   34  O  ALEU     5      245    216    281      2     31     15       O
ATOM     35  N  ALEU     5       6.161   8.808   7.811 1.000  1.80           N
ANISOU   35  N  ALEU     5      239    200    206     15      5    -23       N
ATOM     36  C  ALEU     5       7.963   7.096   7.901 1.000  1.71           C
ANISOU   36  C  ALEU     5      224    204    185     -8      8    -21       C
ATOM     37  CA ALEU     5       6.505   7.435   8.162 1.000  1.80           C
ANISOU   37  CA ALEU     5      217    221    206      0     16    -15       C
ATOM     38  CB ALEU     5       5.611   6.442   7.417 1.000  2.05           C
ANISOU   38  CB ALEU     5      249    231    252    -14      8    -18       C
ATOM     39  CG ALEU     5       4.124   6.550   7.741 1.000  2.90           C
ANISOU   39  CG ALEU     5      249    326    460    -20     16    -41       C
ATOM     40  CD1ALEU     5       3.386   5.535   6.863 1.000  3.32           C
ANISOU   40  CD1ALEU     5      293    355    537    -28   -115     27       C
ATOM     41  CD2ALEU     5       3.837   6.320   9.214 1.000  4.69           C
ANISOU   41  CD2ALEU     5      330    853    492   -201    147   -181       C
ATOM     42  0  ADVA     6       9.809   6.468   5.236 1.000  2.03           O
ANISOU   42  0  ADVA     6      237    255    233      8    -16     -3       O
ATOM     43  N  ADVA     6       8.739   8.030   7.351 1.000  1.86           N
ANISOU   43  N  ADVA     6      190    197    276      7     29    -18       N
ATOM     44  C  ADVA     6      10.389   6.569   6.319 1.000  1.70           C
ANISOU   44  C  ADVA     6      163    222    222    -25     40     27       C
ATOM     45  CA ADVA     6      10.174   7.796   7.219 1.000  1.76           C
ANISOU   45  CA ADVA     6      176    221    229      0      4      4       C
ATOM     46  CB ADVA     6      10.866   9.071   6.699 1.000  2.07           C
ANISOU   46  CB ADVA     6      252    249    239    -36    -11     41       C
ATOM     47  CG2ADVA     6      10.596  10.246   7.644 1.000  2.59           C
ANISOU   47  CG2ADVA     6      312    236    377    -57    -17     -4       C
ATOM     48  CG1ADVA     6      12.367   8.848   6.562 1.000  2.76           C
ANISOU   48  CG1ADVA     6      246    324    415    -70     77     17       C
ATOM     49  O  APRO     7      10.503   2.383   5.214 1.000  2.47           O
ANISOU   49  O  APRO     7      333    254    296     18      0    -61       O
ATOM     50  N  APRO     7      11.213   5.597   6.770 1.000  1.76           N
ANISOU   50  N  APRO     7      191    216    220      0     -5     -5       N
ATOM     51  C  APRO     7      10.332   3.406   5.876 1.000  1.90           C
ANISOU   51  C  APRO     7      244    221    214     19     -5     28       C
ATOM     52  CA APRO     7      11.478   4.409   5.955 1.000  1.93           C
ANISOU   52  CA APRO     7      236    214    241     13     48      4       C
ATOM     53  CB APRO     7      12.705   3.794   6.629 1.000  2.42           C
ANISOU   53  CB APRO     7      228    267    369     26      4    -10       C
ATOM     54  CD APRO     7      11.956   5.555   8.056 1.000  2.04           C
ANISOU   54  CD APRO     7      242    268    218     -5    -34      8       C
ATOM     55  CG APRO     7      12.472   4.117   8.099 1.000  2.33           C
ANISOU   55  CG APRO     7      251    273    308      6    -46     46       C
ATOM     56  O  ALEU     8       5.780   2.987   5.559 1.000  3.54           O
ANISOU   56  O  ALEU     8      292    482    490   -181    -67    189       O
ATOM     57  N  ALEU     8       9.188   3.699   6.521 1.000  1.92           N
ANISOU   57  N  ALEU     8      236    193    257    -38     12    -14       N
ATOM     58  C  ALEU     8       6.904   3.466   5.539 1.000  2.19           C
ANISOU   58  C  ALEU     8      265    234    285    -50      7      1       C
ATOM     59  CG ALEU     8       8.143   1.144   8.312 1.000  2.32           C
ANISOU   59  CG ALEU     8      254    298    275    -21     -1     34       C
ATOM     60  CA ALEU     8       8.001   2.863   6.423 1.000  2.03           C
ANISOU   60  CA ALEU     8      250    212    263    -53     21     -6       C
ATOM     61  CB ALEU     8       7.485   2.428   7.795 1.000  2.24           C
ANISOU   61  CB ALEU     8      289    264    247    -33     41     -7       C
ATOM     62  CD2ALEU     8       7.747  -0.060   7.452 1.000  3.00           C
ANISOU   62  CD2ALEU     8      411    281    381     21     14     -1       C
ATOM     63  CD1ALEU     8       7.763   0.890   9.757 1.000  3.47           C
ANISOU   63  CD1ALEU     8      563    381    295    -79     21     63       C
ATOM     64  O  BH2O     9       9.755  12.080   4.350 0.500  3.19           O
ANISOU   64  O  BH2O     9      365    471    305    -98      0      0       O
ATOM     65  O  BH2O    10      10.259  -0.075   4.104 0.500  4.73           O
ANISOU   65  O  BH2O    10     1071    242    379    -77    222    -58       O
END
