# Supplementary material for: Accurate de novo design of membrane-traversing macrocycles
Source: Cell. 2022 Sep 15;185(19):3520–3532.e26. doi: 10.1016/j.cell.2022.07.019 (PMC9490236; doi:10.1016/j.cell.2022.07.019)
Supplement: Data S6. PDB files for experimental structures, related to STAR Methods [file mmc10.zip › Supplemental_Data_file_6_experimental_structures/x_ray_structures/D8.12_xtal.pdb]

CRYST1   11.660   11.950   34.200  90.00  90.00  90.00 P 21 21 21     1
SCALE1      0.085763  0.000000  0.000000       0.000000
SCALE2      0.000000  0.083682  0.000000       0.000000
SCALE3      0.000000  0.000000  0.029240       0.000000
ATOM      1  N  ADLE     1       5.680   7.670  10.120 1.000  2.71           N
ANISOU    1  N  ADLE     1      173    437    359    -19     -2    -37       N
ATOM      2  CA ADLE     1       4.374   7.049  10.319 1.000  2.69           C
ANISOU    2  CA ADLE     1      173    415    374     -4    -10    -25       C
ATOM      3  C  ADLE     1       4.443   5.609  10.831 1.000  2.79           C
ANISOU    3  C  ADLE     1      138    427    434     25     -8    -17       C
ATOM      4  O  ADLE     1       3.505   4.830  10.606 1.000  4.09           O
ANISOU    4  O  ADLE     1      274    413    773    -50   -166     18       O
ATOM      5  CB ADLE     1       3.555   7.917  11.270 1.000  2.86           C
ANISOU    5  CB ADLE     1      169    463    389    -20     18      0       C
ATOM      6  CG ADLE     1       2.977   9.188  10.640 1.000  2.91           C
ANISOU    6  CG ADLE     1      206    402    431    -45     27     42       C
ATOM      7  CD1ADLE     1       1.789   8.855   9.743 1.000  3.44           C
ANISOU    7  CD1ADLE     1      243    508    477     23    -34     78       C
ATOM      8  CD2ADLE     1       2.536  10.171  11.717 1.000  4.02           C
ANISOU    8  CD2ADLE     1      332    515    590     13    -16    -68       C
ATOM      9  N  AVAL     2       5.504   5.226  11.542 1.000  2.65           N
ANISOU    9  N  AVAL     2      207    385    355    -76     -8      3       N
ATOM     10  CA AVAL     2       5.747   3.842  11.877 1.000  2.56           C
ANISOU   10  CA AVAL     2      255    341    320    -33     23    -21       C
ATOM     11  C  AVAL     2       5.401   3.519  13.330 1.000  2.57           C
ANISOU   11  C  AVAL     2      145    409    363    -29     27    -12       C
ATOM     12  O  AVAL     2       5.353   4.405  14.209 1.000  2.67           O
ANISOU   12  O  AVAL     2      231    365    359    -33     23    -36       O
ATOM     13  CB AVAL     2       7.230   3.448  11.580 1.000  2.75           C
ANISOU   13  CB AVAL     2      271    375    337    -19     47    -27       C
ATOM     14  CG1AVAL     2       7.515   3.599  10.094 1.000  3.61           C
ANISOU   14  CG1AVAL     2      392    519    379     12    118     33       C
ATOM     15  CG2AVAL     2       8.229   4.229  12.411 1.000  3.73           C
ANISOU   15  CG2AVAL     2      215    574    544      7     10   -124       C
ATOM     16  N  ADPR     3       5.189   2.251  13.631 1.000  2.53           N
ANISOU   16  N  ADPR     3      216    371    316    -35     31    -20       N
ATOM     17  CA ADPR     3       5.094   1.816  15.047 1.000  2.52           C
ANISOU   17  CA ADPR     3      219    367    314    -12     -3     32       C
ATOM     18  C  ADPR     3       3.987   2.552  15.780 1.000  2.36           C
ANISOU   18  C  ADPR     3      202    315    325    -22     38     61       C
ATOM     19  O  ADPR     3       2.873   2.725  15.267 1.000  2.99           O
ANISOU   19  O  ADPR     3      152    539    379      7     -4    -26       O
ATOM     20  CB ADPR     3       4.834   0.307  14.953 1.000  2.87           C
ANISOU   20  CB ADPR     3      234    419    374     29      3     30       C
ATOM     21  CG ADPR     3       5.524  -0.075  13.645 1.000  2.96           C
ANISOU   21  CG ADPR     3      266    390    403      3      2    -60       C
ATOM     22  CD ADPR     3       5.129   1.057  12.730 1.000  2.87           C
ANISOU   22  CD ADPR     3      310    373    342    -48    -10    -49       C
ATOM     23  N  APRO     4       4.284   3.006  17.008 1.000  2.35           N
ANISOU   23  N  APRO     4      168    322    350     15     26      2       N
ATOM     24  CA APRO     4       3.273   3.677  17.835 1.000  2.60           C
ANISOU   24  CA APRO     4      205    375    349      6     71     38       C
ATOM     25  C  APRO     4       2.826   5.037  17.349 1.000  2.39           C
ANISOU   25  C  APRO     4      149    363    341    -35    -14    -31       C
ATOM     26  O  APRO     4       1.910   5.610  17.954 1.000  2.83           O
ANISOU   26  O  APRO     4      224    398    390      8     78    -20       O
ATOM     27  CB APRO     4       3.995   3.853  19.183 1.000  4.42           C
ANISOU   27  CB APRO     4      474    773    334    198    -16    -34       C
ATOM     28  CG APRO     4       5.097   3.008  19.171 1.000 10.95           C
ANISOU   28  CG APRO     4      581   2749    582    900   -274   -804       C
ATOM     29  CD APRO     4       5.533   2.763  17.755 1.000  3.71           C
ANISOU   29  CD APRO     4      223    652    451    116    -74   -185       C
ATOM     30  N  ADLE     5       3.505   5.602  16.330 1.000  2.28           N
ANISOU   30  N  ADLE     5      160    345    310     15     28     37       N
ATOM     31  CA ADLE     5       3.167   6.916  15.812 1.000  2.29           C
ANISOU   31  CA ADLE     5      138    331    348     32     -1      8       C
ATOM     32  C  ADLE     5       4.401   7.820  15.797 1.000  2.42           C
ANISOU   32  C  ADLE     5      194    325    344     42     -8      6       C
ATOM     33  O  ADLE     5       4.370   8.932  16.318 1.000  3.10           O
ANISOU   33  O  ADLE     5      234    349    524     16     75    -77       O
ATOM     34  CB ADLE     5       2.500   6.837  14.435 1.000  2.61           C
ANISOU   34  CB ADLE     5      190    428    314     13      0     43       C
ATOM     35  CG ADLE     5       1.145   6.112  14.410 1.000  2.61           C
ANISOU   35  CG ADLE     5      186    351    395     19     18      0       C
ATOM     36  CD1ADLE     5       0.650   5.981  12.963 1.000  3.18           C
ANISOU   36  CD1ADLE     5      201    500    433    -57    -42    -10       C
ATOM     37  CD2ADLE     5       0.095   6.824  15.263 1.000  3.29           C
ANISOU   37  CD2ADLE     5      177    560    438    -18      5      8       C
ATOM     38  N  AVAL     6       5.500   7.323  15.201 1.000  2.35           N
ANISOU   38  N  AVAL     6      139    325    378    -13     26    -47       N
ATOM     39  CA AVAL     6       6.783   7.977  15.294 1.000  2.44           C
ANISOU   39  CA AVAL     6      181    334    357     -6     12    -12       C
ATOM     40  C  AVAL     6       7.480   7.898  13.947 1.000  2.22           C
ANISOU   40  C  AVAL     6      172    296    327      8    -24    -15       C
ATOM     41  O  AVAL     6       7.094   7.115  13.080 1.000  2.63           O
ANISOU   41  O  AVAL     6      198    398    343    -38     13    -32       O
ATOM     42  CB AVAL     6       7.672   7.333  16.398 1.000  2.51           C
ANISOU   42  CB AVAL     6      186    383    328    -39     -4     22       C
ATOM     43  CG1AVAL     6       8.018   5.884  16.078 1.000  2.89           C
ANISOU   43  CG1AVAL     6      217    381    435      8    -30    -10       C
ATOM     44  CG2AVAL     6       7.014   7.443  17.768 1.000  3.18           C
ANISOU   44  CG2AVAL     6      294    496    347     44     12     -3       C
ATOM     45  N  ADPR     7       8.563   8.652  13.749 1.000  2.31           N
ANISOU   45  N  ADPR     7      152    357    315      1     25    -12       N
ATOM     46  CA ADPR     7       9.289   8.508  12.474 1.000  2.39           C
ANISOU   46  CA ADPR     7      159    405    291    -12     15      4       C
ATOM     47  C  ADPR     7       8.334   8.732  11.302 1.000  2.40           C
ANISOU   47  C  ADPR     7      163    329    367    -59     11     51       C
ATOM     48  O  ADPR     7       7.389   9.520  11.399 1.000  2.65           O
ANISOU   48  O  ADPR     7      190    352    406     15      5      9       O
ATOM     49  CB ADPR     7      10.366   9.607  12.533 1.000  2.83           C
ANISOU   49  CB ADPR     7      203    416    392    -90     18     -4       C
ATOM     50  CG ADPR     7       9.781  10.645  13.487 1.000  3.08           C
ANISOU   50  CG ADPR     7      285    373    442   -101     -3    -16       C
ATOM     51  CD ADPR     7       9.052   9.793  14.539 1.000  2.64           C
ANISOU   51  CD ADPR     7      246    319    379    -55    -10    -26       C
ATOM     52  N  APRO     8       8.565   8.024  10.188 1.000  2.43           N
ANISOU   52  N  APRO     8      149    389    328      8     -2     -6       N
ATOM     53  CA APRO     8       7.750   8.236   8.972 1.000  2.62           C
ANISOU   53  CA APRO     8      235    402    300     26    -12     41       C
ATOM     54  C  APRO     8       6.446   7.428   9.034 1.000  2.77           C
ANISOU   54  C  APRO     8      216    434    340     61      7     27       C
ATOM     55  O  APRO     8       6.122   6.632   8.151 1.000  3.87           O
ANISOU   55  O  APRO     8      266    665    451    -32      4   -173       O
ATOM     56  CB APRO     8       8.675   7.781   7.850 1.000  3.16           C
ANISOU   56  CB APRO     8      234    562    333      6     13     70       C
ATOM     57  CG APRO     8       9.481   6.647   8.491 1.000  2.88           C
ANISOU   57  CG APRO     8      257    401    370     16     33    -42       C
ATOM     58  CD APRO     8       9.718   7.142   9.922 1.000  2.89           C
ANISOU   58  CD APRO     8      165    450    417     32     -2    -37       C
ATOM     59  HOHBHOH     9       7.735  12.135  10.581 1.000  3.42           O
ANISOU   59  HOHBHOH     9      305    430    488    -14    -24     41       O
ATOM     60  HOHBHOH    10      13.818  14.813  12.489 1.000  3.98           O
ANISOU   60  HOHBHOH    10      391    616    417    -68    -61     -5       O
ATOM     61  HOHBHOH    11      10.483  12.386  10.179 1.000  4.51           O
ANISOU   61  HOHBHOH    11      330    723    560    -77    -15     80       O
ATOM     62  HOHBHOH    12      10.726  11.058   7.720 1.000  5.64           O
ANISOU   62  HOHBHOH    12      413    780    822     44   -214   -161       O
ATOM     63  HOHBHOH    13      11.462  14.909  10.881 1.000  5.54           O
ANISOU   63  HOHBHOH    13      430    896    653   -162     37   -131       O
ATOM     64  HOHBHOH    14      12.218  12.695  12.595 0.300  7.57           O
ANISOU   64  HOHBHOH    14      702   1100    902    -42    -76   -319       O
END
