# Supplementary material for: Accurate de novo design of membrane-traversing macrocycles
Source: Cell. 2022 Sep 15;185(19):3520–3532.e26. doi: 10.1016/j.cell.2022.07.019 (PMC9490236; doi:10.1016/j.cell.2022.07.019)
Supplement: Data S6. PDB files for experimental structures, related to STAR Methods [file mmc10.zip › Supplemental_Data_file_6_experimental_structures/x_ray_structures/D8.10_xtal.pdb]

CRYST1   10.510   33.650   14.220  90.00  90.37  90.00 P 1 21 1       1
SCALE1      0.095147  0.000000  0.000615       0.000000
SCALE2      0.000000  0.029718  0.000000       0.000000
SCALE3      0.000000  0.000000  0.070325       0.000000
ATOM      1  N  ADPR     1      10.419  20.157   4.334 1.000  1.95           N
ANISOU    1  N  ADPR     1      227    255    215     31      7    -16       N
ATOM      2  CA ADPR     1      10.195  18.764   3.959 1.000  2.30           C
ANISOU    2  CA ADPR     1      198    372    253      4      2    -80       C
ATOM      3  C  ADPR     1       8.914  18.200   4.557 1.000  2.05           C
ANISOU    3  C  ADPR     1      221    324    187     15    -16    -91       C
ATOM      4  O  ADPR     1       7.979  18.934   4.956 1.000  2.35           O
ANISOU    4  O  ADPR     1      192    350    297     25      8    -82       O
ATOM      5  CB ADPR     1      10.107  18.828   2.415 1.000  2.66           C
ANISOU    5  CB ADPR     1      285    427    240     43     25    -90       C
ATOM      6  CG ADPR     1      11.008  20.003   2.077 1.000  2.68           C
ANISOU    6  CG ADPR     1      358    374    227     80     -1     -9       C
ATOM      7  CD ADPR     1      10.695  21.012   3.176 1.000  2.78           C
ANISOU    7  CD ADPR     1      434    379    181     56      0      2       C
ATOM      8  N  ADPR     2       8.819  16.872   4.572 1.000  2.12           N
ANISOU    8  N  ADPR     2      184    304    271     19     -8    -69       N
ATOM      9  CA ADPR     2       7.546  16.235   4.955 1.000  2.24           C
ANISOU    9  CA ADPR     2      197    329    274    -18      3    -24       C
ATOM     10  C  ADPR     2       6.434  16.807   4.074 1.000  2.06           C
ANISOU   10  C  ADPR     2      193    259    283     -3    -23    -78       C
ATOM     11  O  ADPR     2       6.637  17.033   2.879 1.000  2.46           O
ANISOU   11  O  ADPR     2      223    430    225     12     30    -52       O
ATOM     12  CB ADPR     2       7.767  14.735   4.684 1.000  2.88           C
ANISOU   12  CB ADPR     2      289    312    427      3    -47    -26       C
ATOM     13  CG ADPR     2       8.892  14.710   3.671 0.652  2.84           C
ANISOU   13  CG ADPR     2      304    318    391      2     53   -107       C
ATOM     14  CD ADPR     2       9.779  15.881   4.059 1.000  2.84           C
ANISOU   14  CD ADPR     2      249    303    462     52      9   -102       C
ATOM     15  N  AALA     3       5.239  17.041   4.672 1.000  2.07           N
ANISOU   15  N  AALA     3      205    287    246    -12     -5     11       N
ATOM     16  CA AALA     3       4.237  17.832   3.941 1.000  2.00           C
ANISOU   16  CA AALA     3      171    294    251     11    -27    -37       C
ATOM     17  C  AALA     3       3.962  19.140   4.695 1.000  2.03           C
ANISOU   17  C  AALA     3      203    313    209     10      6     14       C
ATOM     18  O  AALA     3       2.849  19.637   4.737 1.000  2.85           O
ANISOU   18  O  AALA     3      243    375    400     40    -25    -53       O
ATOM     19  CN AALA     3       4.961  16.709   6.072 1.000  2.45           C
ANISOU   19  CN AALA     3      260    340    276      7     27     51       C
ATOM     20  CB AALA     3       2.956  17.028   3.686 1.000  2.58           C
ANISOU   20  CB AALA     3      207    368    346    -30    -20   -101       C
ATOM     21  N  ADPH     4       5.059  19.671   5.286 1.000  2.19           N
ANISOU   21  N  ADPH     4      195    327    263      0     19    -49       N
ATOM     22  CA ADPH     4       5.018  20.864   6.120 1.000  2.32           C
ANISOU   22  CA ADPH     4      241    322    267      9     30    -22       C
ATOM     23  C  ADPH     4       5.591  20.587   7.500 1.000  2.48           C
ANISOU   23  C  ADPH     4      295    309    282    -27     28    -31       C
ATOM     24  O  ADPH     4       4.971  20.895   8.520 1.000  3.21           O
ANISOU   24  O  ADPH     4      406    457    284    110     72    -32       O
ATOM     25  CB ADPH     4       5.726  22.056   5.426 1.000  2.77           C
ANISOU   25  CB ADPH     4      316    319    354    -92     22    -34       C
ATOM     26  CG ADPH     4       5.103  22.329   4.082 1.000  3.12           C
ANISOU   26  CG ADPH     4      378    361    376   -115     26     12       C
ATOM     27  CD1ADPH     4       3.961  23.115   3.974 1.000  3.46           C
ANISOU   27  CD1ADPH     4      421    470    345    -57     40     93       C
ATOM     28  CD2ADPH     4       5.605  21.719   2.951 1.000  3.69           C
ANISOU   28  CD2ADPH     4      567    441    310   -111     66    -11       C
ATOM     29  CE1ADPH     4       3.322  23.244   2.733 1.000  4.84           C
ANISOU   29  CE1ADPH     4      526    757    448    -80    -44    248       C
ATOM     30  CE2ADPH     4       4.969  21.852   1.719 1.000  4.58           C
ANISOU   30  CE2ADPH     4      755    551    330   -143      3    -14       C
ATOM     31  CZ ADPH     4       3.804  22.601   1.613 1.000  5.25           C
ANISOU   31  CZ ADPH     4      675    890    313   -177   -105    167       C
ATOM     32  N  AALA     5       6.789  19.970   7.559 1.000  2.50           N
ANISOU   32  N  AALA     5      241    447    205    -30     18    -38       N
ATOM     33  CA AALA     5       7.403  19.608   8.837 1.000  2.44           C
ANISOU   33  CA AALA     5      268    385    220    -82     -2      8       C
ATOM     34  C  AALA     5       8.154  20.814   9.430 1.000  2.52           C
ANISOU   34  C  AALA     5      263    374    264    -29     -6     -7       C
ATOM     35  O  AALA     5       8.585  21.692   8.690 1.000  2.88           O
ANISOU   35  O  AALA     5      387    412    232   -100      9     -1       O
ATOM     36  CB AALA     5       8.386  18.464   8.603 1.000  2.81           C
ANISOU   36  CB AALA     5      320    391    294    -24    -27     12       C
ATOM     37  N  ALEU     6       8.394  20.854  10.758 1.000  2.36           N
ANISOU   37  N  ALEU     6      286    352    203    -15     -8     27       N
ATOM     38  CA ALEU     6       9.269  21.943  11.186 1.000  2.32           C
ANISOU   38  CA ALEU     6      299    316    215     14    -29    -25       C
ATOM     39  C  ALEU     6      10.678  21.709  10.541 1.000  2.17           C
ANISOU   39  C  ALEU     6      257    306    212    -21    -41    -10       C
ATOM     40  O  ALEU     6      11.135  20.579  10.569 1.000  3.14           O
ANISOU   40  O  ALEU     6      341    262    518     47     61     26       O
ATOM     41  CN ALEU     6       7.995  19.793  11.696 1.000  3.15           C
ANISOU   41  CN ALEU     6      550    289    286    -32     23     23       C
ATOM     42  CB ALEU     6       9.425  22.091  12.708 1.000  2.98           C
ANISOU   42  CB ALEU     6      402    425    237     54    -46    -50       C
ATOM     43  CG ALEU     6       9.914  23.379  13.224 0.645  3.20           C
ANISOU   43  CG ALEU     6      472    438    234    -14      1     23       C
ATOM     44  CD1ALEU     6       8.633  24.414  13.057 1.000  7.34           C
ANISOU   44  CD1ALEU     6     1906    412    303    491    109     -5       C
ATOM     45  CD2ALEU     6      10.293  23.307  14.695 0.592  3.46           C
ANISOU   45  CD2ALEU     6      641    305    290    -88    -92    -28       C
ATOM     46  N  ADLE     7      11.346  22.764  10.014 1.000  2.20           N
ANISOU   46  N  ADLE     7      280    278    226     21     10    -22       N
ATOM     47  CA ADLE     7      12.637  22.544   9.329 1.000  2.32           C
ANISOU   47  CA ADLE     7      270    340    220     -1    -44    -48       C
ATOM     48  C  ADLE     7      12.424  22.681   7.799 1.000  2.11           C
ANISOU   48  C  ADLE     7      255    283    217     19     -4    -33       C
ATOM     49  O  ADLE     7      13.123  23.412   7.106 1.000  3.42           O
ANISOU   49  O  ADLE     7      354    608    259   -172     -9     15       O
ATOM     50  CN ADLE     7      10.711  24.076   9.799 1.000  2.84           C
ANISOU   50  CN ADLE     7      471    239    305     84    100     29       C
ATOM     51  CB ADLE     7      13.731  23.500   9.812 1.000  2.89           C
ANISOU   51  CB ADLE     7      362    394    277    -72    -36    -51       C
ATOM     52  CG ADLE     7      14.007  23.451  11.323 1.000  3.44           C
ANISOU   52  CG ADLE     7      423    563    243    -92    -31    -71       C
ATOM     53  CD1ADLE     7      14.477  22.058  11.729 1.000  4.79           C
ANISOU   53  CD1ADLE     7      684    668    358     44   -201    -30       C
ATOM     54  CD2ADLE     7      15.032  24.511  11.677 1.000  4.96           C
ANISOU   54  CD2ADLE     7      497    823    451   -170    -76   -191       C
ATOM     55  N  ADLE     8      11.401  21.963   7.342 1.000  2.38           N
ANISOU   55  N  ADLE     8      355    313    184    -71    -22     11       N
ATOM     56  CA ADLE     8      10.969  21.894   5.960 1.000  1.98           C
ANISOU   56  CA ADLE     8      242    265    200    -27    -26      6       C
ATOM     57  C  ADLE     8      10.700  20.445   5.616 1.000  1.92           C
ANISOU   57  C  ADLE     8      170    320    197     10    -13    -16       C
ATOM     58  O  ADLE     8      10.644  19.575   6.493 1.000  2.20           O
ANISOU   58  O  ADLE     8      280    281    225      8     13     10       O
ATOM     59  CB ADLE     8       9.681  22.725   5.760 1.000  2.29           C
ANISOU   59  CB ADLE     8      284    291    242     -2     -3    -14       C
ATOM     60  CG ADLE     8       9.856  24.236   5.827 1.000  2.92           C
ANISOU   60  CG ADLE     8      449    282    313     24   -105    -38       C
ATOM     61  CD1ADLE     8       8.483  24.898   6.003 1.000  3.47           C
ANISOU   61  CD1ADLE     8      547    346    346    132    -35    -55       C
ATOM     62  CD2ADLE     8      10.583  24.752   4.589 1.000  3.51           C
ANISOU   62  CD2ADLE     8      438    336    480    -51    -96    113       C
ATOM     63  N  BDPR     9       5.197  13.338  13.429 1.000  2.30           N
ANISOU   63  N  BDPR     9      245    325    250     20     12    -21       N
ATOM     64  CA BDPR     9       4.932  14.681  13.880 1.000  2.28           C
ANISOU   64  CA BDPR     9      205    328    280    -31      6    -24       C
ATOM     65  C  BDPR     9       3.637  15.244  13.307 1.000  2.17           C
ANISOU   65  C  BDPR     9      191    333    253     -4     44    -82       C
ATOM     66  O  BDPR     9       2.704  14.512  12.916 1.000  2.39           O
ANISOU   66  O  BDPR     9      222    303    328    -32      8    -76       O
ATOM     67  CB BDPR     9       4.863  14.525  15.409 1.000  2.95           C
ANISOU   67  CB BDPR     9      328    450    279    -66     34   -112       C
ATOM     68  CG BDPR     9       5.861  13.414  15.683 1.000  2.92           C
ANISOU   68  CG BDPR     9      357    436    250    -67    -16    -29       C
ATOM     69  CD BDPR     9       5.626  12.452  14.527 1.000  2.71           C
ANISOU   69  CD BDPR     9      349    417    204     -3      8     17       C
ATOM     70  N  BDPR    10       3.533  16.585  13.289 1.000  2.36           N
ANISOU   70  N  BDPR    10      207    304    332    -19     15    -85       N
ATOM     71  CA BDPR    10       2.282  17.197  12.867 1.000  2.41           C
ANISOU   71  CA BDPR    10      215    357    288     17     28    -23       C
ATOM     72  C  BDPR    10       1.162  16.675  13.757 1.000  2.25           C
ANISOU   72  C  BDPR    10      198    304    302     -7    -13    -68       C
ATOM     73  O  BDPR    10       1.341  16.437  14.936 1.000  2.56           O
ANISOU   73  O  BDPR    10      247    461    205     12      6    -58       O
ATOM     74  CB BDPR    10       2.514  18.712  13.097 1.000  3.14           C
ANISOU   74  CB BDPR    10      342    315    466      0     60     19       C
ATOM     75  CG BDPR    10       3.578  18.744  14.143 0.720  3.19           C
ANISOU   75  CG BDPR    10      331    269    539    -53     -2   -121       C
ATOM     76  CD BDPR    10       4.491  17.566  13.815 1.000  2.97           C
ANISOU   76  CD BDPR    10      261    341    461    -57    -13    -78       C
ATOM     77  N  BALA    11      -0.056  16.466  13.144 1.000  2.13           N
ANISOU   77  N  BALA    11      186    325    249     -3    -33      9       N
ATOM     78  CA BALA    11      -1.076  15.709  13.860 1.000  2.36           C
ANISOU   78  CA BALA    11      207    396    242      6     16     -4       C
ATOM     79  C  BALA    11      -1.346  14.403  13.106 1.000  2.32           C
ANISOU   79  C  BALA    11      206    398    224     -9     20     28       C
ATOM     80  O  BALA    11      -2.475  13.933  13.020 1.000  3.23           O
ANISOU   80  O  BALA    11      250    475    428    -62     41    -68       O
ATOM     81  CN BALA    11      -0.319  16.796  11.733 1.000  2.66           C
ANISOU   81  CN BALA    11      289    382    279    -13    -19     57       C
ATOM     82  CB BALA    11      -2.337  16.534  14.089 1.000  2.91           C
ANISOU   82  CB BALA    11      192    492    355    -23     23   -120       C
ATOM     83  N  BDPH    12      -0.245  13.814  12.581 1.000  2.32           N
ANISOU   83  N  BDPH    12      192    356    280    -13     12    -32       N
ATOM     84  CA BDPH    12      -0.315  12.686  11.666 1.000  2.39           C
ANISOU   84  CA BDPH    12      264    356    235    -13    -15     16       C
ATOM     85  C  BDPH    12       0.228  13.058  10.276 1.000  2.38           C
ANISOU   85  C  BDPH    12      317    255    277     13    -40    -28       C
ATOM     86  O  BDPH    12      -0.426  12.796   9.259 1.000  3.30           O
ANISOU   86  O  BDPH    12      458    469    253   -166    -86     40       O
ATOM     87  CB BDPH    12       0.421  11.454  12.226 1.000  2.93           C
ANISOU   87  CB BDPH    12      401    376    270     10     28     19       C
ATOM     88  CG BDPH    12      -0.220  10.935  13.486 1.000  2.80           C
ANISOU   88  CG BDPH    12      337    348    316     78      0     48       C
ATOM     89  CD1BDPH    12      -1.241  10.021  13.438 1.000  3.69           C
ANISOU   89  CD1BDPH    12      451    477    393    -91    -69    121       C
ATOM     90  CD2BDPH    12       0.193  11.403  14.722 1.000  3.84           C
ANISOU   90  CD2BDPH    12      524    573    276    -30    -19     32       C
ATOM     91  CE1BDPH    12      -1.844   9.571  14.617 1.000  4.51           C
ANISOU   91  CE1BDPH    12      444    726    442    -79    -53    276       C
ATOM     92  CE2BDPH    12      -0.426  10.953  15.892 1.000  4.69           C
ANISOU   92  CE2BDPH    12      738    645    294     29     31     68       C
ATOM     93  CZ BDPH    12      -1.434  10.033  15.835 1.000  4.74           C
ANISOU   93  CZ BDPH    12      628    705    362    142    138    224       C
ATOM     94  N  BALA    13       1.424  13.663  10.221 1.000  2.28           N
ANISOU   94  N  BALA    13      229    365    221     17     27      7       N
ATOM     95  CA BALA    13       2.019  14.033   8.925 1.000  2.40           C
ANISOU   95  CA BALA    13      309    338    212     39     24     30       C
ATOM     96  C  BALA    13       2.667  12.801   8.287 1.000  2.32           C
ANISOU   96  C  BALA    13      271    343    214     22     20     19       C
ATOM     97  O  BALA    13       3.106  11.898   8.995 1.000  2.81           O
ANISOU   97  O  BALA    13      405    379    219     56     10     61       O
ATOM     98  CB BALA    13       3.076  15.110   9.168 1.000  2.62           C
ANISOU   98  CB BALA    13      358    332    247     12     21     -2       C
ATOM     99  N  BLEU    14       2.874  12.784   6.940 1.000  2.21           N
ANISOU   99  N  BLEU    14      283    303    204     -5     -6      0       N
ATOM    100  CA BLEU    14       3.806  11.740   6.509 1.000  2.34           C
ANISOU  100  CA BLEU    14      314    281    240    -29    -17     18       C
ATOM    101  C  BLEU    14       5.168  12.016   7.150 1.000  2.07           C
ANISOU  101  C  BLEU    14      269    269    203    -41     58    -17       C
ATOM    102  O  BLEU    14       5.565  13.205   7.187 1.000  2.87           O
ANISOU  102  O  BLEU    14      301    279    445    -20    -22     13       O
ATOM    103  CN BLEU    14       2.505  13.890   6.063 1.000  2.65           C
ANISOU  103  CN BLEU    14      396    341    212    -13    -20     37       C
ATOM    104  CB BLEU    14       4.035  11.605   4.995 1.000  2.79           C
ANISOU  104  CB BLEU    14      450    340    209    -28     20     19       C
ATOM    105  CG BLEU    14       2.936  10.992   4.172 1.000  3.23           C
ANISOU  105  CG BLEU    14      497    387    269    -69     15    -16       C
ATOM    106  CD1BLEU    14       3.304  11.017   2.677 1.000  3.70           C
ANISOU  106  CD1BLEU    14      512    529    281    -55     -2     18       C
ATOM    107  CD2BLEU    14       2.693   9.510   4.606 1.000  4.24           C
ANISOU  107  CD2BLEU    14      710    526    278   -285     46    -86       C
ATOM    108  N  BDLE    15       5.903  10.997   7.617 1.000  2.17           N
ANISOU  108  N  BDLE    15      305    241    229    -28     20    -42       N
ATOM    109  CA BDLE    15       7.186  11.275   8.301 1.000  2.26           C
ANISOU  109  CA BDLE    15      313    321    172      2     10    -22       C
ATOM    110  C  BDLE    15       7.003  11.030   9.809 1.000  2.25           C
ANISOU  110  C  BDLE    15      297    294    214     -9     -8    -12       C
ATOM    111  O  BDLE    15       7.802  10.388  10.480 1.000  3.86           O
ANISOU  111  O  BDLE    15      409    720    251    244     45     90       O
ATOM    112  CN BDLE    15       5.413   9.601   7.698 1.000  2.86           C
ANISOU  112  CN BDLE    15      392    288    342    -19    -29     20       C
ATOM    113  CB BDLE    15       8.381  10.538   7.711 1.000  2.89           C
ANISOU  113  CB BDLE    15      277    449    306     29     64    -20       C
ATOM    114  CG BDLE    15       8.918  11.248   6.446 1.000  3.52           C
ANISOU  114  CG BDLE    15      408    492    358    -42     56    -20       C
ATOM    115  CD1BDLE    15       8.031  11.025   5.216 1.000  3.88           C
ANISOU  115  CD1BDLE    15      490    642    256     82     90     23       C
ATOM    116  CD2BDLE    15      10.327  10.765   6.172 1.000  4.33           C
ANISOU  116  CD2BDLE    15      474    580    493     39    105     27       C
ATOM    117  N  BDLE    16       5.916  11.594  10.307 1.000  4.06           N
ANISOU  117  N  BDLE    16      600    640    213    398     14     55       N
ATOM    118  CA BDLE    16       5.558  11.648  11.704 1.000  2.83           C
ANISOU  118  CA BDLE    16      405    413    194    138     -1     13       C
ATOM    119  C  BDLE    16       5.374  13.104  12.119 1.000  2.38           C
ANISOU  119  C  BDLE    16      185    441    223     56     12      8       C
ATOM    120  O  BDLE    16       5.284  14.011  11.287 1.000  2.65           O
ANISOU  120  O  BDLE    16      302    389    257     66     20     54       O
ATOM    121  CB BDLE    16       4.231  10.901  11.943 1.000  2.73           C
ANISOU  121  CB BDLE    16      409    355    211     87    -17    -29       C
ATOM    122  CG BDLE    16       4.336   9.387  11.924 1.000  3.95           C
ANISOU  122  CG BDLE    16      603    384    425    144   -119   -104       C
ATOM    123  CD1BDLE    16       2.941   8.762  11.799 1.000  4.69           C
ANISOU  123  CD1BDLE    16      777    329    569     45   -228   -109       C
ATOM    124  CD2BDLE    16       5.042   8.891  13.178 1.000  5.75           C
ANISOU  124  CD2BDLE    16      837    355    862     84   -365     91       C
ATOM    125  O  CHOH    17       1.721  18.195   9.519 1.000  3.24           O
ANISOU  125  O  CHOH    17      395    385    377     38     10      4       O
ATOM    126  O  CHOH    18      11.481  16.972   7.086 1.000  3.44           O
ANISOU  126  O  CHOH    18      453    375    402     89    -60     10       O
ATOM    127  O  CHOH    19       6.904  15.389   8.336 1.000  3.41           O
ANISOU  127  O  CHOH    19      413    416    389    -72    -25      3       O
ATOM    128  O  CHOH    20       6.251  16.613  10.794 1.000  3.64           O
ANISOU  128  O  CHOH    20      389    487    424    -57     27     17       O
ATOM    129  O  CHOH    21       4.352  18.561  10.089 1.000  4.61           O
ANISOU  129  O  CHOH    21      366    513    769      2     11    112       O
ATOM    130  O  CHOH    22       9.513  15.061   7.673 1.000  4.29           O
ANISOU  130  O  CHOH    22      378    507    646    -17    -87    171       O
ATOM    131  O  CHOH    23       1.398  14.067  16.563 0.323  4.82           O
ANISOU  131  O  CHOH    23      561    588    574    -31     47     19       O
END
