# Supplementary material for: Accurate de novo design of membrane-traversing macrocycles
Source: Cell. 2022 Sep 15;185(19):3520–3532.e26. doi: 10.1016/j.cell.2022.07.019 (PMC9490236; doi:10.1016/j.cell.2022.07.019)
Supplement: Data S6. PDB files for experimental structures, related to STAR Methods [file mmc10.zip › Supplemental_Data_file_6_experimental_structures/x_ray_structures/D8.6_xtal.pdb]

CRYST1   10.650   11.350   18.730  90.00  99.89  90.00 P 1 21 1       1
SCALE1      0.093897  0.000000  0.016371       0.000000
SCALE2      0.000000  0.088106  0.000000       0.000000
SCALE3      0.000000  0.000000  0.054196       0.000000
ATOM      1  O   DLE A   1       1.828   5.593  12.011 1.000  3.86           O
ANISOU    1  O   DLE A   1      484    507    389    139    -92    -52       O
ATOM      2  C   DLE A   1       1.085   6.589  12.114 1.000  3.68           C
ANISOU    2  C   DLE A   1      426    432    456     45   -134    -54       C
ATOM      3  N   DLE A   1       1.758   7.540  14.259 1.000  5.21           N
ANISOU    3  N   DLE A   1      727    649    486    248   -265   -203       N
ATOM      4  CA  DLE A   1       0.620   7.058  13.472 1.000  4.60           C
ANISOU    4  CA  DLE A   1      579    580    485    147   -127   -105       C
ATOM      5  CB  DLE A   1      -0.087   5.937  14.184 1.000  5.51           C
ANISOU    5  CB  DLE A   1      769    686    514    242     97    -59       C
ATOM      6  CG  DLE A   1      -0.731   6.342  15.498 1.000  9.54           C
ANISOU    6  CG  DLE A   1     1327   1596    487    731    244     36       C
ATOM      7  CD1 DLE A   1      -1.747   7.450  15.355 1.000  6.08           C
ANISOU    7  CD1 DLE A   1      495    963    714     69    -17   -367       C
ATOM      8 CD2A DLE A   1       0.040   5.968  16.770 0.608  8.50           C
ANISOU    8 CD2A DLE A   1     1069   1204    763    -84    158    -15       C
ATOM      9 CD2B DLE A   1      -1.016   5.151  16.352 0.750 10.80           C
ANISOU    9 CD2B DLE A   1     1392   1453   1014   -323    566   -302       C
ATOM     10  O   DPR A   2      -0.318   4.817   9.893 1.000  3.79           O
ANISOU   10  O   DPR A   2      454    449    453     -3      1    -33       O
ATOM     11  N   DPR A   2       0.658   7.251  11.032 1.000  3.80           N
ANISOU   11  N   DPR A   2      488    408    463     52   -129    -20       N
ATOM     12  C   DPR A   2       0.746   5.307   9.514 1.000  3.27           C
ANISOU   12  C   DPR A   2      464    369    335      4    -75     15       C
ATOM     13  CA  DPR A   2       1.038   6.795   9.691 1.000  3.60           C
ANISOU   13  CA  DPR A   2      496    439    352    -10    -82     39       C
ATOM     14  CB  DPR A   2       0.138   7.653   8.775 1.000  4.49           C
ANISOU   14  CB  DPR A   2      693    450    460     43   -104    104       C
ATOM     15  CG  DPR A   2       0.010   8.953   9.545 1.000  5.09           C
ANISOU   15  CG  DPR A   2      679    486    656     36   -203     90       C
ATOM     16  CD  DPR A   2      -0.128   8.494  10.990 1.000  4.69           C
ANISOU   16  CD  DPR A   2      618    445    614    146   -152    -28       C
ATOM     17  O   PRO A   3       1.482   0.981   9.577 1.000  4.53           O
ANISOU   17  O   PRO A   3      696    477    446    -40     84    -40       O
ATOM     18  N   PRO A   3       1.691   4.553   8.908 1.000  3.46           N
ANISOU   18  N   PRO A   3      493    413    330    -38      0     23       N
ATOM     19  C   PRO A   3       1.585   2.190   9.804 1.000  3.54           C
ANISOU   19  C   PRO A   3      466    420    378     58     82      7       C
ATOM     20  CA  PRO A   3       1.440   3.151   8.598 1.000  3.61           C
ANISOU   20  CA  PRO A   3      553    475    261     61     45    -38       C
ATOM     21  CB  PRO A   3       2.498   2.844   7.528 1.000  4.79           C
ANISOU   21  CB  PRO A   3      778    589    346     -3    173    -27       C
ATOM     22  CG  PRO A   3       3.644   3.756   7.901 1.000  5.02           C
ANISOU   22  CG  PRO A   3      595    698    499     70    185    -16       C
ATOM     23  CD  PRO A   3       2.989   5.044   8.374 1.000  4.27           C
ANISOU   23  CD  PRO A   3      518    571    435    -44     77     55       C
ATOM     24  O   DLE A   4       4.039   1.365  13.083 1.000  4.72           O
ANISOU   24  O   DLE A   4      538    488    663    110   -121     15       O
ATOM     25  N   DLE A   4       1.783   2.719  10.992 1.000  3.43           N
ANISOU   25  N   DLE A   4      494    406    325     67    -29    -39       N
ATOM     26  C   DLE A   4       3.176   2.221  12.937 1.000  3.89           C
ANISOU   26  C   DLE A   4      489    485    416     32    -55     63       C
ATOM     27  CA  DLE A   4       1.859   1.912  12.213 1.000  3.53           C
ANISOU   27  CA  DLE A   4      460    413    388     26     11     30       C
ATOM     28  CB  DLE A   4       0.644   2.133  13.130 1.000  3.87           C
ANISOU   28  CB  DLE A   4      557    528    297      9     16    -54       C
ATOM     29  CG  DLE A   4      -0.720   1.837  12.515 1.000  3.72           C
ANISOU   29  CG  DLE A   4      473    497    361     -7     17    -15       C
ATOM     30  CD1 DLE A   4      -0.862   0.364  12.099 1.000  3.92           C
ANISOU   30  CD1 DLE A   4      530    450    421     -1      7    -18       C
ATOM     31  CD2 DLE A   4      -1.830   2.212  13.499 1.000  5.10           C
ANISOU   31  CD2 DLE A   4      523    667    632    -42     77   -186       C
ATOM     32  O   VAL A   5       3.434   5.394  15.484 1.000  4.60           O
ANISOU   32  O   VAL A   5      519    664    460     94    -94     11       O
ATOM     33  N   VAL A   5       3.292   3.469  13.397 1.000  4.37           N
ANISOU   33  N   VAL A   5      418    523    621     90   -104    -10       N
ATOM     34  C   VAL A   5       4.305   4.533  15.305 1.000  4.20           C
ANISOU   34  C   VAL A   5      433    551    516    -29   -120     76       C
ATOM     35  CA  VAL A   5       4.551   4.025  13.897 1.000  4.27           C
ANISOU   35  CA  VAL A   5      452    472    603     90   -118     24       C
ATOM     36  CB  VAL A   5       5.052   5.160  12.989 1.000  4.15           C
ANISOU   36  CB  VAL A   5      507    559    415     37    -33      3       C
ATOM     37  CG1 VAL A   5       6.287   5.825  13.573 1.000  4.79           C
ANISOU   37  CG1 VAL A   5      562    658    492    -33     -3      2       C
ATOM     38  CG2 VAL A   5       5.335   4.589  11.587 1.000  5.28           C
ANISOU   38  CG2 VAL A   5      663    702    522     58     -7    -58       C
ATOM     39  N   ALA A   6       5.025   4.037  16.336 1.000  5.17           N
ANISOU   39  N   ALA A   6      432    806    610     19   -106    228       N
ATOM     40  CN  ALA A   6       6.283   3.236  16.143 1.000  7.25           C
ANISOU   40  CN  ALA A   6      491   1007   1092    109   -173    388       C
ATOM     41  C   ALA A   6       5.410   5.809  18.043 1.000  7.69           C
ANISOU   41  C   ALA A   6      561   1623    562   -449   -201    281       C
ATOM     42  O   ALA A   6       6.648   5.771  17.923 1.000  9.71           O
ANISOU   42  O   ALA A   6      474   1867   1131   -286   -128    -34       O
ATOM     43  CA  ALA A   6       4.665   4.455  17.667 1.000  5.93           C
ANISOU   43  CA  ALA A   6      478   1155    487   -105    -58    315       C
ATOM     44  CB  ALA A   6       4.911   3.496  18.818 1.000  9.40           C
ANISOU   44  CB  ALA A   6      800   1703    855    -35    -57    704       C
ATOM     45  O   ALA A   7       2.426   9.274  18.173 1.000  7.76           O
ANISOU   45  O   ALA A   7      826   1197    749    -77    336   -316       O
ATOM     46  N   ALA A   7       4.789   6.857  18.520 1.000  6.10           N
ANISOU   46  N   ALA A   7      522   1208    452   -246    -85    134       N
ATOM     47  CN  ALA A   7       5.634   7.969  18.936 1.000  8.51           C
ANISOU   47  CN  ALA A   7      810   1676    554   -610   -224    127       C
ATOM     48  C   ALA A   7       2.984   8.292  17.711 1.000  5.41           C
ANISOU   48  C   ALA A   7      436    989    508   -204     14   -133       C
ATOM     49  CA  ALA A   7       3.328   7.076  18.578 1.000  5.89           C
ANISOU   49  CA  ALA A   7      598   1101    406   -327    -41     -9       C
ATOM     50  CB  ALA A   7       2.859   7.189  20.033 1.000  8.65           C
ANISOU   50  CB  ALA A   7     1188   1449    454   -593    165    -74       C
ATOM     51  N   LEU A   8       3.370   8.164  16.437 1.000  4.80           N
ANISOU   51  N   LEU A   8      631    697    387     48    -94    -96       N
ATOM     52  O   LEU A   8       1.283   9.720  13.998 1.000  7.65           O
ANISOU   52  O   LEU A   8      875    604   1254    112   -539    -63       O
ATOM     53  C   LEU A   8       1.945   8.816  14.506 1.000  5.06           C
ANISOU   53  C   LEU A   8      683    653    473    146   -168   -161       C
ATOM     54  CA  LEU A   8       3.121   9.182  15.439 1.000  4.81           C
ANISOU   54  CA  LEU A   8      678    599    442     87    -83   -161       C
ATOM     55  CB  LEU A   8       4.351   9.458  14.603 1.000  4.77           C
ANISOU   55  CB  LEU A   8      736    514    455    114    -74    -15       C
ATOM     56  CG  LEU A   8       5.582   9.878  15.392 1.000  5.58           C
ANISOU   56  CG  LEU A   8      716    611    668     -8   -111     72       C
ATOM     57  CD1 LEU A   8       6.691  10.242  14.425 1.000  7.41           C
ANISOU   57  CD1 LEU A   8      723    874   1049    -56    -78    255       C
ATOM     58  CD2 LEU A   8       5.287  11.018  16.348 1.000  6.80           C
ANISOU   58  CD2 LEU A   8      891    665    873    -90   -212   -167       C
TER      59      LEU A   8
ATOM     60  O   H2O B   9      -2.499   6.363  10.829 0.741  4.53           O
ANISOU   60  O   H2O B   9      453    599    568    -23     65    -96       O
TER      61      H2O B   9
END
