# Supplementary material for: Accurate de novo design of membrane-traversing macrocycles
Source: Cell. 2022 Sep 15;185(19):3520–3532.e26. doi: 10.1016/j.cell.2022.07.019 (PMC9490236; doi:10.1016/j.cell.2022.07.019)
Supplement: Data S6. PDB files for experimental structures, related to STAR Methods [file mmc10.zip › Supplemental_Data_file_6_experimental_structures/x_ray_structures/D8.2_xtal.pdb]

CRYST1   16.180   17.360   16.550  90.00  95.37  90.00 P -1           1
SCALE1      0.061805  0.000000  0.005810       0.000000
SCALE2      0.000000  0.057604  0.000000       0.000000
SCALE3      0.000000  0.000000  0.060689       0.000000
ATOM      1  N  APRO     1       3.613  10.012   7.127 1.000  2.65           N
ANISOU    1  N  APRO     1      293    353    302     97     43     58       N
ATOM      2  CD APRO     1       4.746   9.426   6.369 1.000  3.02           C
ANISOU    2  CD APRO     1      282    451    346    112     15    -63       C
ATOM      3  CG APRO     1       5.687   9.108   7.422 1.000 11.85           C
ANISOU    3  CG APRO     1      835   3009    391   1316   -282   -528       C
ATOM      4  CB APRO     1       5.245   9.324   8.686 1.000  5.78           C
ANISOU    4  CB APRO     1      857    953    254    737     49    295       C
ATOM      5  CA APRO     1       3.878  10.006   8.578 1.000  3.82           C
ANISOU    5  CA APRO     1      425    612    328    240     39     53       C
ATOM      6  C  APRO     1       3.892  11.405   9.177 1.000  3.39           C
ANISOU    6  C  APRO     1      248    629    334    146    -47     -5       C
ATOM      7  O  APRO     1       3.609  11.540  10.367 1.000  3.94           O
ANISOU    7  O  APRO     1      392    738    278    181    -45     23       O
ATOM      8  N  AAIB     2       4.249  12.411   8.385 1.000  3.06           N
ANISOU    8  N  AAIB     2      286    515    292     55    -33      2       N
ATOM      9  CA AAIB     2       4.282  13.811   8.865 1.000  3.40           C
ANISOU    9  CA AAIB     2      293    564    358    -23    -80    -60       C
ATOM     10  CB1AAIB     2       5.364  13.972   9.945 1.000  4.76           C
ANISOU   10  CB1AAIB     2      321    881    501    -42   -119   -153       C
ATOM     11  CB2AAIB     2       4.576  14.708   7.689 1.000  3.88           C
ANISOU   11  CB2AAIB     2      382    597    406   -106      3    -59       C
ATOM     12  C  AAIB     2       2.903  14.227   9.432 1.000  2.90           C
ANISOU   12  C  AAIB     2      319    471    247     -1    -69      5       C
ATOM     13  O  AAIB     2       2.815  15.184  10.189 1.000  3.60           O
ANISOU   13  O  AAIB     2      400    526    361    -72    -52   -116       O
ATOM     14  N  ADLE     3       1.828  13.573   8.934 1.000  2.52           N
ANISOU   14  N  ADLE     3      285    340    276     14    -40    -25       N
ATOM     15  CA ADLE     3       0.481  13.822   9.436 1.000  2.15           C
ANISOU   15  CA ADLE     3      314    236    219      2    -14     25       C
ATOM     16  CB ADLE     3      -0.020  12.800  10.434 1.000  2.60           C
ANISOU   16  CB ADLE     3      345    285    298    -17    -35     -7       C
ATOM     17  CG ADLE     3       0.603  12.860  11.849 1.000  2.68           C
ANISOU   17  CG ADLE     3      329    352    278    -31    -40     57       C
ATOM     18  CD1ADLE     3       0.086  11.718  12.670 1.000  3.85           C
ANISOU   18  CD1ADLE     3      616    411    347    -54    -95    133       C
ATOM     19  CD2ADLE     3       0.241  14.195  12.525 1.000  3.81           C
ANISOU   19  CD2ADLE     3      698    398    268    -36    -50     -5       C
ATOM     20  C  ADLE     3      -0.533  13.930   8.289 1.000  2.24           C
ANISOU   20  C  ADLE     3      271    285    245      1     27      9       C
ATOM     21  O  ADLE     3      -1.230  14.933   8.163 1.000  2.61           O
ANISOU   21  O  ADLE     3      337    293    302     70    -44    -15       O
ATOM     22  N  ADIL     4      -0.720  12.848   7.508 1.000  2.26           N
ANISOU   22  N  ADIL     4      264    242    301     17    -29    -16       N
ATOM     23  CA ADIL     4      -1.844  12.838   6.576 1.000  2.17           C
ANISOU   23  CA ADIL     4      223    271    282     13     -6      6       C
ATOM     24  CB ADIL     4      -2.141  11.439   6.002 1.000  2.38           C
ANISOU   24  CB ADIL     4      283    240    329    -32     26      2       C
ATOM     25  CG1ADIL     4      -2.192  10.364   7.052 1.000  3.21           C
ANISOU   25  CG1ADIL     4      418    317    411    -49    -93     96       C
ATOM     26  CD1ADIL     4      -2.306   8.942   6.497 1.000  4.04           C
ANISOU   26  CD1ADIL     4      461    281    703    -53    101     74       C
ATOM     27  CG2ADIL     4      -3.439  11.511   5.205 1.000  3.13           C
ANISOU   27  CG2ADIL     4      327    375    417    -44    -63    -33       C
ATOM     28  C  ADIL     4      -1.536  13.810   5.460 1.000  2.16           C
ANISOU   28  C  ADIL     4      248    249    277     -8    -40    -35       C
ATOM     29  O  ADIL     4      -0.520  13.626   4.756 1.000  2.40           O
ANISOU   29  O  ADIL     4      261    278    318     11      3    -24       O
ATOM     30  N  APRO     5      -2.311  14.886   5.278 1.000  2.25           N
ANISOU   30  N  APRO     5      245    266    293     11    -24    -10       N
ATOM     31  CD APRO     5      -3.595  15.197   5.953 1.000  1.96           C
ANISOU   31  CD APRO     5      217    248    237     62    -21    123       C
ATOM     32  CG APRO     5      -4.239  16.196   5.051 1.000  4.92           C
ANISOU   32  CG APRO     5      409    628    721     99     30     18       C
ATOM     33  CB APRO     5      -3.084  16.951   4.421 1.000  4.09           C
ANISOU   33  CB APRO     5      365    430    666     59     49    165       C
ATOM     34  CA APRO     5      -1.982  15.883   4.270 1.000  2.48           C
ANISOU   34  CA APRO     5      297    288    301      8    -43     49       C
ATOM     35  C  APRO     5      -0.597  16.506   4.411 1.000  2.52           C
ANISOU   35  C  APRO     5      366    247    288     -2     -8    -16       C
ATOM     36  O  APRO     5       0.006  16.901   3.430 1.000  3.09           O
ANISOU   36  O  APRO     5      440    388    277    -89     -4     27       O
ATOM     37  N  AAIB     6      -0.102  16.584   5.676 1.000  2.35           N
ANISOU   37  N  AAIB     6      291    286    263     -7     -2    -36       N
ATOM     38  CA AAIB     6       1.244  17.120   5.941 1.000  2.18           C
ANISOU   38  CA AAIB     6      287    246    247     -3    -20      9       C
ATOM     39  CB2AAIB     6       1.347  18.597   5.571 1.000  2.91           C
ANISOU   39  CB2AAIB     6      396    262    383    -50     38    -41       C
ATOM     40  CB1AAIB     6       1.518  16.926   7.440 1.000  2.57           C
ANISOU   40  CB1AAIB     6      356    321    242    -23    -30    -24       C
ATOM     41  C  AAIB     6       2.314  16.302   5.177 1.000  2.27           C
ANISOU   41  C  AAIB     6      301    253    255    -43      1     -6       C
ATOM     42  O  AAIB     6       3.393  16.797   4.916 1.000  2.88           O
ANISOU   42  O  AAIB     6      315    299    417    -67     41    -38       O
ATOM     43  N  ADLE     7       2.008  15.001   4.931 1.000  2.25           N
ANISOU   43  N  ADLE     7      265    225    314    -46     84     -4       N
ATOM     44  CA ADLE     7       2.913  14.166   4.134 1.000  2.62           C
ANISOU   44  CA ADLE     7      290    313    333    -16     64    -63       C
ATOM     45  CB ADLE     7       2.401  14.058   2.681 1.000  3.11           C
ANISOU   45  CB ADLE     7      509    306    296     21     39     -6       C
ATOM     46  CG ADLE     7       3.242  13.104   1.804 1.000  3.49           C
ANISOU   46  CG ADLE     7      540    363    344    -22    105    -61       C
ATOM     47  CD2ADLE     7       2.623  13.047   0.404 1.000  5.71           C
ANISOU   47  CD2ADLE     7      971    747    324     30     58   -141       C
ATOM     48  CD1ADLE     7       4.701  13.513   1.749 1.000  4.74           C
ANISOU   48  CD1ADLE     7      638    488    567   -128    321   -115       C
ATOM     49  C  ADLE     7       3.116  12.807   4.758 1.000  2.34           C
ANISOU   49  C  ADLE     7      286    262    287    -18     55    -20       C
ATOM     50  O  ADLE     7       4.219  12.449   5.189 1.000  2.89           O
ANISOU   50  O  ADLE     7      271    357    407     15    -29     31       O
ATOM     51  N  ADIL     8       2.063  11.956   4.761 1.000  2.30           N
ANISOU   51  N  ADIL     8      239    232    350      5     24     60       N
ATOM     52  CA ADIL     8       2.266  10.575   5.146 1.000  2.37           C
ANISOU   52  CA ADIL     8      243    248    356     31      5     43       C
ATOM     53  CB ADIL     8       1.093   9.673   4.718 1.000  2.74           C
ANISOU   53  CB ADIL     8      264    261    454     34    -23     43       C
ATOM     54  CG1ADIL     8       0.966   9.727   3.167 1.000  3.40           C
ANISOU   54  CG1ADIL     8      385    329    501    -33   -100     78       C
ATOM     55  CD1ADIL     8      -0.160   8.846   2.623 1.000  4.55           C
ANISOU   55  CD1ADIL     8      650    369    606   -122   -225    114       C
ATOM     56  CG2ADIL     8       1.280   8.272   5.250 1.000  2.94           C
ANISOU   56  CG2ADIL     8      313    277    459     24     17     46       C
ATOM     57  C  ADIL     8       2.478  10.510   6.663 1.000  2.47           C
ANISOU   57  C  ADIL     8      272    251    360     17     38     69       C
ATOM     58  O  ADIL     8       1.610  10.994   7.423 1.000  2.72           O
ANISOU   58  O  ADIL     8      289    306    376     81     72     79       O
ATOM     59  N  BPRO     1      10.927  16.052  15.364 1.000  2.86           N
ANISOU   59  N  BPRO     1      306    412    305    -89     23    -49       N
ATOM     60  CD BPRO     1      12.052  16.603  14.604 1.000  3.02           C
ANISOU   60  CD BPRO     1      289    448    343   -133    -26     56       C
ATOM     61  CG BPRO     1      13.057  16.877  15.663 1.000 12.28           C
ANISOU   61  CG BPRO     1      794   3238    358  -1394   -202    508       C
ATOM     62  CB BPRO     1      12.513  16.785  16.912 1.000  6.36           C
ANISOU   62  CB BPRO     1      717   1250    306   -683    -11    -42       C
ATOM     63  CA BPRO     1      11.190  16.018  16.824 1.000  3.58           C
ANISOU   63  CA BPRO     1      476    547    256   -224     69    -71       C
ATOM     64  C  BPRO     1      11.199  14.653  17.423 1.000  3.28           C
ANISOU   64  C  BPRO     1      259    599    315   -148    -26    -45       C
ATOM     65  O  BPRO     1      10.920  14.500  18.608 1.000  4.03           O
ANISOU   65  O  BPRO     1      411    762    268   -187    -33    -38       O
ATOM     66  N  BAIB     2      11.556  13.620  16.619 1.000  3.10           N
ANISOU   66  N  BAIB     2      317    532    258    -36    -56     51       N
ATOM     67  CA BAIB     2      11.588  12.234  17.122 1.000  3.31           C
ANISOU   67  CA BAIB     2      321    557    305     30    -56     89       C
ATOM     68  CB1BAIB     2      12.677  12.067  18.180 1.000  4.57           C
ANISOU   68  CB1BAIB     2      295    890    447     25   -104    141       C
ATOM     69  CB2BAIB     2      11.886  11.321  15.915 1.000  3.92           C
ANISOU   69  CB2BAIB     2      383    591    426     88     24     31       C
ATOM     70  C  BAIB     2      10.217  11.822  17.662 1.000  2.72           C
ANISOU   70  C  BAIB     2      363    381    229     24    -71     81       C
ATOM     71  O  BAIB     2      10.129  10.868  18.425 1.000  3.67           O
ANISOU   71  O  BAIB     2      396    562    351     85    -66     53       O
ATOM     72  N  BDLE     3       9.141  12.471  17.188 1.000  2.60           N
ANISOU   72  N  BDLE     3      282    394    252    -12    -57     80       N
ATOM     73  CA BDLE     3       7.797  12.199  17.667 1.000  2.37           C
ANISOU   73  CA BDLE     3      303    299    244    -18     -8     18       C
ATOM     74  CB BDLE     3       7.286  13.250  18.683 1.000  2.63           C
ANISOU   74  CB BDLE     3      359    292    288     20    -62      1       C
ATOM     75  CG BDLE     3       7.919  13.148  20.084 1.000  2.75           C
ANISOU   75  CG BDLE     3      332    362    288      5    -53     -8       C
ATOM     76  CD1BDLE     3       7.563  11.869  20.767 1.000  3.77           C
ANISOU   76  CD1BDLE     3      670    377    301     53    -48     28       C
ATOM     77  CD2BDLE     3       7.404  14.333  20.914 1.000  3.84           C
ANISOU   77  CD2BDLE     3      623    391    357     52   -115    -71       C
ATOM     78  C  BDLE     3       6.781  12.121  16.521 1.000  2.09           C
ANISOU   78  C  BDLE     3      261    247    238    -10     21     28       C
ATOM     79  O  BDLE     3       6.084  11.103  16.402 1.000  2.75           O
ANISOU   79  O  BDLE     3      353    294    336    -74    -14     18       O
ATOM     80  N  BDIL     4       6.597  13.202  15.751 1.000  2.24           N
ANISOU   80  N  BDIL     4      277    238    283    -22    -51     31       N
ATOM     81  CA BDIL     4       5.459  13.211  14.828 1.000  2.21           C
ANISOU   81  CA BDIL     4      241    279    271     17    -39      8       C
ATOM     82  CB BDIL     4       5.174  14.597  14.238 1.000  2.41           C
ANISOU   82  CB BDIL     4      263    277    321     27    -17     27       C
ATOM     83  CG1BDIL     4       5.116  15.702  15.309 1.000  3.30           C
ANISOU   83  CG1BDIL     4      457    269    454     53    -87    -18       C
ATOM     84  CD1BDIL     4       5.013  17.096  14.731 1.000  4.24           C
ANISOU   84  CD1BDIL     4      475    310    731     92    112    -35       C
ATOM     85  CG2BDIL     4       3.872  14.529  13.442 1.000  2.98           C
ANISOU   85  CG2BDIL     4      338    340    386     77    -79     24       C
ATOM     86  C  BDIL     4       5.784  12.229  13.687 1.000  2.05           C
ANISOU   86  C  BDIL     4      233    258    242     37    -44     48       C
ATOM     87  O  BDIL     4       6.795  12.419  12.998 1.000  2.32           O
ANISOU   87  O  BDIL     4      259    278    292     10      4     29       O
ATOM     88  N  BPRO     5       4.994  11.162  13.518 1.000  2.12           N
ANISOU   88  N  BPRO     5      243    263    251      0    -22     25       N
ATOM     89  CD BPRO     5       3.721  10.876  14.174 1.000  2.73           C
ANISOU   89  CD BPRO     5      263    347    367    -55     28     18       C
ATOM     90  CG BPRO     5       3.123   9.782  13.330 1.000  5.98           C
ANISOU   90  CG BPRO     5      702    613    823   -400    343   -288       C
ATOM     91  CB BPRO     5       4.228   9.135  12.649 1.000  4.39           C
ANISOU   91  CB BPRO     5      415    427    727   -198    130   -212       C
ATOM     92  CA BPRO     5       5.341  10.159  12.497 1.000  2.68           C
ANISOU   92  CA BPRO     5      337    304    316     19    -47    -63       C
ATOM     93  C  BPRO     5       6.716   9.540  12.661 1.000  2.56           C
ANISOU   93  C  BPRO     5      348    255    312     32    -34    -12       C
ATOM     94  O  BPRO     5       7.316   9.134  11.668 1.000  3.22           O
ANISOU   94  O  BPRO     5      420    429    303     86      3    -35       O
ATOM     95  N  BAIB     6       7.215   9.454  13.909 1.000  2.37           N
ANISOU   95  N  BAIB     6      287    285    273     38     -2    -12       N
ATOM     96  CA BAIB     6       8.556   8.927  14.176 1.000  2.40           C
ANISOU   96  CA BAIB     6      288    279    292     39      4     18       C
ATOM     97  CB2BAIB     6       8.831   9.085  15.687 1.000  2.80           C
ANISOU   97  CB2BAIB     6      367    342    291     32    -15     33       C
ATOM     98  CB1BAIB     6       8.656   7.433  13.820 1.000  2.96           C
ANISOU   98  CB1BAIB     6      393    271    393     20     31     -4       C
ATOM     99  C  BAIB     6       9.617   9.735  13.424 1.000  2.25           C
ANISOU   99  C  BAIB     6      332    235    238     55    -13     19       C
ATOM    100  O  BAIB     6      10.708   9.239  13.147 1.000  2.78           O
ANISOU  100  O  BAIB     6      295    295    404     66     45     45       O
ATOM    101  N  BDLE     7       9.333  11.039  13.165 1.000  2.45           N
ANISOU  101  N  BDLE     7      304    253    318     61     52     31       N
ATOM    102  CA BDLE     7      10.222  11.859  12.373 1.000  2.41           C
ANISOU  102  CA BDLE     7      325    236    301     55     56     48       C
ATOM    103  CB BDLE     7       9.726  12.009  10.915 1.000  2.85           C
ANISOU  103  CB BDLE     7      482    260    276     58     11      7       C
ATOM    104  CG BDLE     7      10.546  12.936  10.039 1.000  3.26           C
ANISOU  104  CG BDLE     7      524    329    313     50    121     81       C
ATOM    105  CD2BDLE     7      12.042  12.538   9.992 1.000  4.68           C
ANISOU  105  CD2BDLE     7      607    493    572    126    297    131       C
ATOM    106  CD1BDLE     7       9.959  13.011   8.637 1.000  5.47           C
ANISOU  106  CD1BDLE     7      948    643    365      4     42    187       C
ATOM    107  C  BDLE     7      10.432  13.246  13.001 1.000  2.37           C
ANISOU  107  C  BDLE     7      265    282    298     -5     69     26       C
ATOM    108  O  BDLE     7      11.534  13.585  13.428 1.000  3.04           O
ANISOU  108  O  BDLE     7      286    379    422      7     -8      3       O
ATOM    109  N  BDIL     8       9.379  14.080  13.004 1.000  2.40           N
ANISOU  109  N  BDIL     8      249    235    374    -18      7    -37       N
ATOM    110  CA BDIL     8       9.579  15.486  13.381 1.000  2.38           C
ANISOU  110  CA BDIL     8      260    237    352    -23     -4    -32       C
ATOM    111  CB BDIL     8       8.402  16.352  12.954 1.000  2.69           C
ANISOU  111  CB BDIL     8      261    241    458    -29    -11    -52       C
ATOM    112  CG1BDIL     8       8.272  16.332  11.400 1.000  3.10           C
ANISOU  112  CG1BDIL     8      406    244    457     19   -122    -25       C
ATOM    113  CD1BDIL     8       7.166  17.177  10.868 1.000  4.76           C
ANISOU  113  CD1BDIL     8      656    424    620    107   -184   -102       C
ATOM    114  CG2BDIL     8       8.593  17.782  13.487 1.000  2.93           C
ANISOU  114  CG2BDIL     8      320    261    465    -18     10    -75       C
ATOM    115  C  BDIL     8       9.788  15.510  14.907 1.000  2.44           C
ANISOU  115  C  BDIL     8      264    252    356    -35     43    -25       C
ATOM    116  O  BDIL     8       8.931  15.056  15.665 1.000  2.84           O
ANISOU  116  O  BDIL     8      304    344    367    -67     58    -50       O
END
