# Supplementary material for: Accurate de novo design of membrane-traversing macrocycles
Source: Cell. 2022 Sep 15;185(19):3520–3532.e26. doi: 10.1016/j.cell.2022.07.019 (PMC9490236; doi:10.1016/j.cell.2022.07.019)
Supplement: Data S6. PDB files for experimental structures, related to STAR Methods [file mmc10.zip › Supplemental_Data_file_6_experimental_structures/x_ray_structures/D8.1_xtal.pdb]

CRYST1    9.880   14.260   17.960  87.14 100.44 104.73 P 1                      
HETATM    1  N   DLE A   1      -0.083   1.442   4.639 11.00  1.43           N  
ANISOU    1  N   DLE A   1      168    185    189      2     -6     12       N  
HETATM    2  H   DLE A   1       0.391   1.433   3.861 11.00  1.71           H  
HETATM    3  CA  DLE A   1      -1.442   1.999   4.627 11.00  1.38           C  
ANISOU    3  CA  DLE A   1      168    161    194    -11    -16     -4       C  
HETATM    4  HA  DLE A   1      -2.009   1.472   5.260 11.00  1.65           H  
HETATM    5  CB  DLE A   1      -2.031   1.879   3.228 11.00  1.54           C  
ANISOU    5  CB  DLE A   1      199    171    213    -10    -32      7       C  
HETATM    6  HB3 DLE A   1      -1.468   2.400   2.602 11.00  1.84           H  
HETATM    7  HB2 DLE A   1      -2.933   2.286   3.229 11.00  1.84           H  
HETATM    8  CG  DLE A   1      -2.142   0.438   2.707 11.00  1.61           C  
ANISOU    8  CG  DLE A   1      214    182    217    -23    -33     -3       C  
HETATM    9  HG  DLE A   1      -1.263  -0.016   2.851 11.00  1.94           H  
HETATM   10  CD1 DLE A   1      -3.215  -0.349   3.453 11.00  2.33           C  
ANISOU   10  CD1 DLE A   1      385    258    241   -130     -3      5       C  
HETATM   11 HD11 DLE A   1      -3.268  -1.257   3.087 11.00  3.49           H  
HETATM   12 HD12 DLE A   1      -4.081   0.097   3.347 11.00  3.49           H  
HETATM   13 HD13 DLE A   1      -2.984  -0.394   4.405 11.00  3.49           H  
HETATM   14  CD2 DLE A   1      -2.425   0.464   1.209 11.00  2.06           C  
ANISOU   14  CD2 DLE A   1      314    254    215    -51    -18    -12       C  
HETATM   15 HD21 DLE A   1      -2.544  -0.452   0.883 11.00  3.09           H  
HETATM   16 HD22 DLE A   1      -1.673   0.883   0.741 11.00  3.09           H  
HETATM   17 HD23 DLE A   1      -3.242   0.979   1.040 11.00  3.09           H  
HETATM   18  C   DLE A   1      -1.396   3.466   5.108 11.00  1.49           C  
ANISOU   18  C   DLE A   1      160    178    226    -17      1      4       C  
HETATM   19  O   DLE A   1      -1.755   4.410   4.407 11.00  1.82           O  
ANISOU   19  O   DLE A   1      248    176    267      1    -61     12       O  
ATOM     20  N   LEU A   2      -0.903   3.600   6.353 11.00  1.53           N  
ANISOU   20  N   LEU A   2      227    147    206    -19    -14     -5       N  
ATOM     21  H   LEU A   2      -0.657   2.857   6.856 11.00  1.83           H  
ATOM     22  CA  LEU A   2      -0.558   4.896   6.937 11.00  1.45           C  
ANISOU   22  CA  LEU A   2      204    158    191    -11      2     -1       C  
ATOM     23  HA  LEU A   2      -1.370   5.333   7.324 11.00  1.75           H  
ATOM     24  CB  LEU A   2       0.522   4.708   8.022 11.00  1.68           C  
ANISOU   24  CB  LEU A   2      236    196    208    -21    -36     12       C  
ATOM     25  HB2 LEU A   2       1.352   4.396   7.580 11.00  2.02           H  
ATOM     26  HB3 LEU A   2       0.716   5.593   8.421 11.00  2.02           H  
ATOM     27  CG  LEU A   2       0.188   3.730   9.162 11.00  1.86           C  
ANISOU   27  CG  LEU A   2      308    190    209     -9    -22      6       C  
ATOM     28  HG  LEU A   2      -0.035   2.841   8.761 11.00  2.23           H  
ATOM     29  CD2 LEU A   2      -1.001   4.195   9.996 11.00  2.34           C  
ANISOU   29  CD2 LEU A   2      347    275    265    -29     41     16       C  
ATOM     30 HD21 LEU A   2      -1.146   3.569  10.736 11.00  3.50           H  
ATOM     31 HD22 LEU A   2      -1.802   4.226   9.432 11.00  3.50           H  
ATOM     32 HD23 LEU A   2      -0.819   5.089  10.354 11.00  3.50           H  
ATOM     33  CD1 LEU A   2       1.426   3.563  10.050 11.00  2.55           C  
ANISOU   33  CD1 LEU A   2      401    300    267     35    -93     43       C  
ATOM     34 HD11 LEU A   2       1.248   2.884  10.735 11.00  3.82           H  
ATOM     35 HD12 LEU A   2       1.635   4.416  10.483 11.00  3.82           H  
ATOM     36 HD13 LEU A   2       2.186   3.280   9.500 11.00  3.82           H  
ATOM     37  C   LEU A   2       0.068   5.788   5.857 11.00  1.45           C  
ANISOU   37  C   LEU A   2      188    166    195    -15    -29     -4       C  
ATOM     38  O   LEU A   2       1.087   5.405   5.262 11.00  1.63           O  
ANISOU   38  O   LEU A   2      206    189    224      7     12     20       O  
HETATM   39  N   DPR A   3      -0.476   6.996   5.625 11.00  1.42           N  
ANISOU   39  N   DPR A   3      176    158    205     -9    -10      7       N  
HETATM   40  CD  DPR A   3      -1.742   7.524   6.164 11.00  1.86           C  
ANISOU   40  CD  DPR A   3      211    223    271     29      8     15       C  
HETATM   41  HD2 DPR A   3      -1.676   7.690   7.138 11.00  2.23           H  
HETATM   42  HD3 DPR A   3      -2.493   6.903   5.990 11.00  2.23           H  
HETATM   43  CG  DPR A   3      -1.909   8.834   5.386 11.00  1.89           C  
ANISOU   43  CG  DPR A   3      216    223    278     44    -43      1       C  
HETATM   44  HG3 DPR A   3      -2.357   8.679   4.517 11.00  2.26           H  
HETATM   45  HG2 DPR A   3      -2.431   9.495   5.907 11.00  2.26           H  
HETATM   46  CB  DPR A   3      -0.470   9.300   5.188 11.00  1.67           C  
ANISOU   46  CB  DPR A   3      247    158    231      8    -61     -3       C  
HETATM   47  HB2 DPR A   3      -0.111   9.715   6.012 11.00  2.01           H  
HETATM   48  HB3 DPR A   3      -0.404   9.950   4.444 11.00  2.01           H  
HETATM   49  CA  DPR A   3       0.269   7.997   4.855 11.00  1.48           C  
ANISOU   49  CA  DPR A   3      192    158    211    -11    -36     11       C  
HETATM   50  HA  DPR A   3       1.197   8.055   5.223 11.00  1.77           H  
HETATM   51  C   DPR A   3       0.358   7.736   3.354 11.00  1.57           C  
ANISOU   51  C   DPR A   3      199    174    223      3    -17     24       C  
HETATM   52  O   DPR A   3       1.066   8.470   2.666 11.00  2.04           O  
ANISOU   52  O   DPR A   3      312    197    265    -55     17     25       O  
HETATM   53  N   DLE A   4      -0.315   6.685   2.829 11.00  1.51           N  
ANISOU   53  N   DLE A   4      208    179    186    -13    -14      6       N  
HETATM   54  H   DLE A   4      -0.754   6.107   3.328 11.00  1.81           H  
HETATM   55  CA  DLE A   4       0.007   6.283   1.464 11.00  1.55           C  
ANISOU   55  CA  DLE A   4      214    192    185      7    -21     20       C  
HETATM   56  HA  DLE A   4      -0.083   7.086   0.875 11.00  1.86           H  
HETATM   57  CB  DLE A   4      -0.935   5.197   0.934 11.00  1.67           C  
ANISOU   57  CB  DLE A   4      219    203    213      5    -34     -2       C  
HETATM   58  HB3 DLE A   4      -0.806   4.378   1.476 11.00  2.01           H  
HETATM   59  HB2 DLE A   4      -0.674   4.983   0.004 11.00  2.01           H  
HETATM   60  CG  DLE A   4      -2.427   5.555   0.948 11.00  1.78           C  
ANISOU   60  CG  DLE A   4      213    242    221     10    -33      3       C  
HETATM   61 H02T DLE A   4      -2.723   5.624   1.900 11.00  2.13           H  
HETATM   62  CD2 DLE A   4      -3.216   4.425   0.285 11.00  2.36           C  
ANISOU   62  CD2 DLE A   4      243    322    331    -33    -53     -5       C  
HETATM   63 HD21 DLE A   4      -4.170   4.649   0.284 11.00  3.54           H  
HETATM   64 HD22 DLE A   4      -3.076   3.593   0.784 11.00  3.54           H  
HETATM   65 HD23 DLE A   4      -2.906   4.308  -0.638 11.00  3.54           H  
HETATM   66  CD1 DLE A   4      -2.712   6.887   0.264 11.00  2.51           C  
ANISOU   66  CD1 DLE A   4      257    279    415     34    -79     56       C  
HETATM   67 HD11 DLE A   4      -3.679   7.045   0.246 11.00  3.76           H  
HETATM   68 HD12 DLE A   4      -2.367   6.864  -0.653 11.00  3.76           H  
HETATM   69 HD13 DLE A   4      -2.273   7.609   0.760 11.00  3.76           H  
HETATM   70  C   DLE A   4       1.444   5.761   1.342 11.00  1.54           C  
ANISOU   70  C   DLE A   4      213    157    216    -15     -8      9       C  
HETATM   71  O   DLE A   4       2.007   5.757   0.234 11.00  1.87           O  
ANISOU   71  O   DLE A   4      265    242    203      1     16     37       O  
ATOM     72  N   LEU A   5       2.003   5.253   2.448 11.00  1.50           N  
ANISOU   72  N   LEU A   5      189    183    197      4    -12      8       N  
ATOM     73  H   LEU A   5       1.607   5.278   3.250 11.00  1.80           H  
ATOM     74  CA  LEU A   5       3.378   4.748   2.457 11.00  1.49           C  
ANISOU   74  CA  LEU A   5      185    155    225    -12     -2     11       C  
ATOM     75  HA  LEU A   5       3.917   5.282   1.806 11.00  1.78           H  
ATOM     76  CB  LEU A   5       3.983   4.921   3.843 11.00  1.61           C  
ANISOU   76  CB  LEU A   5      209    173    229    -18    -40     -7       C  
ATOM     77  HB3 LEU A   5       4.902   4.552   3.837 11.00  1.93           H  
ATOM     78  HB2 LEU A   5       3.452   4.392   4.490 11.00  1.93           H  
ATOM     79  CG  LEU A   5       4.040   6.377   4.325 11.00  1.70           C  
ANISOU   79  CG  LEU A   5      216    174    256    -24    -16    -21       C  
ATOM     80  HG  LEU A   5       3.139   6.786   4.182 11.00  2.04           H  
ATOM     81  CD1 LEU A   5       4.341   6.403   5.823 11.00  2.17           C  
ANISOU   81  CD1 LEU A   5      298    251    275    -50    -23    -49       C  
ATOM     82 HD11 LEU A   5       4.408   7.332   6.127 11.00  3.25           H  
ATOM     83 HD12 LEU A   5       5.188   5.941   5.994 11.00  3.25           H  
ATOM     84 HD13 LEU A   5       3.619   5.952   6.309 11.00  3.25           H  
ATOM     85  CD2 LEU A   5       5.063   7.199   3.544 11.00  2.43           C  
ANISOU   85  CD2 LEU A   5      372    247    305   -115     25    -38       C  
ATOM     86 HD21 LEU A   5       5.059   8.123   3.872 11.00  3.65           H  
ATOM     87 HD22 LEU A   5       4.831   7.190   2.592 11.00  3.65           H  
ATOM     88 HD23 LEU A   5       5.955   6.813   3.667 11.00  3.65           H  
ATOM     89  C   LEU A   5       3.389   3.275   2.011 11.00  1.54           C  
ANISOU   89  C   LEU A   5      189    177    219    -21      1     -2       C  
ATOM     90  O   LEU A   5       3.762   2.351   2.738 11.00  1.83           O  
ANISOU   90  O   LEU A   5      258    176    263      5    -48     13       O  
HETATM   91  N   DAL A   6       2.941   3.070   0.754 11.00  1.61           N  
ANISOU   91  N   DAL A   6      257    149    207    -21    -11     13       N  
HETATM   92  H   DAL A   6       2.555   3.740   0.350 11.00  1.94           H  
HETATM   93  CA  DAL A   6       2.753   1.718   0.246 11.00  1.68           C  
ANISOU   93  CA  DAL A   6      279    166    195    -38     11     -6       C  
HETATM   94  HA  DAL A   6       3.644   1.298   0.070 11.00  2.02           H  
HETATM   95  CB  DAL A   6       1.932   1.739  -1.039 11.00  2.53           C  
ANISOU   95  CB  DAL A   6      496    261    204   -119    -54     31       C  
HETATM   96 HB11 DAL A   6       1.782   0.821  -1.346 11.00  3.80           H  
HETATM   97 HB12 DAL A   6       2.417   2.239  -1.728 11.00  3.80           H  
HETATM   98 HB13 DAL A   6       1.069   2.171  -0.868 11.00  3.80           H  
HETATM   99  C   DAL A   6       1.987   0.890   1.275 11.00  1.44           C  
ANISOU   99  C   DAL A   6      202    181    165    -30    -17     -1       C  
HETATM  100  O   DAL A   6       0.957   1.327   1.805 11.00  1.68           O  
ANISOU  100  O   DAL A   6      209    197    231     16      5     17       O  
ATOM    101  N   PRO A   7       2.453  -0.343   1.543 11.00  1.38           N  
ANISOU  101  N   PRO A   7      187    153    184     -9      4     -6       N  
ATOM    102  CD  PRO A   7       3.684  -0.971   1.015 11.00  1.75           C  
ANISOU  102  CD  PRO A   7      210    215    241     27     28      2       C  
ATOM    103  HD2 PRO A   7       4.483  -0.427   1.231 11.00  2.10           H  
ATOM    104  HD3 PRO A   7       3.631  -1.093   0.034 11.00  2.10           H  
ATOM    105  CG  PRO A   7       3.720  -2.316   1.738 11.00  1.88           C  
ANISOU  105  CG  PRO A   7      244    214    258     36    -14      9       C  
ATOM    106  HG2 PRO A   7       4.178  -2.239   2.613 11.00  2.26           H  
ATOM    107  HG3 PRO A   7       4.179  -3.003   1.192 11.00  2.26           H  
ATOM    108  CB  PRO A   7       2.238  -2.652   1.918 11.00  1.63           C  
ANISOU  108  CB  PRO A   7      239    166    214     -2    -46     -1       C  
ATOM    109  HB3 PRO A   7       1.848  -3.011   1.081 11.00  1.95           H  
ATOM    110  HB2 PRO A   7       2.106  -3.310   2.646 11.00  1.95           H  
ATOM    111  CA  PRO A   7       1.624  -1.298   2.278 11.00  1.44           C  
ANISOU  111  CA  PRO A   7      179    162    205    -30    -19     11       C  
ATOM    112  HA  PRO A   7       0.694  -1.261   1.914 11.00  1.73           H  
ATOM    113  C   PRO A   7       1.572  -1.049   3.781 11.00  1.49           C  
ANISOU  113  C   PRO A   7      193    154    219     -1    -10      6       C  
ATOM    114  O   PRO A   7       0.882  -1.776   4.493 11.00  1.96           O  
ANISOU  114  O   PRO A   7      278    204    261    -65     45      8       O  
ATOM    115  N   LEU A   8       2.249   0.018   4.282 11.00  1.43           N  
ANISOU  115  N   LEU A   8      194    172    178    -18     -5     14       N  
ATOM    116  H   LEU A   8       2.669   0.569   3.731 11.00  1.72           H  
ATOM    117  CA  LEU A   8       1.918   0.445   5.636 11.00  1.39           C  
ANISOU  117  CA  LEU A   8      188    176    166      4    -11     10       C  
ATOM    118  HA  LEU A   8       2.036  -0.337   6.249 11.00  1.67           H  
ATOM    119  CB  LEU A   8       2.818   1.585   6.134 11.00  1.56           C  
ANISOU  119  CB  LEU A   8      190    186    216      6    -29     -6       C  
ATOM    120  HB2 LEU A   8       2.566   1.796   7.067 11.00  1.87           H  
ATOM    121  HB3 LEU A   8       2.630   2.390   5.588 11.00  1.87           H  
ATOM    122  CG  LEU A   8       4.329   1.315   6.091 11.00  1.70           C  
ANISOU  122  CG  LEU A   8      197    216    232      8    -23     16       C  
ATOM    123  HG  LEU A   8       4.619   1.306   5.134 11.00  2.04           H  
ATOM    124  CD1 LEU A   8       5.051   2.459   6.801 11.00  2.27           C  
ANISOU  124  CD1 LEU A   8      229    271    362    -38    -77     15       C  
ATOM    125 HD11 LEU A   8       6.020   2.329   6.726 11.00  3.41           H  
ATOM    126 HD12 LEU A   8       4.795   2.470   7.747 11.00  3.41           H  
ATOM    127 HD13 LEU A   8       4.802   3.310   6.385 11.00  3.41           H  
ATOM    128  CD2 LEU A   8       4.696  -0.030   6.716 11.00  2.19           C  
ANISOU  128  CD2 LEU A   8      242    261    330     40    -52     40       C  
ATOM    129 HD21 LEU A   8       5.669  -0.146   6.692 11.00  3.29           H  
ATOM    130 HD22 LEU A   8       4.268  -0.752   6.211 11.00  3.29           H  
ATOM    131 HD23 LEU A   8       4.387  -0.053   7.646 11.00  3.29           H  
ATOM    132  C   LEU A   8       0.472   0.931   5.751 11.00  1.43           C  
ANISOU  132  C   LEU A   8      199    147    196    -22    -17     10       C  
ATOM    133  O   LEU A   8      -0.096   0.925   6.855 11.00  1.61           O  
ANISOU  133  O   LEU A   8      230    197    187     -6     18     12       O  
HETATM  134  N   DLE A   9       1.178   9.204  10.810 11.00  1.49           N  
ANISOU  134  N   DLE A   9      199    173    194    -31      3     13       N  
HETATM  135  H   DLE A   9       1.641   9.901  10.499 11.00  1.79           H  
HETATM  136  CA  DLE A   9      -0.102   9.482  11.479 11.00  1.51           C  
ANISOU  136  CA  DLE A   9      187    215    171    -29    -13     15       C  
HETATM  137  HA  DLE A   9      -0.765   8.799  11.173 11.00  1.81           H  
HETATM  138  CB  DLE A   9      -0.636  10.856  11.104 11.00  1.76           C  
ANISOU  138  CB  DLE A   9      194    270    205     19    -15     57       C  
HETATM  139  HB3 DLE A   9       0.032  11.534  11.376 11.00  2.11           H  
HETATM  140  HB2 DLE A   9      -1.459  11.023  11.628 11.00  2.11           H  
HETATM  141  CG  DLE A   9      -0.958  11.066   9.620 11.00  2.19           C  
ANISOU  141  CG  DLE A   9      191    438    203     38     -6     82       C  
HETATM  142  HG  DLE A   9      -0.103  11.019   9.103 11.00  2.63           H  
HETATM  143  CD1 DLE A   9      -1.904  10.009   9.075 11.00  2.79           C  
ANISOU  143  CD1 DLE A   9      311    490    260     76    -79    -51       C  
HETATM  144 HD11 DLE A   9      -2.118  10.213   8.141 11.00  4.19           H  
HETATM  145 HD12 DLE A   9      -2.728  10.004   9.605 11.00  4.19           H  
HETATM  146 HD13 DLE A   9      -1.476   9.129   9.128 11.00  4.19           H  
HETATM  147  CD2 DLE A   9      -1.545  12.470   9.452 11.00  2.85           C  
ANISOU  147  CD2 DLE A   9      302    435    345     31    -38    193       C  
HETATM  148 HD21 DLE A   9      -1.747  12.628   8.506 11.00  4.27           H  
HETATM  149 HD22 DLE A   9      -0.897  13.135   9.764 11.00  4.27           H  
HETATM  150 HD23 DLE A   9      -2.369  12.545   9.978 11.00  4.27           H  
HETATM  151  C   DLE A   9       0.055   9.343  13.006 11.00  1.50           C  
ANISOU  151  C   DLE A   9      168    199    203    -32    -17     28       C  
HETATM  152  O   DLE A   9      -0.091  10.289  13.786 11.00  1.70           O  
ANISOU  152  O   DLE A   9      238    205    205     22    -15      6       O  
ATOM    153  N   LEU A  10       0.355   8.100  13.406 11.00  1.66           N  
ANISOU  153  N   LEU A  10      266    186    177    -23    -22     12       N  
ATOM    154  H   LEU A  10       0.476   7.481  12.750 11.00  1.99           H  
ATOM    155  CA  LEU A  10       0.590   7.770  14.801 11.00  1.45           C  
ANISOU  155  CA  LEU A  10      196    160    196    -14    -19     23       C  
ATOM    156  HA  LEU A  10      -0.273   7.801  15.305 11.00  1.74           H  
ATOM    157  CB  LEU A  10       1.201   6.370  14.910 11.00  1.94           C  
ANISOU  157  CB  LEU A  10      268    177    292     16    -55     17       C  
ATOM    158  HB3 LEU A  10       1.235   6.115  15.866 11.00  2.33           H  
ATOM    159  HB2 LEU A  10       2.134   6.408  14.579 11.00  2.33           H  
ATOM    160  CG  LEU A  10       0.453   5.275  14.139 11.00  1.98           C  
ANISOU  160  CG  LEU A  10      340    169    245    -10     -5     -2       C  
ATOM    161  HG  LEU A  10       0.524   5.476  13.162 11.00  2.38           H  
ATOM    162  CD1 LEU A  10       1.141   3.931  14.402 11.00  3.02           C  
ANISOU  162  CD1 LEU A  10      422    187    536     52     -7     -2       C  
ATOM    163 HD11 LEU A  10       0.662   3.220  13.927 11.00  4.52           H  
ATOM    164 HD12 LEU A  10       1.133   3.743  15.364 11.00  4.52           H  
ATOM    165 HD13 LEU A  10       2.067   3.970  14.084 11.00  4.52           H  
ATOM    166  CD2 LEU A  10      -1.025   5.209  14.504 11.00  2.35           C  
ANISOU  166  CD2 LEU A  10      334    228    329    -45    -19    -23       C  
ATOM    167 HD21 LEU A  10      -1.430   4.421  14.085 11.00  3.52           H  
ATOM    168 HD22 LEU A  10      -1.477   6.017  14.184 11.00  3.52           H  
ATOM    169 HD23 LEU A  10      -1.118   5.145  15.477 11.00  3.52           H  
ATOM    170  C   LEU A  10       1.573   8.784  15.396 11.00  1.47           C  
ANISOU  170  C   LEU A  10      192    162    206      4    -27     22       C  
ATOM    171  O   LEU A  10       2.619   9.066  14.801 11.00  1.73           O  
ANISOU  171  O   LEU A  10      201    214    243    -13     15     14       O  
HETATM  172  N   DPR A  11       1.271   9.328  16.595 11.00  1.43           N  
ANISOU  172  N   DPR A  11      166    179    198    -31    -16     18       N  
HETATM  173  CD  DPR A  11       0.056   9.101  17.413 11.00  1.76           C  
ANISOU  173  CD  DPR A  11      201    229    240    -47     22      0       C  
HETATM  174  HD2 DPR A  11       0.046   8.186  17.792 11.00  2.11           H  
HETATM  175  HD3 DPR A  11      -0.766   9.239  16.879 11.00  2.11           H  
HETATM  176  CG  DPR A  11       0.181  10.151  18.513 11.00  1.96           C  
ANISOU  176  CG  DPR A  11      230    255    258    -55     39    -14       C  
HETATM  177  HG2 DPR A  11      -0.252   9.843  19.349 11.00  2.35           H  
HETATM  178  HG3 DPR A  11      -0.228  11.008  18.235 11.00  2.35           H  
HETATM  179  CB  DPR A  11       1.695  10.299  18.701 11.00  1.84           C  
ANISOU  179  CB  DPR A  11      262    248    189    -62    -12     26       C  
HETATM  180  HB2 DPR A  11       2.054   9.579  19.277 11.00  2.21           H  
HETATM  181  HB3 DPR A  11       1.919  11.176  19.102 11.00  2.21           H  
HETATM  182  CA  DPR A  11       2.244  10.189  17.270 11.00  1.44           C  
ANISOU  182  CA  DPR A  11      170    188    189    -18    -30     27       C  
HETATM  183  HA  DPR A  11       3.123   9.713  17.302 11.00  1.73           H  
HETATM  184  C   DPR A  11       2.453  11.558  16.619 11.00  1.45           C  
ANISOU  184  C   DPR A  11      191    179    182    -10     -3      9       C  
HETATM  185  O   DPR A  11       3.348  12.285  17.040 11.00  1.96           O  
ANISOU  185  O   DPR A  11      267    234    244    -77    -54     33       O  
HETATM  186  N   DLE A  12       1.654  11.902  15.586 11.00  1.48           N  
ANISOU  186  N   DLE A  12      206    166    192     -4    -21     21       N  
HETATM  187  H   DLE A  12       1.082  11.309  15.240 11.00  1.78           H  
HETATM  188  CA  DLE A  12       1.967  13.102  14.816 11.00  1.63           C  
ANISOU  188  CA  DLE A  12      255    157    208      7      0     26       C  
HETATM  189  HA  DLE A  12       2.092  13.859  15.457 11.00  1.96           H  
HETATM  190  CB  DLE A  12       0.811  13.459  13.875 11.00  1.94           C  
ANISOU  190  CB  DLE A  12      301    201    236     54    -37     36       C  
HETATM  191  HB3 DLE A  12       0.666  12.703  13.253 11.00  2.33           H  
HETATM  192  HB2 DLE A  12       1.077  14.244  13.333 11.00  2.33           H  
HETATM  193  CG  DLE A  12      -0.515  13.777  14.577 11.00  2.86           C  
ANISOU  193  CG  DLE A  12      339    379    367    168     24    120       C  
HETATM  194  HG  DLE A  12      -0.768  12.990  15.140 11.00  3.43           H  
HETATM  195  CD1 DLE A  12      -0.404  14.994  15.481 11.00  4.27           C  
ANISOU  195  CD1 DLE A  12      573    750    298    423    -93    -80       C  
HETATM  196 HD11 DLE A  12      -1.288  15.211  15.845 11.00  6.40           H  
HETATM  197 HD12 DLE A  12      -0.067  15.755  14.965 11.00  6.40           H  
HETATM  198 HD13 DLE A  12       0.213  14.799  16.217 11.00  6.40           H  
HETATM  199  CD2 DLE A  12      -1.609  13.991  13.533 11.00  3.27           C  
ANISOU  199  CD2 DLE A  12      335    353    556    111    -90     -2       C  
HETATM  200 HD21 DLE A  12      -2.455  14.195  13.984 11.00  4.91           H  
HETATM  201 HD22 DLE A  12      -1.712  13.178  12.997 11.00  4.91           H  
HETATM  202 HD23 DLE A  12      -1.361  14.738  12.950 11.00  4.91           H  
HETATM  203  C   DLE A  12       3.250  12.953  13.995 11.00  1.66           C  
ANISOU  203  C   DLE A  12      263    176    192    -15     -8      0       C  
HETATM  204  O   DLE A  12       3.819  13.970  13.570 11.00  2.15           O  
ANISOU  204  O   DLE A  12      367    182    267    -71     52      4       O  
ATOM    205  N   LEU A  13       3.688  11.711  13.727 11.00  1.55           N  
ANISOU  205  N   LEU A  13      199    179    209    -25      7     15       N  
ATOM    206  H   LEU A  13       3.250  10.995  14.005 11.00  1.85           H  
ATOM    207  CA  LEU A  13       4.974  11.469  13.060 11.00  1.56           C  
ANISOU  207  CA  LEU A  13      185    203    203    -28    -16     10       C  
ATOM    208  HA  LEU A  13       5.616  12.176  13.357 11.00  1.87           H  
ATOM    209  CB  LEU A  13       5.538  10.117  13.471 11.00  1.67           C  
ANISOU  209  CB  LEU A  13      206    223    205     -5    -31      6       C  
ATOM    210  HB3 LEU A  13       6.374   9.961  12.964 11.00  2.00           H  
ATOM    211  HB2 LEU A  13       4.893   9.416  13.203 11.00  2.00           H  
ATOM    212  CG  LEU A  13       5.841   9.950  14.963 11.00  1.88           C  
ANISOU  212  CG  LEU A  13      192    308    216     31    -10     30       C  
ATOM    213  HG  LEU A  13       4.988  10.053  15.474 11.00  2.26           H  
ATOM    214  CD1 LEU A  13       6.381   8.540  15.198 11.00  2.57           C  
ANISOU  214  CD1 LEU A  13      332    312    334      9    -84     79       C  
ATOM    215 HD11 LEU A  13       6.545   8.408  16.155 11.00  3.86           H  
ATOM    216 HD12 LEU A  13       7.219   8.424  14.704 11.00  3.86           H  
ATOM    217 HD13 LEU A  13       5.725   7.882  14.886 11.00  3.86           H  
ATOM    218  CD2 LEU A  13       6.831  10.990  15.463 11.00  2.46           C  
ANISOU  218  CD2 LEU A  13      331    328    277     39   -104    -60       C  
ATOM    219 HD21 LEU A  13       7.053  10.806  16.400 11.00  3.70           H  
ATOM    220 HD22 LEU A  13       6.433  11.882  15.391 11.00  3.70           H  
ATOM    221 HD23 LEU A  13       7.647  10.952  14.921 11.00  3.70           H  
ATOM    222  C   LEU A  13       4.827  11.569  11.528 11.00  1.48           C  
ANISOU  222  C   LEU A  13      165    209    188    -36    -13      7       C  
ATOM    223  O   LEU A  13       4.967  10.597  10.780 11.00  1.70           O  
ANISOU  223  O   LEU A  13      219    216    212      2    -23    -12       O  
HETATM  224  N   DAL A  14       4.556  12.801  11.074 11.00  1.64           N  
ANISOU  224  N   DAL A  14      252    175    196    -36    -13     -7       N  
HETATM  225  H   DAL A  14       4.344  13.461  11.661 11.00  1.97           H  
HETATM  226  CA  DAL A  14       4.347  13.051   9.654 11.00  1.59           C  
ANISOU  226  CA  DAL A  14      230    187    189    -39    -17     17       C  
HETATM  227  HA  DAL A  14       5.214  12.948   9.166 11.00  1.91           H  
HETATM  228  CB  DAL A  14       3.817  14.465   9.457 11.00  2.21           C  
ANISOU  228  CB  DAL A  14      372    176    292    -31    -50     22       C  
HETATM  229 HB11 DAL A  14       3.748  14.657   8.498 11.00  3.31           H  
HETATM  230 HB12 DAL A  14       4.430  15.105   9.875 11.00  3.31           H  
HETATM  231 HB13 DAL A  14       2.932  14.543   9.870 11.00  3.31           H  
HETATM  232  C   DAL A  14       3.328  12.046   9.107 11.00  1.43           C  
ANISOU  232  C   DAL A  14      183    157    205     -3    -21     22       C  
HETATM  233  O   DAL A  14       2.287  11.805   9.722 11.00  1.65           O  
ANISOU  233  O   DAL A  14      190    203    234    -17     15      7       O  
ATOM    234  N   PRO A  15       3.608  11.466   7.917 11.00  1.40           N  
ANISOU  234  N   PRO A  15      159    182    193    -26      1     16       N  
ATOM    235  CD  PRO A  15       4.810  11.642   7.072 11.00  1.87           C  
ANISOU  235  CD  PRO A  15      195    251    264    -53     52    -11       C  
ATOM    236  HD2 PRO A  15       5.638  11.508   7.597 11.00  2.24           H  
ATOM    237  HD3 PRO A  15       4.830  12.544   6.662 11.00  2.24           H  
ATOM    238  CG  PRO A  15       4.649  10.559   6.010 11.00  2.12           C  
ANISOU  238  CG  PRO A  15      273    252    280    -71     92    -55       C  
ATOM    239  HG2 PRO A  15       5.041   9.702   6.314 11.00  2.54           H  
ATOM    240  HG3 PRO A  15       5.079  10.828   5.160 11.00  2.54           H  
ATOM    241  CB  PRO A  15       3.132  10.442   5.847 11.00  1.87           C  
ANISOU  241  CB  PRO A  15      291    234    185    -69     10     10       C  
ATOM    242  HB2 PRO A  15       2.881   9.562   5.470 11.00  2.24           H  
ATOM    243  HB3 PRO A  15       2.781  11.157   5.259 11.00  2.24           H  
ATOM    244  CA  PRO A  15       2.607  10.600   7.286 11.00  1.41           C  
ANISOU  244  CA  PRO A  15      175    176    186    -28    -26     16       C  
ATOM    245  HA  PRO A  15       1.729  11.078   7.262 11.00  1.70           H  
ATOM    246  C   PRO A  15       2.419   9.249   7.973 11.00  1.41           C  
ANISOU  246  C   PRO A  15      174    190    173    -13     -6     14       C  
ATOM    247  O   PRO A  15       1.516   8.504   7.596 11.00  1.84           O  
ANISOU  247  O   PRO A  15      248    223    227    -76    -64     33       O  
ATOM    248  N   LEU A  16       3.237   8.925   8.994 11.00  1.43           N  
ANISOU  248  N   LEU A  16      179    154    208    -20    -31     16       N  
ATOM    249  H   LEU A  16       3.754   9.556   9.314 11.00  1.71           H  
ATOM    250  CA  LEU A  16       2.893   7.758   9.788 11.00  1.53           C  
ANISOU  250  CA  LEU A  16      235    151    194     -8    -34     16       C  
ATOM    251  HA  LEU A  16       2.778   6.984   9.164 11.00  1.83           H  
ATOM    252  CB  LEU A  16       4.020   7.411  10.768 11.00  2.01           C  
ANISOU  252  CB  LEU A  16      306    186    271     19    -98     21       C  
ATOM    253  HB3 LEU A  16       3.737   6.640  11.320 11.00  2.41           H  
ATOM    254  HB2 LEU A  16       4.163   8.180  11.375 11.00  2.41           H  
ATOM    255  CG  LEU A  16       5.352   7.067  10.078 11.00  3.15           C  
ANISOU  255  CG  LEU A  16      333    394    472    154   -133    -46       C  
ATOM    256  HG  LEU A  16       5.568   7.801   9.434 11.00  3.78           H  
ATOM    257  CD1 LEU A  16       6.473   7.005  11.123 11.00  4.12           C  
ANISOU  257  CD1 LEU A  16      401    432    730    182   -271   -185       C  
ATOM    258 HD11 LEU A  16       7.325   6.814  10.678 11.00  6.18           H  
ATOM    259 HD12 LEU A  16       6.277   6.296  11.771 11.00  6.18           H  
ATOM    260 HD13 LEU A  16       6.534   7.865  11.588 11.00  6.18           H  
ATOM    261  CD2 LEU A  16       5.272   5.761   9.296 11.00  5.36           C  
ANISOU  261  CD2 LEU A  16      594    769    674    402   -348   -410       C  
ATOM    262 HD21 LEU A  16       6.134   5.586   8.863 11.00  8.04           H  
ATOM    263 HD22 LEU A  16       4.572   5.831   8.615 11.00  8.04           H  
ATOM    264 HD23 LEU A  16       5.060   5.026   9.909 11.00  8.04           H  
ATOM    265  C   LEU A  16       1.577   7.951  10.547 11.00  1.55           C  
ANISOU  265  C   LEU A  16      246    174    170    -44    -27      3       C  
ATOM    266  O   LEU A  16       0.956   6.948  10.927 11.00  2.07           O  
ANISOU  266  O   LEU A  16      366    179    240    -97     30     -7       O  
HETATM  267  C3  IPA A  17       1.544  18.602  14.104 21.00  2.95           C  
ANISOU  267  C3  IPA A  17      363    272    486     18     28     63       C  
HETATM  268  H31 IPA A  17       1.211  19.281  13.481 21.00  4.42           H  
HETATM  269  H32 IPA A  17       2.219  19.000  14.692 21.00  4.42           H  
HETATM  270  H33 IPA A  17       0.800  18.261  14.644 21.00  4.42           H  
HETATM  271  O2  IPA A  17       2.554  16.496  14.309 21.00  2.85           O  
ANISOU  271  O2  IPA A  17      429    238    417     41    -33      0       O  
HETATM  272  HO2 IPA A  17       2.791  15.787  13.924 21.00  4.28           H  
HETATM  273  C1  IPA A  17       1.231  16.907  12.281 21.00  3.68           C  
ANISOU  273  C1  IPA A  17      590    378    432    -63    -95     82       C  
HETATM  274  H11 IPA A  17       1.006  17.609  11.635 21.00  5.53           H  
HETATM  275  H12 IPA A  17       0.412  16.584  12.712 21.00  5.53           H  
HETATM  276  H13 IPA A  17       1.670  16.165  11.815 21.00  5.53           H  
HETATM  277  C2  IPA A  17       2.161  17.465  13.325 21.00  2.99           C  
ANISOU  277  C2  IPA A  17      389    310    439    -19    -60     84       C  
HETATM  278  H2  IPA A  17       2.984  17.804  12.868 21.00  3.59           H  
END
