# Supplementary material for: Accurate de novo design of membrane-traversing macrocycles
Source: Cell. 2022 Sep 15;185(19):3520–3532.e26. doi: 10.1016/j.cell.2022.07.019 (PMC9490236; doi:10.1016/j.cell.2022.07.019)
Supplement: Data S6. PDB files for experimental structures, related to STAR Methods [file mmc10.zip › Supplemental_Data_file_6_experimental_structures/x_ray_structures/D7.6_xtal.pdb]

CRYST1   14.160   14.460   19.290  90.00  90.00  90.00 P 21 21 21               
ATOM      1  N  APRO A   1       5.367   7.538  12.150 11.00  3.18           N  
ANISOU    1  N  APRO A   1      506    239    465    -43     42     -8       N  
ATOM      2  CA APRO A   1       4.966   8.747  12.909 11.00  3.39           C  
ANISOU    2  CA APRO A   1      455    303    530     -9     -4    -11       C  
ATOM      3  HA APRO A   1       4.323   9.269  12.386 11.00  4.07           H  
ATOM      4  C  APRO A   1       6.138   9.607  13.274 11.00  3.08           C  
ANISOU    4  C  APRO A   1      469    281    422     -6     23     40       C  
ATOM      5  O  APRO A   1       7.173   9.142  13.769 11.00  3.63           O  
ANISOU    5  O  APRO A   1      447    369    565      7    -29     14       O  
ATOM      6  CB APRO A   1       4.263   8.124  14.126 11.00  3.71           C  
ANISOU    6  CB APRO A   1      510    299    602    -75     94     64       C  
ATOM      7  HB1APRO A   1       4.899   7.930  14.832 11.00  4.46           H  
ATOM      8  HB2APRO A   1       3.578   8.716  14.472 11.00  4.46           H  
ATOM      9  CG APRO A   1       3.656   6.855  13.582 11.00  4.16           C  
ANISOU    9  CG APRO A   1      549    435    595   -102     92     78       C  
ATOM     10  HG1APRO A   1       3.452   6.229  14.295 11.00  4.99           H  
ATOM     11  HG2APRO A   1       2.847   7.040  13.079 11.00  4.99           H  
ATOM     12  CD APRO A   1       4.756   6.324  12.680 11.00  3.93           C  
ANISOU   12  CD APRO A   1      641    318    534    -70     77     43       C  
ATOM     13  HD1APRO A   1       5.399   5.800  13.183 11.00  4.72           H  
ATOM     14  HD2APRO A   1       4.391   5.777  11.967 11.00  4.72           H  
HETATM   15  N  ADPR A   2       5.996  10.936  13.047 11.00  3.21           N  
ANISOU   15  N  ADPR A   2      451    288    483    -13     13    -15       N  
HETATM   16  CA ADPR A   2       7.021  11.874  13.482 11.00  3.56           C  
ANISOU   16  CA ADPR A   2      482    296    576    -23     30    -39       C  
HETATM   17  HA ADPR A   2       7.339  11.625  14.374 11.00  4.28           H  
HETATM   18  C  ADPR A   2       8.193  11.972  12.532 11.00  3.76           C  
ANISOU   18  C  ADPR A   2      462    310    657     -2     50     -6       C  
HETATM   19  O  ADPR A   2       9.169  12.655  12.825 11.00  5.00           O  
ANISOU   19  O  ADPR A   2      569    437    893   -157     85    -85       O  
HETATM   20  CB ADPR A   2       6.262  13.181  13.558 11.00  4.32           C  
ANISOU   20  CB ADPR A   2      575    331    735    -57    128    -35       C  
HETATM   21  HB1ADPR A   2       5.797  13.267  14.405 11.00  5.18           H  
HETATM   22  HB2ADPR A   2       6.857  13.939  13.445 11.00  5.18           H  
HETATM   23  CG ADPR A   2       5.293  13.081  12.418 11.00  4.34           C  
ANISOU   23  CG ADPR A   2      555    347    748     88     22     65       C  
HETATM   24  HG1ADPR A   2       5.726  13.294  11.576 11.00  5.21           H  
HETATM   25  HG2ADPR A   2       4.542  13.680  12.547 11.00  5.21           H  
HETATM   26  CD ADPR A   2       4.836  11.611  12.444 11.00  3.49           C  
ANISOU   26  CD ADPR A   2      437    375    512     46      5     76       C  
HETATM   27  HD1ADPR A   2       4.040  11.499  12.987 11.00  4.18           H  
HETATM   28  HD2ADPR A   2       4.660  11.280  11.549 11.00  4.18           H  
HETATM   29  N  ADLE A   3       8.133  11.248  11.382 11.00  3.52           N  
ANISOU   29  N  ADLE A   3      480    301    556     19     84     14       N  
HETATM   30  H  ADLE A   3       7.400  10.847  11.178 11.00  4.22           H  
HETATM   31  CA ADLE A   3       9.270  11.132  10.492 11.00  4.09           C  
ANISOU   31  CA ADLE A   3      416    487    653      3    143     66       C  
HETATM   32  HA ADLE A   3       9.716  12.005  10.485 11.00  4.91           H  
HETATM   33  C  ADLE A   3      10.298  10.116  10.974 11.00  4.01           C  
ANISOU   33  C  ADLE A   3      474    421    629     59     73     64       C  
HETATM   34  O  ADLE A   3      11.394  10.025  10.422 11.00  6.31           O  
ANISOU   34  O  ADLE A   3      530   1017    851    223    252    362       O  
HETATM   35  CB ADLE A   3       8.850  10.845   9.079 11.00  4.69           C  
ANISOU   35  CB ADLE A   3      581    614    586     98    206     72       C  
HETATM   36  HB1ADLE A   3       9.634  10.575   8.575 11.00  5.63           H  
HETATM   37  HB2ADLE A   3       8.237  10.094   9.088 11.00  5.63           H  
HETATM   38  CG ADLE A   3       8.188  11.995   8.354 11.00  8.57           C  
ANISOU   38  CG ADLE A   3     1528    748    982    521   -444     26       C  
HETATM   39  HG ADLE A   3       7.283  11.788   8.670 11.00 10.29           H  
HETATM   40  CD1ADLE A   3       7.912  11.670   6.947 11.00  7.66           C  
ANISOU   40  CD1ADLE A   3     1191    777    943    384   -149     31       C  
HETATM   41 1HD1ADLE A   3       8.542  11.013   6.641 11.00 11.49           H  
HETATM   42 2HD1ADLE A   3       7.993  12.464   6.413 11.00 11.49           H  
HETATM   43 3HD1ADLE A   3       7.021  11.320   6.868 11.00 11.49           H  
HETATM   44  CD2ADLE A   3       8.167  13.223   8.741 11.00 20.19           C  
ANISOU   44  CD2ADLE A   3     6014    785    874   1565   -270     96       C  
HETATM   45 1HD2ADLE A   3       8.995  13.647   8.503 11.00 30.29           H  
HETATM   46 2HD2ADLE A   3       8.053  13.256   9.694 11.00 30.29           H  
HETATM   47 3HD2ADLE A   3       7.439  13.681   8.315 11.00 30.29           H  
ATOM     48  N  ALEU A   4       9.935   9.346  12.005 11.00  3.55           N  
ANISOU   48  N  ALEU A   4      427    283    637    -12     25     58       N  
ATOM     49  H  ALEU A   4       9.130   9.407  12.300 11.00  4.25           H  
ATOM     50  CA ALEU A   4      10.836   8.420  12.642 11.00  3.50           C  
ANISOU   50  CA ALEU A   4      396    273    662    -18    -25    -33       C  
ATOM     51  HA ALEU A   4      11.757   8.739  12.539 11.00  4.20           H  
ATOM     52  C  ALEU A   4      10.703   7.040  11.995 11.00  3.47           C  
ANISOU   52  C  ALEU A   4      431    384    504    -45    -41    -24       C  
ATOM     53  O  ALEU A   4       9.747   6.776  11.286 11.00  4.05           O  
ANISOU   53  O  ALEU A   4      547    344    647     47   -110    -35       O  
ATOM     54  CB ALEU A   4      10.493   8.339  14.132 11.00  4.02           C  
ANISOU   54  CB ALEU A   4      575    361    593     -2    -38    -86       C  
ATOM     55  HB1ALEU A   4       9.582   8.018  14.225 11.00  4.83           H  
ATOM     56  HB2ALEU A   4      11.078   7.691  14.553 11.00  4.83           H  
ATOM     57  CG ALEU A   4      10.624   9.678  14.870 11.00  5.26           C  
ANISOU   57  CG ALEU A   4      702    437    860     37    -85   -249       C  
ATOM     58  HG ALEU A   4      10.061  10.312  14.379 11.00  6.32           H  
ATOM     59  CD1ALEU A   4      10.016   9.559  16.242 11.00  9.27           C  
ANISOU   59  CD1ALEU A   4     2065    742    716   -181    -19   -297       C  
ATOM     60 1HD1ALEU A   4       9.156   9.986  16.248 11.00 13.90           H  
ATOM     61 2HD1ALEU A   4      10.590   9.985  16.883 11.00 13.90           H  
ATOM     62 3HD1ALEU A   4       9.915   8.632  16.468 11.00 13.90           H  
ATOM     63  CD2ALEU A   4      11.967  10.220  14.825 11.00 19.53           C  
ANISOU   63  CD2ALEU A   4      694   2162   4565   -334     85  -2579       C  
ATOM     64 1HD2ALEU A   4      12.216  10.384  13.912 11.00 29.30           H  
ATOM     65 2HD2ALEU A   4      12.579   9.591  15.215 11.00 29.30           H  
ATOM     66 3HD2ALEU A   4      11.997  11.043  15.318 11.00 29.30           H  
ATOM     67  N  APRO A   5      11.676   6.142  12.249 11.00  3.66           N  
ANISOU   67  N  APRO A   5      505    330    556     42    -41    -31       N  
ATOM     68  CA APRO A   5      11.558   4.774  11.674 11.00  3.70           C  
ANISOU   68  CA APRO A   5      576    310    520     40     24    -32       C  
ATOM     69  HA APRO A   5      11.636   4.804  10.697 11.00  4.44           H  
ATOM     70  C  APRO A   5      10.214   4.176  12.087 11.00  3.78           C  
ANISOU   70  C  APRO A   5      581    305    550     86      6     27       C  
ATOM     71  O  APRO A   5       9.912   4.159  13.302 11.00  4.31           O  
ANISOU   71  O  APRO A   5      679    477    482    -71     56      6       O  
ATOM     72  CB APRO A   5      12.759   4.068  12.284 11.00  4.47           C  
ANISOU   72  CB APRO A   5      578    395    724    125    -58      8       C  
ATOM     73  HB1APRO A   5      12.508   3.609  13.101 11.00  5.36           H  
ATOM     74  HB2APRO A   5      13.126   3.420  11.662 11.00  5.36           H  
ATOM     75  CG APRO A   5      13.755   5.145  12.570 11.00  5.72           C  
ANISOU   75  CG APRO A   5      551    408   1213    120    -45    -18       C  
ATOM     76  HG1APRO A   5      14.242   5.397  11.769 11.00  6.86           H  
ATOM     77  HG2APRO A   5      14.385   4.870  13.254 11.00  6.86           H  
ATOM     78  CD APRO A   5      12.858   6.296  13.064 11.00  4.84           C  
ANISOU   78  CD APRO A   5      534    424    881     32   -136    -74       C  
ATOM     79  HD1APRO A   5      12.651   6.200  14.007 11.00  5.81           H  
ATOM     80  HD2APRO A   5      13.278   7.158  12.916 11.00  5.81           H  
HETATM   81  N  ADAL A   6       9.399   3.698  11.142 11.00  3.45           N  
ANISOU   81  N  ADAL A   6      489    367    455     12    -35    -57       N  
HETATM   82  CA ADAL A   6       8.052   3.245  11.514 11.00  3.81           C  
ANISOU   82  CA ADAL A   6      548    347    553     -5    -44     62       C  
HETATM   83  HA ADAL A   6       7.968   3.363  12.483 11.00  4.57           H  
HETATM   84  C  ADAL A   6       6.982   4.151  10.855 11.00  3.66           C  
ANISOU   84  C  ADAL A   6      556    293    542    -15    -26     53       C  
HETATM   85  O  ADAL A   6       5.979   3.697  10.330 11.00  4.74           O  
ANISOU   85  O  ADAL A   6      592    369    839   -106   -208     47       O  
HETATM   86  CN ADAL A   6       9.694   3.774   9.720 11.00  4.17           C  
ANISOU   86  CN ADAL A   6      563    578    443     22     -2    -89       C  
HETATM   87 1HCNADAL A   6      10.247   4.539   9.548 11.00  6.25           H  
HETATM   88 2HCNADAL A   6       8.874   3.854   9.227 11.00  6.25           H  
HETATM   89 3HCNADAL A   6      10.155   2.978   9.446 11.00  6.25           H  
HETATM   90  CB ADAL A   6       7.819   1.785  11.228 11.00  5.44           C  
ANISOU   90  CB ADAL A   6      760    344    962     33   -166     37       C  
HETATM   91  HB1ADAL A   6       6.910   1.559  11.439 11.00  8.16           H  
HETATM   92  HB2ADAL A   6       8.414   1.255  11.763 11.00  8.16           H  
HETATM   93  HB3ADAL A   6       7.984   1.611  10.298 11.00  8.16           H  
HETATM   94  N  ADLE A   7       7.243   5.475  10.887 11.00  3.43           N  
ANISOU   94  N  ADLE A   7      476    316    510     27    -86      0       N  
HETATM   95  H  ADLE A   7       7.930   5.760  11.319 11.00  4.11           H  
HETATM   96  CA ADLE A   7       6.373   6.437  10.198 11.00  3.30           C  
ANISOU   96  CA ADLE A   7      504    305    446     22    -24    -53       C  
HETATM   97  HA ADLE A   7       5.505   6.001  10.068 11.00  3.96           H  
HETATM   98  C  ADLE A   7       6.127   7.692  11.054 11.00  3.15           C  
ANISOU   98  C  ADLE A   7      415    312    471    -21    -48     10       C  
HETATM   99  O  ADLE A   7       6.567   8.791  10.720 11.00  3.69           O  
ANISOU   99  O  ADLE A   7      605    346    451    -61      5     13       O  
HETATM  100  CB ADLE A   7       6.902   6.804   8.818 11.00  3.94           C  
ANISOU  100  CB ADLE A   7      642    402    452      6     41    -20       C  
HETATM  101  HB1ADLE A   7       7.722   7.310   8.932 11.00  4.73           H  
HETATM  102  HB2ADLE A   7       7.129   5.984   8.352 11.00  4.73           H  
HETATM  103  CG ADLE A   7       5.964   7.612   7.930 11.00  4.62           C  
ANISOU  103  CG ADLE A   7      872    459    424    124    -36    -31       C  
HETATM  104  HG ADLE A   7       5.865   8.503   8.326 11.00  5.54           H  
HETATM  105  CD1ADLE A   7       4.569   6.990   7.811 11.00  5.33           C  
ANISOU  105  CD1ADLE A   7      740    599    686    150   -145     27       C  
HETATM  106 1HD1ADLE A   7       4.107   7.079   8.648 11.00  7.99           H  
HETATM  107 2HD1ADLE A   7       4.652   6.060   7.589 11.00  7.99           H  
HETATM  108 3HD1ADLE A   7       4.075   7.441   7.123 11.00  7.99           H  
HETATM  109  CD2ADLE A   7       6.571   7.776   6.564 11.00  7.61           C  
ANISOU  109  CD2ADLE A   7     1311   1088    493     10     35    227       C  
HETATM  110 1HD2ADLE A   7       7.382   8.286   6.634 11.00 11.42           H  
HETATM  111 2HD2ADLE A   7       5.952   8.236   5.992 11.00 11.42           H  
HETATM  112 3HD2ADLE A   7       6.767   6.912   6.195 11.00 11.42           H  
END
