# Supplementary material for: Accurate de novo design of membrane-traversing macrocycles
Source: Cell. 2022 Sep 15;185(19):3520–3532.e26. doi: 10.1016/j.cell.2022.07.019 (PMC9490236; doi:10.1016/j.cell.2022.07.019)
Supplement: Data S6. PDB files for experimental structures, related to STAR Methods [file mmc10.zip › Supplemental_Data_file_6_experimental_structures/x_ray_structures/D7.8_xtal.pdb]

CRYST1   10.230   20.210   11.240  90.00  99.73  90.00 P 1 21 1       1
SCALE1      0.097752  0.000000  0.016762       0.000000
SCALE2      0.000000  0.049480  0.000000       0.000000
SCALE3      0.000000  0.000000  0.090266       0.000000
ATOM      1  N  AVAL     1       3.624  10.366   7.585 1.000  2.31           N
ANISOU    1  N  AVAL     1      207    520    100     63     62    101       N
ATOM      2  CA AVAL     1       3.540  10.207   9.035 1.000  3.04           C
ANISOU    2  CA AVAL     1      156    836     95    -20     57     87       C
ATOM      3  C  AVAL     1       4.943  10.192   9.696 1.000  3.56           C
ANISOU    3  C  AVAL     1      225    993     54   -155     18    143       C
ATOM      4  O  AVAL     1       5.158  10.845  10.696 1.000  4.35           O
ANISOU    4  O  AVAL     1      345   1059    151   -237     32     -3       O
ATOM      5  CB AVAL     1       2.768   8.913   9.422 1.000  3.87           C
ANISOU    5  CB AVAL     1      214   1029    139      2     54    195       C
ATOM      6  CG1AVAL     1       1.401   8.900   8.803 1.000  3.81           C
ANISOU    6  CG1AVAL     1      293    771    297   -119     54    268       C
ATOM      7  CG2AVAL     1       2.672   8.753  10.948 1.000  5.08           C
ANISOU    7  CG2AVAL     1      389   1262    163    -99     25    222       C
ATOM      8  N  AILE     2       5.834   9.323   9.180 1.000  3.41           N
ANISOU    8  N  AILE     2      132   1021     65    -89     40    129       N
ATOM      9  CA AILE     2       7.143   9.151   9.789 1.000  3.44           C
ANISOU    9  CA AILE     2      214    965     52   -128    -31    167       C
ATOM     10  C  AILE     2       8.136   9.620   8.711 1.000  2.55           C
ANISOU   10  C  AILE     2      153    704     53    -97    -19     66       C
ATOM     11  O  AILE     2       8.380   8.900   7.744 1.000  2.17           O
ANISOU   11  O  AILE     2      202    496     77    -57      9     93       O
ATOM     12  CB AILE     2       7.395   7.647  10.165 1.000  4.84           C
ANISOU   12  CB AILE     2      287   1151    293   -292   -137    514       C
ATOM     13  CG2AILE     2       8.705   7.655  10.993 1.000  4.67           C
ANISOU   13  CG2AILE     2      149   1215    305    -64     -4    340       C
ATOM     14  CG1AILE     2       6.270   7.046  10.953 1.000 13.16           C
ANISOU   14  CG1AILE     2      436   3312    953   -931   -359   1713       C
ATOM     15  CDAAILE     2       6.007   7.209  12.204 0.561  2.54           C
ANISOU   15  CDAAILE     2      272    364    272    -33    131    -65       C
ATOM     16  CDBAILE     2       6.283   6.163  11.837 0.400  3.70           C
ANISOU   16  CDBAILE     2      604    553    165     -7     26    313       C
ATOM     17  N  ADPR     3       8.606  10.857   8.776 1.000  2.66           N
ANISOU   17  N  ADPR     3      219    705     28   -102     12     31       N
ATOM     18  CA ADPR     3       9.283  11.471   7.608 1.000  2.08           C
ANISOU   18  CA ADPR     3      248    430     64    -95     49      9       C
ATOM     19  C  ADPR     3       8.352  11.338   6.400 1.000  1.68           C
ANISOU   19  C  ADPR     3      197    362     43    -41     24      1       C
ATOM     20  O  ADPR     3       7.189  11.687   6.449 1.000  2.16           O
ANISOU   20  O  ADPR     3      183    506     84     52     62    -15       O
ATOM     21  CB ADPR     3       9.482  12.940   8.017 1.000  2.94           C
ANISOU   21  CB ADPR     3      302    630    118   -172     50    -75       C
ATOM     22  CG ADPR     3       9.506  12.897   9.542 1.000  3.96           C
ANISOU   22  CG ADPR     3      505    723    186   -158    -32   -124       C
ATOM     23  CD ADPR     3       8.458  11.857   9.873 1.000  3.50           C
ANISOU   23  CD ADPR     3      397    796     59    -29     53    -67       C
ATOM     24  N  APHE     4       8.931  10.861   5.282 1.000  1.35           N
ANISOU   24  N  APHE     4      112    350     21    -48     35     40       N
ATOM     25  CA APHE     4       8.096  10.708   4.085 1.000  1.51           C
ANISOU   25  CA APHE     4      200    329     11    -33      9     19       C
ATOM     26  C  APHE     4       7.064   9.596   4.220 1.000  1.52           C
ANISOU   26  C  APHE     4      123    380     42    -34     53     36       C
ATOM     27  O  APHE     4       6.082   9.560   3.452 1.000  1.87           O
ANISOU   27  O  APHE     4      165    420     83    -54     -3     62       O
ATOM     28  CB APHE     4       8.977  10.349   2.871 1.000  1.46           C
ANISOU   28  CB APHE     4      175    277     71     -8     34    -37       C
ATOM     29  CG APHE     4      10.035  11.342   2.546 1.000  1.34           C
ANISOU   29  CG APHE     4      175    309     -7    -36      5    -19       C
ATOM     30  CD1APHE     4       9.759  12.688   2.371 1.000  2.21           C
ANISOU   30  CD1APHE     4      290    328    173    -95    167    -73       C
ATOM     31  CD2APHE     4      11.352  10.950   2.349 1.000  2.26           C
ANISOU   31  CD2APHE     4      183    522    105    -24     -1     53       C
ATOM     32  CE1APHE     4      10.729  13.599   2.025 1.000  3.27           C
ANISOU   32  CE1APHE     4      518    360    292   -255    158   -106       C
ATOM     33  CE2APHE     4      12.343  11.856   1.992 1.000  3.19           C
ANISOU   33  CE2APHE     4      199    820    119   -158      0     97       C
ATOM     34  CZ APHE     4      12.033  13.179   1.845 1.000  2.98           C
ANISOU   34  CZ APHE     4      292    641    133   -276     24    -78       C
ATOM     35  N  AILE     5       7.308   8.610   5.075 1.000  1.63           N
ANISOU   35  N  AILE     5      135    401     48    -54     18     63       N
ATOM     36  CA AILE     5       6.586   7.350   5.011 1.000  1.58           C
ANISOU   36  CA AILE     5      107    368     88    -44     15     65       C
ATOM     37  C  AILE     5       5.148   7.564   5.470 1.000  1.78           C
ANISOU   37  C  AILE     5      162    348    125    -56     43    130       C
ATOM     38  O  AILE     5       4.912   7.963   6.620 1.000  2.10           O
ANISOU   38  O  AILE     5      167    522     62     -9     -9    101       O
ATOM     39  CB AILE     5       7.285   6.262   5.853 1.000  1.75           C
ANISOU   39  CB AILE     5      160    352    112    -77     24    121       C
ATOM     40  CG2AILE     5       6.450   5.003   5.825 1.000  2.68           C
ANISOU   40  CG2AILE     5      202    388    369   -103     10    121       C
ATOM     41  CG1AILE     5       8.711   6.028   5.318 1.000  2.74           C
ANISOU   41  CG1AILE     5      209    448    323     15     57    188       C
ATOM     42  CD AILE     5       9.553   5.099   6.150 1.000  3.36           C
ANISOU   42  CD AILE     5      223    522    455     78     86    217       C
ATOM     43  N  ADPR     6       4.157   7.352   4.579 1.000  1.78           N
ANISOU   43  N  ADPR     6       95    439    103    -71     10     70       N
ATOM     44  CA ADPR     6       2.748   7.584   4.956 1.000  2.12           C
ANISOU   44  CA ADPR     6      158    462    137    -67     12    150       C
ATOM     45  C  ADPR     6       2.361   9.042   5.090 1.000  2.02           C
ANISOU   45  C  ADPR     6      106    544     73     12     41    153       C
ATOM     46  O  ADPR     6       1.219   9.329   5.428 1.000  2.60           O
ANISOU   46  O  ADPR     6      137    583    210     43     56    101       O
ATOM     47  CB ADPR     6       1.970   6.860   3.833 1.000  2.34           C
ANISOU   47  CB ADPR     6      126    487    224   -109     -2    157       C
ATOM     48  CG ADPR     6       2.871   7.063   2.623 1.000  2.49           C
ANISOU   48  CG ADPR     6      206    518    164     -6    -22    -33       C
ATOM     49  CD ADPR     6       4.282   6.882   3.178 1.000  2.01           C
ANISOU   49  CD ADPR     6      163    397    158    -54     24     66       C
ATOM     50  N  ADAL     7       3.306   9.984   4.896 1.000  2.00           N
ANISOU   50  N  ADAL     7      155    457    103      9     71    136       N
ATOM     51  CA ADAL     7       3.121  11.304   5.380 1.000  2.26           C
ANISOU   51  CA ADAL     7      222    481    106     35     66     71       C
ATOM     52  C  ADAL     7       3.053  11.369   6.924 1.000  3.29           C
ANISOU   52  C  ADAL     7      375    653    146    182    129    104       C
ATOM     53  O  ADAL     7       2.453  12.288   7.447 1.000  6.44           O
ANISOU   53  O  ADAL     7     1195    938    168    617    231     49       O
ATOM     54  CB ADAL     7       4.255  12.233   4.919 1.000  2.20           C
ANISOU   54  CB ADAL     7      261    386    138     29     33      5       C
ATOM     55  HOHBHOH     8       5.890  13.720   8.091 1.000  5.57           O
ANISOU   55  HOHBHOH     8      621    781    588    133    162   -156       O
ATOM     56  HOHBHOH     9       3.278  14.144   9.142 1.000  8.22           O
ANISOU   56  HOHBHOH     9     1296    842    800   -347   -139    127       O
ATOM     57  HOHBHOH    10       3.777  11.724  12.711 1.000  5.86           O
ANISOU   57  HOHBHOH    10      797    676    621    242     89    124       O
ATOM     58  C1 BIPA    11       5.212  14.819  11.919 1.000  7.69           C
ANISOU   58  C1 BIPA    11      526   1454    767   -451     20    -73       C
ATOM     59  C2 BIPA    11       3.802  15.223  12.315 1.000  6.94           C
ANISOU   59  C2 BIPA    11      841    726    914   -224    157   -176       C
ATOM     60  C3 BIPA    11       3.570  15.268  13.776 1.000  9.12           C
ANISOU   60  C3 BIPA    11     1080   1421    758      9    323    313       C
ATOM     61  O2 BIPA    11       2.921  14.149  11.828 1.000  7.84           O
ANISOU   61  O2 BIPA    11      951    651   1198     -4   -341   -104       O
END
