# Supplementary material for: Accurate de novo design of membrane-traversing macrocycles
Source: Cell. 2022 Sep 15;185(19):3520–3532.e26. doi: 10.1016/j.cell.2022.07.019 (PMC9490236; doi:10.1016/j.cell.2022.07.019)
Supplement: Data S6. PDB files for experimental structures, related to STAR Methods [file mmc10.zip › Supplemental_Data_file_6_experimental_structures/x_ray_structures/D8.3.p2_xtal.pdb]

REMARK   3
REMARK   3 REFINEMENT.
REMARK   3   PROGRAM     : PHENIX (1.20_4459: ???)
REMARK   3   AUTHORS     : Adams,Afonine,Bunkoczi,Burnley,Chen,Dar,Davis,
REMARK   3               : Draizen,Echols,Gildea,Gros,Grosse-Kunstleve,Headd,
REMARK   3               : Hintze,Hung,Ioerger,Liebschner,McCoy,McKee,Moriarty,
REMARK   3               : Oeffner,Poon,Read,Richardson,Richardson,Sacchettini,
REMARK   3               : Sauter,Sobolev,Storoni,Terwilliger,Williams,Zwart
REMARK   3
REMARK   3  X-RAY DATA.
REMARK   3  
REMARK   3  REFINEMENT TARGET : ML
REMARK   3  
REMARK   3  DATA USED IN REFINEMENT.
REMARK   3   RESOLUTION RANGE HIGH (ANGSTROMS) : 0.85    
REMARK   3   RESOLUTION RANGE LOW  (ANGSTROMS) : 22.46   
REMARK   3   MIN(FOBS/SIGMA_FOBS)              : 1.39  
REMARK   3   COMPLETENESS FOR RANGE        (%) : 91.91 
REMARK   3   NUMBER OF REFLECTIONS             : 8206      
REMARK   3   NUMBER OF REFLECTIONS (NON-ANOMALOUS) : 8206      
REMARK   3  
REMARK   3  FIT TO DATA USED IN REFINEMENT.
REMARK   3   R VALUE     (WORKING + TEST SET) : 0.0969
REMARK   3   R VALUE            (WORKING SET) : 0.0964
REMARK   3   FREE R VALUE                     : 0.1021
REMARK   3   FREE R VALUE TEST SET SIZE   (%) : 10.04 
REMARK   3   FREE R VALUE TEST SET COUNT      : 824       
REMARK   3  
REMARK   3  FIT TO DATA USED IN REFINEMENT (IN BINS).
REMARK   3   BIN  RESOLUTION RANGE  COMPL.    NWORK NFREE   RWORK  RFREE  CCWORK CCFREE
REMARK   3     1   22.46 -    1.54    0.98     1320   146  0.0721 0.0792   0.992  0.990
REMARK   3     2    1.54 -    1.22    0.99     1321   147  0.0781 0.0900   0.991  0.991
REMARK   3     3    1.22 -    1.07    0.97     1297   144  0.0859 0.0887   0.990  0.990
REMARK   3     4    1.07 -    0.97    0.97     1290   144  0.1201 0.1197   0.982  0.983
REMARK   3     5    0.97 -    0.90    0.91     1228   139  0.1787 0.1608   0.962  0.961
REMARK   3     6    0.90 -    0.85    0.70      926   104  0.2848 0.3144   0.903  0.877
REMARK   3  
REMARK   3  BULK SOLVENT MODELLING.
REMARK   3   METHOD USED        : FLAT BULK SOLVENT MODEL
REMARK   3   SOLVENT RADIUS     : 1.10    
REMARK   3   SHRINKAGE RADIUS   : 0.90    
REMARK   3   GRID STEP FACTOR   :     None
REMARK   3  
REMARK   3  ERROR ESTIMATES.
REMARK   3   COORDINATE ERROR (MAXIMUM-LIKELIHOOD BASED)     : 0.05    
REMARK   3   PHASE ERROR (DEGREES, MAXIMUM-LIKELIHOOD BASED) : 8.16    
REMARK   3  
REMARK   3  STRUCTURE FACTORS CALCULATION ALGORITHM : FFT
REMARK   3  B VALUES.
REMARK   3   FROM WILSON PLOT           (A**2) : 47.95   
REMARK   3  
REMARK   3  GEOMETRY RESTRAINTS LIBRARY: GEOSTD + MONOMER LIBRARY + CDL V1.2
REMARK   3  DEVIATIONS FROM IDEAL VALUES - RMSD. RMSZ FOR BONDS AND ANGLES.
REMARK   3    BOND      :  0.012   0.032    128  Z= 0.897
REMARK   3    ANGLE     :  2.658   8.770    176  Z= 1.285
REMARK   3    CHIRALITY :  0.134   0.289     24
REMARK   3    PLANARITY :  0.018   0.037     18
REMARK   3    DIHEDRAL  : 22.079  55.106     68
REMARK   3    MIN NONBONDED DISTANCE : 2.660
REMARK   3  
REMARK   3  MOLPROBITY STATISTICS.
REMARK   3    ALL-ATOM CLASHSCORE : 13.79
REMARK   3    RAMACHANDRAN PLOT:
REMARK   3      OUTLIERS :  0.00 %
REMARK   3      ALLOWED  :  0.00 %
REMARK   3      FAVORED  :  0.00 %
REMARK   3    ROTAMER OUTLIERS :  0.00 %
REMARK   3    CBETA DEVIATIONS : 25.00 %
REMARK   3    PEPTIDE PLANE:
REMARK   3      CIS-PROLINE     : 0.00 %
REMARK   3      CIS-GENERAL     : 0.00 %
REMARK   3      TWISTED PROLINE : 0.00 %
REMARK   3      TWISTED GENERAL : 0.00 %
REMARK   3  
REMARK   3  RAMA-Z (RAMACHANDRAN PLOT Z-SCORE):
REMARK   3  INTERPRETATION: BAD |RAMA-Z| > 3; SUSPICIOUS 2 < |RAMA-Z| < 3; GOOD |RAMA-Z| < 2.
REMARK   3  SCORES FOR WHOLE/HELIX/SHEET/LOOP ARE SCALED INDEPENDENTLY;
REMARK   3  THEREFORE, THE VALUES ARE NOT RELATED IN A SIMPLE MANNER.
REMARK   3    WHOLE:  NONE (NONE), RESIDUES: 0
REMARK   3    HELIX:  NONE (NONE), RESIDUES: 0
REMARK   3    SHEET:  NONE (NONE), RESIDUES: 0
REMARK   3    LOOP :  NONE (NONE), RESIDUES: 0
REMARK   3  
REMARK   3                  min    max   mean <Bi,j>   iso aniso
REMARK   3     Overall:    2.41  25.93   5.82   2.54     0   127
REMARK   3     Protein:    2.41  25.93   5.88   2.85     0    98
REMARK   3     Water:     24.46  24.46  24.46    N/A     0     1
REMARK   3     Other:      2.59   9.89   4.94    N/A     0    28
REMARK   3     Chain   :   2.41  25.93   5.82    N/A     0   127
REMARK   3     Histogram:
REMARK   3         Values      Number of atoms
REMARK   3       2.41 - 4.76         70
REMARK   3       4.76 - 7.11         32
REMARK   3       7.11 - 9.47         11
REMARK   3       9.47 - 11.82         7
REMARK   3      11.82 - 14.17         3
REMARK   3      14.17 - 16.52         0
REMARK   3      16.52 - 18.87         0
REMARK   3      18.87 - 21.22         1
REMARK   3      21.22 - 23.58         1
REMARK   3      23.58 - 25.93         2
REMARK   3  
REMARK   3
LINK         N  ALEU     1                 C  AMLE     8 
LINK         N  BLEU     1                 C  BMLE     8 
CRYST1   10.220   44.920   11.560  90.00 102.86  90.00 P 1 21/c 1
SCALE1      0.097847  0.000000  0.022338        0.00000
SCALE2      0.000000  0.022262  0.000000        0.00000
SCALE3      0.000000  0.000000  0.088731        0.00000
ATOM      1  N  ALEU     1       5.454  28.128  17.511  0.70  3.82           N
ANISOU    1  N  ALEU     1      520    320    614     -9     76     59       N
ATOM      2  CA ALEU     1       6.400  27.042  17.723  0.70  3.88           C
ANISOU    2  CA ALEU     1      624    327    523     27    -11     25       C
ATOM      3  C  ALEU     1       6.823  26.370  16.429  0.70  3.85           C
ANISOU    3  C  ALEU     1      611    344    509    -70     -3     46       C
ATOM      4  O  ALEU     1       7.994  25.981  16.284  0.70  4.30           O
ANISOU    4  O  ALEU     1      559    453    623     26     28     16       O
ATOM      5  CB ALEU     1       5.877  26.018  18.731  0.70  4.26           C
ANISOU    5  CB ALEU     1      691    333    593    -12     84    -26       C
ATOM      6  CG ALEU     1       5.699  26.568  20.142  0.70  4.52           C
ANISOU    6  CG ALEU     1      675    523    522     22    101    -12       C
ATOM      7  CD1ALEU     1       5.109  25.460  21.016  0.70  6.80           C
ANISOU    7  CD1ALEU     1     1346    638    600   -115     78     99       C
ATOM      8  CD2ALEU     1       7.001  27.059  20.764  0.70  5.72           C
ANISOU    8  CD2ALEU     1      824    807    542    -25     81    -79       C
ATOM      9  H  ALEU     1       4.635  28.055  17.763  0.70  5.16           H
ATOM     10  HA ALEU     1       7.206  27.440  18.113  0.70  5.21           H
ATOM     11  HB2ALEU     1       5.023  25.681  18.419  0.70  5.53           H
ATOM     12  HB3ALEU     1       6.494  25.270  18.764  0.70  5.53           H
ATOM     13  HG ALEU     1       5.065  27.315  20.110  0.70  6.05           H
ATOM     14 HD11ALEU     1       4.989  25.788  21.910  0.70 11.10           H
ATOM     15 HD12ALEU     1       4.260  25.188  20.658  0.70 11.10           H
ATOM     16 HD13ALEU     1       5.707  24.709  21.028  0.70 11.10           H
ATOM     17 HD21ALEU     1       6.827  27.393  21.647  0.70  9.54           H
ATOM     18 HD22ALEU     1       7.626  26.333  20.813  0.70  9.54           H
ATOM     19 HD23ALEU     1       7.368  27.762  20.223  0.70  9.54           H
ATOM     20  N  BLEU     1       1.748  27.666  13.980  0.30  5.43           N
ANISOU   20  N  BLEU     1      580    833    650    -56    252    157       N
ATOM     21  CA BLEU     1       1.120  26.519  14.620  0.30  6.44           C
ANISOU   21  CA BLEU     1     1150    596    702   -207    114    -26       C
ATOM     22  C  BLEU     1       1.601  26.514  16.074  0.30  4.73           C
ANISOU   22  C  BLEU     1      772    305    722    -32     41    203       C
ATOM     23  O  BLEU     1       2.788  26.680  16.362  0.30  5.47           O
ANISOU   23  O  BLEU     1      754    443    882   -102    140    271       O
ATOM     24  CB BLEU     1       1.540  25.189  13.995  0.30  4.69           C
ANISOU   24  CB BLEU     1      506    666    610     12    188    208       C
ATOM     25  CG BLEU     1       0.948  24.783  12.655  0.30  4.70           C
ANISOU   25  CG BLEU     1      764    274    749     39     -4    101       C
ATOM     26  CD1BLEU     1       1.794  23.700  11.997  0.30  5.69           C
ANISOU   26  CD1BLEU     1      576    806    781     45    389     69       C
ATOM     27  CD2BLEU     1      -0.481  24.260  12.828  0.30  7.82           C
ANISOU   27  CD2BLEU     1      643   1302   1026    224     12   -577       C
ATOM     28  H  BLEU     1       2.594  27.761  14.101  0.30  7.22           H
ATOM     29  HA BLEU     1       0.145  26.610  14.590  0.30  8.44           H
ATOM     30  HB2BLEU     1       2.505  25.205  13.895  0.30  6.32           H
ATOM     31  HB3BLEU     1       1.332  24.488  14.632  0.30  6.32           H
ATOM     32  HG BLEU     1       0.928  25.568  12.068  0.30  6.04           H
ATOM     33 HD11BLEU     1       1.404  23.457  11.154  0.30  9.67           H
ATOM     34 HD12BLEU     1       2.684  24.031  11.854  0.30  9.67           H
ATOM     35 HD13BLEU     1       1.827  22.928  12.567  0.30  9.67           H
ATOM     36 HD21BLEU     1      -0.835  24.010  11.972  0.30 13.19           H
ATOM     37 HD22BLEU     1      -0.473  23.495  13.408  0.30 13.19           H
ATOM     38 HD23BLEU     1      -1.029  24.948  13.213  0.30 13.19           H
ATOM     39  N  AVAL     2       5.862  26.174  15.513  0.70  4.15           N
ANISOU   39  N  AVAL     2      623    422    530     -4    -32     27       N
ATOM     40  CA AVAL     2       6.112  25.502  14.236  0.70  3.79           C
ANISOU   40  CA AVAL     2      629    354    456     22      6      7       C
ATOM     41  C  AVAL     2       5.494  26.421  13.171  0.70  3.80           C
ANISOU   41  C  AVAL     2      728    235    480     17    -15    -89       C
ATOM     42  O  AVAL     2       4.322  26.221  12.807  0.70  4.47           O
ANISOU   42  O  AVAL     2      665    418    617    -78    -97     61       O
ATOM     43  CB AVAL     2       5.582  24.073  14.165  0.70  4.16           C
ANISOU   43  CB AVAL     2      681    378    523    -70     12     70       C
ATOM     44  CG1AVAL     2       5.860  23.498  12.768  0.70  5.00           C
ANISOU   44  CG1AVAL     2      675    451    773     18     41   -150       C
ATOM     45  CG2AVAL     2       6.220  23.223  15.254  0.70  6.62           C
ANISOU   45  CG2AVAL     2     1044    553    920   -121   -225    245       C
ATOM     46  H  AVAL     2       5.067  26.455  15.683  0.70  5.71           H
ATOM     47  HA AVAL     2       7.081  25.476  14.091  0.70  5.12           H
ATOM     48  HB AVAL     2       4.613  24.090  14.309  0.70  5.54           H
ATOM     49 HG11AVAL     2       5.527  22.599  12.721  0.70  8.58           H
ATOM     50 HG12AVAL     2       5.420  24.037  12.107  0.70  8.58           H
ATOM     51 HG13AVAL     2       6.805  23.499  12.604  0.70  8.58           H
ATOM     52 HG21AVAL     2       5.881  22.327  15.201  0.70 10.90           H
ATOM     53 HG22AVAL     2       7.173  23.212  15.134  0.70 10.90           H
ATOM     54 HG23AVAL     2       6.010  23.595  16.114  0.70 10.90           H
ATOM     55  N  BVAL     2       0.611  26.365  16.951  0.30  4.79           N
ANISOU   55  N  BVAL     2      669    480    672    -82      7     81       N
ATOM     56  CA BVAL     2       0.847  26.434  18.388  0.30  5.15           C
ANISOU   56  CA BVAL     2      706    525    725    170     14   -257       C
ATOM     57  C  BVAL     2       1.591  27.714  18.742  0.30  4.64           C
ANISOU   57  C  BVAL     2      571    526    668    143    231   -182       C
ATOM     58  O  BVAL     2       2.685  27.741  19.304  0.30  3.31           O
ANISOU   58  O  BVAL     2      635    175    448    -14     31     64       O
ATOM     59  CB BVAL     2       1.571  25.174  18.895  0.30  7.55           C
ANISOU   59  CB BVAL     2     1354    660    854     27   -291    148       C
ATOM     60  CG1BVAL     2       1.520  25.067  20.413  0.30 11.03           C
ANISOU   60  CG1BVAL     2     1337   1879    974    571    487    441       C
ATOM     61  CG2BVAL     2       0.957  23.945  18.245  0.30  9.88           C
ANISOU   61  CG2BVAL     2     1537    703   1513   -239     63    319       C
ATOM     62  H  BVAL     2      -0.187  26.225  16.663  0.30  6.39           H
ATOM     63  HA BVAL     2      -0.027  26.469  18.830  0.30  6.74           H
ATOM     64  HB BVAL     2       2.510  25.229  18.622  0.30  9.68           H
ATOM     65 HG11BVAL     2       1.912  25.852  20.803  0.30 18.17           H
ATOM     66 HG12BVAL     2       0.607  24.989  20.699  0.30 18.17           H
ATOM     67 HG13BVAL     2       2.011  24.291  20.696  0.30 18.17           H
ATOM     68 HG21BVAL     2       0.999  24.033  17.290  0.30 15.70           H
ATOM     69 HG22BVAL     2       1.445  23.163  18.515  0.30 15.70           H
ATOM     70 HG23BVAL     2       0.041  23.861  18.518  0.30 15.70           H
ATOM     71  N  ADPR     3       6.156  27.467  12.671  0.70  3.54           N
ANISOU   71  N  ADPR     3      576    371    399     -6    149     51       N
ATOM     72  CA ADPR     3       5.458  28.406  11.766  0.70  4.29           C
ANISOU   72  CA ADPR     3      725    428    478      5    148     98       C
ATOM     73  C  ADPR     3       4.338  29.080  12.540  0.70  4.34           C
ANISOU   73  C  ADPR     3      689    294    665    -76     27    -60       C
ATOM     74  O  ADPR     3       4.561  29.537  13.667  0.70  6.41           O
ANISOU   74  O  ADPR     3      680   1022    735    143     -2   -325       O
ATOM     75  CB ADPR     3       6.578  29.415  11.404  0.70  5.29           C
ANISOU   75  CB ADPR     3      746    530    733     13    170    168       C
ATOM     76  CG ADPR     3       7.446  29.432  12.636  0.70  6.63           C
ANISOU   76  CG ADPR     3      936    492   1093   -133    -30    298       C
ATOM     77  CD ADPR     3       7.452  27.998  13.136  0.70  3.83           C
ANISOU   77  CD ADPR     3      532    377    546     -7    178    -49       C
ATOM     78  HA ADPR     3       5.117  27.948  10.970  0.70  5.73           H
ATOM     79  HB2ADPR     3       7.079  29.117  10.628  0.70  7.04           H
ATOM     80  HB3ADPR     3       6.211  30.295  11.224  0.70  7.04           H
ATOM     81  HG2ADPR     3       7.078  30.028  13.307  0.70  8.64           H
ATOM     82  HG3ADPR     3       8.346  29.723  12.418  0.70  8.64           H
ATOM     83  HD2ADPR     3       8.191  27.499  12.754  0.70  4.93           H
ATOM     84  HD3ADPR     3       7.515  27.967  14.103  0.70  4.93           H
ATOM     85  N  BDPR     3       0.951  28.848  18.433  0.30  4.21           N
ANISOU   85  N  BDPR     3      431    545    621     66    295     60       N
ATOM     86  CA BDPR     3       1.605  30.176  18.526  0.30  4.72           C
ANISOU   86  CA BDPR     3      668    574    551    154     43     21       C
ATOM     87  C  BDPR     3       2.655  30.286  17.422  0.30  3.36           C
ANISOU   87  C  BDPR     3      765    206    307    -21    -61     38       C
ATOM     88  O  BDPR     3       2.279  30.164  16.246  0.30  5.53           O
ANISOU   88  O  BDPR     3     1293    384    423   -187   -134      0       O
ATOM     89  CB BDPR     3       0.414  31.155  18.268  0.30  8.56           C
ANISOU   89  CB BDPR     3     1202    633   1417    390     33   -158       C
ATOM     90  CG BDPR     3      -0.839  30.330  18.527  0.30  9.89           C
ANISOU   90  CG BDPR     3      880    876   2002    301   -430   -263       C
ATOM     91  CD BDPR     3      -0.454  28.958  18.043  0.30  8.12           C
ANISOU   91  CD BDPR     3      827    788   1472    226   -262   -270       C
ATOM     92  HA BDPR     3       2.001  30.319  19.411  0.30  6.38           H
ATOM     93  HB2BDPR     3       0.456  31.913  18.871  0.30 10.99           H
ATOM     94  HB3BDPR     3       0.428  31.480  17.355  0.30 10.99           H
ATOM     95  HG2BDPR     3      -1.061  30.318  19.471  0.30 12.77           H
ATOM     96  HG3BDPR     3      -1.594  30.677  18.028  0.30 12.77           H
ATOM     97  HD2BDPR     3      -0.991  28.273  18.472  0.30 10.50           H
ATOM     98  HD3BDPR     3      -0.557  28.885  17.082  0.30 10.50           H
ATOM     99  N  AMLE     4       3.075  29.103  12.062  0.70  3.58           N
ANISOU   99  N  AMLE     4      686    223    452    -23     55     64       N
ATOM    100  CA AMLE     4       1.998  29.680  12.862  0.70  3.87           C
ANISOU  100  CA AMLE     4      639    184    647     36     31     17       C
ATOM    101  C  AMLE     4       1.206  28.644  13.638  0.70  3.42           C
ANISOU  101  C  AMLE     4      603    218    477     -5     -7    -46       C
ATOM    102  O  AMLE     4       0.090  28.931  14.069  0.70  4.05           O
ANISOU  102  O  AMLE     4      571    333    633     22    155     43       O
ATOM    103  CB AMLE     4       1.103  30.620  12.058  0.70  5.07           C
ANISOU  103  CB AMLE     4      711    372    842     72    125    208       C
ATOM    104  CG AMLE     4       1.844  31.625  11.171  0.70  6.36           C
ANISOU  104  CG AMLE     4      925    486   1005    194    346    281       C
ATOM    105  CD1AMLE     4       0.840  32.466  10.371  0.70  8.30           C
ANISOU  105  CD1AMLE     4     1175    815   1162    406    472    451       C
ATOM    106  CD2AMLE     4       2.735  32.517  12.032  0.70  7.61           C
ANISOU  106  CD2AMLE     4      969    511   1413    -48    397    195       C
ATOM    107  CN AMLE     4       2.725  28.323  10.851  0.70  3.98           C
ANISOU  107  CN AMLE     4      725    337    450     56     26     41       C
ATOM    108  HA AMLE     4       2.437  30.240  13.536  0.70  5.09           H
ATOM    109  HB2AMLE     4       0.540  31.113  12.675  0.70  6.57           H
ATOM    110  HB3AMLE     4       0.521  30.085  11.496  0.70  6.57           H
ATOM    111  HG AMLE     4       2.410  31.130  10.542  0.70  8.40           H
ATOM    112 HD11AMLE     4       0.291  31.887   9.837  0.70 13.70           H
ATOM    113 HD12AMLE     4       0.286  32.964  10.977  0.70 13.70           H
ATOM    114 HD13AMLE     4       1.315  33.073   9.799  0.70 13.70           H
ATOM    115 HD21AMLE     4       3.355  31.973  12.523  0.70 12.60           H
ATOM    116 HD22AMLE     4       3.220  33.125  11.469  0.70 12.60           H
ATOM    117 HD23AMLE     4       2.191  33.016  12.646  0.70 12.60           H
ATOM    118  HN1AMLE     4       1.795  28.449  10.647  0.70  6.63           H
ATOM    119  HN2AMLE     4       3.258  28.624  10.111  0.70  6.63           H
ATOM    120  HN3AMLE     4       2.895  27.392  11.010  0.70  6.63           H
ATOM    121  N  BMLE     4       3.934  30.359  17.726  0.30  4.00           N
ANISOU  121  N  BMLE     4      668    471    381     76    275     50       N
ATOM    122  CA BMLE     4       4.993  30.443  16.727  0.30  4.22           C
ANISOU  122  CA BMLE     4      729    336    537     21    193    175       C
ATOM    123  C  BMLE     4       5.944  29.278  16.916  0.30  3.36           C
ANISOU  123  C  BMLE     4      525    398    354     20    126    118       C
ATOM    124  O  BMLE     4       7.099  29.320  16.507  0.30  7.15           O
ANISOU  124  O  BMLE     4      459   1459    799     39    172    227       O
ATOM    125  CB BMLE     4       5.714  31.781  16.791  0.30  8.57           C
ANISOU  125  CB BMLE     4      819    652   1785   -115   -209    407       C
ATOM    126  CG BMLE     4       4.847  32.979  16.429  0.30  6.07           C
ANISOU  126  CG BMLE     4     1164    445    696    214    409    129       C
ATOM    127  CD1BMLE     4       5.620  34.291  16.485  0.30 13.09           C
ANISOU  127  CD1BMLE     4     2886    940   1146   -170   -170    106       C
ATOM    128  CD2BMLE     4       4.133  32.842  15.090  0.30 12.02           C
ANISOU  128  CD2BMLE     4     2160    949   1457    481   -520    -50       C
ATOM    129  CN BMLE     4       4.240  30.518  19.168  0.30  5.73           C
ANISOU  129  CN BMLE     4     1123    586    466    -50   -182      6       C
ATOM    130  HA BMLE     4       4.583  30.360  15.841  0.30  5.56           H
ATOM    131  HB2BMLE     4       6.474  31.754  16.189  0.30 11.14           H
ATOM    132  HB3BMLE     4       6.057  31.907  17.690  0.30 11.14           H
ATOM    133  HG BMLE     4       4.149  33.036  17.114  0.30  7.92           H
ATOM    134 HD11BMLE     4       6.065  34.364  17.333  0.30 20.75           H
ATOM    135 HD12BMLE     4       6.271  34.310  15.780  0.30 20.75           H
ATOM    136 HD13BMLE     4       5.011  35.026  16.379  0.30 20.75           H
ATOM    137 HD21BMLE     4       3.651  32.012  15.068  0.30 19.17           H
ATOM    138 HD22BMLE     4       3.519  33.572  14.979  0.30 19.17           H
ATOM    139 HD23BMLE     4       4.778  32.856  14.380  0.30 19.17           H
ATOM    140  HN1BMLE     4       5.191  30.561  19.290  0.30  9.40           H
ATOM    141  HN2BMLE     4       3.839  31.328  19.492  0.30  9.40           H
ATOM    142  HN3BMLE     4       3.888  29.769  19.654  0.30  9.40           H
ATOM    143  N  ALEU     5       1.768  27.435  13.777  0.70  3.94           N
ANISOU  143  N  ALEU     5      622    306    570     24     98     49       N
ATOM    144  CA ALEU     5       1.129  26.427  14.633  0.70  3.34           C
ANISOU  144  CA ALEU     5      484    328    457      4    128     84       C
ATOM    145  C  ALEU     5       1.586  26.541  16.068  0.70  3.60           C
ANISOU  145  C  ALEU     5      561    351    456    -26    100    -14       C
ATOM    146  O  ALEU     5       2.770  26.648  16.381  0.70  4.25           O
ANISOU  146  O  ALEU     5      557    588    471    -32     35    -39       O
ATOM    147  CB ALEU     5       1.512  25.025  14.131  0.70  4.06           C
ANISOU  147  CB ALEU     5      786    301    456    -26     43     51       C
ATOM    148  CG ALEU     5       0.989  24.760  12.726  0.70  5.69           C
ANISOU  148  CG ALEU     5      922    775    464     22     -6    -86       C
ATOM    149  CD1ALEU     5       1.805  23.691  12.073  0.70  6.36           C
ANISOU  149  CD1ALEU     5     1240    516    659   -108    -58   -105       C
ATOM    150  CD2ALEU     5      -0.504  24.410  12.764  0.70  7.97           C
ANISOU  150  CD2ALEU     5     1060    898   1072     88   -388   -213       C
ATOM    151  H  ALEU     5       2.501  27.250  13.367  0.70  5.07           H
ATOM    152  HA ALEU     5       0.156  26.534  14.592  0.70  4.48           H
ATOM    153  HB2ALEU     5       2.478  24.938  14.134  0.70  5.33           H
ATOM    154  HB3ALEU     5       1.150  24.360  14.737  0.70  5.33           H
ATOM    155  HG ALEU     5       1.094  25.582  12.204  0.70  7.74           H
ATOM    156 HD11ALEU     5       1.471  23.529  11.188  0.70 10.38           H
ATOM    157 HD12ALEU     5       2.721  23.974  12.021  0.70 10.38           H
ATOM    158 HD13ALEU     5       1.749  22.884  12.589  0.70 10.38           H
ATOM    159 HD21ALEU     5      -0.988  25.120  13.191  0.70 13.03           H
ATOM    160 HD22ALEU     5      -0.828  24.294  11.868  0.70 13.03           H
ATOM    161 HD23ALEU     5      -0.629  23.596  13.258  0.70 13.03           H
ATOM    162  N  BLEU     5       5.484  28.164  17.510  0.30  3.64           N
ANISOU  162  N  BLEU     5      774    219    392     28    127    -43       N
ATOM    163  CA BLEU     5       6.398  27.059  17.720  0.30  3.24           C
ANISOU  163  CA BLEU     5      573    188    472    -27    129    -74       C
ATOM    164  C  BLEU     5       6.822  26.367  16.433  0.30  2.92           C
ANISOU  164  C  BLEU     5      524    153    431     -9    114     21       C
ATOM    165  O  BLEU     5       7.989  26.011  16.258  0.30  3.35           O
ANISOU  165  O  BLEU     5      636    195    443    -30    150    -52       O
ATOM    166  CB BLEU     5       5.779  26.037  18.684  0.30  3.26           C
ANISOU  166  CB BLEU     5      509    337    391    160     -2    132       C
ATOM    167  CG BLEU     5       5.740  26.484  20.145  0.30  3.56           C
ANISOU  167  CG BLEU     5      687    249    417     99    -20     53       C
ATOM    168  CD1BLEU     5       5.030  25.418  20.979  0.30  3.46           C
ANISOU  168  CD1BLEU     5      277    575    463    102    152     81       C
ATOM    169  CD2BLEU     5       7.134  26.749  20.697  0.30  6.29           C
ANISOU  169  CD2BLEU     5      987    970    433   -527     87    -23       C
ATOM    170  H  BLEU     5       4.663  28.107  17.759  0.30  4.93           H
ATOM    171  HA BLEU     5       7.205  27.418  18.145  0.30  4.38           H
ATOM    172  HB2BLEU     5       4.873  25.848  18.394  0.30  4.37           H
ATOM    173  HB3BLEU     5       6.284  25.211  18.626  0.30  4.37           H
ATOM    174  HG BLEU     5       5.222  27.314  20.201  0.30  4.67           H
ATOM    175 HD11BLEU     5       4.154  25.261  20.620  0.30  6.11           H
ATOM    176 HD12BLEU     5       5.536  24.602  20.954  0.30  6.11           H
ATOM    177 HD13BLEU     5       4.955  25.719  21.887  0.30  6.11           H
ATOM    178 HD21BLEU     5       7.068  27.026  21.613  0.30 10.52           H
ATOM    179 HD22BLEU     5       7.658  25.946  20.642  0.30 10.52           H
ATOM    180 HD23BLEU     5       7.555  27.441  20.182  0.30 10.52           H
ATOM    181  N  AILE     6       0.608  26.426  16.983  0.70  3.44           N
ANISOU  181  N  AILE     6      592    272    444    -32     75     -4       N
ATOM    182  CA AILE     6       0.851  26.429  18.417  0.70  3.51           C
ANISOU  182  CA AILE     6      619    288    428    -99    104     88       C
ATOM    183  C  AILE     6       1.588  27.728  18.782  0.70  3.71           C
ANISOU  183  C  AILE     6      744    245    422    -81     66     87       C
ATOM    184  O  AILE     6       2.720  27.712  19.300  0.70  4.94           O
ANISOU  184  O  AILE     6      630    516    732    -70    -48    -30       O
ATOM    185  CB AILE     6       1.554  25.171  18.952  0.70  3.28           C
ANISOU  185  CB AILE     6      616    201    431    -42    142     55       C
ATOM    186  CG1AILE     6       1.093  23.878  18.289  0.70  4.18           C
ANISOU  186  CG1AILE     6      870    284    433     -4    -22    -12       C
ATOM    187  CG2AILE     6       1.370  25.104  20.476  0.70  3.70           C
ANISOU  187  CG2AILE     6      725    237    443    -93     22     36       C
ATOM    188  CD1AILE     6      -0.373  23.552  18.429  0.70  5.59           C
ANISOU  188  CD1AILE     6      845    476    803   -109     33     63       C
ATOM    189  H  AILE     6      -0.202  26.347  16.707  0.70  4.63           H
ATOM    190  HA AILE     6      -0.026  26.470  18.853  0.70  4.56           H
ATOM    191  HB AILE     6       2.513  25.270  18.773  0.70  4.40           H
ATOM    192 HG12AILE     6       1.305  23.928  17.343  0.70  5.57           H
ATOM    193 HG13AILE     6       1.606  23.145  18.662  0.70  5.57           H
ATOM    194 HG21AILE     6       1.666  25.928  20.870  0.70  6.40           H
ATOM    195 HG22AILE     6       0.442  24.967  20.681  0.70  6.40           H
ATOM    196 HG23AILE     6       1.887  24.376  20.829  0.70  6.40           H
ATOM    197 HD11AILE     6      -0.561  22.725  17.981  0.70  9.18           H
ATOM    198 HD12AILE     6      -0.594  23.469  19.360  0.70  9.18           H
ATOM    199 HD13AILE     6      -0.896  24.255  18.037  0.70  9.18           H
ATOM    200  N  BILE     6       5.867  26.139  15.546  0.30  2.41           N
ANISOU  200  N  BILE     6      412    152    352     -9    227     -8       N
ATOM    201  CA BILE     6       6.134  25.566  14.221  0.30  3.12           C
ANISOU  201  CA BILE     6      620    191    373    -57    192    -33       C
ATOM    202  C  BILE     6       5.398  26.416  13.190  0.30  3.32           C
ANISOU  202  C  BILE     6      563    220    480     60    309     51       C
ATOM    203  O  BILE     6       4.242  26.198  12.846  0.30  2.67           O
ANISOU  203  O  BILE     6      468    161    387     24    184    -10       O
ATOM    204  CB BILE     6       5.719  24.091  14.132  0.30  3.39           C
ANISOU  204  CB BILE     6      557    161    569     49     32    -49       C
ATOM    205  CG1BILE     6       6.249  23.223  15.269  0.30  2.68           C
ANISOU  205  CG1BILE     6      491    161    365     21    114    -54       C
ATOM    206  CG2BILE     6       6.059  23.482  12.775  0.30  4.05           C
ANISOU  206  CG2BILE     6      802    252    485     25   -173     -0       C
ATOM    207  CD1BILE     6       7.716  22.848  15.165  0.30  3.86           C
ANISOU  207  CD1BILE     6      660    239    569     65     21      2       C
ATOM    208  H  BILE     6       5.056  26.335  15.755  0.30  3.50           H
ATOM    209  HA BILE     6       7.096  25.628  14.045  0.30  4.26           H
ATOM    210  HB BILE     6       4.741  24.075  14.204  0.30  4.56           H
ATOM    211 HG12BILE     6       6.110  23.693  16.105  0.30  3.72           H
ATOM    212 HG13BILE     6       5.725  22.407  15.303  0.30  3.72           H
ATOM    213 HG21BILE     6       5.716  24.044  12.076  0.30  6.93           H
ATOM    214 HG22BILE     6       7.012  23.408  12.687  0.30  6.93           H
ATOM    215 HG23BILE     6       5.663  22.610  12.707  0.30  6.93           H
ATOM    216 HD11BILE     6       7.961  22.305  15.918  0.30  6.47           H
ATOM    217 HD12BILE     6       7.864  22.357  14.354  0.30  6.47           H
ATOM    218 HD13BILE     6       8.250  23.646  15.158  0.30  6.47           H
ATOM    219  N  ADPR     7       0.947  28.875  18.529  0.70  4.35           N
ANISOU  219  N  ADPR     7      785    200    669    -37     -7     16       N
ATOM    220  CA ADPR     7       1.670  30.153  18.736  0.70  4.61           C
ANISOU  220  CA ADPR     7      703    240    809    -82    129    -34       C
ATOM    221  C  ADPR     7       2.689  30.242  17.582  0.70  5.57           C
ANISOU  221  C  ADPR     7      946    516    653    -35    -35      4       C
ATOM    222  O  ADPR     7       2.319  30.180  16.404  0.70  6.29           O
ANISOU  222  O  ADPR     7      722    971    698    -84    -34     51       O
ATOM    223  CB ADPR     7       0.549  31.211  18.526  0.70  5.07           C
ANISOU  223  CB ADPR     7      856    293    779    -29    197     42       C
ATOM    224  CG ADPR     7      -0.767  30.433  18.550  0.70  5.70           C
ANISOU  224  CG ADPR     7      789    395    983     31    279    131       C
ATOM    225  CD ADPR     7      -0.378  29.109  17.946  0.70  4.48           C
ANISOU  225  CD ADPR     7      603    308    790    -19    143    152       C
ATOM    226  HA ADPR     7       2.090  30.214  19.619  0.70  6.26           H
ATOM    227  HB2ADPR     7       0.568  31.873  19.235  0.70  6.67           H
ATOM    228  HB3ADPR     7       0.663  31.664  17.675  0.70  6.67           H
ATOM    229  HG2ADPR     7      -1.094  30.323  19.457  0.70  7.53           H
ATOM    230  HG3ADPR     7      -1.447  30.875  18.018  0.70  7.53           H
ATOM    231  HD2ADPR     7      -1.002  28.410  18.198  0.70  5.79           H
ATOM    232  HD3ADPR     7      -0.333  29.162  16.978  0.70  5.79           H
ATOM    233  N  BDPR     7       6.156  27.444  12.825  0.30  3.24           N
ANISOU  233  N  BDPR     7      575    144    513     12     -7     -2       N
ATOM    234  CA BDPR     7       5.482  28.345  11.866  0.30  2.59           C
ANISOU  234  CA BDPR     7      444    115    425     29      0    -12       C
ATOM    235  C  BDPR     7       4.326  29.035  12.578  0.30  3.20           C
ANISOU  235  C  BDPR     7      651    309    255    105    142     86       C
ATOM    236  O  BDPR     7       4.626  29.681  13.598  0.30  3.44           O
ANISOU  236  O  BDPR     7      651    199    457    -21    212    -21       O
ATOM    237  CB BDPR     7       6.630  29.332  11.513  0.30  3.38           C
ANISOU  237  CB BDPR     7      587    203    496     43     57    120       C
ATOM    238  CG BDPR     7       7.507  29.345  12.754  0.30  2.68           C
ANISOU  238  CG BDPR     7      324    240    455    -19    206    -86       C
ATOM    239  CD BDPR     7       7.479  27.910  13.240  0.30  4.87           C
ANISOU  239  CD BDPR     7      846    334    670   -119   -131    179       C
ATOM    240  HA BDPR     7       5.174  27.857  11.074  0.30  3.53           H
ATOM    241  HB2BDPR     7       7.128  29.022  10.740  0.30  4.61           H
ATOM    242  HB3BDPR     7       6.280  30.218  11.327  0.30  4.61           H
ATOM    243  HG2BDPR     7       8.412  29.620  12.537  0.30  3.66           H
ATOM    244  HG3BDPR     7       7.148  29.946  13.426  0.30  3.66           H
ATOM    245  HD2BDPR     7       8.181  27.386  12.824  0.30  6.45           H
ATOM    246  HD3BDPR     7       7.580  27.865  14.204  0.30  6.45           H
ATOM    247  N  AMLE     8       3.956  30.420  17.873  0.70  4.80           N
ANISOU  247  N  AMLE     8      818    241    763    -18     -3    -43       N
ATOM    248  CA AMLE     8       4.953  30.430  16.802  0.70  4.37           C
ANISOU  248  CA AMLE     8      730    338    592    -35    117     27       C
ATOM    249  C  AMLE     8       5.895  29.252  16.911  0.70  4.45           C
ANISOU  249  C  AMLE     8      814    283    592    -28     57     -1       C
ATOM    250  O  AMLE     8       7.044  29.316  16.457  0.70  4.06           O
ANISOU  250  O  AMLE     8      727    229    586    -44    102     97       O
ATOM    251  CB AMLE     8       5.725  31.731  16.730  0.70  7.12           C
ANISOU  251  CB AMLE     8     1047    429   1228    -50    325     70       C
ATOM    252  CG AMLE     8       4.875  32.995  16.835  0.70 10.97           C
ANISOU  252  CG AMLE     8     1174    668   2328    -48    242    290       C
ATOM    253  CD1AMLE     8       5.752  34.205  17.165  0.70 20.78           C
ANISOU  253  CD1AMLE     8     1794   1463   4638    -66   -219    215       C
ATOM    254  CD2AMLE     8       4.186  33.191  15.457  0.70 12.28           C
ANISOU  254  CD2AMLE     8     1317   1218   2133    350    681    766       C
ATOM    255  CN AMLE     8       4.424  30.554  19.279  0.70  4.74           C
ANISOU  255  CN AMLE     8      732    417    653     17   -139   -223       C
ATOM    256  HA AMLE     8       4.469  30.334  15.955  0.70  5.87           H
ATOM    257  HB2AMLE     8       6.210  31.755  15.891  0.70  9.18           H
ATOM    258  HB3AMLE     8       6.380  31.740  17.446  0.70  9.18           H
ATOM    259  HG AMLE     8       4.195  32.880  17.531  0.70 14.28           H
ATOM    260 HD11AMLE     8       5.203  34.990  17.227  0.70 32.59           H
ATOM    261 HD12AMLE     8       6.197  34.058  18.003  0.70 32.59           H
ATOM    262 HD13AMLE     8       6.405  34.325  16.472  0.70 32.59           H
ATOM    263 HD21AMLE     8       3.640  32.426  15.261  0.70 19.80           H
ATOM    264 HD22AMLE     8       3.638  33.978  15.482  0.70 19.80           H
ATOM    265 HD23AMLE     8       4.856  33.288  14.775  0.70 19.80           H
ATOM    266  HN1AMLE     8       5.377  30.677  19.288  0.70  7.87           H
ATOM    267  HN2AMLE     8       4.000  31.313  19.686  0.70  7.87           H
ATOM    268  HN3AMLE     8       4.199  29.760  19.768  0.70  7.87           H
ATOM    269  N  BMLE     8       3.138  29.075  11.960  0.30  5.53           N
ANISOU  269  N  BMLE     8      652    700    749    163    166   -258       N
ATOM    270  CA BMLE     8       2.032  29.696  12.716  0.30  5.57           C
ANISOU  270  CA BMLE     8      561    914    641     -4    336    113       C
ATOM    271  C  BMLE     8       1.154  28.571  13.237  0.30  6.13           C
ANISOU  271  C  BMLE     8      802    771    756    -85     12     86       C
ATOM    272  O  BMLE     8       0.114  28.281  12.662  0.30  9.55           O
ANISOU  272  O  BMLE     8      956   1195   1477   -216   -169    287       O
ATOM    273  CB BMLE     8       1.190  30.603  11.818  0.30  7.29           C
ANISOU  273  CB BMLE     8      889    644   1237    258    246     55       C
ATOM    274  CG BMLE     8       1.886  31.815  11.211  0.30 11.23           C
ANISOU  274  CG BMLE     8     1792    612   1861    -51     49    106       C
ATOM    275  CD1BMLE     8       0.885  32.817  10.618  0.30 25.93           C
ANISOU  275  CD1BMLE     8     3515   1801   4535     41  -1176    428       C
ATOM    276  CD2BMLE     8       2.743  32.499  12.278  0.30 22.29           C
ANISOU  276  CD2BMLE     8     3001   1926   3541   -878   -775   -367       C
ATOM    277  CN BMLE     8       2.766  28.350  10.728  0.30 11.35           C
ANISOU  277  CN BMLE     8      942   1985   1385    125   -167   -944       C
ATOM    278  HA BMLE     8       2.391  30.213  13.468  0.30  7.50           H
ATOM    279  HB2BMLE     8       0.838  30.064  11.093  0.30  9.39           H
ATOM    280  HB3BMLE     8       0.433  30.920  12.336  0.30  9.39           H
ATOM    281  HG BMLE     8       2.476  31.505  10.493  0.30 14.11           H
ATOM    282 HD11BMLE     8       1.361  33.563  10.247  0.30 40.31           H
ATOM    283 HD12BMLE     8       0.374  32.388   9.928  0.30 40.31           H
ATOM    284 HD13BMLE     8       0.294  33.126  11.308  0.30 40.31           H
ATOM    285 HD21BMLE     8       3.182  33.262  11.896  0.30 34.97           H
ATOM    286 HD22BMLE     8       2.184  32.782  13.005  0.30 34.97           H
ATOM    287 HD23BMLE     8       3.402  31.881  12.604  0.30 34.97           H
ATOM    288  HN1BMLE     8       1.857  28.554  10.498  0.30 18.71           H
ATOM    289  HN2BMLE     8       3.345  28.620  10.011  0.30 18.71           H
ATOM    290  HN3BMLE     8       2.856  27.406  10.873  0.30 18.71           H
ATOM    291  O   HOH    11      -1.126  31.322  15.301  1.00 24.46           O
ANISOU  291  O   HOH    11     3679   2633   2982    257    126    194       O
TER
END
