# Supplementary material for: Accurate de novo design of membrane-traversing macrocycles
Source: Cell. 2022 Sep 15;185(19):3520–3532.e26. doi: 10.1016/j.cell.2022.07.019 (PMC9490236; doi:10.1016/j.cell.2022.07.019)
Supplement: Data S6. PDB files for experimental structures, related to STAR Methods [file mmc10.zip › Supplemental_Data_file_6_experimental_structures/x_ray_structures/D9.24_xtal.pdb]

CRYST1   10.190   21.650   29.260 101.42  92.92  90.05 P 1            1
SCALE1      0.098135  0.000086  0.005124       0.000000
SCALE2      0.000000  0.046189  0.009345       0.000000
SCALE3      0.000000  0.000000  0.034914       0.000000
ATOM      1  N  AMET     1      12.363  15.398  13.363 1.000  3.55           N
ANISOU    1  N  AMET     1      370    451    445     13      6     29       N
ATOM      2  CA AMET     1      11.204  14.426  13.300 1.000  3.68           C
ANISOU    2  CA AMET     1      396    527    390     -5    -12     65       C
ATOM      3  C  AMET     1      11.508  13.158  14.134 1.000  3.50           C
ANISOU    3  C  AMET     1      324    440    488     58     37     30       C
ATOM      4  O  AMET     1      11.922  12.161  13.606 1.000  3.68           O
ANISOU    4  O  AMET     1      435    401    479    107     52    -48       O
ATOM      5  CN AMET     1      13.670  14.878  12.940 1.000  4.05           C
ANISOU    5  CN AMET     1      398    550    499      0     54     32       C
ATOM      6  CB AMET     1      10.893  14.054  11.860 1.000  4.26           C
ANISOU    6  CB AMET     1      555    553    415    -60      0     39       C
ATOM      7  CG AMET     1      10.470  15.316  11.071 1.000  5.10           C
ANISOU    7  CG AMET     1      708    546    569     86    -75     58       C
ATOM      8  SD AMET     1       9.802  14.901   9.453 1.000  4.61           S
ANISOU    8  SD AMET     1      470    725    454     13     -6      8       S
ATOM      9  CE AMET     1      10.026  16.493   8.698 1.000  5.37           C
ANISOU    9  CE AMET     1      682    757    479     16    -38    149       C
ATOM     10  N  ADAL     2      11.229  13.241  15.451 1.000  3.26           N
ANISOU   10  N  ADAL     2      311    409    445     29      0     19       N
ATOM     11  CA ADAL     2      11.273  11.982  16.253 1.000  3.40           C
ANISOU   11  CA ADAL     2      372    380    463     78     65     58       C
ATOM     12  C  ADAL     2      12.660  11.801  16.864 1.000  4.14           C
ANISOU   12  C  ADAL     2      444    593    441    -12     52     30       C
ATOM     13  O  ADAL     2      12.827  11.695  18.094 1.000  4.89           O
ANISOU   13  O  ADAL     2      435    887    426      9     47     88       O
ATOM     14  CN ADAL     2      10.915  14.476  16.185 1.000  3.94           C
ANISOU   14  CN ADAL     2      483    472    454     -6     71    -49       C
ATOM     15  CB ADAL     2      10.188  11.929  17.273 1.000  3.53           C
ANISOU   15  CB ADAL     2      329    413    520    -22    -22      3       C
ATOM     16  N  ADLE     3      13.698  11.777  15.993 1.000  3.69           N
ANISOU   16  N  ADLE     3      426    439    452    -46     41     15       N
ATOM     17  CA ADLE     3      15.073  11.667  16.445 1.000  3.41           C
ANISOU   17  CA ADLE     3      352    392    476     39     31    -26       C
ATOM     18  C  ADLE     3      15.805  10.660  15.600 1.000  3.75           C
ANISOU   18  C  ADLE     3      414    515    412    -19     77     42       C
ATOM     19  O  ADLE     3      15.583  10.523  14.360 1.000  4.19           O
ANISOU   19  O  ADLE     3      378    666    451     27      0     28       O
ATOM     20  CB ADLE     3      15.821  13.025  16.260 1.000  3.95           C
ANISOU   20  CB ADLE     3      320    486    607     87    122     21       C
ATOM     21  CG ADLE     3      15.359  14.143  17.163 1.000  4.88           C
ANISOU   21  CG ADLE     3      554    594    596    -34    113      4       C
ATOM     22  CD1ADLE     3      16.200  15.384  16.923 1.000  5.68           C
ANISOU   22  CD1ADLE     3      536    692    801    -21    110     28       C
ATOM     23  CD2ADLE     3      15.436  13.793  18.673 1.000  6.88           C
ANISOU   23  CD2ADLE     3     1379    563    515   -114     92     -1       C
ATOM     24  N  ADPR     4      16.759   9.929  16.188 1.000  3.55           N
ANISOU   24  N  ADPR     4      351    494    422      5    -59    -15       N
ATOM     25  CA ADPR     4      17.667   9.096  15.420 1.000  3.82           C
ANISOU   25  CA ADPR     4      367    417    582    -17     47    -14       C
ATOM     26  C  ADPR     4      18.311   9.950  14.324 1.000  3.92           C
ANISOU   26  C  ADPR     4      473    546    381   -106      8     96       C
ATOM     27  O  ADPR     4      18.774  11.138  14.572 1.000  4.43           O
ANISOU   27  O  ADPR     4      383    530    671    -92    185     89       O
ATOM     28  CB ADPR     4      18.767   8.696  16.473 1.000  3.68           C
ANISOU   28  CB ADPR     4      374    384    557     15     82    -31       C
ATOM     29  CG ADPR     4      17.984   8.701  17.772 1.000  3.79           C
ANISOU   29  CG ADPR     4      356    468    529     35    -16      1       C
ATOM     30  CD ADPR     4      17.061   9.890  17.635 1.000  4.04           C
ANISOU   30  CD ADPR     4      439    612    394    -44    -27     28       C
ATOM     31  N  APRO     5      18.479   9.363  13.106 1.000  3.56           N
ANISOU   31  N  APRO     5      443    362    469     37     -4    -55       N
ATOM     32  CA APRO     5      19.219  10.021  12.041 1.000  3.89           C
ANISOU   32  CA APRO     5      374    508    509     89     15     18       C
ATOM     33  C  APRO     5      18.361  10.971  11.209 1.000  3.88           C
ANISOU   33  C  APRO     5      412    565    411   -104    -51    -28       C
ATOM     34  O  APRO     5      18.841  11.499  10.198 1.000  4.84           O
ANISOU   34  O  APRO     5      526    661    540    -85      2     35       O
ATOM     35  CB APRO     5      19.695   8.841  11.186 1.000  4.71           C
ANISOU   35  CB APRO     5      473    560    651     97    171    -62       C
ATOM     36  CG APRO     5      18.519   7.870  11.277 1.000  4.81           C
ANISOU   36  CG APRO     5      569    638    510     13      9   -188       C
ATOM     37  CD APRO     5      18.087   7.981  12.748 1.000  4.18           C
ANISOU   37  CD APRO     5      490    367    635     -2     40     -4       C
ATOM     38  N  ALEU     6      17.074  11.159  11.536 1.000  3.85           N
ANISOU   38  N  ALEU     6      351    527    498     28     32     48       N
ATOM     39  CA ALEU     6      16.171  11.791  10.618 1.000  3.76           C
ANISOU   39  CA ALEU     6      449    443    452    -21      6    -46       C
ATOM     40  C  ALEU     6      16.342  13.339  10.551 1.000  3.18           C
ANISOU   40  C  ALEU     6      412    368    355    -12     17    -51       C
ATOM     41  O  ALEU     6      16.608  13.970  11.597 1.000  4.32           O
ANISOU   41  O  ALEU     6      598    494    451    -33    -30    -59       O
ATOM     42  CB ALEU     6      14.702  11.473  10.965 1.000  3.79           C
ANISOU   42  CB ALEU     6      398    456    500    -20     30    -70       C
ATOM     43  CG ALEU     6      14.321  10.011  10.771 1.000  4.61           C
ANISOU   43  CG ALEU     6      450    663    535   -113     26    -80       C
ATOM     44  CD1ALEU     6      14.412   9.604   9.330 1.000  5.52           C
ANISOU   44  CD1ALEU     6      672    637    663   -175     82   -232       C
ATOM     45  CD2ALEU     6      12.917   9.765  11.233 1.000  5.16           C
ANISOU   45  CD2ALEU     6      491    643    710    -71     31    -35       C
ATOM     46  N  APRO     7      16.216  13.888   9.365 1.000  3.93           N
ANISOU   46  N  APRO     7      373    516    515    -84     38    -51       N
ATOM     47  CA APRO     7      16.423  15.329   9.188 1.000  3.69           C
ANISOU   47  CA APRO     7      411    468    440    -51     33     34       C
ATOM     48  C  APRO     7      15.180  16.130   9.545 1.000  3.60           C
ANISOU   48  C  APRO     7      429    510    347     20     -6    -68       C
ATOM     49  O  APRO     7      14.067  15.600   9.603 1.000  3.77           O
ANISOU   49  O  APRO     7      376    498    473    -27      1    -35       O
ATOM     50  CB APRO     7      16.721  15.434   7.684 1.000  3.99           C
ANISOU   50  CB APRO     7      473    551    400      6     61      1       C
ATOM     51  CG APRO     7      15.868  14.324   7.064 1.000  4.17           C
ANISOU   51  CG APRO     7      503    587    402     23     52     -1       C
ATOM     52  CD APRO     7      15.972  13.206   8.061 1.000  4.04           C
ANISOU   52  CD APRO     7      499    562    382     37    -12    -47       C
ATOM     53  N  ADPR     8      15.324  17.452   9.744 1.000  3.63           N
ANISOU   53  N  ADPR     8      331    472    495     17    -27    -72       N
ATOM     54  CA ADPR     8      14.138  18.308   9.802 1.000  4.30           C
ANISOU   54  CA ADPR     8      520    556    459    -82     -6    -16       C
ATOM     55  C  ADPR     8      13.332  18.209  11.106 1.000  4.16           C
ANISOU   55  C  ADPR     8      397    478    612     82     15    -58       C
ATOM     56  O  ADPR     8      12.144  18.578  11.044 1.000  4.75           O
ANISOU   56  O  ADPR     8      466    629    602     64     41     46       O
ATOM     57  CB ADPR     8      14.724  19.748   9.666 1.000  4.66           C
ANISOU   57  CB ADPR     8      625    442    598     48    112     51       C
ATOM     58  CG ADPR     8      16.151  19.585  10.208 1.000  5.10           C
ANISOU   58  CG ADPR     8      605    434    785    -48     -9    -58       C
ATOM     59  CD ADPR     8      16.609  18.203   9.717 1.000  4.16           C
ANISOU   59  CD ADPR     8      425    468    593    -92     27     25       C
ATOM     60  N  ADVA     9      13.897  17.750  12.177 1.000  4.00           N
ANISOU   60  N  ADVA     9      337    509    584     17     41    -45       N
ATOM     61  CA ADVA     9      13.184  17.758  13.451 1.000  4.30           C
ANISOU   61  CA ADVA     9      546    462    529    -63     13      4       C
ATOM     62  C  ADVA     9      12.094  16.678  13.606 1.000  3.76           C
ANISOU   62  C  ADVA     9      389    503    451    -32      4    -36       C
ATOM     63  O  ADVA     9      10.976  17.084  13.986 1.000  4.02           O
ANISOU   63  O  ADVA     9      433    482    521      3     88    -27       O
ATOM     64  CB ADVA     9      14.144  17.879  14.649 1.000  4.66           C
ANISOU   64  CB ADVA     9      512    534    619    -94    -28    -48       C
ATOM     65  CG1ADVA     9      13.397  17.827  15.963 1.000  5.74           C
ANISOU   65  CG1ADVA     9      792    711    548   -281    -38     31       C
ATOM     66  CG2ADVA     9      14.947  19.202  14.603 1.000  5.30           C
ANISOU   66  CG2ADVA     9      526    726    642   -152      8   -117       C
ATOM     67  N  BMET    10       4.688   4.535  16.412 1.000  4.34           N
ANISOU   67  N  BMET    10      548    430    571    -66     82    -77       N
ATOM     68  CA BMET    10       5.799   3.602  16.487 1.000  4.63           C
ANISOU   68  CA BMET    10      362    508    782    -76     62   -112       C
ATOM     69  C  BMET    10       5.551   2.337  15.594 1.000  4.44           C
ANISOU   69  C  BMET    10      382    473    730    -27     36   -163       C
ATOM     70  O  BMET    10       5.123   1.300  16.125 1.000  5.09           O
ANISOU   70  O  BMET    10      560    616    644    -67     90    -60       O
ATOM     71  CN BMET    10       3.348   4.037  16.795 1.000  4.55           C
ANISOU   71  CN BMET    10      409    517    700    -34     46    -50       C
ATOM     72  CB BMET    10       6.078   3.181  17.917 1.000  5.20           C
ANISOU   72  CB BMET    10      628    423    807     79    -50    -74       C
ATOM     73  CG BMET    10       6.497   4.420  18.709 1.000  7.19           C
ANISOU   73  CG BMET    10     1218    601    749     36    -88   -113       C
ATOM     74  SD BMET    10       7.111   4.028  20.403 1.000  7.06           S
ANISOU   74  SD BMET    10      774    974    773    134   -166   -147       S
ATOM     75  CE BMET    10       5.583   3.497  21.162 1.000 18.13           C
ANISOU   75  CE BMET    10      719   4583   1175   -161   -303    644       C
ATOM     76  N  BDAL    11       5.817   2.446  14.283 1.000  4.36           N
ANISOU   76  N  BDAL    11      498    422    636     18     30   -102       N
ATOM     77  CA BDAL    11       5.739   1.234  13.451 1.000  4.47           C
ANISOU   77  CA BDAL    11      444    460    694    -43    -62    -56       C
ATOM     78  C  BDAL    11       4.317   1.100  12.840 1.000  4.74           C
ANISOU   78  C  BDAL    11      606    546    540    -17    -61    -32       C
ATOM     79  O  BDAL    11       4.194   0.973  11.609 1.000  6.65           O
ANISOU   79  O  BDAL    11      645   1016    717     27    -72   -208       O
ATOM     80  CN BDAL    11       6.138   3.695  13.585 1.000  4.60           C
ANISOU   80  CN BDAL    11      507    457    678     54     16   -146       C
ATOM     81  CB BDAL    11       6.791   1.173  12.407 1.000  4.64           C
ANISOU   81  CB BDAL    11      573    457    626    145    -18    -88       C
ATOM     82  N  BDLE    12       3.295   1.116  13.669 1.000  4.95           N
ANISOU   82  N  BDLE    12      431    667    671    -12    -61   -118       N
ATOM     83  CA BDLE    12       1.917   0.994  13.234 1.000  4.76           C
ANISOU   83  CA BDLE    12      362    593    747    -38    -41    -52       C
ATOM     84  C  BDLE    12       1.187  -0.049  14.062 1.000  4.57           C
ANISOU   84  C  BDLE    12      358    466    808    139    -91     33       C
ATOM     85  O  BDLE    12       1.401  -0.116  15.297 1.000  5.28           O
ANISOU   85  O  BDLE    12      568    659    660    -38   -212    -33       O
ATOM     86  CB BDLE    12       1.133   2.339  13.289 1.000  5.18           C
ANISOU   86  CB BDLE    12      516    607    728   -137     17    -62       C
ATOM     87  CG BDLE    12       1.624   3.408  12.328 1.000  6.84           C
ANISOU   87  CG BDLE    12      722    867    855    -47     25    109       C
ATOM     88  CD1BDLE    12       0.838   4.656  12.616 1.000  7.63           C
ANISOU   88  CD1BDLE    12      653    687   1388    100    -95    174       C
ATOM     89  CD2BDLE    12       1.493   2.974  10.874 1.000 10.19           C
ANISOU   89  CD2BDLE    12     1389   1222   1032     23    -78    345       C
ATOM     90  N  BDPR    13       0.235  -0.767  13.457 1.000  4.68           N
ANISOU   90  N  BDPR    13      484    546    643    -52    -47   -116       N
ATOM     91  CA BDPR    13      -0.633  -1.618  14.244 1.000  4.48           C
ANISOU   91  CA BDPR    13      424    455    720     50    -13   -157       C
ATOM     92  C  BDPR    13      -1.322  -0.716  15.245 1.000  6.64           C
ANISOU   92  C  BDPR    13       95    985   1291   -263    -73   -374       C
ATOM     93  O  BDPR    13      -1.712   0.319  15.111 1.000  5.19           O
ANISOU   93  O  BDPR    13      591    319    944    264   -132      2       O
ATOM     94  CB BDPR    13      -1.686  -2.083  13.198 1.000  4.84           C
ANISOU   94  CB BDPR    13      469    488    773     56    -65    -39       C
ATOM     95  CG BDPR    13      -0.922  -2.057  11.901 1.000  5.18           C
ANISOU   95  CG BDPR    13      435    592    823     39    -31   -113       C
ATOM     96  CD BDPR    13      -0.075  -0.834  12.032 1.000  5.01           C
ANISOU   96  CD BDPR    13      453    821    515    -38      0   -174       C
ATOM     97  N  BPRO    14      -1.475  -1.443  16.544 1.000  4.45           N
ANISOU   97  N  BPRO    14      570    413    608     -5     22    -55       N
ATOM     98  CA BPRO    14      -2.267  -0.794  17.621 1.000  5.73           C
ANISOU   98  CA BPRO    14      629    753    664    -18     30   -167       C
ATOM     99  C  BPRO    14      -1.407   0.061  18.536 1.000  5.61           C
ANISOU   99  C  BPRO    14      662    584    759     16    107    -90       C
ATOM    100  O  BPRO    14      -1.842   0.467  19.602 1.000  7.55           O
ANISOU  100  O  BPRO    14      914   1060    725    -89     55   -280       O
ATOM    101  CB BPRO    14      -2.789  -2.065  18.339 1.000  7.00           C
ANISOU  101  CB BPRO    14      935    842    725   -174     77    -17       C
ATOM    102  CG BPRO    14      -1.627  -3.040  18.227 1.000  7.39           C
ANISOU  102  CG BPRO    14     1259    674    707   -165    -56     80       C
ATOM    103  CD BPRO    14      -1.137  -2.836  16.852 1.000  6.57           C
ANISOU  103  CD BPRO    14      800    704    843    -98    -90     27       C
ATOM    104  N  BLEU    15      -0.143   0.344  18.153 1.000  5.33           N
ANISOU  104  N  BLEU    15      629    512    764    -10   -150     11       N
ATOM    105  CA BLEU    15       0.755   0.989  19.132 1.000  5.20           C
ANISOU  105  CA BLEU    15      667    511    680    203   -196    -85       C
ATOM    106  C  BLEU    15       0.508   2.488  19.200 1.000  4.74           C
ANISOU  106  C  BLEU    15      595    591    510    -81    -21    -77       C
ATOM    107  O  BLEU    15       0.295   3.176  18.170 1.000  5.23           O
ANISOU  107  O  BLEU    15      784    445    639    -12   -121    -33       O
ATOM    108  CB BLEU    15       2.209   0.708  18.676 1.000  6.60           C
ANISOU  108  CB BLEU    15      819    726    815     92   -292   -173       C
ATOM    109  CG BLEU    15       2.617  -0.780  18.836 1.000 10.04           C
ANISOU  109  CG BLEU    15     1026    812   1749    532   -114     -2       C
ATOM    110  CD1BLEU    15       4.047  -0.948  18.349 1.000 10.01           C
ANISOU  110  CD1BLEU    15      975    886   1718   -138    -83   -104       C
ATOM    111  CD2BLEU    15       2.370  -1.159  20.433 1.000 17.03           C
ANISOU  111  CD2BLEU    15     2597    949   2539    580    383    340       C
ATOM    112  N  BPRO    16       0.596   3.073  20.396 1.000  5.13           N
ANISOU  112  N  BPRO    16      772    457    605    -74   -105     44       N
ATOM    113  CA BPRO    16       0.468   4.497  20.556 1.000  4.56           C
ANISOU  113  CA BPRO    16      562    525    543   -111     24     48       C
ATOM    114  C  BPRO    16       1.760   5.212  20.216 1.000  4.23           C
ANISOU  114  C  BPRO    16      471    522    519     67    -19      7       C
ATOM    115  O  BPRO    16       2.829   4.613  20.168 1.000  5.05           O
ANISOU  115  O  BPRO    16      526    520    760     67    -16     -9       O
ATOM    116  CB BPRO    16       0.212   4.668  22.117 1.000  5.43           C
ANISOU  116  CB BPRO    16      708    669    561   -256    -10     15       C
ATOM    117  CG BPRO    16       0.984   3.534  22.714 1.000  7.23           C
ANISOU  117  CG BPRO    16     1381    720    482   -230    -79     23       C
ATOM    118  CD BPRO    16       0.800   2.360  21.689 1.000  6.33           C
ANISOU  118  CD BPRO    16     1040    596    627    -41   -112     89       C
ATOM    119  N  BDPR    17       1.674   6.532  19.996 1.000  3.59           N
ANISOU  119  N  BDPR    17      315    420    549      2    -15    -83       N
ATOM    120  CA BDPR    17       2.911   7.338  19.934 1.000  3.68           C
ANISOU  120  CA BDPR    17      386    451    477    -28    -16     37       C
ATOM    121  C  BDPR    17       3.691   7.240  18.648 1.000  3.73           C
ANISOU  121  C  BDPR    17      396    473    462     39     -7    -16       C
ATOM    122  O  BDPR    17       4.904   7.550  18.687 1.000  4.90           O
ANISOU  122  O  BDPR    17      406    748    597    -93     81    -75       O
ATOM    123  CB BDPR    17       2.382   8.775  20.117 1.000  3.83           C
ANISOU  123  CB BDPR    17      392    441    534    -48     40   -148       C
ATOM    124  CG BDPR    17       0.957   8.735  19.532 1.000  4.44           C
ANISOU  124  CG BDPR    17      447    490    650     88     14    -64       C
ATOM    125  CD BDPR    17       0.443   7.349  20.023 1.000  4.40           C
ANISOU  125  CD BDPR    17      359    498    716     53     -5     -3       C
ATOM    126  N  BDVA    18       3.104   6.876  17.500 1.000  3.75           N
ANISOU  126  N  BDVA    18      448    412    481      3    -11    -59       N
ATOM    127  CA BDVA    18       3.838   6.910  16.273 1.000  4.40           C
ANISOU  127  CA BDVA    18      440    522    609    -83     40    -79       C
ATOM    128  C  BDVA    18       4.933   5.848  16.142 1.000  4.10           C
ANISOU  128  C  BDVA    18      361    507    598    -19    101    -80       C
ATOM    129  O  BDVA    18       6.062   6.243  15.773 1.000  4.78           O
ANISOU  129  O  BDVA    18      520    492    697   -108    105    -72       O
ATOM    130  CB BDVA    18       2.900   6.976  15.060 1.000  4.34           C
ANISOU  130  CB BDVA    18      465    536    550     -1     46     22       C
ATOM    131  CG1BDVA    18       3.692   6.981  13.753 1.000  5.59           C
ANISOU  131  CG1BDVA    18      658    866    473    100    116     41       C
ATOM    132  CG2BDVA    18       2.003   8.273  15.108 1.000  5.24           C
ANISOU  132  CG2BDVA    18      527    760    584     11     63      0       C
ATOM    133  N  CMET    19       5.430   7.443   2.086 1.000  4.22           N
ANISOU  133  N  CMET    19      492    410    605    -17     67    -48       N
ATOM    134  CA CMET    19       6.551   6.513   2.158 1.000  4.68           C
ANISOU  134  CA CMET    19      441    482    751   -107     47    -99       C
ATOM    135  C  CMET    19       6.301   5.245   1.266 1.000  4.27           C
ANISOU  135  C  CMET    19      377    368    781     89     22   -195       C
ATOM    136  O  CMET    19       5.866   4.193   1.811 1.000  4.94           O
ANISOU  136  O  CMET    19      581    514    672    -88     86    -44       O
ATOM    137  CN CMET    19       4.076   6.963   2.478 1.000  4.67           C
ANISOU  137  CN CMET    19      433    427    807     17     86    -90       C
ATOM    138  CB CMET    19       6.851   6.071   3.600 1.000  5.28           C
ANISOU  138  CB CMET    19      555    521    811     41      3     -7       C
ATOM    139  CG CMET    19       7.254   7.298   4.403 1.000  7.04           C
ANISOU  139  CG CMET    19     1094    696    725      2   -176   -168       C
ATOM    140  SD CMET    19       7.855   6.920   6.084 1.000  7.08           S
ANISOU  140  SD CMET    19      772    970    789    159   -162   -154       S
ATOM    141  CE CMET    19       6.339   6.508   6.839 1.000 16.98           C
ANISOU  141  CE CMET    19      696   4152   1221     37   -238    389       C
ATOM    142  N  CDAL    20       6.563   5.341  -0.039 1.000  4.01           N
ANISOU  142  N  CDAL    20      436    375    623     42     34    -64       N
ATOM    143  CA CDAL    20       6.466   4.145  -0.870 1.000  4.29           C
ANISOU  143  CA CDAL    20      458    410    666     -5    -52    -49       C
ATOM    144  C  CDAL    20       5.058   4.009  -1.484 1.000  4.61           C
ANISOU  144  C  CDAL    20      492    584    572     18    -15    -14       C
ATOM    145  O  CDAL    20       4.936   3.873  -2.712 1.000  6.70           O
ANISOU  145  O  CDAL    20      602   1043    750     41    -55   -239       O
ATOM    146  CN CDAL    20       6.890   6.583  -0.731 1.000  4.66           C
ANISOU  146  CN CDAL    20      582    422    661     60      9   -144       C
ATOM    147  CB CDAL    20       7.543   4.082  -1.919 1.000  4.52           C
ANISOU  147  CB CDAL    20      513    439    664     56    -51    -86       C
ATOM    148  N  CDLE    21       4.064   4.007  -0.646 1.000  5.17           N
ANISOU  148  N  CDLE    21      452    752    643     -7    -66   -117       N
ATOM    149  CA CDLE    21       2.656   3.870  -1.094 1.000  4.87           C
ANISOU  149  CA CDLE    21      370    637    734    -44    -17    -48       C
ATOM    150  C  CDLE    21       1.915   2.856  -0.250 1.000  4.76           C
ANISOU  150  C  CDLE    21      400    489    810    135   -100     38       C
ATOM    151  O  CDLE    21       2.127   2.791   0.986 1.000  5.31           O
ANISOU  151  O  CDLE    21      597    641    660    -91   -199    -31       O
ATOM    152  CB CDLE    21       1.876   5.250  -1.040 1.000  5.32           C
ANISOU  152  CB CDLE    21      494    640    767   -114     -1    -53       C
ATOM    153  CG CDLE    21       2.345   6.295  -2.009 1.000  6.60           C
ANISOU  153  CG CDLE    21      787    754    817     10     63    135       C
ATOM    154  CD1CDLE    21       1.558   7.546  -1.701 1.000  7.45           C
ANISOU  154  CD1CDLE    21      654    627   1381    159    -99    132       C
ATOM    155  CD2CDLE    21       2.213   5.872  -3.451 1.000  9.71           C
ANISOU  155  CD2CDLE    21     1451   1052    968    130   -212    294       C
ATOM    156  N  CDPR    22       0.982   2.143  -0.862 1.000  4.50           N
ANISOU  156  N  CDPR    22      438    574    596    -48     -8   -136       N
ATOM    157  CA CDPR    22       0.105   1.282  -0.071 1.000  4.56           C
ANISOU  157  CA CDPR    22      443    478    708     87    -92    -93       C
ATOM    158  C  CDPR    22      -0.755   2.098   0.883 1.000  6.67           C
ANISOU  158  C  CDPR    22      907    227   1251   -327    756   -301       C
ATOM    159  O  CDPR    22      -1.031   3.274   0.783 1.000  5.07           O
ANISOU  159  O  CDPR    22      227    770    816    -73     19   -243       O
ATOM    160  CB CDPR    22      -0.933   0.803  -1.107 1.000  4.73           C
ANISOU  160  CB CDPR    22      356    536    798     18    -90    -88       C
ATOM    161  CG CDPR    22      -0.186   0.844  -2.434 1.000  5.17           C
ANISOU  161  CG CDPR    22      450    520    878     19    -60   -109       C
ATOM    162  CD CDPR    22       0.677   2.070  -2.304 1.000  5.02           C
ANISOU  162  CD CDPR    22      431    766    596      0    -37   -125       C
ATOM    163  N  CPRO    23      -0.747   1.447   2.201 1.000  4.72           N
ANISOU  163  N  CPRO    23      552    462    672     10    -23    -77       N
ATOM    164  CA CPRO    23      -1.523   2.093   3.301 1.000  5.36           C
ANISOU  164  CA CPRO    23      556    688    671    -56    -16   -140       C
ATOM    165  C  CPRO    23      -0.661   2.956   4.216 1.000  5.56           C
ANISOU  165  C  CPRO    23      696    602    690     94     67    -23       C
ATOM    166  O  CPRO    23      -1.096   3.377   5.277 1.000  7.62           O
ANISOU  166  O  CPRO    23      938   1038    745    -86     64   -209       O
ATOM    167  CB CPRO    23      -2.038   0.834   4.019 1.000  7.29           C
ANISOU  167  CB CPRO    23      968    901    736   -265    136    -92       C
ATOM    168  CG CPRO    23      -0.878  -0.130   3.913 1.000  7.13           C
ANISOU  168  CG CPRO    23     1097    748    703    -48    -17     62       C
ATOM    169  CD CPRO    23      -0.397   0.078   2.547 1.000  6.81           C
ANISOU  169  CD CPRO    23      971    539    923    -94    -28    -22       C
ATOM    170  N  CLEU    24       0.604   3.246   3.832 1.000  5.35           N
ANISOU  170  N  CLEU    24      582    551    778    -30   -134     32       N
ATOM    171  CA CLEU    24       1.496   3.872   4.821 1.000  5.34           C
ANISOU  171  CA CLEU    24      742    489    677     72   -226   -118       C
ATOM    172  C  CLEU    24       1.218   5.408   4.869 1.000  4.84           C
ANISOU  172  C  CLEU    24      700    497    531    -81    -32    -86       C
ATOM    173  O  CLEU    24       1.039   6.071   3.845 1.000  5.21           O
ANISOU  173  O  CLEU    24      725    499    637    -14   -119    -25       O
ATOM    174  CB CLEU    24       2.962   3.621   4.365 1.000  6.46           C
ANISOU  174  CB CLEU    24      782    650    876     90   -282   -213       C
ATOM    175  CG CLEU    24       3.372   2.094   4.491 1.000  9.85           C
ANISOU  175  CG CLEU    24     1159    841   1520    440    -35    253       C
ATOM    176  CD1CLEU    24       3.207   1.759   6.054 1.000 18.68           C
ANISOU  176  CD1CLEU    24     2910    939   2827    839    401     94       C
ATOM    177  CD2CLEU    24       4.800   1.897   4.036 1.000 10.13           C
ANISOU  177  CD2CLEU    24      901    930   1790    -39    -21   -246       C
ATOM    178  N  CPRO    25       1.320   5.971   6.082 1.000  5.39           N
ANISOU  178  N  CPRO    25      859    443    624     -8   -163     30       N
ATOM    179  CA CPRO    25       1.196   7.410   6.239 1.000  4.56           C
ANISOU  179  CA CPRO    25      561    559    510    -84     70     48       C
ATOM    180  C  CPRO    25       2.499   8.108   5.897 1.000  4.17           C
ANISOU  180  C  CPRO    25      456    472    563     65     34    -82       C
ATOM    181  O  CPRO    25       3.559   7.503   5.851 1.000  5.09           O
ANISOU  181  O  CPRO    25      570    491    756     91    -37    -18       O
ATOM    182  CB CPRO    25       0.939   7.560   7.802 1.000  5.51           C
ANISOU  182  CB CPRO    25      719    689    562   -214     14    -45       C
ATOM    183  CG CPRO    25       1.730   6.437   8.396 1.000  7.24           C
ANISOU  183  CG CPRO    25     1386    745    456   -136    -87     13       C
ATOM    184  CD CPRO    25       1.542   5.272   7.381 1.000  6.23           C
ANISOU  184  CD CPRO    25      995    647    583    -80   -114     94       C
ATOM    185  N  CDPR    26       2.419   9.443   5.671 1.000  3.53           N
ANISOU  185  N  CDPR    26      352    368    540    -12      0    -80       N
ATOM    186  CA CDPR    26       3.666  10.241   5.614 1.000  3.75           C
ANISOU  186  CA CDPR    26      370    510    460    -35     -4     58       C
ATOM    187  C  CDPR    26       4.434  10.136   4.333 1.000  3.86           C
ANISOU  187  C  CDPR    26      403    500    475     62     -8      9       C
ATOM    188  O  CDPR    26       5.651  10.458   4.368 1.000  4.85           O
ANISOU  188  O  CDPR    26      422    688    622   -103     93   -100       O
ATOM    189  CB CDPR    26       3.126  11.687   5.792 1.000  3.87           C
ANISOU  189  CB CDPR    26      410    428    545    -44     62   -123       C
ATOM    190  CG CDPR    26       1.696  11.629   5.209 1.000  4.56           C
ANISOU  190  CG CDPR    26      421    506    703     89     -7    -82       C
ATOM    191  CD CDPR    26       1.194  10.244   5.693 1.000  4.29           C
ANISOU  191  CD CDPR    26      401    465    666    112    -47    -36       C
ATOM    192  N  CDVA    27       3.833   9.770   3.178 1.000  3.70           N
ANISOU  192  N  CDVA    27      401    429    493    -10      1    -91       N
ATOM    193  CA CDVA    27       4.585   9.837   1.955 1.000  4.28           C
ANISOU  193  CA CDVA    27      429    437    663    -45     27    -92       C
ATOM    194  C  CDVA    27       5.686   8.755   1.822 1.000  4.09           C
ANISOU  194  C  CDVA    27      352    495    612    -33    104    -26       C
ATOM    195  O  CDVA    27       6.798   9.136   1.445 1.000  4.85           O
ANISOU  195  O  CDVA    27      542    470    722    -69     72    -77       O
ATOM    196  CB CDVA    27       3.627   9.864   0.726 1.000  4.56           C
ANISOU  196  CB CDVA    27      484    587    558    -36     79    -12       C
ATOM    197  CG1CDVA    27       4.431   9.888  -0.587 1.000  5.81           C
ANISOU  197  CG1CDVA    27      749    830    498    127     93     31       C
ATOM    198  CG2CDVA    27       2.770  11.159   0.788 1.000  5.08           C
ANISOU  198  CG2CDVA    27      470    744    603     16     60    -21       C
ATOM    199  N  DMET    28      -8.760  12.491  27.688 1.000  3.37           N
ANISOU  199  N  DMET    28      399    384    421     28     -8      8       N
ATOM    200  CA DMET    28      -9.912  11.541  27.620 1.000  3.50           C
ANISOU  200  CA DMET    28      348    459    442     -5     14     53       C
ATOM    201  C  DMET    28      -9.608  10.257  28.458 1.000  3.55           C
ANISOU  201  C  DMET    28      355    438    475     52     44     39       C
ATOM    202  O  DMET    28      -9.189   9.263  27.920 1.000  3.62           O
ANISOU  202  O  DMET    28      404    414    474     63     42    -31       O
ATOM    203  CN DMET    28      -7.461  11.964  27.278 1.000  3.92           C
ANISOU  203  CN DMET    28      392    472    538     59    100     23       C
ATOM    204  CB DMET    28     -10.250  11.159  26.184 1.000  4.44           C
ANISOU  204  CB DMET    28      565    602    421    -37    -23     78       C
ATOM    205  CG DMET    28     -10.636  12.417  25.394 1.000  4.92           C
ANISOU  205  CG DMET    28      657    498    605     98    -74     63       C
ATOM    206  SD DMET    28     -11.322  12.001  23.774 1.000  4.60           S
ANISOU  206  SD DMET    28      456    727    460     20    -17      3       S
ATOM    207  CE DMET    28     -11.106  13.619  23.021 1.000  5.47           C
ANISOU  207  CE DMET    28      698    753    502     99    -81    105       C
ATOM    208  N  DDAL    29      -9.899  10.342  29.781 1.000  3.42           N
ANISOU  208  N  DDAL    29      360    442    420     38      7    -18       N
ATOM    209  CA DDAL    29      -9.835   9.079  30.569 1.000  3.57           C
ANISOU  209  CA DDAL    29      399    408    470     28     82     69       C
ATOM    210  C  DDAL    29      -8.466   8.920  31.181 1.000  3.83           C
ANISOU  210  C  DDAL    29      396    511    462      1      3     17       C
ATOM    211  O  DDAL    29      -8.299   8.804  32.414 1.000  4.98           O
ANISOU  211  O  DDAL    29      439    911    428      5     50    110       O
ATOM    212  CN DDAL    29     -10.208  11.566  30.511 1.000  4.11           C
ANISOU  212  CN DDAL    29      510    534    423     33    -26    -62       C
ATOM    213  CB DDAL    29     -10.927   9.043  31.598 1.000  3.81           C
ANISOU  213  CB DDAL    29      345    501    514    -42    -51     -5       C
ATOM    214  N  DDLE    30      -7.431   8.897  30.317 1.000  3.79           N
ANISOU  214  N  DDLE    30      443    498    414     12     42     18       N
ATOM    215  CA DDLE    30      -6.069   8.768  30.770 1.000  3.40           C
ANISOU  215  CA DDLE    30      371    412    434      1     32      2       C
ATOM    216  C  DDLE    30      -5.310   7.776  29.924 1.000  3.74           C
ANISOU  216  C  DDLE    30      389    519    427     -6     72     91       C
ATOM    217  O  DDLE    30      -5.540   7.623  28.686 1.000  4.27           O
ANISOU  217  O  DDLE    30      427    669    430     31     20     41       O
ATOM    218  CB DDLE    30      -5.301  10.129  30.586 1.000  4.08           C
ANISOU  218  CB DDLE    30      387    497    574     85     82     58       C
ATOM    219  CG DDLE    30      -5.773  11.255  31.486 1.000  4.64           C
ANISOU  219  CG DDLE    30      587    546    523     30     73    -24       C
ATOM    220  CD1DDLE    30      -5.731  10.908  32.992 1.000  6.65           C
ANISOU  220  CD1DDLE    30     1214    590    572    -85     50     15       C
ATOM    221  CD2DDLE    30      -4.942  12.495  31.224 1.000  5.41           C
ANISOU  221  CD2DDLE    30      557    550    825     -9     74    -15       C
ATOM    222  N  DDPR    31      -4.370   7.047  30.497 1.000  3.71           N
ANISOU  222  N  DDPR    31      331    533    460    -35    -24    -24       N
ATOM    223  CA DDPR    31      -3.449   6.209  29.755 1.000  3.83           C
ANISOU  223  CA DDPR    31      380    393    596     14     54      7       C
ATOM    224  C  DDPR    31      -2.795   7.054  28.635 1.000  3.53           C
ANISOU  224  C  DDPR    31      350    428    485     83    -28   -100       C
ATOM    225  O  DDPR    31      -2.465   8.154  28.939 1.000  3.43           O
ANISOU  225  O  DDPR    31      204    224    799    116   -116   -171       O
ATOM    226  CB DDPR    31      -2.386   5.787  30.784 1.000  3.78           C
ANISOU  226  CB DDPR    31      353    397    600     69    -12     13       C
ATOM    227  CG DDPR    31      -3.129   5.826  32.094 1.000  3.95           C
ANISOU  227  CG DDPR    31      355    501    554     63    -43     32       C
ATOM    228  CD DDPR    31      -4.070   7.005  31.957 1.000  3.99           C
ANISOU  228  CD DDPR    31      464    573    388    -47    -28     35       C
ATOM    229  N  DPRO    32      -2.645   6.462  27.437 1.000  3.69           N
ANISOU  229  N  DPRO    32      403    402    515     21    -18    -40       N
ATOM    230  CA DPRO    32      -1.910   7.138  26.363 1.000  3.66           C
ANISOU  230  CA DPRO    32      294    454    560     59     42     15       C
ATOM    231  C  DPRO    32      -2.751   8.063  25.532 1.000  3.84           C
ANISOU  231  C  DPRO    32      378    562    434   -118    -45    -28       C
ATOM    232  O  DPRO    32      -2.280   8.609  24.519 1.000  4.97           O
ANISOU  232  O  DPRO    32      551    716    509    -71     18     34       O
ATOM    233  CB DPRO    32      -1.429   5.938  25.505 1.000  4.81           C
ANISOU  233  CB DPRO    32      549    583    589    114    190    -23       C
ATOM    234  CG DPRO    32      -2.611   4.975  25.592 1.000  4.71           C
ANISOU  234  CG DPRO    32      566    574    541     15     47   -152       C
ATOM    235  CD DPRO    32      -3.043   5.096  27.063 1.000  4.16           C
ANISOU  235  CD DPRO    32      559    355    572     44     32     14       C
ATOM    236  N  DLEU    33      -4.050   8.270  25.866 1.000  3.86           N
ANISOU  236  N  DLEU    33      388    542    450    -46     26     43       N
ATOM    237  CA DLEU    33      -4.956   8.902  24.941 1.000  3.82           C
ANISOU  237  CA DLEU    33      476    424    467     21     23    -32       C
ATOM    238  C  DLEU    33      -4.778  10.445  24.883 1.000  3.38           C
ANISOU  238  C  DLEU    33      396    411    400     68     -9    -27       C
ATOM    239  O  DLEU    33      -4.517  11.068  25.919 1.000  4.21           O
ANISOU  239  O  DLEU    33      576    497    431    -44    -57    -67       O
ATOM    240  CB DLEU    33      -6.420   8.590  25.282 1.000  3.82           C
ANISOU  240  CB DLEU    33      401    449    514    -58     13    -84       C
ATOM    241  CG DLEU    33      -6.800   7.106  25.085 1.000  4.82           C
ANISOU  241  CG DLEU    33      497    697    530    -77     44    -64       C
ATOM    242  CD1DLEU    33      -6.715   6.699  23.653 1.000  5.36           C
ANISOU  242  CD1DLEU    33      678    565    672   -179     98   -222       C
ATOM    243  CD2DLEU    33      -8.218   6.860  25.568 1.000  5.06           C
ANISOU  243  CD2DLEU    33      530    629    648    -47      9    -15       C
ATOM    244  N  DPRO    34      -4.904  10.986  23.686 1.000  3.87           N
ANISOU  244  N  DPRO    34      397    482    503    -67     16    -26       N
ATOM    245  CA DPRO    34      -4.704  12.429  23.509 1.000  3.72           C
ANISOU  245  CA DPRO    34      379    500    450    -56     27     45       C
ATOM    246  C  DPRO    34      -5.943  13.241  23.865 1.000  3.67           C
ANISOU  246  C  DPRO    34      431    499    383     49     38   -109       C
ATOM    247  O  DPRO    34      -7.064  12.702  23.928 1.000  3.82           O
ANISOU  247  O  DPRO    34      407    504    453      3      9    -44       O
ATOM    248  CB DPRO    34      -4.410  12.550  22.007 1.000  4.11           C
ANISOU  248  CB DPRO    34      521    527    422     -5     74     -2       C
ATOM    249  CG DPRO    34      -5.250  11.433  21.384 1.000  4.11           C
ANISOU  249  CG DPRO    34      514    548    408     34     59      6       C
ATOM    250  CD DPRO    34      -5.140  10.302  22.387 1.000  4.01           C
ANISOU  250  CD DPRO    34      502    516    414     72    -30    -50       C
ATOM    251  N  DDPR    35      -5.802  14.548  24.064 1.000  3.65           N
ANISOU  251  N  DDPR    35      337    465    503    -14    -22    -41       N
ATOM    252  CA DDPR    35      -6.998  15.421  24.120 1.000  4.31           C
ANISOU  252  CA DDPR    35      527    517    494    -29    -10     11       C
ATOM    253  C  DDPR    35      -7.792  15.306  25.428 1.000  3.94           C
ANISOU  253  C  DDPR    35      352    482    575     54    -23    -44       C
ATOM    254  O  DDPR    35      -8.980  15.677  25.359 1.000  4.84           O
ANISOU  254  O  DDPR    35      460    633    634     63     63     66       O
ATOM    255  CB DDPR    35      -6.402  16.846  23.984 1.000  4.66           C
ANISOU  255  CB DDPR    35      639    409    618     49    105     86       C
ATOM    256  CG DDPR    35      -4.985  16.681  24.521 1.000  4.88           C
ANISOU  256  CG DDPR    35      614    445    686    -17    -25    -20       C
ATOM    257  CD DDPR    35      -4.516  15.312  24.036 1.000  4.06           C
ANISOU  257  CD DDPR    35      457    466    527   -106     39     27       C
ATOM    258  N  DDVA    36      -7.243  14.863  26.495 1.000  4.00           N
ANISOU  258  N  DDVA    36      406    466    557     33     30    -41       N
ATOM    259  CA DDVA    36      -7.965  14.856  27.769 1.000  4.10           C
ANISOU  259  CA DDVA    36      375    540    549    -64     62     -1       C
ATOM    260  C  DDVA    36      -9.025  13.776  27.928 1.000  3.93           C
ANISOU  260  C  DDVA    36      389    608    406    -44     15    -29       C
ATOM    261  O  DDVA    36     -10.149  14.187  28.306 1.000  4.01           O
ANISOU  261  O  DDVA    36      462    482    488     37     75    -33       O
ATOM    262  CB DDVA    36      -6.974  14.973  28.965 1.000  4.71           C
ANISOU  262  CB DDVA    36      531    574    577   -124    -49    -83       C
ATOM    263  CG1DDVA    36      -7.732  14.917  30.289 1.000  6.00           C
ANISOU  263  CG1DDVA    36      779    817    547   -441      0     80       C
ATOM    264  CG2DDVA    36      -6.166  16.291  28.918 1.000  5.35           C
ANISOU  264  CG2DDVA    36      594    694    624   -167    -49   -114       C
ATOM    265  O  DHOH    40      -2.168   2.627  29.423 1.000  4.53           O
ANISOU  265  O  DHOH    40      188    452    980   -146    -11     28       O
ATOM    266  O  DHOH    41      18.308  13.716  13.782 1.000  4.79           O
ANISOU  266  O  DHOH    41      586    539    586   -123    -84     39       O
ATOM    267  O  DHOH    42      -1.093  -2.427   0.194 1.000  5.46           O
ANISOU  267  O  DHOH    42      781    509    659    -17    160    -83       O
ATOM    268  O  DHOH    43      -2.823  10.815  28.113 1.000  4.57           O
ANISOU  268  O  DHOH    43      506    490    636    -45    -60      9       O
ATOM    269  O  DHOH    44      11.442  12.317  20.430 1.000  5.09           O
ANISOU  269  O  DHOH    44      612    600    606    116      5      5       O
ATOM    270  O  DHOH    45      -1.873  -5.244  14.570 1.000  4.16           O
ANISOU  270  O  DHOH    45      150    514    823    -40    -28    272       O
ATOM    271  O  DHOH    46      -0.523   5.816   1.568 1.000  5.36           O
ANISOU  271  O  DHOH    46      726    486    703     19    -80    -15       O
ATOM    272  O  DHOH    47      -1.262   2.929  15.879 1.000  5.34           O
ANISOU  272  O  DHOH    47      713    481    715     31   -139    -28       O
ATOM    273  O  DHOH    48      18.840   5.414  15.093 1.000  5.66           O
ANISOU  273  O  DHOH    48      646    625    751    501    212    246       O
ATOM    274  O  DHOH    49      -8.485  10.742  22.713 1.000  4.58           O
ANISOU  274  O  DHOH    49      551    565    522    -23     69   -102       O
ATOM    275  O  DHOH    50       1.162   8.696   2.884 1.000  4.83           O
ANISOU  275  O  DHOH    50      551    491    684   -108   -137     18       O
ATOM    276  O  DHOH    51      12.639  13.645   8.389 1.000  4.53           O
ANISOU  276  O  DHOH    51      536    553    528    -47     57    -91       O
ATOM    277  O  DHOH    52      -9.693   9.406  34.753 1.000  5.19           O
ANISOU  277  O  DHOH    52      634    616    606    108      5      5       O
ATOM    278  O  DHOH    53       0.428   5.787  17.200 1.000  4.87           O
ANISOU  278  O  DHOH    53      492    580    668    -96   -113     33       O
ATOM    279  O  DHOH    54      16.570  16.610  12.492 1.000  4.63           O
ANISOU  279  O  DHOH    54      504    589    561     47    -23    -48       O
ATOM    280  O  DHOH    55      -4.561  13.710  26.803 1.000  4.39           O
ANISOU  280  O  DHOH    55      465    496    609     21    -29    -46       O
ATOM    281  O  DHOH    56       9.385  14.538   5.902 1.000  7.32           O
ANISOU  281  O  DHOH    56      558   1460    597     17     75   -182       O
ATOM    282  O  DHOH    57       6.448   7.288  20.993 1.000  6.88           O
ANISOU  282  O  DHOH    57      865    825    767    -35    -85   -171       O
ATOM    283  O  DHOH    58       7.178  10.195   6.665 1.000  6.74           O
ANISOU  283  O  DHOH    58      827    852    732    -37    -82   -222       O
ATOM    284  O  DHOH    59       8.637  11.632  20.225 1.000  6.92           O
ANISOU  284  O  DHOH    59      553   1285    633      8     59   -201       O
ATOM    285  O  DHOH    60      -0.764   1.664  -6.158 1.000 17.40           O
ANISOU  285  O  DHOH    60      918   3890   1408    102    -44    741       O
ATOM    286  O  DHOH    61      11.248  19.618   8.599 1.000  7.61           O
ANISOU  286  O  DHOH    61      945    893    883    151   -124     62       O
ATOM    287  O  DHOH    62       8.313   9.222  21.640 1.000  7.95           O
ANISOU  287  O  DHOH    62      794   1143    902   -277    240   -258       O
ATOM    288  O  DHOH    63       9.068  12.102   7.321 1.000  7.72           O
ANISOU  288  O  DHOH    63      779   1122    859   -201    231   -258       O
ATOM    289  O  DHOH    64       1.814   0.873  -5.727 1.000  7.87           O
ANISOU  289  O  DHOH    64      976    962    875    187   -139     42       O
ATOM    290  O  DHOH    65      11.322  15.068  20.712 1.000 13.69           O
ANISOU  290  O  DHOH    65     2659    787   1445    -24   1130    101       O
ATOM    291  O  DHOH    66      12.082  17.987   6.395 1.000 12.79           O
ANISOU  291  O  DHOH    66     2409    792   1369    -75    969     48       O
ATOM    292  O  DHOH    67       9.274  17.413   5.160 1.000 14.78           O
ANISOU  292  O  DHOH    67     1068   2766   1449    463     28    231       O
ATOM    293  O  DHOH    68       8.660  20.419   8.139 1.000 17.21           O
ANISOU  293  O  DHOH    68      849   3972   1330     55   -149    593       O
ATOM    294  O  DHOH    69       8.540  14.527  19.513 1.000 14.78           O
ANISOU  294  O  DHOH    69     1251   2555   1474    503      4    328       O
ATOM    295  O  DHOH    70       5.124   4.253  -5.296 1.000 13.14           O
ANISOU  295  O  DHOH    70     2348   1441    908   -490     25    -70       O
ATOM    296  O  DHOH    71      14.558  23.005   9.017 1.000 12.68           O
ANISOU  296  O  DHOH    71     2179   1403    949   -414    -26    -37       O
ATOM    297  O  DHOH    72      16.763  16.378  20.731 1.000 55.39           O
ANISOU  297  O  DHOH    72     4887   6470   8434  -3053  -2042   4642       O
ATOM    298  O  DHOH    73       8.049  18.941   6.234 1.000 80.83           O
ANISOU  298  O  DHOH    73    15922   6296   6665  -3520  -4089   3528       O
ATOM    299  O  DHOH    74       6.624  22.198   7.582 1.000 25.49           O
ANISOU  299  O  DHOH    74     3988   3203   1917      4   1240    915       O
ATOM    300  O  DHOH    75       5.949  -2.346  21.910 1.000 22.77           O
ANISOU  300  O  DHOH    75     2541   3481   2115    -21    880    958       O
END
