# Supplementary material for: Accurate de novo design of membrane-traversing macrocycles
Source: Cell. 2022 Sep 15;185(19):3520–3532.e26. doi: 10.1016/j.cell.2022.07.019 (PMC9490236; doi:10.1016/j.cell.2022.07.019)
Supplement: Data S6. PDB files for experimental structures, related to STAR Methods [file mmc10.zip › Supplemental_Data_file_6_experimental_structures/NMR_structures/6b.D8.21-DMSO50-cc/A-cc-medoid.pdb]

REMARK   PdbStat --  
REMARK   PdbStat --   PDB COORDINATES FOR A-CC.PDB, MODEL/S 1  A-CC.PDB  
REMARK   PdbStat --  
SEQRES   1 A    8  DVA MLE DPR LEU DVA MLE DPR LEU 
MODEL        1
REMARK MDL/CONF     2  E:      0.000 Erst:   0.000 Ehb:   0.000
ATOM      1  N   DVA A   1       0.656  -2.986   0.015  1.00 74.21           N 
ATOM      2  CA  DVA A   1       1.427  -2.988  -1.234  1.00 50.42           C 
ATOM      3  C   DVA A   1       1.392  -1.614  -1.847  1.00  0.51           C 
ATOM      4  O   DVA A   1       1.252  -0.614  -1.145  1.00 44.31           O 
ATOM      5  CB  DVA A   1       2.875  -3.379  -0.939  1.00 31.21           C 
ATOM      6  CG1 DVA A   1       3.502  -2.351   0.004  1.00  3.14           C 
ATOM      7  CG2 DVA A   1       2.907  -4.759  -0.279  1.00 34.03           C 
ATOM      8  H   DVA A   1       1.133  -2.974   0.871  1.00 73.23           H 
ATOM      9  HA  DVA A   1       0.992  -3.707  -1.928  1.00 50.32           H 
ATOM     10  HB  DVA A   1       3.441  -3.410  -1.870  1.00 34.35           H 
ATOM     11 1HG1 DVA A   1       2.725  -1.697   0.398  1.00 24.34           H 
ATOM     12 2HG1 DVA A   1       3.995  -2.867   0.827  1.00 34.44           H 
ATOM     13 3HG1 DVA A   1       4.235  -1.757  -0.541  1.00  1.21           H 
ATOM     14 1HG2 DVA A   1       2.233  -5.432  -0.810  1.00  5.02           H 
ATOM     15 2HG2 DVA A   1       3.920  -5.158  -0.316  1.00 62.02           H 
ATOM     16 3HG2 DVA A   1       2.587  -4.673   0.759  1.00 24.41           H 
ATOM     17  N   MLE A   2       1.520  -1.558  -3.169  1.00  4.23           N 
ATOM     18  CA  MLE A   2       1.502  -0.277  -3.891  1.00 74.44           C 
ATOM     19  C   MLE A   2       0.639  -0.406  -5.118  1.00 65.25           C 
ATOM     20  O   MLE A   2       1.145  -0.551  -6.230  1.00 55.22           O 
ATOM     21  CB  MLE A   2       2.927   0.094  -4.304  1.00 73.20           C 
ATOM     22  CG  MLE A   2       3.002   1.596  -4.578  1.00 43.12           C 
ATOM     23  CD1 MLE A   2       3.247   2.344  -3.265  1.00 14.40           C 
ATOM     24  CD2 MLE A   2       4.150   1.881  -5.548  1.00 23.41           C 
ATOM     25  HA  MLE A   2       1.098   0.499  -3.242  1.00  0.12           H 
ATOM     26 2HB  MLE A   2       3.616  -0.165  -3.500  1.00 11.41           H 
ATOM     27 3HB  MLE A   2       3.199  -0.455  -5.205  1.00  4.12           H 
ATOM     28  HG  MLE A   2       2.064   1.933  -5.017  1.00 53.31           H 
ATOM     29 1HD1 MLE A   2       3.088   3.410  -3.418  1.00 10.31           H 
ATOM     30 2HD1 MLE A   2       2.556   1.978  -2.505  1.00 13.14           H 
ATOM     31 3HD1 MLE A   2       4.271   2.172  -2.936  1.00 64.32           H 
ATOM     32 1HD2 MLE A   2       3.783   2.476  -6.383  1.00 72.21           H 
ATOM     33 2HD2 MLE A   2       4.934   2.431  -5.028  1.00 43.23           H 
ATOM     34 3HD2 MLE A   2       4.553   0.940  -5.921  1.00 34.42           H 
ATOM     35  CM  MLE A   2       1.695  -2.610  -4.180  1.00 30.44           C 
ATOM     36 1HM  MLE A   2       0.729  -2.849  -4.626  1.00 72.44           H 
ATOM     37 2HM  MLE A   2       2.376  -2.260  -4.954  1.00 51.14           H 
ATOM     38 3HM  MLE A   2       2.108  -3.501  -3.706  1.00 14.11           H 
ATOM     39  N   DPR A   3      -0.674  -0.352  -4.920  1.00 44.33           N 
ATOM     40  CA  DPR A   3      -1.245  -0.177  -3.573  1.00 14.34           C 
ATOM     41  C   DPR A   3      -1.153   1.271  -3.161  1.00 71.14           C 
ATOM     42  O   DPR A   3      -0.745   2.126  -3.948  1.00 52.44           O 
ATOM     43  CB  DPR A   3      -2.698  -0.667  -3.684  1.00 13.44           C 
ATOM     44  CG  DPR A   3      -2.917  -1.172  -5.134  1.00 54.23           C 
ATOM     45  CD  DPR A   3      -1.782  -0.443  -5.894  1.00 52.35           C 
ATOM     46  HA  DPR A   3      -0.711  -0.803  -2.859  1.00  4.02           H 
ATOM     47 2HB  DPR A   3      -2.840  -1.476  -2.968  1.00 75.34           H 
ATOM     48 3HB  DPR A   3      -3.364   0.166  -3.462  1.00  2.02           H 
ATOM     49 2HG  DPR A   3      -2.795  -2.255  -5.194  1.00 64.32           H 
ATOM     50 3HG  DPR A   3      -3.895  -0.872  -5.509  1.00 10.52           H 
ATOM     51 2HD  DPR A   3      -2.106   0.553  -6.195  1.00 51.14           H 
ATOM     52 3HD  DPR A   3      -1.475  -1.023  -6.765  1.00 51.35           H 
ATOM     53  N   LEU A   4      -1.533   1.552  -1.920  1.00 43.21           N 
ATOM     54  CA  LEU A   4      -1.491   2.914  -1.398  1.00 32.15           C 
ATOM     55  C   LEU A   4      -0.830   2.951  -0.024  1.00  2.11           C 
ATOM     56  O   LEU A   4      -1.508   2.927   1.002  1.00 73.22           O 
ATOM     57  CB  LEU A   4      -2.905   3.491  -1.312  1.00  2.34           C 
ATOM     58  CG  LEU A   4      -3.417   4.204  -2.564  1.00 75.31           C 
ATOM     59  CD1 LEU A   4      -3.988   3.200  -3.554  1.00 34.12           C 
ATOM     60  CD2 LEU A   4      -4.464   5.245  -2.195  1.00 61.13           C 
ATOM     61  H   LEU A   4      -1.849   0.829  -1.340  1.00 70.45           H 
ATOM     62  HA  LEU A   4      -0.908   3.513  -2.082  1.00 32.41           H 
ATOM     63 2HB  LEU A   4      -3.582   2.679  -1.094  1.00 63.34           H 
ATOM     64 3HB  LEU A   4      -2.923   4.200  -0.496  1.00 33.53           H 
ATOM     65  HG  LEU A   4      -2.593   4.712  -3.044  1.00  1.22           H 
ATOM     66 1HD1 LEU A   4      -3.738   3.503  -4.559  1.00  4.25           H 
ATOM     67 2HD1 LEU A   4      -3.570   2.223  -3.358  1.00 65.23           H 
ATOM     68 3HD1 LEU A   4      -5.062   3.159  -3.446  1.00 41.51           H 
ATOM     69 1HD2 LEU A   4      -5.029   4.901  -1.342  1.00  1.23           H 
ATOM     70 2HD2 LEU A   4      -3.974   6.176  -1.951  1.00 21.32           H 
ATOM     71 3HD2 LEU A   4      -5.130   5.398  -3.030  1.00 55.40           H 
ATOM     72  N   DVA A   5       0.498   3.013  -0.014  1.00 33.04           N 
ATOM     73  CA  DVA A   5       1.256   3.055   1.243  1.00 23.00           C 
ATOM     74  C   DVA A   5       1.288   1.681   1.857  1.00 23.14           C 
ATOM     75  O   DVA A   5       1.204   0.675   1.155  1.00  2.22           O 
ATOM     76  CB  DVA A   5       2.684   3.522   0.960  1.00  4.30           C 
ATOM     77  CG1 DVA A   5       3.372   2.529   0.023  1.00 43.31           C 
ATOM     78  CG2 DVA A   5       2.648   4.903   0.301  1.00 23.44           C 
ATOM     79  H   DVA A   5       0.982   3.030  -0.865  1.00 74.24           H 
ATOM     80  HA  DVA A   5       0.777   3.750   1.932  1.00 30.24           H 
ATOM     81  HB  DVA A   5       3.238   3.584   1.897  1.00 54.11           H 
ATOM     82 1HG1 DVA A   5       2.635   1.836  -0.379  1.00 14.33           H 
ATOM     83 2HG1 DVA A   5       3.844   3.072  -0.796  1.00  1.21           H 
ATOM     84 3HG1 DVA A   5       4.131   1.975   0.574  1.00  3.34           H 
ATOM     85 1HG2 DVA A   5       1.936   5.539   0.827  1.00 55.14           H 
ATOM     86 2HG2 DVA A   5       3.639   5.355   0.347  1.00 71.14           H 
ATOM     87 3HG2 DVA A   5       2.342   4.802  -0.740  1.00 73.55           H 
ATOM     88  N   MLE A   6       1.412   1.633   3.179  1.00 35.21           N 
ATOM     89  CA  MLE A   6       1.456   0.354   3.901  1.00 23.05           C 
ATOM     90  C   MLE A   6       0.578   0.437   5.123  1.00 42.51           C 
ATOM     91  O   MLE A   6       1.067   0.607   6.239  1.00 55.22           O 
ATOM     92  CB  MLE A   6       2.894   0.057   4.325  1.00  5.22           C 
ATOM     93  CG  MLE A   6       3.047  -1.439   4.601  1.00 30.54           C 
ATOM     94  CD1 MLE A   6       3.342  -2.173   3.291  1.00 13.21           C 
ATOM     95  CD2 MLE A   6       4.200  -1.663   5.581  1.00 51.42           C 
ATOM     96  HA  MLE A   6       1.097  -0.444   3.250  1.00 31.42           H 
ATOM     97 2HB  MLE A   6       3.575   0.351   3.526  1.00 23.34           H 
ATOM     98 3HB  MLE A   6       3.131   0.620   5.228  1.00 43.10           H 
ATOM     99  HG  MLE A   6       2.123  -1.825   5.032  1.00 24.22           H 
ATOM    100 1HD1 MLE A   6       3.237  -3.246   3.444  1.00 63.32           H 
ATOM    101 2HD1 MLE A   6       2.638  -1.844   2.524  1.00 70.20           H 
ATOM    102 3HD1 MLE A   6       4.359  -1.948   2.970  1.00  2.03           H 
ATOM    103 1HD2 MLE A   6       3.857  -2.275   6.413  1.00 34.15           H 
ATOM    104 2HD2 MLE A   6       5.016  -2.171   5.068  1.00  3.03           H 
ATOM    105 3HD2 MLE A   6       4.548  -0.701   5.957  1.00 51.44           H 
ATOM    106  CM  MLE A   6       1.525   2.692   4.190  1.00  1.11           C 
ATOM    107 1HM  MLE A   6       0.547   2.883   4.630  1.00 30.20           H 
ATOM    108 2HM  MLE A   6       2.221   2.379   4.968  1.00 32.12           H 
ATOM    109 3HM  MLE A   6       1.894   3.604   3.719  1.00 43.34           H 
ATOM    110  N   DPR A   7      -0.729   0.317   4.915  1.00 62.53           N 
ATOM    111  CA  DPR A   7      -1.282   0.113   3.564  1.00 62.34           C 
ATOM    112  C   DPR A   7      -1.112  -1.327   3.152  1.00 65.31           C 
ATOM    113  O   DPR A   7      -0.661  -2.159   3.940  1.00 43.34           O 
ATOM    114  CB  DPR A   7      -2.758   0.528   3.666  1.00 13.51           C 
ATOM    115  CG  DPR A   7      -3.013   1.021   5.114  1.00 30.03           C 
ATOM    116  CD  DPR A   7      -1.848   0.351   5.882  1.00 62.14           C 
ATOM    117  HA  DPR A   7      -0.773   0.767   2.855  1.00 14.44           H 
ATOM    118 2HB  DPR A   7      -2.936   1.330   2.948  1.00 54.15           H 
ATOM    119 3HB  DPR A   7      -3.378  -0.338   3.438  1.00 34.02           H 
ATOM    120 2HG  DPR A   7      -2.946   2.108   5.173  1.00 24.02           H 
ATOM    121 3HG  DPR A   7      -3.977   0.670   5.481  1.00 23.11           H 
ATOM    122 2HD  DPR A   7      -2.123  -0.661   6.180  1.00 63.15           H 
ATOM    123 3HD  DPR A   7      -1.577   0.945   6.756  1.00 71.05           H 
ATOM    124  N   LEU A   8      -1.474  -1.629   1.910  1.00 23.23           N 
ATOM    125  CA  LEU A   8      -1.360  -2.986   1.389  1.00 42.31           C 
ATOM    126  C   LEU A   8      -0.685  -2.988   0.021  1.00 14.22           C 
ATOM    127  O   LEU A   8      -1.381  -2.990  -0.994  1.00 71.52           O 
ATOM    128  CB  LEU A   8      -2.743  -3.633   1.289  1.00  4.41           C 
ATOM    129  CG  LEU A   8      -3.229  -4.372   2.536  1.00 32.54           C 
ATOM    130  CD1 LEU A   8      -3.857  -3.400   3.522  1.00 10.33           C 
ATOM    131  CD2 LEU A   8      -4.219  -5.463   2.157  1.00 74.30           C 
ATOM    132  H   LEU A   8      -1.827  -0.923   1.330  1.00 11.44           H 
ATOM    133  HA  LEU A   8      -0.754  -3.555   2.077  1.00 52.22           H 
ATOM    134 2HB  LEU A   8      -3.456  -2.855   1.067  1.00 14.12           H 
ATOM    135 3HB  LEU A   8      -2.718  -4.340   0.473  1.00 51.14           H 
ATOM    136  HG  LEU A   8      -2.384  -4.840   3.022  1.00 23.21           H 
ATOM    137 1HD1 LEU A   8      -3.601  -3.693   4.530  1.00 42.44           H 
ATOM    138 2HD1 LEU A   8      -3.486  -2.403   3.332  1.00 52.44           H 
ATOM    139 3HD1 LEU A   8      -4.931  -3.412   3.406  1.00 42.14           H 
ATOM    140 1HD2 LEU A   8      -4.794  -5.147   1.299  1.00 63.34           H 
ATOM    141 2HD2 LEU A   8      -3.682  -6.370   1.916  1.00  4.14           H 
ATOM    142 3HD2 LEU A   8      -4.884  -5.650   2.987  1.00 14.51           H 
TER     143      LEU A   8
ENDMDL
MASTER
END
