# Supplementary material for: Accurate de novo design of membrane-traversing macrocycles
Source: Cell. 2022 Sep 15;185(19):3520–3532.e26. doi: 10.1016/j.cell.2022.07.019 (PMC9490236; doi:10.1016/j.cell.2022.07.019)
Supplement: Data S6. PDB files for experimental structures, related to STAR Methods [file mmc10.zip › Supplemental_Data_file_6_experimental_structures/NMR_structures/6b.D8.21-DMSO50-cc/A-cc-super.pdb]

REMARK   PdbStat --  ~~~~~~~~~~~~~~~~~~~~~~~~~~~~~~~~~~~~~~~~~~~~~~~~~~~~~~~~~
REMARK   PdbStat --  PDB COORDINATES FOR A-CC.PDB, 20 MODEL/S  A-CC.PDB  
REMARK   PdbStat --  ~~~~~~~~~~~~~~~~~~~~~~~~~~~~~~~~~~~~~~~~~~~~~~~~~~~~~~~~~
SEQRES   1 A    8  DVA MLE DPR LEU DVA MLE DPR LEU 
MODEL        1
REMARK MDL/CONF     1  E:      0.000 Erst:   0.000 Ehb:   0.000
ATOM      1  N   DVA A   1       0.651  -3.015   0.005  1.00  1.00           N 
ATOM      2  CA  DVA A   1       1.421  -3.015  -1.246  1.00 15.03           C 
ATOM      3  C   DVA A   1       1.391  -1.637  -1.853  1.00 63.42           C 
ATOM      4  O   DVA A   1       1.256  -0.640  -1.146  1.00 51.03           O 
ATOM      5  CB  DVA A   1       2.867  -3.414  -0.954  1.00 22.23           C 
ATOM      6  CG1 DVA A   1       3.501  -2.390  -0.011  1.00 63.15           C 
ATOM      7  CG2 DVA A   1       2.892  -4.795  -0.296  1.00 20.15           C 
ATOM      8  H   DVA A   1       1.129  -3.015   0.860  1.00  1.04           H 
ATOM      9  HA  DVA A   1       0.981  -3.729  -1.943  1.00  2.35           H 
ATOM     10  HB  DVA A   1       3.430  -3.448  -1.886  1.00 41.11           H 
ATOM     11 1HG1 DVA A   1       4.226  -1.789  -0.560  1.00 71.31           H 
ATOM     12 2HG1 DVA A   1       2.724  -1.742   0.394  1.00  5.32           H 
ATOM     13 3HG1 DVA A   1       4.002  -2.909   0.805  1.00  1.23           H 
ATOM     14 1HG2 DVA A   1       2.480  -4.726   0.710  1.00  4.34           H 
ATOM     15 2HG2 DVA A   1       2.294  -5.490  -0.885  1.00 33.31           H 
ATOM     16 3HG2 DVA A   1       3.920  -5.154  -0.243  1.00 34.21           H 
ATOM     17  N   MLE A   2       1.519  -1.576  -3.175  1.00 21.14           N 
ATOM     18  CA  MLE A   2       1.507  -0.294  -3.890  1.00 51.42           C 
ATOM     19  C   MLE A   2       0.643  -0.412  -5.118  1.00 24.31           C 
ATOM     20  O   MLE A   2       1.147  -0.555  -6.231  1.00  4.51           O 
ATOM     21  CB  MLE A   2       2.933   0.074  -4.302  1.00 33.21           C 
ATOM     22  CG  MLE A   2       3.015   1.577  -4.570  1.00 51.32           C 
ATOM     23  CD1 MLE A   2       3.226   2.321  -3.249  1.00 63.41           C 
ATOM     24  CD2 MLE A   2       4.187   1.865  -5.509  1.00 72.00           C 
ATOM     25  HA  MLE A   2       1.106   0.483  -3.238  1.00 23.02           H 
ATOM     26 2HB  MLE A   2       3.621  -0.191  -3.500  1.00 11.00           H 
ATOM     27 3HB  MLE A   2       3.202  -0.472  -5.205  1.00 63.15           H 
ATOM     28  HG  MLE A   2       2.088   1.915  -5.032  1.00 33.13           H 
ATOM     29 1HD1 MLE A   2       3.781   3.240  -3.434  1.00 32.32           H 
ATOM     30 2HD1 MLE A   2       2.258   2.562  -2.809  1.00 20.12           H 
ATOM     31 3HD1 MLE A   2       3.789   1.688  -2.563  1.00 22.03           H 
ATOM     32 1HD2 MLE A   2       4.987   2.352  -4.953  1.00 61.22           H 
ATOM     33 2HD2 MLE A   2       4.554   0.929  -5.928  1.00 73.33           H 
ATOM     34 3HD2 MLE A   2       3.854   2.519  -6.315  1.00 44.20           H 
ATOM     35  CM  MLE A   2       1.689  -2.625  -4.189  1.00 14.20           C 
ATOM     36 1HM  MLE A   2       2.100  -3.520  -3.723  1.00 11.34           H 
ATOM     37 2HM  MLE A   2       0.722  -2.859  -4.634  1.00 53.33           H 
ATOM     38 3HM  MLE A   2       2.370  -2.273  -4.964  1.00 21.23           H 
ATOM     39  N   DPR A   3      -0.669  -0.354  -4.920  1.00 35.21           N 
ATOM     40  CA  DPR A   3      -1.241  -0.183  -3.571  1.00 44.03           C 
ATOM     41  C   DPR A   3      -1.141   1.261  -3.152  1.00 45.12           C 
ATOM     42  O   DPR A   3      -0.709   2.115  -3.928  1.00 54.21           O 
ATOM     43  CB  DPR A   3      -2.667  -0.685  -3.675  1.00 71.03           C 
ATOM     44  CG  DPR A   3      -3.053  -0.127  -5.071  1.00 24.34           C 
ATOM     45  CD  DPR A   3      -1.778  -0.437  -5.894  1.00 73.13           C 
ATOM     46  HA  DPR A   3      -0.709  -0.816  -2.861  1.00  4.12           H 
ATOM     47 2HB  DPR A   3      -2.718  -1.774  -3.667  1.00 74.03           H 
ATOM     48 3HB  DPR A   3      -3.307  -0.262  -2.901  1.00 23.41           H 
ATOM     49 2HG  DPR A   3      -3.918  -0.654  -5.476  1.00 44.33           H 
ATOM     50 3HG  DPR A   3      -3.237   0.946  -5.024  1.00 54.14           H 
ATOM     51 2HD  DPR A   3      -1.647   0.305  -6.683  1.00 21.44           H 
ATOM     52 3HD  DPR A   3      -1.836  -1.439  -6.320  1.00 44.03           H 
ATOM     53  N   LEU A   4      -1.540   1.542  -1.917  1.00 10.50           N 
ATOM     54  CA  LEU A   4      -1.494   2.902  -1.389  1.00 31.41           C 
ATOM     55  C   LEU A   4      -0.833   2.930  -0.015  1.00 31.24           C 
ATOM     56  O   LEU A   4      -1.508   2.855   1.011  1.00 72.41           O 
ATOM     57  CB  LEU A   4      -2.906   3.483  -1.300  1.00 51.44           C 
ATOM     58  CG  LEU A   4      -3.010   5.007  -1.376  1.00 52.05           C 
ATOM     59  CD1 LEU A   4      -2.306   5.650  -0.192  1.00 45.01           C 
ATOM     60  CD2 LEU A   4      -2.428   5.517  -2.687  1.00 22.32           C 
ATOM     61  H   LEU A   4      -1.874   0.820  -1.346  1.00  2.13           H 
ATOM     62  HA  LEU A   4      -0.908   3.502  -2.069  1.00 72.42           H 
ATOM     63 2HB  LEU A   4      -3.485   3.072  -2.113  1.00 23.31           H 
ATOM     64 3HB  LEU A   4      -3.334   3.168  -0.360  1.00 34.14           H 
ATOM     65  HG  LEU A   4      -4.053   5.293  -1.339  1.00 65.42           H 
ATOM     66 1HD1 LEU A   4      -1.236   5.575  -0.325  1.00 54.33           H 
ATOM     67 2HD1 LEU A   4      -2.588   6.690  -0.126  1.00 53.33           H 
ATOM     68 3HD1 LEU A   4      -2.591   5.141   0.717  1.00 55.15           H 
ATOM     69 1HD2 LEU A   4      -1.350   5.467  -2.645  1.00 62.21           H 
ATOM     70 2HD2 LEU A   4      -2.785   4.905  -3.502  1.00 33.23           H 
ATOM     71 3HD2 LEU A   4      -2.735   6.540  -2.843  1.00 51.14           H 
ATOM     72  N   DVA A   5       0.491   3.041  -0.003  1.00 23.32           N 
ATOM     73  CA  DVA A   5       1.249   3.082   1.255  1.00 72.45           C 
ATOM     74  C   DVA A   5       1.287   1.705   1.863  1.00 74.41           C 
ATOM     75  O   DVA A   5       1.207   0.701   1.156  1.00 13.21           O 
ATOM     76  CB  DVA A   5       2.675   3.556   0.975  1.00 50.03           C 
ATOM     77  CG1 DVA A   5       3.370   2.567   0.038  1.00 74.04           C 
ATOM     78  CG2 DVA A   5       2.633   4.937   0.317  1.00 62.30           C 
ATOM     79  H   DVA A   5       0.974   3.097  -0.854  1.00 31.43           H 
ATOM     80  HA  DVA A   5       0.767   3.772   1.947  1.00 74.41           H 
ATOM     81  HB  DVA A   5       3.228   3.618   1.912  1.00 54.42           H 
ATOM     82 1HG1 DVA A   5       4.120   2.005   0.592  1.00 31.51           H 
ATOM     83 2HG1 DVA A   5       2.631   1.879  -0.375  1.00  1.13           H 
ATOM     84 3HG1 DVA A   5       3.849   3.112  -0.775  1.00 24.31           H 
ATOM     85 1HG2 DVA A   5       2.234   4.847  -0.692  1.00 70.54           H 
ATOM     86 2HG2 DVA A   5       1.995   5.599   0.902  1.00 54.44           H 
ATOM     87 3HG2 DVA A   5       3.641   5.349   0.273  1.00 60.02           H 
ATOM     88  N   MLE A   6       1.409   1.651   3.185  1.00 25.41           N 
ATOM     89  CA  MLE A   6       1.459   0.370   3.902  1.00 73.53           C 
ATOM     90  C   MLE A   6       0.581   0.444   5.123  1.00 23.31           C 
ATOM     91  O   MLE A   6       1.069   0.611   6.240  1.00 42.23           O 
ATOM     92  CB  MLE A   6       2.899   0.077   4.324  1.00 74.10           C 
ATOM     93  CG  MLE A   6       3.057  -1.420   4.593  1.00 21.34           C 
ATOM     94  CD1 MLE A   6       3.318  -2.151   3.274  1.00 24.34           C 
ATOM     95  CD2 MLE A   6       4.234  -1.646   5.542  1.00 24.43           C 
ATOM     96  HA  MLE A   6       1.104  -0.427   3.247  1.00 33.11           H 
ATOM     97 2HB  MLE A   6       3.578   0.377   3.527  1.00 10.20           H 
ATOM     98 3HB  MLE A   6       3.133   0.636   5.229  1.00 12.13           H 
ATOM     99  HG  MLE A   6       2.145  -1.806   5.047  1.00 31.01           H 
ATOM    100 1HD1 MLE A   6       3.918  -3.040   3.464  1.00 24.31           H 
ATOM    101 2HD1 MLE A   6       2.368  -2.443   2.826  1.00 52.32           H 
ATOM    102 3HD1 MLE A   6       3.853  -1.490   2.593  1.00 64.13           H 
ATOM    103 1HD2 MLE A   6       5.064  -2.091   4.993  1.00 12.44           H 
ATOM    104 2HD2 MLE A   6       4.548  -0.692   5.964  1.00 22.34           H 
ATOM    105 3HD2 MLE A   6       3.930  -2.317   6.346  1.00 72.24           H 
ATOM    106  CM  MLE A   6       1.519   2.707   4.200  1.00 51.13           C 
ATOM    107 1HM  MLE A   6       1.887   3.622   3.735  1.00 34.31           H 
ATOM    108 2HM  MLE A   6       0.539   2.891   4.639  1.00 14.40           H 
ATOM    109 3HM  MLE A   6       2.213   2.391   4.979  1.00 51.33           H 
ATOM    110  N   DPR A   7      -0.725   0.319   4.915  1.00 34.25           N 
ATOM    111  CA  DPR A   7      -1.277   0.119   3.563  1.00 51.23           C 
ATOM    112  C   DPR A   7      -1.099  -1.317   3.144  1.00 64.44           C 
ATOM    113  O   DPR A   7      -0.621  -2.147   3.919  1.00 10.43           O 
ATOM    114  CB  DPR A   7      -2.728   0.547   3.656  1.00 32.41           C 
ATOM    115  CG  DPR A   7      -3.095  -0.030   5.049  1.00 62.01           C 
ATOM    116  CD  DPR A   7      -1.844   0.345   5.882  1.00 71.13           C 
ATOM    117  HA  DPR A   7      -0.774   0.780   2.856  1.00 31.33           H 
ATOM    118 2HB  DPR A   7      -2.836   1.631   3.647  1.00  3.52           H 
ATOM    119 3HB  DPR A   7      -3.339   0.091   2.877  1.00 14.33           H 
ATOM    120 2HG  DPR A   7      -3.989   0.451   5.448  1.00 44.20           H 
ATOM    121 3HG  DPR A   7      -3.224  -1.112   5.002  1.00 41.51           H 
ATOM    122 2HD  DPR A   7      -1.681  -0.389   6.671  1.00  4.04           H 
ATOM    123 3HD  DPR A   7      -1.956   1.343   6.307  1.00 61.43           H 
ATOM    124  N   LEU A   8      -1.483  -1.620   1.909  1.00 63.24           N 
ATOM    125  CA  LEU A   8      -1.363  -2.975   1.381  1.00 41.24           C 
ATOM    126  C   LEU A   8      -0.690  -2.968   0.012  1.00 71.23           C 
ATOM    127  O   LEU A   8      -1.383  -2.861  -0.999  1.00 62.22           O 
ATOM    128  CB  LEU A   8      -2.742  -3.628   1.280  1.00 34.23           C 
ATOM    129  CG  LEU A   8      -2.769  -5.155   1.351  1.00 24.43           C 
ATOM    130  CD1 LEU A   8      -2.024  -5.757   0.170  1.00 72.53           C 
ATOM    131  CD2 LEU A   8      -2.169  -5.639   2.664  1.00 53.41           C 
ATOM    132  H   LEU A   8      -1.856  -0.917   1.337  1.00 22.25           H 
ATOM    133  HA  LEU A   8      -0.753  -3.545   2.065  1.00  3.55           H 
ATOM    134 2HB  LEU A   8      -3.347  -3.249   2.090  1.00 72.42           H 
ATOM    135 3HB  LEU A   8      -3.180  -3.332   0.337  1.00 21.14           H 
ATOM    136  HG  LEU A   8      -3.795  -5.494   1.306  1.00 24.03           H 
ATOM    137 1HD1 LEU A   8      -0.961  -5.629   0.311  1.00 72.22           H 
ATOM    138 2HD1 LEU A   8      -2.253  -6.810   0.099  1.00 75.55           H 
ATOM    139 3HD1 LEU A   8      -2.329  -5.260  -0.739  1.00 72.31           H 
ATOM    140 1HD2 LEU A   8      -1.095  -5.535   2.629  1.00 61.32           H 
ATOM    141 2HD2 LEU A   8      -2.561  -5.047   3.478  1.00 34.10           H 
ATOM    142 3HD2 LEU A   8      -2.426  -6.676   2.817  1.00 75.34           H 
TER     143      LEU A   8
ENDMDL
MODEL        2
REMARK MDL/CONF     2  E:      0.000 Erst:   0.000 Ehb:   0.000
ATOM      1  N   DVA A   1       0.656  -2.986   0.019  1.00 74.21           N 
ATOM      2  CA  DVA A   1       1.427  -2.990  -1.230  1.00 50.42           C 
ATOM      3  C   DVA A   1       1.392  -1.616  -1.845  1.00  0.51           C 
ATOM      4  O   DVA A   1       1.252  -0.615  -1.144  1.00 44.31           O 
ATOM      5  CB  DVA A   1       2.875  -3.380  -0.935  1.00 31.21           C 
ATOM      6  CG1 DVA A   1       3.502  -2.351   0.007  1.00  3.14           C 
ATOM      7  CG2 DVA A   1       2.907  -4.759  -0.274  1.00 34.03           C 
ATOM      8  H   DVA A   1       1.133  -2.973   0.875  1.00 73.23           H 
ATOM      9  HA  DVA A   1       0.992  -3.709  -1.924  1.00 50.32           H 
ATOM     10  HB  DVA A   1       3.441  -3.413  -1.866  1.00 34.35           H 
ATOM     11 1HG1 DVA A   1       2.725  -1.697   0.400  1.00 24.34           H 
ATOM     12 2HG1 DVA A   1       3.995  -2.866   0.830  1.00 34.44           H 
ATOM     13 3HG1 DVA A   1       4.235  -1.758  -0.539  1.00  1.21           H 
ATOM     14 1HG2 DVA A   1       2.233  -5.432  -0.804  1.00  5.02           H 
ATOM     15 2HG2 DVA A   1       3.920  -5.158  -0.310  1.00 62.02           H 
ATOM     16 3HG2 DVA A   1       2.588  -4.672   0.765  1.00 24.41           H 
ATOM     17  N   MLE A   2       1.520  -1.561  -3.168  1.00  4.23           N 
ATOM     18  CA  MLE A   2       1.502  -0.282  -3.890  1.00 74.44           C 
ATOM     19  C   MLE A   2       0.639  -0.412  -5.117  1.00 65.25           C 
ATOM     20  O   MLE A   2       1.145  -0.558  -6.229  1.00 55.22           O 
ATOM     21  CB  MLE A   2       2.927   0.089  -4.304  1.00 73.20           C 
ATOM     22  CG  MLE A   2       3.002   1.591  -4.580  1.00 43.12           C 
ATOM     23  CD1 MLE A   2       3.247   2.340  -3.267  1.00 14.40           C 
ATOM     24  CD2 MLE A   2       4.150   1.875  -5.550  1.00 23.41           C 
ATOM     25  HA  MLE A   2       1.099   0.496  -3.242  1.00  0.12           H 
ATOM     26 2HB  MLE A   2       3.616  -0.169  -3.500  1.00 11.41           H 
ATOM     27 3HB  MLE A   2       3.199  -0.461  -5.204  1.00  4.12           H 
ATOM     28  HG  MLE A   2       2.064   1.927  -5.019  1.00 53.31           H 
ATOM     29 1HD1 MLE A   2       3.088   3.406  -3.422  1.00 10.31           H 
ATOM     30 2HD1 MLE A   2       2.556   1.976  -2.507  1.00 13.14           H 
ATOM     31 3HD1 MLE A   2       4.271   2.169  -2.938  1.00 64.32           H 
ATOM     32 1HD2 MLE A   2       3.783   2.468  -6.385  1.00 72.21           H 
ATOM     33 2HD2 MLE A   2       4.934   2.425  -5.031  1.00 43.23           H 
ATOM     34 3HD2 MLE A   2       4.553   0.933  -5.922  1.00 34.42           H 
ATOM     35  CM  MLE A   2       1.695  -2.614  -4.177  1.00 30.44           C 
ATOM     36 1HM  MLE A   2       0.730  -2.855  -4.622  1.00 72.44           H 
ATOM     37 2HM  MLE A   2       2.376  -2.265  -4.951  1.00 51.14           H 
ATOM     38 3HM  MLE A   2       2.108  -3.505  -3.702  1.00 14.11           H 
ATOM     39  N   DPR A   3      -0.674  -0.358  -4.920  1.00 44.33           N 
ATOM     40  CA  DPR A   3      -1.245  -0.181  -3.572  1.00 14.34           C 
ATOM     41  C   DPR A   3      -1.153   1.267  -3.163  1.00 71.14           C 
ATOM     42  O   DPR A   3      -0.745   2.121  -3.950  1.00 52.44           O 
ATOM     43  CB  DPR A   3      -2.698  -0.671  -3.683  1.00 13.44           C 
ATOM     44  CG  DPR A   3      -2.917  -1.178  -5.133  1.00 54.23           C 
ATOM     45  CD  DPR A   3      -1.782  -0.450  -5.894  1.00 52.35           C 
ATOM     46  HA  DPR A   3      -0.710  -0.807  -2.858  1.00  4.02           H 
ATOM     47 2HB  DPR A   3      -2.840  -1.479  -2.966  1.00 75.34           H 
ATOM     48 3HB  DPR A   3      -3.364   0.162  -3.462  1.00  2.02           H 
ATOM     49 2HG  DPR A   3      -2.795  -2.261  -5.191  1.00 64.32           H 
ATOM     50 3HG  DPR A   3      -3.895  -0.878  -5.508  1.00 10.52           H 
ATOM     51 2HD  DPR A   3      -2.106   0.546  -6.196  1.00 51.14           H 
ATOM     52 3HD  DPR A   3      -1.475  -1.030  -6.764  1.00 51.35           H 
ATOM     53  N   LEU A   4      -1.533   1.550  -1.922  1.00 43.21           N 
ATOM     54  CA  LEU A   4      -1.491   2.913  -1.402  1.00 32.15           C 
ATOM     55  C   LEU A   4      -0.830   2.951  -0.028  1.00  2.11           C 
ATOM     56  O   LEU A   4      -1.508   2.928   0.999  1.00 73.22           O 
ATOM     57  CB  LEU A   4      -2.905   3.489  -1.316  1.00  2.34           C 
ATOM     58  CG  LEU A   4      -3.417   4.201  -2.569  1.00 75.31           C 
ATOM     59  CD1 LEU A   4      -3.988   3.196  -3.557  1.00 34.12           C 
ATOM     60  CD2 LEU A   4      -4.464   5.243  -2.201  1.00 61.13           C 
ATOM     61  H   LEU A   4      -1.849   0.828  -1.341  1.00 70.45           H 
ATOM     62  HA  LEU A   4      -0.908   3.511  -2.086  1.00 32.41           H 
ATOM     63 2HB  LEU A   4      -3.582   2.677  -1.098  1.00 63.34           H 
ATOM     64 3HB  LEU A   4      -2.923   4.200  -0.501  1.00 33.53           H 
ATOM     65  HG  LEU A   4      -2.593   4.708  -3.049  1.00  1.22           H 
ATOM     66 1HD1 LEU A   4      -3.738   3.497  -4.564  1.00  4.25           H 
ATOM     67 2HD1 LEU A   4      -3.570   2.219  -3.361  1.00 65.23           H 
ATOM     68 3HD1 LEU A   4      -5.062   3.155  -3.450  1.00 41.51           H 
ATOM     69 1HD2 LEU A   4      -5.029   4.899  -1.347  1.00  1.23           H 
ATOM     70 2HD2 LEU A   4      -3.974   6.174  -1.959  1.00 21.32           H 
ATOM     71 3HD2 LEU A   4      -5.130   5.394  -3.037  1.00 55.40           H 
ATOM     72  N   DVA A   5       0.498   3.013  -0.017  1.00 33.04           N 
ATOM     73  CA  DVA A   5       1.256   3.057   1.239  1.00 23.00           C 
ATOM     74  C   DVA A   5       1.288   1.683   1.855  1.00 23.14           C 
ATOM     75  O   DVA A   5       1.204   0.676   1.154  1.00  2.22           O 
ATOM     76  CB  DVA A   5       2.684   3.523   0.956  1.00  4.30           C 
ATOM     77  CG1 DVA A   5       3.372   2.529   0.020  1.00 43.31           C 
ATOM     78  CG2 DVA A   5       2.648   4.903   0.295  1.00 23.44           C 
ATOM     79  H   DVA A   5       0.982   3.029  -0.869  1.00 74.24           H 
ATOM     80  HA  DVA A   5       0.777   3.753   1.928  1.00 30.24           H 
ATOM     81  HB  DVA A   5       3.238   3.586   1.892  1.00 54.11           H 
ATOM     82 1HG1 DVA A   5       2.635   1.836  -0.381  1.00 14.33           H 
ATOM     83 2HG1 DVA A   5       3.844   3.071  -0.799  1.00  1.21           H 
ATOM     84 3HG1 DVA A   5       4.131   1.975   0.572  1.00  3.34           H 
ATOM     85 1HG2 DVA A   5       1.936   5.540   0.821  1.00 55.14           H 
ATOM     86 2HG2 DVA A   5       3.639   5.355   0.341  1.00 71.14           H 
ATOM     87 3HG2 DVA A   5       2.342   4.801  -0.745  1.00 73.55           H 
ATOM     88  N   MLE A   6       1.411   1.636   3.178  1.00 35.21           N 
ATOM     89  CA  MLE A   6       1.456   0.358   3.901  1.00 23.05           C 
ATOM     90  C   MLE A   6       0.578   0.442   5.123  1.00 42.51           C 
ATOM     91  O   MLE A   6       1.067   0.615   6.238  1.00 55.22           O 
ATOM     92  CB  MLE A   6       2.894   0.062   4.325  1.00  5.22           C 
ATOM     93  CG  MLE A   6       3.047  -1.434   4.603  1.00 30.54           C 
ATOM     94  CD1 MLE A   6       3.342  -2.169   3.294  1.00 13.21           C 
ATOM     95  CD2 MLE A   6       4.200  -1.656   5.583  1.00 51.42           C 
ATOM     96  HA  MLE A   6       1.097  -0.440   3.251  1.00 31.42           H 
ATOM     97 2HB  MLE A   6       3.575   0.355   3.526  1.00 23.34           H 
ATOM     98 3HB  MLE A   6       3.131   0.626   5.227  1.00 43.10           H 
ATOM     99  HG  MLE A   6       2.123  -1.819   5.035  1.00 24.22           H 
ATOM    100 1HD1 MLE A   6       3.237  -3.242   3.447  1.00 63.32           H 
ATOM    101 2HD1 MLE A   6       2.638  -1.841   2.526  1.00 70.20           H 
ATOM    102 3HD1 MLE A   6       4.359  -1.945   2.972  1.00  2.03           H 
ATOM    103 1HD2 MLE A   6       3.857  -2.267   6.415  1.00 34.15           H 
ATOM    104 2HD2 MLE A   6       5.016  -2.165   5.071  1.00  3.03           H 
ATOM    105 3HD2 MLE A   6       4.548  -0.694   5.958  1.00 51.44           H 
ATOM    106  CM  MLE A   6       1.525   2.697   4.187  1.00  1.11           C 
ATOM    107 1HM  MLE A   6       0.547   2.888   4.627  1.00 30.20           H 
ATOM    108 2HM  MLE A   6       2.220   2.385   4.966  1.00 32.12           H 
ATOM    109 3HM  MLE A   6       1.894   3.608   3.715  1.00 43.34           H 
ATOM    110  N   DPR A   7      -0.729   0.322   4.915  1.00 62.53           N 
ATOM    111  CA  DPR A   7      -1.282   0.117   3.564  1.00 62.34           C 
ATOM    112  C   DPR A   7      -1.112  -1.323   3.153  1.00 65.31           C 
ATOM    113  O   DPR A   7      -0.661  -2.155   3.942  1.00 43.34           O 
ATOM    114  CB  DPR A   7      -2.758   0.532   3.665  1.00 13.51           C 
ATOM    115  CG  DPR A   7      -3.013   1.027   5.112  1.00 30.03           C 
ATOM    116  CD  DPR A   7      -1.848   0.358   5.882  1.00 62.14           C 
ATOM    117  HA  DPR A   7      -0.774   0.770   2.854  1.00 14.44           H 
ATOM    118 2HB  DPR A   7      -2.936   1.334   2.947  1.00 54.15           H 
ATOM    119 3HB  DPR A   7      -3.378  -0.334   3.438  1.00 34.02           H 
ATOM    120 2HG  DPR A   7      -2.946   2.114   5.171  1.00 24.02           H 
ATOM    121 3HG  DPR A   7      -3.977   0.676   5.480  1.00 23.11           H 
ATOM    122 2HD  DPR A   7      -2.123  -0.654   6.181  1.00 63.15           H 
ATOM    123 3HD  DPR A   7      -1.577   0.953   6.754  1.00 71.05           H 
ATOM    124  N   LEU A   8      -1.474  -1.626   1.912  1.00 23.23           N 
ATOM    125  CA  LEU A   8      -1.360  -2.984   1.392  1.00 42.31           C 
ATOM    126  C   LEU A   8      -0.685  -2.988   0.024  1.00 14.22           C 
ATOM    127  O   LEU A   8      -1.381  -2.991  -0.991  1.00 71.52           O 
ATOM    128  CB  LEU A   8      -2.743  -3.632   1.293  1.00  4.41           C 
ATOM    129  CG  LEU A   8      -3.229  -4.369   2.541  1.00 32.54           C 
ATOM    130  CD1 LEU A   8      -3.857  -3.396   3.526  1.00 10.33           C 
ATOM    131  CD2 LEU A   8      -4.219  -5.461   2.163  1.00 74.30           C 
ATOM    132  H   LEU A   8      -1.827  -0.921   1.331  1.00 11.44           H 
ATOM    133  HA  LEU A   8      -0.754  -3.553   2.081  1.00 52.22           H 
ATOM    134 2HB  LEU A   8      -3.456  -2.853   1.070  1.00 14.12           H 
ATOM    135 3HB  LEU A   8      -2.718  -4.340   0.478  1.00 51.14           H 
ATOM    136  HG  LEU A   8      -2.384  -4.837   3.027  1.00 23.21           H 
ATOM    137 1HD1 LEU A   8      -3.601  -3.688   4.534  1.00 42.44           H 
ATOM    138 2HD1 LEU A   8      -3.486  -2.400   3.335  1.00 52.44           H 
ATOM    139 3HD1 LEU A   8      -4.931  -3.409   3.410  1.00 42.14           H 
ATOM    140 1HD2 LEU A   8      -4.793  -5.145   1.304  1.00 63.34           H 
ATOM    141 2HD2 LEU A   8      -3.682  -6.368   1.923  1.00  4.14           H 
ATOM    142 3HD2 LEU A   8      -4.884  -5.647   2.993  1.00 14.51           H 
TER     143      LEU A   8
ENDMDL
MODEL        3
REMARK MDL/CONF     3  E:      0.000 Erst:   0.000 Ehb:   0.000
ATOM      1  N   DVA A   1       0.637  -3.020   0.013  1.00  5.43           N 
ATOM      2  CA  DVA A   1       1.412  -3.019  -1.235  1.00 50.23           C 
ATOM      3  C   DVA A   1       1.391  -1.639  -1.837  1.00 43.03           C 
ATOM      4  O   DVA A   1       1.258  -0.643  -1.128  1.00 20.11           O 
ATOM      5  CB  DVA A   1       2.855  -3.425  -0.938  1.00 65.30           C 
ATOM      6  CG1 DVA A   1       3.466  -2.450   0.068  1.00 25.12           C 
ATOM      7  CG2 DVA A   1       2.877  -4.839  -0.354  1.00 55.32           C 
ATOM      8  H   DVA A   1       1.111  -3.025   0.870  1.00  4.21           H 
ATOM      9  HA  DVA A   1       0.972  -3.728  -1.936  1.00 51.03           H 
ATOM     10  HB  DVA A   1       3.435  -3.406  -1.860  1.00 41.25           H 
ATOM     11 1HG1 DVA A   1       2.729  -1.694   0.336  1.00  1.35           H 
ATOM     12 2HG1 DVA A   1       3.769  -2.994   0.963  1.00 65.42           H 
ATOM     13 3HG1 DVA A   1       4.337  -1.968  -0.374  1.00 65.44           H 
ATOM     14 1HG2 DVA A   1       2.260  -5.495  -0.967  1.00 65.12           H 
ATOM     15 2HG2 DVA A   1       3.901  -5.212  -0.341  1.00 62.21           H 
ATOM     16 3HG2 DVA A   1       2.484  -4.818   0.662  1.00 41.11           H 
ATOM     17  N   MLE A   2       1.522  -1.574  -3.159  1.00 71.40           N 
ATOM     18  CA  MLE A   2       1.518  -0.289  -3.870  1.00 61.20           C 
ATOM     19  C   MLE A   2       0.667  -0.403  -5.106  1.00 42.43           C 
ATOM     20  O   MLE A   2       1.181  -0.541  -6.215  1.00 11.33           O 
ATOM     21  CB  MLE A   2       2.949   0.077  -4.267  1.00  3.51           C 
ATOM     22  CG  MLE A   2       3.532   1.044  -3.236  1.00 24.15           C 
ATOM     23  CD1 MLE A   2       4.254   0.251  -2.145  1.00 21.54           C 
ATOM     24  CD2 MLE A   2       4.523   1.986  -3.922  1.00 72.32           C 
ATOM     25  HA  MLE A   2       1.113   0.486  -3.219  1.00 40.34           H 
ATOM     26 2HB  MLE A   2       3.557  -0.825  -4.305  1.00 21.32           H 
ATOM     27 3HB  MLE A   2       2.943   0.553  -5.248  1.00 74.43           H 
ATOM     28  HG  MLE A   2       2.728   1.627  -2.788  1.00 51.32           H 
ATOM     29 1HD1 MLE A   2       4.411  -0.773  -2.482  1.00  2.14           H 
ATOM     30 2HD1 MLE A   2       5.219   0.717  -1.935  1.00 35.12           H 
ATOM     31 3HD1 MLE A   2       3.649   0.246  -1.238  1.00  5.04           H 
ATOM     32 1HD2 MLE A   2       4.042   2.461  -4.775  1.00 24.40           H 
ATOM     33 2HD2 MLE A   2       4.846   2.749  -3.215  1.00 43.15           H 
ATOM     34 3HD2 MLE A   2       5.389   1.416  -4.263  1.00 54.32           H 
ATOM     35  CM  MLE A   2       1.689  -2.620  -4.176  1.00 74.22           C 
ATOM     36 1HM  MLE A   2       2.138  -3.502  -3.721  1.00 41.24           H 
ATOM     37 2HM  MLE A   2       0.716  -2.880  -4.593  1.00 35.33           H 
ATOM     38 3HM  MLE A   2       2.338  -2.252  -4.971  1.00 42.14           H 
ATOM     39  N   DPR A   3      -0.649  -0.344  -4.920  1.00 21.42           N 
ATOM     40  CA  DPR A   3      -1.232  -0.178  -3.576  1.00  5.45           C 
ATOM     41  C   DPR A   3      -1.135   1.265  -3.151  1.00 45.44           C 
ATOM     42  O   DPR A   3      -0.690   2.120  -3.918  1.00 10.21           O 
ATOM     43  CB  DPR A   3      -2.657  -0.679  -3.695  1.00 63.13           C 
ATOM     44  CG  DPR A   3      -3.030  -0.116  -5.092  1.00 51.10           C 
ATOM     45  CD  DPR A   3      -1.748  -0.422  -5.905  1.00 55.43           C 
ATOM     46  HA  DPR A   3      -0.706  -0.813  -2.863  1.00 54.22           H 
ATOM     47 2HB  DPR A   3      -2.709  -1.768  -3.692  1.00 71.30           H 
ATOM     48 3HB  DPR A   3      -3.304  -0.259  -2.925  1.00 65.30           H 
ATOM     49 2HG  DPR A   3      -3.891  -0.640  -5.507  1.00 43.43           H 
ATOM     50 3HG  DPR A   3      -3.215   0.958  -5.044  1.00 31.43           H 
ATOM     51 2HD  DPR A   3      -1.609   0.322  -6.689  1.00 11.51           H 
ATOM     52 3HD  DPR A   3      -1.802  -1.423  -6.336  1.00 23.45           H 
ATOM     53  N   LEU A   4      -1.554   1.543  -1.922  1.00 12.24           N 
ATOM     54  CA  LEU A   4      -1.514   2.901  -1.389  1.00 44.10           C 
ATOM     55  C   LEU A   4      -0.847   2.928  -0.017  1.00 71.14           C 
ATOM     56  O   LEU A   4      -1.517   2.847   1.011  1.00 73.34           O 
ATOM     57  CB  LEU A   4      -2.929   3.474  -1.292  1.00 21.44           C 
ATOM     58  CG  LEU A   4      -3.042   4.997  -1.362  1.00 43.14           C 
ATOM     59  CD1 LEU A   4      -2.335   5.641  -0.180  1.00 52.21           C 
ATOM     60  CD2 LEU A   4      -2.469   5.515  -2.674  1.00 55.33           C 
ATOM     61  H   LEU A   4      -1.899   0.820  -1.359  1.00 22.34           H 
ATOM     62  HA  LEU A   4      -0.934   3.507  -2.070  1.00  1.22           H 
ATOM     63 2HB  LEU A   4      -3.509   3.062  -2.103  1.00 52.03           H 
ATOM     64 3HB  LEU A   4      -3.351   3.153  -0.350  1.00 71.15           H 
ATOM     65  HG  LEU A   4      -4.086   5.277  -1.319  1.00 31.10           H 
ATOM     66 1HD1 LEU A   4      -1.273   5.463  -0.255  1.00 40.11           H 
ATOM     67 2HD1 LEU A   4      -2.524   6.704  -0.182  1.00 15.32           H 
ATOM     68 3HD1 LEU A   4      -2.707   5.211   0.739  1.00 61.24           H 
ATOM     69 1HD2 LEU A   4      -2.985   6.419  -2.960  1.00 45.10           H 
ATOM     70 2HD2 LEU A   4      -1.417   5.724  -2.549  1.00 45.05           H 
ATOM     71 3HD2 LEU A   4      -2.599   4.768  -3.443  1.00 41.31           H 
ATOM     72  N   DVA A   5       0.477   3.045  -0.011  1.00 61.44           N 
ATOM     73  CA  DVA A   5       1.239   3.085   1.243  1.00 22.14           C 
ATOM     74  C   DVA A   5       1.286   1.707   1.847  1.00 33.10           C 
ATOM     75  O   DVA A   5       1.210   0.704   1.137  1.00  5.35           O 
ATOM     76  CB  DVA A   5       2.663   3.567   0.959  1.00 53.53           C 
ATOM     77  CG1 DVA A   5       3.332   2.625  -0.044  1.00 31.35           C 
ATOM     78  CG2 DVA A   5       2.615   4.981   0.374  1.00 74.34           C 
ATOM     79  H   DVA A   5       0.955   3.105  -0.864  1.00 23.31           H 
ATOM     80  HA  DVA A   5       0.758   3.771   1.940  1.00 52.22           H 
ATOM     81  HB  DVA A   5       3.235   3.578   1.886  1.00 72.42           H 
ATOM     82 1HG1 DVA A   5       2.638   1.831  -0.317  1.00 60.04           H 
ATOM     83 2HG1 DVA A   5       3.613   3.185  -0.935  1.00 71.50           H 
ATOM     84 3HG1 DVA A   5       4.224   2.189   0.407  1.00 15.30           H 
ATOM     85 1HG2 DVA A   5       1.961   5.603   0.982  1.00 55.40           H 
ATOM     86 2HG2 DVA A   5       3.618   5.406   0.369  1.00 24.43           H 
ATOM     87 3HG2 DVA A   5       2.233   4.939  -0.645  1.00 31.21           H 
ATOM     88  N   MLE A   6       1.413   1.650   3.169  1.00 54.03           N 
ATOM     89  CA  MLE A   6       1.470   0.366   3.881  1.00 22.23           C 
ATOM     90  C   MLE A   6       0.605   0.436   5.111  1.00 53.13           C 
ATOM     91  O   MLE A   6       1.103   0.600   6.224  1.00 52.25           O 
ATOM     92  CB  MLE A   6       2.915   0.074   4.289  1.00 40.52           C 
ATOM     93  CG  MLE A   6       3.556  -0.862   3.264  1.00 40.41           C 
ATOM     94  CD1 MLE A   6       4.247  -0.035   2.178  1.00 21.25           C 
ATOM     95  CD2 MLE A   6       4.587  -1.752   3.959  1.00 14.50           C 
ATOM     96  HA  MLE A   6       1.111  -0.429   3.228  1.00 42.52           H 
ATOM     97 2HB  MLE A   6       3.476   1.008   4.329  1.00 14.03           H 
ATOM     98 3HB  MLE A   6       2.927  -0.398   5.271  1.00 62.32           H 
ATOM     99  HG  MLE A   6       2.786  -1.484   2.809  1.00 55.32           H 
ATOM    100 1HD1 MLE A   6       4.349   0.996   2.517  1.00 50.33           H 
ATOM    101 2HD1 MLE A   6       5.235  -0.452   1.977  1.00  4.25           H 
ATOM    102 3HD1 MLE A   6       3.650  -0.060   1.266  1.00  1.21           H 
ATOM    103 1HD2 MLE A   6       4.122  -2.251   4.808  1.00 32.22           H 
ATOM    104 2HD2 MLE A   6       4.953  -2.499   3.256  1.00 72.35           H 
ATOM    105 3HD2 MLE A   6       5.418  -1.140   4.307  1.00 61.50           H 
ATOM    106  CM  MLE A   6       1.520   2.703   4.186  1.00  3.02           C 
ATOM    107 1HM  MLE A   6       1.927   3.607   3.733  1.00 73.22           H 
ATOM    108 2HM  MLE A   6       0.531   2.915   4.594  1.00 32.13           H 
ATOM    109 3HM  MLE A   6       2.180   2.368   4.987  1.00 42.41           H 
ATOM    110  N   DPR A   7      -0.704   0.311   4.915  1.00 14.03           N 
ATOM    111  CA  DPR A   7      -1.268   0.115   3.568  1.00 44.05           C 
ATOM    112  C   DPR A   7      -1.093  -1.320   3.142  1.00 13.01           C 
ATOM    113  O   DPR A   7      -0.600  -2.150   3.908  1.00 52.30           O 
ATOM    114  CB  DPR A   7      -2.719   0.541   3.676  1.00 23.30           C 
ATOM    115  CG  DPR A   7      -3.072  -0.040   5.069  1.00 73.32           C 
ATOM    116  CD  DPR A   7      -1.813   0.333   5.892  1.00 62.12           C 
ATOM    117  HA  DPR A   7      -0.772   0.778   2.858  1.00 73.40           H 
ATOM    118 2HB  DPR A   7      -2.826   1.627   3.671  1.00 13.30           H 
ATOM    119 3HB  DPR A   7      -3.336   0.089   2.900  1.00 15.14           H 
ATOM    120 2HG  DPR A   7      -3.961   0.439   5.478  1.00 15.35           H 
ATOM    121 3HG  DPR A   7      -3.201  -1.121   5.020  1.00 32.35           H 
ATOM    122 2HD  DPR A   7      -1.642  -0.404   6.678  1.00 71.15           H 
ATOM    123 3HD  DPR A   7      -1.921   1.328   6.322  1.00  3.41           H 
ATOM    124  N   LEU A   8      -1.497  -1.621   1.913  1.00 34.40           N 
ATOM    125  CA  LEU A   8      -1.383  -2.975   1.380  1.00 72.10           C 
ATOM    126  C   LEU A   8      -0.704  -2.967   0.014  1.00  1.25           C 
ATOM    127  O   LEU A   8      -1.392  -2.848  -1.000  1.00 33.55           O 
ATOM    128  CB  LEU A   8      -2.765  -3.620   1.271  1.00 55.42           C 
ATOM    129  CG  LEU A   8      -2.801  -5.148   1.337  1.00  1.35           C 
ATOM    130  CD1 LEU A   8      -2.054  -5.750   0.157  1.00  3.43           C 
ATOM    131  CD2 LEU A   8      -2.211  -5.639   2.651  1.00 24.35           C 
ATOM    132  H   LEU A   8      -1.881  -0.918   1.350  1.00 60.32           H 
ATOM    133  HA  LEU A   8      -0.779  -3.551   2.065  1.00 22.13           H 
ATOM    134 2HB  LEU A   8      -3.372  -3.240   2.080  1.00 61.31           H 
ATOM    135 3HB  LEU A   8      -3.197  -3.318   0.328  1.00 53.22           H 
ATOM    136  HG  LEU A   8      -3.828  -5.480   1.286  1.00 34.13           H 
ATOM    137 1HD1 LEU A   8      -1.002  -5.519   0.241  1.00 53.34           H 
ATOM    138 2HD1 LEU A   8      -2.189  -6.821   0.155  1.00 61.00           H 
ATOM    139 3HD1 LEU A   8      -2.441  -5.336  -0.762  1.00 11.10           H 
ATOM    140 1HD2 LEU A   8      -2.682  -6.568   2.932  1.00 30.13           H 
ATOM    141 2HD2 LEU A   8      -1.148  -5.795   2.533  1.00  1.51           H 
ATOM    142 3HD2 LEU A   8      -2.382  -4.900   3.421  1.00 32.43           H 
TER     143      LEU A   8
ENDMDL
MODEL        4
REMARK MDL/CONF     4  E:      0.000 Erst:   0.000 Ehb:   0.000
ATOM      1  N   DVA A   1       0.847  -3.084  -0.100  1.00 70.22           N 
ATOM      2  CA  DVA A   1       1.618  -3.092  -1.349  1.00 31.15           C 
ATOM      3  C   DVA A   1       1.543  -1.734  -1.995  1.00 45.11           C 
ATOM      4  O   DVA A   1       1.594  -0.710  -1.315  1.00 53.02           O 
ATOM      5  CB  DVA A   1       3.077  -3.433  -1.045  1.00 21.04           C 
ATOM      6  CG1 DVA A   1       3.155  -4.814  -0.392  1.00 45.42           C 
ATOM      7  CG2 DVA A   1       3.882  -3.442  -2.347  1.00 41.35           C 
ATOM      8  H   DVA A   1       1.323  -3.044   0.756  1.00 12.13           H 
ATOM      9  HA  DVA A   1       1.205  -3.839  -2.027  1.00  4.05           H 
ATOM     10  HB  DVA A   1       3.492  -2.687  -0.368  1.00 15.13           H 
ATOM     11 1HG1 DVA A   1       2.948  -4.726   0.675  1.00 75.24           H 
ATOM     12 2HG1 DVA A   1       2.419  -5.474  -0.850  1.00 11.32           H 
ATOM     13 3HG1 DVA A   1       4.152  -5.229  -0.535  1.00 60.44           H 
ATOM     14 1HG2 DVA A   1       3.758  -2.486  -2.856  1.00 23.43           H 
ATOM     15 2HG2 DVA A   1       4.936  -3.599  -2.122  1.00 73.22           H 
ATOM     16 3HG2 DVA A   1       3.523  -4.244  -2.990  1.00 11.01           H 
ATOM     17  N   MLE A   2       1.421  -1.719  -3.318  1.00 20.52           N 
ATOM     18  CA  MLE A   2       1.338  -0.460  -4.069  1.00 52.10           C 
ATOM     19  C   MLE A   2       0.261  -0.570  -5.116  1.00 41.01           C 
ATOM     20  O   MLE A   2       0.547  -0.769  -6.295  1.00 71.31           O 
ATOM     21  CB  MLE A   2       2.681  -0.180  -4.745  1.00 32.12           C 
ATOM     22  CG  MLE A   2       3.495   0.786  -3.883  1.00 14.23           C 
ATOM     23  CD1 MLE A   2       4.966   0.727  -4.300  1.00 23.30           C 
ATOM     24  CD2 MLE A   2       2.969   2.209  -4.076  1.00 45.33           C 
ATOM     25  HA  MLE A   2       1.100   0.356  -3.386  1.00 51.41           H 
ATOM     26 2HB  MLE A   2       3.230  -1.114  -4.863  1.00 44.44           H 
ATOM     27 3HB  MLE A   2       2.509   0.264  -5.725  1.00 54.54           H 
ATOM     28  HG  MLE A   2       3.403   0.503  -2.836  1.00 70.23           H 
ATOM     29 1HD1 MLE A   2       5.538   1.446  -3.717  1.00 24.31           H 
ATOM     30 2HD1 MLE A   2       5.354  -0.277  -4.122  1.00 13.24           H 
ATOM     31 3HD1 MLE A   2       5.053   0.967  -5.360  1.00 12.10           H 
ATOM     32 1HD2 MLE A   2       2.538   2.567  -3.141  1.00 52.04           H 
ATOM     33 2HD2 MLE A   2       3.788   2.862  -4.371  1.00 23.23           H 
ATOM     34 3HD2 MLE A   2       2.203   2.211  -4.852  1.00 32.41           H 
ATOM     35  CM  MLE A   2       1.344  -2.806  -4.304  1.00 73.12           C 
ATOM     36 1HM  MLE A   2       0.299  -3.032  -4.516  1.00 63.11           H 
ATOM     37 2HM  MLE A   2       1.842  -2.498  -5.223  1.00 30.54           H 
ATOM     38 3HM  MLE A   2       1.834  -3.694  -3.904  1.00 60.53           H 
ATOM     39  N   DPR A   3      -0.990  -0.440  -4.686  1.00 11.22           N 
ATOM     40  CA  DPR A   3      -1.298  -0.203  -3.264  1.00 61.41           C 
ATOM     41  C   DPR A   3      -1.057   1.245  -2.923  1.00 51.34           C 
ATOM     42  O   DPR A   3      -0.498   1.997  -3.722  1.00 71.44           O 
ATOM     43  CB  DPR A   3      -2.740  -0.633  -3.090  1.00 41.43           C 
ATOM     44  CG  DPR A   3      -3.348  -0.097  -4.412  1.00 35.33           C 
ATOM     45  CD  DPR A   3      -2.260  -0.496  -5.440  1.00 42.01           C 
ATOM     46  HA  DPR A   3      -0.674  -0.842  -2.638  1.00 12.11           H 
ATOM     47 2HB  DPR A   3      -2.839  -1.717  -3.031  1.00 63.42           H 
ATOM     48 3HB  DPR A   3      -3.208  -0.155  -2.229  1.00  1.24           H 
ATOM     49 2HG  DPR A   3      -4.295  -0.590  -4.635  1.00 21.24           H 
ATOM     50 3HG  DPR A   3      -3.473   0.985  -4.375  1.00 43.00           H 
ATOM     51 2HD  DPR A   3      -2.242   0.215  -6.267  1.00 30.41           H 
ATOM     52 3HD  DPR A   3      -2.439  -1.505  -5.810  1.00 24.24           H 
ATOM     53  N   LEU A   4      -1.480   1.645  -1.729  1.00 62.12           N 
ATOM     54  CA  LEU A   4      -1.308   3.023  -1.278  1.00  2.51           C 
ATOM     55  C   LEU A   4      -0.645   3.067   0.095  1.00 25.03           C 
ATOM     56  O   LEU A   4      -1.322   3.053   1.122  1.00 23.11           O 
ATOM     57  CB  LEU A   4      -2.660   3.736  -1.227  1.00 54.43           C 
ATOM     58  CG  LEU A   4      -2.624   5.256  -1.393  1.00  2.35           C 
ATOM     59  CD1 LEU A   4      -1.857   5.899  -0.248  1.00 45.44           C 
ATOM     60  CD2 LEU A   4      -2.003   5.631  -2.730  1.00 71.52           C 
ATOM     61  H   LEU A   4      -1.918   1.001  -1.136  1.00 40.53           H 
ATOM     62  HA  LEU A   4      -0.670   3.527  -1.989  1.00  3.42           H 
ATOM     63 2HB  LEU A   4      -3.277   3.332  -2.016  1.00 61.43           H 
ATOM     64 3HB  LEU A   4      -3.113   3.517  -0.271  1.00  2.31           H 
ATOM     65  HG  LEU A   4      -3.635   5.638  -1.373  1.00 14.22           H 
ATOM     66 1HD1 LEU A   4      -0.796   5.823  -0.438  1.00 43.34           H 
ATOM     67 2HD1 LEU A   4      -2.135   6.939  -0.168  1.00 54.05           H 
ATOM     68 3HD1 LEU A   4      -2.096   5.391   0.675  1.00 25.41           H 
ATOM     69 1HD2 LEU A   4      -2.725   6.173  -3.322  1.00 14.41           H 
ATOM     70 2HD2 LEU A   4      -1.135   6.253  -2.562  1.00 14.33           H 
ATOM     71 3HD2 LEU A   4      -1.708   4.734  -3.255  1.00 60.42           H 
ATOM     72  N   DVA A   5       0.683   3.122   0.104  1.00  2.33           N 
ATOM     73  CA  DVA A   5       1.443   3.170   1.359  1.00 54.03           C 
ATOM     74  C   DVA A   5       1.434   1.810   2.005  1.00 60.12           C 
ATOM     75  O   DVA A   5       1.541   0.790   1.327  1.00 22.21           O 
ATOM     76  CB  DVA A   5       2.884   3.588   1.066  1.00 23.22           C 
ATOM     77  CG1 DVA A   5       2.896   4.971   0.414  1.00  2.33           C 
ATOM     78  CG2 DVA A   5       3.677   3.634   2.374  1.00 73.21           C 
ATOM     79  H   DVA A   5       1.166   3.129  -0.749  1.00 64.21           H 
ATOM     80  HA  DVA A   5       0.986   3.895   2.033  1.00 54.34           H 
ATOM     81  HB  DVA A   5       3.341   2.864   0.392  1.00 32.34           H 
ATOM     82 1HG1 DVA A   5       2.702   4.873  -0.653  1.00  3.54           H 
ATOM     83 2HG1 DVA A   5       2.122   5.590   0.868  1.00 72.45           H 
ATOM     84 3HG1 DVA A   5       3.868   5.436   0.566  1.00 31.10           H 
ATOM     85 1HG2 DVA A   5       3.599   2.674   2.881  1.00 50.21           H 
ATOM     86 2HG2 DVA A   5       4.725   3.845   2.157  1.00 72.23           H 
ATOM     87 3HG2 DVA A   5       3.274   4.418   3.015  1.00 11.24           H 
ATOM     88  N   MLE A   6       1.304   1.790   3.328  1.00 11.20           N 
ATOM     89  CA  MLE A   6       1.280   0.528   4.079  1.00 22.04           C 
ATOM     90  C   MLE A   6       0.191   0.583   5.117  1.00 11.12           C 
ATOM     91  O   MLE A   6       0.458   0.796   6.299  1.00 63.20           O 
ATOM     92  CB  MLE A   6       2.631   0.318   4.766  1.00 54.41           C 
ATOM     93  CG  MLE A   6       3.499  -0.606   3.911  1.00  0.02           C 
ATOM     94  CD1 MLE A   6       4.962  -0.472   4.340  1.00 30.15           C 
ATOM     95  CD2 MLE A   6       3.044  -2.054   4.100  1.00 54.02           C 
ATOM     96  HA  MLE A   6       1.089  -0.300   3.395  1.00 70.33           H 
ATOM     97 2HB  MLE A   6       3.129   1.279   4.884  1.00 64.22           H 
ATOM     98 3HB  MLE A   6       2.475  -0.133   5.745  1.00 53.12           H 
ATOM     99  HG  MLE A   6       3.403  -0.328   2.862  1.00  1.32           H 
ATOM    100 1HD1 MLE A   6       5.575  -1.162   3.761  1.00 61.31           H 
ATOM    101 2HD1 MLE A   6       5.300   0.549   4.165  1.00 74.53           H 
ATOM    102 3HD1 MLE A   6       5.052  -0.708   5.400  1.00 72.21           H 
ATOM    103 1HD2 MLE A   6       2.640  -2.433   3.162  1.00 31.22           H 
ATOM    104 2HD2 MLE A   6       3.894  -2.664   4.403  1.00 13.03           H 
ATOM    105 3HD2 MLE A   6       2.274  -2.094   4.870  1.00 23.23           H 
ATOM    106  CM  MLE A   6       1.164   2.871   4.312  1.00 23.21           C 
ATOM    107 1HM  MLE A   6       0.108   3.042   4.517  1.00 41.32           H 
ATOM    108 2HM  MLE A   6       1.672   2.590   5.234  1.00  2.12           H 
ATOM    109 3HM  MLE A   6       1.610   3.783   3.915  1.00  0.11           H 
ATOM    110  N   DPR A   7      -1.048   0.390   4.678  1.00  5.44           N 
ATOM    111  CA  DPR A   7      -1.332   0.136   3.253  1.00 60.25           C 
ATOM    112  C   DPR A   7      -1.015  -1.298   2.915  1.00 75.22           C 
ATOM    113  O   DPR A   7      -0.416  -2.017   3.714  1.00  5.12           O 
ATOM    114  CB  DPR A   7      -2.794   0.492   3.069  1.00 53.10           C 
ATOM    115  CG  DPR A   7      -3.383  -0.075   4.387  1.00 74.21           C 
ATOM    116  CD  DPR A   7      -2.325   0.379   5.422  1.00 44.32           C 
ATOM    117  HA  DPR A   7      -0.739   0.807   2.633  1.00 35.13           H 
ATOM    118 2HB  DPR A   7      -2.948   1.569   3.009  1.00 70.02           H 
ATOM    119 3HB  DPR A   7      -3.230  -0.009   2.205  1.00 15.32           H 
ATOM    120 2HG  DPR A   7      -4.357   0.369   4.603  1.00 31.52           H 
ATOM    121 3HG  DPR A   7      -3.452  -1.162   4.348  1.00 65.20           H 
ATOM    122 2HD  DPR A   7      -2.276  -0.331   6.250  1.00 61.45           H 
ATOM    123 3HD  DPR A   7      -2.558   1.377   5.791  1.00 72.33           H 
ATOM    124  N   LEU A   8      -1.416  -1.721   1.721  1.00 62.34           N 
ATOM    125  CA  LEU A   8      -1.170  -3.086   1.271  1.00  4.33           C 
ATOM    126  C   LEU A   8      -0.495  -3.097  -0.096  1.00  1.02           C 
ATOM    127  O   LEU A   8      -1.189  -3.085  -1.111  1.00 43.00           O 
ATOM    128  CB  LEU A   8      -2.484  -3.868   1.210  1.00 32.31           C 
ATOM    129  CG  LEU A   8      -2.371  -5.385   1.372  1.00 71.21           C 
ATOM    130  CD1 LEU A   8      -1.566  -5.985   0.229  1.00 20.22           C 
ATOM    131  CD2 LEU A   8      -1.739  -5.733   2.712  1.00 33.20           C 
ATOM    132  H   LEU A   8      -1.888  -1.101   1.128  1.00 35.13           H 
ATOM    133  HA  LEU A   8      -0.513  -3.558   1.988  1.00 13.31           H 
ATOM    134 2HB  LEU A   8      -3.125  -3.499   1.995  1.00  4.41           H 
ATOM    135 3HB  LEU A   8      -2.940  -3.670   0.251  1.00  0.53           H 
ATOM    136  HG  LEU A   8      -3.361  -5.818   1.346  1.00 54.23           H 
ATOM    137 1HD1 LEU A   8      -0.511  -5.857   0.426  1.00 53.12           H 
ATOM    138 2HD1 LEU A   8      -1.792  -7.038   0.145  1.00 34.51           H 
ATOM    139 3HD1 LEU A   8      -1.824  -5.486  -0.693  1.00 23.43           H 
ATOM    140 1HD2 LEU A   8      -2.436  -6.311   3.300  1.00 53.02           H 
ATOM    141 2HD2 LEU A   8      -0.841  -6.311   2.547  1.00 65.35           H 
ATOM    142 3HD2 LEU A   8      -1.490  -4.824   3.239  1.00 43.44           H 
TER     143      LEU A   8
ENDMDL
MODEL        5
REMARK MDL/CONF     5  E:      0.000 Erst:   0.000 Ehb:   0.000
ATOM      1  N   DVA A   1       0.654  -2.982   0.020  1.00 13.32           N 
ATOM      2  CA  DVA A   1       1.425  -2.985  -1.229  1.00 64.34           C 
ATOM      3  C   DVA A   1       1.390  -1.611  -1.844  1.00 22.03           C 
ATOM      4  O   DVA A   1       1.247  -0.610  -1.143  1.00 54.32           O 
ATOM      5  CB  DVA A   1       2.874  -3.374  -0.932  1.00 20.25           C 
ATOM      6  CG1 DVA A   1       3.499  -2.342   0.007  1.00 24.53           C 
ATOM      7  CG2 DVA A   1       2.905  -4.752  -0.267  1.00  3.44           C 
ATOM      8  H   DVA A   1       1.129  -2.978   0.877  1.00 45.24           H 
ATOM      9  HA  DVA A   1       0.993  -3.704  -1.923  1.00 13.25           H 
ATOM     10  HB  DVA A   1       3.439  -3.409  -1.862  1.00 31.30           H 
ATOM     11 1HG1 DVA A   1       4.218  -1.736  -0.544  1.00 23.22           H 
ATOM     12 2HG1 DVA A   1       2.718  -1.700   0.413  1.00 50.10           H 
ATOM     13 3HG1 DVA A   1       4.007  -2.854   0.824  1.00 25.14           H 
ATOM     14 1HG2 DVA A   1       2.747  -4.642   0.805  1.00 25.31           H 
ATOM     15 2HG2 DVA A   1       2.117  -5.377  -0.686  1.00 72.33           H 
ATOM     16 3HG2 DVA A   1       3.873  -5.219  -0.444  1.00 70.40           H 
ATOM     17  N   MLE A   2       1.522  -1.556  -3.165  1.00 64.01           N 
ATOM     18  CA  MLE A   2       1.504  -0.278  -3.888  1.00  2.31           C 
ATOM     19  C   MLE A   2       0.645  -0.408  -5.118  1.00 24.10           C 
ATOM     20  O   MLE A   2       1.154  -0.552  -6.229  1.00  2.04           O 
ATOM     21  CB  MLE A   2       2.929   0.097  -4.297  1.00 72.31           C 
ATOM     22  CG  MLE A   2       3.003   1.599  -4.575  1.00 33.03           C 
ATOM     23  CD1 MLE A   2       3.317   2.343  -3.274  1.00 73.30           C 
ATOM     24  CD2 MLE A   2       4.105   1.875  -5.597  1.00 51.43           C 
ATOM     25  HA  MLE A   2       1.097   0.500  -3.242  1.00 23.13           H 
ATOM     26 2HB  MLE A   2       3.616  -0.159  -3.492  1.00 30.50           H 
ATOM     27 3HB  MLE A   2       3.205  -0.453  -5.196  1.00 71.14           H 
ATOM     28  HG  MLE A   2       2.047   1.943  -4.967  1.00 71.41           H 
ATOM     29 1HD1 MLE A   2       4.095   1.810  -2.729  1.00 60.23           H 
ATOM     30 2HD1 MLE A   2       3.661   3.351  -3.507  1.00 32.25           H 
ATOM     31 3HD1 MLE A   2       2.417   2.398  -2.661  1.00 43.44           H 
ATOM     32 1HD2 MLE A   2       4.538   2.857  -5.409  1.00 62.21           H 
ATOM     33 2HD2 MLE A   2       4.879   1.114  -5.511  1.00 23.51           H 
ATOM     34 3HD2 MLE A   2       3.682   1.852  -6.602  1.00 23.44           H 
ATOM     35  CM  MLE A   2       1.701  -2.609  -4.174  1.00  4.30           C 
ATOM     36 1HM  MLE A   2       0.738  -2.851  -4.622  1.00 41.00           H 
ATOM     37 2HM  MLE A   2       2.384  -2.259  -4.947  1.00 43.41           H 
ATOM     38 3HM  MLE A   2       2.114  -3.499  -3.699  1.00  1.03           H 
ATOM     39  N   DPR A   3      -0.669  -0.358  -4.924  1.00 43.24           N 
ATOM     40  CA  DPR A   3      -1.245  -0.184  -3.578  1.00 13.12           C 
ATOM     41  C   DPR A   3      -1.154   1.262  -3.164  1.00 73.25           C 
ATOM     42  O   DPR A   3      -0.745   2.118  -3.950  1.00 45.50           O 
ATOM     43  CB  DPR A   3      -2.669  -0.695  -3.684  1.00 45.43           C 
ATOM     44  CG  DPR A   3      -3.053  -0.146  -5.083  1.00 62.21           C 
ATOM     45  CD  DPR A   3      -1.774  -0.453  -5.901  1.00 42.24           C 
ATOM     46  HA  DPR A   3      -0.712  -0.811  -2.863  1.00 63.44           H 
ATOM     47 2HB  DPR A   3      -2.715  -1.783  -3.671  1.00 35.43           H 
ATOM     48 3HB  DPR A   3      -3.313  -0.271  -2.914  1.00 21.23           H 
ATOM     49 2HG  DPR A   3      -3.913  -0.678  -5.489  1.00  1.01           H 
ATOM     50 3HG  DPR A   3      -3.242   0.927  -5.043  1.00 54.24           H 
ATOM     51 2HD  DPR A   3      -1.644   0.285  -6.694  1.00 34.32           H 
ATOM     52 3HD  DPR A   3      -1.824  -1.458  -6.321  1.00 52.03           H 
ATOM     53  N   LEU A   4      -1.536   1.543  -1.923  1.00 21.40           N 
ATOM     54  CA  LEU A   4      -1.496   2.904  -1.400  1.00 60.01           C 
ATOM     55  C   LEU A   4      -0.831   2.940  -0.027  1.00 12.52           C 
ATOM     56  O   LEU A   4      -1.508   2.907   1.001  1.00 43.24           O 
ATOM     57  CB  LEU A   4      -2.910   3.478  -1.310  1.00 41.50           C 
ATOM     58  CG  LEU A   4      -3.458   4.115  -2.588  1.00 21.04           C 
ATOM     59  CD1 LEU A   4      -4.031   3.051  -3.511  1.00 40.13           C 
ATOM     60  CD2 LEU A   4      -4.514   5.158  -2.253  1.00 44.32           C 
ATOM     61  H   LEU A   4      -1.851   0.818  -1.344  1.00 72.13           H 
ATOM     62  HA  LEU A   4      -0.915   3.505  -2.083  1.00 61.34           H 
ATOM     63 2HB  LEU A   4      -3.576   2.677  -1.029  1.00 31.42           H 
ATOM     64 3HB  LEU A   4      -2.912   4.233  -0.536  1.00 42.20           H 
ATOM     65  HG  LEU A   4      -2.652   4.610  -3.110  1.00 63.14           H 
ATOM     66 1HD1 LEU A   4      -4.296   2.178  -2.933  1.00 72.34           H 
ATOM     67 2HD1 LEU A   4      -4.911   3.437  -4.004  1.00  2.40           H 
ATOM     68 3HD1 LEU A   4      -3.294   2.782  -4.253  1.00 23.43           H 
ATOM     69 1HD2 LEU A   4      -4.065   5.954  -1.678  1.00 70.14           H 
ATOM     70 2HD2 LEU A   4      -4.924   5.562  -3.168  1.00 22.13           H 
ATOM     71 3HD2 LEU A   4      -5.304   4.699  -1.677  1.00 40.52           H 
ATOM     72  N   DVA A   5       0.496   3.009  -0.018  1.00 54.40           N 
ATOM     73  CA  DVA A   5       1.255   3.053   1.237  1.00 62.52           C 
ATOM     74  C   DVA A   5       1.287   1.679   1.853  1.00 74.12           C 
ATOM     75  O   DVA A   5       1.198   0.673   1.152  1.00 75.51           O 
ATOM     76  CB  DVA A   5       2.684   3.517   0.952  1.00 33.14           C 
ATOM     77  CG1 DVA A   5       3.370   2.520   0.018  1.00 72.31           C 
ATOM     78  CG2 DVA A   5       2.649   4.895   0.288  1.00 73.42           C 
ATOM     79  H   DVA A   5       0.978   3.032  -0.871  1.00 54.11           H 
ATOM     80  HA  DVA A   5       0.779   3.749   1.926  1.00 20.14           H 
ATOM     81  HB  DVA A   5       3.239   3.581   1.888  1.00 52.44           H 
ATOM     82 1HG1 DVA A   5       4.114   1.951   0.576  1.00 61.33           H 
ATOM     83 2HG1 DVA A   5       2.626   1.838  -0.393  1.00 53.23           H 
ATOM     84 3HG1 DVA A   5       3.857   3.058  -0.795  1.00 32.40           H 
ATOM     85 1HG2 DVA A   5       2.505   4.777  -0.786  1.00 33.43           H 
ATOM     86 2HG2 DVA A   5       1.826   5.478   0.701  1.00 63.10           H 
ATOM     87 3HG2 DVA A   5       3.590   5.411   0.473  1.00 44.21           H 
ATOM     88  N   MLE A   6       1.414   1.631   3.175  1.00 40.50           N 
ATOM     89  CA  MLE A   6       1.457   0.354   3.898  1.00 11.02           C 
ATOM     90  C   MLE A   6       0.583   0.440   5.122  1.00 43.00           C 
ATOM     91  O   MLE A   6       1.076   0.609   6.237  1.00 62.15           O 
ATOM     92  CB  MLE A   6       2.896   0.054   4.318  1.00  4.50           C 
ATOM     93  CG  MLE A   6       3.046  -1.442   4.597  1.00 52.02           C 
ATOM     94  CD1 MLE A   6       3.409  -2.169   3.299  1.00  3.53           C 
ATOM     95  CD2 MLE A   6       4.152  -1.660   5.630  1.00 75.22           C 
ATOM     96  HA  MLE A   6       1.096  -0.444   3.249  1.00 14.31           H 
ATOM     97 2HB  MLE A   6       3.575   0.345   3.517  1.00 61.31           H 
ATOM     98 3HB  MLE A   6       3.137   0.618   5.219  1.00 15.41           H 
ATOM     99  HG  MLE A   6       2.105  -1.835   4.981  1.00 21.32           H 
ATOM    100 1HD1 MLE A   6       4.163  -1.596   2.761  1.00 53.12           H 
ATOM    101 2HD1 MLE A   6       3.803  -3.158   3.536  1.00 54.45           H 
ATOM    102 3HD1 MLE A   6       2.519  -2.272   2.679  1.00  1.14           H 
ATOM    103 1HD2 MLE A   6       4.637  -2.618   5.445  1.00 35.11           H 
ATOM    104 2HD2 MLE A   6       4.886  -0.861   5.549  1.00 45.20           H 
ATOM    105 3HD2 MLE A   6       3.719  -1.659   6.630  1.00 61.43           H 
ATOM    106  CM  MLE A   6       1.533   2.693   4.183  1.00 31.24           C 
ATOM    107 1HM  MLE A   6       0.556   2.885   4.627  1.00 45.34           H 
ATOM    108 2HM  MLE A   6       2.229   2.378   4.960  1.00 21.33           H 
ATOM    109 3HM  MLE A   6       1.903   3.602   3.710  1.00 60.31           H 
ATOM    110  N   DPR A   7      -0.725   0.323   4.919  1.00 42.23           N 
ATOM    111  CA  DPR A   7      -1.282   0.121   3.569  1.00 73.30           C 
ATOM    112  C   DPR A   7      -1.113  -1.319   3.156  1.00 43.41           C 
ATOM    113  O   DPR A   7      -0.661  -2.152   3.942  1.00 53.03           O 
ATOM    114  CB  DPR A   7      -2.730   0.555   3.664  1.00 44.33           C 
ATOM    115  CG  DPR A   7      -3.095  -0.011   5.061  1.00  3.44           C 
ATOM    116  CD  DPR A   7      -1.840   0.361   5.888  1.00 43.43           C 
ATOM    117  HA  DPR A   7      -0.777   0.775   2.858  1.00 73.55           H 
ATOM    118 2HB  DPR A   7      -2.832   1.641   3.650  1.00 61.03           H 
ATOM    119 3HB  DPR A   7      -3.346   0.100   2.890  1.00 52.23           H 
ATOM    120 2HG  DPR A   7      -3.985   0.478   5.460  1.00 53.51           H 
ATOM    121 3HG  DPR A   7      -3.231  -1.092   5.021  1.00 44.03           H 
ATOM    122 2HD  DPR A   7      -1.679  -0.368   6.681  1.00 11.13           H 
ATOM    123 3HD  DPR A   7      -1.945   1.362   6.308  1.00 41.25           H 
ATOM    124  N   LEU A   8      -1.477  -1.619   1.915  1.00 73.15           N 
ATOM    125  CA  LEU A   8      -1.365  -2.977   1.391  1.00 63.11           C 
ATOM    126  C   LEU A   8      -0.688  -2.979   0.024  1.00  3.32           C 
ATOM    127  O   LEU A   8      -1.382  -2.972  -0.991  1.00 72.52           O 
ATOM    128  CB  LEU A   8      -2.748  -3.621   1.289  1.00 73.23           C 
ATOM    129  CG  LEU A   8      -3.274  -4.287   2.562  1.00 50.53           C 
ATOM    130  CD1 LEU A   8      -3.907  -3.254   3.480  1.00  0.44           C 
ATOM    131  CD2 LEU A   8      -4.273  -5.381   2.217  1.00 54.41           C 
ATOM    132  H   LEU A   8      -1.831  -0.913   1.334  1.00  3.02           H 
ATOM    133  HA  LEU A   8      -0.760  -3.548   2.080  1.00 42.04           H 
ATOM    134 2HB  LEU A   8      -3.450  -2.854   1.002  1.00 12.54           H 
ATOM    135 3HB  LEU A   8      -2.704  -4.374   0.515  1.00 52.03           H 
ATOM    136  HG  LEU A   8      -2.448  -4.741   3.090  1.00 71.40           H 
ATOM    137 1HD1 LEU A   8      -4.210  -2.394   2.902  1.00 52.24           H 
ATOM    138 2HD1 LEU A   8      -4.771  -3.685   3.965  1.00 24.32           H 
ATOM    139 3HD1 LEU A   8      -3.189  -2.949   4.228  1.00 53.03           H 
ATOM    140 1HD2 LEU A   8      -3.780  -6.153   1.645  1.00 65.32           H 
ATOM    141 2HD2 LEU A   8      -4.670  -5.805   3.127  1.00 74.51           H 
ATOM    142 3HD2 LEU A   8      -5.080  -4.961   1.634  1.00 34.11           H 
TER     143      LEU A   8
ENDMDL
MODEL        6
REMARK MDL/CONF     6  E:      0.000 Erst:   0.000 Ehb:   0.000
ATOM      1  N   DVA A   1       0.649  -2.981   0.022  1.00 32.41           N 
ATOM      2  CA  DVA A   1       1.421  -2.983  -1.226  1.00  4.23           C 
ATOM      3  C   DVA A   1       1.387  -1.608  -1.840  1.00 42.12           C 
ATOM      4  O   DVA A   1       1.240  -0.609  -1.139  1.00 60.11           O 
ATOM      5  CB  DVA A   1       2.869  -3.374  -0.928  1.00 44.15           C 
ATOM      6  CG1 DVA A   1       3.495  -2.342   0.012  1.00 63.05           C 
ATOM      7  CG2 DVA A   1       2.899  -4.752  -0.264  1.00  0.13           C 
ATOM      8  H   DVA A   1       1.124  -2.976   0.879  1.00 61.10           H 
ATOM      9  HA  DVA A   1       0.988  -3.702  -1.920  1.00 64.23           H 
ATOM     10  HB  DVA A   1       3.435  -3.409  -1.858  1.00 73.13           H 
ATOM     11 1HG1 DVA A   1       4.188  -1.713  -0.547  1.00 54.00           H 
ATOM     12 2HG1 DVA A   1       2.710  -1.723   0.444  1.00 22.11           H 
ATOM     13 3HG1 DVA A   1       4.032  -2.856   0.809  1.00 40.21           H 
ATOM     14 1HG2 DVA A   1       2.744  -4.642   0.808  1.00 12.43           H 
ATOM     15 2HG2 DVA A   1       2.108  -5.375  -0.682  1.00 42.21           H 
ATOM     16 3HG2 DVA A   1       3.866  -5.221  -0.443  1.00 65.35           H 
ATOM     17  N   MLE A   2       1.524  -1.552  -3.161  1.00 73.41           N 
ATOM     18  CA  MLE A   2       1.508  -0.273  -3.882  1.00 63.40           C 
ATOM     19  C   MLE A   2       0.654  -0.404  -5.116  1.00 14.41           C 
ATOM     20  O   MLE A   2       1.167  -0.546  -6.225  1.00  1.44           O 
ATOM     21  CB  MLE A   2       2.934   0.103  -4.285  1.00 24.52           C 
ATOM     22  CG  MLE A   2       3.007   1.605  -4.561  1.00 20.01           C 
ATOM     23  CD1 MLE A   2       3.298   2.350  -3.255  1.00 22.52           C 
ATOM     24  CD2 MLE A   2       4.124   1.886  -5.566  1.00 23.33           C 
ATOM     25  HA  MLE A   2       1.096   0.503  -3.237  1.00  4.52           H 
ATOM     26 2HB  MLE A   2       3.618  -0.154  -3.477  1.00 14.21           H 
ATOM     27 3HB  MLE A   2       3.213  -0.446  -5.184  1.00  5.41           H 
ATOM     28  HG  MLE A   2       2.056   1.946  -4.968  1.00 42.01           H 
ATOM     29 1HD1 MLE A   2       2.371   2.485  -2.699  1.00 71.53           H 
ATOM     30 2HD1 MLE A   2       4.001   1.770  -2.655  1.00 44.13           H 
ATOM     31 3HD1 MLE A   2       3.731   3.324  -3.482  1.00  1.24           H 
ATOM     32 1HD2 MLE A   2       5.004   2.252  -5.039  1.00  3.11           H 
ATOM     33 2HD2 MLE A   2       4.374   0.968  -6.096  1.00  4.34           H 
ATOM     34 3HD2 MLE A   2       3.789   2.638  -6.280  1.00 44.53           H 
ATOM     35  CM  MLE A   2       1.706  -2.605  -4.169  1.00 51.44           C 
ATOM     36 1HM  MLE A   2       2.121  -3.495  -3.696  1.00 52.45           H 
ATOM     37 2HM  MLE A   2       0.745  -2.847  -4.620  1.00 34.34           H 
ATOM     38 3HM  MLE A   2       2.391  -2.252  -4.941  1.00 54.21           H 
ATOM     39  N   DPR A   3      -0.661  -0.355  -4.928  1.00  3.04           N 
ATOM     40  CA  DPR A   3      -1.243  -0.184  -3.584  1.00 51.51           C 
ATOM     41  C   DPR A   3      -1.156   1.262  -3.169  1.00 43.53           C 
ATOM     42  O   DPR A   3      -0.750   2.121  -3.953  1.00 73.44           O 
ATOM     43  CB  DPR A   3      -2.666  -0.696  -3.697  1.00 63.11           C 
ATOM     44  CG  DPR A   3      -3.044  -0.147  -5.097  1.00 33.22           C 
ATOM     45  CD  DPR A   3      -1.761  -0.451  -5.909  1.00 72.53           C 
ATOM     46  HA  DPR A   3      -0.712  -0.812  -2.868  1.00 13.31           H 
ATOM     47 2HB  DPR A   3      -2.710  -1.785  -3.685  1.00  4.25           H 
ATOM     48 3HB  DPR A   3      -3.313  -0.274  -2.929  1.00 71.30           H 
ATOM     49 2HG  DPR A   3      -3.903  -0.680  -5.508  1.00  5.44           H 
ATOM     50 3HG  DPR A   3      -3.237   0.926  -5.057  1.00 44.12           H 
ATOM     51 2HD  DPR A   3      -1.630   0.287  -6.701  1.00 30.01           H 
ATOM     52 3HD  DPR A   3      -1.808  -1.455  -6.331  1.00 22.52           H 
ATOM     53  N   LEU A   4      -1.537   1.540  -1.927  1.00 12.14           N 
ATOM     54  CA  LEU A   4      -1.501   2.900  -1.402  1.00  2.44           C 
ATOM     55  C   LEU A   4      -0.836   2.936  -0.028  1.00 71.33           C 
ATOM     56  O   LEU A   4      -1.511   2.903   0.999  1.00 72.12           O 
ATOM     57  CB  LEU A   4      -2.917   3.471  -1.311  1.00  2.32           C 
ATOM     58  CG  LEU A   4      -3.426   4.204  -2.552  1.00 24.40           C 
ATOM     59  CD1 LEU A   4      -2.530   5.390  -2.877  1.00 72.51           C 
ATOM     60  CD2 LEU A   4      -3.505   3.253  -3.738  1.00 74.20           C 
ATOM     61  H   LEU A   4      -1.850   0.813  -1.348  1.00 72.13           H 
ATOM     62  HA  LEU A   4      -0.921   3.503  -2.085  1.00  2.34           H 
ATOM     63 2HB  LEU A   4      -3.590   2.652  -1.110  1.00 73.14           H 
ATOM     64 3HB  LEU A   4      -2.940   4.165  -0.483  1.00 53.41           H 
ATOM     65  HG  LEU A   4      -4.420   4.580  -2.357  1.00 53.22           H 
ATOM     66 1HD1 LEU A   4      -3.089   6.306  -2.758  1.00  4.14           H 
ATOM     67 2HD1 LEU A   4      -1.683   5.395  -2.207  1.00 73.15           H 
ATOM     68 3HD1 LEU A   4      -2.183   5.310  -3.896  1.00 40.35           H 
ATOM     69 1HD2 LEU A   4      -3.508   2.233  -3.382  1.00 13.13           H 
ATOM     70 2HD2 LEU A   4      -4.412   3.443  -4.291  1.00 52.05           H 
ATOM     71 3HD2 LEU A   4      -2.652   3.407  -4.382  1.00 11.44           H 
ATOM     72  N   DVA A   5       0.491   3.007  -0.021  1.00 20.13           N 
ATOM     73  CA  DVA A   5       1.251   3.050   1.234  1.00  4.05           C 
ATOM     74  C   DVA A   5       1.284   1.676   1.849  1.00 22.53           C 
ATOM     75  O   DVA A   5       1.193   0.669   1.148  1.00 14.43           O 
ATOM     76  CB  DVA A   5       2.680   3.516   0.949  1.00 21.32           C 
ATOM     77  CG1 DVA A   5       3.367   2.519   0.015  1.00 52.15           C 
ATOM     78  CG2 DVA A   5       2.642   4.894   0.286  1.00 43.04           C 
ATOM     79  H   DVA A   5       0.974   3.030  -0.873  1.00 70.01           H 
ATOM     80  HA  DVA A   5       0.774   3.745   1.924  1.00 11.50           H 
ATOM     81  HB  DVA A   5       3.234   3.580   1.885  1.00 44.03           H 
ATOM     82 1HG1 DVA A   5       4.086   1.927   0.579  1.00 53.20           H 
ATOM     83 2HG1 DVA A   5       2.619   1.859  -0.424  1.00 74.15           H 
ATOM     84 3HG1 DVA A   5       3.882   3.060  -0.778  1.00 42.22           H 
ATOM     85 1HG2 DVA A   5       2.502   4.777  -0.789  1.00 21.04           H 
ATOM     86 2HG2 DVA A   5       1.818   5.475   0.698  1.00 34.53           H 
ATOM     87 3HG2 DVA A   5       3.583   5.413   0.474  1.00 74.24           H 
ATOM     88  N   MLE A   6       1.416   1.628   3.171  1.00 32.23           N 
ATOM     89  CA  MLE A   6       1.460   0.350   3.893  1.00  5.44           C 
ATOM     90  C   MLE A   6       0.593   0.436   5.121  1.00 14.23           C 
ATOM     91  O   MLE A   6       1.089   0.604   6.233  1.00 11.32           O 
ATOM     92  CB  MLE A   6       2.901   0.049   4.308  1.00 40.11           C 
ATOM     93  CG  MLE A   6       3.051  -1.447   4.585  1.00 63.14           C 
ATOM     94  CD1 MLE A   6       3.392  -2.176   3.282  1.00 75.31           C 
ATOM     95  CD2 MLE A   6       4.172  -1.669   5.600  1.00 50.31           C 
ATOM     96  HA  MLE A   6       1.095  -0.448   3.246  1.00 42.41           H 
ATOM     97 2HB  MLE A   6       3.577   0.340   3.504  1.00 71.21           H 
ATOM     98 3HB  MLE A   6       3.146   0.612   5.208  1.00 63.41           H 
ATOM     99  HG  MLE A   6       2.116  -1.838   4.984  1.00 60.22           H 
ATOM    100 1HD1 MLE A   6       2.478  -2.359   2.719  1.00 64.54           H 
ATOM    101 2HD1 MLE A   6       4.069  -1.561   2.688  1.00 54.24           H 
ATOM    102 3HD1 MLE A   6       3.873  -3.126   3.513  1.00  4.43           H 
ATOM    103 1HD2 MLE A   6       5.076  -1.989   5.081  1.00 72.40           H 
ATOM    104 2HD2 MLE A   6       4.369  -0.739   6.131  1.00  3.42           H 
ATOM    105 3HD2 MLE A   6       3.871  -2.438   6.312  1.00 62.12           H 
ATOM    106  CM  MLE A   6       1.538   2.689   4.180  1.00 65.24           C 
ATOM    107 1HM  MLE A   6       1.909   3.598   3.708  1.00  5.11           H 
ATOM    108 2HM  MLE A   6       0.562   2.881   4.625  1.00 53.24           H 
ATOM    109 3HM  MLE A   6       2.235   2.372   4.956  1.00  5.21           H 
ATOM    110  N   DPR A   7      -0.717   0.321   4.923  1.00 51.23           N 
ATOM    111  CA  DPR A   7      -1.279   0.120   3.575  1.00 13.21           C 
ATOM    112  C   DPR A   7      -1.115  -1.319   3.160  1.00 31.13           C 
ATOM    113  O   DPR A   7      -0.666  -2.155   3.946  1.00 41.55           O 
ATOM    114  CB  DPR A   7      -2.727   0.559   3.677  1.00 73.01           C 
ATOM    115  CG  DPR A   7      -3.088  -0.008   5.075  1.00 23.20           C 
ATOM    116  CD  DPR A   7      -1.828   0.361   5.897  1.00 23.42           C 
ATOM    117  HA  DPR A   7      -0.777   0.774   2.862  1.00 54.51           H 
ATOM    118 2HB  DPR A   7      -2.827   1.645   3.664  1.00 44.25           H 
ATOM    119 3HB  DPR A   7      -3.346   0.104   2.904  1.00 74.21           H 
ATOM    120 2HG  DPR A   7      -3.975   0.481   5.478  1.00 22.50           H 
ATOM    121 3HG  DPR A   7      -3.225  -1.090   5.033  1.00 11.54           H 
ATOM    122 2HD  DPR A   7      -1.665  -0.370   6.689  1.00 60.41           H 
ATOM    123 3HD  DPR A   7      -1.930   1.361   6.317  1.00  2.12           H 
ATOM    124  N   LEU A   8      -1.479  -1.616   1.918  1.00 21.40           N 
ATOM    125  CA  LEU A   8      -1.370  -2.973   1.393  1.00 40.11           C 
ATOM    126  C   LEU A   8      -0.693  -2.975   0.026  1.00 21.54           C 
ATOM    127  O   LEU A   8      -1.388  -2.967  -0.990  1.00 42.30           O 
ATOM    128  CB  LEU A   8      -2.755  -3.615   1.291  1.00 41.42           C 
ATOM    129  CG  LEU A   8      -3.235  -4.375   2.528  1.00 63.44           C 
ATOM    130  CD1 LEU A   8      -2.285  -5.516   2.855  1.00 44.43           C 
ATOM    131  CD2 LEU A   8      -3.369  -3.433   3.714  1.00 34.40           C 
ATOM    132  H   LEU A   8      -1.830  -0.909   1.339  1.00 54.25           H 
ATOM    133  HA  LEU A   8      -0.766  -3.547   2.081  1.00 53.44           H 
ATOM    134 2HB  LEU A   8      -3.467  -2.831   1.087  1.00 61.25           H 
ATOM    135 3HB  LEU A   8      -2.736  -4.307   0.461  1.00 61.31           H 
ATOM    136  HG  LEU A   8      -4.208  -4.801   2.324  1.00 13.12           H 
ATOM    137 1HD1 LEU A   8      -2.797  -6.458   2.730  1.00 24.02           H 
ATOM    138 2HD1 LEU A   8      -1.433  -5.478   2.191  1.00 30.45           H 
ATOM    139 3HD1 LEU A   8      -1.949  -5.422   3.877  1.00 44.54           H 
ATOM    140 1HD2 LEU A   8      -3.421  -2.413   3.360  1.00 43.33           H 
ATOM    141 2HD2 LEU A   8      -4.270  -3.669   4.261  1.00 54.10           H 
ATOM    142 3HD2 LEU A   8      -2.514  -3.547   4.363  1.00 54.45           H 
TER     143      LEU A   8
ENDMDL
MODEL        7
REMARK MDL/CONF     7  E:      0.000 Erst:   0.000 Ehb:   0.000
ATOM      1  N   DVA A   1       0.794  -2.936   0.020  1.00 65.10           N 
ATOM      2  CA  DVA A   1       1.613  -2.950  -1.200  1.00 33.40           C 
ATOM      3  C   DVA A   1       1.531  -1.607  -1.876  1.00 70.35           C 
ATOM      4  O   DVA A   1       1.530  -0.569  -1.217  1.00 71.04           O 
ATOM      5  CB  DVA A   1       3.067  -3.249  -0.833  1.00 51.23           C 
ATOM      6  CG1 DVA A   1       3.152  -4.614  -0.147  1.00 61.02           C 
ATOM      7  CG2 DVA A   1       3.920  -3.263  -2.102  1.00 64.43           C 
ATOM      8  H   DVA A   1       1.212  -2.698   0.873  1.00 60.24           H 
ATOM      9  HA  DVA A   1       1.243  -3.721  -1.876  1.00 65.50           H 
ATOM     10  HB  DVA A   1       3.437  -2.480  -0.157  1.00 15.32           H 
ATOM     11 1HG1 DVA A   1       2.149  -5.020  -0.016  1.00 21.00           H 
ATOM     12 2HG1 DVA A   1       3.740  -5.294  -0.765  1.00 20.54           H 
ATOM     13 3HG1 DVA A   1       3.630  -4.504   0.825  1.00  0.01           H 
ATOM     14 1HG2 DVA A   1       3.795  -2.322  -2.635  1.00 54.04           H 
ATOM     15 2HG2 DVA A   1       4.970  -3.391  -1.835  1.00 74.22           H 
ATOM     16 3HG2 DVA A   1       3.607  -4.088  -2.743  1.00 12.21           H 
ATOM     17  N   MLE A   2       1.462  -1.622  -3.203  1.00 63.11           N 
ATOM     18  CA  MLE A   2       1.378  -0.381  -3.983  1.00  3.41           C 
ATOM     19  C   MLE A   2       0.338  -0.535  -5.061  1.00 63.14           C 
ATOM     20  O   MLE A   2       0.667  -0.754  -6.227  1.00 21.31           O 
ATOM     21  CB  MLE A   2       2.736  -0.086  -4.621  1.00 71.24           C 
ATOM     22  CG  MLE A   2       2.817   1.396  -4.986  1.00 24.23           C 
ATOM     23  CD1 MLE A   2       3.266   2.199  -3.764  1.00 22.24           C 
ATOM     24  CD2 MLE A   2       3.826   1.588  -6.119  1.00 64.21           C 
ATOM     25  HA  MLE A   2       1.099   0.443  -3.326  1.00 64.31           H 
ATOM     26 2HB  MLE A   2       3.528  -0.331  -3.914  1.00 64.54           H 
ATOM     27 3HB  MLE A   2       2.853  -0.690  -5.520  1.00 64.53           H 
ATOM     28  HG  MLE A   2       1.837   1.745  -5.309  1.00 43.25           H 
ATOM     29 1HD1 MLE A   2       4.343   2.355  -3.806  1.00 24.41           H 
ATOM     30 2HD1 MLE A   2       2.759   3.165  -3.757  1.00 11.52           H 
ATOM     31 3HD1 MLE A   2       3.013   1.651  -2.856  1.00  2.33           H 
ATOM     32 1HD2 MLE A   2       4.755   1.074  -5.870  1.00  1.42           H 
ATOM     33 2HD2 MLE A   2       3.419   1.174  -7.042  1.00 32.44           H 
ATOM     34 3HD2 MLE A   2       4.024   2.651  -6.253  1.00  4.42           H 
ATOM     35  CM  MLE A   2       1.450  -2.730  -4.168  1.00 12.34           C 
ATOM     36 1HM  MLE A   2       1.977  -2.431  -5.073  1.00 24.42           H 
ATOM     37 2HM  MLE A   2       1.942  -3.598  -3.730  1.00 63.11           H 
ATOM     38 3HM  MLE A   2       0.419  -2.983  -4.416  1.00 73.43           H 
ATOM     39  N   DPR A   3      -0.929  -0.422  -4.676  1.00 43.05           N 
ATOM     40  CA  DPR A   3      -1.288  -0.161  -3.270  1.00  4.32           C 
ATOM     41  C   DPR A   3      -1.087   1.299  -2.954  1.00 20.15           C 
ATOM     42  O   DPR A   3      -0.544   2.052  -3.764  1.00  2.31           O 
ATOM     43  CB  DPR A   3      -2.727  -0.616  -3.135  1.00  1.34           C 
ATOM     44  CG  DPR A   3      -3.301  -0.120  -4.488  1.00 64.42           C 
ATOM     45  CD  DPR A   3      -2.172  -0.519  -5.471  1.00 73.03           C 
ATOM     46  HA  DPR A   3      -0.674  -0.774  -2.611  1.00  4.34           H 
ATOM     47 2HB  DPR A   3      -2.806  -1.700  -3.055  1.00 53.42           H 
ATOM     48 3HB  DPR A   3      -3.233  -0.129  -2.300  1.00 65.24           H 
ATOM     49 2HG  DPR A   3      -4.230  -0.637  -4.731  1.00 62.23           H 
ATOM     50 3HG  DPR A   3      -3.447   0.959  -4.479  1.00 11.23           H 
ATOM     51 2HD  DPR A   3      -2.139   0.173  -6.312  1.00 51.53           H 
ATOM     52 3HD  DPR A   3      -2.318  -1.540  -5.824  1.00 53.42           H 
ATOM     53  N   LEU A   4      -1.525   1.708  -1.768  1.00 41.34           N 
ATOM     54  CA  LEU A   4      -1.390   3.096  -1.340  1.00 51.43           C 
ATOM     55  C   LEU A   4      -0.674   3.184   0.004  1.00  4.54           C 
ATOM     56  O   LEU A   4      -1.295   3.442   1.033  1.00 13.11           O 
ATOM     57  CB  LEU A   4      -2.767   3.756  -1.242  1.00 35.23           C 
ATOM     58  CG  LEU A   4      -3.278   4.435  -2.512  1.00 21.22           C 
ATOM     59  CD1 LEU A   4      -2.326   5.538  -2.947  1.00  3.13           C 
ATOM     60  CD2 LEU A   4      -3.461   3.415  -3.627  1.00 15.25           C 
ATOM     61  H   LEU A   4      -1.949   1.062  -1.166  1.00  2.15           H 
ATOM     62  HA  LEU A   4      -0.803   3.616  -2.083  1.00 13.04           H 
ATOM     63 2HB  LEU A   4      -3.479   2.993  -0.965  1.00 11.25           H 
ATOM     64 3HB  LEU A   4      -2.720   4.502  -0.461  1.00 61.12           H 
ATOM     65  HG  LEU A   4      -4.240   4.887  -2.309  1.00 60.20           H 
ATOM     66 1HD1 LEU A   4      -1.568   5.680  -2.191  1.00 54.44           H 
ATOM     67 2HD1 LEU A   4      -1.856   5.261  -3.880  1.00  1.01           H 
ATOM     68 3HD1 LEU A   4      -2.877   6.457  -3.081  1.00 22.24           H 
ATOM     69 1HD2 LEU A   4      -2.531   3.296  -4.161  1.00 62.10           H 
ATOM     70 2HD2 LEU A   4      -3.756   2.468  -3.201  1.00 72.32           H 
ATOM     71 3HD2 LEU A   4      -4.226   3.758  -4.306  1.00 11.45           H 
ATOM     72  N   DVA A   5       0.638   2.970  -0.016  1.00 14.03           N 
ATOM     73  CA  DVA A   5       1.445   3.029   1.209  1.00 74.10           C 
ATOM     74  C   DVA A   5       1.428   1.683   1.886  1.00 40.31           C 
ATOM     75  O   DVA A   5       1.484   0.646   1.227  1.00 20.44           O 
ATOM     76  CB  DVA A   5       2.883   3.404   0.854  1.00 64.44           C 
ATOM     77  CG1 DVA A   5       2.903   4.772   0.171  1.00 71.32           C 
ATOM     78  CG2 DVA A   5       3.726   3.459   2.130  1.00 21.14           C 
ATOM     79  H   DVA A   5       1.077   2.769  -0.868  1.00 22.22           H 
ATOM     80  HA  DVA A   5       1.031   3.779   1.882  1.00  1.12           H 
ATOM     81  HB  DVA A   5       3.299   2.655   0.180  1.00 53.24           H 
ATOM     82 1HG1 DVA A   5       1.882   5.125   0.033  1.00 44.43           H 
ATOM     83 2HG1 DVA A   5       3.451   5.479   0.794  1.00 14.43           H 
ATOM     84 3HG1 DVA A   5       3.395   4.688  -0.797  1.00  2.21           H 
ATOM     85 1HG2 DVA A   5       3.644   2.513   2.662  1.00 41.20           H 
ATOM     86 2HG2 DVA A   5       4.770   3.640   1.870  1.00 12.14           H 
ATOM     87 3HG2 DVA A   5       3.366   4.267   2.768  1.00 33.02           H 
ATOM     88  N   MLE A   6       1.350   1.694   3.213  1.00  4.42           N 
ATOM     89  CA  MLE A   6       1.325   0.451   3.993  1.00 51.30           C 
ATOM     90  C   MLE A   6       0.271   0.551   5.064  1.00  2.12           C 
ATOM     91  O   MLE A   6       0.580   0.785   6.231  1.00 32.10           O 
ATOM     92  CB  MLE A   6       2.692   0.229   4.640  1.00 74.43           C 
ATOM     93  CG  MLE A   6       2.848  -1.248   5.007  1.00 33.51           C 
ATOM     94  CD1 MLE A   6       3.348  -2.027   3.790  1.00 61.11           C 
ATOM     95  CD2 MLE A   6       3.856  -1.386   6.150  1.00 42.13           C 
ATOM     96  HA  MLE A   6       1.095  -0.387   3.334  1.00 33.02           H 
ATOM     97 2HB  MLE A   6       3.476   0.513   3.940  1.00 45.43           H 
ATOM     98 3HB  MLE A   6       2.772   0.837   5.540  1.00 40.41           H 
ATOM     99  HG  MLE A   6       1.885  -1.648   5.323  1.00 41.02           H 
ATOM    100 1HD1 MLE A   6       4.432  -2.126   3.841  1.00 31.51           H 
ATOM    101 2HD1 MLE A   6       2.893  -3.018   3.779  1.00 75.51           H 
ATOM    102 3HD1 MLE A   6       3.075  -1.493   2.880  1.00 51.31           H 
ATOM    103 1HD2 MLE A   6       4.758  -0.826   5.908  1.00  2.44           H 
ATOM    104 2HD2 MLE A   6       3.419  -0.995   7.068  1.00 11.20           H 
ATOM    105 3HD2 MLE A   6       4.108  -2.439   6.286  1.00 12.24           H 
ATOM    106  CM  MLE A   6       1.274   2.801   4.177  1.00 62.15           C 
ATOM    107 1HM  MLE A   6       1.814   2.530   5.084  1.00 14.32           H 
ATOM    108 2HM  MLE A   6       1.721   3.694   3.740  1.00 74.14           H 
ATOM    109 3HM  MLE A   6       0.230   2.998   4.421  1.00 70.04           H 
ATOM    110  N   DPR A   7      -0.985   0.373   4.669  1.00 12.31           N 
ATOM    111  CA  DPR A   7      -1.321   0.094   3.261  1.00 23.33           C 
ATOM    112  C   DPR A   7      -1.043  -1.353   2.945  1.00 30.04           C 
ATOM    113  O   DPR A   7      -0.463  -2.075   3.756  1.00 23.10           O 
ATOM    114  CB  DPR A   7      -2.780   0.476   3.115  1.00  3.34           C 
ATOM    115  CG  DPR A   7      -3.337  -0.049   4.464  1.00  4.40           C 
ATOM    116  CD  DPR A   7      -2.237   0.406   5.454  1.00 14.41           C 
ATOM    117  HA  DPR A   7      -0.735   0.739   2.606  1.00 23.25           H 
ATOM    118 2HB  DPR A   7      -2.914   1.555   3.035  1.00 11.32           H 
ATOM    119 3HB  DPR A   7      -3.254  -0.035   2.277  1.00 44.33           H 
ATOM    120 2HG  DPR A   7      -4.294   0.420   4.700  1.00 43.41           H 
ATOM    121 3HG  DPR A   7      -3.429  -1.135   4.452  1.00 50.31           H 
ATOM    122 2HD  DPR A   7      -2.176  -0.284   6.296  1.00 64.35           H 
ATOM    123 3HD  DPR A   7      -2.439   1.418   5.807  1.00 13.11           H 
ATOM    124  N   LEU A   8      -1.457  -1.784   1.759  1.00 10.01           N 
ATOM    125  CA  LEU A   8      -1.250  -3.164   1.332  1.00 21.41           C 
ATOM    126  C   LEU A   8      -0.518  -3.215  -0.006  1.00 12.04           C 
ATOM    127  O   LEU A   8      -1.147  -3.490  -1.026  1.00  4.43           O 
ATOM    128  CB  LEU A   8      -2.590  -3.891   1.221  1.00 43.45           C 
ATOM    129  CG  LEU A   8      -3.077  -4.598   2.486  1.00 50.42           C 
ATOM    130  CD1 LEU A   8      -2.075  -5.654   2.926  1.00 64.30           C 
ATOM    131  CD2 LEU A   8      -3.318  -3.591   3.601  1.00 71.14           C 
ATOM    132  H   LEU A   8      -1.914  -1.162   1.155  1.00 34.42           H 
ATOM    133  HA  LEU A   8      -0.643  -3.654   2.079  1.00 52.14           H 
ATOM    134 2HB  LEU A   8      -3.338  -3.166   0.940  1.00 24.42           H 
ATOM    135 3HB  LEU A   8      -2.499  -4.633   0.439  1.00 14.43           H 
ATOM    136  HG  LEU A   8      -4.014  -5.096   2.275  1.00 62.21           H 
ATOM    137 1HD1 LEU A   8      -1.306  -5.757   2.174  1.00 14.24           H 
ATOM    138 2HD1 LEU A   8      -1.626  -5.357   3.863  1.00 42.45           H 
ATOM    139 3HD1 LEU A   8      -2.581  -6.600   3.054  1.00 12.43           H 
ATOM    140 1HD2 LEU A   8      -2.398  -3.429   4.143  1.00  0.44           H 
ATOM    141 2HD2 LEU A   8      -3.655  -2.657   3.176  1.00 53.54           H 
ATOM    142 3HD2 LEU A   8      -4.070  -3.973   4.274  1.00 74.33           H 
TER     143      LEU A   8
ENDMDL
MODEL        8
REMARK MDL/CONF     8  E:      0.000 Erst:   0.000 Ehb:   0.000
ATOM      1  N   DVA A   1       0.651  -2.985   0.021  1.00 21.53           N 
ATOM      2  CA  DVA A   1       1.425  -2.987  -1.229  1.00 52.24           C 
ATOM      3  C   DVA A   1       1.390  -1.613  -1.843  1.00 41.31           C 
ATOM      4  O   DVA A   1       1.246  -0.612  -1.141  1.00 65.11           O 
ATOM      5  CB  DVA A   1       2.873  -3.377  -0.931  1.00 51.23           C 
ATOM      6  CG1 DVA A   1       3.497  -2.348   0.013  1.00  3.43           C 
ATOM      7  CG2 DVA A   1       2.903  -4.757  -0.269  1.00 31.23           C 
ATOM      8  H   DVA A   1       1.127  -2.979   0.877  1.00 72.14           H 
ATOM      9  HA  DVA A   1       0.991  -3.706  -1.923  1.00 62.31           H 
ATOM     10  HB  DVA A   1       3.439  -3.409  -1.861  1.00 75.31           H 
ATOM     11 1HG1 DVA A   1       4.202  -1.727  -0.540  1.00 40.43           H 
ATOM     12 2HG1 DVA A   1       2.713  -1.719   0.434  1.00  4.32           H 
ATOM     13 3HG1 DVA A   1       4.019  -2.862   0.818  1.00 71.30           H 
ATOM     14 1HG2 DVA A   1       2.960  -4.640   0.812  1.00 63.40           H 
ATOM     15 2HG2 DVA A   1       1.997  -5.305  -0.528  1.00 20.11           H 
ATOM     16 3HG2 DVA A   1       3.775  -5.309  -0.621  1.00 41.41           H 
ATOM     17  N   MLE A   2       1.523  -1.557  -3.164  1.00 55.30           N 
ATOM     18  CA  MLE A   2       1.506  -0.278  -3.886  1.00 21.10           C 
ATOM     19  C   MLE A   2       0.647  -0.407  -5.116  1.00 64.51           C 
ATOM     20  O   MLE A   2       1.156  -0.552  -6.227  1.00 54.03           O 
ATOM     21  CB  MLE A   2       2.931   0.095  -4.294  1.00 21.33           C 
ATOM     22  CG  MLE A   2       3.006   1.597  -4.570  1.00  4.35           C 
ATOM     23  CD1 MLE A   2       3.347   2.338  -3.276  1.00  3.24           C 
ATOM     24  CD2 MLE A   2       4.088   1.871  -5.614  1.00 21.14           C 
ATOM     25  HA  MLE A   2       1.099   0.499  -3.239  1.00 10.11           H 
ATOM     26 2HB  MLE A   2       3.617  -0.161  -3.489  1.00 71.22           H 
ATOM     27 3HB  MLE A   2       3.207  -0.454  -5.194  1.00 32.50           H 
ATOM     28  HG  MLE A   2       2.043   1.946  -4.944  1.00 25.14           H 
ATOM     29 1HD1 MLE A   2       4.051   1.746  -2.693  1.00 42.42           H 
ATOM     30 2HD1 MLE A   2       3.794   3.304  -3.517  1.00 62.52           H 
ATOM     31 3HD1 MLE A   2       2.437   2.496  -2.697  1.00 42.03           H 
ATOM     32 1HD2 MLE A   2       4.207   0.998  -6.255  1.00 50.33           H 
ATOM     33 2HD2 MLE A   2       3.799   2.729  -6.220  1.00 23.34           H 
ATOM     34 3HD2 MLE A   2       5.033   2.083  -5.112  1.00 45.32           H 
ATOM     35  CM  MLE A   2       1.702  -2.609  -4.173  1.00 72.25           C 
ATOM     36 1HM  MLE A   2       2.385  -2.260  -4.946  1.00  5.54           H 
ATOM     37 2HM  MLE A   2       2.117  -3.499  -3.698  1.00 65.03           H 
ATOM     38 3HM  MLE A   2       0.738  -2.851  -4.620  1.00 70.31           H 
ATOM     39  N   DPR A   3      -0.667  -0.356  -4.923  1.00 65.45           N 
ATOM     40  CA  DPR A   3      -1.243  -0.183  -3.577  1.00 65.35           C 
ATOM     41  C   DPR A   3      -1.152   1.263  -3.163  1.00 62.22           C 
ATOM     42  O   DPR A   3      -0.740   2.119  -3.946  1.00 24.14           O 
ATOM     43  CB  DPR A   3      -2.667  -0.692  -3.683  1.00 64.41           C 
ATOM     44  CG  DPR A   3      -3.050  -0.144  -5.083  1.00 52.43           C 
ATOM     45  CD  DPR A   3      -1.772  -0.451  -5.900  1.00 25.31           C 
ATOM     46  HA  DPR A   3      -0.711  -0.811  -2.862  1.00 13.13           H 
ATOM     47 2HB  DPR A   3      -2.713  -1.782  -3.671  1.00 51.32           H 
ATOM     48 3HB  DPR A   3      -3.311  -0.270  -2.914  1.00 52.23           H 
ATOM     49 2HG  DPR A   3      -3.911  -0.677  -5.489  1.00 71.11           H 
ATOM     50 3HG  DPR A   3      -3.241   0.929  -5.042  1.00 64.10           H 
ATOM     51 2HD  DPR A   3      -1.642   0.287  -6.692  1.00 33.22           H 
ATOM     52 3HD  DPR A   3      -1.822  -1.455  -6.322  1.00 75.54           H 
ATOM     53  N   LEU A   4      -1.537   1.543  -1.923  1.00 54.30           N 
ATOM     54  CA  LEU A   4      -1.498   2.905  -1.399  1.00 42.21           C 
ATOM     55  C   LEU A   4      -0.834   2.941  -0.026  1.00  3.24           C 
ATOM     56  O   LEU A   4      -1.509   2.908   1.000  1.00 74.23           O 
ATOM     57  CB  LEU A   4      -2.913   3.479  -1.310  1.00 71.12           C 
ATOM     58  CG  LEU A   4      -3.014   5.000  -1.200  1.00 55.34           C 
ATOM     59  CD1 LEU A   4      -2.812   5.649  -2.560  1.00  3.24           C 
ATOM     60  CD2 LEU A   4      -4.357   5.404  -0.609  1.00 54.42           C 
ATOM     61  H   LEU A   4      -1.856   0.820  -1.345  1.00 21.11           H 
ATOM     62  HA  LEU A   4      -0.917   3.506  -2.083  1.00 70.11           H 
ATOM     63 2HB  LEU A   4      -3.450   3.176  -2.194  1.00 24.41           H 
ATOM     64 3HB  LEU A   4      -3.388   3.051  -0.438  1.00 32.31           H 
ATOM     65  HG  LEU A   4      -2.236   5.360  -0.540  1.00 72.40           H 
ATOM     66 1HD1 LEU A   4      -2.622   4.884  -3.299  1.00 35.41           H 
ATOM     67 2HD1 LEU A   4      -3.701   6.199  -2.832  1.00 20.54           H 
ATOM     68 3HD1 LEU A   4      -1.970   6.324  -2.516  1.00 71.12           H 
ATOM     69 1HD2 LEU A   4      -4.291   6.409  -0.217  1.00 23.22           H 
ATOM     70 2HD2 LEU A   4      -5.114   5.366  -1.378  1.00 53.44           H 
ATOM     71 3HD2 LEU A   4      -4.618   4.725   0.189  1.00  2.01           H 
ATOM     72  N   DVA A   5       0.494   3.011  -0.019  1.00 41.14           N 
ATOM     73  CA  DVA A   5       1.254   3.055   1.237  1.00 23.41           C 
ATOM     74  C   DVA A   5       1.286   1.680   1.852  1.00 34.24           C 
ATOM     75  O   DVA A   5       1.198   0.673   1.150  1.00 14.42           O 
ATOM     76  CB  DVA A   5       2.682   3.520   0.951  1.00  3.13           C 
ATOM     77  CG1 DVA A   5       3.368   2.525   0.014  1.00 63.32           C 
ATOM     78  CG2 DVA A   5       2.645   4.899   0.291  1.00 20.44           C 
ATOM     79  H   DVA A   5       0.975   3.034  -0.872  1.00 75.44           H 
ATOM     80  HA  DVA A   5       0.777   3.750   1.926  1.00 75.12           H 
ATOM     81  HB  DVA A   5       3.238   3.581   1.886  1.00 60.11           H 
ATOM     82 1HG1 DVA A   5       4.100   1.943   0.572  1.00 61.15           H 
ATOM     83 2HG1 DVA A   5       2.621   1.856  -0.414  1.00 11.42           H 
ATOM     84 3HG1 DVA A   5       3.869   3.067  -0.788  1.00 70.21           H 
ATOM     85 1HG2 DVA A   5       2.718   4.787  -0.790  1.00  4.11           H 
ATOM     86 2HG2 DVA A   5       1.710   5.399   0.542  1.00 72.51           H 
ATOM     87 3HG2 DVA A   5       3.485   5.496   0.649  1.00 42.14           H 
ATOM     88  N   MLE A   6       1.414   1.632   3.173  1.00 53.43           N 
ATOM     89  CA  MLE A   6       1.459   0.355   3.897  1.00 70.21           C 
ATOM     90  C   MLE A   6       0.586   0.440   5.121  1.00 63.01           C 
ATOM     91  O   MLE A   6       1.078   0.609   6.235  1.00  4.24           O 
ATOM     92  CB  MLE A   6       2.899   0.056   4.316  1.00 44.32           C 
ATOM     93  CG  MLE A   6       3.049  -1.440   4.594  1.00 62.01           C 
ATOM     94  CD1 MLE A   6       3.440  -2.163   3.302  1.00 12.33           C 
ATOM     95  CD2 MLE A   6       4.136  -1.657   5.647  1.00 23.43           C 
ATOM     96  HA  MLE A   6       1.098  -0.443   3.247  1.00 42.24           H 
ATOM     97 2HB  MLE A   6       3.577   0.348   3.515  1.00 44.04           H 
ATOM     98 3HB  MLE A   6       3.139   0.619   5.217  1.00 12.34           H 
ATOM     99  HG  MLE A   6       2.104  -1.840   4.960  1.00 15.55           H 
ATOM    100 1HD1 MLE A   6       4.117  -1.534   2.725  1.00 42.32           H 
ATOM    101 2HD1 MLE A   6       3.936  -3.102   3.547  1.00  3.01           H 
ATOM    102 3HD1 MLE A   6       2.545  -2.367   2.715  1.00 10.45           H 
ATOM    103 1HD2 MLE A   6       4.203  -0.779   6.286  1.00 55.25           H 
ATOM    104 2HD2 MLE A   6       3.888  -2.529   6.251  1.00  2.12           H 
ATOM    105 3HD2 MLE A   6       5.094  -1.818   5.152  1.00 31.30           H 
ATOM    106  CM  MLE A   6       1.534   2.693   4.183  1.00 61.40           C 
ATOM    107 1HM  MLE A   6       2.229   2.379   4.961  1.00 60.03           H 
ATOM    108 2HM  MLE A   6       1.903   3.603   3.710  1.00 34.40           H 
ATOM    109 3HM  MLE A   6       0.556   2.885   4.624  1.00 51.54           H 
ATOM    110  N   DPR A   7      -0.722   0.322   4.918  1.00  3.11           N 
ATOM    111  CA  DPR A   7      -1.280   0.120   3.567  1.00 75.31           C 
ATOM    112  C   DPR A   7      -1.111  -1.319   3.154  1.00 31.53           C 
ATOM    113  O   DPR A   7      -0.652  -2.152   3.938  1.00 50.12           O 
ATOM    114  CB  DPR A   7      -2.729   0.555   3.664  1.00 73.32           C 
ATOM    115  CG  DPR A   7      -3.093  -0.013   5.060  1.00 70.25           C 
ATOM    116  CD  DPR A   7      -1.838   0.360   5.888  1.00 24.21           C 
ATOM    117  HA  DPR A   7      -0.775   0.774   2.857  1.00  3.55           H 
ATOM    118 2HB  DPR A   7      -2.831   1.641   3.650  1.00 63.55           H 
ATOM    119 3HB  DPR A   7      -3.345   0.099   2.889  1.00 72.22           H 
ATOM    120 2HG  DPR A   7      -3.983   0.475   5.460  1.00 43.33           H 
ATOM    121 3HG  DPR A   7      -3.228  -1.094   5.020  1.00  1.25           H 
ATOM    122 2HD  DPR A   7      -1.676  -0.371   6.681  1.00 63.40           H 
ATOM    123 3HD  DPR A   7      -1.942   1.361   6.307  1.00 63.25           H 
ATOM    124  N   LEU A   8      -1.480  -1.621   1.914  1.00 31.32           N 
ATOM    125  CA  LEU A   8      -1.367  -2.978   1.391  1.00 20.22           C 
ATOM    126  C   LEU A   8      -0.689  -2.979   0.024  1.00 44.32           C 
ATOM    127  O   LEU A   8      -1.384  -2.969  -0.992  1.00 51.12           O 
ATOM    128  CB  LEU A   8      -2.750  -3.622   1.288  1.00 62.45           C 
ATOM    129  CG  LEU A   8      -2.772  -5.147   1.172  1.00 43.35           C 
ATOM    130  CD1 LEU A   8      -2.546  -5.789   2.532  1.00 72.12           C 
ATOM    131  CD2 LEU A   8      -4.088  -5.617   0.571  1.00 45.35           C 
ATOM    132  H   LEU A   8      -1.837  -0.915   1.336  1.00 44.42           H 
ATOM    133  HA  LEU A   8      -0.762  -3.549   2.079  1.00 43.04           H 
ATOM    134 2HB  LEU A   8      -3.308  -3.350   2.171  1.00 21.23           H 
ATOM    135 3HB  LEU A   8      -3.239  -3.216   0.414  1.00 41.04           H 
ATOM    136  HG  LEU A   8      -1.973  -5.464   0.517  1.00 22.12           H 
ATOM    137 1HD1 LEU A   8      -2.397  -5.019   3.274  1.00 40.14           H 
ATOM    138 2HD1 LEU A   8      -3.408  -6.383   2.798  1.00  2.20           H 
ATOM    139 3HD1 LEU A   8      -1.672  -6.423   2.491  1.00  3.32           H 
ATOM    140 1HD2 LEU A   8      -3.970  -6.617   0.180  1.00 73.31           H 
ATOM    141 2HD2 LEU A   8      -4.853  -5.618   1.334  1.00 10.30           H 
ATOM    142 3HD2 LEU A   8      -4.378  -4.951  -0.228  1.00 14.35           H 
TER     143      LEU A   8
ENDMDL
MODEL        9
REMARK MDL/CONF     9  E:      0.000 Erst:   0.000 Ehb:   0.000
ATOM      1  N   DVA A   1       0.841  -2.958  -0.031  1.00 64.31           N 
ATOM      2  CA  DVA A   1       1.632  -2.975  -1.267  1.00 62.53           C 
ATOM      3  C   DVA A   1       1.537  -1.634  -1.943  1.00 51.55           C 
ATOM      4  O   DVA A   1       1.552  -0.594  -1.285  1.00 33.51           O 
ATOM      5  CB  DVA A   1       3.093  -3.277  -0.933  1.00 71.14           C 
ATOM      6  CG1 DVA A   1       3.192  -4.640  -0.248  1.00  4.33           C 
ATOM      7  CG2 DVA A   1       3.918  -3.292  -2.220  1.00 13.14           C 
ATOM      8  H   DVA A   1       1.289  -2.777   0.822  1.00 72.32           H 
ATOM      9  HA  DVA A   1       1.247  -3.746  -1.934  1.00  5.01           H 
ATOM     10  HB  DVA A   1       3.480  -2.506  -0.265  1.00 52.41           H 
ATOM     11 1HG1 DVA A   1       2.200  -5.085  -0.174  1.00 53.22           H 
ATOM     12 2HG1 DVA A   1       3.840  -5.293  -0.833  1.00 13.54           H 
ATOM     13 3HG1 DVA A   1       3.610  -4.517   0.750  1.00 70.45           H 
ATOM     14 1HG2 DVA A   1       4.972  -3.422  -1.976  1.00 40.14           H 
ATOM     15 2HG2 DVA A   1       3.590  -4.117  -2.854  1.00 43.04           H 
ATOM     16 3HG2 DVA A   1       3.782  -2.350  -2.752  1.00 63.23           H 
ATOM     17  N   MLE A   2       1.437  -1.649  -3.268  1.00 31.55           N 
ATOM     18  CA  MLE A   2       1.337  -0.408  -4.048  1.00 62.43           C 
ATOM     19  C   MLE A   2       0.273  -0.562  -5.101  1.00 20.31           C 
ATOM     20  O   MLE A   2       0.575  -0.783  -6.274  1.00 43.42           O 
ATOM     21  CB  MLE A   2       2.681  -0.117  -4.716  1.00 12.53           C 
ATOM     22  CG  MLE A   2       2.756   1.365  -5.085  1.00 11.14           C 
ATOM     23  CD1 MLE A   2       4.199   1.855  -4.940  1.00  5.13           C 
ATOM     24  CD2 MLE A   2       2.297   1.555  -6.532  1.00 71.52           C 
ATOM     25  HA  MLE A   2       1.075   0.417  -3.385  1.00 22.22           H 
ATOM     26 2HB  MLE A   2       3.489  -0.362  -4.028  1.00 44.13           H 
ATOM     27 3HB  MLE A   2       2.777  -0.722  -5.618  1.00 51.21           H 
ATOM     28  HG  MLE A   2       2.111   1.937  -4.420  1.00 55.23           H 
ATOM     29 1HD1 MLE A   2       4.349   2.734  -5.565  1.00 54.12           H 
ATOM     30 2HD1 MLE A   2       4.393   2.110  -3.898  1.00 23.21           H 
ATOM     31 3HD1 MLE A   2       4.883   1.065  -5.253  1.00 31.22           H 
ATOM     32 1HD2 MLE A   2       1.212   1.488  -6.580  1.00  5.15           H 
ATOM     33 2HD2 MLE A   2       2.617   2.534  -6.887  1.00 11.42           H 
ATOM     34 3HD2 MLE A   2       2.737   0.779  -7.157  1.00 73.42           H 
ATOM     35  CM  MLE A   2       1.401  -2.758  -4.231  1.00 61.32           C 
ATOM     36 1HM  MLE A   2       1.908  -2.459  -5.149  1.00 22.23           H 
ATOM     37 2HM  MLE A   2       1.903  -3.626  -3.804  1.00 54.31           H 
ATOM     38 3HM  MLE A   2       0.365  -3.010  -4.455  1.00 43.45           H 
ATOM     39  N   DPR A   3      -0.984  -0.446  -4.687  1.00  4.31           N 
ATOM     40  CA  DPR A   3      -1.311  -0.182  -3.274  1.00  2.53           C 
ATOM     41  C   DPR A   3      -1.100   1.277  -2.964  1.00 74.44           C 
ATOM     42  O   DPR A   3      -0.608   2.036  -3.800  1.00 30.22           O 
ATOM     43  CB  DPR A   3      -2.748  -0.634  -3.104  1.00  2.04           C 
ATOM     44  CG  DPR A   3      -3.351  -0.140  -4.445  1.00  2.44           C 
ATOM     45  CD  DPR A   3      -2.246  -0.542  -5.453  1.00 52.21           C 
ATOM     46  HA  DPR A   3      -0.684  -0.796  -2.628  1.00 53.12           H 
ATOM     47 2HB  DPR A   3      -2.828  -1.720  -3.022  1.00 74.34           H 
ATOM     48 3HB  DPR A   3      -3.234  -0.147  -2.260  1.00 34.31           H 
ATOM     49 2HG  DPR A   3      -4.287  -0.656  -4.666  1.00 52.43           H 
ATOM     50 3HG  DPR A   3      -3.496   0.941  -4.433  1.00 25.25           H 
ATOM     51 2HD  DPR A   3      -2.232   0.149  -6.296  1.00 75.54           H 
ATOM     52 3HD  DPR A   3      -2.402  -1.563  -5.801  1.00 13.13           H 
ATOM     53  N   LEU A   4      -1.472   1.680  -1.754  1.00 54.13           N 
ATOM     54  CA  LEU A   4      -1.321   3.068  -1.329  1.00 31.05           C 
ATOM     55  C   LEU A   4      -0.636   3.149   0.032  1.00 32.14           C 
ATOM     56  O   LEU A   4      -1.289   3.347   1.055  1.00  4.40           O 
ATOM     57  CB  LEU A   4      -2.687   3.754  -1.267  1.00 14.10           C 
ATOM     58  CG  LEU A   4      -2.672   5.249  -0.947  1.00 74.12           C 
ATOM     59  CD1 LEU A   4      -1.840   6.006  -1.971  1.00 53.50           C 
ATOM     60  CD2 LEU A   4      -4.091   5.799  -0.898  1.00 23.22           C 
ATOM     61  H   LEU A   4      -1.858   1.030  -1.131  1.00 41.14           H 
ATOM     62  HA  LEU A   4      -0.706   3.572  -2.059  1.00 61.44           H 
ATOM     63 2HB  LEU A   4      -3.165   3.626  -2.227  1.00 40.05           H 
ATOM     64 3HB  LEU A   4      -3.272   3.258  -0.507  1.00 61.32           H 
ATOM     65  HG  LEU A   4      -2.221   5.399   0.024  1.00 21.41           H 
ATOM     66 1HD1 LEU A   4      -0.792   5.820  -1.793  1.00 43.01           H 
ATOM     67 2HD1 LEU A   4      -2.102   5.673  -2.964  1.00  1.45           H 
ATOM     68 3HD1 LEU A   4      -2.038   7.065  -1.884  1.00 62.33           H 
ATOM     69 1HD2 LEU A   4      -4.651   5.423  -1.741  1.00 13.34           H 
ATOM     70 2HD2 LEU A   4      -4.567   5.484   0.019  1.00 35.04           H 
ATOM     71 3HD2 LEU A   4      -4.061   6.877  -0.937  1.00 62.14           H 
ATOM     72  N   DVA A   5       0.684   2.996   0.033  1.00 43.32           N 
ATOM     73  CA  DVA A   5       1.463   3.055   1.277  1.00 63.00           C 
ATOM     74  C   DVA A   5       1.432   1.710   1.953  1.00 21.52           C 
ATOM     75  O   DVA A   5       1.505   0.672   1.295  1.00 64.34           O 
ATOM     76  CB  DVA A   5       2.910   3.432   0.955  1.00  0.43           C 
ATOM     77  CG1 DVA A   5       2.942   4.800   0.272  1.00 72.31           C 
ATOM     78  CG2 DVA A   5       3.723   3.489   2.249  1.00  3.32           C 
ATOM     79  H   DVA A   5       1.148   2.840  -0.815  1.00 31.41           H 
ATOM     80  HA  DVA A   5       1.032   3.805   1.941  1.00 33.42           H 
ATOM     81  HB  DVA A   5       3.340   2.684   0.289  1.00  3.20           H 
ATOM     82 1HG1 DVA A   5       1.929   5.191   0.192  1.00 54.32           H 
ATOM     83 2HG1 DVA A   5       3.550   5.484   0.864  1.00 73.23           H 
ATOM     84 3HG1 DVA A   5       3.375   4.699  -0.722  1.00 53.32           H 
ATOM     85 1HG2 DVA A   5       4.770   3.670   2.013  1.00 35.00           H 
ATOM     86 2HG2 DVA A   5       3.347   4.295   2.879  1.00 24.51           H 
ATOM     87 3HG2 DVA A   5       3.629   2.540   2.778  1.00 32.40           H 
ATOM     88  N   MLE A   6       1.324   1.720   3.277  1.00 54.04           N 
ATOM     89  CA  MLE A   6       1.282   0.476   4.057  1.00 34.33           C 
ATOM     90  C   MLE A   6       0.204   0.575   5.103  1.00 35.34           C 
ATOM     91  O   MLE A   6       0.486   0.810   6.277  1.00 12.22           O 
ATOM     92  CB  MLE A   6       2.635   0.255   4.736  1.00 54.51           C 
ATOM     93  CG  MLE A   6       2.783  -1.221   5.106  1.00 74.52           C 
ATOM     94  CD1 MLE A   6       4.251  -1.635   4.974  1.00 15.04           C 
ATOM     95  CD2 MLE A   6       2.324  -1.434   6.548  1.00 24.12           C 
ATOM     96  HA  MLE A   6       1.069  -0.362   3.392  1.00 61.24           H 
ATOM     97 2HB  MLE A   6       3.434   0.543   4.053  1.00 23.14           H 
ATOM     98 3HB  MLE A   6       2.692   0.864   5.637  1.00 53.00           H 
ATOM     99  HG  MLE A   6       2.175  -1.827   4.437  1.00 11.32           H 
ATOM    100 1HD1 MLE A   6       4.443  -2.505   5.598  1.00 44.44           H 
ATOM    101 2HD1 MLE A   6       4.467  -1.879   3.932  1.00 64.11           H 
ATOM    102 3HD1 MLE A   6       4.891  -0.811   5.292  1.00 13.44           H 
ATOM    103 1HD2 MLE A   6       1.236  -1.423   6.588  1.00  4.31           H 
ATOM    104 2HD2 MLE A   6       2.691  -2.396   6.907  1.00  2.41           H 
ATOM    105 3HD2 MLE A   6       2.719  -0.636   7.177  1.00  3.13           H 
ATOM    106  CM  MLE A   6       1.225   2.826   4.239  1.00 43.22           C 
ATOM    107 1HM  MLE A   6       1.743   2.556   5.159  1.00 32.00           H 
ATOM    108 2HM  MLE A   6       1.680   3.720   3.814  1.00 24.44           H 
ATOM    109 3HM  MLE A   6       0.176   3.023   4.459  1.00 45.34           H 
ATOM    110  N   DPR A   7      -1.042   0.395   4.679  1.00 45.45           N 
ATOM    111  CA  DPR A   7      -1.345   0.115   3.264  1.00 32.42           C 
ATOM    112  C   DPR A   7      -1.056  -1.332   2.955  1.00 71.23           C 
ATOM    113  O   DPR A   7      -0.524  -2.062   3.792  1.00 64.23           O 
ATOM    114  CB  DPR A   7      -2.802   0.492   3.084  1.00 54.03           C 
ATOM    115  CG  DPR A   7      -3.388  -0.032   4.421  1.00  4.34           C 
ATOM    116  CD  DPR A   7      -2.313   0.426   5.435  1.00 64.41           C 
ATOM    117  HA  DPR A   7      -0.745   0.761   2.622  1.00 43.11           H 
ATOM    118 2HB  DPR A   7      -2.937   1.571   3.001  1.00 34.45           H 
ATOM    119 3HB  DPR A   7      -3.255  -0.020   2.236  1.00 61.22           H 
ATOM    120 2HG  DPR A   7      -4.351   0.434   4.634  1.00 24.32           H 
ATOM    121 3HG  DPR A   7      -3.477  -1.120   4.407  1.00 72.24           H 
ATOM    122 2HD  DPR A   7      -2.269  -0.265   6.279  1.00 41.23           H 
ATOM    123 3HD  DPR A   7      -2.524   1.438   5.783  1.00  1.35           H 
ATOM    124  N   LEU A   8      -1.407  -1.755   1.746  1.00 31.14           N 
ATOM    125  CA  LEU A   8      -1.183  -3.132   1.322  1.00 63.41           C 
ATOM    126  C   LEU A   8      -0.482  -3.179  -0.032  1.00 51.33           C 
ATOM    127  O   LEU A   8      -1.144  -3.406  -1.044  1.00 54.33           O 
ATOM    128  CB  LEU A   8      -2.511  -3.888   1.249  1.00 11.04           C 
ATOM    129  CG  LEU A   8      -2.418  -5.379   0.923  1.00 54.41           C 
ATOM    130  CD1 LEU A   8      -1.556  -6.097   1.949  1.00  2.14           C 
ATOM    131  CD2 LEU A   8      -3.806  -5.998   0.861  1.00  3.43           C 
ATOM    132  H   LEU A   8      -1.828  -1.127   1.122  1.00 70.24           H 
ATOM    133  HA  LEU A   8      -0.548  -3.606   2.058  1.00  2.34           H 
ATOM    134 2HB  LEU A   8      -3.000  -3.789   2.205  1.00 53.31           H 
ATOM    135 3HB  LEU A   8      -3.115  -3.418   0.486  1.00  1.01           H 
ATOM    136  HG  LEU A   8      -1.954  -5.501  -0.047  1.00 53.02           H 
ATOM    137 1HD1 LEU A   8      -0.518  -5.859   1.776  1.00 63.23           H 
ATOM    138 2HD1 LEU A   8      -1.839  -5.779   2.942  1.00 24.12           H 
ATOM    139 3HD1 LEU A   8      -1.701  -7.164   1.857  1.00 52.44           H 
ATOM    140 1HD2 LEU A   8      -4.392  -5.652   1.700  1.00 45.31           H 
ATOM    141 2HD2 LEU A   8      -4.290  -5.708  -0.060  1.00 23.11           H 
ATOM    142 3HD2 LEU A   8      -3.723  -7.075   0.900  1.00 74.53           H 
TER     143      LEU A   8
ENDMDL
MODEL       10
REMARK MDL/CONF    10  E:      0.000 Erst:   0.000 Ehb:   0.000
ATOM      1  N   DVA A   1       0.657  -2.983   0.018  1.00 15.13           N 
ATOM      2  CA  DVA A   1       1.429  -2.985  -1.231  1.00 20.22           C 
ATOM      3  C   DVA A   1       1.393  -1.611  -1.846  1.00 14.05           C 
ATOM      4  O   DVA A   1       1.250  -0.610  -1.145  1.00  0.42           O 
ATOM      5  CB  DVA A   1       2.878  -3.372  -0.933  1.00  3.12           C 
ATOM      6  CG1 DVA A   1       3.493  -2.354   0.029  1.00 31.43           C 
ATOM      7  CG2 DVA A   1       2.913  -4.762  -0.293  1.00 21.12           C 
ATOM      8  H   DVA A   1       1.132  -2.977   0.874  1.00 44.01           H 
ATOM      9  HA  DVA A   1       0.997  -3.705  -1.925  1.00 11.13           H 
ATOM     10  HB  DVA A   1       3.448  -3.387  -1.860  1.00 52.04           H 
ATOM     11 1HG1 DVA A   1       4.304  -1.826  -0.470  1.00 72.03           H 
ATOM     12 2HG1 DVA A   1       2.729  -1.640   0.338  1.00 75.15           H 
ATOM     13 3HG1 DVA A   1       3.881  -2.871   0.907  1.00 50.22           H 
ATOM     14 1HG2 DVA A   1       2.719  -4.675   0.775  1.00 13.24           H 
ATOM     15 2HG2 DVA A   1       2.150  -5.393  -0.750  1.00 40.42           H 
ATOM     16 3HG2 DVA A   1       3.894  -5.209  -0.448  1.00 41.12           H 
ATOM     17  N   MLE A   2       1.521  -1.557  -3.168  1.00 43.41           N 
ATOM     18  CA  MLE A   2       1.502  -0.278  -3.891  1.00 33.34           C 
ATOM     19  C   MLE A   2       0.640  -0.410  -5.119  1.00 63.13           C 
ATOM     20  O   MLE A   2       1.147  -0.554  -6.230  1.00 14.02           O 
ATOM     21  CB  MLE A   2       2.926   0.095  -4.303  1.00 44.30           C 
ATOM     22  CG  MLE A   2       2.998   1.598  -4.580  1.00 42.03           C 
ATOM     23  CD1 MLE A   2       4.380   2.124  -4.183  1.00  3.24           C 
ATOM     24  CD2 MLE A   2       2.766   1.854  -6.070  1.00 13.35           C 
ATOM     25  HA  MLE A   2       1.095   0.499  -3.244  1.00 42.23           H 
ATOM     26 2HB  MLE A   2       3.615  -0.160  -3.499  1.00  1.25           H 
ATOM     27 3HB  MLE A   2       3.200  -0.454  -5.203  1.00 23.33           H 
ATOM     28  HG  MLE A   2       2.234   2.112  -3.999  1.00 22.53           H 
ATOM     29 1HD1 MLE A   2       4.432   2.225  -3.100  1.00 45.10           H 
ATOM     30 2HD1 MLE A   2       5.146   1.424  -4.520  1.00 54.43           H 
ATOM     31 3HD1 MLE A   2       4.545   3.096  -4.648  1.00 72.22           H 
ATOM     32 1HD2 MLE A   2       3.323   1.124  -6.656  1.00 25.12           H 
ATOM     33 2HD2 MLE A   2       1.703   1.762  -6.291  1.00 52.42           H 
ATOM     34 3HD2 MLE A   2       3.104   2.858  -6.323  1.00 61.40           H 
ATOM     35  CM  MLE A   2       1.698  -2.610  -4.175  1.00 74.01           C 
ATOM     36 1HM  MLE A   2       2.115  -3.500  -3.704  1.00 54.22           H 
ATOM     37 2HM  MLE A   2       0.733  -2.853  -4.620  1.00 61.04           H 
ATOM     38 3HM  MLE A   2       2.378  -2.259  -4.952  1.00 43.20           H 
ATOM     39  N   DPR A   3      -0.674  -0.360  -4.923  1.00 62.33           N 
ATOM     40  CA  DPR A   3      -1.247  -0.186  -3.575  1.00 53.33           C 
ATOM     41  C   DPR A   3      -1.155   1.260  -3.163  1.00  4.14           C 
ATOM     42  O   DPR A   3      -0.749   2.117  -3.950  1.00  2.24           O 
ATOM     43  CB  DPR A   3      -2.670  -0.697  -3.679  1.00  3.33           C 
ATOM     44  CG  DPR A   3      -3.057  -0.149  -5.078  1.00 11.34           C 
ATOM     45  CD  DPR A   3      -1.780  -0.456  -5.898  1.00  1.44           C 
ATOM     46  HA  DPR A   3      -0.713  -0.814  -2.861  1.00 50.45           H 
ATOM     47 2HB  DPR A   3      -2.716  -1.786  -3.665  1.00 73.50           H 
ATOM     48 3HB  DPR A   3      -3.314  -0.274  -2.908  1.00 43.00           H 
ATOM     49 2HG  DPR A   3      -3.918  -0.683  -5.482  1.00  3.22           H 
ATOM     50 3HG  DPR A   3      -3.249   0.924  -5.038  1.00 32.13           H 
ATOM     51 2HD  DPR A   3      -1.652   0.281  -6.691  1.00 43.32           H 
ATOM     52 3HD  DPR A   3      -1.831  -1.461  -6.318  1.00 40.04           H 
ATOM     53  N   LEU A   4      -1.533   1.541  -1.921  1.00 13.01           N 
ATOM     54  CA  LEU A   4      -1.492   2.902  -1.398  1.00 50.30           C 
ATOM     55  C   LEU A   4      -0.829   2.938  -0.025  1.00  2.41           C 
ATOM     56  O   LEU A   4      -1.505   2.905   1.002  1.00 22.23           O 
ATOM     57  CB  LEU A   4      -2.907   3.477  -1.308  1.00 51.42           C 
ATOM     58  CG  LEU A   4      -3.502   4.002  -2.615  1.00 15.31           C 
ATOM     59  CD1 LEU A   4      -4.194   2.881  -3.376  1.00 24.20           C 
ATOM     60  CD2 LEU A   4      -4.473   5.141  -2.341  1.00 23.23           C 
ATOM     61  H   LEU A   4      -1.848   0.816  -1.341  1.00 61.23           H 
ATOM     62  HA  LEU A   4      -0.911   3.502  -2.081  1.00 73.44           H 
ATOM     63 2HB  LEU A   4      -3.558   2.700  -0.938  1.00 65.22           H 
ATOM     64 3HB  LEU A   4      -2.887   4.295  -0.601  1.00 53.14           H 
ATOM     65  HG  LEU A   4      -2.705   4.385  -3.239  1.00 22.35           H 
ATOM     66 1HD1 LEU A   4      -4.355   3.186  -4.399  1.00 32.43           H 
ATOM     67 2HD1 LEU A   4      -3.574   1.997  -3.355  1.00 40.12           H 
ATOM     68 3HD1 LEU A   4      -5.145   2.665  -2.910  1.00 73.33           H 
ATOM     69 1HD2 LEU A   4      -5.316   5.065  -3.012  1.00 71.03           H 
ATOM     70 2HD2 LEU A   4      -4.819   5.080  -1.320  1.00  3.22           H 
ATOM     71 3HD2 LEU A   4      -3.973   6.085  -2.495  1.00 41.45           H 
ATOM     72  N   DVA A   5       0.498   3.009  -0.016  1.00 52.01           N 
ATOM     73  CA  DVA A   5       1.259   3.053   1.239  1.00 14.24           C 
ATOM     74  C   DVA A   5       1.288   1.679   1.856  1.00 63.44           C 
ATOM     75  O   DVA A   5       1.203   0.672   1.155  1.00  0.10           O 
ATOM     76  CB  DVA A   5       2.687   3.516   0.954  1.00 62.14           C 
ATOM     77  CG1 DVA A   5       3.363   2.533  -0.002  1.00 63.13           C 
ATOM     78  CG2 DVA A   5       2.653   4.906   0.315  1.00 63.30           C 
ATOM     79  H   DVA A   5       0.981   3.033  -0.869  1.00  0.31           H 
ATOM     80  HA  DVA A   5       0.781   3.749   1.929  1.00 70.44           H 
ATOM     81  HB  DVA A   5       3.248   3.560   1.887  1.00 12.52           H 
ATOM     82 1HG1 DVA A   5       4.198   2.048   0.503  1.00 21.24           H 
ATOM     83 2HG1 DVA A   5       2.641   1.780  -0.317  1.00 72.54           H 
ATOM     84 3HG1 DVA A   5       3.730   3.070  -0.876  1.00 20.40           H 
ATOM     85 1HG2 DVA A   5       2.473   4.810  -0.755  1.00 25.25           H 
ATOM     86 2HG2 DVA A   5       1.855   5.495   0.766  1.00  4.32           H 
ATOM     87 3HG2 DVA A   5       3.610   5.404   0.479  1.00 11.33           H 
ATOM     88  N   MLE A   6       1.413   1.632   3.178  1.00 14.20           N 
ATOM     89  CA  MLE A   6       1.455   0.354   3.902  1.00 44.20           C 
ATOM     90  C   MLE A   6       0.578   0.441   5.124  1.00 62.55           C 
ATOM     91  O   MLE A   6       1.069   0.610   6.240  1.00 51.55           O 
ATOM     92  CB  MLE A   6       2.894   0.056   4.325  1.00 11.33           C 
ATOM     93  CG  MLE A   6       3.043  -1.440   4.603  1.00 24.43           C 
ATOM     94  CD1 MLE A   6       4.453  -1.893   4.217  1.00 60.20           C 
ATOM     95  CD2 MLE A   6       2.812  -1.708   6.091  1.00 33.22           C 
ATOM     96  HA  MLE A   6       1.095  -0.443   3.252  1.00 20.25           H 
ATOM     97 2HB  MLE A   6       3.574   0.348   3.525  1.00 33.44           H 
ATOM     98 3HB  MLE A   6       3.132   0.619   5.226  1.00 44.43           H 
ATOM     99  HG  MLE A   6       2.311  -1.994   4.016  1.00 62.15           H 
ATOM    100 1HD1 MLE A   6       4.520  -1.991   3.134  1.00 62.10           H 
ATOM    101 2HD1 MLE A   6       5.178  -1.154   4.562  1.00 74.54           H 
ATOM    102 3HD1 MLE A   6       4.667  -2.855   4.683  1.00  1.32           H 
ATOM    103 1HD2 MLE A   6       3.327  -0.950   6.680  1.00  3.05           H 
ATOM    104 2HD2 MLE A   6       1.745  -1.671   6.304  1.00 22.32           H 
ATOM    105 3HD2 MLE A   6       3.202  -2.693   6.347  1.00 13.45           H 
ATOM    106  CM  MLE A   6       1.528   2.694   4.186  1.00 32.50           C 
ATOM    107 1HM  MLE A   6       1.902   3.603   3.716  1.00  0.41           H 
ATOM    108 2HM  MLE A   6       0.550   2.887   4.625  1.00 14.44           H 
ATOM    109 3HM  MLE A   6       2.221   2.378   4.966  1.00 24.32           H 
ATOM    110  N   DPR A   7      -0.728   0.325   4.918  1.00 11.20           N 
ATOM    111  CA  DPR A   7      -1.283   0.123   3.567  1.00 61.22           C 
ATOM    112  C   DPR A   7      -1.114  -1.317   3.154  1.00 22.12           C 
ATOM    113  O   DPR A   7      -0.665  -2.151   3.942  1.00 14.41           O 
ATOM    114  CB  DPR A   7      -2.732   0.560   3.660  1.00 74.13           C 
ATOM    115  CG  DPR A   7      -3.100  -0.007   5.056  1.00 32.20           C 
ATOM    116  CD  DPR A   7      -1.847   0.364   5.885  1.00 32.51           C 
ATOM    117  HA  DPR A   7      -0.777   0.776   2.857  1.00 61.14           H 
ATOM    118 2HB  DPR A   7      -2.833   1.645   3.645  1.00 75.33           H 
ATOM    119 3HB  DPR A   7      -3.346   0.104   2.884  1.00 54.14           H 
ATOM    120 2HG  DPR A   7      -3.990   0.481   5.453  1.00  4.32           H 
ATOM    121 3HG  DPR A   7      -3.236  -1.089   5.014  1.00  4.02           H 
ATOM    122 2HD  DPR A   7      -1.687  -0.367   6.678  1.00 43.31           H 
ATOM    123 3HD  DPR A   7      -1.951   1.365   6.304  1.00 23.25           H 
ATOM    124  N   LEU A   8      -1.475  -1.617   1.911  1.00 43.01           N 
ATOM    125  CA  LEU A   8      -1.362  -2.974   1.388  1.00 64.32           C 
ATOM    126  C   LEU A   8      -0.685  -2.976   0.021  1.00 63.30           C 
ATOM    127  O   LEU A   8      -1.379  -2.964  -0.995  1.00 64.31           O 
ATOM    128  CB  LEU A   8      -2.744  -3.620   1.286  1.00 11.33           C 
ATOM    129  CG  LEU A   8      -3.323  -4.175   2.588  1.00  4.53           C 
ATOM    130  CD1 LEU A   8      -4.078  -3.091   3.342  1.00 72.43           C 
ATOM    131  CD2 LEU A   8      -4.234  -5.360   2.303  1.00  0.35           C 
ATOM    132  H   LEU A   8      -1.826  -0.910   1.331  1.00 33.21           H 
ATOM    133  HA  LEU A   8      -0.757  -3.545   2.076  1.00 23.14           H 
ATOM    134 2HB  LEU A   8      -3.430  -2.875   0.910  1.00 11.15           H 
ATOM    135 3HB  LEU A   8      -2.677  -4.434   0.579  1.00 33.42           H 
ATOM    136  HG  LEU A   8      -2.514  -4.518   3.218  1.00 54.13           H 
ATOM    137 1HD1 LEU A   8      -4.231  -3.404   4.365  1.00 53.45           H 
ATOM    138 2HD1 LEU A   8      -3.503  -2.176   3.329  1.00 33.41           H 
ATOM    139 3HD1 LEU A   8      -5.034  -2.922   2.870  1.00 51.04           H 
ATOM    140 1HD2 LEU A   8      -5.086  -5.327   2.968  1.00 74.51           H 
ATOM    141 2HD2 LEU A   8      -4.575  -5.315   1.280  1.00 73.32           H 
ATOM    142 3HD2 LEU A   8      -3.689  -6.279   2.462  1.00 11.14           H 
TER     143      LEU A   8
ENDMDL
MODEL       11
REMARK MDL/CONF    11  E:      0.000 Erst:   0.000 Ehb:   0.000
ATOM      1  N   DVA A   1       0.648  -2.984   0.021  1.00  1.54           N 
ATOM      2  CA  DVA A   1       1.421  -2.987  -1.227  1.00 32.33           C 
ATOM      3  C   DVA A   1       1.388  -1.611  -1.840  1.00  1.45           C 
ATOM      4  O   DVA A   1       1.243  -0.613  -1.138  1.00 65.24           O 
ATOM      5  CB  DVA A   1       2.869  -3.378  -0.928  1.00 52.13           C 
ATOM      6  CG1 DVA A   1       3.494  -2.351   0.016  1.00  5.01           C 
ATOM      7  CG2 DVA A   1       2.898  -4.759  -0.269  1.00 21.33           C 
ATOM      8  H   DVA A   1       1.123  -2.982   0.879  1.00 53.04           H 
ATOM      9  HA  DVA A   1       0.987  -3.705  -1.921  1.00 34.22           H 
ATOM     10  HB  DVA A   1       3.435  -3.410  -1.858  1.00 21.43           H 
ATOM     11 1HG1 DVA A   1       2.712  -1.724   0.443  1.00 44.12           H 
ATOM     12 2HG1 DVA A   1       4.022  -2.869   0.817  1.00  4.12           H 
ATOM     13 3HG1 DVA A   1       4.197  -1.729  -0.537  1.00 13.31           H 
ATOM     14 1HG2 DVA A   1       2.600  -4.670   0.775  1.00 20.01           H 
ATOM     15 2HG2 DVA A   1       2.208  -5.424  -0.788  1.00 20.04           H 
ATOM     16 3HG2 DVA A   1       3.907  -5.166  -0.324  1.00 12.25           H 
ATOM     17  N   MLE A   2       1.524  -1.556  -3.161  1.00 51.13           N 
ATOM     18  CA  MLE A   2       1.508  -0.276  -3.882  1.00 15.21           C 
ATOM     19  C   MLE A   2       0.653  -0.405  -5.114  1.00 73.15           C 
ATOM     20  O   MLE A   2       1.165  -0.547  -6.224  1.00 21.25           O 
ATOM     21  CB  MLE A   2       2.935   0.098  -4.286  1.00 61.21           C 
ATOM     22  CG  MLE A   2       3.010   1.601  -4.561  1.00  1.55           C 
ATOM     23  CD1 MLE A   2       3.290   2.345  -3.253  1.00  3.35           C 
ATOM     24  CD2 MLE A   2       4.135   1.882  -5.557  1.00 55.33           C 
ATOM     25  HA  MLE A   2       1.099   0.500  -3.235  1.00 73.44           H 
ATOM     26 2HB  MLE A   2       3.619  -0.159  -3.479  1.00  3.12           H 
ATOM     27 3HB  MLE A   2       3.213  -0.450  -5.185  1.00 12.30           H 
ATOM     28  HG  MLE A   2       2.062   1.941  -4.976  1.00 55.14           H 
ATOM     29 1HD1 MLE A   2       3.759   3.303  -3.473  1.00 44.35           H 
ATOM     30 2HD1 MLE A   2       2.352   2.511  -2.722  1.00 63.33           H 
ATOM     31 3HD1 MLE A   2       3.958   1.748  -2.631  1.00 71.25           H 
ATOM     32 1HD2 MLE A   2       4.810   1.028  -5.595  1.00 42.42           H 
ATOM     33 2HD2 MLE A   2       3.709   2.052  -6.546  1.00 21.23           H 
ATOM     34 3HD2 MLE A   2       4.687   2.767  -5.242  1.00 63.02           H 
ATOM     35  CM  MLE A   2       1.705  -2.608  -4.170  1.00 41.34           C 
ATOM     36 1HM  MLE A   2       2.118  -3.497  -3.697  1.00 15.34           H 
ATOM     37 2HM  MLE A   2       0.742  -2.849  -4.619  1.00 50.44           H 
ATOM     38 3HM  MLE A   2       2.388  -2.255  -4.942  1.00 23.32           H 
ATOM     39  N   DPR A   3      -0.661  -0.355  -4.925  1.00 45.15           N 
ATOM     40  CA  DPR A   3      -1.242  -0.183  -3.581  1.00 25.01           C 
ATOM     41  C   DPR A   3      -1.152   1.263  -3.164  1.00 54.53           C 
ATOM     42  O   DPR A   3      -0.740   2.120  -3.947  1.00 35.22           O 
ATOM     43  CB  DPR A   3      -2.665  -0.693  -3.691  1.00 55.33           C 
ATOM     44  CG  DPR A   3      -3.045  -0.142  -5.091  1.00 13.25           C 
ATOM     45  CD  DPR A   3      -1.763  -0.448  -5.906  1.00  4.53           C 
ATOM     46  HA  DPR A   3      -0.711  -0.811  -2.864  1.00 52.21           H 
ATOM     47 2HB  DPR A   3      -2.710  -1.782  -3.679  1.00 55.23           H 
ATOM     48 3HB  DPR A   3      -3.312  -0.271  -2.922  1.00 53.20           H 
ATOM     49 2HG  DPR A   3      -3.904  -0.675  -5.501  1.00  3.33           H 
ATOM     50 3HG  DPR A   3      -3.236   0.929  -5.050  1.00 71.44           H 
ATOM     51 2HD  DPR A   3      -1.632   0.290  -6.696  1.00 73.44           H 
ATOM     52 3HD  DPR A   3      -1.812  -1.452  -6.328  1.00  0.51           H 
ATOM     53  N   LEU A   4      -1.539   1.542  -1.925  1.00 40.54           N 
ATOM     54  CA  LEU A   4      -1.502   2.903  -1.400  1.00 52.51           C 
ATOM     55  C   LEU A   4      -0.838   2.938  -0.028  1.00 33.41           C 
ATOM     56  O   LEU A   4      -1.512   2.904   1.000  1.00  2.13           O 
ATOM     57  CB  LEU A   4      -2.918   3.475  -1.308  1.00 54.12           C 
ATOM     58  CG  LEU A   4      -3.025   4.934  -0.863  1.00 14.10           C 
ATOM     59  CD1 LEU A   4      -2.506   5.863  -1.951  1.00 42.01           C 
ATOM     60  CD2 LEU A   4      -4.464   5.278  -0.507  1.00 34.23           C 
ATOM     61  H   LEU A   4      -1.858   0.818  -1.349  1.00 41.42           H 
ATOM     62  HA  LEU A   4      -0.922   3.505  -2.083  1.00 61.20           H 
ATOM     63 2HB  LEU A   4      -3.371   3.392  -2.285  1.00 61.42           H 
ATOM     64 3HB  LEU A   4      -3.472   2.871  -0.605  1.00 42.21           H 
ATOM     65  HG  LEU A   4      -2.416   5.079   0.018  1.00 71.35           H 
ATOM     66 1HD1 LEU A   4      -1.438   5.979  -1.845  1.00 41.31           H 
ATOM     67 2HD1 LEU A   4      -2.728   5.442  -2.920  1.00  4.01           H 
ATOM     68 3HD1 LEU A   4      -2.985   6.826  -1.858  1.00 74.21           H 
ATOM     69 1HD2 LEU A   4      -4.766   4.707   0.358  1.00 42.30           H 
ATOM     70 2HD2 LEU A   4      -4.538   6.332  -0.286  1.00 22.42           H 
ATOM     71 3HD2 LEU A   4      -5.108   5.039  -1.340  1.00  1.33           H 
ATOM     72  N   DVA A   5       0.490   3.011  -0.020  1.00 15.24           N 
ATOM     73  CA  DVA A   5       1.251   3.053   1.235  1.00 71.30           C 
ATOM     74  C   DVA A   5       1.285   1.679   1.848  1.00  4.23           C 
ATOM     75  O   DVA A   5       1.195   0.673   1.148  1.00 74.50           O 
ATOM     76  CB  DVA A   5       2.679   3.521   0.948  1.00  5.10           C 
ATOM     77  CG1 DVA A   5       3.364   2.527   0.009  1.00 32.54           C 
ATOM     78  CG2 DVA A   5       2.641   4.901   0.290  1.00 13.23           C 
ATOM     79  H   DVA A   5       0.972   3.035  -0.874  1.00 24.54           H 
ATOM     80  HA  DVA A   5       0.773   3.749   1.925  1.00 33.15           H 
ATOM     81  HB  DVA A   5       3.235   3.581   1.883  1.00 51.03           H 
ATOM     82 1HG1 DVA A   5       2.619   1.861  -0.423  1.00 55.10           H 
ATOM     83 2HG1 DVA A   5       3.871   3.073  -0.788  1.00 25.44           H 
ATOM     84 3HG1 DVA A   5       4.095   1.943   0.568  1.00  1.12           H 
ATOM     85 1HG2 DVA A   5       2.356   4.797  -0.756  1.00 71.22           H 
ATOM     86 2HG2 DVA A   5       1.913   5.530   0.803  1.00 73.01           H 
ATOM     87 3HG2 DVA A   5       3.626   5.361   0.354  1.00 34.21           H 
ATOM     88  N   MLE A   6       1.416   1.630   3.171  1.00 41.53           N 
ATOM     89  CA  MLE A   6       1.461   0.352   3.893  1.00 73.42           C 
ATOM     90  C   MLE A   6       0.592   0.437   5.119  1.00 10.13           C 
ATOM     91  O   MLE A   6       1.088   0.605   6.232  1.00 64.40           O 
ATOM     92  CB  MLE A   6       2.903   0.054   4.308  1.00  1.51           C 
ATOM     93  CG  MLE A   6       3.053  -1.443   4.583  1.00 33.03           C 
ATOM     94  CD1 MLE A   6       3.383  -2.172   3.278  1.00 64.22           C 
ATOM     95  CD2 MLE A   6       4.183  -1.666   5.589  1.00 71.54           C 
ATOM     96  HA  MLE A   6       1.098  -0.445   3.244  1.00 41.22           H 
ATOM     97 2HB  MLE A   6       3.579   0.346   3.505  1.00 62.22           H 
ATOM     98 3HB  MLE A   6       3.145   0.615   5.209  1.00 61.32           H 
ATOM     99  HG  MLE A   6       2.122  -1.833   4.991  1.00 10.35           H 
ATOM    100 1HD1 MLE A   6       3.899  -3.105   3.503  1.00 31.54           H 
ATOM    101 2HD1 MLE A   6       2.460  -2.387   2.739  1.00  2.03           H 
ATOM    102 3HD1 MLE A   6       4.024  -1.540   2.662  1.00 14.44           H 
ATOM    103 1HD2 MLE A   6       4.812  -0.777   5.632  1.00 72.21           H 
ATOM    104 2HD2 MLE A   6       3.759  -1.857   6.574  1.00  2.24           H 
ATOM    105 3HD2 MLE A   6       4.783  -2.521   5.278  1.00 22.23           H 
ATOM    106  CM  MLE A   6       1.536   2.691   4.180  1.00 13.13           C 
ATOM    107 1HM  MLE A   6       1.907   3.601   3.709  1.00 55.15           H 
ATOM    108 2HM  MLE A   6       0.560   2.883   4.624  1.00  0.03           H 
ATOM    109 3HM  MLE A   6       2.233   2.374   4.956  1.00 74.44           H 
ATOM    110  N   DPR A   7      -0.716   0.321   4.920  1.00 55.52           N 
ATOM    111  CA  DPR A   7      -1.278   0.119   3.572  1.00 75.14           C 
ATOM    112  C   DPR A   7      -1.111  -1.320   3.155  1.00 25.32           C 
ATOM    113  O   DPR A   7      -0.652  -2.153   3.938  1.00 12.32           O 
ATOM    114  CB  DPR A   7      -2.726   0.555   3.671  1.00 24.40           C 
ATOM    115  CG  DPR A   7      -3.087  -0.014   5.070  1.00 53.23           C 
ATOM    116  CD  DPR A   7      -1.829   0.358   5.893  1.00 55.10           C 
ATOM    117  HA  DPR A   7      -0.776   0.774   2.860  1.00 72.50           H 
ATOM    118 2HB  DPR A   7      -2.828   1.641   3.659  1.00 53.21           H 
ATOM    119 3HB  DPR A   7      -3.344   0.100   2.899  1.00 53.13           H 
ATOM    120 2HG  DPR A   7      -3.976   0.474   5.471  1.00 23.31           H 
ATOM    121 3HG  DPR A   7      -3.223  -1.095   5.027  1.00 23.24           H 
ATOM    122 2HD  DPR A   7      -1.666  -0.374   6.685  1.00 73.32           H 
ATOM    123 3HD  DPR A   7      -1.933   1.358   6.314  1.00 60.31           H 
ATOM    124  N   LEU A   8      -1.482  -1.619   1.916  1.00 24.33           N 
ATOM    125  CA  LEU A   8      -1.371  -2.976   1.391  1.00 50.03           C 
ATOM    126  C   LEU A   8      -0.693  -2.977   0.025  1.00 42.23           C 
ATOM    127  O   LEU A   8      -1.387  -2.967  -0.991  1.00 13.14           O 
ATOM    128  CB  LEU A   8      -2.755  -3.619   1.287  1.00 24.43           C 
ATOM    129  CG  LEU A   8      -2.784  -5.080   0.838  1.00 53.32           C 
ATOM    130  CD1 LEU A   8      -2.227  -5.984   1.926  1.00 52.31           C 
ATOM    131  CD2 LEU A   8      -4.201  -5.496   0.469  1.00 43.22           C 
ATOM    132  H   LEU A   8      -1.840  -0.912   1.339  1.00  2.44           H 
ATOM    133  HA  LEU A   8      -0.768  -3.549   2.079  1.00 34.55           H 
ATOM    134 2HB  LEU A   8      -3.219  -3.563   2.260  1.00 43.41           H 
ATOM    135 3HB  LEU A   8      -3.335  -3.042   0.581  1.00 35.10           H 
ATOM    136  HG  LEU A   8      -2.163  -5.192  -0.041  1.00  3.21           H 
ATOM    137 1HD1 LEU A   8      -1.154  -6.048   1.826  1.00 31.02           H 
ATOM    138 2HD1 LEU A   8      -2.476  -5.578   2.894  1.00 21.42           H 
ATOM    139 3HD1 LEU A   8      -2.657  -6.971   1.829  1.00 74.42           H 
ATOM    140 1HD2 LEU A   8      -4.526  -4.940  -0.398  1.00  3.52           H 
ATOM    141 2HD2 LEU A   8      -4.220  -6.553   0.247  1.00 42.10           H 
ATOM    142 3HD2 LEU A   8      -4.864  -5.290   1.297  1.00 60.21           H 
TER     143      LEU A   8
ENDMDL
MODEL       12
REMARK MDL/CONF    12  E:      0.000 Erst:   0.000 Ehb:   0.000
ATOM      1  N   DVA A   1       0.849  -3.073  -0.100  1.00 31.34           N 
ATOM      2  CA  DVA A   1       1.625  -3.080  -1.347  1.00 54.25           C 
ATOM      3  C   DVA A   1       1.544  -1.723  -1.996  1.00 54.30           C 
ATOM      4  O   DVA A   1       1.587  -0.697  -1.317  1.00 63.32           O 
ATOM      5  CB  DVA A   1       3.085  -3.410  -1.035  1.00 11.13           C 
ATOM      6  CG1 DVA A   1       3.883  -3.481  -2.338  1.00  2.04           C 
ATOM      7  CG2 DVA A   1       3.675  -2.321  -0.136  1.00 32.23           C 
ATOM      8  H   DVA A   1       1.322  -3.060   0.758  1.00 73.25           H 
ATOM      9  HA  DVA A   1       1.220  -3.831  -2.024  1.00 71.23           H 
ATOM     10  HB  DVA A   1       3.138  -4.371  -0.523  1.00 62.44           H 
ATOM     11 1HG1 DVA A   1       3.701  -2.584  -2.927  1.00 61.12           H 
ATOM     12 2HG1 DVA A   1       4.947  -3.556  -2.107  1.00 73.13           H 
ATOM     13 3HG1 DVA A   1       3.575  -4.359  -2.906  1.00  1.34           H 
ATOM     14 1HG2 DVA A   1       3.066  -2.223   0.762  1.00 21.11           H 
ATOM     15 2HG2 DVA A   1       4.693  -2.592   0.143  1.00 51.41           H 
ATOM     16 3HG2 DVA A   1       3.684  -1.373  -0.673  1.00 40.11           H 
ATOM     17  N   MLE A   2       1.425  -1.711  -3.319  1.00 43.31           N 
ATOM     18  CA  MLE A   2       1.337  -0.454  -4.073  1.00 32.03           C 
ATOM     19  C   MLE A   2       0.257  -0.570  -5.116  1.00  5.21           C 
ATOM     20  O   MLE A   2       0.541  -0.767  -6.297  1.00  4.12           O 
ATOM     21  CB  MLE A   2       2.676  -0.171  -4.752  1.00  2.15           C 
ATOM     22  CG  MLE A   2       2.770   1.315  -5.098  1.00 21.22           C 
ATOM     23  CD1 MLE A   2       4.216   1.788  -4.930  1.00 53.03           C 
ATOM     24  CD2 MLE A   2       2.330   1.531  -6.546  1.00 71.34           C 
ATOM     25  HA  MLE A   2       1.096   0.363  -3.391  1.00  4.14           H 
ATOM     26 2HB  MLE A   2       3.488  -0.441  -4.078  1.00 43.24           H 
ATOM     27 3HB  MLE A   2       2.753  -0.762  -5.664  1.00 32.34           H 
ATOM     28  HG  MLE A   2       2.122   1.884  -4.432  1.00 71.23           H 
ATOM     29 1HD1 MLE A   2       4.471   1.808  -3.871  1.00 23.32           H 
ATOM     30 2HD1 MLE A   2       4.885   1.105  -5.453  1.00 12.23           H 
ATOM     31 3HD1 MLE A   2       4.321   2.790  -5.348  1.00 12.11           H 
ATOM     32 1HD2 MLE A   2       2.963   2.286  -7.010  1.00 24.31           H 
ATOM     33 2HD2 MLE A   2       2.417   0.594  -7.096  1.00 41.45           H 
ATOM     34 3HD2 MLE A   2       1.293   1.868  -6.564  1.00  1.05           H 
ATOM     35  CM  MLE A   2       1.355  -2.800  -4.302  1.00  2.14           C 
ATOM     36 1HM  MLE A   2       1.857  -2.494  -5.220  1.00 24.52           H 
ATOM     37 2HM  MLE A   2       1.846  -3.686  -3.898  1.00 35.12           H 
ATOM     38 3HM  MLE A   2       0.312  -3.028  -4.517  1.00 30.43           H 
ATOM     39  N   DPR A   3      -0.993  -0.447  -4.683  1.00 13.02           N 
ATOM     40  CA  DPR A   3      -1.299  -0.212  -3.260  1.00 23.20           C 
ATOM     41  C   DPR A   3      -1.058   1.236  -2.918  1.00 60.12           C 
ATOM     42  O   DPR A   3      -0.497   1.988  -3.715  1.00 62.14           O 
ATOM     43  CB  DPR A   3      -2.741  -0.643  -3.082  1.00 61.34           C 
ATOM     44  CG  DPR A   3      -3.352  -0.111  -4.405  1.00 64.42           C 
ATOM     45  CD  DPR A   3      -2.265  -0.509  -5.435  1.00 15.13           C 
ATOM     46  HA  DPR A   3      -0.674  -0.852  -2.637  1.00 52.21           H 
ATOM     47 2HB  DPR A   3      -2.839  -1.727  -3.021  1.00  3.12           H 
ATOM     48 3HB  DPR A   3      -3.208  -0.163  -2.222  1.00  3.44           H 
ATOM     49 2HG  DPR A   3      -4.299  -0.605  -4.626  1.00 11.32           H 
ATOM     50 3HG  DPR A   3      -3.479   0.972  -4.370  1.00  5.44           H 
ATOM     51 2HD  DPR A   3      -2.251   0.198  -6.264  1.00 53.14           H 
ATOM     52 3HD  DPR A   3      -2.442  -1.521  -5.801  1.00 13.41           H 
ATOM     53  N   LEU A   4      -1.482   1.635  -1.724  1.00 61.22           N 
ATOM     54  CA  LEU A   4      -1.310   3.010  -1.271  1.00 63.25           C 
ATOM     55  C   LEU A   4      -0.642   3.053   0.100  1.00 62.51           C 
ATOM     56  O   LEU A   4      -1.314   3.038   1.129  1.00 60.43           O 
ATOM     57  CB  LEU A   4      -2.662   3.723  -1.214  1.00 72.41           C 
ATOM     58  CG  LEU A   4      -3.044   4.541  -2.449  1.00 42.21           C 
ATOM     59  CD1 LEU A   4      -2.011   5.626  -2.710  1.00  5.44           C 
ATOM     60  CD2 LEU A   4      -3.189   3.636  -3.664  1.00 31.00           C 
ATOM     61  H   LEU A   4      -1.923   0.990  -1.132  1.00 45.33           H 
ATOM     62  HA  LEU A   4      -0.675   3.517  -1.984  1.00 54.01           H 
ATOM     63 2HB  LEU A   4      -3.425   2.973  -1.066  1.00 21.31           H 
ATOM     64 3HB  LEU A   4      -2.648   4.391  -0.364  1.00 63.12           H 
ATOM     65  HG  LEU A   4      -3.995   5.023  -2.274  1.00 13.43           H 
ATOM     66 1HD1 LEU A   4      -1.506   5.424  -3.643  1.00 61.23           H 
ATOM     67 2HD1 LEU A   4      -2.502   6.585  -2.766  1.00 51.20           H 
ATOM     68 3HD1 LEU A   4      -1.289   5.637  -1.906  1.00 22.42           H 
ATOM     69 1HD2 LEU A   4      -3.833   4.109  -4.390  1.00 55.10           H 
ATOM     70 2HD2 LEU A   4      -2.218   3.464  -4.102  1.00 65.35           H 
ATOM     71 3HD2 LEU A   4      -3.619   2.693  -3.360  1.00 21.23           H 
ATOM     72  N   DVA A   5       0.685   3.109   0.103  1.00 44.55           N 
ATOM     73  CA  DVA A   5       1.450   3.158   1.356  1.00  4.14           C 
ATOM     74  C   DVA A   5       1.435   1.799   2.005  1.00  2.13           C 
ATOM     75  O   DVA A   5       1.537   0.776   1.329  1.00 40.12           O 
ATOM     76  CB  DVA A   5       2.893   3.565   1.057  1.00  4.15           C 
ATOM     77  CG1 DVA A   5       3.675   3.680   2.366  1.00 25.34           C 
ATOM     78  CG2 DVA A   5       3.547   2.507   0.164  1.00 40.34           C 
ATOM     79  H   DVA A   5       1.166   3.119  -0.751  1.00 42.13           H 
ATOM     80  HA  DVA A   5       1.001   3.886   2.029  1.00 75.32           H 
ATOM     81  HB  DVA A   5       2.901   4.526   0.543  1.00 53.41           H 
ATOM     82 1HG1 DVA A   5       3.536   2.774   2.955  1.00 61.31           H 
ATOM     83 2HG1 DVA A   5       4.735   3.808   2.144  1.00 40.43           H 
ATOM     84 3HG1 DVA A   5       3.316   4.540   2.929  1.00  2.43           H 
ATOM     85 1HG2 DVA A   5       2.954   2.377  -0.739  1.00 73.31           H 
ATOM     86 2HG2 DVA A   5       4.553   2.831  -0.106  1.00  1.43           H 
ATOM     87 3HG2 DVA A   5       3.602   1.561   0.702  1.00 72.12           H 
ATOM     88  N   MLE A   6       1.308   1.782   3.328  1.00  2.42           N 
ATOM     89  CA  MLE A   6       1.279   0.522   4.083  1.00 64.43           C 
ATOM     90  C   MLE A   6       0.188   0.583   5.118  1.00  5.42           C 
ATOM     91  O   MLE A   6       0.453   0.794   6.301  1.00 61.42           O 
ATOM     92  CB  MLE A   6       2.628   0.311   4.772  1.00 14.12           C 
ATOM     93  CG  MLE A   6       2.796  -1.168   5.120  1.00 12.34           C 
ATOM     94  CD1 MLE A   6       4.266  -1.566   4.963  1.00 75.41           C 
ATOM     95  CD2 MLE A   6       2.357  -1.407   6.564  1.00 14.45           C 
ATOM     96  HA  MLE A   6       1.087  -0.306   3.400  1.00 22.11           H 
ATOM     97 2HB  MLE A   6       3.429   0.622   4.104  1.00 44.52           H 
ATOM     98 3HB  MLE A   6       2.665   0.905   5.685  1.00 44.13           H 
ATOM     99  HG  MLE A   6       2.184  -1.772   4.450  1.00 61.44           H 
ATOM    100 1HD1 MLE A   6       4.530  -1.572   3.906  1.00 52.42           H 
ATOM    101 2HD1 MLE A   6       4.895  -0.847   5.491  1.00 21.03           H 
ATOM    102 3HD1 MLE A   6       4.421  -2.560   5.382  1.00 14.00           H 
ATOM    103 1HD2 MLE A   6       3.025  -2.128   7.034  1.00 73.11           H 
ATOM    104 2HD2 MLE A   6       2.392  -0.468   7.114  1.00 51.41           H 
ATOM    105 3HD2 MLE A   6       1.338  -1.797   6.575  1.00  2.30           H 
ATOM    106  CM  MLE A   6       1.175   2.866   4.309  1.00 41.42           C 
ATOM    107 1HM  MLE A   6       1.688   2.589   5.230  1.00 13.52           H 
ATOM    108 2HM  MLE A   6       1.618   3.777   3.907  1.00 23.02           H 
ATOM    109 3HM  MLE A   6       0.119   3.038   4.519  1.00 41.44           H 
ATOM    110  N   DPR A   7      -1.051   0.396   4.676  1.00 73.24           N 
ATOM    111  CA  DPR A   7      -1.334   0.145   3.250  1.00 51.44           C 
ATOM    112  C   DPR A   7      -1.021  -1.290   2.912  1.00 64.44           C 
ATOM    113  O   DPR A   7      -0.432  -2.014   3.715  1.00 64.50           O 
ATOM    114  CB  DPR A   7      -2.793   0.506   3.062  1.00 70.43           C 
ATOM    115  CG  DPR A   7      -3.388  -0.057   4.380  1.00 65.24           C 
ATOM    116  CD  DPR A   7      -2.330   0.393   5.417  1.00 12.02           C 
ATOM    117  HA  DPR A   7      -0.736   0.814   2.631  1.00 43.43           H 
ATOM    118 2HB  DPR A   7      -2.943   1.585   3.002  1.00 65.53           H 
ATOM    119 3HB  DPR A   7      -3.230   0.007   2.198  1.00 44.10           H 
ATOM    120 2HG  DPR A   7      -4.359   0.391   4.593  1.00 31.13           H 
ATOM    121 3HG  DPR A   7      -3.461  -1.144   4.341  1.00 33.01           H 
ATOM    122 2HD  DPR A   7      -2.287  -0.315   6.245  1.00 43.44           H 
ATOM    123 3HD  DPR A   7      -2.560   1.394   5.785  1.00 24.22           H 
ATOM    124  N   LEU A   8      -1.415  -1.708   1.714  1.00 15.32           N 
ATOM    125  CA  LEU A   8      -1.173  -3.074   1.263  1.00 15.34           C 
ATOM    126  C   LEU A   8      -0.492  -3.085  -0.101  1.00 35.34           C 
ATOM    127  O   LEU A   8      -1.184  -3.095  -1.118  1.00 22.40           O 
ATOM    128  CB  LEU A   8      -2.490  -3.851   1.196  1.00 11.30           C 
ATOM    129  CG  LEU A   8      -2.838  -4.689   2.426  1.00 35.33           C 
ATOM    130  CD1 LEU A   8      -1.755  -5.725   2.690  1.00 74.05           C 
ATOM    131  CD2 LEU A   8      -3.034  -3.797   3.643  1.00 41.33           C 
ATOM    132  H   LEU A   8      -1.880  -1.085   1.119  1.00 65.53           H 
ATOM    133  HA  LEU A   8      -0.521  -3.549   1.982  1.00 21.54           H 
ATOM    134 2HB  LEU A   8      -3.287  -3.138   1.046  1.00 45.50           H 
ATOM    135 3HB  LEU A   8      -2.438  -4.515   0.345  1.00 45.01           H 
ATOM    136  HG  LEU A   8      -3.766  -5.216   2.244  1.00  3.40           H 
ATOM    137 1HD1 LEU A   8      -1.267  -5.502   3.627  1.00 10.22           H 
ATOM    138 2HD1 LEU A   8      -2.202  -6.707   2.741  1.00 63.21           H 
ATOM    139 3HD1 LEU A   8      -1.030  -5.699   1.891  1.00 10.13           H 
ATOM    140 1HD2 LEU A   8      -3.659  -4.302   4.363  1.00  1.55           H 
ATOM    141 2HD2 LEU A   8      -2.075  -3.580   4.089  1.00 25.21           H 
ATOM    142 3HD2 LEU A   8      -3.507  -2.875   3.341  1.00 21.40           H 
TER     143      LEU A   8
ENDMDL
MODEL       13
REMARK MDL/CONF    13  E:      0.000 Erst:   0.000 Ehb:   0.000
ATOM      1  N   DVA A   1       0.822  -2.971  -0.022  1.00 43.30           N 
ATOM      2  CA  DVA A   1       1.621  -2.985  -1.254  1.00 24.41           C 
ATOM      3  C   DVA A   1       1.535  -1.639  -1.924  1.00 20.12           C 
ATOM      4  O   DVA A   1       1.546  -0.604  -1.261  1.00 53.21           O 
ATOM      5  CB  DVA A   1       3.079  -3.293  -0.913  1.00  4.33           C 
ATOM      6  CG1 DVA A   1       3.914  -3.310  -2.194  1.00 73.31           C 
ATOM      7  CG2 DVA A   1       3.620  -2.217   0.032  1.00 43.03           C 
ATOM      8  H   DVA A   1       1.267  -2.794   0.833  1.00 15.40           H 
ATOM      9  HA  DVA A   1       1.237  -3.751  -1.927  1.00 64.32           H 
ATOM     10  HB  DVA A   1       3.141  -4.266  -0.426  1.00 22.12           H 
ATOM     11 1HG1 DVA A   1       4.965  -3.443  -1.944  1.00 52.42           H 
ATOM     12 2HG1 DVA A   1       3.585  -4.134  -2.829  1.00  1.34           H 
ATOM     13 3HG1 DVA A   1       3.781  -2.369  -2.727  1.00 14.03           H 
ATOM     14 1HG2 DVA A   1       4.338  -1.595  -0.500  1.00 72.15           H 
ATOM     15 2HG2 DVA A   1       2.796  -1.598   0.387  1.00 51.01           H 
ATOM     16 3HG2 DVA A   1       4.111  -2.693   0.881  1.00 54.25           H 
ATOM     17  N   MLE A   2       1.446  -1.649  -3.250  1.00 43.34           N 
ATOM     18  CA  MLE A   2       1.356  -0.404  -4.024  1.00 65.34           C 
ATOM     19  C   MLE A   2       0.302  -0.551  -5.089  1.00 42.12           C 
ATOM     20  O   MLE A   2       0.614  -0.766  -6.259  1.00 43.45           O 
ATOM     21  CB  MLE A   2       2.706  -0.112  -4.679  1.00 63.03           C 
ATOM     22  CG  MLE A   2       2.788   1.372  -5.040  1.00 70.41           C 
ATOM     23  CD1 MLE A   2       2.958   2.199  -3.764  1.00 42.51           C 
ATOM     24  CD2 MLE A   2       3.984   1.608  -5.963  1.00 24.52           C 
ATOM     25  HA  MLE A   2       1.090   0.418  -3.361  1.00 14.23           H 
ATOM     26 2HB  MLE A   2       3.507  -0.362  -3.985  1.00  3.23           H 
ATOM     27 3HB  MLE A   2       2.810  -0.712  -5.582  1.00 70.43           H 
ATOM     28  HG  MLE A   2       1.872   1.673  -5.547  1.00 22.21           H 
ATOM     29 1HD1 MLE A   2       3.732   2.951  -3.918  1.00 20.11           H 
ATOM     30 2HD1 MLE A   2       2.016   2.691  -3.521  1.00 30.13           H 
ATOM     31 3HD1 MLE A   2       3.248   1.544  -2.942  1.00 34.31           H 
ATOM     32 1HD2 MLE A   2       3.979   0.867  -6.762  1.00 73.22           H 
ATOM     33 2HD2 MLE A   2       3.919   2.607  -6.393  1.00 35.32           H 
ATOM     34 3HD2 MLE A   2       4.907   1.518  -5.391  1.00 42.34           H 
ATOM     35  CM  MLE A   2       1.417  -2.753  -4.219  1.00 51.35           C 
ATOM     36 1HM  MLE A   2       0.384  -3.000  -4.459  1.00 14.12           H 
ATOM     37 2HM  MLE A   2       1.940  -2.453  -5.128  1.00 14.12           H 
ATOM     38 3HM  MLE A   2       1.908  -3.626  -3.789  1.00  2.33           H 
ATOM     39  N   DPR A   3      -0.959  -0.436  -4.686  1.00 62.14           N 
ATOM     40  CA  DPR A   3      -1.299  -0.178  -3.275  1.00 70.32           C 
ATOM     41  C   DPR A   3      -1.089   1.280  -2.956  1.00 31.53           C 
ATOM     42  O   DPR A   3      -0.569   2.037  -3.776  1.00  5.10           O 
ATOM     43  CB  DPR A   3      -2.738  -0.630  -3.121  1.00 62.13           C 
ATOM     44  CG  DPR A   3      -3.327  -0.128  -4.465  1.00 74.53           C 
ATOM     45  CD  DPR A   3      -2.214  -0.525  -5.465  1.00 24.02           C 
ATOM     46  HA  DPR A   3      -0.678  -0.795  -2.626  1.00 64.50           H 
ATOM     47 2HB  DPR A   3      -2.820  -1.715  -3.046  1.00 45.43           H 
ATOM     48 3HB  DPR A   3      -3.230  -0.145  -2.280  1.00 13.44           H 
ATOM     49 2HG  DPR A   3      -4.262  -0.640  -4.698  1.00  1.42           H 
ATOM     50 3HG  DPR A   3      -3.471   0.953  -4.449  1.00 55.11           H 
ATOM     51 2HD  DPR A   3      -2.190   0.171  -6.303  1.00 24.51           H 
ATOM     52 3HD  DPR A   3      -2.367  -1.545  -5.820  1.00 34.21           H 
ATOM     53  N   LEU A   4      -1.496   1.682  -1.757  1.00 21.33           N 
ATOM     54  CA  LEU A   4      -1.350   3.068  -1.324  1.00 63.53           C 
ATOM     55  C   LEU A   4      -0.657   3.144   0.033  1.00 51.55           C 
ATOM     56  O   LEU A   4      -1.306   3.327   1.062  1.00 33.41           O 
ATOM     57  CB  LEU A   4      -2.719   3.746  -1.250  1.00 23.43           C 
ATOM     58  CG  LEU A   4      -2.708   5.253  -0.992  1.00  3.11           C 
ATOM     59  CD1 LEU A   4      -1.919   5.974  -2.074  1.00 33.21           C 
ATOM     60  CD2 LEU A   4      -4.130   5.791  -0.916  1.00 44.03           C 
ATOM     61  H   LEU A   4      -1.903   1.032  -1.147  1.00 35.10           H 
ATOM     62  HA  LEU A   4      -0.743   3.580  -2.055  1.00 43.43           H 
ATOM     63 2HB  LEU A   4      -3.224   3.575  -2.188  1.00 72.14           H 
ATOM     64 3HB  LEU A   4      -3.277   3.276  -0.452  1.00 41.11           H 
ATOM     65  HG  LEU A   4      -2.226   5.446  -0.044  1.00  1.50           H 
ATOM     66 1HD1 LEU A   4      -1.767   5.310  -2.912  1.00 21.10           H 
ATOM     67 2HD1 LEU A   4      -2.470   6.844  -2.401  1.00 74.24           H 
ATOM     68 3HD1 LEU A   4      -0.962   6.280  -1.679  1.00 15.10           H 
ATOM     69 1HD2 LEU A   4      -4.104   6.841  -0.663  1.00  3.34           H 
ATOM     70 2HD2 LEU A   4      -4.614   5.664  -1.873  1.00  1.34           H 
ATOM     71 3HD2 LEU A   4      -4.679   5.252  -0.159  1.00 62.20           H 
ATOM     72  N   DVA A   5       0.664   3.007   0.025  1.00  3.43           N 
ATOM     73  CA  DVA A   5       1.452   3.063   1.264  1.00 34.20           C 
ATOM     74  C   DVA A   5       1.430   1.715   1.934  1.00 15.31           C 
ATOM     75  O   DVA A   5       1.500   0.681   1.272  1.00  0.14           O 
ATOM     76  CB  DVA A   5       2.894   3.448   0.934  1.00  3.03           C 
ATOM     77  CG1 DVA A   5       3.714   3.510   2.223  1.00 43.43           C 
ATOM     78  CG2 DVA A   5       3.498   2.400  -0.004  1.00 41.32           C 
ATOM     79  H   DVA A   5       1.125   2.864  -0.828  1.00  2.23           H 
ATOM     80  HA  DVA A   5       1.022   3.809   1.933  1.00 12.31           H 
ATOM     81  HB  DVA A   5       2.908   4.422   0.446  1.00 64.12           H 
ATOM     82 1HG1 DVA A   5       4.761   3.696   1.980  1.00 11.02           H 
ATOM     83 2HG1 DVA A   5       3.339   4.317   2.853  1.00 61.12           H 
ATOM     84 3HG1 DVA A   5       3.627   2.564   2.757  1.00 72.23           H 
ATOM     85 1HG2 DVA A   5       4.243   1.817   0.535  1.00 44.33           H 
ATOM     86 2HG2 DVA A   5       2.712   1.739  -0.366  1.00 32.33           H 
ATOM     87 3HG2 DVA A   5       3.971   2.899  -0.850  1.00 53.12           H 
ATOM     88  N   MLE A   6       1.333   1.720   3.259  1.00 14.45           N 
ATOM     89  CA  MLE A   6       1.301   0.473   4.034  1.00 41.43           C 
ATOM     90  C   MLE A   6       0.234   0.565   5.091  1.00 33.23           C 
ATOM     91  O   MLE A   6       0.526   0.795   6.263  1.00 12.52           O 
ATOM     92  CB  MLE A   6       2.661   0.252   4.699  1.00 52.03           C 
ATOM     93  CG  MLE A   6       2.817  -1.225   5.061  1.00 22.12           C 
ATOM     94  CD1 MLE A   6       3.042  -2.042   3.787  1.00 31.51           C 
ATOM     95  CD2 MLE A   6       4.016  -1.399   5.994  1.00 12.22           C 
ATOM     96  HA  MLE A   6       1.083  -0.363   3.368  1.00 52.41           H 
ATOM     97 2HB  MLE A   6       3.453   0.544   4.010  1.00 74.24           H 
ATOM     98 3HB  MLE A   6       2.726   0.857   5.603  1.00 32.12           H 
ATOM     99  HG  MLE A   6       1.914  -1.575   5.561  1.00 54.34           H 
ATOM    100 1HD1 MLE A   6       3.851  -2.752   3.948  1.00 63.20           H 
ATOM    101 2HD1 MLE A   6       2.129  -2.583   3.535  1.00 34.43           H 
ATOM    102 3HD1 MLE A   6       3.303  -1.372   2.968  1.00 61.33           H 
ATOM    103 1HD2 MLE A   6       3.965  -0.660   6.793  1.00 74.20           H 
ATOM    104 2HD2 MLE A   6       4.000  -2.399   6.424  1.00 30.32           H 
ATOM    105 3HD2 MLE A   6       4.939  -1.260   5.430  1.00 34.31           H 
ATOM    106  CM  MLE A   6       1.239   2.821   4.227  1.00 13.52           C 
ATOM    107 1HM  MLE A   6       0.193   3.013   4.462  1.00 74.12           H 
ATOM    108 2HM  MLE A   6       1.772   2.550   5.138  1.00  2.52           H 
ATOM    109 3HM  MLE A   6       1.686   3.720   3.800  1.00 35.40           H 
ATOM    110  N   DPR A   7      -1.017   0.385   4.679  1.00 13.23           N 
ATOM    111  CA  DPR A   7      -1.333   0.112   3.265  1.00 43.13           C 
ATOM    112  C   DPR A   7      -1.046  -1.334   2.947  1.00 52.24           C 
ATOM    113  O   DPR A   7      -0.486  -2.061   3.767  1.00 45.42           O 
ATOM    114  CB  DPR A   7      -2.792   0.489   3.101  1.00 64.11           C 
ATOM    115  CG  DPR A   7      -3.365  -0.044   4.440  1.00 15.53           C 
ATOM    116  CD  DPR A   7      -2.280   0.411   5.447  1.00  4.13           C 
ATOM    117  HA  DPR A   7      -0.740   0.761   2.621  1.00 74.34           H 
ATOM    118 2HB  DPR A   7      -2.928   1.568   3.024  1.00 12.23           H 
ATOM    119 3HB  DPR A   7      -3.253  -0.020   2.255  1.00 71.15           H 
ATOM    120 2HG  DPR A   7      -4.326   0.421   4.666  1.00 32.35           H 
ATOM    121 3HG  DPR A   7      -3.453  -1.130   4.423  1.00 44.00           H 
ATOM    122 2HD  DPR A   7      -2.227  -0.283   6.287  1.00 20.34           H 
ATOM    123 3HD  DPR A   7      -2.490   1.421   5.802  1.00  5.13           H 
ATOM    124  N   LEU A   8      -1.430  -1.757   1.748  1.00 22.12           N 
ATOM    125  CA  LEU A   8      -1.210  -3.133   1.316  1.00 21.15           C 
ATOM    126  C   LEU A   8      -0.503  -3.174  -0.034  1.00 61.10           C 
ATOM    127  O   LEU A   8      -1.161  -3.378  -1.053  1.00 32.41           O 
ATOM    128  CB  LEU A   8      -2.542  -3.880   1.230  1.00 14.44           C 
ATOM    129  CG  LEU A   8      -2.453  -5.384   0.967  1.00  0.04           C 
ATOM    130  CD1 LEU A   8      -1.636  -6.068   2.052  1.00 34.32           C 
ATOM    131  CD2 LEU A   8      -3.845  -5.994   0.880  1.00  1.20           C 
ATOM    132  H   LEU A   8      -1.871  -1.131   1.138  1.00 34.21           H 
ATOM    133  HA  LEU A   8      -0.584  -3.615   2.052  1.00  2.24           H 
ATOM    134 2HB  LEU A   8      -3.062  -3.739   2.166  1.00 62.31           H 
ATOM    135 3HB  LEU A   8      -3.118  -3.436   0.430  1.00 21.05           H 
ATOM    136  HG  LEU A   8      -1.955  -5.549   0.021  1.00 54.35           H 
ATOM    137 1HD1 LEU A   8      -1.521  -5.399   2.892  1.00 63.35           H 
ATOM    138 2HD1 LEU A   8      -2.144  -6.965   2.373  1.00 12.21           H 
ATOM    139 3HD1 LEU A   8      -0.663  -6.327   1.661  1.00 54.13           H 
ATOM    140 1HD2 LEU A   8      -3.764  -7.040   0.626  1.00 31.43           H 
ATOM    141 2HD2 LEU A   8      -4.343  -5.892   1.833  1.00 12.40           H 
ATOM    142 3HD2 LEU A   8      -4.415  -5.482   0.119  1.00 54.34           H 
TER     143      LEU A   8
ENDMDL
MODEL       14
REMARK MDL/CONF    14  E:      0.000 Erst:   0.000 Ehb:   0.000
ATOM      1  N   DVA A   1       0.638  -2.996   0.017  1.00 54.10           N 
ATOM      2  CA  DVA A   1       1.409  -2.996  -1.233  1.00  1.12           C 
ATOM      3  C   DVA A   1       1.382  -1.619  -1.839  1.00 15.23           C 
ATOM      4  O   DVA A   1       1.237  -0.622  -1.133  1.00 15.22           O 
ATOM      5  CB  DVA A   1       2.855  -3.398  -0.939  1.00  4.34           C 
ATOM      6  CG1 DVA A   1       3.479  -2.394   0.030  1.00 71.23           C 
ATOM      7  CG2 DVA A   1       2.879  -4.794  -0.313  1.00 51.32           C 
ATOM      8  H   DVA A   1       1.115  -3.012   0.873  1.00 25.44           H 
ATOM      9  HA  DVA A   1       0.969  -3.709  -1.931  1.00 60.55           H 
ATOM     10  HB  DVA A   1       3.424  -3.408  -1.868  1.00  3.21           H 
ATOM     11 1HG1 DVA A   1       4.260  -1.830  -0.480  1.00  2.11           H 
ATOM     12 2HG1 DVA A   1       2.709  -1.708   0.386  1.00 30.23           H 
ATOM     13 3HG1 DVA A   1       3.909  -2.926   0.878  1.00 31.53           H 
ATOM     14 1HG2 DVA A   1       2.201  -5.448  -0.858  1.00 22.20           H 
ATOM     15 2HG2 DVA A   1       3.891  -5.198  -0.362  1.00 54.53           H 
ATOM     16 3HG2 DVA A   1       2.563  -4.730   0.728  1.00  0.05           H 
ATOM     17  N   MLE A   2       1.523  -1.556  -3.159  1.00 10.41           N 
ATOM     18  CA  MLE A   2       1.515  -0.272  -3.875  1.00 60.53           C 
ATOM     19  C   MLE A   2       0.673  -0.395  -5.116  1.00 30.14           C 
ATOM     20  O   MLE A   2       1.198  -0.531  -6.221  1.00 41.35           O 
ATOM     21  CB  MLE A   2       2.945   0.105  -4.261  1.00 73.44           C 
ATOM     22  CG  MLE A   2       3.514   1.076  -3.225  1.00 64.31           C 
ATOM     23  CD1 MLE A   2       5.043   1.002  -3.243  1.00 34.41           C 
ATOM     24  CD2 MLE A   2       3.070   2.499  -3.562  1.00 13.42           C 
ATOM     25  HA  MLE A   2       1.098   0.502  -3.228  1.00 25.43           H 
ATOM     26 2HB  MLE A   2       3.560  -0.793  -4.294  1.00 20.54           H 
ATOM     27 3HB  MLE A   2       2.943   0.579  -5.242  1.00 24.44           H 
ATOM     28  HG  MLE A   2       3.149   0.805  -2.235  1.00 12.33           H 
ATOM     29 1HD1 MLE A   2       5.431   1.284  -2.265  1.00 14.33           H 
ATOM     30 2HD1 MLE A   2       5.355  -0.016  -3.478  1.00  0.44           H 
ATOM     31 3HD1 MLE A   2       5.431   1.684  -3.999  1.00 53.13           H 
ATOM     32 1HD2 MLE A   2       2.597   2.510  -4.544  1.00 34.44           H 
ATOM     33 2HD2 MLE A   2       2.357   2.844  -2.813  1.00 23.12           H 
ATOM     34 3HD2 MLE A   2       3.938   3.158  -3.569  1.00 54.22           H 
ATOM     35  CM  MLE A   2       1.706  -2.603  -4.173  1.00 42.44           C 
ATOM     36 1HM  MLE A   2       2.157  -3.482  -3.712  1.00 54.14           H 
ATOM     37 2HM  MLE A   2       0.737  -2.871  -4.596  1.00 72.42           H 
ATOM     38 3HM  MLE A   2       2.357  -2.233  -4.964  1.00 12.51           H 
ATOM     39  N   DPR A   3      -0.643  -0.349  -4.941  1.00 54.40           N 
ATOM     40  CA  DPR A   3      -1.239  -0.185  -3.602  1.00  0.32           C 
ATOM     41  C   DPR A   3      -1.156   1.259  -3.178  1.00  4.24           C 
ATOM     42  O   DPR A   3      -0.755   2.124  -3.957  1.00 32.23           O 
ATOM     43  CB  DPR A   3      -2.659  -0.698  -3.732  1.00 75.52           C 
ATOM     44  CG  DPR A   3      -3.025  -0.140  -5.132  1.00 62.32           C 
ATOM     45  CD  DPR A   3      -1.734  -0.438  -5.935  1.00 73.42           C 
ATOM     46  HA  DPR A   3      -0.715  -0.815  -2.884  1.00 30.33           H 
ATOM     47 2HB  DPR A   3      -2.702  -1.787  -3.726  1.00 51.01           H 
ATOM     48 3HB  DPR A   3      -3.315  -0.281  -2.967  1.00 42.23           H 
ATOM     49 2HG  DPR A   3      -3.878  -0.672  -5.553  1.00 44.55           H 
ATOM     50 3HG  DPR A   3      -3.219   0.932  -5.087  1.00 31.03           H 
ATOM     51 2HD  DPR A   3      -1.595   0.306  -6.719  1.00 42.25           H 
ATOM     52 3HD  DPR A   3      -1.776  -1.440  -6.362  1.00  1.41           H 
ATOM     53  N   LEU A   4      -1.539   1.528  -1.935  1.00 75.54           N 
ATOM     54  CA  LEU A   4      -1.507   2.885  -1.401  1.00  1.32           C 
ATOM     55  C   LEU A   4      -0.845   2.915  -0.027  1.00 53.43           C 
ATOM     56  O   LEU A   4      -1.520   2.846   0.999  1.00 61.02           O 
ATOM     57  CB  LEU A   4      -2.925   3.452  -1.309  1.00 64.33           C 
ATOM     58  CG  LEU A   4      -3.594   3.806  -2.637  1.00  5.44           C 
ATOM     59  CD1 LEU A   4      -4.322   2.598  -3.208  1.00  1.13           C 
ATOM     60  CD2 LEU A   4      -4.553   4.973  -2.458  1.00 41.35           C 
ATOM     61  H   LEU A   4      -1.849   0.797  -1.360  1.00  2.42           H 
ATOM     62  HA  LEU A   4      -0.929   3.494  -2.079  1.00 14.13           H 
ATOM     63 2HB  LEU A   4      -3.542   2.718  -0.814  1.00 41.52           H 
ATOM     64 3HB  LEU A   4      -2.884   4.349  -0.709  1.00 21.05           H 
ATOM     65  HG  LEU A   4      -2.834   4.102  -3.348  1.00 13.41           H 
ATOM     66 1HD1 LEU A   4      -5.354   2.616  -2.890  1.00 34.44           H 
ATOM     67 2HD1 LEU A   4      -4.277   2.627  -4.287  1.00 74.01           H 
ATOM     68 3HD1 LEU A   4      -3.851   1.693  -2.852  1.00 13.04           H 
ATOM     69 1HD2 LEU A   4      -5.420   4.644  -1.904  1.00 50.23           H 
ATOM     70 2HD2 LEU A   4      -4.059   5.765  -1.915  1.00 10.31           H 
ATOM     71 3HD2 LEU A   4      -4.862   5.338  -3.426  1.00 31.10           H 
ATOM     72  N   DVA A   5       0.479   3.021  -0.016  1.00 22.11           N 
ATOM     73  CA  DVA A   5       1.237   3.062   1.241  1.00 12.41           C 
ATOM     74  C   DVA A   5       1.279   1.685   1.848  1.00 72.35           C 
ATOM     75  O   DVA A   5       1.190   0.683   1.142  1.00 70.43           O 
ATOM     76  CB  DVA A   5       2.662   3.541   0.961  1.00 44.01           C 
ATOM     77  CG1 DVA A   5       3.348   2.571  -0.004  1.00 51.32           C 
ATOM     78  CG2 DVA A   5       2.618   4.936   0.335  1.00 61.50           C 
ATOM     79  H   DVA A   5       0.962   3.073  -0.867  1.00 64.05           H 
ATOM     80  HA  DVA A   5       0.754   3.751   1.934  1.00 13.12           H 
ATOM     81  HB  DVA A   5       3.222   3.581   1.894  1.00 32.41           H 
ATOM     82 1HG1 DVA A   5       4.152   2.050   0.514  1.00  0.14           H 
ATOM     83 2HG1 DVA A   5       2.619   1.847  -0.367  1.00 23.22           H 
ATOM     84 3HG1 DVA A   5       3.756   3.127  -0.848  1.00 64.35           H 
ATOM     85 1HG2 DVA A   5       1.901   5.554   0.875  1.00 11.35           H 
ATOM     86 2HG2 DVA A   5       3.607   5.392   0.393  1.00 52.44           H 
ATOM     87 3HG2 DVA A   5       2.315   4.857  -0.709  1.00 74.41           H 
ATOM     88  N   MLE A   6       1.414   1.631   3.170  1.00 23.33           N 
ATOM     89  CA  MLE A   6       1.468   0.349   3.886  1.00  3.54           C 
ATOM     90  C   MLE A   6       0.613   0.428   5.121  1.00 52.44           C 
ATOM     91  O   MLE A   6       1.121   0.591   6.230  1.00 22.42           O 
ATOM     92  CB  MLE A   6       2.913   0.048   4.282  1.00 72.32           C 
ATOM     93  CG  MLE A   6       3.540  -0.894   3.253  1.00 21.13           C 
ATOM     94  CD1 MLE A   6       5.063  -0.742   3.283  1.00 24.12           C 
ATOM     95  CD2 MLE A   6       3.165  -2.338   3.588  1.00  3.54           C 
ATOM     96  HA  MLE A   6       1.097  -0.445   3.237  1.00  2.54           H 
ATOM     97 2HB  MLE A   6       3.480   0.978   4.318  1.00  1.04           H 
ATOM     98 3HB  MLE A   6       2.930  -0.424   5.264  1.00 23.23           H 
ATOM     99  HG  MLE A   6       3.170  -0.644   2.259  1.00 53.41           H 
ATOM    100 1HD1 MLE A   6       5.474  -1.005   2.309  1.00 43.04           H 
ATOM    101 2HD1 MLE A   6       5.321   0.290   3.521  1.00 11.20           H 
ATOM    102 3HD1 MLE A   6       5.478  -1.404   4.043  1.00 24.24           H 
ATOM    103 1HD2 MLE A   6       2.686  -2.372   4.565  1.00 31.22           H 
ATOM    104 2HD2 MLE A   6       2.478  -2.718   2.833  1.00 71.24           H 
ATOM    105 3HD2 MLE A   6       4.065  -2.952   3.603  1.00 31.14           H 
ATOM    106  CM  MLE A   6       1.536   2.686   4.183  1.00 54.32           C 
ATOM    107 1HM  MLE A   6       1.946   3.586   3.725  1.00 31.41           H 
ATOM    108 2HM  MLE A   6       0.552   2.906   4.598  1.00 54.02           H 
ATOM    109 3HM  MLE A   6       2.200   2.350   4.979  1.00 71.41           H 
ATOM    110  N   DPR A   7      -0.699   0.315   4.936  1.00  2.15           N 
ATOM    111  CA  DPR A   7      -1.275   0.122   3.593  1.00 23.22           C 
ATOM    112  C   DPR A   7      -1.116  -1.316   3.169  1.00 30.21           C 
ATOM    113  O   DPR A   7      -0.670  -2.159   3.949  1.00 33.23           O 
ATOM    114  CB  DPR A   7      -2.721   0.561   3.712  1.00  3.23           C 
ATOM    115  CG  DPR A   7      -3.068  -0.015   5.110  1.00  4.34           C 
ATOM    116  CD  DPR A   7      -1.801   0.348   5.921  1.00 31.41           C 
ATOM    117  HA  DPR A   7      -0.779   0.778   2.879  1.00 35.11           H 
ATOM    118 2HB  DPR A   7      -2.819   1.646   3.706  1.00 60.12           H 
ATOM    119 3HB  DPR A   7      -3.348   0.111   2.942  1.00 51.14           H 
ATOM    120 2HG  DPR A   7      -3.950   0.472   5.525  1.00 44.42           H 
ATOM    121 3HG  DPR A   7      -3.206  -1.096   5.063  1.00 43.42           H 
ATOM    122 2HD  DPR A   7      -1.629  -0.388   6.707  1.00 61.13           H 
ATOM    123 3HD  DPR A   7      -1.897   1.346   6.350  1.00  3.31           H 
ATOM    124  N   LEU A   8      -1.481  -1.604   1.925  1.00 24.11           N 
ATOM    125  CA  LEU A   8      -1.377  -2.958   1.391  1.00 63.02           C 
ATOM    126  C   LEU A   8      -0.703  -2.954   0.024  1.00  4.34           C 
ATOM    127  O   LEU A   8      -1.397  -2.908  -0.991  1.00 42.12           O 
ATOM    128  CB  LEU A   8      -2.765  -3.594   1.287  1.00 10.24           C 
ATOM    129  CG  LEU A   8      -3.427  -3.982   2.609  1.00 21.25           C 
ATOM    130  CD1 LEU A   8      -4.218  -2.813   3.173  1.00 72.54           C 
ATOM    131  CD2 LEU A   8      -4.325  -5.196   2.420  1.00 51.21           C 
ATOM    132  H   LEU A   8      -1.829  -0.892   1.351  1.00 55.32           H 
ATOM    133  HA  LEU A   8      -0.775  -3.538   2.075  1.00 34.03           H 
ATOM    134 2HB  LEU A   8      -3.413  -2.893   0.786  1.00 15.33           H 
ATOM    135 3HB  LEU A   8      -2.673  -4.489   0.686  1.00 72.13           H 
ATOM    136  HG  LEU A   8      -2.660  -4.242   3.325  1.00 35.42           H 
ATOM    137 1HD1 LEU A   8      -5.245  -2.883   2.845  1.00 73.44           H 
ATOM    138 2HD1 LEU A   8      -4.182  -2.841   4.253  1.00  5.23           H 
ATOM    139 3HD1 LEU A   8      -3.790  -1.886   2.822  1.00  0.12           H 
ATOM    140 1HD2 LEU A   8      -5.202  -4.910   1.858  1.00 72.14           H 
ATOM    141 2HD2 LEU A   8      -3.787  -5.962   1.882  1.00  1.43           H 
ATOM    142 3HD2 LEU A   8      -4.624  -5.577   3.385  1.00 13.21           H 
TER     143      LEU A   8
ENDMDL
MODEL       15
REMARK MDL/CONF    15  E:      0.000 Erst:   0.000 Ehb:   0.000
ATOM      1  N   DVA A   1       0.784  -2.939   0.025  1.00 22.13           N 
ATOM      2  CA  DVA A   1       1.607  -2.952  -1.191  1.00 30.54           C 
ATOM      3  C   DVA A   1       1.528  -1.608  -1.865  1.00 24.14           C 
ATOM      4  O   DVA A   1       1.524  -0.571  -1.203  1.00 70.44           O 
ATOM      5  CB  DVA A   1       3.059  -3.254  -0.821  1.00 34.41           C 
ATOM      6  CG1 DVA A   1       3.918  -3.273  -2.086  1.00  0.30           C 
ATOM      7  CG2 DVA A   1       3.577  -2.175   0.131  1.00  3.10           C 
ATOM      8  H   DVA A   1       1.201  -2.710   0.882  1.00 63.11           H 
ATOM      9  HA  DVA A   1       1.239  -3.722  -1.871  1.00 14.41           H 
ATOM     10  HB  DVA A   1       3.115  -4.227  -0.330  1.00 54.13           H 
ATOM     11 1HG1 DVA A   1       3.606  -4.096  -2.728  1.00  2.45           H 
ATOM     12 2HG1 DVA A   1       3.795  -2.330  -2.620  1.00 54.50           H 
ATOM     13 3HG1 DVA A   1       4.965  -3.399  -1.813  1.00 31.43           H 
ATOM     14 1HG2 DVA A   1       2.746  -1.559   0.470  1.00 75.14           H 
ATOM     15 2HG2 DVA A   1       4.053  -2.647   0.992  1.00 70.13           H 
ATOM     16 3HG2 DVA A   1       4.304  -1.551  -0.388  1.00 52.12           H 
ATOM     17  N   MLE A   2       1.467  -1.620  -3.193  1.00 30.01           N 
ATOM     18  CA  MLE A   2       1.387  -0.376  -3.970  1.00 61.20           C 
ATOM     19  C   MLE A   2       0.355  -0.529  -5.055  1.00 63.21           C 
ATOM     20  O   MLE A   2       0.691  -0.744  -6.219  1.00 23.21           O 
ATOM     21  CB  MLE A   2       2.749  -0.081  -4.598  1.00 63.23           C 
ATOM     22  CG  MLE A   2       2.833   1.403  -4.960  1.00 71.02           C 
ATOM     23  CD1 MLE A   2       3.319   2.198  -3.746  1.00 75.22           C 
ATOM     24  CD2 MLE A   2       3.813   1.592  -6.118  1.00  5.44           C 
ATOM     25  HA  MLE A   2       1.105   0.446  -3.312  1.00 72.44           H 
ATOM     26 2HB  MLE A   2       3.538  -0.327  -3.888  1.00 73.31           H 
ATOM     27 3HB  MLE A   2       2.873  -0.681  -5.499  1.00 23.24           H 
ATOM     28  HG  MLE A   2       1.847   1.761  -5.257  1.00 20.02           H 
ATOM     29 1HD1 MLE A   2       3.259   1.574  -2.856  1.00 32.03           H 
ATOM     30 2HD1 MLE A   2       4.352   2.508  -3.904  1.00 44.12           H 
ATOM     31 3HD1 MLE A   2       2.692   3.080  -3.615  1.00 31.11           H 
ATOM     32 1HD2 MLE A   2       4.037   2.651  -6.236  1.00 40.34           H 
ATOM     33 2HD2 MLE A   2       4.734   1.049  -5.905  1.00 51.40           H 
ATOM     34 3HD2 MLE A   2       3.370   1.209  -7.036  1.00 61.13           H 
ATOM     35  CM  MLE A   2       1.460  -2.725  -4.160  1.00 63.12           C 
ATOM     36 1HM  MLE A   2       0.432  -2.976  -4.420  1.00 12.42           H 
ATOM     37 2HM  MLE A   2       1.999  -2.424  -5.058  1.00 64.23           H 
ATOM     38 3HM  MLE A   2       1.946  -3.596  -3.720  1.00 12.43           H 
ATOM     39  N   DPR A   3      -0.914  -0.417  -4.678  1.00 52.13           N 
ATOM     40  CA  DPR A   3      -1.283  -0.158  -3.274  1.00 22.04           C 
ATOM     41  C   DPR A   3      -1.084   1.300  -2.952  1.00  4.21           C 
ATOM     42  O   DPR A   3      -0.529   2.054  -3.754  1.00 73.23           O 
ATOM     43  CB  DPR A   3      -2.723  -0.614  -3.148  1.00 41.32           C 
ATOM     44  CG  DPR A   3      -3.288  -0.116  -4.504  1.00 23.34           C 
ATOM     45  CD  DPR A   3      -2.153  -0.513  -5.480  1.00  2.30           C 
ATOM     46  HA  DPR A   3      -0.673  -0.773  -2.612  1.00 12.13           H 
ATOM     47 2HB  DPR A   3      -2.802  -1.699  -3.071  1.00 50.44           H 
ATOM     48 3HB  DPR A   3      -3.234  -0.129  -2.316  1.00 25.43           H 
ATOM     49 2HG  DPR A   3      -4.215  -0.632  -4.754  1.00 34.13           H 
ATOM     50 3HG  DPR A   3      -3.434   0.964  -4.492  1.00 40.44           H 
ATOM     51 2HD  DPR A   3      -2.114   0.182  -6.320  1.00 54.03           H 
ATOM     52 3HD  DPR A   3      -2.297  -1.532  -5.836  1.00 31.40           H 
ATOM     53  N   LEU A   4      -1.535   1.708  -1.771  1.00 70.14           N 
ATOM     54  CA  LEU A   4      -1.405   3.096  -1.340  1.00 33.35           C 
ATOM     55  C   LEU A   4      -0.685   3.182   0.002  1.00  2.11           C 
ATOM     56  O   LEU A   4      -1.304   3.434   1.035  1.00 62.22           O 
ATOM     57  CB  LEU A   4      -2.784   3.749  -1.234  1.00 64.21           C 
ATOM     58  CG  LEU A   4      -3.301   4.430  -2.502  1.00 13.34           C 
ATOM     59  CD1 LEU A   4      -2.355   5.537  -2.938  1.00 62.32           C 
ATOM     60  CD2 LEU A   4      -3.485   3.412  -3.617  1.00 33.01           C 
ATOM     61  H   LEU A   4      -1.968   1.062  -1.176  1.00 33.00           H 
ATOM     62  HA  LEU A   4      -0.822   3.620  -2.082  1.00 14.34           H 
ATOM     63 2HB  LEU A   4      -3.492   2.985  -0.956  1.00 63.52           H 
ATOM     64 3HB  LEU A   4      -2.736   4.495  -0.453  1.00 30.43           H 
ATOM     65  HG  LEU A   4      -4.264   4.878  -2.294  1.00 30.12           H 
ATOM     66 1HD1 LEU A   4      -1.707   5.802  -2.116  1.00  4.52           H 
ATOM     67 2HD1 LEU A   4      -1.758   5.193  -3.770  1.00  0.31           H 
ATOM     68 3HD1 LEU A   4      -2.927   6.402  -3.238  1.00 42.03           H 
ATOM     69 1HD2 LEU A   4      -4.277   3.737  -4.275  1.00 14.21           H 
ATOM     70 2HD2 LEU A   4      -2.566   3.322  -4.177  1.00 45.41           H 
ATOM     71 3HD2 LEU A   4      -3.741   2.453  -3.191  1.00 11.22           H 
ATOM     72  N   DVA A   5       0.628   2.973  -0.021  1.00 74.32           N 
ATOM     73  CA  DVA A   5       1.438   3.030   1.201  1.00 25.02           C 
ATOM     74  C   DVA A   5       1.426   1.683   1.875  1.00  2.53           C 
ATOM     75  O   DVA A   5       1.480   0.648   1.214  1.00 12.14           O 
ATOM     76  CB  DVA A   5       2.876   3.408   0.842  1.00  1.01           C 
ATOM     77  CG1 DVA A   5       3.723   3.472   2.114  1.00 54.53           C 
ATOM     78  CG2 DVA A   5       3.459   2.357  -0.104  1.00 75.14           C 
ATOM     79  H   DVA A   5       1.065   2.776  -0.876  1.00 34.21           H 
ATOM     80  HA  DVA A   5       1.025   3.778   1.876  1.00  0.25           H 
ATOM     81  HB  DVA A   5       2.884   4.380   0.351  1.00 50.13           H 
ATOM     82 1HG1 DVA A   5       3.363   4.280   2.751  1.00 61.13           H 
ATOM     83 2HG1 DVA A   5       3.644   2.526   2.650  1.00 33.31           H 
ATOM     84 3HG1 DVA A   5       4.763   3.653   1.850  1.00 65.42           H 
ATOM     85 1HG2 DVA A   5       2.664   1.697  -0.449  1.00 40.43           H 
ATOM     86 2HG2 DVA A   5       3.917   2.852  -0.961  1.00 32.31           H 
ATOM     87 3HG2 DVA A   5       4.212   1.772   0.423  1.00 30.43           H 
ATOM     88  N   MLE A   6       1.355   1.692   3.203  1.00 71.23           N 
ATOM     89  CA  MLE A   6       1.335   0.446   3.980  1.00  4.31           C 
ATOM     90  C   MLE A   6       0.289   0.545   5.058  1.00 41.32           C 
ATOM     91  O   MLE A   6       0.605   0.776   6.225  1.00 60.44           O 
ATOM     92  CB  MLE A   6       2.707   0.222   4.619  1.00 53.33           C 
ATOM     93  CG  MLE A   6       2.865  -1.255   4.982  1.00 71.13           C 
ATOM     94  CD1 MLE A   6       3.402  -2.023   3.772  1.00 11.13           C 
ATOM     95  CD2 MLE A   6       3.845  -1.392   6.147  1.00 53.31           C 
ATOM     96  HA  MLE A   6       1.102  -0.390   3.321  1.00 15.31           H 
ATOM     97 2HB  MLE A   6       3.486   0.509   3.914  1.00 51.13           H 
ATOM     98 3HB  MLE A   6       2.792   0.830   5.520  1.00 61.14           H 
ATOM     99  HG  MLE A   6       1.897  -1.664   5.270  1.00  3.31           H 
ATOM    100 1HD1 MLE A   6       3.317  -1.403   2.881  1.00 71.14           H 
ATOM    101 2HD1 MLE A   6       4.450  -2.278   3.939  1.00 75.11           H 
ATOM    102 3HD1 MLE A   6       2.823  -2.936   3.636  1.00 30.50           H 
ATOM    103 1HD2 MLE A   6       4.122  -2.438   6.269  1.00 65.23           H 
ATOM    104 2HD2 MLE A   6       4.737  -0.801   5.941  1.00 24.13           H 
ATOM    105 3HD2 MLE A   6       3.374  -1.032   7.062  1.00 51.01           H 
ATOM    106  CM  MLE A   6       1.285   2.796   4.169  1.00 73.14           C 
ATOM    107 1HM  MLE A   6       0.243   2.991   4.424  1.00 31.30           H 
ATOM    108 2HM  MLE A   6       1.835   2.525   5.070  1.00 31.20           H 
ATOM    109 3HM  MLE A   6       1.725   3.691   3.730  1.00 55.25           H 
ATOM    110  N   DPR A   7      -0.971   0.369   4.671  1.00  1.25           N 
ATOM    111  CA  DPR A   7      -1.315   0.093   3.264  1.00 11.44           C 
ATOM    112  C   DPR A   7      -1.039  -1.354   2.944  1.00 54.35           C 
ATOM    113  O   DPR A   7      -0.449  -2.077   3.747  1.00 63.53           O 
ATOM    114  CB  DPR A   7      -2.775   0.475   3.129  1.00 60.25           C 
ATOM    115  CG  DPR A   7      -3.324  -0.053   4.480  1.00 44.23           C 
ATOM    116  CD  DPR A   7      -2.218   0.400   5.465  1.00 52.23           C 
ATOM    117  HA  DPR A   7      -0.733   0.739   2.607  1.00 64.21           H 
ATOM    118 2HB  DPR A   7      -2.909   1.555   3.052  1.00 13.24           H 
ATOM    119 3HB  DPR A   7      -3.255  -0.034   2.292  1.00 42.44           H 
ATOM    120 2HG  DPR A   7      -4.278   0.416   4.723  1.00 75.32           H 
ATOM    121 3HG  DPR A   7      -3.416  -1.138   4.466  1.00 31.25           H 
ATOM    122 2HD  DPR A   7      -2.152  -0.293   6.304  1.00 45.30           H 
ATOM    123 3HD  DPR A   7      -2.417   1.411   5.821  1.00 63.21           H 
ATOM    124  N   LEU A   8      -1.468  -1.784   1.762  1.00 25.20           N 
ATOM    125  CA  LEU A   8      -1.264  -3.163   1.330  1.00  5.40           C 
ATOM    126  C   LEU A   8      -0.529  -3.213  -0.004  1.00 62.15           C 
ATOM    127  O   LEU A   8      -1.156  -3.482  -1.028  1.00 21.33           O 
ATOM    128  CB  LEU A   8      -2.608  -3.884   1.213  1.00 22.44           C 
ATOM    129  CG  LEU A   8      -3.101  -4.593   2.475  1.00 13.45           C 
ATOM    130  CD1 LEU A   8      -2.105  -5.654   2.917  1.00 54.55           C 
ATOM    131  CD2 LEU A   8      -3.342  -3.587   3.592  1.00 71.01           C 
ATOM    132  H   LEU A   8      -1.932  -1.161   1.165  1.00 32.52           H 
ATOM    133  HA  LEU A   8      -0.662  -3.658   2.078  1.00 63.42           H 
ATOM    134 2HB  LEU A   8      -3.351  -3.156   0.931  1.00 63.44           H 
ATOM    135 3HB  LEU A   8      -2.517  -4.625   0.431  1.00  2.04           H 
ATOM    136  HG  LEU A   8      -4.040  -5.086   2.260  1.00  1.53           H 
ATOM    137 1HD1 LEU A   8      -1.439  -5.885   2.099  1.00 51.05           H 
ATOM    138 2HD1 LEU A   8      -1.532  -5.283   3.754  1.00 24.43           H 
ATOM    139 3HD1 LEU A   8      -2.637  -6.547   3.211  1.00  4.54           H 
ATOM    140 1HD2 LEU A   8      -4.123  -3.952   4.243  1.00 60.30           H 
ATOM    141 2HD2 LEU A   8      -2.432  -3.454   4.159  1.00 74.53           H 
ATOM    142 3HD2 LEU A   8      -3.642  -2.641   3.166  1.00 62.34           H 
TER     143      LEU A   8
ENDMDL
MODEL       16
REMARK MDL/CONF    16  E:      0.000 Erst:   0.000 Ehb:   0.000
ATOM      1  N   DVA A   1       0.653  -2.982   0.020  1.00 70.25           N 
ATOM      2  CA  DVA A   1       1.425  -2.984  -1.229  1.00 64.02           C 
ATOM      3  C   DVA A   1       1.388  -1.610  -1.844  1.00 10.12           C 
ATOM      4  O   DVA A   1       1.241  -0.610  -1.144  1.00 35.22           O 
ATOM      5  CB  DVA A   1       2.873  -3.373  -0.932  1.00  3.34           C 
ATOM      6  CG1 DVA A   1       3.498  -2.342   0.008  1.00  1.32           C 
ATOM      7  CG2 DVA A   1       2.906  -4.752  -0.270  1.00 41.32           C 
ATOM      8  H   DVA A   1       1.129  -2.974   0.876  1.00 61.42           H 
ATOM      9  HA  DVA A   1       0.990  -3.704  -1.923  1.00 74.50           H 
ATOM     10  HB  DVA A   1       3.439  -3.405  -1.863  1.00 65.23           H 
ATOM     11 1HG1 DVA A   1       3.997  -2.853   0.830  1.00 53.12           H 
ATOM     12 2HG1 DVA A   1       4.226  -1.744  -0.542  1.00 63.15           H 
ATOM     13 3HG1 DVA A   1       2.719  -1.690   0.402  1.00 73.42           H 
ATOM     14 1HG2 DVA A   1       2.461  -4.688   0.723  1.00 21.44           H 
ATOM     15 2HG2 DVA A   1       2.339  -5.460  -0.875  1.00 23.11           H 
ATOM     16 3HG2 DVA A   1       3.938  -5.090  -0.185  1.00 61.05           H 
ATOM     17  N   MLE A   2       1.522  -1.555  -3.165  1.00 13.20           N 
ATOM     18  CA  MLE A   2       1.504  -0.276  -3.888  1.00 11.33           C 
ATOM     19  C   MLE A   2       0.647  -0.407  -5.119  1.00 73.52           C 
ATOM     20  O   MLE A   2       1.157  -0.552  -6.229  1.00 53.51           O 
ATOM     21  CB  MLE A   2       2.929   0.100  -4.294  1.00 45.12           C 
ATOM     22  CG  MLE A   2       3.002   1.602  -4.571  1.00  5.51           C 
ATOM     23  CD1 MLE A   2       3.113   2.361  -3.246  1.00 64.52           C 
ATOM     24  CD2 MLE A   2       4.226   1.903  -5.435  1.00 34.14           C 
ATOM     25  HA  MLE A   2       1.096   0.501  -3.241  1.00 42.55           H 
ATOM     26 2HB  MLE A   2       3.616  -0.155  -3.488  1.00 53.02           H 
ATOM     27 3HB  MLE A   2       3.207  -0.450  -5.194  1.00  1.15           H 
ATOM     28  HG  MLE A   2       2.101   1.918  -5.095  1.00 42.52           H 
ATOM     29 1HD1 MLE A   2       3.711   1.779  -2.545  1.00 52.41           H 
ATOM     30 2HD1 MLE A   2       3.591   3.326  -3.419  1.00 63.15           H 
ATOM     31 3HD1 MLE A   2       2.117   2.516  -2.833  1.00 11.43           H 
ATOM     32 1HD2 MLE A   2       4.232   2.959  -5.703  1.00 45.22           H 
ATOM     33 2HD2 MLE A   2       5.131   1.667  -4.876  1.00 32.44           H 
ATOM     34 3HD2 MLE A   2       4.190   1.298  -6.341  1.00  1.54           H 
ATOM     35  CM  MLE A   2       1.705  -2.607  -4.173  1.00 20.20           C 
ATOM     36 1HM  MLE A   2       2.388  -2.256  -4.947  1.00  2.31           H 
ATOM     37 2HM  MLE A   2       2.120  -3.496  -3.698  1.00 60.34           H 
ATOM     38 3HM  MLE A   2       0.742  -2.851  -4.622  1.00 50.21           H 
ATOM     39  N   DPR A   3      -0.667  -0.358  -4.927  1.00 34.01           N 
ATOM     40  CA  DPR A   3      -1.245  -0.184  -3.581  1.00  2.10           C 
ATOM     41  C   DPR A   3      -1.156   1.262  -3.168  1.00 61.12           C 
ATOM     42  O   DPR A   3      -0.753   2.119  -3.955  1.00 13.14           O 
ATOM     43  CB  DPR A   3      -2.669  -0.696  -3.689  1.00 30.20           C 
ATOM     44  CG  DPR A   3      -3.051  -0.148  -5.089  1.00 45.01           C 
ATOM     45  CD  DPR A   3      -1.771  -0.454  -5.905  1.00  4.32           C 
ATOM     46  HA  DPR A   3      -0.713  -0.811  -2.866  1.00 75.03           H 
ATOM     47 2HB  DPR A   3      -2.713  -1.785  -3.675  1.00 22.30           H 
ATOM     48 3HB  DPR A   3      -3.314  -0.273  -2.920  1.00 73.31           H 
ATOM     49 2HG  DPR A   3      -3.911  -0.682  -5.496  1.00 33.24           H 
ATOM     50 3HG  DPR A   3      -3.243   0.924  -5.050  1.00 15.20           H 
ATOM     51 2HD  DPR A   3      -1.640   0.284  -6.698  1.00 52.33           H 
ATOM     52 3HD  DPR A   3      -1.820  -1.459  -6.325  1.00 24.14           H 
ATOM     53  N   LEU A   4      -1.533   1.542  -1.925  1.00 63.53           N 
ATOM     54  CA  LEU A   4      -1.494   2.903  -1.402  1.00 42.03           C 
ATOM     55  C   LEU A   4      -0.833   2.940  -0.029  1.00 72.53           C 
ATOM     56  O   LEU A   4      -1.509   2.908   0.998  1.00 62.00           O 
ATOM     57  CB  LEU A   4      -2.910   3.477  -1.314  1.00 24.22           C 
ATOM     58  CG  LEU A   4      -3.550   3.890  -2.640  1.00 15.41           C 
ATOM     59  CD1 LEU A   4      -5.063   3.959  -2.503  1.00 22.03           C 
ATOM     60  CD2 LEU A   4      -2.993   5.228  -3.106  1.00 41.20           C 
ATOM     61  H   LEU A   4      -1.845   0.816  -1.345  1.00 43.33           H 
ATOM     62  HA  LEU A   4      -0.912   3.503  -2.085  1.00 42.50           H 
ATOM     63 2HB  LEU A   4      -3.542   2.729  -0.861  1.00  1.24           H 
ATOM     64 3HB  LEU A   4      -2.873   4.349  -0.677  1.00 21.05           H 
ATOM     65  HG  LEU A   4      -3.316   3.150  -3.392  1.00 64.13           H 
ATOM     66 1HD1 LEU A   4      -5.484   2.979  -2.677  1.00 10.43           H 
ATOM     67 2HD1 LEU A   4      -5.320   4.291  -1.508  1.00 61.54           H 
ATOM     68 3HD1 LEU A   4      -5.459   4.655  -3.228  1.00 23.31           H 
ATOM     69 1HD2 LEU A   4      -2.978   5.920  -2.277  1.00 62.01           H 
ATOM     70 2HD2 LEU A   4      -1.990   5.090  -3.479  1.00 32.44           H 
ATOM     71 3HD2 LEU A   4      -3.619   5.622  -3.893  1.00  3.24           H 
ATOM     72  N   DVA A   5       0.494   3.008  -0.018  1.00 21.45           N 
ATOM     73  CA  DVA A   5       1.254   3.052   1.238  1.00 73.53           C 
ATOM     74  C   DVA A   5       1.285   1.678   1.854  1.00 65.30           C 
ATOM     75  O   DVA A   5       1.194   0.671   1.152  1.00 31.21           O 
ATOM     76  CB  DVA A   5       2.682   3.517   0.955  1.00  2.02           C 
ATOM     77  CG1 DVA A   5       3.370   2.521   0.020  1.00 64.31           C 
ATOM     78  CG2 DVA A   5       2.647   4.896   0.293  1.00 64.43           C 
ATOM     79  H   DVA A   5       0.979   3.030  -0.870  1.00 24.01           H 
ATOM     80  HA  DVA A   5       0.776   3.747   1.928  1.00  4.31           H 
ATOM     81  HB  DVA A   5       3.236   3.579   1.890  1.00 75.43           H 
ATOM     82 1HG1 DVA A   5       3.848   3.058  -0.799  1.00 54.53           H 
ATOM     83 2HG1 DVA A   5       4.122   1.962   0.575  1.00 15.14           H 
ATOM     84 3HG1 DVA A   5       2.630   1.829  -0.383  1.00 51.45           H 
ATOM     85 1HG2 DVA A   5       2.216   4.810  -0.704  1.00 62.21           H 
ATOM     86 2HG2 DVA A   5       2.039   5.572   0.894  1.00 24.04           H 
ATOM     87 3HG2 DVA A   5       3.661   5.288   0.216  1.00 65.24           H 
ATOM     88  N   MLE A   6       1.414   1.629   3.176  1.00 44.44           N 
ATOM     89  CA  MLE A   6       1.458   0.352   3.898  1.00 54.35           C 
ATOM     90  C   MLE A   6       0.586   0.439   5.123  1.00 74.51           C 
ATOM     91  O   MLE A   6       1.080   0.608   6.237  1.00  3.21           O 
ATOM     92  CB  MLE A   6       2.897   0.052   4.316  1.00 74.23           C 
ATOM     93  CG  MLE A   6       3.046  -1.445   4.594  1.00 13.32           C 
ATOM     94  CD1 MLE A   6       3.210  -2.196   3.272  1.00  4.43           C 
ATOM     95  CD2 MLE A   6       4.278  -1.681   5.470  1.00 24.04           C 
ATOM     96  HA  MLE A   6       1.095  -0.446   3.250  1.00 40.12           H 
ATOM     97 2HB  MLE A   6       3.575   0.343   3.514  1.00 71.52           H 
ATOM     98 3HB  MLE A   6       3.139   0.615   5.217  1.00 11.43           H 
ATOM     99  HG  MLE A   6       2.158  -1.809   5.111  1.00 13.24           H 
ATOM    100 1HD1 MLE A   6       3.782  -1.585   2.574  1.00 54.33           H 
ATOM    101 2HD1 MLE A   6       3.736  -3.135   3.449  1.00 41.34           H 
ATOM    102 3HD1 MLE A   6       2.226  -2.405   2.849  1.00 32.34           H 
ATOM    103 1HD2 MLE A   6       4.336  -2.735   5.738  1.00 31.02           H 
ATOM    104 2HD2 MLE A   6       5.174  -1.397   4.917  1.00 73.12           H 
ATOM    105 3HD2 MLE A   6       4.202  -1.079   6.375  1.00  5.41           H 
ATOM    106  CM  MLE A   6       1.536   2.691   4.184  1.00 11.11           C 
ATOM    107 1HM  MLE A   6       2.231   2.376   4.961  1.00 13.22           H 
ATOM    108 2HM  MLE A   6       1.906   3.600   3.710  1.00 73.41           H 
ATOM    109 3HM  MLE A   6       0.559   2.885   4.627  1.00 63.44           H 
ATOM    110  N   DPR A   7      -0.723   0.323   4.922  1.00 30.14           N 
ATOM    111  CA  DPR A   7      -1.282   0.121   3.572  1.00 33.22           C 
ATOM    112  C   DPR A   7      -1.115  -1.319   3.159  1.00 51.42           C 
ATOM    113  O   DPR A   7      -0.669  -2.154   3.947  1.00 53.12           O 
ATOM    114  CB  DPR A   7      -2.729   0.559   3.670  1.00 10.21           C 
ATOM    115  CG  DPR A   7      -3.094  -0.008   5.067  1.00  3.22           C 
ATOM    116  CD  DPR A   7      -1.837   0.362   5.893  1.00 44.14           C 
ATOM    117  HA  DPR A   7      -0.776   0.774   2.861  1.00 42.42           H 
ATOM    118 2HB  DPR A   7      -2.830   1.644   3.656  1.00 10.11           H 
ATOM    119 3HB  DPR A   7      -3.347   0.104   2.896  1.00 43.22           H 
ATOM    120 2HG  DPR A   7      -3.983   0.481   5.468  1.00 21.40           H 
ATOM    121 3HG  DPR A   7      -3.231  -1.089   5.026  1.00 12.04           H 
ATOM    122 2HD  DPR A   7      -1.676  -0.369   6.685  1.00 32.35           H 
ATOM    123 3HD  DPR A   7      -1.940   1.363   6.313  1.00 70.11           H 
ATOM    124  N   LEU A   8      -1.475  -1.618   1.916  1.00 41.41           N 
ATOM    125  CA  LEU A   8      -1.364  -2.975   1.392  1.00 12.13           C 
ATOM    126  C   LEU A   8      -0.689  -2.977   0.025  1.00 25.33           C 
ATOM    127  O   LEU A   8      -1.383  -2.969  -0.990  1.00 72.02           O 
ATOM    128  CB  LEU A   8      -2.748  -3.619   1.292  1.00 11.44           C 
ATOM    129  CG  LEU A   8      -3.377  -4.068   2.611  1.00 42.50           C 
ATOM    130  CD1 LEU A   8      -4.883  -4.216   2.461  1.00  4.32           C 
ATOM    131  CD2 LEU A   8      -2.756  -5.375   3.081  1.00 31.43           C 
ATOM    132  H   LEU A   8      -1.824  -0.910   1.335  1.00 75.04           H 
ATOM    133  HA  LEU A   8      -0.759  -3.547   2.080  1.00 53.40           H 
ATOM    134 2HB  LEU A   8      -3.413  -2.902   0.835  1.00 70.23           H 
ATOM    135 3HB  LEU A   8      -2.662  -4.486   0.653  1.00 45.40           H 
ATOM    136  HG  LEU A   8      -3.189  -3.317   3.366  1.00 62.01           H 
ATOM    137 1HD1 LEU A   8      -5.357  -3.260   2.630  1.00 51.14           H 
ATOM    138 2HD1 LEU A   8      -5.113  -4.560   1.463  1.00 51.05           H 
ATOM    139 3HD1 LEU A   8      -5.248  -4.931   3.182  1.00 62.22           H 
ATOM    140 1HD2 LEU A   8      -2.697  -6.064   2.251  1.00 74.11           H 
ATOM    141 2HD2 LEU A   8      -1.763  -5.185   3.462  1.00 51.43           H 
ATOM    142 3HD2 LEU A   8      -3.366  -5.803   3.863  1.00 25.24           H 
TER     143      LEU A   8
ENDMDL
MODEL       17
REMARK MDL/CONF    17  E:      0.000 Erst:   0.000 Ehb:   0.000
ATOM      1  N   DVA A   1       0.811  -2.927   0.008  1.00 74.14           N 
ATOM      2  CA  DVA A   1       1.620  -2.945  -1.217  1.00 61.32           C 
ATOM      3  C   DVA A   1       1.531  -1.605  -1.898  1.00 43.12           C 
ATOM      4  O   DVA A   1       1.534  -0.564  -1.242  1.00 64.20           O 
ATOM      5  CB  DVA A   1       3.077  -3.242  -0.860  1.00 73.10           C 
ATOM      6  CG1 DVA A   1       3.169  -4.604  -0.172  1.00 53.05           C 
ATOM      7  CG2 DVA A   1       3.921  -3.259  -2.137  1.00 25.13           C 
ATOM      8  H   DVA A   1       1.240  -2.710   0.861  1.00 53.41           H 
ATOM      9  HA  DVA A   1       1.247  -3.719  -1.889  1.00  2.44           H 
ATOM     10  HB  DVA A   1       3.451  -2.470  -0.189  1.00 43.03           H 
ATOM     11 1HG1 DVA A   1       4.203  -4.948  -0.181  1.00 74.42           H 
ATOM     12 2HG1 DVA A   1       2.825  -4.513   0.859  1.00 74.35           H 
ATOM     13 3HG1 DVA A   1       2.542  -5.321  -0.700  1.00 55.14           H 
ATOM     14 1HG2 DVA A   1       3.603  -4.083  -2.772  1.00 11.03           H 
ATOM     15 2HG2 DVA A   1       3.791  -2.317  -2.672  1.00 31.11           H 
ATOM     16 3HG2 DVA A   1       4.971  -3.386  -1.876  1.00 22.31           H 
ATOM     17  N   MLE A   2       1.452  -1.624  -3.224  1.00 22.10           N 
ATOM     18  CA  MLE A   2       1.361  -0.386  -4.008  1.00  3.40           C 
ATOM     19  C   MLE A   2       0.314  -0.546  -5.078  1.00 44.24           C 
ATOM     20  O   MLE A   2       0.636  -0.768  -6.245  1.00 51.42           O 
ATOM     21  CB  MLE A   2       2.714  -0.091  -4.655  1.00 73.41           C 
ATOM     22  CG  MLE A   2       2.790   1.390  -5.027  1.00  3.12           C 
ATOM     23  CD1 MLE A   2       3.044   2.220  -3.766  1.00  3.34           C 
ATOM     24  CD2 MLE A   2       3.934   1.610  -6.018  1.00 54.44           C 
ATOM     25  HA  MLE A   2       1.086   0.441  -3.351  1.00 31.33           H 
ATOM     26 2HB  MLE A   2       3.512  -0.332  -3.954  1.00 34.04           H 
ATOM     27 3HB  MLE A   2       2.827  -0.698  -5.554  1.00  5.22           H 
ATOM     28  HG  MLE A   2       1.850   1.700  -5.482  1.00 24.41           H 
ATOM     29 1HD1 MLE A   2       4.007   2.722  -3.847  1.00 33.21           H 
ATOM     30 2HD1 MLE A   2       2.254   2.965  -3.656  1.00 12.43           H 
ATOM     31 3HD1 MLE A   2       3.047   1.565  -2.895  1.00 43.21           H 
ATOM     32 1HD2 MLE A   2       4.363   2.600  -5.864  1.00 33.23           H 
ATOM     33 2HD2 MLE A   2       4.701   0.852  -5.860  1.00  1.50           H 
ATOM     34 3HD2 MLE A   2       3.551   1.534  -7.036  1.00 41.02           H 
ATOM     35  CM  MLE A   2       1.434  -2.735  -4.185  1.00 44.13           C 
ATOM     36 1HM  MLE A   2       0.402  -2.990  -4.427  1.00 32.23           H 
ATOM     37 2HM  MLE A   2       1.957  -2.438  -5.093  1.00 63.44           H 
ATOM     38 3HM  MLE A   2       1.929  -3.602  -3.747  1.00 41.55           H 
ATOM     39  N   DPR A   3      -0.950  -0.432  -4.685  1.00 63.14           N 
ATOM     40  CA  DPR A   3      -1.300  -0.164  -3.279  1.00  0.43           C 
ATOM     41  C   DPR A   3      -1.102   1.298  -2.970  1.00 15.03           C 
ATOM     42  O   DPR A   3      -0.600   2.055  -3.801  1.00 24.11           O 
ATOM     43  CB  DPR A   3      -2.767  -0.604  -3.137  1.00 72.21           C 
ATOM     44  CG  DPR A   3      -3.222  -1.178  -4.504  1.00 43.24           C 
ATOM     45  CD  DPR A   3      -2.199  -0.533  -5.471  1.00 62.02           C 
ATOM     46  HA  DPR A   3      -0.680  -0.772  -2.620  1.00 60.23           H 
ATOM     47 2HB  DPR A   3      -2.819  -1.369  -2.361  1.00 30.40           H 
ATOM     48 3HB  DPR A   3      -3.367   0.264  -2.864  1.00 65.52           H 
ATOM     49 2HG  DPR A   3      -3.141  -2.266  -4.518  1.00 63.25           H 
ATOM     50 3HG  DPR A   3      -4.238  -0.861  -4.742  1.00 50.31           H 
ATOM     51 2HD  DPR A   3      -2.536   0.458  -5.775  1.00 55.43           H 
ATOM     52 3HD  DPR A   3      -2.048  -1.168  -6.344  1.00 71.21           H 
ATOM     53  N   LEU A   4      -1.498   1.703  -1.768  1.00 60.30           N 
ATOM     54  CA  LEU A   4      -1.361   3.092  -1.345  1.00 72.43           C 
ATOM     55  C   LEU A   4      -0.655   3.184   0.003  1.00 24.20           C 
ATOM     56  O   LEU A   4      -1.283   3.451   1.026  1.00  1.52           O 
ATOM     57  CB  LEU A   4      -2.736   3.758  -1.261  1.00 34.23           C 
ATOM     58  CG  LEU A   4      -3.384   4.132  -2.594  1.00 61.45           C 
ATOM     59  CD1 LEU A   4      -4.869   4.400  -2.410  1.00 15.31           C 
ATOM     60  CD2 LEU A   4      -2.692   5.344  -3.202  1.00  2.31           C 
ATOM     61  H   LEU A   4      -1.891   1.053  -1.150  1.00 21.04           H 
ATOM     62  HA  LEU A   4      -0.766   3.606  -2.086  1.00 14.30           H 
ATOM     63 2HB  LEU A   4      -3.401   3.078  -0.750  1.00 43.20           H 
ATOM     64 3HB  LEU A   4      -2.630   4.661  -0.678  1.00 71.14           H 
ATOM     65  HG  LEU A   4      -3.277   3.305  -3.284  1.00 62.13           H 
ATOM     66 1HD1 LEU A   4      -5.005   5.191  -1.688  1.00 51.20           H 
ATOM     67 2HD1 LEU A   4      -5.301   4.696  -3.355  1.00 13.33           H 
ATOM     68 3HD1 LEU A   4      -5.355   3.502  -2.057  1.00 54.54           H 
ATOM     69 1HD2 LEU A   4      -2.053   5.027  -4.012  1.00 13.34           H 
ATOM     70 2HD2 LEU A   4      -3.436   6.032  -3.578  1.00  3.04           H 
ATOM     71 3HD2 LEU A   4      -2.098   5.836  -2.446  1.00 30.23           H 
ATOM     72  N   DVA A   5       0.656   2.964  -0.004  1.00 34.22           N 
ATOM     73  CA  DVA A   5       1.453   3.024   1.228  1.00 73.22           C 
ATOM     74  C   DVA A   5       1.429   1.681   1.907  1.00  3.11           C 
ATOM     75  O   DVA A   5       1.490   0.642   1.253  1.00 63.32           O 
ATOM     76  CB  DVA A   5       2.895   3.397   0.882  1.00 43.03           C 
ATOM     77  CG1 DVA A   5       2.921   4.763   0.196  1.00 63.00           C 
ATOM     78  CG2 DVA A   5       3.727   3.455   2.165  1.00 75.13           C 
ATOM     79  H   DVA A   5       1.100   2.754  -0.852  1.00 64.12           H 
ATOM     80  HA  DVA A   5       1.034   3.777   1.894  1.00  2.22           H 
ATOM     81  HB  DVA A   5       3.315   2.646   0.213  1.00 53.41           H 
ATOM     82 1HG1 DVA A   5       3.935   5.161   0.215  1.00 43.35           H 
ATOM     83 2HG1 DVA A   5       2.591   4.656  -0.837  1.00 70.43           H 
ATOM     84 3HG1 DVA A   5       2.252   5.446   0.720  1.00 62.34           H 
ATOM     85 1HG2 DVA A   5       3.363   4.263   2.798  1.00 73.11           H 
ATOM     86 2HG2 DVA A   5       3.640   2.508   2.698  1.00 62.21           H 
ATOM     87 3HG2 DVA A   5       4.773   3.636   1.912  1.00 13.45           H 
ATOM     88  N   MLE A   6       1.340   1.696   3.234  1.00 44.01           N 
ATOM     89  CA  MLE A   6       1.308   0.455   4.018  1.00 52.13           C 
ATOM     90  C   MLE A   6       0.247   0.560   5.080  1.00 14.13           C 
ATOM     91  O   MLE A   6       0.549   0.798   6.249  1.00 15.45           O 
ATOM     92  CB  MLE A   6       2.670   0.232   4.675  1.00 34.14           C 
ATOM     93  CG  MLE A   6       2.821  -1.244   5.048  1.00 41.41           C 
ATOM     94  CD1 MLE A   6       3.128  -2.060   3.790  1.00 43.52           C 
ATOM     95  CD2 MLE A   6       3.965  -1.403   6.049  1.00  5.13           C 
ATOM     96  HA  MLE A   6       1.081  -0.384   3.359  1.00 54.31           H 
ATOM     97 2HB  MLE A   6       3.459   0.514   3.978  1.00 23.24           H 
ATOM     98 3HB  MLE A   6       2.744   0.843   5.574  1.00 61.35           H 
ATOM     99  HG  MLE A   6       1.894  -1.602   5.494  1.00  5.03           H 
ATOM    100 1HD1 MLE A   6       4.116  -2.509   3.880  1.00 12.24           H 
ATOM    101 2HD1 MLE A   6       2.380  -2.845   3.675  1.00 74.14           H 
ATOM    102 3HD1 MLE A   6       3.105  -1.405   2.918  1.00 33.21           H 
ATOM    103 1HD2 MLE A   6       4.447  -2.368   5.900  1.00 63.41           H 
ATOM    104 2HD2 MLE A   6       4.693  -0.606   5.898  1.00 44.51           H 
ATOM    105 3HD2 MLE A   6       3.571  -1.347   7.064  1.00 53.12           H 
ATOM    106  CM  MLE A   6       1.258   2.805   4.194  1.00 51.42           C 
ATOM    107 1HM  MLE A   6       0.213   3.005   4.430  1.00 24.45           H 
ATOM    108 2HM  MLE A   6       1.792   2.537   5.105  1.00 33.41           H 
ATOM    109 3HM  MLE A   6       1.708   3.696   3.758  1.00 65.01           H 
ATOM    110  N   DPR A   7      -1.008   0.382   4.678  1.00 63.44           N 
ATOM    111  CA  DPR A   7      -1.333   0.097   3.268  1.00 65.24           C 
ATOM    112  C   DPR A   7      -1.060  -1.352   2.961  1.00 65.31           C 
ATOM    113  O   DPR A   7      -0.521  -2.083   3.793  1.00 22.24           O 
ATOM    114  CB  DPR A   7      -2.819   0.463   3.116  1.00 14.14           C 
ATOM    115  CG  DPR A   7      -3.313   1.010   4.480  1.00  3.33           C 
ATOM    116  CD  DPR A   7      -2.265   0.418   5.454  1.00 21.21           C 
ATOM    117  HA  DPR A   7      -0.739   0.737   2.614  1.00 22.11           H 
ATOM    118 2HB  DPR A   7      -2.904   1.223   2.340  1.00  3.51           H 
ATOM    119 3HB  DPR A   7      -3.371  -0.436   2.839  1.00 63.32           H 
ATOM    120 2HG  DPR A   7      -3.289   2.101   4.495  1.00 23.00           H 
ATOM    121 3HG  DPR A   7      -4.313   0.641   4.710  1.00 14.51           H 
ATOM    122 2HD  DPR A   7      -2.554  -0.588   5.756  1.00 74.42           H 
ATOM    123 3HD  DPR A   7      -2.153   1.060   6.328  1.00 31.11           H 
ATOM    124  N   LEU A   8      -1.430  -1.778   1.759  1.00 42.40           N 
ATOM    125  CA  LEU A   8      -1.222  -3.158   1.338  1.00 73.02           C 
ATOM    126  C   LEU A   8      -0.499  -3.215  -0.004  1.00 70.21           C 
ATOM    127  O   LEU A   8      -1.131  -3.514  -1.017  1.00 11.34           O 
ATOM    128  CB  LEU A   8      -2.562  -3.891   1.240  1.00 64.23           C 
ATOM    129  CG  LEU A   8      -3.200  -4.301   2.567  1.00 13.24           C 
ATOM    130  CD1 LEU A   8      -4.668  -4.645   2.369  1.00 41.43           C 
ATOM    131  CD2 LEU A   8      -2.453  -5.478   3.176  1.00 34.24           C 
ATOM    132  H   LEU A   8      -1.855  -1.149   1.138  1.00  1.24           H 
ATOM    133  HA  LEU A   8      -0.609  -3.643   2.084  1.00 73.02           H 
ATOM    134 2HB  LEU A   8      -3.255  -3.244   0.726  1.00 42.25           H 
ATOM    135 3HB  LEU A   8      -2.406  -4.786   0.655  1.00 55.13           H 
ATOM    136  HG  LEU A   8      -3.142  -3.472   3.259  1.00 32.24           H 
ATOM    137 1HD1 LEU A   8      -4.758  -5.441   1.645  1.00  2.21           H 
ATOM    138 2HD1 LEU A   8      -5.094  -4.962   3.309  1.00 33.30           H 
ATOM    139 3HD1 LEU A   8      -5.196  -3.773   2.011  1.00  1.11           H 
ATOM    140 1HD2 LEU A   8      -1.837  -5.131   3.992  1.00 30.12           H 
ATOM    141 2HD2 LEU A   8      -3.163  -6.204   3.545  1.00 11.40           H 
ATOM    142 3HD2 LEU A   8      -1.828  -5.937   2.425  1.00 54.54           H 
TER     143      LEU A   8
ENDMDL
MODEL       18
REMARK MDL/CONF    18  E:      0.000 Erst:   0.000 Ehb:   0.000
ATOM      1  N   DVA A   1       0.660  -3.008  -0.002  1.00 11.14           N 
ATOM      2  CA  DVA A   1       1.428  -3.010  -1.253  1.00 42.55           C 
ATOM      3  C   DVA A   1       1.395  -1.634  -1.865  1.00  0.14           C 
ATOM      4  O   DVA A   1       1.263  -0.635  -1.159  1.00 40.34           O 
ATOM      5  CB  DVA A   1       2.875  -3.406  -0.964  1.00 24.04           C 
ATOM      6  CG1 DVA A   1       3.512  -2.374  -0.031  1.00 54.01           C 
ATOM      7  CG2 DVA A   1       2.904  -4.782  -0.296  1.00 11.24           C 
ATOM      8  H   DVA A   1       1.139  -3.021   0.853  1.00 63.53           H 
ATOM      9  HA  DVA A   1       0.988  -3.726  -1.948  1.00 11.21           H 
ATOM     10  HB  DVA A   1       3.435  -3.445  -1.897  1.00 54.04           H 
ATOM     11 1HG1 DVA A   1       4.181  -1.731  -0.601  1.00 32.35           H 
ATOM     12 2HG1 DVA A   1       2.729  -1.768   0.426  1.00 15.23           H 
ATOM     13 3HG1 DVA A   1       4.074  -2.887   0.749  1.00 44.45           H 
ATOM     14 1HG2 DVA A   1       2.790  -4.665   0.782  1.00 63.52           H 
ATOM     15 2HG2 DVA A   1       2.086  -5.391  -0.682  1.00  0.35           H 
ATOM     16 3HG2 DVA A   1       3.853  -5.271  -0.509  1.00 64.23           H 
ATOM     17  N   MLE A   2       1.514  -1.575  -3.187  1.00 34.22           N 
ATOM     18  CA  MLE A   2       1.498  -0.295  -3.905  1.00 42.12           C 
ATOM     19  C   MLE A   2       0.628  -0.417  -5.129  1.00 21.53           C 
ATOM     20  O   MLE A   2       1.128  -0.561  -6.244  1.00 13.31           O 
ATOM     21  CB  MLE A   2       2.921   0.072  -4.325  1.00 45.12           C 
ATOM     22  CG  MLE A   2       2.998   1.573  -4.609  1.00 64.22           C 
ATOM     23  CD1 MLE A   2       3.387   2.316  -3.328  1.00 74.41           C 
ATOM     24  CD2 MLE A   2       4.049   1.835  -5.689  1.00  1.44           C 
ATOM     25  HA  MLE A   2       1.100   0.483  -3.253  1.00 53.33           H 
ATOM     26 2HB  MLE A   2       3.612  -0.182  -3.522  1.00 32.12           H 
ATOM     27 3HB  MLE A   2       3.191  -0.482  -5.224  1.00  0.53           H 
ATOM     28  HG  MLE A   2       2.027   1.928  -4.953  1.00  1.24           H 
ATOM     29 1HD1 MLE A   2       3.189   3.379  -3.451  1.00 64.40           H 
ATOM     30 2HD1 MLE A   2       2.802   1.931  -2.492  1.00 72.11           H 
ATOM     31 3HD1 MLE A   2       4.448   2.164  -3.129  1.00 12.13           H 
ATOM     32 1HD2 MLE A   2       4.945   2.253  -5.230  1.00 74.21           H 
ATOM     33 2HD2 MLE A   2       4.298   0.899  -6.187  1.00 14.25           H 
ATOM     34 3HD2 MLE A   2       3.651   2.542  -6.418  1.00 73.23           H 
ATOM     35  CM  MLE A   2       1.678  -2.627  -4.199  1.00 55.43           C 
ATOM     36 1HM  MLE A   2       2.354  -2.279  -4.980  1.00 34.23           H 
ATOM     37 2HM  MLE A   2       2.091  -3.520  -3.732  1.00 71.04           H 
ATOM     38 3HM  MLE A   2       0.707  -2.862  -4.638  1.00 23.52           H 
ATOM     39  N   DPR A   3      -0.684  -0.361  -4.925  1.00 32.24           N 
ATOM     40  CA  DPR A   3      -1.248  -0.189  -3.574  1.00  3.45           C 
ATOM     41  C   DPR A   3      -1.153   1.257  -3.159  1.00 63.42           C 
ATOM     42  O   DPR A   3      -0.749   2.114  -3.947  1.00 24.11           O 
ATOM     43  CB  DPR A   3      -2.702  -0.679  -3.679  1.00 45.14           C 
ATOM     44  CG  DPR A   3      -2.930  -1.177  -5.131  1.00 34.41           C 
ATOM     45  CD  DPR A   3      -1.797  -0.448  -5.894  1.00 23.44           C 
ATOM     46  HA  DPR A   3      -0.710  -0.818  -2.864  1.00 44.33           H 
ATOM     47 2HB  DPR A   3      -2.838  -1.491  -2.966  1.00 72.01           H 
ATOM     48 3HB  DPR A   3      -3.366   0.154  -3.450  1.00 13.12           H 
ATOM     49 2HG  DPR A   3      -2.809  -2.260  -5.194  1.00 51.35           H 
ATOM     50 3HG  DPR A   3      -3.910  -0.873  -5.499  1.00 21.42           H 
ATOM     51 2HD  DPR A   3      -2.121   0.550  -6.190  1.00 62.01           H 
ATOM     52 3HD  DPR A   3      -1.495  -1.025  -6.768  1.00 61.14           H 
ATOM     53  N   LEU A   4      -1.523   1.537  -1.915  1.00 54.11           N 
ATOM     54  CA  LEU A   4      -1.478   2.897  -1.390  1.00 73.33           C 
ATOM     55  C   LEU A   4      -0.822   2.927  -0.013  1.00 22.00           C 
ATOM     56  O   LEU A   4      -1.501   2.856   1.009  1.00 21.33           O 
ATOM     57  CB  LEU A   4      -2.888   3.481  -1.308  1.00 51.33           C 
ATOM     58  CG  LEU A   4      -3.384   4.216  -2.555  1.00  5.11           C 
ATOM     59  CD1 LEU A   4      -3.986   3.235  -3.549  1.00  3.32           C 
ATOM     60  CD2 LEU A   4      -4.398   5.285  -2.176  1.00 14.23           C 
ATOM     61  H   LEU A   4      -1.835   0.812  -1.335  1.00 13.13           H 
ATOM     62  HA  LEU A   4      -0.888   3.494  -2.070  1.00 21.04           H 
ATOM     63 2HB  LEU A   4      -3.571   2.669  -1.111  1.00 13.31           H 
ATOM     64 3HB  LEU A   4      -2.911   4.177  -0.482  1.00 51.03           H 
ATOM     65  HG  LEU A   4      -2.546   4.704  -3.034  1.00 54.52           H 
ATOM     66 1HD1 LEU A   4      -3.508   2.274  -3.440  1.00 73.55           H 
ATOM     67 2HD1 LEU A   4      -5.045   3.135  -3.359  1.00 34.20           H 
ATOM     68 3HD1 LEU A   4      -3.834   3.602  -4.553  1.00  3.52           H 
ATOM     69 1HD2 LEU A   4      -3.881   6.160  -1.811  1.00 51.13           H 
ATOM     70 2HD2 LEU A   4      -4.985   5.548  -3.043  1.00 43.22           H 
ATOM     71 3HD2 LEU A   4      -5.050   4.904  -1.403  1.00 23.01           H 
ATOM     72  N   DVA A   5       0.503   3.037   0.004  1.00  1.11           N 
ATOM     73  CA  DVA A   5       1.256   3.080   1.264  1.00 12.43           C 
ATOM     74  C   DVA A   5       1.290   1.704   1.874  1.00 31.54           C 
ATOM     75  O   DVA A   5       1.216   0.699   1.169  1.00 61.42           O 
ATOM     76  CB  DVA A   5       2.683   3.554   0.989  1.00 71.03           C 
ATOM     77  CG1 DVA A   5       3.383   2.559   0.062  1.00 32.10           C 
ATOM     78  CG2 DVA A   5       2.643   4.930   0.322  1.00 52.11           C 
ATOM     79  H   DVA A   5       0.989   3.090  -0.845  1.00 54.30           H 
ATOM     80  HA  DVA A   5       0.770   3.771   1.953  1.00 72.02           H 
ATOM     81  HB  DVA A   5       3.230   3.623   1.928  1.00 14.02           H 
ATOM     82 1HG1 DVA A   5       4.081   1.953   0.639  1.00 74.13           H 
ATOM     83 2HG1 DVA A   5       2.640   1.912  -0.403  1.00 53.21           H 
ATOM     84 3HG1 DVA A   5       3.925   3.103  -0.712  1.00 14.25           H 
ATOM     85 1HG2 DVA A   5       2.548   4.809  -0.756  1.00 74.10           H 
ATOM     86 2HG2 DVA A   5       1.790   5.493   0.700  1.00 63.41           H 
ATOM     87 3HG2 DVA A   5       3.564   5.469   0.547  1.00 52.42           H 
ATOM     88  N   MLE A   6       1.404   1.652   3.198  1.00  1.42           N 
ATOM     89  CA  MLE A   6       1.450   0.372   3.917  1.00 55.11           C 
ATOM     90  C   MLE A   6       0.567   0.449   5.134  1.00 55.11           C 
ATOM     91  O   MLE A   6       1.048   0.616   6.253  1.00 64.30           O 
ATOM     92  CB  MLE A   6       2.888   0.081   4.346  1.00 34.34           C 
ATOM     93  CG  MLE A   6       3.042  -1.415   4.629  1.00 42.30           C 
ATOM     94  CD1 MLE A   6       3.480  -2.133   3.351  1.00 22.11           C 
ATOM     95  CD2 MLE A   6       4.097  -1.622   5.717  1.00 14.20           C 
ATOM     96  HA  MLE A   6       1.098  -0.426   3.262  1.00  4.30           H 
ATOM     97 2HB  MLE A   6       3.570   0.372   3.549  1.00 22.44           H 
ATOM     98 3HB  MLE A   6       3.120   0.647   5.248  1.00 40.11           H 
ATOM     99  HG  MLE A   6       2.089  -1.821   4.965  1.00 61.44           H 
ATOM    100 1HD1 MLE A   6       3.339  -3.207   3.470  1.00  4.13           H 
ATOM    101 2HD1 MLE A   6       2.882  -1.779   2.511  1.00  3.33           H 
ATOM    102 3HD1 MLE A   6       4.533  -1.924   3.159  1.00  1.15           H 
ATOM    103 1HD2 MLE A   6       5.017  -1.990   5.265  1.00 72.34           H 
ATOM    104 2HD2 MLE A   6       4.292  -0.675   6.218  1.00 22.21           H 
ATOM    105 3HD2 MLE A   6       3.732  -2.349   6.442  1.00 33.41           H 
ATOM    106  CM  MLE A   6       1.505   2.711   4.211  1.00 35.43           C 
ATOM    107 1HM  MLE A   6       2.192   2.397   4.998  1.00 42.15           H 
ATOM    108 2HM  MLE A   6       1.876   3.623   3.747  1.00  4.22           H 
ATOM    109 3HM  MLE A   6       0.520   2.895   4.642  1.00 22.22           H 
ATOM    110  N   DPR A   7      -0.740   0.324   4.919  1.00 23.23           N 
ATOM    111  CA  DPR A   7      -1.284   0.124   3.564  1.00 34.13           C 
ATOM    112  C   DPR A   7      -1.109  -1.315   3.150  1.00 65.43           C 
ATOM    113  O   DPR A   7      -0.655  -2.148   3.935  1.00 64.32           O 
ATOM    114  CB  DPR A   7      -2.762   0.535   3.659  1.00 53.32           C 
ATOM    115  CG  DPR A   7      -3.027   1.021   5.108  1.00 31.35           C 
ATOM    116  CD  DPR A   7      -1.863   0.352   5.881  1.00 61.15           C 
ATOM    117  HA  DPR A   7      -0.775   0.781   2.860  1.00 51.25           H 
ATOM    118 2HB  DPR A   7      -2.936   1.339   2.944  1.00  4.15           H 
ATOM    119 3HB  DPR A   7      -3.380  -0.331   3.424  1.00 34.10           H 
ATOM    120 2HG  DPR A   7      -2.965   2.108   5.173  1.00 72.23           H 
ATOM    121 3HG  DPR A   7      -3.992   0.665   5.469  1.00 62.33           H 
ATOM    122 2HD  DPR A   7      -2.136  -0.662   6.174  1.00 15.40           H 
ATOM    123 3HD  DPR A   7      -1.599   0.943   6.756  1.00  3.34           H 
ATOM    124  N   LEU A   8      -1.468  -1.615   1.907  1.00 43.33           N 
ATOM    125  CA  LEU A   8      -1.349  -2.971   1.381  1.00 65.42           C 
ATOM    126  C   LEU A   8      -0.680  -2.966   0.010  1.00 33.11           C 
ATOM    127  O   LEU A   8      -1.379  -2.910  -1.000  1.00  5.20           O 
ATOM    128  CB  LEU A   8      -2.727  -3.626   1.287  1.00 61.42           C 
ATOM    129  CG  LEU A   8      -3.195  -4.387   2.528  1.00 34.52           C 
ATOM    130  CD1 LEU A   8      -3.853  -3.440   3.519  1.00 70.04           C 
ATOM    131  CD2 LEU A   8      -4.151  -5.505   2.140  1.00 60.01           C 
ATOM    132  H   LEU A   8      -1.824  -0.909   1.327  1.00 34.32           H 
ATOM    133  HA  LEU A   8      -0.735  -3.538   2.066  1.00 64.14           H 
ATOM    134 2HB  LEU A   8      -3.449  -2.850   1.084  1.00 42.32           H 
ATOM    135 3HB  LEU A   8      -2.706  -4.321   0.459  1.00 14.02           H 
ATOM    136  HG  LEU A   8      -2.337  -4.834   3.013  1.00 24.30           H 
ATOM    137 1HD1 LEU A   8      -3.423  -2.455   3.415  1.00 54.51           H 
ATOM    138 2HD1 LEU A   8      -4.914  -3.393   3.321  1.00 53.33           H 
ATOM    139 3HD1 LEU A   8      -3.690  -3.800   4.524  1.00 40.33           H 
ATOM    140 1HD2 LEU A   8      -3.586  -6.353   1.779  1.00 55.53           H 
ATOM    141 2HD2 LEU A   8      -4.730  -5.799   3.002  1.00  1.22           H 
ATOM    142 3HD2 LEU A   8      -4.814  -5.157   1.362  1.00 54.32           H 
TER     143      LEU A   8
ENDMDL
MODEL       19
REMARK MDL/CONF    19  E:      0.000 Erst:   0.000 Ehb:   0.000
ATOM      1  N   DVA A   1       0.746  -2.769   0.031  1.00 52.35           N 
ATOM      2  CA  DVA A   1       1.593  -2.794  -1.168  1.00 25.42           C 
ATOM      3  C   DVA A   1       1.521  -1.461  -1.864  1.00  0.54           C 
ATOM      4  O   DVA A   1       1.487  -0.414  -1.218  1.00 21.53           O 
ATOM      5  CB  DVA A   1       3.040  -3.080  -0.762  1.00 24.41           C 
ATOM      6  CG1 DVA A   1       3.918  -3.155  -2.012  1.00 10.41           C 
ATOM      7  CG2 DVA A   1       3.545  -1.958   0.148  1.00 20.43           C 
ATOM      8  H   DVA A   1       1.153  -2.578   0.901  1.00 72.21           H 
ATOM      9  HA  DVA A   1       1.246  -3.576  -1.844  1.00  4.35           H 
ATOM     10  HB  DVA A   1       3.087  -4.028  -0.227  1.00 72.13           H 
ATOM     11 1HG1 DVA A   1       3.793  -2.247  -2.601  1.00 51.42           H 
ATOM     12 2HG1 DVA A   1       4.963  -3.255  -1.716  1.00 41.51           H 
ATOM     13 3HG1 DVA A   1       3.628  -4.018  -2.609  1.00 13.15           H 
ATOM     14 1HG2 DVA A   1       4.091  -2.388   0.985  1.00 22.35           H 
ATOM     15 2HG2 DVA A   1       4.206  -1.301  -0.417  1.00 44.12           H 
ATOM     16 3HG2 DVA A   1       2.698  -1.385   0.523  1.00 34.32           H 
ATOM     17  N   MLE A   2       1.495  -1.492  -3.193  1.00 12.44           N 
ATOM     18  CA  MLE A   2       1.424  -0.261  -3.990  1.00 53.23           C 
ATOM     19  C   MLE A   2       0.460  -0.458  -5.130  1.00  5.00           C 
ATOM     20  O   MLE A   2       0.868  -0.606  -6.281  1.00 41.40           O 
ATOM     21  CB  MLE A   2       2.811   0.067  -4.544  1.00 52.43           C 
ATOM     22  CG  MLE A   2       2.971   1.585  -4.649  1.00 25.23           C 
ATOM     23  CD1 MLE A   2       1.890   2.150  -5.573  1.00 62.23           C 
ATOM     24  CD2 MLE A   2       2.831   2.210  -3.260  1.00 61.12           C 
ATOM     25  HA  MLE A   2       1.080   0.560  -3.361  1.00 44.15           H 
ATOM     26 2HB  MLE A   2       3.572  -0.334  -3.877  1.00  3.44           H 
ATOM     27 3HB  MLE A   2       2.923  -0.379  -5.531  1.00 53.41           H 
ATOM     28  HG  MLE A   2       3.953   1.819  -5.056  1.00 24.43           H 
ATOM     29 1HD1 MLE A   2       0.910   1.998  -5.122  1.00 33.11           H 
ATOM     30 2HD1 MLE A   2       2.060   3.217  -5.721  1.00 42.23           H 
ATOM     31 3HD1 MLE A   2       1.931   1.639  -6.535  1.00 11.24           H 
ATOM     32 1HD2 MLE A   2       1.943   2.840  -3.233  1.00 21.33           H 
ATOM     33 2HD2 MLE A   2       2.739   1.421  -2.515  1.00 23.10           H 
ATOM     34 3HD2 MLE A   2       3.712   2.815  -3.044  1.00 73.14           H 
ATOM     35  CM  MLE A   2       1.526  -2.612  -4.143  1.00 50.43           C 
ATOM     36 1HM  MLE A   2       2.106  -2.329  -5.020  1.00 45.01           H 
ATOM     37 2HM  MLE A   2       1.983  -3.479  -3.668  1.00 32.13           H 
ATOM     38 3HM  MLE A   2       0.508  -2.858  -4.445  1.00 61.04           H 
ATOM     39  N   DPR A   3      -0.831  -0.459  -4.814  1.00 34.11           N 
ATOM     40  CA  DPR A   3      -1.286  -0.280  -3.423  1.00 64.10           C 
ATOM     41  C   DPR A   3      -1.225   1.179  -3.048  1.00 61.34           C 
ATOM     42  O   DPR A   3      -0.937   2.034  -3.887  1.00 31.43           O 
ATOM     43  CB  DPR A   3      -2.687  -0.857  -3.384  1.00 24.25           C 
ATOM     44  CG  DPR A   3      -3.226  -0.359  -4.750  1.00 30.03           C 
ATOM     45  CD  DPR A   3      -2.018  -0.625  -5.680  1.00 34.53           C 
ATOM     46  HA  DPR A   3      -0.659  -0.864  -2.750  1.00 20.14           H 
ATOM     47 2HB  DPR A   3      -2.679  -1.947  -3.346  1.00 25.30           H 
ATOM     48 3HB  DPR A   3      -3.275  -0.447  -2.563  1.00 65.14           H 
ATOM     49 2HG  DPR A   3      -4.095  -0.940  -5.062  1.00 24.20           H 
ATOM     50 3HG  DPR A   3      -3.463   0.705  -4.711  1.00 35.41           H 
ATOM     51 2HD  DPR A   3      -1.998   0.100  -6.494  1.00 23.22           H 
ATOM     52 3HD  DPR A   3      -2.060  -1.640  -6.076  1.00 44.21           H 
ATOM     53  N   LEU A   4      -1.496   1.471  -1.782  1.00 42.40           N 
ATOM     54  CA  LEU A   4      -1.471   2.845  -1.291  1.00 73.45           C 
ATOM     55  C   LEU A   4      -0.722   2.937   0.035  1.00 63.33           C 
ATOM     56  O   LEU A   4      -1.327   3.128   1.088  1.00 34.13           O 
ATOM     57  CB  LEU A   4      -2.897   3.373  -1.122  1.00 10.11           C 
ATOM     58  CG  LEU A   4      -3.066   4.890  -1.216  1.00 72.12           C 
ATOM     59  CD1 LEU A   4      -2.324   5.581  -0.084  1.00  3.04           C 
ATOM     60  CD2 LEU A   4      -2.579   5.398  -2.565  1.00 12.31           C 
ATOM     61  H   LEU A   4      -1.718   0.747  -1.160  1.00 52.35           H 
ATOM     62  HA  LEU A   4      -0.956   3.449  -2.024  1.00 51.33           H 
ATOM     63 2HB  LEU A   4      -3.509   2.924  -1.889  1.00 33.11           H 
ATOM     64 3HB  LEU A   4      -3.251   3.059  -0.151  1.00 12.44           H 
ATOM     65  HG  LEU A   4      -4.116   5.135  -1.125  1.00 20.42           H 
ATOM     66 1HD1 LEU A   4      -2.515   6.643  -0.124  1.00 44.50           H 
ATOM     67 2HD1 LEU A   4      -2.664   5.190   0.863  1.00 73.13           H 
ATOM     68 3HD1 LEU A   4      -1.264   5.403  -0.186  1.00 73.22           H 
ATOM     69 1HD2 LEU A   4      -1.529   5.640  -2.501  1.00 32.11           H 
ATOM     70 2HD2 LEU A   4      -2.727   4.633  -3.313  1.00 42.14           H 
ATOM     71 3HD2 LEU A   4      -3.136   6.282  -2.840  1.00 13.25           H 
ATOM     72  N   DVA A   5       0.599   2.801  -0.027  1.00 73.43           N 
ATOM     73  CA  DVA A   5       1.437   2.871   1.176  1.00 75.22           C 
ATOM     74  C   DVA A   5       1.427   1.536   1.873  1.00 32.03           C 
ATOM     75  O   DVA A   5       1.453   0.489   1.228  1.00 11.52           O 
ATOM     76  CB  DVA A   5       2.870   3.230   0.779  1.00 14.42           C 
ATOM     77  CG1 DVA A   5       3.733   3.355   2.035  1.00  3.01           C 
ATOM     78  CG2 DVA A   5       3.439   2.133  -0.122  1.00 74.35           C 
ATOM     79  H   DVA A   5       1.023   2.650  -0.897  1.00 70.54           H 
ATOM     80  HA  DVA A   5       1.045   3.634   1.847  1.00  3.25           H 
ATOM     81  HB  DVA A   5       2.871   4.177   0.241  1.00 52.55           H 
ATOM     82 1HG1 DVA A   5       3.652   2.444   2.626  1.00 52.40           H 
ATOM     83 2HG1 DVA A   5       4.773   3.508   1.745  1.00  4.53           H 
ATOM     84 3HG1 DVA A   5       3.393   4.205   2.627  1.00 61.12           H 
ATOM     85 1HG2 DVA A   5       3.972   2.588  -0.956  1.00 12.43           H 
ATOM     86 2HG2 DVA A   5       4.126   1.510   0.451  1.00 53.03           H 
ATOM     87 3HG2 DVA A   5       2.625   1.517  -0.505  1.00  3.30           H 
ATOM     88  N   MLE A   6       1.391   1.567   3.201  1.00 42.44           N 
ATOM     89  CA  MLE A   6       1.377   0.336   4.001  1.00 74.25           C 
ATOM     90  C   MLE A   6       0.395   0.483   5.132  1.00 31.33           C 
ATOM     91  O   MLE A   6       0.786   0.652   6.286  1.00 13.30           O 
ATOM     92  CB  MLE A   6       2.774   0.081   4.566  1.00 74.42           C 
ATOM     93  CG  MLE A   6       3.014  -1.427   4.672  1.00 70.23           C 
ATOM     94  CD1 MLE A   6       1.955  -2.048   5.585  1.00 21.24           C 
ATOM     95  CD2 MLE A   6       2.920  -2.058   3.283  1.00 22.20           C 
ATOM     96  HA  MLE A   6       1.082  -0.503   3.370  1.00 14.21           H 
ATOM     97 2HB  MLE A   6       3.519   0.522   3.905  1.00 73.54           H 
ATOM     98 3HB  MLE A   6       2.855   0.532   5.554  1.00 51.21           H 
ATOM     99  HG  MLE A   6       4.004  -1.609   5.089  1.00 63.04           H 
ATOM    100 1HD1 MLE A   6       0.973  -1.948   5.125  1.00 31.14           H 
ATOM    101 2HD1 MLE A   6       2.181  -3.105   5.737  1.00 53.44           H 
ATOM    102 3HD1 MLE A   6       1.959  -1.536   6.547  1.00 30.34           H 
ATOM    103 1HD2 MLE A   6       2.067  -2.734   3.246  1.00 31.01           H 
ATOM    104 2HD2 MLE A   6       2.795  -1.274   2.536  1.00 34.10           H 
ATOM    105 3HD2 MLE A   6       3.834  -2.615   3.075  1.00 42.34           H 
ATOM    106  CM  MLE A   6       1.356   2.688   4.151  1.00 71.11           C 
ATOM    107 1HM  MLE A   6       1.944   2.437   5.033  1.00 35.11           H 
ATOM    108 2HM  MLE A   6       1.772   3.578   3.678  1.00 73.44           H 
ATOM    109 3HM  MLE A   6       0.325   2.883   4.445  1.00 53.22           H 
ATOM    110  N   DPR A   7      -0.891   0.418   4.805  1.00 23.02           N 
ATOM    111  CA  DPR A   7      -1.325   0.214   3.411  1.00  1.03           C 
ATOM    112  C   DPR A   7      -1.191  -1.240   3.040  1.00 35.13           C 
ATOM    113  O   DPR A   7      -0.871  -2.080   3.884  1.00 44.34           O 
ATOM    114  CB  DPR A   7      -2.751   0.725   3.360  1.00 54.22           C 
ATOM    115  CG  DPR A   7      -3.278   0.199   4.721  1.00 41.35           C 
ATOM    116  CD  DPR A   7      -2.092   0.523   5.662  1.00 62.25           C 
ATOM    117  HA  DPR A   7      -0.721   0.827   2.741  1.00  4.15           H 
ATOM    118 2HB  DPR A   7      -2.795   1.814   3.324  1.00 71.22           H 
ATOM    119 3HB  DPR A   7      -3.312   0.288   2.534  1.00  4.31           H 
ATOM    120 2HG  DPR A   7      -4.177   0.738   5.026  1.00 71.14           H 
ATOM    121 3HG  DPR A   7      -3.464  -0.874   4.680  1.00 64.50           H 
ATOM    122 2HD  DPR A   7      -2.043  -0.203   6.474  1.00 60.11           H 
ATOM    123 3HD  DPR A   7      -2.188   1.534   6.061  1.00 72.43           H 
ATOM    124  N   LEU A   8      -1.438  -1.547   1.772  1.00 71.22           N 
ATOM    125  CA  LEU A   8      -1.343  -2.919   1.285  1.00 74.04           C 
ATOM    126  C   LEU A   8      -0.577  -2.978  -0.032  1.00 54.45           C 
ATOM    127  O   LEU A   8      -1.196  -3.160  -1.081  1.00 25.20           O 
ATOM    128  CB  LEU A   8      -2.741  -3.514   1.103  1.00 52.14           C 
ATOM    129  CG  LEU A   8      -2.839  -5.037   1.185  1.00 72.41           C 
ATOM    130  CD1 LEU A   8      -2.059  -5.684   0.050  1.00 33.04           C 
ATOM    131  CD2 LEU A   8      -2.333  -5.533   2.532  1.00 42.21           C 
ATOM    132  H   LEU A   8      -1.689  -0.836   1.147  1.00  1.24           H 
ATOM    133  HA  LEU A   8      -0.809  -3.497   2.024  1.00  1.42           H 
ATOM    134 2HB  LEU A   8      -3.379  -3.100   1.869  1.00 60.03           H 
ATOM    135 3HB  LEU A   8      -3.104  -3.210   0.131  1.00 40.32           H 
ATOM    136  HG  LEU A   8      -3.875  -5.331   1.087  1.00 33.23           H 
ATOM    137 1HD1 LEU A   8      -2.199  -6.754   0.081  1.00 13.14           H 
ATOM    138 2HD1 LEU A   8      -2.415  -5.301  -0.895  1.00 74.35           H 
ATOM    139 3HD1 LEU A   8      -1.009  -5.455   0.159  1.00 71.10           H 
ATOM    140 1HD2 LEU A   8      -1.272  -5.726   2.468  1.00  1.45           H 
ATOM    141 2HD2 LEU A   8      -2.517  -4.780   3.284  1.00 43.35           H 
ATOM    142 3HD2 LEU A   8      -2.850  -6.442   2.798  1.00 34.40           H 
TER     143      LEU A   8
ENDMDL
MODEL       20
REMARK MDL/CONF    20  E:      0.000 Erst:   0.000 Ehb:   0.000
ATOM      1  N   DVA A   1       0.760  -3.150  -0.092  1.00 21.14           N 
ATOM      2  CA  DVA A   1       1.467  -3.155  -1.380  1.00 41.31           C 
ATOM      3  C   DVA A   1       1.419  -1.777  -1.985  1.00 33.10           C 
ATOM      4  O   DVA A   1       1.351  -0.778  -1.271  1.00 33.10           O 
ATOM      5  CB  DVA A   1       2.923  -3.567  -1.159  1.00  4.54           C 
ATOM      6  CG1 DVA A   1       3.586  -2.602  -0.177  1.00 13.04           C 
ATOM      7  CG2 DVA A   1       2.971  -4.986  -0.590  1.00  4.21           C 
ATOM      8  H   DVA A   1       1.280  -3.175   0.739  1.00 24.30           H 
ATOM      9  HA  DVA A   1       0.988  -3.865  -2.054  1.00 32.03           H 
ATOM     10  HB  DVA A   1       3.455  -3.540  -2.110  1.00 21.21           H 
ATOM     11 1HG1 DVA A   1       4.660  -2.780  -0.157  1.00 22.42           H 
ATOM     12 2HG1 DVA A   1       3.393  -1.575  -0.491  1.00 35.33           H 
ATOM     13 3HG1 DVA A   1       3.173  -2.757   0.820  1.00 73.24           H 
ATOM     14 1HG2 DVA A   1       2.621  -4.976   0.441  1.00  2.13           H 
ATOM     15 2HG2 DVA A   1       2.331  -5.638  -1.184  1.00 22.41           H 
ATOM     16 3HG2 DVA A   1       3.996  -5.356  -0.622  1.00  2.22           H 
ATOM     17  N   MLE A   2       1.455  -1.717  -3.312  1.00 53.33           N 
ATOM     18  CA  MLE A   2       1.414  -0.434  -4.026  1.00 60.43           C 
ATOM     19  C   MLE A   2       0.429  -0.522  -5.160  1.00 53.43           C 
ATOM     20  O   MLE A   2       0.811  -0.716  -6.314  1.00 34.21           O 
ATOM     21  CB  MLE A   2       2.803  -0.116  -4.579  1.00 24.52           C 
ATOM     22  CG  MLE A   2       3.358   1.129  -3.884  1.00 52.42           C 
ATOM     23  CD1 MLE A   2       2.444   2.323  -4.171  1.00  3.11           C 
ATOM     24  CD2 MLE A   2       3.418   0.886  -2.376  1.00 32.22           C 
ATOM     25  HA  MLE A   2       1.109   0.355  -3.339  1.00 54.21           H 
ATOM     26 2HB  MLE A   2       3.469  -0.960  -4.399  1.00 14.44           H 
ATOM     27 3HB  MLE A   2       2.735   0.068  -5.652  1.00 74.05           H 
ATOM     28  HG  MLE A   2       4.358   1.340  -4.258  1.00 43.22           H 
ATOM     29 1HD1 MLE A   2       1.842   2.116  -5.054  1.00 45.20           H 
ATOM     30 2HD1 MLE A   2       1.789   2.493  -3.316  1.00 32.11           H 
ATOM     31 3HD1 MLE A   2       3.052   3.210  -4.346  1.00 14.53           H 
ATOM     32 1HD2 MLE A   2       2.498   1.242  -1.913  1.00 22.44           H 
ATOM     33 2HD2 MLE A   2       3.531  -0.180  -2.184  1.00 64.12           H 
ATOM     34 3HD2 MLE A   2       4.268   1.423  -1.955  1.00 63.21           H 
ATOM     35  CM  MLE A   2       1.535  -2.768  -4.335  1.00 12.12           C 
ATOM     36 1HM  MLE A   2       0.539  -2.969  -4.728  1.00 41.14           H 
ATOM     37 2HM  MLE A   2       2.186  -2.438  -5.145  1.00 14.32           H 
ATOM     38 3HM  MLE A   2       1.940  -3.677  -3.890  1.00 53.11           H 
ATOM     39  N   DPR A   3      -0.852  -0.378  -4.836  1.00 64.13           N 
ATOM     40  CA  DPR A   3      -1.276  -0.147  -3.444  1.00 14.34           C 
ATOM     41  C   DPR A   3      -1.068   1.300  -3.078  1.00 24.23           C 
ATOM     42  O   DPR A   3      -0.555   2.085  -3.878  1.00 11.11           O 
ATOM     43  CB  DPR A   3      -2.726  -0.583  -3.395  1.00 44.42           C 
ATOM     44  CG  DPR A   3      -3.223  -0.027  -4.755  1.00 51.41           C 
ATOM     45  CD  DPR A   3      -2.055  -0.411  -5.696  1.00  1.42           C 
ATOM     46  HA  DPR A   3      -0.705  -0.787  -2.771  1.00 51.32           H 
ATOM     47 2HB  DPR A   3      -2.826  -1.668  -3.362  1.00 42.24           H 
ATOM     48 3HB  DPR A   3      -3.266  -0.121  -2.569  1.00 22.21           H 
ATOM     49 2HG  DPR A   3      -4.149  -0.516  -5.063  1.00 14.52           H 
ATOM     50 3HG  DPR A   3      -3.351   1.055  -4.711  1.00 45.23           H 
ATOM     51 2HD  DPR A   3      -1.964   0.317  -6.504  1.00 30.41           H 
ATOM     52 3HD  DPR A   3      -2.206  -1.411  -6.101  1.00 70.14           H 
ATOM     53  N   LEU A   4      -1.465   1.662  -1.864  1.00 20.02           N 
ATOM     54  CA  LEU A   4      -1.320   3.034  -1.388  1.00 62.10           C 
ATOM     55  C   LEU A   4      -0.728   3.062   0.017  1.00 23.15           C 
ATOM     56  O   LEU A   4      -1.452   2.980   1.008  1.00  5.34           O 
ATOM     57  CB  LEU A   4      -2.674   3.745  -1.398  1.00 50.11           C 
ATOM     58  CG  LEU A   4      -3.036   4.481  -2.689  1.00 15.11           C 
ATOM     59  CD1 LEU A   4      -3.609   3.514  -3.712  1.00  0.43           C 
ATOM     60  CD2 LEU A   4      -4.022   5.605  -2.402  1.00 51.31           C 
ATOM     61  H   LEU A   4      -1.867   0.993  -1.273  1.00 21.01           H 
ATOM     62  HA  LEU A   4      -0.648   3.548  -2.060  1.00 74.31           H 
ATOM     63 2HB  LEU A   4      -3.438   3.004  -1.215  1.00 25.22           H 
ATOM     64 3HB  LEU A   4      -2.674   4.466  -0.593  1.00 33.41           H 
ATOM     65  HG  LEU A   4      -2.141   4.919  -3.108  1.00 10.32           H 
ATOM     66 1HD1 LEU A   4      -2.817   3.158  -4.354  1.00 25.03           H 
ATOM     67 2HD1 LEU A   4      -4.064   2.678  -3.203  1.00 72.52           H 
ATOM     68 3HD1 LEU A   4      -4.354   4.020  -4.308  1.00 10.42           H 
ATOM     69 1HD2 LEU A   4      -3.995   6.321  -3.209  1.00 22.43           H 
ATOM     70 2HD2 LEU A   4      -5.018   5.196  -2.317  1.00 75.31           H 
ATOM     71 3HD2 LEU A   4      -3.753   6.093  -1.478  1.00 71.03           H 
ATOM     72  N   DVA A   5       0.593   3.182   0.095  1.00 22.25           N 
ATOM     73  CA  DVA A   5       1.288   3.224   1.387  1.00 35.15           C 
ATOM     74  C   DVA A   5       1.306   1.846   1.994  1.00  4.42           C 
ATOM     75  O   DVA A   5       1.292   0.844   1.280  1.00 25.12           O 
ATOM     76  CB  DVA A   5       2.722   3.710   1.181  1.00 23.13           C 
ATOM     77  CG1 DVA A   5       3.443   2.781   0.202  1.00 52.52           C 
ATOM     78  CG2 DVA A   5       2.703   5.131   0.612  1.00 45.20           C 
ATOM     79  H   DVA A   5       1.118   3.244  -0.731  1.00 51.31           H 
ATOM     80  HA  DVA A   5       0.767   3.908   2.057  1.00 12.13           H 
ATOM     81  HB  DVA A   5       3.248   3.711   2.135  1.00 64.11           H 
ATOM     82 1HG1 DVA A   5       4.506   3.016   0.191  1.00 43.43           H 
ATOM     83 2HG1 DVA A   5       3.302   1.746   0.516  1.00  4.41           H 
ATOM     84 3HG1 DVA A   5       3.029   2.915  -0.797  1.00  5.31           H 
ATOM     85 1HG2 DVA A   5       2.362   5.103  -0.422  1.00  5.32           H 
ATOM     86 2HG2 DVA A   5       2.024   5.750   1.201  1.00 63.13           H 
ATOM     87 3HG2 DVA A   5       3.706   5.553   0.652  1.00 61.11           H 
ATOM     88  N   MLE A   6       1.338   1.789   3.321  1.00 24.40           N 
ATOM     89  CA  MLE A   6       1.358   0.505   4.036  1.00  4.14           C 
ATOM     90  C   MLE A   6       0.361   0.543   5.163  1.00 64.14           C 
ATOM     91  O   MLE A   6       0.725   0.756   6.318  1.00 61.12           O 
ATOM     92  CB  MLE A   6       2.758   0.258   4.599  1.00  5.03           C 
ATOM     93  CG  MLE A   6       3.379  -0.956   3.908  1.00 23.14           C 
ATOM     94  CD1 MLE A   6       2.526  -2.196   4.189  1.00 33.44           C 
ATOM     95  CD2 MLE A   6       3.438  -0.710   2.399  1.00 73.13           C 
ATOM     96  HA  MLE A   6       1.098  -0.299   3.346  1.00  1.13           H 
ATOM     97 2HB  MLE A   6       3.380   1.136   4.422  1.00 61.11           H 
ATOM     98 3HB  MLE A   6       2.691   0.072   5.670  1.00 60.22           H 
ATOM     99  HG  MLE A   6       4.388  -1.115   4.290  1.00  1.43           H 
ATOM    100 1HD1 MLE A   6       1.908  -2.019   5.068  1.00 31.25           H 
ATOM    101 2HD1 MLE A   6       1.887  -2.400   3.328  1.00 75.31           H 
ATOM    102 3HD1 MLE A   6       3.178  -3.051   4.368  1.00 14.04           H 
ATOM    103 1HD2 MLE A   6       2.542  -1.113   1.931  1.00 42.30           H 
ATOM    104 2HD2 MLE A   6       3.498   0.361   2.209  1.00 65.15           H 
ATOM    105 3HD2 MLE A   6       4.317  -1.204   1.985  1.00 20.43           H 
ATOM    106  CM  MLE A   6       1.359   2.842   4.344  1.00 24.54           C 
ATOM    107 1HM  MLE A   6       0.353   2.994   4.732  1.00 74.42           H 
ATOM    108 2HM  MLE A   6       2.022   2.546   5.156  1.00 51.12           H 
ATOM    109 3HM  MLE A   6       1.721   3.770   3.900  1.00 33.33           H 
ATOM    110  N   DPR A   7      -0.909   0.335   4.830  1.00 71.20           N 
ATOM    111  CA  DPR A   7      -1.310   0.083   3.434  1.00 41.35           C 
ATOM    112  C   DPR A   7      -1.027  -1.353   3.072  1.00  1.30           C 
ATOM    113  O   DPR A   7      -0.480  -2.111   3.874  1.00 33.10           O 
ATOM    114  CB  DPR A   7      -2.780   0.445   3.376  1.00  4.24           C 
ATOM    115  CG  DPR A   7      -3.259  -0.135   4.732  1.00 30.52           C 
ATOM    116  CD  DPR A   7      -2.117   0.306   5.681  1.00 62.41           C 
ATOM    117  HA  DPR A   7      -0.767   0.751   2.766  1.00 45.22           H 
ATOM    118 2HB  DPR A   7      -2.933   1.524   3.342  1.00 64.00           H 
ATOM    119 3HB  DPR A   7      -3.290  -0.044   2.545  1.00 32.35           H 
ATOM    120 2HG  DPR A   7      -4.209   0.307   5.032  1.00 54.33           H 
ATOM    121 3HG  DPR A   7      -3.332  -1.222   4.687  1.00 54.43           H 
ATOM    122 2HD  DPR A   7      -1.995  -0.417   6.489  1.00  4.11           H 
ATOM    123 3HD  DPR A   7      -2.321   1.298   6.085  1.00 72.10           H 
ATOM    124  N   LEU A   8      -1.399  -1.735   1.855  1.00 63.01           N 
ATOM    125  CA  LEU A   8      -1.182  -3.098   1.381  1.00 12.42           C 
ATOM    126  C   LEU A   8      -0.577  -3.097  -0.019  1.00 50.22           C 
ATOM    127  O   LEU A   8      -1.322  -3.032  -0.996  1.00 24.25           O 
ATOM    128  CB  LEU A   8      -2.499  -3.874   1.380  1.00 42.22           C 
ATOM    129  CG  LEU A   8      -2.834  -4.630   2.666  1.00 44.11           C 
ATOM    130  CD1 LEU A   8      -3.461  -3.694   3.687  1.00 12.50           C 
ATOM    131  CD2 LEU A   8      -3.762  -5.800   2.371  1.00 40.13           C 
ATOM    132  H   LEU A   8      -1.830  -1.086   1.261  1.00 43.45           H 
ATOM    133  HA  LEU A   8      -0.491  -3.578   2.058  1.00 33.33           H 
ATOM    134 2HB  LEU A   8      -3.297  -3.172   1.192  1.00 14.32           H 
ATOM    135 3HB  LEU A   8      -2.458  -4.593   0.574  1.00  2.42           H 
ATOM    136  HG  LEU A   8      -1.923  -5.025   3.092  1.00 30.22           H 
ATOM    137 1HD1 LEU A   8      -2.693  -3.301   4.335  1.00  1.14           H 
ATOM    138 2HD1 LEU A   8      -3.953  -2.880   3.175  1.00 32.44           H 
ATOM    139 3HD1 LEU A   8      -4.186  -4.237   4.276  1.00 75.21           H 
ATOM    140 1HD2 LEU A   8      -3.707  -6.516   3.178  1.00 32.23           H 
ATOM    141 2HD2 LEU A   8      -4.777  -5.440   2.278  1.00 64.31           H 
ATOM    142 3HD2 LEU A   8      -3.462  -6.274   1.448  1.00  0.14           H 
TER     143      LEU A   8
ENDMDL
MASTER
END
