# Supplementary material for: Accurate de novo design of membrane-traversing macrocycles
Source: Cell. 2022 Sep 15;185(19):3520–3532.e26. doi: 10.1016/j.cell.2022.07.019 (PMC9490236; doi:10.1016/j.cell.2022.07.019)
Supplement: Data S6. PDB files for experimental structures, related to STAR Methods [file mmc10.zip › Supplemental_Data_file_6_experimental_structures/NMR_structures/1.D9.16-DMSO-tc/medoid.pdb]

REMARK  99 B-FACTOR COLUMN STORES ADDITIONAL COORDINATE DIGITS.
REMARK   PdbStat --  
REMARK   PdbStat --   PDB COORDINATES FOR FINAL.PDB, MODEL/S 1  FINAL.PDB  
REMARK   PdbStat --  
SEQRES   1 A    9  DPR MAA ALA DVA MLE LEU LEU PRO DLE 
MODEL        1
REMARK MDL/CONF     5  E:      0.000 Erst:   0.000 Ehb:   0.000
ATOM      1  N   DPR A   1       3.414  -1.669   0.552  1.00 75.44           N 
ATOM      2  CA  DPR A   1       4.382  -1.796  -0.553  1.00 23.24           C 
ATOM      3  C   DPR A   1       4.309  -0.581  -1.441  1.00 21.34           C 
ATOM      4  O   DPR A   1       4.674   0.520  -1.031  1.00 43.44           O 
ATOM      5  CB  DPR A   1       5.753  -1.964   0.204  1.00 23.40           C 
ATOM      6  CG  DPR A   1       5.505  -1.760   1.721  1.00 25.13           C 
ATOM      7  CD  DPR A   1       4.108  -1.094   1.724  1.00 12.21           C 
ATOM      8  HA  DPR A   1       4.169  -2.695  -1.131  1.00 53.31           H 
ATOM      9 2HB  DPR A   1       6.127  -2.969   0.005  1.00 22.01           H 
ATOM     10 3HB  DPR A   1       6.443  -1.212  -0.179  1.00 21.35           H 
ATOM     11 2HG  DPR A   1       5.484  -2.717   2.246  1.00 55.14           H 
ATOM     12 3HG  DPR A   1       6.256  -1.098   2.154  1.00 11.43           H 
ATOM     13 2HD  DPR A   1       4.202  -0.013   1.616  1.00 22.33           H 
ATOM     14 3HD  DPR A   1       3.571  -1.339   2.641  1.00 21.14           H 
ATOM     15  N   MAA A   2       3.835  -0.777  -2.667  1.00  3.44           N 
ATOM     16  CA  MAA A   2       3.713   0.324  -3.629  1.00 30.20           C 
ATOM     17  C   MAA A   2       2.258   0.577  -3.923  1.00 42.22           C 
ATOM     18  O   MAA A   2       1.883   0.841  -5.065  1.00 33.15           O 
ATOM     19  CB  MAA A   2       4.437  -0.047  -4.924  1.00 70.22           C 
ATOM     20  HA  MAA A   2       4.161   1.226  -3.210  1.00 24.23           H 
ATOM     21 1HB  MAA A   2       4.728   0.861  -5.451  1.00 34.43           H 
ATOM     22 2HB  MAA A   2       5.326  -0.632  -4.690  1.00 42.32           H 
ATOM     23 3HB  MAA A   2       3.773  -0.636  -5.556  1.00 74.24           H 
ATOM     24  CM  MAA A   2       3.354  -1.988  -3.345  1.00  0.15           C 
ATOM     25 1HM  MAA A   2       4.196  -2.509  -3.798  1.00 64.44           H 
ATOM     26 2HM  MAA A   2       2.870  -2.641  -2.621  1.00 73.12           H 
ATOM     27 3HM  MAA A   2       2.639  -1.709  -4.119  1.00 52.04           H 
ATOM     28  N   ALA A   3       1.428   0.498  -2.888  1.00 72.01           N 
ATOM     29  CA  ALA A   3      -0.004   0.723  -3.038  1.00 54.14           C 
ATOM     30  C   ALA A   3      -0.462   1.918  -2.209  1.00 71.41           C 
ATOM     31  O   ALA A   3      -1.403   1.814  -1.423  1.00 41.31           O 
ATOM     32  CB  ALA A   3      -0.779  -0.525  -2.644  1.00 10.04           C 
ATOM     33  H   ALA A   3       1.788   0.284  -2.002  1.00 12.11           H 
ATOM     34  HA  ALA A   3      -0.202   0.924  -4.082  1.00 10.53           H 
ATOM     35 1HB  ALA A   3      -0.663  -0.701  -1.584  1.00  4.44           H 
ATOM     36 2HB  ALA A   3      -1.825  -0.387  -2.873  1.00 20.41           H 
ATOM     37 3HB  ALA A   3      -0.399  -1.374  -3.192  1.00 61.52           H 
ATOM     38  N   DVA A   4       0.210   3.050  -2.389  1.00 22.11           N 
ATOM     39  CA  DVA A   4      -0.131   4.272  -1.651  1.00 12.23           C 
ATOM     40  C   DVA A   4      -0.014   4.016  -0.172  1.00 25.41           C 
ATOM     41  O   DVA A   4       0.978   3.455   0.293  1.00 64.12           O 
ATOM     42  CB  DVA A   4       0.828   5.394  -2.052  1.00 55.32           C 
ATOM     43  CG1 DVA A   4       0.821   5.553  -3.574  1.00 64.52           C 
ATOM     44  CG2 DVA A   4       0.380   6.704  -1.403  1.00 52.00           C 
ATOM     45  H   DVA A   4       0.951   3.069  -3.030  1.00 54.10           H 
ATOM     46  HA  DVA A   4      -1.154   4.568  -1.888  1.00 23.52           H 
ATOM     47  HB  DVA A   4       1.835   5.149  -1.716  1.00 52.44           H 
ATOM     48 1HG1 DVA A   4       1.321   4.700  -4.031  1.00 74.35           H 
ATOM     49 2HG1 DVA A   4      -0.207   5.605  -3.929  1.00 35.22           H 
ATOM     50 3HG1 DVA A   4       1.344   6.469  -3.845  1.00 44.31           H 
ATOM     51 1HG2 DVA A   4      -0.218   6.487  -0.519  1.00 25.44           H 
ATOM     52 2HG2 DVA A   4       1.256   7.285  -1.113  1.00 72.02           H 
ATOM     53 3HG2 DVA A   4      -0.217   7.276  -2.112  1.00 52.42           H 
ATOM     54  N   MLE A   5      -1.030   4.426   0.578  1.00 13.13           N 
ATOM     55  CA  MLE A   5      -1.040   4.236   2.034  1.00 23.11           C 
ATOM     56  C   MLE A   5      -2.153   3.295   2.410  1.00 33.14           C 
ATOM     57  O   MLE A   5      -2.783   3.448   3.458  1.00  2.21           O 
ATOM     58  CB  MLE A   5      -1.255   5.583   2.723  1.00 11.43           C 
ATOM     59  CG  MLE A   5      -0.700   5.523   4.147  1.00  1.11           C 
ATOM     60  CD1 MLE A   5       0.815   5.739   4.114  1.00 61.34           C 
ATOM     61  CD2 MLE A   5      -1.350   6.616   4.995  1.00 30.41           C 
ATOM     62  HA  MLE A   5      -0.085   3.815   2.352  1.00 73.10           H 
ATOM     63 2HB  MLE A   5      -0.738   6.362   2.163  1.00 12.52           H 
ATOM     64 3HB  MLE A   5      -2.321   5.808   2.758  1.00  4.10           H 
ATOM     65  HG  MLE A   5      -0.917   4.548   4.580  1.00 72.41           H 
ATOM     66 1HD1 MLE A   5       1.119   6.317   4.985  1.00  3.02           H 
ATOM     67 2HD1 MLE A   5       1.320   4.772   4.123  1.00  3.11           H 
ATOM     68 3HD1 MLE A   5       1.085   6.280   3.206  1.00 31.20           H 
ATOM     69 1HD2 MLE A   5      -0.748   6.792   5.885  1.00 30.33           H 
ATOM     70 2HD2 MLE A   5      -1.416   7.534   4.414  1.00 14.41           H 
ATOM     71 3HD2 MLE A   5      -2.351   6.299   5.291  1.00 62.02           H 
ATOM     72  CM  MLE A   5      -2.287   5.104   0.233  1.00 61.55           C 
ATOM     73 1HM  MLE A   5      -2.102   6.169   0.098  1.00  0.35           H 
ATOM     74 2HM  MLE A   5      -2.683   4.684  -0.692  1.00 75.03           H 
ATOM     75 3HM  MLE A   5      -3.010   4.959   1.035  1.00  4.22           H 
ATOM     76  N   LEU A   6      -2.404   2.310   1.554  1.00  5.33           N 
ATOM     77  CA  LEU A   6      -3.456   1.331   1.801  1.00 73.03           C 
ATOM     78  C   LEU A   6      -2.929  -0.090   1.634  1.00  4.02           C 
ATOM     79  O   LEU A   6      -2.139  -0.368   0.730  1.00 33.11           O 
ATOM     80  CB  LEU A   6      -4.632   1.566   0.850  1.00  3.52           C 
ATOM     81  CG  LEU A   6      -5.828   2.318   1.434  1.00 11.01           C 
ATOM     82  CD1 LEU A   6      -6.346   1.612   2.678  1.00 14.45           C 
ATOM     83  CD2 LEU A   6      -5.450   3.757   1.754  1.00 75.53           C 
ATOM     84  H   LEU A   6      -1.869   2.239   0.737  1.00 41.54           H 
ATOM     85  HA  LEU A   6      -3.796   1.459   2.818  1.00  2.14           H 
ATOM     86 2HB  LEU A   6      -4.266   2.131   0.006  1.00 12.44           H 
ATOM     87 3HB  LEU A   6      -4.980   0.601   0.510  1.00 22.35           H 
ATOM     88  HG  LEU A   6      -6.626   2.335   0.705  1.00 72.41           H 
ATOM     89 1HD1 LEU A   6      -5.761   1.916   3.534  1.00 74.25           H 
ATOM     90 2HD1 LEU A   6      -7.381   1.877   2.837  1.00 34.43           H 
ATOM     91 3HD1 LEU A   6      -6.264   0.544   2.547  1.00 63.33           H 
ATOM     92 1HD2 LEU A   6      -4.825   4.148   0.965  1.00 62.23           H 
ATOM     93 2HD2 LEU A   6      -6.345   4.355   1.833  1.00 54.32           H 
ATOM     94 3HD2 LEU A   6      -4.912   3.788   2.690  1.00 60.14           H 
ATOM     95  N   LEU A   7      -3.371  -0.987   2.508  1.00  2.34           N 
ATOM     96  CA  LEU A   7      -2.945  -2.381   2.457  1.00 52.51           C 
ATOM     97  C   LEU A   7      -3.017  -2.920   1.033  1.00 53.25           C 
ATOM     98  O   LEU A   7      -3.689  -2.361   0.165  1.00 72.53           O 
ATOM     99  CB  LEU A   7      -3.814  -3.234   3.382  1.00  1.13           C 
ATOM    100  CG  LEU A   7      -3.199  -3.596   4.735  1.00 31.52           C 
ATOM    101  CD1 LEU A   7      -3.784  -2.726   5.837  1.00 45.14           C 
ATOM    102  CD2 LEU A   7      -3.419  -5.070   5.044  1.00 10.32           C 
ATOM    103  H   LEU A   7      -3.998  -0.706   3.206  1.00 15.54           H 
ATOM    104  HA  LEU A   7      -1.920  -2.426   2.794  1.00 32.45           H 
ATOM    105 2HB  LEU A   7      -4.729  -2.693   3.569  1.00  2.11           H 
ATOM    106 3HB  LEU A   7      -4.041  -4.155   2.864  1.00 32.33           H 
ATOM    107  HG  LEU A   7      -2.133  -3.416   4.698  1.00 31.25           H 
ATOM    108 1HD1 LEU A   7      -4.199  -1.827   5.404  1.00 63.41           H 
ATOM    109 2HD1 LEU A   7      -4.561  -3.270   6.352  1.00 41.11           H 
ATOM    110 3HD1 LEU A   7      -3.005  -2.461   6.538  1.00 52.40           H 
ATOM    111 1HD2 LEU A   7      -3.710  -5.181   6.078  1.00 62.10           H 
ATOM    112 2HD2 LEU A   7      -4.199  -5.459   4.407  1.00 52.14           H 
ATOM    113 3HD2 LEU A   7      -2.504  -5.615   4.866  1.00 21.35           H 
ATOM    114  N   PRO A   8      -2.313  -4.033   0.785  1.00 63.55           N 
ATOM    115  CA  PRO A   8      -1.509  -4.707   1.809  1.00 54.10           C 
ATOM    116  C   PRO A   8      -0.279  -3.898   2.205  1.00 21.14           C 
ATOM    117  O   PRO A   8       0.300  -4.114   3.269  1.00  2.53           O 
ATOM    118  CB  PRO A   8      -1.094  -6.015   1.132  1.00 73.25           C 
ATOM    119  CG  PRO A   8      -1.132  -5.715  -0.327  1.00 52.34           C 
ATOM    120  CD  PRO A   8      -2.244  -4.721  -0.516  1.00 53.43           C 
ATOM    121  HA  PRO A   8      -2.094  -4.926   2.691  1.00  3.21           H 
ATOM    122 2HB  PRO A   8      -0.099  -6.290   1.454  1.00 74.24           H 
ATOM    123 3HB  PRO A   8      -1.792  -6.797   1.392  1.00 43.23           H 
ATOM    124 2HG  PRO A   8      -0.191  -5.289  -0.639  1.00 22.04           H 
ATOM    125 3HG  PRO A   8      -1.339  -6.618  -0.882  1.00 42.11           H 
ATOM    126 2HD  PRO A   8      -2.000  -4.027  -1.307  1.00 63.24           H 
ATOM    127 3HD  PRO A   8      -3.173  -5.229  -0.732  1.00 25.23           H 
ATOM    128  N   DLE A   9       0.115  -2.967   1.342  1.00 34.44           N 
ATOM    129  CA  DLE A   9       1.286  -2.120   1.605  1.00 23.40           C 
ATOM    130  C   DLE A   9       2.126  -2.025   0.358  1.00 20.40           C 
ATOM    131  O   DLE A   9       1.624  -2.191  -0.753  1.00 10.24           O 
ATOM    132  CB  DLE A   9       0.821  -0.724   2.017  1.00 44.25           C 
ATOM    133  CG  DLE A   9       0.287  -0.763   3.449  1.00 70.34           C 
ATOM    134  CD1 DLE A   9       1.455  -0.678   4.432  1.00 23.52           C 
ATOM    135  CD2 DLE A   9      -0.657   0.418   3.676  1.00 62.04           C 
ATOM    136  H   DLE A   9      -0.388  -2.843   0.510  1.00 32.43           H 
ATOM    137  HA  DLE A   9       1.877  -2.558   2.409  1.00 21.03           H 
ATOM    138 2HB  DLE A   9       0.033  -0.389   1.342  1.00 40.13           H 
ATOM    139 3HB  DLE A   9       1.662  -0.032   1.962  1.00 15.31           H 
ATOM    140  HG  DLE A   9      -0.255  -1.696   3.607  1.00 63.00           H 
ATOM    141 1HD1 DLE A   9       2.227  -0.025   4.024  1.00 34.53           H 
ATOM    142 2HD1 DLE A   9       1.102  -0.275   5.382  1.00 64.14           H 
ATOM    143 3HD1 DLE A   9       1.868  -1.675   4.591  1.00 24.34           H 
ATOM    144 1HD2 DLE A   9      -1.649   0.047   3.930  1.00 73.41           H 
ATOM    145 2HD2 DLE A   9      -0.280   1.033   4.492  1.00 15.31           H 
ATOM    146 3HD2 DLE A   9      -0.715   1.017   2.767  1.00 62.43           H 
TER     147      DLE A   9
ENDMDL
MASTER
END
