# Supplementary material for: Accurate de novo design of membrane-traversing macrocycles
Source: Cell. 2022 Sep 15;185(19):3520–3532.e26. doi: 10.1016/j.cell.2022.07.019 (PMC9490236; doi:10.1016/j.cell.2022.07.019)
Supplement: Data S6. PDB files for experimental structures, related to STAR Methods [file mmc10.zip › Supplemental_Data_file_6_experimental_structures/NMR_structures/1.D9.16-DMSO-tc/1-tc-super.pdb]

REMARK  99 B-FACTOR COLUMN STORES ADDITIONAL COORDINATE DIGITS.
REMARK   PdbStat --  ~~~~~~~~~~~~~~~~~~~~~~~~~~~~~~~~~~~~~~~~~~~~~~~~~~~~~~~~~
REMARK   PdbStat --  PDB COORDINATES FOR FINAL.PDB, 20 MODEL/S  FINAL.PDB  
REMARK   PdbStat --  ~~~~~~~~~~~~~~~~~~~~~~~~~~~~~~~~~~~~~~~~~~~~~~~~~~~~~~~~~
SEQRES   1 A    9  DPR MAA ALA DVA MLE LEU LEU PRO DLE 
MODEL        5
REMARK MDL/CONF     5  E:      0.000 Erst:   0.000 Ehb:   0.000
ATOM      1  N   DPR A   1       3.414  -1.669   0.552  1.00 75.44           N 
ATOM      2  CA  DPR A   1       4.382  -1.796  -0.553  1.00 23.24           C 
ATOM      3  C   DPR A   1       4.309  -0.581  -1.441  1.00 21.34           C 
ATOM      4  O   DPR A   1       4.674   0.520  -1.031  1.00 43.44           O 
ATOM      5  CB  DPR A   1       5.753  -1.964   0.204  1.00 23.40           C 
ATOM      6  CG  DPR A   1       5.505  -1.760   1.721  1.00 25.13           C 
ATOM      7  CD  DPR A   1       4.108  -1.094   1.724  1.00 12.21           C 
ATOM      8  HA  DPR A   1       4.169  -2.695  -1.131  1.00 53.31           H 
ATOM      9 2HB  DPR A   1       6.127  -2.969   0.005  1.00 22.01           H 
ATOM     10 3HB  DPR A   1       6.443  -1.212  -0.179  1.00 21.35           H 
ATOM     11 2HG  DPR A   1       5.484  -2.717   2.246  1.00 55.14           H 
ATOM     12 3HG  DPR A   1       6.256  -1.098   2.154  1.00 11.43           H 
ATOM     13 2HD  DPR A   1       4.202  -0.013   1.616  1.00 22.33           H 
ATOM     14 3HD  DPR A   1       3.571  -1.339   2.641  1.00 21.14           H 
ATOM     15  N   MAA A   2       3.835  -0.777  -2.667  1.00  3.44           N 
ATOM     16  CA  MAA A   2       3.713   0.324  -3.629  1.00 30.20           C 
ATOM     17  C   MAA A   2       2.258   0.577  -3.923  1.00 42.22           C 
ATOM     18  O   MAA A   2       1.883   0.841  -5.065  1.00 33.15           O 
ATOM     19  CB  MAA A   2       4.437  -0.047  -4.924  1.00 70.22           C 
ATOM     20  HA  MAA A   2       4.161   1.226  -3.210  1.00 24.23           H 
ATOM     21 1HB  MAA A   2       4.728   0.861  -5.451  1.00 34.43           H 
ATOM     22 2HB  MAA A   2       5.326  -0.632  -4.690  1.00 42.32           H 
ATOM     23 3HB  MAA A   2       3.773  -0.636  -5.556  1.00 74.24           H 
ATOM     24  CM  MAA A   2       3.354  -1.988  -3.345  1.00  0.15           C 
ATOM     25 1HM  MAA A   2       4.196  -2.509  -3.798  1.00 64.44           H 
ATOM     26 2HM  MAA A   2       2.870  -2.641  -2.621  1.00 73.12           H 
ATOM     27 3HM  MAA A   2       2.639  -1.709  -4.119  1.00 52.04           H 
ATOM     28  N   ALA A   3       1.428   0.498  -2.888  1.00 72.01           N 
ATOM     29  CA  ALA A   3      -0.004   0.723  -3.038  1.00 54.14           C 
ATOM     30  C   ALA A   3      -0.462   1.918  -2.209  1.00 71.41           C 
ATOM     31  O   ALA A   3      -1.403   1.814  -1.423  1.00 41.31           O 
ATOM     32  CB  ALA A   3      -0.779  -0.525  -2.644  1.00 10.04           C 
ATOM     33  H   ALA A   3       1.788   0.284  -2.002  1.00 12.11           H 
ATOM     34  HA  ALA A   3      -0.202   0.924  -4.082  1.00 10.53           H 
ATOM     35 1HB  ALA A   3      -0.663  -0.701  -1.584  1.00  4.44           H 
ATOM     36 2HB  ALA A   3      -1.825  -0.387  -2.873  1.00 20.41           H 
ATOM     37 3HB  ALA A   3      -0.399  -1.374  -3.192  1.00 61.52           H 
ATOM     38  N   DVA A   4       0.210   3.050  -2.389  1.00 22.11           N 
ATOM     39  CA  DVA A   4      -0.131   4.272  -1.651  1.00 12.23           C 
ATOM     40  C   DVA A   4      -0.014   4.016  -0.172  1.00 25.41           C 
ATOM     41  O   DVA A   4       0.978   3.455   0.293  1.00 64.12           O 
ATOM     42  CB  DVA A   4       0.828   5.394  -2.052  1.00 55.32           C 
ATOM     43  CG1 DVA A   4       0.821   5.553  -3.574  1.00 64.52           C 
ATOM     44  CG2 DVA A   4       0.380   6.704  -1.403  1.00 52.00           C 
ATOM     45  H   DVA A   4       0.951   3.069  -3.030  1.00 54.10           H 
ATOM     46  HA  DVA A   4      -1.154   4.568  -1.888  1.00 23.52           H 
ATOM     47  HB  DVA A   4       1.835   5.149  -1.716  1.00 52.44           H 
ATOM     48 1HG1 DVA A   4       1.321   4.700  -4.031  1.00 74.35           H 
ATOM     49 2HG1 DVA A   4      -0.207   5.605  -3.929  1.00 35.22           H 
ATOM     50 3HG1 DVA A   4       1.344   6.469  -3.845  1.00 44.31           H 
ATOM     51 1HG2 DVA A   4      -0.218   6.487  -0.519  1.00 25.44           H 
ATOM     52 2HG2 DVA A   4       1.256   7.285  -1.113  1.00 72.02           H 
ATOM     53 3HG2 DVA A   4      -0.217   7.276  -2.112  1.00 52.42           H 
ATOM     54  N   MLE A   5      -1.030   4.426   0.578  1.00 13.13           N 
ATOM     55  CA  MLE A   5      -1.040   4.236   2.034  1.00 23.11           C 
ATOM     56  C   MLE A   5      -2.153   3.295   2.410  1.00 33.14           C 
ATOM     57  O   MLE A   5      -2.783   3.448   3.458  1.00  2.21           O 
ATOM     58  CB  MLE A   5      -1.255   5.583   2.723  1.00 11.43           C 
ATOM     59  CG  MLE A   5      -0.700   5.523   4.147  1.00  1.11           C 
ATOM     60  CD1 MLE A   5       0.815   5.739   4.114  1.00 61.34           C 
ATOM     61  CD2 MLE A   5      -1.350   6.616   4.995  1.00 30.41           C 
ATOM     62  HA  MLE A   5      -0.085   3.815   2.352  1.00 73.10           H 
ATOM     63 2HB  MLE A   5      -0.738   6.362   2.163  1.00 12.52           H 
ATOM     64 3HB  MLE A   5      -2.321   5.808   2.758  1.00  4.10           H 
ATOM     65  HG  MLE A   5      -0.917   4.548   4.580  1.00 72.41           H 
ATOM     66 1HD1 MLE A   5       1.119   6.317   4.985  1.00  3.02           H 
ATOM     67 2HD1 MLE A   5       1.320   4.772   4.123  1.00  3.11           H 
ATOM     68 3HD1 MLE A   5       1.085   6.280   3.206  1.00 31.20           H 
ATOM     69 1HD2 MLE A   5      -0.748   6.792   5.885  1.00 30.33           H 
ATOM     70 2HD2 MLE A   5      -1.416   7.534   4.414  1.00 14.41           H 
ATOM     71 3HD2 MLE A   5      -2.351   6.299   5.291  1.00 62.02           H 
ATOM     72  CM  MLE A   5      -2.287   5.104   0.233  1.00 61.55           C 
ATOM     73 1HM  MLE A   5      -2.102   6.169   0.098  1.00  0.35           H 
ATOM     74 2HM  MLE A   5      -2.683   4.684  -0.692  1.00 75.03           H 
ATOM     75 3HM  MLE A   5      -3.010   4.959   1.035  1.00  4.22           H 
ATOM     76  N   LEU A   6      -2.404   2.310   1.554  1.00  5.33           N 
ATOM     77  CA  LEU A   6      -3.456   1.331   1.801  1.00 73.03           C 
ATOM     78  C   LEU A   6      -2.929  -0.090   1.634  1.00  4.02           C 
ATOM     79  O   LEU A   6      -2.139  -0.368   0.730  1.00 33.11           O 
ATOM     80  CB  LEU A   6      -4.632   1.566   0.850  1.00  3.52           C 
ATOM     81  CG  LEU A   6      -5.828   2.318   1.434  1.00 11.01           C 
ATOM     82  CD1 LEU A   6      -6.346   1.612   2.678  1.00 14.45           C 
ATOM     83  CD2 LEU A   6      -5.450   3.757   1.754  1.00 75.53           C 
ATOM     84  H   LEU A   6      -1.869   2.239   0.737  1.00 41.54           H 
ATOM     85  HA  LEU A   6      -3.796   1.459   2.818  1.00  2.14           H 
ATOM     86 2HB  LEU A   6      -4.266   2.131   0.006  1.00 12.44           H 
ATOM     87 3HB  LEU A   6      -4.980   0.601   0.510  1.00 22.35           H 
ATOM     88  HG  LEU A   6      -6.626   2.335   0.705  1.00 72.41           H 
ATOM     89 1HD1 LEU A   6      -5.761   1.916   3.534  1.00 74.25           H 
ATOM     90 2HD1 LEU A   6      -7.381   1.877   2.837  1.00 34.43           H 
ATOM     91 3HD1 LEU A   6      -6.264   0.544   2.547  1.00 63.33           H 
ATOM     92 1HD2 LEU A   6      -4.825   4.148   0.965  1.00 62.23           H 
ATOM     93 2HD2 LEU A   6      -6.345   4.355   1.833  1.00 54.32           H 
ATOM     94 3HD2 LEU A   6      -4.912   3.788   2.690  1.00 60.14           H 
ATOM     95  N   LEU A   7      -3.371  -0.987   2.508  1.00  2.34           N 
ATOM     96  CA  LEU A   7      -2.945  -2.381   2.457  1.00 52.51           C 
ATOM     97  C   LEU A   7      -3.017  -2.920   1.033  1.00 53.25           C 
ATOM     98  O   LEU A   7      -3.689  -2.361   0.165  1.00 72.53           O 
ATOM     99  CB  LEU A   7      -3.814  -3.234   3.382  1.00  1.13           C 
ATOM    100  CG  LEU A   7      -3.199  -3.596   4.735  1.00 31.52           C 
ATOM    101  CD1 LEU A   7      -3.784  -2.726   5.837  1.00 45.14           C 
ATOM    102  CD2 LEU A   7      -3.419  -5.070   5.044  1.00 10.32           C 
ATOM    103  H   LEU A   7      -3.998  -0.706   3.206  1.00 15.54           H 
ATOM    104  HA  LEU A   7      -1.920  -2.426   2.794  1.00 32.45           H 
ATOM    105 2HB  LEU A   7      -4.729  -2.693   3.569  1.00  2.11           H 
ATOM    106 3HB  LEU A   7      -4.041  -4.155   2.864  1.00 32.33           H 
ATOM    107  HG  LEU A   7      -2.133  -3.416   4.698  1.00 31.25           H 
ATOM    108 1HD1 LEU A   7      -4.199  -1.827   5.404  1.00 63.41           H 
ATOM    109 2HD1 LEU A   7      -4.561  -3.270   6.352  1.00 41.11           H 
ATOM    110 3HD1 LEU A   7      -3.005  -2.461   6.538  1.00 52.40           H 
ATOM    111 1HD2 LEU A   7      -3.710  -5.181   6.078  1.00 62.10           H 
ATOM    112 2HD2 LEU A   7      -4.199  -5.459   4.407  1.00 52.14           H 
ATOM    113 3HD2 LEU A   7      -2.504  -5.615   4.866  1.00 21.35           H 
ATOM    114  N   PRO A   8      -2.313  -4.033   0.785  1.00 63.55           N 
ATOM    115  CA  PRO A   8      -1.509  -4.707   1.809  1.00 54.10           C 
ATOM    116  C   PRO A   8      -0.279  -3.898   2.205  1.00 21.14           C 
ATOM    117  O   PRO A   8       0.300  -4.114   3.269  1.00  2.53           O 
ATOM    118  CB  PRO A   8      -1.094  -6.015   1.132  1.00 73.25           C 
ATOM    119  CG  PRO A   8      -1.132  -5.715  -0.327  1.00 52.34           C 
ATOM    120  CD  PRO A   8      -2.244  -4.721  -0.516  1.00 53.43           C 
ATOM    121  HA  PRO A   8      -2.094  -4.926   2.691  1.00  3.21           H 
ATOM    122 2HB  PRO A   8      -0.099  -6.290   1.454  1.00 74.24           H 
ATOM    123 3HB  PRO A   8      -1.792  -6.797   1.392  1.00 43.23           H 
ATOM    124 2HG  PRO A   8      -0.191  -5.289  -0.639  1.00 22.04           H 
ATOM    125 3HG  PRO A   8      -1.339  -6.618  -0.882  1.00 42.11           H 
ATOM    126 2HD  PRO A   8      -2.000  -4.027  -1.307  1.00 63.24           H 
ATOM    127 3HD  PRO A   8      -3.173  -5.229  -0.732  1.00 25.23           H 
ATOM    128  N   DLE A   9       0.115  -2.967   1.342  1.00 34.44           N 
ATOM    129  CA  DLE A   9       1.286  -2.120   1.605  1.00 23.40           C 
ATOM    130  C   DLE A   9       2.126  -2.025   0.358  1.00 20.40           C 
ATOM    131  O   DLE A   9       1.624  -2.191  -0.753  1.00 10.24           O 
ATOM    132  CB  DLE A   9       0.821  -0.724   2.017  1.00 44.25           C 
ATOM    133  CG  DLE A   9       0.287  -0.763   3.449  1.00 70.34           C 
ATOM    134  CD1 DLE A   9       1.455  -0.678   4.432  1.00 23.52           C 
ATOM    135  CD2 DLE A   9      -0.657   0.418   3.676  1.00 62.04           C 
ATOM    136  H   DLE A   9      -0.388  -2.843   0.510  1.00 32.43           H 
ATOM    137  HA  DLE A   9       1.877  -2.558   2.409  1.00 21.03           H 
ATOM    138 2HB  DLE A   9       0.033  -0.389   1.342  1.00 40.13           H 
ATOM    139 3HB  DLE A   9       1.662  -0.032   1.962  1.00 15.31           H 
ATOM    140  HG  DLE A   9      -0.255  -1.696   3.607  1.00 63.00           H 
ATOM    141 1HD1 DLE A   9       2.227  -0.025   4.024  1.00 34.53           H 
ATOM    142 2HD1 DLE A   9       1.102  -0.275   5.382  1.00 64.14           H 
ATOM    143 3HD1 DLE A   9       1.868  -1.675   4.591  1.00 24.34           H 
ATOM    144 1HD2 DLE A   9      -1.649   0.047   3.930  1.00 73.41           H 
ATOM    145 2HD2 DLE A   9      -0.280   1.033   4.492  1.00 15.31           H 
ATOM    146 3HD2 DLE A   9      -0.715   1.017   2.767  1.00 62.43           H 
TER     147      DLE A   9
ENDMDL
MODEL       13
REMARK MDL/CONF    13  E:      0.000 Erst:   0.000 Ehb:   0.000
ATOM      1  N   DPR A   1       3.523  -2.054   0.583  1.00 23.30           N 
ATOM      2  CA  DPR A   1       4.408  -2.141  -0.594  1.00 15.33           C 
ATOM      3  C   DPR A   1       4.393  -0.832  -1.341  1.00 70.22           C 
ATOM      4  O   DPR A   1       4.930   0.168  -0.870  1.00  4.42           O 
ATOM      5  CB  DPR A   1       5.797  -2.537  -0.033  1.00 63.12           C 
ATOM      6  CG  DPR A   1       5.794  -1.679   1.258  1.00 22.02           C 
ATOM      7  CD  DPR A   1       4.363  -1.925   1.794  1.00 73.04           C 
ATOM      8  HA  DPR A   1       4.077  -2.948  -1.247  1.00 73.15           H 
ATOM      9 2HB  DPR A   1       5.863  -3.599   0.208  1.00  1.15           H 
ATOM     10 3HB  DPR A   1       6.614  -2.240  -0.692  1.00 41.12           H 
ATOM     11 2HG  DPR A   1       6.544  -2.036   1.967  1.00 74.31           H 
ATOM     12 3HG  DPR A   1       5.950  -0.625   1.027  1.00  2.13           H 
ATOM     13 2HD  DPR A   1       4.032  -1.077   2.396  1.00 72.41           H 
ATOM     14 3HD  DPR A   1       4.329  -2.844   2.380  1.00 12.42           H 
ATOM     15  N   MAA A   2       3.773  -0.836  -2.518  1.00  2.25           N 
ATOM     16  CA  MAA A   2       3.689   0.374  -3.345  1.00 15.43           C 
ATOM     17  C   MAA A   2       2.265   0.582  -3.788  1.00 31.10           C 
ATOM     18  O   MAA A   2       1.994   0.774  -4.973  1.00 63.51           O 
ATOM     19  CB  MAA A   2       4.586   0.216  -4.574  1.00 71.33           C 
ATOM     20  HA  MAA A   2       4.018   1.236  -2.764  1.00 52.24           H 
ATOM     21 1HB  MAA A   2       5.448  -0.399  -4.317  1.00 54.32           H 
ATOM     22 2HB  MAA A   2       4.024  -0.263  -5.375  1.00 45.24           H 
ATOM     23 3HB  MAA A   2       4.925   1.197  -4.905  1.00 32.23           H 
ATOM     24  CM  MAA A   2       3.079  -1.900  -3.253  1.00 32.44           C 
ATOM     25 1HM  MAA A   2       3.613  -2.841  -3.119  1.00 34.54           H 
ATOM     26 2HM  MAA A   2       2.064  -2.003  -2.872  1.00 13.31           H 
ATOM     27 3HM  MAA A   2       3.046  -1.649  -4.313  1.00 24.10           H 
ATOM     28  N   ALA A   3       1.341   0.545  -2.832  1.00 61.21           N 
ATOM     29  CA  ALA A   3      -0.073   0.734  -3.129  1.00 14.14           C 
ATOM     30  C   ALA A   3      -0.631   1.947  -2.391  1.00 71.21           C 
ATOM     31  O   ALA A   3      -1.722   1.892  -1.825  1.00 72.41           O 
ATOM     32  CB  ALA A   3      -0.860  -0.517  -2.764  1.00 10.41           C 
ATOM     33  H   ALA A   3       1.619   0.388  -1.905  1.00 44.34           H 
ATOM     34  HA  ALA A   3      -0.173   0.895  -4.192  1.00 44.54           H 
ATOM     35 1HB  ALA A   3      -0.716  -1.267  -3.527  1.00 24.44           H 
ATOM     36 2HB  ALA A   3      -0.513  -0.896  -1.815  1.00 31.01           H 
ATOM     37 3HB  ALA A   3      -1.910  -0.273  -2.692  1.00 53.34           H 
ATOM     38  N   DVA A   4       0.125   3.039  -2.402  1.00 51.12           N 
ATOM     39  CA  DVA A   4      -0.298   4.274  -1.728  1.00  3.41           C 
ATOM     40  C   DVA A   4      -0.126   4.118  -0.240  1.00 51.10           C 
ATOM     41  O   DVA A   4       0.922   3.678   0.230  1.00 53.13           O 
ATOM     42  CB  DVA A   4       0.556   5.442  -2.222  1.00 43.01           C 
ATOM     43  CG1 DVA A   4       0.514   5.498  -3.750  1.00 43.01           C 
ATOM     44  CG2 DVA A   4       0.010   6.752  -1.650  1.00 23.51           C 
ATOM     45  H   DVA A   4       0.985   3.021  -2.871  1.00 22.15           H 
ATOM     46  HA  DVA A   4      -1.346   4.471  -1.954  1.00 71.40           H 
ATOM     47  HB  DVA A   4       1.586   5.304  -1.892  1.00 54.13           H 
ATOM     48 1HG1 DVA A   4       0.954   6.433  -4.093  1.00  5.21           H 
ATOM     49 2HG1 DVA A   4       1.078   4.659  -4.159  1.00 52.50           H 
ATOM     50 3HG1 DVA A   4      -0.520   5.436  -4.088  1.00  1.11           H 
ATOM     51 1HG2 DVA A   4       0.159   7.554  -2.371  1.00 22.54           H 
ATOM     52 2HG2 DVA A   4      -1.056   6.642  -1.444  1.00 64.00           H 
ATOM     53 3HG2 DVA A   4       0.536   6.992  -0.725  1.00 73.44           H 
ATOM     54  N   MLE A   5      -1.160   4.482   0.511  1.00 63.52           N 
ATOM     55  CA  MLE A   5      -1.121   4.379   1.975  1.00 31.13           C 
ATOM     56  C   MLE A   5      -2.179   3.414   2.440  1.00 13.45           C 
ATOM     57  O   MLE A   5      -2.799   3.612   3.486  1.00 45.24           O 
ATOM     58  CB  MLE A   5      -1.379   5.755   2.589  1.00  2.15           C 
ATOM     59  CG  MLE A   5      -0.483   6.793   1.911  1.00 71.21           C 
ATOM     60  CD1 MLE A   5      -0.765   8.176   2.504  1.00 24.40           C 
ATOM     61  CD2 MLE A   5       0.984   6.429   2.142  1.00 43.51           C 
ATOM     62  HA  MLE A   5      -0.140   4.021   2.289  1.00  1.51           H 
ATOM     63 2HB  MLE A   5      -2.424   6.026   2.444  1.00 42.22           H 
ATOM     64 3HB  MLE A   5      -1.158   5.725   3.655  1.00  2.32           H 
ATOM     65  HG  MLE A   5      -0.690   6.808   0.841  1.00 31.14           H 
ATOM     66 1HD1 MLE A   5      -1.791   8.463   2.285  1.00 54.22           H 
ATOM     67 2HD1 MLE A   5      -0.617   8.145   3.584  1.00  2.01           H 
ATOM     68 3HD1 MLE A   5      -0.082   8.904   2.066  1.00 42.33           H 
ATOM     69 1HD2 MLE A   5       1.565   7.338   2.291  1.00 44.32           H 
ATOM     70 2HD2 MLE A   5       1.066   5.797   3.026  1.00 62.11           H 
ATOM     71 3HD2 MLE A   5       1.366   5.892   1.274  1.00 13.20           H 
ATOM     72  CM  MLE A   5      -2.480   5.022   0.159  1.00 20.25           C 
ATOM     73 1HM  MLE A   5      -2.390   6.084  -0.068  1.00 22.33           H 
ATOM     74 2HM  MLE A   5      -2.868   4.494  -0.711  1.00 53.55           H 
ATOM     75 3HM  MLE A   5      -3.162   4.886   1.000  1.00 44.43           H 
ATOM     76  N   LEU A   6      -2.393   2.360   1.662  1.00 71.43           N 
ATOM     77  CA  LEU A   6      -3.391   1.350   1.999  1.00 63.32           C 
ATOM     78  C   LEU A   6      -2.855  -0.055   1.738  1.00 40.50           C 
ATOM     79  O   LEU A   6      -2.048  -0.264   0.832  1.00 52.34           O 
ATOM     80  CB  LEU A   6      -4.669   1.579   1.190  1.00 70.41           C 
ATOM     81  CG  LEU A   6      -5.738   2.446   1.854  1.00  2.33           C 
ATOM     82  CD1 LEU A   6      -5.538   3.910   1.493  1.00 60.43           C 
ATOM     83  CD2 LEU A   6      -7.130   1.981   1.452  1.00 41.31           C 
ATOM     84  H   LEU A   6      -1.869   2.256   0.841  1.00 25.53           H 
ATOM     85  HA  LEU A   6      -3.618   1.446   3.050  1.00 22.02           H 
ATOM     86 2HB  LEU A   6      -4.392   2.050   0.259  1.00 22.24           H 
ATOM     87 3HB  LEU A   6      -5.107   0.611   0.985  1.00 41.41           H 
ATOM     88  HG  LEU A   6      -5.651   2.354   2.929  1.00 73.51           H 
ATOM     89 1HD1 LEU A   6      -4.960   4.395   2.264  1.00  4.25           H 
ATOM     90 2HD1 LEU A   6      -5.013   3.979   0.551  1.00  2.35           H 
ATOM     91 3HD1 LEU A   6      -6.499   4.394   1.405  1.00 10.21           H 
ATOM     92 1HD2 LEU A   6      -7.408   2.446   0.518  1.00 74.03           H 
ATOM     93 2HD2 LEU A   6      -7.130   0.908   1.334  1.00 60.12           H 
ATOM     94 3HD2 LEU A   6      -7.839   2.259   2.218  1.00 44.43           H 
ATOM     95  N   LEU A   7      -3.309  -1.013   2.538  1.00 20.13           N 
ATOM     96  CA  LEU A   7      -2.877  -2.399   2.393  1.00  4.43           C 
ATOM     97  C   LEU A   7      -2.930  -2.836   0.932  1.00 15.45           C 
ATOM     98  O   LEU A   7      -3.587  -2.214   0.096  1.00 31.23           O 
ATOM     99  CB  LEU A   7      -3.753  -3.318   3.245  1.00 72.51           C 
ATOM    100  CG  LEU A   7      -3.194  -3.697   4.617  1.00  0.43           C 
ATOM    101  CD1 LEU A   7      -3.338  -2.538   5.590  1.00 10.41           C 
ATOM    102  CD2 LEU A   7      -3.892  -4.937   5.154  1.00 14.21           C 
ATOM    103  H   LEU A   7      -3.951  -0.784   3.242  1.00 24.44           H 
ATOM    104  HA  LEU A   7      -1.857  -2.465   2.739  1.00 43.44           H 
ATOM    105 2HB  LEU A   7      -4.700  -2.823   3.399  1.00 22.52           H 
ATOM    106 3HB  LEU A   7      -3.912  -4.231   2.689  1.00 62.13           H 
ATOM    107  HG  LEU A   7      -2.140  -3.921   4.520  1.00 12.21           H 
ATOM    108 1HD1 LEU A   7      -3.493  -2.921   6.587  1.00 33.55           H 
ATOM    109 2HD1 LEU A   7      -2.439  -1.938   5.572  1.00 50.42           H 
ATOM    110 3HD1 LEU A   7      -4.183  -1.929   5.303  1.00  3.22           H 
ATOM    111 1HD2 LEU A   7      -4.887  -5.000   4.736  1.00 64.32           H 
ATOM    112 2HD2 LEU A   7      -3.330  -5.816   4.878  1.00  5.05           H 
ATOM    113 3HD2 LEU A   7      -3.959  -4.875   6.230  1.00 23.34           H 
ATOM    114  N   PRO A   8      -2.226  -3.933   0.617  1.00  4.30           N 
ATOM    115  CA  PRO A   8      -1.441  -4.680   1.603  1.00 62.33           C 
ATOM    116  C   PRO A   8      -0.212  -3.907   2.073  1.00 54.12           C 
ATOM    117  O   PRO A   8       0.362  -4.212   3.116  1.00 30.14           O 
ATOM    118  CB  PRO A   8      -1.020  -5.939   0.841  1.00 72.42           C 
ATOM    119  CG  PRO A   8      -1.036  -5.537  -0.593  1.00 42.41           C 
ATOM    120  CD  PRO A   8      -2.141  -4.527  -0.728  1.00 12.21           C 
ATOM    121  HA  PRO A   8      -2.039  -4.958   2.458  1.00 23.13           H 
ATOM    122 2HB  PRO A   8      -0.031  -6.241   1.157  1.00 14.33           H 
ATOM    123 3HB  PRO A   8      -1.724  -6.734   1.036  1.00 72.05           H 
ATOM    124 2HG  PRO A   8      -0.088  -5.094  -0.861  1.00 32.43           H 
ATOM    125 3HG  PRO A   8      -1.238  -6.398  -1.213  1.00 43.04           H 
ATOM    126 2HD  PRO A   8      -1.882  -3.779  -1.464  1.00 70.51           H 
ATOM    127 3HD  PRO A   8      -3.068  -5.015  -0.993  1.00  5.51           H 
ATOM    128  N   DLE A   9       0.183  -2.905   1.295  1.00  3.12           N 
ATOM    129  CA  DLE A   9       1.352  -2.081   1.636  1.00 72.21           C 
ATOM    130  C   DLE A   9       2.195  -1.875   0.405  1.00 53.14           C 
ATOM    131  O   DLE A   9       1.679  -1.547  -0.663  1.00 41.22           O 
ATOM    132  CB  DLE A   9       0.882  -0.728   2.168  1.00 24.21           C 
ATOM    133  CG  DLE A   9       0.327  -0.899   3.583  1.00 62.33           C 
ATOM    134  CD1 DLE A   9       1.478  -0.871   4.589  1.00  2.23           C 
ATOM    135  CD2 DLE A   9      -0.647   0.237   3.890  1.00  1.33           C 
ATOM    136  H   DLE A   9      -0.317  -2.709   0.475  1.00 24.31           H 
ATOM    137  HA  DLE A   9       1.941  -2.588   2.400  1.00 41.04           H 
ATOM    138 2HB  DLE A   9       0.105  -0.331   1.516  1.00 30.12           H 
ATOM    139 3HB  DLE A   9       1.724  -0.036   2.190  1.00 61.11           H 
ATOM    140  HG  DLE A   9      -0.194  -1.853   3.653  1.00 20.43           H 
ATOM    141 1HD1 DLE A   9       1.081  -0.975   5.599  1.00 62.04           H 
ATOM    142 2HD1 DLE A   9       2.163  -1.693   4.382  1.00 32.34           H 
ATOM    143 3HD1 DLE A   9       2.012   0.077   4.504  1.00 51.12           H 
ATOM    144 1HD2 DLE A   9      -1.582  -0.177   4.267  1.00  3.41           H 
ATOM    145 2HD2 DLE A   9      -0.213   0.896   4.643  1.00 52.54           H 
ATOM    146 3HD2 DLE A   9      -0.843   0.805   2.981  1.00 10.21           H 
TER     147      DLE A   9
ENDMDL
MODEL        6
REMARK MDL/CONF     6  E:      0.000 Erst:   0.000 Ehb:   0.000
ATOM      1  N   DPR A   1       3.422  -1.658   0.566  1.00 53.45           N 
ATOM      2  CA  DPR A   1       4.376  -1.806  -0.549  1.00 64.42           C 
ATOM      3  C   DPR A   1       4.287  -0.610  -1.462  1.00 72.32           C 
ATOM      4  O   DPR A   1       4.670   0.497  -1.089  1.00 60.50           O 
ATOM      5  CB  DPR A   1       5.762  -1.958   0.182  1.00  1.13           C 
ATOM      6  CG  DPR A   1       5.530  -1.770   1.704  1.00  2.41           C 
ATOM      7  CD  DPR A   1       4.139  -1.090   1.727  1.00 13.01           C 
ATOM      8  HA  DPR A   1       4.157  -2.718  -1.106  1.00 11.24           H 
ATOM      9 2HB  DPR A   1       6.149  -2.956  -0.028  1.00 51.35           H 
ATOM     10 3HB  DPR A   1       6.435  -1.193  -0.204  1.00 33.41           H 
ATOM     11 2HG  DPR A   1       5.503  -2.732   2.217  1.00 21.34           H 
ATOM     12 3HG  DPR A   1       6.290  -1.120   2.137  1.00  1.51           H 
ATOM     13 2HD  DPR A   1       4.243  -0.010   1.618  1.00 61.03           H 
ATOM     14 3HD  DPR A   1       3.613  -1.329   2.652  1.00 64.42           H 
ATOM     15  N   MAA A   2       3.777  -0.831  -2.670  1.00 41.12           N 
ATOM     16  CA  MAA A   2       3.636   0.249  -3.655  1.00 32.35           C 
ATOM     17  C   MAA A   2       2.175   0.510  -3.908  1.00 42.42           C 
ATOM     18  O   MAA A   2       1.764   0.740  -5.045  1.00 43.14           O 
ATOM     19  CB  MAA A   2       4.314  -0.161  -4.962  1.00 61.14           C 
ATOM     20  HA  MAA A   2       4.106   1.155  -3.270  1.00 14.01           H 
ATOM     21 1HB  MAA A   2       3.598  -0.683  -5.595  1.00 41.43           H 
ATOM     22 2HB  MAA A   2       4.676   0.727  -5.479  1.00 14.30           H 
ATOM     23 3HB  MAA A   2       5.154  -0.820  -4.745  1.00 23.03           H 
ATOM     24  CM  MAA A   2       3.268  -2.053  -3.306  1.00 74.43           C 
ATOM     25 1HM  MAA A   2       2.810  -2.691  -2.552  1.00 74.02           H 
ATOM     26 2HM  MAA A   2       2.526  -1.789  -4.057  1.00 72.44           H 
ATOM     27 3HM  MAA A   2       4.093  -2.585  -3.781  1.00 72.31           H 
ATOM     28  N   ALA A   3       1.379   0.477  -2.844  1.00 30.01           N 
ATOM     29  CA  ALA A   3      -0.055   0.715  -2.955  1.00  2.40           C 
ATOM     30  C   ALA A   3      -0.471   1.941  -2.149  1.00  2.55           C 
ATOM     31  O   ALA A   3      -1.436   1.896  -1.387  1.00  5.12           O 
ATOM     32  CB  ALA A   3      -0.830  -0.510  -2.495  1.00 15.32           C 
ATOM     33  H   ALA A   3       1.766   0.289  -1.964  1.00 74.23           H 
ATOM     34  HA  ALA A   3      -0.285   0.887  -3.997  1.00  0.40           H 
ATOM     35 1HB  ALA A   3      -1.870  -0.247  -2.358  1.00 65.24           H 
ATOM     36 2HB  ALA A   3      -0.750  -1.287  -3.240  1.00 73.12           H 
ATOM     37 3HB  ALA A   3      -0.422  -0.864  -1.560  1.00 30.32           H 
ATOM     38  N   DVA A   4       0.264   3.035  -2.321  1.00 54.24           N 
ATOM     39  CA  DVA A   4      -0.031   4.281  -1.604  1.00 14.35           C 
ATOM     40  C   DVA A   4       0.032   4.034  -0.120  1.00 24.13           C 
ATOM     41  O   DVA A   4       1.014   3.492   0.387  1.00 35.14           O 
ATOM     42  CB  DVA A   4       0.996   5.347  -1.988  1.00 61.21           C 
ATOM     43  CG1 DVA A   4       1.038   5.492  -3.510  1.00 23.33           C 
ATOM     44  CG2 DVA A   4       0.603   6.685  -1.360  1.00 74.11           C 
ATOM     45  H   DVA A   4       1.022   3.009  -2.943  1.00 34.21           H 
ATOM     46  HA  DVA A   4      -1.029   4.627  -1.871  1.00 51.42           H 
ATOM     47  HB  DVA A   4       1.980   5.052  -1.624  1.00 31.51           H 
ATOM     48 1HG1 DVA A   4       0.124   5.088  -3.940  1.00 75.24           H 
ATOM     49 2HG1 DVA A   4       1.128   6.547  -3.771  1.00  2.14           H 
ATOM     50 3HG1 DVA A   4       1.897   4.949  -3.903  1.00 24.41           H 
ATOM     51 1HG2 DVA A   4      -0.480   6.793  -1.384  1.00 35.25           H 
ATOM     52 2HG2 DVA A   4       0.948   6.718  -0.326  1.00 74.40           H 
ATOM     53 3HG2 DVA A   4       1.061   7.499  -1.921  1.00 72.14           H 
ATOM     54  N   MLE A   5      -1.021   4.432   0.588  1.00 65.41           N 
ATOM     55  CA  MLE A   5      -1.083   4.249   2.043  1.00 31.41           C 
ATOM     56  C   MLE A   5      -2.201   3.297   2.381  1.00 44.42           C 
ATOM     57  O   MLE A   5      -2.868   3.445   3.406  1.00  3.21           O 
ATOM     58  CB  MLE A   5      -1.340   5.597   2.716  1.00 23.12           C 
ATOM     59  CG  MLE A   5      -0.812   5.559   4.152  1.00 53.43           C 
ATOM     60  CD1 MLE A   5       0.653   5.999   4.170  1.00 51.14           C 
ATOM     61  CD2 MLE A   5      -1.639   6.506   5.024  1.00 65.24           C 
ATOM     62  HA  MLE A   5      -0.138   3.838   2.399  1.00  5.55           H 
ATOM     63 2HB  MLE A   5      -0.827   6.382   2.161  1.00  1.04           H 
ATOM     64 3HB  MLE A   5      -2.410   5.801   2.727  1.00 63.24           H 
ATOM     65  HG  MLE A   5      -0.891   4.544   4.541  1.00 53.25           H 
ATOM     66 1HD1 MLE A   5       0.921   6.411   3.198  1.00 55.44           H 
ATOM     67 2HD1 MLE A   5       0.795   6.759   4.939  1.00 70.13           H 
ATOM     68 3HD1 MLE A   5       1.287   5.140   4.387  1.00 61.02           H 
ATOM     69 1HD2 MLE A   5      -2.691   6.421   4.756  1.00  2.23           H 
ATOM     70 2HD2 MLE A   5      -1.507   6.240   6.072  1.00 75.12           H 
ATOM     71 3HD2 MLE A   5      -1.305   7.531   4.863  1.00 24.22           H 
ATOM     72  CM  MLE A   5      -2.273   5.087   0.189  1.00 54.31           C 
ATOM     73 1HM  MLE A   5      -2.627   4.658  -0.748  1.00 25.22           H 
ATOM     74 2HM  MLE A   5      -3.024   4.937   0.964  1.00 23.15           H 
ATOM     75 3HM  MLE A   5      -2.097   6.155   0.055  1.00 34.50           H 
ATOM     76  N   LEU A   6      -2.413   2.311   1.517  1.00 70.23           N 
ATOM     77  CA  LEU A   6      -3.465   1.322   1.728  1.00 54.41           C 
ATOM     78  C   LEU A   6      -2.920  -0.094   1.575  1.00 12.22           C 
ATOM     79  O   LEU A   6      -2.118  -0.369   0.681  1.00 41.33           O 
ATOM     80  CB  LEU A   6      -4.610   1.550   0.739  1.00 33.02           C 
ATOM     81  CG  LEU A   6      -5.835   2.284   1.288  1.00 23.11           C 
ATOM     82  CD1 LEU A   6      -6.383   1.567   2.512  1.00 73.02           C 
ATOM     83  CD2 LEU A   6      -5.484   3.726   1.625  1.00 35.54           C 
ATOM     84  H   LEU A   6      -1.850   2.246   0.719  1.00 62.45           H 
ATOM     85  HA  LEU A   6      -3.838   1.445   2.733  1.00 74.31           H 
ATOM     86 2HB  LEU A   6      -4.224   2.124  -0.088  1.00 61.33           H 
ATOM     87 3HB  LEU A   6      -4.936   0.582   0.384  1.00  3.30           H 
ATOM     88  HG  LEU A   6      -6.608   2.295   0.533  1.00 34.23           H 
ATOM     89 1HD1 LEU A   6      -6.242   0.502   2.398  1.00 72.00           H 
ATOM     90 2HD1 LEU A   6      -5.861   1.907   3.394  1.00 42.12           H 
ATOM     91 3HD1 LEU A   6      -7.437   1.781   2.612  1.00  4.51           H 
ATOM     92 1HD2 LEU A   6      -4.838   4.128   0.860  1.00 42.13           H 
ATOM     93 2HD2 LEU A   6      -6.389   4.313   1.678  1.00  0.01           H 
ATOM     94 3HD2 LEU A   6      -4.978   3.760   2.579  1.00 63.31           H 
ATOM     95  N   LEU A   7      -3.361  -0.990   2.451  1.00 13.14           N 
ATOM     96  CA  LEU A   7      -2.919  -2.379   2.413  1.00 53.03           C 
ATOM     97  C   LEU A   7      -2.974  -2.929   0.991  1.00 64.23           C 
ATOM     98  O   LEU A   7      -3.641  -2.382   0.113  1.00 61.04           O 
ATOM     99  CB  LEU A   7      -3.786  -3.236   3.336  1.00  2.15           C 
ATOM    100  CG  LEU A   7      -3.207  -3.525   4.722  1.00 31.14           C 
ATOM    101  CD1 LEU A   7      -3.543  -2.398   5.687  1.00 53.51           C 
ATOM    102  CD2 LEU A   7      -3.727  -4.854   5.252  1.00 52.13           C 
ATOM    103  H   LEU A   7      -3.998  -0.711   3.141  1.00 52.44           H 
ATOM    104  HA  LEU A   7      -1.897  -2.412   2.759  1.00 40.44           H 
ATOM    105 2HB  LEU A   7      -4.729  -2.728   3.471  1.00 25.05           H 
ATOM    106 3HB  LEU A   7      -3.956  -4.183   2.844  1.00 34.35           H 
ATOM    107  HG  LEU A   7      -2.131  -3.591   4.650  1.00 62.51           H 
ATOM    108 1HD1 LEU A   7      -4.471  -1.933   5.388  1.00 55.25           H 
ATOM    109 2HD1 LEU A   7      -3.645  -2.796   6.685  1.00 74.33           H 
ATOM    110 3HD1 LEU A   7      -2.752  -1.664   5.672  1.00  1.40           H 
ATOM    111 1HD2 LEU A   7      -4.108  -5.443   4.431  1.00 73.42           H 
ATOM    112 2HD2 LEU A   7      -2.922  -5.388   5.736  1.00 53.54           H 
ATOM    113 3HD2 LEU A   7      -4.519  -4.674   5.963  1.00  5.45           H 
ATOM    114  N   PRO A   8      -2.258  -4.039   0.757  1.00 21.14           N 
ATOM    115  CA  PRO A   8      -1.460  -4.699   1.794  1.00 11.03           C 
ATOM    116  C   PRO A   8      -0.239  -3.879   2.197  1.00 72.00           C 
ATOM    117  O   PRO A   8       0.353  -4.107   3.251  1.00 41.41           O 
ATOM    118  CB  PRO A   8      -1.028  -6.009   1.130  1.00 11.23           C 
ATOM    119  CG  PRO A   8      -1.055  -5.719  -0.330  1.00 45.03           C 
ATOM    120  CD  PRO A   8      -2.172  -4.735  -0.538  1.00 13.21           C 
ATOM    121  HA  PRO A   8      -2.051  -4.916   2.672  1.00 74.22           H 
ATOM    122 2HB  PRO A   8      -0.035  -6.274   1.464  1.00 62.44           H 
ATOM    123 3HB  PRO A   8      -1.723  -6.794   1.389  1.00 12.13           H 
ATOM    124 2HG  PRO A   8      -0.114  -5.289  -0.637  1.00  2.01           H 
ATOM    125 3HG  PRO A   8      -1.250  -6.628  -0.882  1.00 31.04           H 
ATOM    126 2HD  PRO A   8      -1.925  -4.044  -1.331  1.00 71.51           H 
ATOM    127 3HD  PRO A   8      -3.095  -5.252  -0.759  1.00  0.21           H 
ATOM    128  N   DLE A   9       0.131  -2.923   1.350  1.00 23.23           N 
ATOM    129  CA  DLE A   9       1.290  -2.062   1.620  1.00  0.45           C 
ATOM    130  C   DLE A   9       2.114  -1.924   0.367  1.00 12.13           C 
ATOM    131  O   DLE A   9       1.591  -2.003  -0.743  1.00 34.02           O 
ATOM    132  CB  DLE A   9       0.806  -0.684   2.069  1.00 20.14           C 
ATOM    133  CG  DLE A   9       0.260  -0.774   3.495  1.00  2.34           C 
ATOM    134  CD1 DLE A   9       1.413  -0.649   4.493  1.00 55.25           C 
ATOM    135  CD2 DLE A   9      -0.743   0.357   3.730  1.00  0.15           C 
ATOM    136  H   DLE A   9      -0.381  -2.791   0.526  1.00 55.40           H 
ATOM    137  HA  DLE A   9       1.897  -2.509   2.408  1.00 51.13           H 
ATOM    138 2HB  DLE A   9       0.021  -0.337   1.399  1.00 33.53           H 
ATOM    139 3HB  DLE A   9       1.640   0.018   2.044  1.00 15.21           H 
ATOM    140  HG  DLE A   9      -0.238  -1.733   3.632  1.00 23.23           H 
ATOM    141 1HD1 DLE A   9       1.029  -0.288   5.447  1.00 23.11           H 
ATOM    142 2HD1 DLE A   9       1.878  -1.625   4.633  1.00  0.55           H 
ATOM    143 3HD1 DLE A   9       2.151   0.055   4.107  1.00 11.24           H 
ATOM    144 1HD2 DLE A   9      -0.863   0.932   2.812  1.00 13.35           H 
ATOM    145 2HD2 DLE A   9      -1.705  -0.064   4.022  1.00 31.30           H 
ATOM    146 3HD2 DLE A   9      -0.377   1.008   4.523  1.00 50.33           H 
TER     147      DLE A   9
ENDMDL
MODEL       19
REMARK MDL/CONF    19  E:      0.000 Erst:   0.000 Ehb:   0.000
ATOM      1  N   DPR A   1       3.508  -2.101   0.540  1.00  0.53           N 
ATOM      2  CA  DPR A   1       4.376  -2.197  -0.648  1.00 12.34           C 
ATOM      3  C   DPR A   1       4.391  -0.878  -1.377  1.00 70.45           C 
ATOM      4  O   DPR A   1       4.954   0.104  -0.894  1.00 31.53           O 
ATOM      5  CB  DPR A   1       5.757  -2.645  -0.108  1.00  4.20           C 
ATOM      6  CG  DPR A   1       5.796  -1.798   1.191  1.00  5.53           C 
ATOM      7  CD  DPR A   1       4.365  -2.002   1.742  1.00 35.42           C 
ATOM      8  HA  DPR A   1       4.013  -2.985  -1.308  1.00 43.21           H 
ATOM      9 2HB  DPR A   1       5.789  -3.709   0.124  1.00  5.33           H 
ATOM     10 3HB  DPR A   1       6.575  -2.369  -0.772  1.00 63.12           H 
ATOM     11 2HG  DPR A   1       6.542  -2.185   1.888  1.00 44.21           H 
ATOM     12 3HG  DPR A   1       5.983  -0.747   0.967  1.00 12.23           H 
ATOM     13 2HD  DPR A   1       4.066  -1.149   2.352  1.00 41.33           H 
ATOM     14 3HD  DPR A   1       4.309  -2.923   2.324  1.00 63.11           H 
ATOM     15  N   MAA A   2       3.769  -0.850  -2.552  1.00  5.21           N 
ATOM     16  CA  MAA A   2       3.713   0.372  -3.364  1.00 12.22           C 
ATOM     17  C   MAA A   2       2.291   0.629  -3.787  1.00 60.12           C 
ATOM     18  O   MAA A   2       2.018   0.876  -4.961  1.00 61.13           O 
ATOM     19  CB  MAA A   2       4.591   0.204  -4.605  1.00 24.23           C 
ATOM     20  HA  MAA A   2       4.074   1.216  -2.775  1.00 63.23           H 
ATOM     21 1HB  MAA A   2       4.003  -0.236  -5.408  1.00 72.31           H 
ATOM     22 2HB  MAA A   2       4.967   1.176  -4.919  1.00 53.41           H 
ATOM     23 3HB  MAA A   2       5.430  -0.451  -4.369  1.00  4.53           H 
ATOM     24  CM  MAA A   2       3.049  -1.888  -3.300  1.00 31.02           C 
ATOM     25 1HM  MAA A   2       2.036  -1.981  -2.908  1.00 51.41           H 
ATOM     26 2HM  MAA A   2       3.005  -1.615  -4.353  1.00 24.04           H 
ATOM     27 3HM  MAA A   2       3.568  -2.841  -3.193  1.00 42.30           H 
ATOM     28  N   ALA A   3       1.373   0.570  -2.828  1.00  1.40           N 
ATOM     29  CA  ALA A   3      -0.039   0.802  -3.107  1.00 32.53           C 
ATOM     30  C   ALA A   3      -0.568   1.990  -2.311  1.00 14.12           C 
ATOM     31  O   ALA A   3      -1.569   1.878  -1.604  1.00  5.13           O 
ATOM     32  CB  ALA A   3      -0.850  -0.447  -2.796  1.00 72.34           C 
ATOM     33  H   ALA A   3       1.652   0.369  -1.911  1.00  1.13           H 
ATOM     34  HA  ALA A   3      -0.141   1.015  -4.162  1.00 25.35           H 
ATOM     35 1HB  ALA A   3      -1.858  -0.323  -3.164  1.00 71.02           H 
ATOM     36 2HB  ALA A   3      -0.393  -1.301  -3.276  1.00 74.13           H 
ATOM     37 3HB  ALA A   3      -0.873  -0.605  -1.729  1.00 31.35           H 
ATOM     38  N   DVA A   4       0.110   3.126  -2.431  1.00 22.03           N 
ATOM     39  CA  DVA A   4      -0.295   4.343  -1.716  1.00 75.10           C 
ATOM     40  C   DVA A   4      -0.124   4.136  -0.234  1.00  0.23           C 
ATOM     41  O   DVA A   4       0.920   3.672   0.220  1.00 33.44           O 
ATOM     42  CB  DVA A   4       0.575   5.515  -2.171  1.00 32.02           C 
ATOM     43  CG1 DVA A   4       0.534   5.622  -3.696  1.00 70.03           C 
ATOM     44  CG2 DVA A   4       0.045   6.813  -1.556  1.00 24.53           C 
ATOM     45  H   DVA A   4       0.900   3.152  -3.010  1.00  3.31           H 
ATOM     46  HA  DVA A   4      -1.340   4.562  -1.933  1.00 50.24           H 
ATOM     47  HB  DVA A   4       1.602   5.353  -1.846  1.00  3.13           H 
ATOM     48 1HG1 DVA A   4      -0.382   5.164  -4.070  1.00 32.25           H 
ATOM     49 2HG1 DVA A   4       0.560   6.672  -3.987  1.00 31.33           H 
ATOM     50 3HG1 DVA A   4       1.396   5.108  -4.120  1.00 33.50           H 
ATOM     51 1HG2 DVA A   4      -1.020   6.712  -1.356  1.00 61.54           H 
ATOM     52 2HG2 DVA A   4       0.572   7.013  -0.623  1.00 12.30           H 
ATOM     53 3HG2 DVA A   4       0.208   7.636  -2.251  1.00  5.35           H 
ATOM     54  N   MLE A   5      -1.156   4.481   0.530  1.00  3.20           N 
ATOM     55  CA  MLE A   5      -1.118   4.329   1.990  1.00  2.23           C 
ATOM     56  C   MLE A   5      -2.187   3.362   2.422  1.00 14.32           C 
ATOM     57  O   MLE A   5      -2.796   3.526   3.480  1.00  0.11           O 
ATOM     58  CB  MLE A   5      -1.359   5.687   2.650  1.00 50.22           C 
ATOM     59  CG  MLE A   5      -0.451   6.736   2.006  1.00 53.25           C 
ATOM     60  CD1 MLE A   5      -0.717   8.101   2.644  1.00 40.31           C 
ATOM     61  CD2 MLE A   5       1.012   6.348   2.222  1.00 13.45           C 
ATOM     62  HA  MLE A   5      -0.140   3.948   2.290  1.00 53.52           H 
ATOM     63 2HB  MLE A   5      -2.401   5.974   2.516  1.00  3.32           H 
ATOM     64 3HB  MLE A   5      -1.136   5.618   3.715  1.00 63.03           H 
ATOM     65  HG  MLE A   5      -0.660   6.789   0.938  1.00 64.35           H 
ATOM     66 1HD1 MLE A   5      -1.591   8.557   2.178  1.00 44.10           H 
ATOM     67 2HD1 MLE A   5      -0.898   7.974   3.712  1.00 52.41           H 
ATOM     68 3HD1 MLE A   5       0.150   8.745   2.496  1.00  4.53           H 
ATOM     69 1HD2 MLE A   5       1.379   5.814   1.348  1.00 65.24           H 
ATOM     70 2HD2 MLE A   5       1.606   7.249   2.375  1.00 62.45           H 
ATOM     71 3HD2 MLE A   5       1.091   5.708   3.100  1.00 72.24           H 
ATOM     72  CM  MLE A   5      -2.472   5.044   0.197  1.00 31.41           C 
ATOM     73 1HM  MLE A   5      -2.869   4.545  -0.687  1.00 22.12           H 
ATOM     74 2HM  MLE A   5      -3.152   4.894   1.036  1.00 74.20           H 
ATOM     75 3HM  MLE A   5      -2.370   6.111  -0.002  1.00 72.51           H 
ATOM     76  N   LEU A   6      -2.424   2.344   1.602  1.00 11.23           N 
ATOM     77  CA  LEU A   6      -3.435   1.337   1.904  1.00 11.43           C 
ATOM     78  C   LEU A   6      -2.885  -0.069   1.689  1.00 21.14           C 
ATOM     79  O   LEU A   6      -2.082  -0.301   0.784  1.00  4.04           O 
ATOM     80  CB  LEU A   6      -4.673   1.551   1.033  1.00 52.21           C 
ATOM     81  CG  LEU A   6      -5.871   2.210   1.718  1.00 11.54           C 
ATOM     82  CD1 LEU A   6      -6.259   1.441   2.972  1.00 42.40           C 
ATOM     83  CD2 LEU A   6      -5.560   3.662   2.056  1.00 61.03           C 
ATOM     84  H   LEU A   6      -1.907   2.266   0.774  1.00 42.21           H 
ATOM     85  HA  LEU A   6      -3.712   1.447   2.942  1.00 33.24           H 
ATOM     86 2HB  LEU A   6      -4.387   2.173   0.199  1.00 44.04           H 
ATOM     87 3HB  LEU A   6      -4.991   0.585   0.667  1.00 42.11           H 
ATOM     88  HG  LEU A   6      -6.716   2.197   1.045  1.00 61.33           H 
ATOM     89 1HD1 LEU A   6      -5.640   1.762   3.797  1.00 64.24           H 
ATOM     90 2HD1 LEU A   6      -7.296   1.632   3.204  1.00 33.03           H 
ATOM     91 3HD1 LEU A   6      -6.116   0.385   2.803  1.00 24.34           H 
ATOM     92 1HD2 LEU A   6      -5.025   3.706   2.994  1.00 41.33           H 
ATOM     93 2HD2 LEU A   6      -4.951   4.091   1.274  1.00 55.15           H 
ATOM     94 3HD2 LEU A   6      -6.482   4.217   2.141  1.00 42.14           H 
ATOM     95  N   LEU A   7      -3.323  -1.005   2.524  1.00 34.10           N 
ATOM     96  CA  LEU A   7      -2.877  -2.390   2.424  1.00 40.45           C 
ATOM     97  C   LEU A   7      -2.936  -2.878   0.980  1.00 42.31           C 
ATOM     98  O   LEU A   7      -3.605  -2.293   0.128  1.00 61.12           O 
ATOM     99  CB  LEU A   7      -3.736  -3.290   3.314  1.00  2.44           C 
ATOM    100  CG  LEU A   7      -3.150  -3.635   4.683  1.00 55.10           C 
ATOM    101  CD1 LEU A   7      -3.407  -2.510   5.673  1.00 12.15           C 
ATOM    102  CD2 LEU A   7      -3.732  -4.944   5.198  1.00 43.51           C 
ATOM    103  H   LEU A   7      -3.962  -0.759   3.225  1.00 70.33           H 
ATOM    104  HA  LEU A   7      -1.853  -2.434   2.763  1.00 11.35           H 
ATOM    105 2HB  LEU A   7      -4.679  -2.791   3.474  1.00 14.21           H 
ATOM    106 3HB  LEU A   7      -3.906  -4.215   2.782  1.00 25.31           H 
ATOM    107  HG  LEU A   7      -2.080  -3.758   4.590  1.00 50.21           H 
ATOM    108 1HD1 LEU A   7      -4.054  -1.773   5.220  1.00  3.54           H 
ATOM    109 2HD1 LEU A   7      -3.882  -2.909   6.558  1.00 63.55           H 
ATOM    110 3HD1 LEU A   7      -2.469  -2.048   5.945  1.00 54.01           H 
ATOM    111 1HD2 LEU A   7      -3.705  -4.950   6.277  1.00 63.41           H 
ATOM    112 2HD2 LEU A   7      -4.754  -5.039   4.863  1.00 72.11           H 
ATOM    113 3HD2 LEU A   7      -3.150  -5.770   4.818  1.00 60.44           H 
ATOM    114  N   PRO A   8      -2.222  -3.978   0.696  1.00  2.32           N 
ATOM    115  CA  PRO A   8      -1.422  -4.682   1.702  1.00 22.40           C 
ATOM    116  C   PRO A   8      -0.199  -3.882   2.135  1.00 13.33           C 
ATOM    117  O   PRO A   8       0.384  -4.141   3.187  1.00 21.31           O 
ATOM    118  CB  PRO A   8      -0.994  -5.963   0.981  1.00 32.41           C 
ATOM    119  CG  PRO A   8      -1.024  -5.611  -0.466  1.00 21.41           C 
ATOM    120  CD  PRO A   8      -2.141  -4.617  -0.627  1.00 12.10           C 
ATOM    121  HA  PRO A   8      -2.010  -4.936   2.572  1.00 75.42           H 
ATOM    122 2HB  PRO A   8       0.000  -6.243   1.300  1.00 24.00           H 
ATOM    123 3HB  PRO A   8      -1.688  -6.758   1.209  1.00 53.14           H 
ATOM    124 2HG  PRO A   8      -0.083  -5.168  -0.756  1.00 71.42           H 
ATOM    125 3HG  PRO A   8      -1.221  -6.495  -1.054  1.00 71.23           H 
ATOM    126 2HD  PRO A   8      -1.895  -3.894  -1.391  1.00 75.31           H 
ATOM    127 3HD  PRO A   8      -3.065  -5.123  -0.868  1.00  2.12           H 
ATOM    128  N   DLE A   9       0.183  -2.906   1.318  1.00 50.41           N 
ATOM    129  CA  DLE A   9       1.346  -2.060   1.621  1.00 11.10           C 
ATOM    130  C   DLE A   9       2.180  -1.892   0.377  1.00 12.22           C 
ATOM    131  O   DLE A   9       1.662  -1.561  -0.688  1.00 11.32           O 
ATOM    132  CB  DLE A   9       0.868  -0.691   2.105  1.00 72.30           C 
ATOM    133  CG  DLE A   9       0.324  -0.814   3.529  1.00  0.13           C 
ATOM    134  CD1 DLE A   9       1.482  -0.740   4.526  1.00 61.14           C 
ATOM    135  CD2 DLE A   9      -0.657   0.326   3.802  1.00 21.22           C 
ATOM    136  H   DLE A   9      -0.322  -2.747   0.494  1.00  1.45           H 
ATOM    137  HA  DLE A   9       1.945  -2.532   2.399  1.00 52.41           H 
ATOM    138 2HB  DLE A   9       0.080  -0.326   1.445  1.00 63.35           H 
ATOM    139 3HB  DLE A   9       1.702   0.009   2.095  1.00 70.13           H 
ATOM    140  HG  DLE A   9      -0.189  -1.769   3.639  1.00 35.33           H 
ATOM    141 1HD1 DLE A   9       1.102  -0.445   5.503  1.00 54.54           H 
ATOM    142 2HD1 DLE A   9       1.959  -1.717   4.602  1.00 73.42           H 
ATOM    143 3HD1 DLE A   9       2.211  -0.006   4.180  1.00  1.01           H 
ATOM    144 1HD2 DLE A   9      -0.239   0.993   4.555  1.00 61.10           H 
ATOM    145 2HD2 DLE A   9      -0.833   0.883   2.881  1.00  3.21           H 
ATOM    146 3HD2 DLE A   9      -1.600  -0.084   4.163  1.00  2.04           H 
TER     147      DLE A   9
ENDMDL
MODEL       11
REMARK MDL/CONF    11  E:      0.000 Erst:   0.000 Ehb:   0.000
ATOM      1  N   DPR A   1       3.525  -2.063   0.582  1.00  4.44           N 
ATOM      2  CA  DPR A   1       4.406  -2.151  -0.596  1.00  1.21           C 
ATOM      3  C   DPR A   1       4.393  -0.842  -1.344  1.00 25.43           C 
ATOM      4  O   DPR A   1       4.936   0.156  -0.873  1.00 42.40           O 
ATOM      5  CB  DPR A   1       5.796  -2.551  -0.039  1.00  3.40           C 
ATOM      6  CG  DPR A   1       5.798  -1.693   1.254  1.00 42.11           C 
ATOM      7  CD  DPR A   1       4.367  -1.936   1.792  1.00 54.02           C 
ATOM      8  HA  DPR A   1       4.072  -2.957  -1.249  1.00 43.35           H 
ATOM      9 2HB  DPR A   1       5.860  -3.613   0.202  1.00 51.41           H 
ATOM     10 3HB  DPR A   1       6.612  -2.256  -0.699  1.00  4.11           H 
ATOM     11 2HG  DPR A   1       6.548  -2.053   1.960  1.00 54.11           H 
ATOM     12 3HG  DPR A   1       5.955  -0.640   1.023  1.00  4.51           H 
ATOM     13 2HD  DPR A   1       4.039  -1.089   2.395  1.00 31.23           H 
ATOM     14 3HD  DPR A   1       4.331  -2.856   2.377  1.00  3.44           H 
ATOM     15  N   MAA A   2       3.771  -0.843  -2.518  1.00  4.54           N 
ATOM     16  CA  MAA A   2       3.688   0.367  -3.344  1.00 41.54           C 
ATOM     17  C   MAA A   2       2.262   0.583  -3.779  1.00 62.40           C 
ATOM     18  O   MAA A   2       1.988   0.783  -4.962  1.00 14.23           O 
ATOM     19  CB  MAA A   2       4.577   0.205  -4.578  1.00 60.43           C 
ATOM     20  HA  MAA A   2       4.025   1.228  -2.765  1.00 73.21           H 
ATOM     21 1HB  MAA A   2       5.437  -0.415  -4.326  1.00 61.45           H 
ATOM     22 2HB  MAA A   2       4.009  -0.269  -5.378  1.00 23.12           H 
ATOM     23 3HB  MAA A   2       4.920   1.184  -4.910  1.00 43.32           H 
ATOM     24  CM  MAA A   2       3.071  -1.906  -3.251  1.00 15.03           C 
ATOM     25 1HM  MAA A   2       3.604  -2.847  -3.122  1.00 54.22           H 
ATOM     26 2HM  MAA A   2       2.058  -2.006  -2.866  1.00 34.44           H 
ATOM     27 3HM  MAA A   2       3.033  -1.651  -4.310  1.00 64.34           H 
ATOM     28  N   ALA A   3       1.344   0.542  -2.820  1.00 40.01           N 
ATOM     29  CA  ALA A   3      -0.072   0.737  -3.109  1.00 23.10           C 
ATOM     30  C   ALA A   3      -0.624   1.946  -2.361  1.00 25.44           C 
ATOM     31  O   ALA A   3      -1.687   1.875  -1.746  1.00 63.24           O 
ATOM     32  CB  ALA A   3      -0.860  -0.514  -2.751  1.00 35.03           C 
ATOM     33  H   ALA A   3       1.624   0.378  -1.896  1.00 23.22           H 
ATOM     34  HA  ALA A   3      -0.175   0.906  -4.171  1.00 61.14           H 
ATOM     35 1HB  ALA A   3      -0.887  -0.627  -1.677  1.00  0.02           H 
ATOM     36 2HB  ALA A   3      -1.868  -0.424  -3.128  1.00 53.22           H 
ATOM     37 3HB  ALA A   3      -0.386  -1.377  -3.193  1.00 35.22           H 
ATOM     38  N   DVA A   4       0.108   3.054  -2.414  1.00 61.12           N 
ATOM     39  CA  DVA A   4      -0.312   4.287  -1.736  1.00 23.12           C 
ATOM     40  C   DVA A   4      -0.133   4.126  -0.249  1.00 43.22           C 
ATOM     41  O   DVA A   4       0.916   3.684   0.215  1.00  3.34           O 
ATOM     42  CB  DVA A   4       0.541   5.456  -2.230  1.00 21.33           C 
ATOM     43  CG1 DVA A   4       0.494   5.516  -3.757  1.00 75.52           C 
ATOM     44  CG2 DVA A   4      -0.002   6.763  -1.652  1.00 31.13           C 
ATOM     45  H   DVA A   4       0.948   3.048  -2.920  1.00  1.33           H 
ATOM     46  HA  DVA A   4      -1.360   4.484  -1.957  1.00  3.21           H 
ATOM     47  HB  DVA A   4       1.572   5.317  -1.904  1.00  2.20           H 
ATOM     48 1HG1 DVA A   4       1.394   5.063  -4.169  1.00 65.01           H 
ATOM     49 2HG1 DVA A   4      -0.382   4.973  -4.113  1.00 31.11           H 
ATOM     50 3HG1 DVA A   4       0.429   6.555  -4.078  1.00 14.21           H 
ATOM     51 1HG2 DVA A   4       0.526   7.001  -0.728  1.00 62.53           H 
ATOM     52 2HG2 DVA A   4       0.145   7.569  -2.371  1.00  3.44           H 
ATOM     53 3HG2 DVA A   4      -1.066   6.653  -1.442  1.00  3.41           H 
ATOM     54  N   MLE A   5      -1.164   4.487   0.508  1.00 30.32           N 
ATOM     55  CA  MLE A   5      -1.119   4.381   1.972  1.00  1.02           C 
ATOM     56  C   MLE A   5      -2.177   3.415   2.438  1.00 64.14           C 
ATOM     57  O   MLE A   5      -2.794   3.612   3.485  1.00 53.32           O 
ATOM     58  CB  MLE A   5      -1.374   5.755   2.591  1.00 13.30           C 
ATOM     59  CG  MLE A   5      -0.480   6.794   1.912  1.00 55.43           C 
ATOM     60  CD1 MLE A   5      -0.758   8.175   2.510  1.00 53.23           C 
ATOM     61  CD2 MLE A   5       0.987   6.429   2.134  1.00 62.31           C 
ATOM     62  HA  MLE A   5      -0.137   4.021   2.280  1.00 65.34           H 
ATOM     63 2HB  MLE A   5      -2.420   6.027   2.450  1.00 23.25           H 
ATOM     64 3HB  MLE A   5      -1.148   5.722   3.656  1.00 74.32           H 
ATOM     65  HG  MLE A   5      -0.693   6.814   0.843  1.00 23.42           H 
ATOM     66 1HD1 MLE A   5      -0.060   8.900   2.092  1.00 75.30           H 
ATOM     67 2HD1 MLE A   5      -1.780   8.475   2.274  1.00 10.43           H 
ATOM     68 3HD1 MLE A   5      -0.634   8.134   3.592  1.00 22.51           H 
ATOM     69 1HD2 MLE A   5       1.443   6.158   1.183  1.00 14.40           H 
ATOM     70 2HD2 MLE A   5       1.513   7.284   2.558  1.00 23.34           H 
ATOM     71 3HD2 MLE A   5       1.051   5.585   2.821  1.00 44.23           H 
ATOM     72  CM  MLE A   5      -2.486   5.029   0.164  1.00 72.02           C 
ATOM     73 1HM  MLE A   5      -2.878   4.506  -0.708  1.00 72.22           H 
ATOM     74 2HM  MLE A   5      -3.165   4.892   1.006  1.00 22.10           H 
ATOM     75 3HM  MLE A   5      -2.395   6.091  -0.061  1.00 44.32           H 
ATOM     76  N   LEU A   6      -2.391   2.361   1.660  1.00 61.45           N 
ATOM     77  CA  LEU A   6      -3.388   1.350   1.998  1.00  2.31           C 
ATOM     78  C   LEU A   6      -2.851  -0.053   1.736  1.00 22.13           C 
ATOM     79  O   LEU A   6      -2.043  -0.262   0.831  1.00 62.12           O 
ATOM     80  CB  LEU A   6      -4.667   1.577   1.191  1.00 51.30           C 
ATOM     81  CG  LEU A   6      -5.733   2.450   1.854  1.00 10.22           C 
ATOM     82  CD1 LEU A   6      -5.525   3.913   1.494  1.00 42.33           C 
ATOM     83  CD2 LEU A   6      -7.126   1.992   1.449  1.00 54.13           C 
ATOM     84  H   LEU A   6      -1.867   2.257   0.837  1.00 30.44           H 
ATOM     85  HA  LEU A   6      -3.613   1.447   3.049  1.00 71.41           H 
ATOM     86 2HB  LEU A   6      -4.391   2.045   0.258  1.00 24.32           H 
ATOM     87 3HB  LEU A   6      -5.107   0.610   0.991  1.00 41.34           H 
ATOM     88  HG  LEU A   6      -5.649   2.357   2.928  1.00  1.11           H 
ATOM     89 1HD1 LEU A   6      -4.999   3.981   0.553  1.00 61.45           H 
ATOM     90 2HD1 LEU A   6      -6.484   4.402   1.406  1.00  1.14           H 
ATOM     91 3HD1 LEU A   6      -4.943   4.395   2.266  1.00 74.22           H 
ATOM     92 1HD2 LEU A   6      -7.242   2.096   0.380  1.00 53.03           H 
ATOM     93 2HD2 LEU A   6      -7.259   0.957   1.726  1.00 15.02           H 
ATOM     94 3HD2 LEU A   6      -7.865   2.598   1.952  1.00 44.42           H 
ATOM     95  N   LEU A   7      -3.306  -1.014   2.535  1.00 50.44           N 
ATOM     96  CA  LEU A   7      -2.874  -2.399   2.388  1.00 61.30           C 
ATOM     97  C   LEU A   7      -2.926  -2.834   0.927  1.00 74.32           C 
ATOM     98  O   LEU A   7      -3.581  -2.212   0.091  1.00 32.10           O 
ATOM     99  CB  LEU A   7      -3.750  -3.320   3.238  1.00 12.32           C 
ATOM    100  CG  LEU A   7      -3.182  -3.717   4.601  1.00  1.15           C 
ATOM    101  CD1 LEU A   7      -3.578  -2.701   5.662  1.00 70.01           C 
ATOM    102  CD2 LEU A   7      -3.655  -5.109   4.992  1.00 52.15           C 
ATOM    103  H   LEU A   7      -3.949  -0.786   3.238  1.00 42.45           H 
ATOM    104  HA  LEU A   7      -1.854  -2.466   2.735  1.00 44.20           H 
ATOM    105 2HB  LEU A   7      -4.691  -2.818   3.406  1.00 74.32           H 
ATOM    106 3HB  LEU A   7      -3.923  -4.225   2.674  1.00 62.32           H 
ATOM    107  HG  LEU A   7      -2.102  -3.734   4.543  1.00 35.14           H 
ATOM    108 1HD1 LEU A   7      -3.160  -2.992   6.613  1.00  2.22           H 
ATOM    109 2HD1 LEU A   7      -3.203  -1.726   5.385  1.00 23.52           H 
ATOM    110 3HD1 LEU A   7      -4.655  -2.662   5.739  1.00 32.41           H 
ATOM    111 1HD2 LEU A   7      -3.184  -5.404   5.918  1.00 52.20           H 
ATOM    112 2HD2 LEU A   7      -4.728  -5.102   5.120  1.00 72.13           H 
ATOM    113 3HD2 LEU A   7      -3.391  -5.811   4.214  1.00  4.02           H 
ATOM    114  N   PRO A   8      -2.221  -3.932   0.612  1.00 55.15           N 
ATOM    115  CA  PRO A   8      -1.439  -4.681   1.598  1.00  3.12           C 
ATOM    116  C   PRO A   8      -0.211  -3.909   2.070  1.00 40.14           C 
ATOM    117  O   PRO A   8       0.364  -4.218   3.113  1.00 40.15           O 
ATOM    118  CB  PRO A   8      -1.018  -5.940   0.835  1.00 75.02           C 
ATOM    119  CG  PRO A   8      -1.032  -5.536  -0.599  1.00 11.13           C 
ATOM    120  CD  PRO A   8      -2.136  -4.525  -0.734  1.00 43.21           C 
ATOM    121  HA  PRO A   8      -2.037  -4.959   2.452  1.00 74.01           H 
ATOM    122 2HB  PRO A   8      -0.030  -6.243   1.152  1.00 71.04           H 
ATOM    123 3HB  PRO A   8      -1.724  -6.734   1.028  1.00 62.42           H 
ATOM    124 2HG  PRO A   8      -0.084  -5.094  -0.865  1.00 21.43           H 
ATOM    125 3HG  PRO A   8      -1.234  -6.396  -1.220  1.00 62.35           H 
ATOM    126 2HD  PRO A   8      -1.876  -3.777  -1.469  1.00 23.24           H 
ATOM    127 3HD  PRO A   8      -3.063  -5.011  -1.000  1.00 14.03           H 
ATOM    128  N   DLE A   9       0.185  -2.905   1.296  1.00 51.45           N 
ATOM    129  CA  DLE A   9       1.354  -2.083   1.637  1.00  3.42           C 
ATOM    130  C   DLE A   9       2.197  -1.873   0.407  1.00 52.23           C 
ATOM    131  O   DLE A   9       1.682  -1.537  -0.659  1.00  3.14           O 
ATOM    132  CB  DLE A   9       0.885  -0.730   2.174  1.00 24.32           C 
ATOM    133  CG  DLE A   9       0.329  -0.906   3.587  1.00 31.30           C 
ATOM    134  CD1 DLE A   9       1.478  -0.877   4.596  1.00 72.04           C 
ATOM    135  CD2 DLE A   9      -0.650   0.227   3.896  1.00 42.20           C 
ATOM    136  H   DLE A   9      -0.315  -2.708   0.475  1.00 44.31           H 
ATOM    137  HA  DLE A   9       1.944  -2.592   2.400  1.00 72.43           H 
ATOM    138 2HB  DLE A   9       0.108  -0.331   1.522  1.00  2.55           H 
ATOM    139 3HB  DLE A   9       1.728  -0.040   2.200  1.00 50.32           H 
ATOM    140  HG  DLE A   9      -0.192  -1.862   3.655  1.00 63.20           H 
ATOM    141 1HD1 DLE A   9       2.064  -1.792   4.506  1.00 54.31           H 
ATOM    142 2HD1 DLE A   9       2.115  -0.016   4.396  1.00 74.20           H 
ATOM    143 3HD1 DLE A   9       1.072  -0.803   5.606  1.00 42.12           H 
ATOM    144 1HD2 DLE A   9      -1.579  -0.189   4.283  1.00 50.15           H 
ATOM    145 2HD2 DLE A   9      -0.213   0.892   4.641  1.00 23.21           H 
ATOM    146 3HD2 DLE A   9      -0.854   0.789   2.985  1.00  1.13           H 
TER     147      DLE A   9
ENDMDL
MODEL        7
REMARK MDL/CONF     7  E:      0.000 Erst:   0.000 Ehb:   0.000
ATOM      1  N   DPR A   1       3.467  -1.637   0.620  1.00 50.14           N 
ATOM      2  CA  DPR A   1       4.450  -1.759  -0.473  1.00 74.14           C 
ATOM      3  C   DPR A   1       4.319  -0.588  -1.413  1.00 13.52           C 
ATOM      4  O   DPR A   1       4.665   0.540  -1.064  1.00  2.41           O 
ATOM      5  CB  DPR A   1       5.834  -1.834   0.272  1.00 15.14           C 
ATOM      6  CG  DPR A   1       5.558  -1.705   1.793  1.00 70.41           C 
ATOM      7  CD  DPR A   1       4.147  -1.067   1.802  1.00 22.25           C 
ATOM      8  HA  DPR A   1       4.288  -2.691  -1.014  1.00 54.05           H 
ATOM      9 2HB  DPR A   1       6.295  -2.795   0.044  1.00 63.14           H 
ATOM     10 3HB  DPR A   1       6.458  -1.013  -0.078  1.00  1.53           H 
ATOM     11 2HG  DPR A   1       5.548  -2.685   2.273  1.00 33.12           H 
ATOM     12 3HG  DPR A   1       6.288  -1.049   2.268  1.00 42.34           H 
ATOM     13 2HD  DPR A   1       4.221   0.017   1.713  1.00 33.44           H 
ATOM     14 3HD  DPR A   1       3.614  -1.339   2.714  1.00  2.35           H 
ATOM     15  N   MAA A   2       3.815  -0.852  -2.614  1.00  4.02           N 
ATOM     16  CA  MAA A   2       3.636   0.201  -3.621  1.00 10.14           C 
ATOM     17  C   MAA A   2       2.167   0.415  -3.869  1.00 73.44           C 
ATOM     18  O   MAA A   2       1.740   0.594  -5.010  1.00 43.14           O 
ATOM     19  CB  MAA A   2       4.317  -0.218  -4.925  1.00 63.30           C 
ATOM     20  HA  MAA A   2       4.082   1.129  -3.261  1.00 25.44           H 
ATOM     21 1HB  MAA A   2       3.644  -0.854  -5.498  1.00 10.10           H 
ATOM     22 2HB  MAA A   2       4.565   0.668  -5.508  1.00 74.31           H 
ATOM     23 3HB  MAA A   2       5.230  -0.769  -4.697  1.00 33.03           H 
ATOM     24  CM  MAA A   2       3.347  -2.104  -3.222  1.00 54.14           C 
ATOM     25 1HM  MAA A   2       2.927  -2.747  -2.450  1.00 62.30           H 
ATOM     26 2HM  MAA A   2       2.583  -1.883  -3.966  1.00 30.14           H 
ATOM     27 3HM  MAA A   2       4.185  -2.610  -3.702  1.00 23.34           H 
ATOM     28  N   ALA A   3       1.381   0.396  -2.798  1.00 73.05           N 
ATOM     29  CA  ALA A   3      -0.059   0.593  -2.904  1.00 32.45           C 
ATOM     30  C   ALA A   3      -0.504   1.825  -2.122  1.00 33.42           C 
ATOM     31  O   ALA A   3      -1.440   1.761  -1.327  1.00 12.12           O 
ATOM     32  CB  ALA A   3      -0.798  -0.643  -2.409  1.00 74.25           C 
ATOM     33  H   ALA A   3       1.780   0.249  -1.916  1.00 20.32           H 
ATOM     34  HA  ALA A   3      -0.302   0.734  -3.947  1.00 25.30           H 
ATOM     35 1HB  ALA A   3      -0.488  -1.502  -2.986  1.00 22.34           H 
ATOM     36 2HB  ALA A   3      -0.569  -0.806  -1.367  1.00 61.35           H 
ATOM     37 3HB  ALA A   3      -1.861  -0.497  -2.526  1.00 13.32           H 
ATOM     38  N   DVA A   4       0.175   2.943  -2.355  1.00 35.14           N 
ATOM     39  CA  DVA A   4      -0.153   4.199  -1.666  1.00 74.13           C 
ATOM     40  C   DVA A   4      -0.029   4.003  -0.178  1.00 64.12           C 
ATOM     41  O   DVA A   4       0.969   3.472   0.305  1.00 23.04           O 
ATOM     42  CB  DVA A   4       0.811   5.295  -2.120  1.00 75.11           C 
ATOM     43  CG1 DVA A   4       0.793   5.393  -3.647  1.00  1.04           C 
ATOM     44  CG2 DVA A   4       0.379   6.634  -1.520  1.00 31.15           C 
ATOM     45  H   DVA A   4       0.911   2.931  -3.001  1.00 23.32           H 
ATOM     46  HA  DVA A   4      -1.176   4.491  -1.910  1.00 65.14           H 
ATOM     47  HB  DVA A   4       1.818   5.055  -1.783  1.00  3.30           H 
ATOM     48 1HG1 DVA A   4       1.322   6.292  -3.960  1.00  1.32           H 
ATOM     49 2HG1 DVA A   4       1.283   4.517  -4.072  1.00 72.40           H 
ATOM     50 3HG1 DVA A   4      -0.238   5.437  -3.997  1.00 30.23           H 
ATOM     51 1HG2 DVA A   4      -0.280   6.456  -0.671  1.00 20.11           H 
ATOM     52 2HG2 DVA A   4       1.260   7.184  -1.185  1.00 73.45           H 
ATOM     53 3HG2 DVA A   4      -0.149   7.217  -2.273  1.00  2.20           H 
ATOM     54  N   MLE A   5      -1.048   4.435   0.557  1.00 31.44           N 
ATOM     55  CA  MLE A   5      -1.051   4.304   2.020  1.00  1.42           C 
ATOM     56  C   MLE A   5      -2.153   3.368   2.438  1.00 30.43           C 
ATOM     57  O   MLE A   5      -2.803   3.575   3.464  1.00 52.43           O 
ATOM     58  CB  MLE A   5      -1.279   5.677   2.654  1.00 60.02           C 
ATOM     59  CG  MLE A   5      -0.753   5.669   4.090  1.00 23.14           C 
ATOM     60  CD1 MLE A   5       0.776   5.729   4.074  1.00 24.22           C 
ATOM     61  CD2 MLE A   5      -1.302   6.882   4.842  1.00 75.05           C 
ATOM     62  HA  MLE A   5      -0.091   3.906   2.351  1.00  2.11           H 
ATOM     63 2HB  MLE A   5      -0.750   6.434   2.077  1.00 55.54           H 
ATOM     64 3HB  MLE A   5      -2.345   5.902   2.658  1.00 43.23           H 
ATOM     65  HG  MLE A   5      -1.074   4.756   4.590  1.00 41.15           H 
ATOM     66 1HD1 MLE A   5       1.107   6.350   3.242  1.00 31.51           H 
ATOM     67 2HD1 MLE A   5       1.133   6.157   5.011  1.00 10.34           H 
ATOM     68 3HD1 MLE A   5       1.178   4.722   3.959  1.00 53.43           H 
ATOM     69 1HD2 MLE A   5      -0.494   7.370   5.384  1.00 23.04           H 
ATOM     70 2HD2 MLE A   5      -1.736   7.583   4.129  1.00 31.22           H 
ATOM     71 3HD2 MLE A   5      -2.068   6.557   5.546  1.00 75.34           H 
ATOM     72  CM  MLE A   5      -2.312   5.087   0.189  1.00 72.44           C 
ATOM     73 1HM  MLE A   5      -2.138   6.148   0.018  1.00 55.43           H 
ATOM     74 2HM  MLE A   5      -2.703   4.631  -0.722  1.00 40.12           H 
ATOM     75 3HM  MLE A   5      -3.034   4.961   0.996  1.00 65.13           H 
ATOM     76  N   LEU A   6      -2.372   2.326   1.642  1.00 42.01           N 
ATOM     77  CA  LEU A   6      -3.410   1.345   1.934  1.00 32.11           C 
ATOM     78  C   LEU A   6      -2.906  -0.073   1.682  1.00 12.53           C 
ATOM     79  O   LEU A   6      -2.125  -0.311   0.760  1.00 23.12           O 
ATOM     80  CB  LEU A   6      -4.650   1.616   1.081  1.00 14.03           C 
ATOM     81  CG  LEU A   6      -5.417   2.900   1.400  1.00  0.13           C 
ATOM     82  CD1 LEU A   6      -6.227   3.353   0.196  1.00 23.30           C 
ATOM     83  CD2 LEU A   6      -6.321   2.696   2.607  1.00  3.03           C 
ATOM     84  H   LEU A   6      -1.822   2.214   0.839  1.00 23.33           H 
ATOM     85  HA  LEU A   6      -3.673   1.440   2.978  1.00 44.45           H 
ATOM     86 2HB  LEU A   6      -4.338   1.666   0.050  1.00  1.12           H 
ATOM     87 3HB  LEU A   6      -5.328   0.785   1.211  1.00 72.44           H 
ATOM     88  HG  LEU A   6      -4.710   3.684   1.640  1.00 60.33           H 
ATOM     89 1HD1 LEU A   6      -5.590   3.380  -0.676  1.00 51.53           H 
ATOM     90 2HD1 LEU A   6      -7.038   2.659   0.027  1.00 40.40           H 
ATOM     91 3HD1 LEU A   6      -6.628   4.338   0.381  1.00 42.11           H 
ATOM     92 1HD2 LEU A   6      -7.056   1.937   2.382  1.00 53.41           H 
ATOM     93 2HD2 LEU A   6      -5.727   2.382   3.454  1.00 42.24           H 
ATOM     94 3HD2 LEU A   6      -6.822   3.623   2.844  1.00 44.24           H 
ATOM     95  N   LEU A   7      -3.359  -1.011   2.506  1.00 33.20           N 
ATOM     96  CA  LEU A   7      -2.957  -2.407   2.371  1.00 44.11           C 
ATOM     97  C   LEU A   7      -3.000  -2.848   0.911  1.00 10.04           C 
ATOM     98  O   LEU A   7      -3.672  -2.244   0.075  1.00 33.21           O 
ATOM     99  CB  LEU A   7      -3.864  -3.304   3.214  1.00 75.12           C 
ATOM    100  CG  LEU A   7      -3.516  -3.406   4.700  1.00  2.41           C 
ATOM    101  CD1 LEU A   7      -2.128  -4.001   4.883  1.00 40.31           C 
ATOM    102  CD2 LEU A   7      -3.603  -2.038   5.362  1.00 51.20           C 
ATOM    103  H   LEU A   7      -3.980  -0.762   3.221  1.00  4.53           H 
ATOM    104  HA  LEU A   7      -1.943  -2.495   2.731  1.00 24.13           H 
ATOM    105 2HB  LEU A   7      -4.871  -2.923   3.137  1.00 44.35           H 
ATOM    106 3HB  LEU A   7      -3.825  -4.299   2.795  1.00 30.31           H 
ATOM    107  HG  LEU A   7      -4.226  -4.059   5.186  1.00 24.32           H 
ATOM    108 1HD1 LEU A   7      -1.394  -3.350   4.430  1.00 14.13           H 
ATOM    109 2HD1 LEU A   7      -1.917  -4.102   5.937  1.00 24.25           H 
ATOM    110 3HD1 LEU A   7      -2.089  -4.972   4.413  1.00 63.11           H 
ATOM    111 1HD2 LEU A   7      -2.831  -1.396   4.966  1.00  3.12           H 
ATOM    112 2HD2 LEU A   7      -4.571  -1.603   5.163  1.00 74.11           H 
ATOM    113 3HD2 LEU A   7      -3.470  -2.145   6.429  1.00 64.32           H 
ATOM    114  N   PRO A   8      -2.268  -3.927   0.597  1.00 34.40           N 
ATOM    115  CA  PRO A   8      -1.463  -4.653   1.584  1.00 71.25           C 
ATOM    116  C   PRO A   8      -0.255  -3.848   2.051  1.00 21.02           C 
ATOM    117  O   PRO A   8       0.304  -4.113   3.115  1.00 54.31           O 
ATOM    118  CB  PRO A   8      -1.012  -5.902   0.824  1.00 20.51           C 
ATOM    119  CG  PRO A   8      -1.039  -5.503  -0.612  1.00 21.15           C 
ATOM    120  CD  PRO A   8      -2.170  -4.521  -0.747  1.00 21.11           C 
ATOM    121  HA  PRO A   8      -2.054  -4.944   2.440  1.00 51.10           H 
ATOM    122 2HB  PRO A   8      -0.016  -6.179   1.140  1.00 41.21           H 
ATOM    123 3HB  PRO A   8      -1.696  -6.715   1.020  1.00  3.11           H 
ATOM    124 2HG  PRO A   8      -0.103  -5.037  -0.880  1.00 74.32           H 
ATOM    125 3HG  PRO A   8      -1.220  -6.371  -1.230  1.00  0.51           H 
ATOM    126 2HD  PRO A   8      -1.930  -3.770  -1.484  1.00 12.42           H 
ATOM    127 3HD  PRO A   8      -3.084  -5.033  -1.009  1.00 42.44           H 
ATOM    128  N   DLE A   9       0.141  -2.865   1.249  1.00 30.24           N 
ATOM    129  CA  DLE A   9       1.292  -2.016   1.585  1.00  2.00           C 
ATOM    130  C   DLE A   9       2.157  -1.839   0.364  1.00 73.22           C 
ATOM    131  O   DLE A   9       1.665  -1.860  -0.764  1.00 11.44           O 
ATOM    132  CB  DLE A   9       0.796  -0.652   2.063  1.00 10.42           C 
ATOM    133  CG  DLE A   9       0.240  -0.779   3.482  1.00  4.40           C 
ATOM    134  CD1 DLE A   9       1.396  -0.787   4.483  1.00 22.42           C 
ATOM    135  CD2 DLE A   9      -0.681   0.404   3.778  1.00 15.51           C 
ATOM    136  H   DLE A   9      -0.345  -2.704   0.415  1.00 14.11           H 
ATOM    137  HA  DLE A   9       1.873  -2.489   2.376  1.00 72.41           H 
ATOM    138 2HB  DLE A   9       0.011  -0.296   1.395  1.00 51.32           H 
ATOM    139 3HB  DLE A   9       1.624   0.057   2.060  1.00 52.34           H 
ATOM    140  HG  DLE A   9      -0.323  -1.707   3.570  1.00 65.35           H 
ATOM    141 1HD1 DLE A   9       1.874  -1.766   4.479  1.00 31.52           H 
ATOM    142 2HD1 DLE A   9       2.126  -0.027   4.204  1.00 40.55           H 
ATOM    143 3HD1 DLE A   9       1.013  -0.573   5.482  1.00 51.21           H 
ATOM    144 1HD2 DLE A   9      -1.691   0.041   3.962  1.00 51.44           H 
ATOM    145 2HD2 DLE A   9      -0.322   0.935   4.660  1.00  2.01           H 
ATOM    146 3HD2 DLE A   9      -0.689   1.082   2.925  1.00 42.50           H 
TER     147      DLE A   9
ENDMDL
MODEL       12
REMARK MDL/CONF    12  E:      0.000 Erst:   0.000 Ehb:   0.000
ATOM      1  N   DPR A   1       3.391  -1.939   0.580  1.00 40.35           N 
ATOM      2  CA  DPR A   1       4.265  -1.962  -0.608  1.00 21.42           C 
ATOM      3  C   DPR A   1       4.211  -0.630  -1.310  1.00  3.11           C 
ATOM      4  O   DPR A   1       4.393   0.417  -0.689  1.00 73.33           O 
ATOM      5  CB  DPR A   1       5.665  -2.345  -0.064  1.00 63.32           C 
ATOM      6  CG  DPR A   1       5.656  -1.501   1.237  1.00 31.11           C 
ATOM      7  CD  DPR A   1       4.236  -1.784   1.784  1.00 75.33           C 
ATOM      8  HA  DPR A   1       3.948  -2.754  -1.286  1.00 74.51           H 
ATOM      9 2HB  DPR A   1       5.749  -3.408   0.165  1.00  3.14           H 
ATOM     10 3HB  DPR A   1       6.472  -2.028  -0.725  1.00  1.32           H 
ATOM     11 2HG  DPR A   1       6.419  -1.849   1.934  1.00  4.01           H 
ATOM     12 3HG  DPR A   1       5.785  -0.441   1.016  1.00 64.42           H 
ATOM     13 2HD  DPR A   1       3.887  -0.946   2.386  1.00 33.35           H 
ATOM     14 3HD  DPR A   1       4.230  -2.703   2.371  1.00 62.51           H 
ATOM     15  N   MAA A   2       3.959  -0.663  -2.614  1.00 23.11           N 
ATOM     16  CA  MAA A   2       3.881   0.565  -3.414  1.00 74.23           C 
ATOM     17  C   MAA A   2       2.482   0.732  -3.944  1.00 75.11           C 
ATOM     18  O   MAA A   2       2.284   0.981  -5.133  1.00 52.05           O 
ATOM     19  CB  MAA A   2       4.862   0.476  -4.585  1.00 31.11           C 
ATOM     20  HA  MAA A   2       4.138   1.422  -2.790  1.00 73.24           H 
ATOM     21 1HB  MAA A   2       5.162   1.480  -4.883  1.00 70.32           H 
ATOM     22 2HB  MAA A   2       5.740  -0.092  -4.281  1.00 24.34           H 
ATOM     23 3HB  MAA A   2       4.380  -0.024  -5.425  1.00 21.20           H 
ATOM     24  CM  MAA A   2       3.716  -1.783  -3.533  1.00 72.42           C 
ATOM     25 1HM  MAA A   2       3.104  -2.534  -3.035  1.00 74.41           H 
ATOM     26 2HM  MAA A   2       3.197  -1.421  -4.418  1.00 44.23           H 
ATOM     27 3HM  MAA A   2       4.668  -2.226  -3.825  1.00 61.43           H 
ATOM     28  N   ALA A   3       1.498   0.594  -3.060  1.00 42.04           N 
ATOM     29  CA  ALA A   3       0.100   0.733  -3.446  1.00 11.14           C 
ATOM     30  C   ALA A   3      -0.566   1.879  -2.691  1.00 40.31           C 
ATOM     31  O   ALA A   3      -1.742   1.801  -2.339  1.00 12.53           O 
ATOM     32  CB  ALA A   3      -0.648  -0.569  -3.199  1.00 12.45           C 
ATOM     33  H   ALA A   3       1.720   0.396  -2.127  1.00 32.42           H 
ATOM     34  HA  ALA A   3       0.065   0.944  -4.505  1.00 52.22           H 
ATOM     35 1HB  ALA A   3      -0.423  -0.930  -2.206  1.00 34.53           H 
ATOM     36 2HB  ALA A   3      -1.710  -0.396  -3.287  1.00 72.35           H 
ATOM     37 3HB  ALA A   3      -0.340  -1.305  -3.928  1.00 12.55           H 
ATOM     38  N   DVA A   4       0.194   2.942  -2.447  1.00 24.51           N 
ATOM     39  CA  DVA A   4      -0.326   4.111  -1.729  1.00 30.11           C 
ATOM     40  C   DVA A   4      -0.115   3.927  -0.249  1.00 70.24           C 
ATOM     41  O   DVA A   4       0.901   3.382   0.178  1.00  2.04           O 
ATOM     42  CB  DVA A   4       0.410   5.367  -2.198  1.00 22.42           C 
ATOM     43  CG1 DVA A   4       0.329   5.468  -3.721  1.00 55.42           C 
ATOM     44  CG2 DVA A   4      -0.236   6.602  -1.569  1.00 11.01           C 
ATOM     45  H   DVA A   4       1.125   2.944  -2.754  1.00 32.13           H 
ATOM     46  HA  DVA A   4      -1.392   4.218  -1.933  1.00 43.24           H 
ATOM     47  HB  DVA A   4       1.455   5.310  -1.892  1.00 44.45           H 
ATOM     48 1HG1 DVA A   4       0.778   4.583  -4.171  1.00 50.44           H 
ATOM     49 2HG1 DVA A   4      -0.716   5.540  -4.025  1.00 32.34           H 
ATOM     50 3HG1 DVA A   4       0.863   6.358  -4.055  1.00 32.32           H 
ATOM     51 1HG2 DVA A   4       0.185   7.501  -2.017  1.00 73.02           H 
ATOM     52 2HG2 DVA A   4      -1.312   6.579  -1.746  1.00 73.21           H 
ATOM     53 3HG2 DVA A   4      -0.044   6.607  -0.497  1.00 11.40           H 
ATOM     54  N   MLE A   5      -1.079   4.384   0.543  1.00 50.25           N 
ATOM     55  CA  MLE A   5      -0.995   4.267   2.005  1.00 70.34           C 
ATOM     56  C   MLE A   5      -2.080   3.345   2.496  1.00 21.24           C 
ATOM     57  O   MLE A   5      -2.668   3.572   3.555  1.00 23.21           O 
ATOM     58  CB  MLE A   5      -1.171   5.646   2.638  1.00 42.55           C 
ATOM     59  CG  MLE A   5      -0.420   5.696   3.969  1.00 15.33           C 
ATOM     60  CD1 MLE A   5       1.075   5.888   3.705  1.00 10.50           C 
ATOM     61  CD2 MLE A   5      -0.944   6.864   4.806  1.00 21.22           C 
ATOM     62  HA  MLE A   5      -0.021   3.862   2.281  1.00 34.13           H 
ATOM     63 2HB  MLE A   5      -0.772   6.406   1.966  1.00 15.44           H 
ATOM     64 3HB  MLE A   5      -2.230   5.835   2.810  1.00 41.52           H 
ATOM     65  HG  MLE A   5      -0.576   4.763   4.509  1.00 73.32           H 
ATOM     66 1HD1 MLE A   5       1.550   4.917   3.581  1.00 33.30           H 
ATOM     67 2HD1 MLE A   5       1.211   6.479   2.799  1.00 63.33           H 
ATOM     68 3HD1 MLE A   5       1.528   6.410   4.548  1.00 23.32           H 
ATOM     69 1HD2 MLE A   5      -0.981   6.572   5.855  1.00 63.12           H 
ATOM     70 2HD2 MLE A   5      -0.279   7.719   4.691  1.00 25.31           H 
ATOM     71 3HD2 MLE A   5      -1.944   7.133   4.469  1.00 33.13           H 
ATOM     72  CM  MLE A   5      -2.351   5.055   0.245  1.00 74.52           C 
ATOM     73 1HM  MLE A   5      -3.037   4.922   1.081  1.00 55.02           H 
ATOM     74 2HM  MLE A   5      -2.173   6.118   0.086  1.00 43.44           H 
ATOM     75 3HM  MLE A   5      -2.788   4.621  -0.655  1.00 52.02           H 
ATOM     76  N   LEU A   6      -2.352   2.296   1.729  1.00  5.20           N 
ATOM     77  CA  LEU A   6      -3.380   1.328   2.092  1.00 35.12           C 
ATOM     78  C   LEU A   6      -2.902  -0.097   1.832  1.00 31.32           C 
ATOM     79  O   LEU A   6      -2.148  -0.349   0.892  1.00 53.12           O 
ATOM     80  CB  LEU A   6      -4.665   1.598   1.307  1.00 44.44           C 
ATOM     81  CG  LEU A   6      -5.409   2.886   1.661  1.00 20.54           C 
ATOM     82  CD1 LEU A   6      -6.661   3.030   0.811  1.00 60.43           C 
ATOM     83  CD2 LEU A   6      -5.763   2.907   3.142  1.00 23.00           C 
ATOM     84  H   LEU A   6      -1.850   2.168   0.897  1.00 41.02           H 
ATOM     85  HA  LEU A   6      -3.582   1.440   3.147  1.00 20.32           H 
ATOM     86 2HB  LEU A   6      -4.408   1.643   0.260  1.00 62.34           H 
ATOM     87 3HB  LEU A   6      -5.336   0.769   1.477  1.00 42.14           H 
ATOM     88  HG  LEU A   6      -4.769   3.732   1.458  1.00 45.50           H 
ATOM     89 1HD1 LEU A   6      -7.535   2.865   1.424  1.00 21.43           H 
ATOM     90 2HD1 LEU A   6      -6.699   4.024   0.391  1.00 44.13           H 
ATOM     91 3HD1 LEU A   6      -6.640   2.302   0.013  1.00 50.53           H 
ATOM     92 1HD2 LEU A   6      -5.076   3.556   3.666  1.00 54.21           H 
ATOM     93 2HD2 LEU A   6      -6.770   3.273   3.266  1.00 14.32           H 
ATOM     94 3HD2 LEU A   6      -5.690   1.908   3.543  1.00 32.33           H 
ATOM     95  N   LEU A   7      -3.349  -1.028   2.670  1.00  4.30           N 
ATOM     96  CA  LEU A   7      -2.969  -2.429   2.530  1.00  2.40           C 
ATOM     97  C   LEU A   7      -3.053  -2.873   1.072  1.00 13.35           C 
ATOM     98  O   LEU A   7      -3.736  -2.261   0.251  1.00 30.21           O 
ATOM     99  CB  LEU A   7      -3.868  -3.311   3.397  1.00 73.22           C 
ATOM    100  CG  LEU A   7      -3.480  -3.421   4.872  1.00  0.41           C 
ATOM    101  CD1 LEU A   7      -2.107  -4.058   5.016  1.00 43.23           C 
ATOM    102  CD2 LEU A   7      -3.508  -2.052   5.534  1.00  5.31           C 
ATOM    103  H   LEU A   7      -3.947  -0.766   3.400  1.00 20.32           H 
ATOM    104  HA  LEU A   7      -1.948  -2.531   2.866  1.00 63.04           H 
ATOM    105 2HB  LEU A   7      -4.870  -2.910   3.349  1.00 63.44           H 
ATOM    106 3HB  LEU A   7      -3.860  -4.307   2.976  1.00 42.41           H 
ATOM    107  HG  LEU A   7      -4.195  -4.053   5.379  1.00 22.53           H 
ATOM    108 1HD1 LEU A   7      -2.113  -5.036   4.559  1.00 11.12           H 
ATOM    109 2HD1 LEU A   7      -1.369  -3.438   4.527  1.00 51.52           H 
ATOM    110 3HD1 LEU A   7      -1.861  -4.151   6.063  1.00 13.04           H 
ATOM    111 1HD2 LEU A   7      -4.351  -1.489   5.164  1.00 54.23           H 
ATOM    112 2HD2 LEU A   7      -3.597  -2.170   6.604  1.00 22.42           H 
ATOM    113 3HD2 LEU A   7      -2.594  -1.523   5.306  1.00 45.10           H 
ATOM    114  N   PRO A   8      -2.346  -3.964   0.744  1.00 74.30           N 
ATOM    115  CA  PRO A   8      -1.529  -4.699   1.715  1.00 72.35           C 
ATOM    116  C   PRO A   8      -0.298  -3.913   2.151  1.00 61.14           C 
ATOM    117  O   PRO A   8       0.303  -4.206   3.183  1.00 71.55           O 
ATOM    118  CB  PRO A   8      -1.116  -5.958   0.947  1.00 22.21           C 
ATOM    119  CG  PRO A   8      -1.170  -5.563  -0.488  1.00 43.32           C 
ATOM    120  CD  PRO A   8      -2.289  -4.563  -0.600  1.00 21.22           C 
ATOM    121  HA  PRO A   8      -2.103  -4.980   2.585  1.00 14.10           H 
ATOM    122 2HB  PRO A   8      -0.116  -6.249   1.240  1.00 35.11           H 
ATOM    123 3HB  PRO A   8      -1.807  -6.759   1.163  1.00 44.33           H 
ATOM    124 2HG  PRO A   8      -0.234  -5.111  -0.781  1.00 22.33           H 
ATOM    125 3HG  PRO A   8      -1.379  -6.428  -1.099  1.00  1.22           H 
ATOM    126 2HD  PRO A   8      -2.055  -3.817  -1.345  1.00 60.32           H 
ATOM    127 3HD  PRO A   8      -3.217  -5.061  -0.839  1.00 42.20           H 
ATOM    128  N   DLE A   9       0.070  -2.912   1.358  1.00 71.11           N 
ATOM    129  CA  DLE A   9       1.239  -2.075   1.666  1.00 72.34           C 
ATOM    130  C   DLE A   9       2.050  -1.869   0.414  1.00 75.41           C 
ATOM    131  O   DLE A   9       1.500  -1.629  -0.660  1.00 42.23           O 
ATOM    132  CB  DLE A   9       0.770  -0.724   2.201  1.00 52.32           C 
ATOM    133  CG  DLE A   9       0.250  -0.891   3.629  1.00 32.02           C 
ATOM    134  CD1 DLE A   9       1.428  -0.896   4.605  1.00 53.03           C 
ATOM    135  CD2 DLE A   9      -0.690   0.266   3.970  1.00 23.24           C 
ATOM    136  H   DLE A   9      -0.450  -2.726   0.548  1.00 32.44           H 
ATOM    137  HA  DLE A   9       1.851  -2.573   2.417  1.00 15.42           H 
ATOM    138 2HB  DLE A   9      -0.027  -0.337   1.566  1.00 53.03           H 
ATOM    139 3HB  DLE A   9       1.605  -0.024   2.199  1.00 11.34           H 
ATOM    140  HG  DLE A   9      -0.292  -1.834   3.709  1.00 71.33           H 
ATOM    141 1HD1 DLE A   9       1.756   0.127   4.783  1.00 12.44           H 
ATOM    142 2HD1 DLE A   9       1.117  -1.348   5.547  1.00 65.12           H 
ATOM    143 3HD1 DLE A   9       2.249  -1.472   4.178  1.00 22.41           H 
ATOM    144 1HD2 DLE A   9      -0.296   0.814   4.825  1.00 40.50           H 
ATOM    145 2HD2 DLE A   9      -0.767   0.936   3.115  1.00 52.42           H 
ATOM    146 3HD2 DLE A   9      -1.676  -0.127   4.214  1.00 14.43           H 
TER     147      DLE A   9
ENDMDL
MODEL       14
REMARK MDL/CONF    14  E:      0.000 Erst:   0.000 Ehb:   0.000
ATOM      1  N   DPR A   1       3.389  -1.936   0.575  1.00 40.03           N 
ATOM      2  CA  DPR A   1       4.264  -1.957  -0.612  1.00 34.01           C 
ATOM      3  C   DPR A   1       4.212  -0.622  -1.309  1.00 62.01           C 
ATOM      4  O   DPR A   1       4.399   0.422  -0.685  1.00 73.22           O 
ATOM      5  CB  DPR A   1       5.661  -2.346  -0.067  1.00 63.35           C 
ATOM      6  CG  DPR A   1       5.655  -1.500   1.232  1.00 62.32           C 
ATOM      7  CD  DPR A   1       4.233  -1.778   1.779  1.00 55.40           C 
ATOM      8  HA  DPR A   1       3.945  -2.747  -1.293  1.00 43.41           H 
ATOM      9 2HB  DPR A   1       5.740  -3.409   0.164  1.00 21.24           H 
ATOM     10 3HB  DPR A   1       6.470  -2.034  -0.728  1.00 43.11           H 
ATOM     11 2HG  DPR A   1       6.417  -1.850   1.929  1.00 14.43           H 
ATOM     12 3HG  DPR A   1       5.788  -0.441   1.009  1.00  1.32           H 
ATOM     13 2HD  DPR A   1       3.885  -0.934   2.377  1.00 64.42           H 
ATOM     14 3HD  DPR A   1       4.225  -2.692   2.371  1.00 21.32           H 
ATOM     15  N   MAA A   2       3.957  -0.650  -2.613  1.00  3.21           N 
ATOM     16  CA  MAA A   2       3.880   0.581  -3.409  1.00  2.24           C 
ATOM     17  C   MAA A   2       2.480   0.755  -3.934  1.00 22.14           C 
ATOM     18  O   MAA A   2       2.280   1.042  -5.114  1.00 22.41           O 
ATOM     19  CB  MAA A   2       4.857   0.492  -4.583  1.00 40.12           C 
ATOM     20  HA  MAA A   2       4.142   1.435  -2.783  1.00 41.32           H 
ATOM     21 1HB  MAA A   2       5.211   1.490  -4.836  1.00  1.41           H 
ATOM     22 2HB  MAA A   2       5.703  -0.135  -4.305  1.00 44.42           H 
ATOM     23 3HB  MAA A   2       4.351   0.057  -5.444  1.00 51.45           H 
ATOM     24  CM  MAA A   2       3.708  -1.766  -3.535  1.00 74.31           C 
ATOM     25 1HM  MAA A   2       3.185  -1.397  -4.417  1.00 61.53           H 
ATOM     26 2HM  MAA A   2       4.656  -2.209  -3.835  1.00  3.15           H 
ATOM     27 3HM  MAA A   2       3.096  -2.518  -3.038  1.00 22.23           H 
ATOM     28  N   ALA A   3       1.498   0.580  -3.056  1.00 12.13           N 
ATOM     29  CA  ALA A   3       0.098   0.721  -3.437  1.00 32.00           C 
ATOM     30  C   ALA A   3      -0.563   1.869  -2.681  1.00 72.32           C 
ATOM     31  O   ALA A   3      -1.735   1.788  -2.314  1.00 24.12           O 
ATOM     32  CB  ALA A   3      -0.650  -0.579  -3.187  1.00 31.25           C 
ATOM     33  H   ALA A   3       1.721   0.353  -2.129  1.00 74.20           H 
ATOM     34  HA  ALA A   3       0.061   0.932  -4.496  1.00 14.24           H 
ATOM     35 1HB  ALA A   3      -0.419  -0.944  -2.197  1.00 45.21           H 
ATOM     36 2HB  ALA A   3      -1.713  -0.404  -3.266  1.00 41.45           H 
ATOM     37 3HB  ALA A   3      -0.351  -1.314  -3.920  1.00 51.23           H 
ATOM     38  N   DVA A   4       0.195   2.936  -2.451  1.00 61.02           N 
ATOM     39  CA  DVA A   4      -0.322   4.107  -1.733  1.00 44.40           C 
ATOM     40  C   DVA A   4      -0.111   3.923  -0.254  1.00 31.30           C 
ATOM     41  O   DVA A   4       0.903   3.374   0.174  1.00 20.04           O 
ATOM     42  CB  DVA A   4       0.418   5.360  -2.202  1.00 61.13           C 
ATOM     43  CG1 DVA A   4       0.332   5.466  -3.725  1.00 52.11           C 
ATOM     44  CG2 DVA A   4      -0.221   6.597  -1.569  1.00 43.31           C 
ATOM     45  H   DVA A   4       1.122   2.940  -2.770  1.00  3.43           H 
ATOM     46  HA  DVA A   4      -1.387   4.218  -1.937  1.00 71.43           H 
ATOM     47  HB  DVA A   4       1.464   5.299  -1.901  1.00 74.52           H 
ATOM     48 1HG1 DVA A   4       0.540   6.490  -4.033  1.00  4.34           H 
ATOM     49 2HG1 DVA A   4       1.063   4.796  -4.177  1.00 65.54           H 
ATOM     50 3HG1 DVA A   4      -0.668   5.184  -4.054  1.00 32.44           H 
ATOM     51 1HG2 DVA A   4       0.251   7.494  -1.967  1.00 51.40           H 
ATOM     52 2HG2 DVA A   4      -1.287   6.615  -1.800  1.00  3.21           H 
ATOM     53 3HG2 DVA A   4      -0.084   6.564  -0.488  1.00 52.11           H 
ATOM     54  N   MLE A   5      -1.074   4.383   0.538  1.00 20.15           N 
ATOM     55  CA  MLE A   5      -0.991   4.266   2.000  1.00 63.15           C 
ATOM     56  C   MLE A   5      -2.077   3.346   2.492  1.00  1.31           C 
ATOM     57  O   MLE A   5      -2.667   3.575   3.548  1.00  3.24           O 
ATOM     58  CB  MLE A   5      -1.165   5.646   2.633  1.00  4.42           C 
ATOM     59  CG  MLE A   5      -0.526   5.655   4.023  1.00 63.51           C 
ATOM     60  CD1 MLE A   5       0.997   5.723   3.884  1.00 71.32           C 
ATOM     61  CD2 MLE A   5      -1.021   6.872   4.804  1.00 23.45           C 
ATOM     62  HA  MLE A   5      -0.017   3.859   2.276  1.00 11.35           H 
ATOM     63 2HB  MLE A   5      -0.682   6.395   2.006  1.00  1.12           H 
ATOM     64 3HB  MLE A   5      -2.226   5.875   2.719  1.00 43.32           H 
ATOM     65  HG  MLE A   5      -0.801   4.744   4.553  1.00  1.04           H 
ATOM     66 1HD1 MLE A   5       1.258   5.975   2.857  1.00 32.31           H 
ATOM     67 2HD1 MLE A   5       1.389   6.487   4.556  1.00 21.32           H 
ATOM     68 3HD1 MLE A   5       1.429   4.756   4.143  1.00 54.21           H 
ATOM     69 1HD2 MLE A   5      -0.861   6.709   5.869  1.00  1.15           H 
ATOM     70 2HD2 MLE A   5      -0.470   7.756   4.486  1.00 72.04           H 
ATOM     71 3HD2 MLE A   5      -2.084   7.017   4.615  1.00 32.55           H 
ATOM     72  CM  MLE A   5      -2.344   5.059   0.240  1.00 72.41           C 
ATOM     73 1HM  MLE A   5      -2.163   6.121   0.082  1.00 11.32           H 
ATOM     74 2HM  MLE A   5      -2.782   4.627  -0.660  1.00 43.22           H 
ATOM     75 3HM  MLE A   5      -3.030   4.927   1.077  1.00 70.45           H 
ATOM     76  N   LEU A   6      -2.348   2.295   1.725  1.00 12.42           N 
ATOM     77  CA  LEU A   6      -3.378   1.328   2.089  1.00 50.31           C 
ATOM     78  C   LEU A   6      -2.902  -0.097   1.831  1.00 13.12           C 
ATOM     79  O   LEU A   6      -2.148  -0.351   0.891  1.00  4.10           O 
ATOM     80  CB  LEU A   6      -4.662   1.600   1.302  1.00 43.42           C 
ATOM     81  CG  LEU A   6      -5.672   2.534   1.967  1.00 12.54           C 
ATOM     82  CD1 LEU A   6      -5.409   3.978   1.566  1.00 53.11           C 
ATOM     83  CD2 LEU A   6      -7.093   2.129   1.605  1.00 60.33           C 
ATOM     84  H   LEU A   6      -1.845   2.166   0.895  1.00 42.33           H 
ATOM     85  HA  LEU A   6      -3.582   1.443   3.144  1.00 62.32           H 
ATOM     86 2HB  LEU A   6      -4.382   2.036   0.355  1.00 34.13           H 
ATOM     87 3HB  LEU A   6      -5.150   0.652   1.130  1.00 71.11           H 
ATOM     88  HG  LEU A   6      -5.567   2.463   3.041  1.00  2.02           H 
ATOM     89 1HD1 LEU A   6      -6.349   4.477   1.382  1.00 52.04           H 
ATOM     90 2HD1 LEU A   6      -4.883   4.484   2.363  1.00 32.54           H 
ATOM     91 3HD1 LEU A   6      -4.808   3.999   0.669  1.00 75.30           H 
ATOM     92 1HD2 LEU A   6      -7.794   2.760   2.131  1.00 22.14           H 
ATOM     93 2HD2 LEU A   6      -7.239   2.239   0.541  1.00 43.31           H 
ATOM     94 3HD2 LEU A   6      -7.256   1.099   1.886  1.00 70.40           H 
ATOM     95  N   LEU A   7      -3.348  -1.026   2.670  1.00 14.43           N 
ATOM     96  CA  LEU A   7      -2.970  -2.427   2.532  1.00 64.42           C 
ATOM     97  C   LEU A   7      -3.057  -2.874   1.076  1.00  3.32           C 
ATOM     98  O   LEU A   7      -3.739  -2.263   0.254  1.00 75.23           O 
ATOM     99  CB  LEU A   7      -3.869  -3.307   3.401  1.00 34.41           C 
ATOM    100  CG  LEU A   7      -3.480  -3.415   4.876  1.00 64.42           C 
ATOM    101  CD1 LEU A   7      -2.105  -4.050   5.020  1.00 74.31           C 
ATOM    102  CD2 LEU A   7      -3.508  -2.045   5.537  1.00 10.11           C 
ATOM    103  H   LEU A   7      -3.947  -0.762   3.400  1.00 63.31           H 
ATOM    104  HA  LEU A   7      -1.948  -2.529   2.867  1.00 54.11           H 
ATOM    105 2HB  LEU A   7      -4.871  -2.906   3.353  1.00 41.04           H 
ATOM    106 3HB  LEU A   7      -3.862  -4.304   2.982  1.00 44.44           H 
ATOM    107  HG  LEU A   7      -4.194  -4.048   5.385  1.00 72.20           H 
ATOM    108 1HD1 LEU A   7      -1.860  -4.143   6.067  1.00 65.01           H 
ATOM    109 2HD1 LEU A   7      -2.112  -5.029   4.562  1.00  4.13           H 
ATOM    110 3HD1 LEU A   7      -1.370  -3.429   4.531  1.00 63.32           H 
ATOM    111 1HD2 LEU A   7      -4.351  -1.482   5.162  1.00  5.25           H 
ATOM    112 2HD2 LEU A   7      -3.600  -2.163   6.606  1.00 13.04           H 
ATOM    113 3HD2 LEU A   7      -2.593  -1.517   5.311  1.00 41.15           H 
ATOM    114  N   PRO A   8      -2.350  -3.966   0.748  1.00  1.44           N 
ATOM    115  CA  PRO A   8      -1.533  -4.700   1.719  1.00 34.12           C 
ATOM    116  C   PRO A   8      -0.301  -3.914   2.153  1.00 50.42           C 
ATOM    117  O   PRO A   8       0.301  -4.205   3.185  1.00 71.30           O 
ATOM    118  CB  PRO A   8      -1.120  -5.961   0.953  1.00 15.53           C 
ATOM    119  CG  PRO A   8      -1.176  -5.567  -0.482  1.00 14.21           C 
ATOM    120  CD  PRO A   8      -2.294  -4.567  -0.594  1.00 71.43           C 
ATOM    121  HA  PRO A   8      -2.107  -4.979   2.591  1.00 52.40           H 
ATOM    122 2HB  PRO A   8      -0.121  -6.252   1.246  1.00 53.22           H 
ATOM    123 3HB  PRO A   8      -1.812  -6.760   1.171  1.00 53.05           H 
ATOM    124 2HG  PRO A   8      -0.240  -5.118  -0.777  1.00 12.14           H 
ATOM    125 3HG  PRO A   8      -1.386  -6.434  -1.092  1.00 11.31           H 
ATOM    126 2HD  PRO A   8      -2.061  -3.823  -1.341  1.00 11.21           H 
ATOM    127 3HD  PRO A   8      -3.223  -5.065  -0.832  1.00 73.31           H 
ATOM    128  N   DLE A   9       0.068  -2.915   1.357  1.00 51.02           N 
ATOM    129  CA  DLE A   9       1.238  -2.079   1.662  1.00 31.24           C 
ATOM    130  C   DLE A   9       2.048  -1.876   0.409  1.00 13.23           C 
ATOM    131  O   DLE A   9       1.498  -1.642  -0.666  1.00 72.31           O 
ATOM    132  CB  DLE A   9       0.771  -0.726   2.196  1.00 70.03           C 
ATOM    133  CG  DLE A   9       0.252  -0.891   3.625  1.00 50.20           C 
ATOM    134  CD1 DLE A   9       1.432  -0.892   4.599  1.00 53.32           C 
ATOM    135  CD2 DLE A   9      -0.688   0.266   3.964  1.00 35.23           C 
ATOM    136  H   DLE A   9      -0.452  -2.732   0.547  1.00 51.31           H 
ATOM    137  HA  DLE A   9       1.849  -2.575   2.414  1.00 23.13           H 
ATOM    138 2HB  DLE A   9      -0.027  -0.340   1.560  1.00 13.03           H 
ATOM    139 3HB  DLE A   9       1.607  -0.027   2.191  1.00 35.10           H 
ATOM    140  HG  DLE A   9      -0.288  -1.834   3.708  1.00 52.01           H 
ATOM    141 1HD1 DLE A   9       2.244  -0.295   4.185  1.00 30.40           H 
ATOM    142 2HD1 DLE A   9       1.116  -0.465   5.552  1.00 43.34           H 
ATOM    143 3HD1 DLE A   9       1.772  -1.915   4.754  1.00 23.31           H 
ATOM    144 1HD2 DLE A   9      -0.772   0.930   3.104  1.00 12.11           H 
ATOM    145 2HD2 DLE A   9      -1.674  -0.127   4.215  1.00 25.00           H 
ATOM    146 3HD2 DLE A   9      -0.292   0.821   4.813  1.00 22.34           H 
TER     147      DLE A   9
ENDMDL
MODEL        2
REMARK MDL/CONF     2  E:      0.000 Erst:   0.000 Ehb:   0.000
ATOM      1  N   DPR A   1       3.517  -1.718   0.598  1.00 60.45           N 
ATOM      2  CA  DPR A   1       4.481  -1.812  -0.515  1.00 12.34           C 
ATOM      3  C   DPR A   1       4.315  -0.633  -1.437  1.00 52.40           C 
ATOM      4  O   DPR A   1       4.657   0.496  -1.085  1.00 23.44           O 
ATOM      5  CB  DPR A   1       5.881  -1.877   0.198  1.00  3.51           C 
ATOM      6  CG  DPR A   1       5.631  -1.799   1.727  1.00 45.00           C 
ATOM      7  CD  DPR A   1       4.216  -1.175   1.782  1.00 73.41           C 
ATOM      8  HA  DPR A   1       4.324  -2.740  -1.064  1.00 31.43           H 
ATOM      9 2HB  DPR A   1       6.363  -2.818  -0.067  1.00 13.11           H 
ATOM     10 3HB  DPR A   1       6.479  -1.029  -0.138  1.00 14.11           H 
ATOM     11 2HG  DPR A   1       5.638  -2.794   2.175  1.00 61.31           H 
ATOM     12 3HG  DPR A   1       6.363  -1.152   2.210  1.00 44.31           H 
ATOM     13 2HD  DPR A   1       4.277  -0.089   1.720  1.00  3.40           H 
ATOM     14 3HD  DPR A   1       3.703  -1.475   2.697  1.00 71.52           H 
ATOM     15  N   MAA A   2       3.784  -0.889  -2.628  1.00 12.12           N 
ATOM     16  CA  MAA A   2       3.568   0.173  -3.619  1.00 33.54           C 
ATOM     17  C   MAA A   2       2.091   0.375  -3.826  1.00 13.41           C 
ATOM     18  O   MAA A   2       1.625   0.502  -4.958  1.00 75.41           O 
ATOM     19  CB  MAA A   2       4.219  -0.227  -4.944  1.00 54.41           C 
ATOM     20  HA  MAA A   2       4.015   1.100  -3.261  1.00  2.13           H 
ATOM     21 1HB  MAA A   2       5.126  -0.796  -4.747  1.00 34.20           H 
ATOM     22 2HB  MAA A   2       3.525  -0.838  -5.521  1.00 53.51           H 
ATOM     23 3HB  MAA A   2       4.469   0.670  -5.512  1.00 31.14           H 
ATOM     24  CM  MAA A   2       3.313  -2.140  -3.238  1.00 43.43           C 
ATOM     25 1HM  MAA A   2       4.142  -2.628  -3.751  1.00  1.43           H 
ATOM     26 2HM  MAA A   2       2.927  -2.799  -2.464  1.00  1.31           H 
ATOM     27 3HM  MAA A   2       2.523  -1.918  -3.956  1.00 10.35           H 
ATOM     28  N   ALA A   3       1.343   0.408  -2.728  1.00 43.02           N 
ATOM     29  CA  ALA A   3      -0.101   0.600  -2.793  1.00  1.24           C 
ATOM     30  C   ALA A   3      -0.520   1.867  -2.052  1.00 64.11           C 
ATOM     31  O   ALA A   3      -1.485   1.860  -1.291  1.00 34.25           O 
ATOM     32  CB  ALA A   3      -0.820  -0.611  -2.218  1.00 43.43           C 
ATOM     33  H   ALA A   3       1.772   0.302  -1.854  1.00 42.21           H 
ATOM     34  HA  ALA A   3      -0.378   0.695  -3.832  1.00 32.12           H 
ATOM     35 1HB  ALA A   3      -1.870  -0.386  -2.106  1.00  2.12           H 
ATOM     36 2HB  ALA A   3      -0.702  -1.451  -2.888  1.00  1.34           H 
ATOM     37 3HB  ALA A   3      -0.399  -0.856  -1.254  1.00 61.55           H 
ATOM     38  N   DVA A   4       0.214   2.950  -2.282  1.00  5.33           N 
ATOM     39  CA  DVA A   4      -0.083   4.233  -1.631  1.00 52.24           C 
ATOM     40  C   DVA A   4      -0.021   4.064  -0.136  1.00 42.40           C 
ATOM     41  O   DVA A   4       0.968   3.568   0.400  1.00  2.13           O 
ATOM     42  CB  DVA A   4       0.943   5.278  -2.072  1.00 21.45           C 
ATOM     43  CG1 DVA A   4       0.961   5.368  -3.597  1.00 73.12           C 
ATOM     44  CG2 DVA A   4       0.568   6.640  -1.484  1.00 41.14           C 
ATOM     45  H   DVA A   4       0.973   2.893  -2.901  1.00 32.54           H 
ATOM     46  HA  DVA A   4      -1.082   4.563  -1.919  1.00 23.42           H 
ATOM     47  HB  DVA A   4       1.931   4.989  -1.713  1.00 24.03           H 
ATOM     48 1HG1 DVA A   4       1.211   6.384  -3.900  1.00 10.33           H 
ATOM     49 2HG1 DVA A   4       1.707   4.677  -3.993  1.00 55.41           H 
ATOM     50 3HG1 DVA A   4      -0.020   5.103  -3.989  1.00 73.22           H 
ATOM     51 1HG2 DVA A   4      -0.278   6.524  -0.807  1.00 63.41           H 
ATOM     52 2HG2 DVA A   4       1.418   7.047  -0.938  1.00 33.05           H 
ATOM     53 3HG2 DVA A   4       0.295   7.319  -2.291  1.00  1.41           H 
ATOM     54  N   MLE A   5      -1.083   4.479   0.545  1.00 32.14           N 
ATOM     55  CA  MLE A   5      -1.149   4.371   2.008  1.00 21.23           C 
ATOM     56  C   MLE A   5      -2.244   3.411   2.392  1.00 13.32           C 
ATOM     57  O   MLE A   5      -2.936   3.610   3.392  1.00 10.13           O 
ATOM     58  CB  MLE A   5      -1.441   5.746   2.609  1.00 63.55           C 
ATOM     59  CG  MLE A   5      -0.913   5.799   4.044  1.00 73.51           C 
ATOM     60  CD1 MLE A   5       0.599   6.034   4.024  1.00 52.11           C 
ATOM     61  CD2 MLE A   5      -1.596   6.941   4.797  1.00 62.23           C 
ATOM     62  HA  MLE A   5      -0.196   4.004   2.389  1.00  4.01           H 
ATOM     63 2HB  MLE A   5      -0.950   6.513   2.012  1.00 24.15           H 
ATOM     64 3HB  MLE A   5      -2.516   5.921   2.610  1.00  3.23           H 
ATOM     65  HG  MLE A   5      -1.127   4.855   4.544  1.00 31.20           H 
ATOM     66 1HD1 MLE A   5       1.115   5.095   4.220  1.00 51.10           H 
ATOM     67 2HD1 MLE A   5       0.895   6.415   3.045  1.00 55.04           H 
ATOM     68 3HD1 MLE A   5       0.863   6.762   4.790  1.00  0.22           H 
ATOM     69 1HD2 MLE A   5      -1.826   7.749   4.102  1.00 64.12           H 
ATOM     70 2HD2 MLE A   5      -2.519   6.577   5.248  1.00  4.40           H 
ATOM     71 3HD2 MLE A   5      -0.931   7.311   5.577  1.00 65.33           H 
ATOM     72  CM  MLE A   5      -2.347   5.089   0.110  1.00 61.15           C 
ATOM     73 1HM  MLE A   5      -2.682   4.613  -0.812  1.00  0.14           H 
ATOM     74 2HM  MLE A   5      -3.101   4.953   0.885  1.00 51.23           H 
ATOM     75 3HM  MLE A   5      -2.193   6.154  -0.067  1.00 30.41           H 
ATOM     76  N   LEU A   6      -2.410   2.361   1.596  1.00 50.44           N 
ATOM     77  CA  LEU A   6      -3.437   1.357   1.857  1.00 44.55           C 
ATOM     78  C   LEU A   6      -2.893  -0.049   1.630  1.00 60.40           C 
ATOM     79  O   LEU A   6      -2.084  -0.276   0.728  1.00 53.14           O 
ATOM     80  CB  LEU A   6      -4.652   1.598   0.959  1.00 22.34           C 
ATOM     81  CG  LEU A   6      -5.750   2.489   1.541  1.00 72.10           C 
ATOM     82  CD1 LEU A   6      -5.510   3.944   1.169  1.00 73.12           C 
ATOM     83  CD2 LEU A   6      -7.119   2.032   1.058  1.00 20.41           C 
ATOM     84  H   LEU A   6      -1.829   2.256   0.815  1.00 51.21           H 
ATOM     85  HA  LEU A   6      -3.738   1.452   2.889  1.00 22.23           H 
ATOM     86 2HB  LEU A   6      -4.303   2.056   0.046  1.00 12.52           H 
ATOM     87 3HB  LEU A   6      -5.089   0.636   0.733  1.00 53.21           H 
ATOM     88  HG  LEU A   6      -5.732   2.414   2.620  1.00 31.51           H 
ATOM     89 1HD1 LEU A   6      -4.990   3.992   0.224  1.00  1.12           H 
ATOM     90 2HD1 LEU A   6      -6.457   4.455   1.085  1.00 34.41           H 
ATOM     91 3HD1 LEU A   6      -4.913   4.416   1.935  1.00 44.24           H 
ATOM     92 1HD2 LEU A   6      -7.786   2.879   1.012  1.00 50.52           H 
ATOM     93 2HD2 LEU A   6      -7.026   1.593   0.076  1.00 73.43           H 
ATOM     94 3HD2 LEU A   6      -7.516   1.298   1.744  1.00 24.23           H 
ATOM     95  N   LEU A   7      -3.342  -0.992   2.452  1.00 44.42           N 
ATOM     96  CA  LEU A   7      -2.902  -2.378   2.339  1.00 72.21           C 
ATOM     97  C   LEU A   7      -2.947  -2.848   0.889  1.00  2.50           C 
ATOM     98  O   LEU A   7      -3.607  -2.252   0.038  1.00 54.20           O 
ATOM     99  CB  LEU A   7      -3.778  -3.283   3.207  1.00 34.34           C 
ATOM    100  CG  LEU A   7      -3.193  -3.684   4.562  1.00 41.13           C 
ATOM    101  CD1 LEU A   7      -3.433  -2.591   5.592  1.00 13.05           C 
ATOM    102  CD2 LEU A   7      -3.791  -5.003   5.032  1.00  1.31           C 
ATOM    103  H   LEU A   7      -3.984  -0.750   3.150  1.00 71.30           H 
ATOM    104  HA  LEU A   7      -1.883  -2.431   2.692  1.00 71.42           H 
ATOM    105 2HB  LEU A   7      -4.709  -2.767   3.389  1.00 40.22           H 
ATOM    106 3HB  LEU A   7      -3.974  -4.187   2.650  1.00 64.04           H 
ATOM    107  HG  LEU A   7      -2.124  -3.818   4.460  1.00 15.12           H 
ATOM    108 1HD1 LEU A   7      -2.539  -1.994   5.698  1.00 51.21           H 
ATOM    109 2HD1 LEU A   7      -4.249  -1.964   5.267  1.00 11.35           H 
ATOM    110 3HD1 LEU A   7      -3.680  -3.041   6.542  1.00 14.32           H 
ATOM    111 1HD2 LEU A   7      -3.693  -5.080   6.105  1.00 53.24           H 
ATOM    112 2HD2 LEU A   7      -4.835  -5.041   4.762  1.00 55.34           H 
ATOM    113 3HD2 LEU A   7      -3.267  -5.822   4.563  1.00 73.21           H 
ATOM    114  N   PRO A   8      -2.230  -3.943   0.599  1.00 23.05           N 
ATOM    115  CA  PRO A   8      -1.440  -4.661   1.604  1.00 63.13           C 
ATOM    116  C   PRO A   8      -0.221  -3.865   2.060  1.00 15.35           C 
ATOM    117  O   PRO A   8       0.342  -4.129   3.121  1.00 31.23           O 
ATOM    118  CB  PRO A   8      -1.004  -5.932   0.871  1.00 23.24           C 
ATOM    119  CG  PRO A   8      -1.019  -5.561  -0.571  1.00 64.44           C 
ATOM    120  CD  PRO A   8      -2.134  -4.566  -0.732  1.00 52.31           C 
ATOM    121  HA  PRO A   8      -2.038  -4.926   2.463  1.00 11.55           H 
ATOM    122 2HB  PRO A   8      -0.013  -6.217   1.197  1.00  5.41           H 
ATOM    123 3HB  PRO A   8      -1.700  -6.730   1.081  1.00  2.34           H 
ATOM    124 2HG  PRO A   8      -0.075  -5.115  -0.846  1.00 31.34           H 
ATOM    125 3HG  PRO A   8      -1.209  -6.438  -1.173  1.00 35.30           H 
ATOM    126 2HD  PRO A   8      -1.881  -3.833  -1.483  1.00  5.11           H 
ATOM    127 3HD  PRO A   8      -3.055  -5.069  -0.988  1.00 31.41           H 
ATOM    128  N   DLE A   9       0.178  -2.889   1.252  1.00  5.01           N 
ATOM    129  CA  DLE A   9       1.338  -2.048   1.576  1.00  4.45           C 
ATOM    130  C   DLE A   9       2.198  -1.885   0.349  1.00 33.24           C 
ATOM    131  O   DLE A   9       1.696  -1.881  -0.774  1.00  3.32           O 
ATOM    132  CB  DLE A   9       0.857  -0.677   2.050  1.00 64.23           C 
ATOM    133  CG  DLE A   9       0.298  -0.793   3.468  1.00 10.01           C 
ATOM    134  CD1 DLE A   9       1.448  -0.745   4.476  1.00 73.14           C 
ATOM    135  CD2 DLE A   9      -0.662   0.365   3.736  1.00 54.25           C 
ATOM    136  H   DLE A   9      -0.312  -2.727   0.419  1.00  1.43           H 
ATOM    137  HA  DLE A   9       1.919  -2.522   2.366  1.00  4.11           H 
ATOM    138 2HB  DLE A   9       0.078  -0.314   1.379  1.00 32.42           H 
ATOM    139 3HB  DLE A   9       1.693   0.022   2.045  1.00  1.22           H 
ATOM    140  HG  DLE A   9      -0.236  -1.739   3.571  1.00 52.44           H 
ATOM    141 1HD1 DLE A   9       1.833  -1.752   4.635  1.00 54.14           H 
ATOM    142 2HD1 DLE A   9       2.243  -0.109   4.089  1.00 44.12           H 
ATOM    143 3HD1 DLE A   9       1.085  -0.341   5.421  1.00 42.43           H 
ATOM    144 1HD2 DLE A   9      -0.297   0.955   4.577  1.00 72.54           H 
ATOM    145 2HD2 DLE A   9      -0.725   0.998   2.850  1.00  4.12           H 
ATOM    146 3HD2 DLE A   9      -1.651  -0.028   3.970  1.00 33.34           H 
TER     147      DLE A   9
ENDMDL
MODEL       17
REMARK MDL/CONF    17  E:      0.000 Erst:   0.000 Ehb:   0.000
ATOM      1  N   DPR A   1       3.545  -1.754   0.582  1.00 64.31           N 
ATOM      2  CA  DPR A   1       4.497  -1.844  -0.541  1.00 21.11           C 
ATOM      3  C   DPR A   1       4.303  -0.674  -1.470  1.00 44.23           C 
ATOM      4  O   DPR A   1       4.660   0.457  -1.143  1.00 23.24           O 
ATOM      5  CB  DPR A   1       5.901  -1.906   0.114  1.00  4.43           C 
ATOM      6  CG  DPR A   1       5.677  -0.898   1.272  1.00 30.01           C 
ATOM      7  CD  DPR A   1       4.280  -1.323   1.790  1.00 43.41           C 
ATOM      8  HA  DPR A   1       4.345  -2.779  -1.081  1.00  4.22           H 
ATOM      9 2HB  DPR A   1       6.137  -2.896   0.505  1.00 72.34           H 
ATOM     10 3HB  DPR A   1       6.689  -1.557  -0.554  1.00 43.21           H 
ATOM     11 2HG  DPR A   1       6.434  -1.018   2.047  1.00 25.03           H 
ATOM     12 3HG  DPR A   1       5.662   0.127   0.900  1.00 34.30           H 
ATOM     13 2HD  DPR A   1       3.777  -0.477   2.259  1.00 54.54           H 
ATOM     14 3HD  DPR A   1       4.373  -2.149   2.495  1.00 54.52           H 
ATOM     15  N   MAA A   2       3.734  -0.941  -2.641  1.00 74.44           N 
ATOM     16  CA  MAA A   2       3.489   0.109  -3.636  1.00 14.51           C 
ATOM     17  C   MAA A   2       2.007   0.318  -3.793  1.00 54.01           C 
ATOM     18  O   MAA A   2       1.497   0.399  -4.910  1.00 51.53           O 
ATOM     19  CB  MAA A   2       4.090  -0.309  -4.979  1.00 40.00           C 
ATOM     20  HA  MAA A   2       3.953   1.039  -3.305  1.00 44.31           H 
ATOM     21 1HB  MAA A   2       4.360   0.580  -5.549  1.00 33.04           H 
ATOM     22 2HB  MAA A   2       4.979  -0.914  -4.808  1.00 34.13           H 
ATOM     23 3HB  MAA A   2       3.358  -0.890  -5.539  1.00 64.44           H 
ATOM     24  CM  MAA A   2       3.241  -2.198  -3.223  1.00  2.12           C 
ATOM     25 1HM  MAA A   2       2.424  -1.983  -3.909  1.00 62.44           H 
ATOM     26 2HM  MAA A   2       4.049  -2.690  -3.761  1.00 52.14           H 
ATOM     27 3HM  MAA A   2       2.885  -2.851  -2.426  1.00 51.21           H 
ATOM     28  N   ALA A   3       1.303   0.406  -2.669  1.00 62.14           N 
ATOM     29  CA  ALA A   3      -0.140   0.610  -2.684  1.00 63.11           C 
ATOM     30  C   ALA A   3      -0.519   1.909  -1.981  1.00 63.03           C 
ATOM     31  O   ALA A   3      -1.510   1.966  -1.255  1.00 51.20           O 
ATOM     32  CB  ALA A   3      -0.846  -0.570  -2.034  1.00 52.22           C 
ATOM     33  H   ALA A   3       1.767   0.334  -1.809  1.00 32.15           H 
ATOM     34  HA  ALA A   3      -0.458   0.665  -3.715  1.00 42.35           H 
ATOM     35 1HB  ALA A   3      -0.552  -0.639  -0.997  1.00  1.33           H 
ATOM     36 2HB  ALA A   3      -1.915  -0.428  -2.096  1.00 31.25           H 
ATOM     37 3HB  ALA A   3      -0.574  -1.480  -2.547  1.00 25.43           H 
ATOM     38  N   DVA A   4       0.280   2.950  -2.200  1.00 75.13           N 
ATOM     39  CA  DVA A   4       0.025   4.257  -1.582  1.00 43.50           C 
ATOM     40  C   DVA A   4       0.025   4.112  -0.083  1.00 63.32           C 
ATOM     41  O   DVA A   4       1.013   3.678   0.507  1.00 23.55           O 
ATOM     42  CB  DVA A   4       1.120   5.239  -2.000  1.00 44.12           C 
ATOM     43  CG1 DVA A   4       1.184   5.315  -3.526  1.00 52.45           C 
ATOM     44  CG2 DVA A   4       0.805   6.625  -1.434  1.00 43.50           C 
ATOM     45  H   DVA A   4       1.055   2.841  -2.789  1.00 54.31           H 
ATOM     46  HA  DVA A   4      -0.944   4.633  -1.911  1.00 25.13           H 
ATOM     47  HB  DVA A   4       2.080   4.900  -1.613  1.00 21.11           H 
ATOM     48 1HG1 DVA A   4       1.774   6.182  -3.824  1.00 24.22           H 
ATOM     49 2HG1 DVA A   4       1.649   4.409  -3.916  1.00  2.24           H 
ATOM     50 3HG1 DVA A   4       0.176   5.406  -3.928  1.00 42.31           H 
ATOM     51 1HG2 DVA A   4       1.401   6.796  -0.538  1.00 71.33           H 
ATOM     52 2HG2 DVA A   4       1.044   7.385  -2.178  1.00 41.41           H 
ATOM     53 3HG2 DVA A   4      -0.254   6.683  -1.182  1.00 65.34           H 
ATOM     54  N   MLE A   5      -1.089   4.477   0.542  1.00 14.21           N 
ATOM     55  CA  MLE A   5      -1.219   4.386   2.001  1.00 23.12           C 
ATOM     56  C   MLE A   5      -2.317   3.416   2.349  1.00 50.14           C 
ATOM     57  O   MLE A   5      -3.047   3.611   3.322  1.00 44.12           O 
ATOM     58  CB  MLE A   5      -1.555   5.765   2.571  1.00 63.42           C 
ATOM     59  CG  MLE A   5      -0.587   6.802   1.999  1.00 12.35           C 
ATOM     60  CD1 MLE A   5      -0.955   8.190   2.530  1.00 73.31           C 
ATOM     61  CD2 MLE A   5       0.841   6.458   2.423  1.00 21.03           C 
ATOM     62  HA  MLE A   5      -0.278   4.036   2.429  1.00 64.04           H 
ATOM     63 2HB  MLE A   5      -2.575   6.030   2.300  1.00 74.33           H 
ATOM     64 3HB  MLE A   5      -1.463   5.741   3.656  1.00  1.24           H 
ATOM     65  HG  MLE A   5      -0.655   6.800   0.912  1.00 43.42           H 
ATOM     66 1HD1 MLE A   5      -1.159   8.128   3.598  1.00 31.42           H 
ATOM     67 2HD1 MLE A   5      -0.126   8.877   2.357  1.00 55.14           H 
ATOM     68 3HD1 MLE A   5      -1.842   8.553   2.010  1.00 12.34           H 
ATOM     69 1HD2 MLE A   5       1.299   5.818   1.670  1.00  4.14           H 
ATOM     70 2HD2 MLE A   5       1.420   7.375   2.522  1.00 20.51           H 
ATOM     71 3HD2 MLE A   5       0.820   5.935   3.380  1.00 74.14           H 
ATOM     72  CM  MLE A   5      -2.360   5.012   0.037  1.00 54.20           C 
ATOM     73 1HM  MLE A   5      -2.635   4.494  -0.881  1.00 73.23           H 
ATOM     74 2HM  MLE A   5      -3.139   4.864   0.785  1.00 32.32           H 
ATOM     75 3HM  MLE A   5      -2.251   6.078  -0.167  1.00  1.04           H 
ATOM     76  N   LEU A   6      -2.443   2.362   1.550  1.00 13.21           N 
ATOM     77  CA  LEU A   6      -3.468   1.349   1.776  1.00 62.14           C 
ATOM     78  C   LEU A   6      -2.902  -0.053   1.571  1.00 51.12           C 
ATOM     79  O   LEU A   6      -2.086  -0.280   0.677  1.00 73.24           O 
ATOM     80  CB  LEU A   6      -4.653   1.576   0.836  1.00 70.43           C 
ATOM     81  CG  LEU A   6      -5.784   2.448   1.381  1.00 52.34           C 
ATOM     82  CD1 LEU A   6      -5.553   3.908   1.022  1.00 11.44           C 
ATOM     83  CD2 LEU A   6      -7.129   1.973   0.849  1.00 42.32           C 
ATOM     84  H   LEU A   6      -1.832   2.262   0.790  1.00 70.22           H 
ATOM     85  HA  LEU A   6      -3.806   1.442   2.797  1.00 20.04           H 
ATOM     86 2HB  LEU A   6      -4.279   2.043  -0.062  1.00 45.11           H 
ATOM     87 3HB  LEU A   6      -5.069   0.609   0.589  1.00 25.54           H 
ATOM     88  HG  LEU A   6      -5.804   2.369   2.459  1.00  2.21           H 
ATOM     89 1HD1 LEU A   6      -5.027   4.398   1.829  1.00 51.15           H 
ATOM     90 2HD1 LEU A   6      -4.963   3.968   0.120  1.00 73.24           H 
ATOM     91 3HD1 LEU A   6      -6.504   4.395   0.864  1.00 14.22           H 
ATOM     92 1HD2 LEU A   6      -7.889   2.131   1.598  1.00  1.32           H 
ATOM     93 2HD2 LEU A   6      -7.380   2.529  -0.043  1.00 43.11           H 
ATOM     94 3HD2 LEU A   6      -7.070   0.921   0.612  1.00 55.12           H 
ATOM     95  N   LEU A   7      -3.343  -0.990   2.402  1.00  1.21           N 
ATOM     96  CA  LEU A   7      -2.883  -2.371   2.311  1.00 35.21           C 
ATOM     97  C   LEU A   7      -2.915  -2.862   0.867  1.00 11.01           C 
ATOM     98  O   LEU A   7      -3.578  -2.286   0.005  1.00 50.43           O 
ATOM     99  CB  LEU A   7      -3.749  -3.277   3.188  1.00 12.12           C 
ATOM    100  CG  LEU A   7      -3.207  -3.574   4.588  1.00 74.15           C 
ATOM    101  CD1 LEU A   7      -3.391  -2.370   5.497  1.00 22.41           C 
ATOM    102  CD2 LEU A   7      -3.893  -4.799   5.176  1.00 71.02           C 
ATOM    103  H   LEU A   7      -3.994  -0.748   3.095  1.00 63.45           H 
ATOM    104  HA  LEU A   7      -1.865  -2.406   2.668  1.00  0.32           H 
ATOM    105 2HB  LEU A   7      -4.713  -2.804   3.301  1.00 73.41           H 
ATOM    106 3HB  LEU A   7      -3.870  -4.219   2.672  1.00 61.14           H 
ATOM    107  HG  LEU A   7      -2.149  -3.782   4.519  1.00 63.30           H 
ATOM    108 1HD1 LEU A   7      -2.464  -1.817   5.554  1.00 53.31           H 
ATOM    109 2HD1 LEU A   7      -4.167  -1.733   5.100  1.00 63.34           H 
ATOM    110 3HD1 LEU A   7      -3.670  -2.705   6.486  1.00 40.45           H 
ATOM    111 1HD2 LEU A   7      -3.862  -5.607   4.460  1.00 50.04           H 
ATOM    112 2HD2 LEU A   7      -3.382  -5.098   6.078  1.00 22.54           H 
ATOM    113 3HD2 LEU A   7      -4.920  -4.560   5.406  1.00 53.02           H 
ATOM    114  N   PRO A   8      -2.182  -3.953   0.596  1.00 53.22           N 
ATOM    115  CA  PRO A   8      -1.389  -4.646   1.615  1.00 22.22           C 
ATOM    116  C   PRO A   8      -0.183  -3.829   2.066  1.00 41.12           C 
ATOM    117  O   PRO A   8       0.379  -4.073   3.132  1.00 70.12           O 
ATOM    118  CB  PRO A   8      -0.934  -5.922   0.901  1.00 25.54           C 
ATOM    119  CG  PRO A   8      -0.947  -5.571  -0.546  1.00 65.51           C 
ATOM    120  CD  PRO A   8      -2.074  -4.592  -0.725  1.00 62.13           C 
ATOM    121  HA  PRO A   8      -1.988  -4.907   2.475  1.00 54.11           H 
ATOM    122 2HB  PRO A   8       0.058  -6.189   1.235  1.00 23.44           H 
ATOM    123 3HB  PRO A   8      -1.622  -6.725   1.119  1.00 31.41           H 
ATOM    124 2HG  PRO A   8      -0.007  -5.117  -0.823  1.00 34.33           H 
ATOM    125 3HG  PRO A   8      -1.124  -6.459  -1.136  1.00 40.22           H 
ATOM    126 2HD  PRO A   8      -1.825  -3.867  -1.486  1.00 40.31           H 
ATOM    127 3HD  PRO A   8      -2.987  -5.110  -0.979  1.00 62.21           H 
ATOM    128  N   DLE A   9       0.208  -2.859   1.246  1.00  5.35           N 
ATOM    129  CA  DLE A   9       1.356  -1.999   1.565  1.00 41.30           C 
ATOM    130  C   DLE A   9       2.217  -1.839   0.339  1.00 32.23           C 
ATOM    131  O   DLE A   9       1.713  -1.779  -0.781  1.00 33.32           O 
ATOM    132  CB  DLE A   9       0.855  -0.629   2.021  1.00 43.22           C 
ATOM    133  CG  DLE A   9       0.292  -0.736   3.438  1.00  4.42           C 
ATOM    134  CD1 DLE A   9       1.437  -0.655   4.449  1.00 31.42           C 
ATOM    135  CD2 DLE A   9      -0.689   0.411   3.686  1.00 24.11           C 
ATOM    136  H   DLE A   9      -0.281  -2.712   0.410  1.00 73.30           H 
ATOM    137  HA  DLE A   9       1.941  -2.456   2.363  1.00 74.20           H 
ATOM    138 2HB  DLE A   9       0.074  -0.284   1.343  1.00  1.43           H 
ATOM    139 3HB  DLE A   9       1.682   0.081   2.011  1.00 61.21           H 
ATOM    140  HG  DLE A   9      -0.227  -1.688   3.551  1.00 12.45           H 
ATOM    141 1HD1 DLE A   9       1.906  -1.635   4.545  1.00 34.02           H 
ATOM    142 2HD1 DLE A   9       2.175   0.069   4.106  1.00 71.31           H 
ATOM    143 3HD1 DLE A   9       1.044  -0.344   5.417  1.00  0.45           H 
ATOM    144 1HD2 DLE A   9      -0.756   1.031   2.794  1.00 74.12           H 
ATOM    145 2HD2 DLE A   9      -1.673   0.004   3.920  1.00 64.10           H 
ATOM    146 3HD2 DLE A   9      -0.338   1.015   4.522  1.00 21.33           H 
TER     147      DLE A   9
ENDMDL
MODEL        1
REMARK MDL/CONF     1  E:      0.000 Erst:   0.000 Ehb:   0.000
ATOM      1  N   DPR A   1       3.319  -2.068   0.574  1.00  0.00           N 
ATOM      2  CA  DPR A   1       4.093  -2.069  -0.681  1.00 34.11           C 
ATOM      3  C   DPR A   1       4.085  -0.691  -1.289  1.00 73.05           C 
ATOM      4  O   DPR A   1       4.218   0.309  -0.585  1.00 51.41           O 
ATOM      5  CB  DPR A   1       5.500  -2.585  -0.283  1.00 62.14           C 
ATOM      6  CG  DPR A   1       5.655  -1.842   1.069  1.00 74.01           C 
ATOM      7  CD  DPR A   1       4.264  -2.068   1.712  1.00 54.03           C 
ATOM      8  HA  DPR A   1       3.665  -2.789  -1.379  1.00 61.13           H 
ATOM      9 2HB  DPR A   1       5.524  -3.664  -0.136  1.00 75.14           H 
ATOM     10 3HB  DPR A   1       6.274  -2.273  -0.986  1.00 33.23           H 
ATOM     11 2HG  DPR A   1       6.442  -2.292   1.675  1.00 42.02           H 
ATOM     12 3HG  DPR A   1       5.846  -0.780   0.912  1.00 34.10           H 
ATOM     13 2HD  DPR A   1       4.028  -1.256   2.401  1.00 64.14           H 
ATOM     14 3HD  DPR A   1       4.236  -3.026   2.229  1.00 75.31           H 
ATOM     15  N   MAA A   2       3.925  -0.633  -2.607  1.00 45.54           N 
ATOM     16  CA  MAA A   2       3.900   0.650  -3.323  1.00 34.42           C 
ATOM     17  C   MAA A   2       2.535   0.862  -3.924  1.00 62.42           C 
ATOM     18  O   MAA A   2       2.412   1.204  -5.099  1.00 54.25           O 
ATOM     19  CB  MAA A   2       4.950   0.635  -4.435  1.00 74.53           C 
ATOM     20  HA  MAA A   2       4.120   1.459  -2.626  1.00 72.12           H 
ATOM     21 1HB  MAA A   2       4.536   0.150  -5.318  1.00 62.33           H 
ATOM     22 2HB  MAA A   2       5.233   1.657  -4.681  1.00 45.22           H 
ATOM     23 3HB  MAA A   2       5.828   0.086  -4.097  1.00 44.52           H 
ATOM     24  CM  MAA A   2       3.752  -1.685  -3.617  1.00 52.04           C 
ATOM     25 1HM  MAA A   2       3.119  -2.474  -3.215  1.00  2.24           H 
ATOM     26 2HM  MAA A   2       3.285  -1.262  -4.505  1.00 32.40           H 
ATOM     27 3HM  MAA A   2       4.726  -2.098  -3.882  1.00 20.43           H 
ATOM     28  N   ALA A   3       1.500   0.660  -3.116  1.00 75.32           N 
ATOM     29  CA  ALA A   3       0.128   0.834  -3.575  1.00 75.05           C 
ATOM     30  C   ALA A   3      -0.564   1.967  -2.824  1.00 25.00           C 
ATOM     31  O   ALA A   3      -1.762   1.905  -2.554  1.00  3.12           O 
ATOM     32  CB  ALA A   3      -0.653  -0.462  -3.413  1.00  5.21           C 
ATOM     33  H   ALA A   3       1.663   0.389  -2.189  1.00 72.44           H 
ATOM     34  HA  ALA A   3       0.156   1.079  -4.628  1.00 13.45           H 
ATOM     35 1HB  ALA A   3      -1.693  -0.286  -3.638  1.00 73.53           H 
ATOM     36 2HB  ALA A   3      -0.258  -1.207  -4.089  1.00  3.44           H 
ATOM     37 3HB  ALA A   3      -0.559  -0.814  -2.396  1.00 45.32           H 
ATOM     38  N   DVA A   4       0.201   3.001  -2.488  1.00 64.32           N 
ATOM     39  CA  DVA A   4      -0.341   4.156  -1.761  1.00 21.42           C 
ATOM     40  C   DVA A   4      -0.118   3.969  -0.284  1.00  1.03           C 
ATOM     41  O   DVA A   4       0.911   3.443   0.137  1.00 61.03           O 
ATOM     42  CB  DVA A   4       0.364   5.429  -2.227  1.00 70.44           C 
ATOM     43  CG1 DVA A   4       0.269   5.539  -3.750  1.00 12.15           C 
ATOM     44  CG2 DVA A   4      -0.304   6.647  -1.586  1.00 70.54           C 
ATOM     45  H   DVA A   4       1.150   2.993  -2.731  1.00 23.54           H 
ATOM     46  HA  DVA A   4      -1.410   4.240  -1.960  1.00 24.03           H 
ATOM     47  HB  DVA A   4       1.412   5.393  -1.931  1.00 21.04           H 
ATOM     48 1HG1 DVA A   4       0.749   4.676  -4.209  1.00 30.32           H 
ATOM     49 2HG1 DVA A   4      -0.779   5.572  -4.046  1.00 14.32           H 
ATOM     50 3HG1 DVA A   4       0.767   6.451  -4.080  1.00 32.43           H 
ATOM     51 1HG2 DVA A   4      -1.373   6.625  -1.792  1.00 75.32           H 
ATOM     52 2HG2 DVA A   4      -0.142   6.625  -0.509  1.00  2.54           H 
ATOM     53 3HG2 DVA A   4       0.127   7.558  -2.000  1.00 40.34           H 
ATOM     54  N   MLE A   5      -1.088   4.402   0.516  1.00 43.21           N 
ATOM     55  CA  MLE A   5      -0.994   4.280   1.976  1.00 22.42           C 
ATOM     56  C   MLE A   5      -2.067   3.347   2.471  1.00 12.43           C 
ATOM     57  O   MLE A   5      -2.663   3.574   3.525  1.00 22.02           O 
ATOM     58  CB  MLE A   5      -1.178   5.655   2.616  1.00 11.51           C 
ATOM     59  CG  MLE A   5      -0.513   5.671   3.993  1.00 72.31           C 
ATOM     60  CD1 MLE A   5       1.007   5.736   3.826  1.00 34.51           C 
ATOM     61  CD2 MLE A   5      -0.991   6.894   4.777  1.00 34.21           C 
ATOM     62  HA  MLE A   5      -0.015   3.883   2.245  1.00 71.52           H 
ATOM     63 2HB  MLE A   5      -0.719   6.414   1.982  1.00 12.24           H 
ATOM     64 3HB  MLE A   5      -2.241   5.868   2.722  1.00 14.42           H 
ATOM     65  HG  MLE A   5      -0.780   4.765   4.535  1.00 34.34           H 
ATOM     66 1HD1 MLE A   5       1.412   4.725   3.792  1.00 12.23           H 
ATOM     67 2HD1 MLE A   5       1.248   6.256   2.899  1.00  5.41           H 
ATOM     68 3HD1 MLE A   5       1.442   6.273   4.669  1.00 32.34           H 
ATOM     69 1HD2 MLE A   5      -0.132   7.423   5.185  1.00  1.31           H 
ATOM     70 2HD2 MLE A   5      -1.544   7.557   4.113  1.00 53.22           H 
ATOM     71 3HD2 MLE A   5      -1.640   6.572   5.592  1.00 45.42           H 
ATOM     72  CM  MLE A   5      -2.376   5.048   0.228  1.00 62.32           C 
ATOM     73 1HM  MLE A   5      -3.052   4.904   1.070  1.00 70.23           H 
ATOM     74 2HM  MLE A   5      -2.218   6.114   0.065  1.00 14.24           H 
ATOM     75 3HM  MLE A   5      -2.811   4.604  -0.668  1.00 74.35           H 
ATOM     76  N   LEU A   6      -2.321   2.288   1.711  1.00 23.12           N 
ATOM     77  CA  LEU A   6      -3.337   1.308   2.078  1.00 12.33           C 
ATOM     78  C   LEU A   6      -2.837  -0.113   1.836  1.00 41.34           C 
ATOM     79  O   LEU A   6      -2.047  -0.357   0.922  1.00 12.31           O 
ATOM     80  CB  LEU A   6      -4.621   1.552   1.282  1.00 23.44           C 
ATOM     81  CG  LEU A   6      -5.580   2.595   1.858  1.00 21.33           C 
ATOM     82  CD1 LEU A   6      -6.651   2.954   0.842  1.00 53.13           C 
ATOM     83  CD2 LEU A   6      -6.212   2.085   3.145  1.00 24.54           C 
ATOM     84  H   LEU A   6      -1.813   2.161   0.883  1.00 34.41           H 
ATOM     85  HA  LEU A   6      -3.548   1.427   3.131  1.00 11.10           H 
ATOM     86 2HB  LEU A   6      -4.340   1.874   0.291  1.00 25.04           H 
ATOM     87 3HB  LEU A   6      -5.152   0.612   1.217  1.00  3.50           H 
ATOM     88  HG  LEU A   6      -5.026   3.494   2.090  1.00 12.13           H 
ATOM     89 1HD1 LEU A   6      -7.500   2.299   0.967  1.00 33.20           H 
ATOM     90 2HD1 LEU A   6      -6.961   3.978   0.990  1.00 30.23           H 
ATOM     91 3HD1 LEU A   6      -6.254   2.840  -0.156  1.00 43.14           H 
ATOM     92 1HD2 LEU A   6      -7.254   2.365   3.169  1.00 15.20           H 
ATOM     93 2HD2 LEU A   6      -6.127   1.009   3.186  1.00 34.35           H 
ATOM     94 3HD2 LEU A   6      -5.703   2.519   3.993  1.00 63.10           H 
ATOM     95  N   LEU A   7      -3.304  -1.047   2.657  1.00 42.24           N 
ATOM     96  CA  LEU A   7      -2.906  -2.444   2.530  1.00 24.44           C 
ATOM     97  C   LEU A   7      -2.986  -2.904   1.078  1.00 42.11           C 
ATOM     98  O   LEU A   7      -3.641  -2.284   0.240  1.00  0.04           O 
ATOM     99  CB  LEU A   7      -3.793  -3.329   3.407  1.00 61.23           C 
ATOM    100  CG  LEU A   7      -3.230  -3.691   4.782  1.00 74.34           C 
ATOM    101  CD1 LEU A   7      -3.579  -2.618   5.801  1.00 14.30           C 
ATOM    102  CD2 LEU A   7      -3.754  -5.048   5.233  1.00 52.35           C 
ATOM    103  H   LEU A   7      -3.930  -0.792   3.365  1.00  4.41           H 
ATOM    104  HA  LEU A   7      -1.882  -2.529   2.866  1.00 73.23           H 
ATOM    105 2HB  LEU A   7      -4.728  -2.813   3.559  1.00 50.04           H 
ATOM    106 3HB  LEU A   7      -3.975  -4.250   2.870  1.00 10.00           H 
ATOM    107  HG  LEU A   7      -2.153  -3.753   4.718  1.00 23.15           H 
ATOM    108 1HD1 LEU A   7      -3.553  -3.043   6.793  1.00 11.45           H 
ATOM    109 2HD1 LEU A   7      -2.863  -1.813   5.735  1.00 54.24           H 
ATOM    110 3HD1 LEU A   7      -4.570  -2.237   5.598  1.00 43.15           H 
ATOM    111 1HD2 LEU A   7      -4.780  -4.948   5.554  1.00 70.03           H 
ATOM    112 2HD2 LEU A   7      -3.701  -5.745   4.409  1.00  4.14           H 
ATOM    113 3HD2 LEU A   7      -3.153  -5.411   6.053  1.00 51.12           H 
ATOM    114  N   PRO A   8      -2.306  -4.019   0.772  1.00 70.35           N 
ATOM    115  CA  PRO A   8      -1.522  -4.765   1.760  1.00 70.43           C 
ATOM    116  C   PRO A   8      -0.275  -4.009   2.202  1.00 42.44           C 
ATOM    117  O   PRO A   8       0.372  -4.378   3.181  1.00 70.53           O 
ATOM    118  CB  PRO A   8      -1.136  -6.045   1.014  1.00 41.12           C 
ATOM    119  CG  PRO A   8      -1.162  -5.665  -0.427  1.00 61.53           C 
ATOM    120  CD  PRO A   8      -2.249  -4.637  -0.565  1.00 11.43           C 
ATOM    121  HA  PRO A   8      -2.115  -5.018   2.627  1.00 14.45           H 
ATOM    122 2HB  PRO A   8      -0.149  -6.360   1.322  1.00 64.41           H 
ATOM    123 3HB  PRO A   8      -1.852  -6.822   1.229  1.00 31.23           H 
ATOM    124 2HG  PRO A   8      -0.209  -5.245  -0.714  1.00 13.04           H 
ATOM    125 3HG  PRO A   8      -1.388  -6.532  -1.030  1.00 44.21           H 
ATOM    126 2HD  PRO A   8      -1.986  -3.906  -1.316  1.00 25.33           H 
ATOM    127 3HD  PRO A   8      -3.188  -5.111  -0.810  1.00 13.42           H 
ATOM    128  N   DLE A   9       0.057  -2.948   1.474  1.00 61.24           N 
ATOM    129  CA  DLE A   9       1.237  -2.133   1.794  1.00 20.10           C 
ATOM    130  C   DLE A   9       1.989  -1.820   0.526  1.00 14.40           C 
ATOM    131  O   DLE A   9       1.402  -1.375  -0.460  1.00 25.13           O 
ATOM    132  CB  DLE A   9       0.792  -0.831   2.459  1.00 35.43           C 
ATOM    133  CG  DLE A   9       0.246  -1.132   3.856  1.00 33.44           C 
ATOM    134  CD1 DLE A   9       1.387  -1.081   4.872  1.00  5.33           C 
ATOM    135  CD2 DLE A   9      -0.814  -0.093   4.226  1.00 64.53           C 
ATOM    136  H   DLE A   9      -0.497  -2.703   0.704  1.00 73.31           H 
ATOM    137  HA  DLE A   9       1.885  -2.685   2.473  1.00 32.15           H 
ATOM    138 2HB  DLE A   9       0.013  -0.363   1.857  1.00  4.21           H 
ATOM    139 3HB  DLE A   9       1.642  -0.155   2.541  1.00 64.32           H 
ATOM    140  HG  DLE A   9      -0.202  -2.126   3.863  1.00 32.15           H 
ATOM    141 1HD1 DLE A   9       0.998  -0.761   5.839  1.00 63.33           H 
ATOM    142 2HD1 DLE A   9       1.833  -2.071   4.969  1.00 54.12           H 
ATOM    143 3HD1 DLE A   9       2.144  -0.373   4.532  1.00 14.22           H 
ATOM    144 1HD2 DLE A   9      -0.466   0.494   5.074  1.00 10.23           H 
ATOM    145 2HD2 DLE A   9      -0.989   0.566   3.375  1.00 21.23           H 
ATOM    146 3HD2 DLE A   9      -1.743  -0.599   4.490  1.00 65.13           H 
TER     147      DLE A   9
ENDMDL
MODEL        3
REMARK MDL/CONF     3  E:      0.000 Erst:   0.000 Ehb:   0.000
ATOM      1  N   DPR A   1       3.542  -1.741   0.577  1.00 12.01           N 
ATOM      2  CA  DPR A   1       4.489  -1.841  -0.549  1.00 72.51           C 
ATOM      3  C   DPR A   1       4.298  -0.676  -1.485  1.00 33.20           C 
ATOM      4  O   DPR A   1       4.661   0.455  -1.165  1.00  3.11           O 
ATOM      5  CB  DPR A   1       5.896  -1.907   0.102  1.00 20.12           C 
ATOM      6  CG  DPR A   1       5.681  -0.891   1.254  1.00 20.11           C 
ATOM      7  CD  DPR A   1       4.284  -1.306   1.779  1.00  1.12           C 
ATOM      8  HA  DPR A   1       4.332  -2.778  -1.082  1.00 63.44           H 
ATOM      9 2HB  DPR A   1       6.128  -2.896   0.498  1.00 64.41           H 
ATOM     10 3HB  DPR A   1       6.683  -1.567  -0.570  1.00 44.20           H 
ATOM     11 2HG  DPR A   1       6.441  -1.010   2.028  1.00 72.32           H 
ATOM     12 3HG  DPR A   1       5.669   0.131   0.876  1.00  2.34           H 
ATOM     13 2HD  DPR A   1       3.786  -0.455   2.245  1.00 31.21           H 
ATOM     14 3HD  DPR A   1       4.374  -2.128   2.489  1.00 72.43           H 
ATOM     15  N   MAA A   2       3.724  -0.949  -2.652  1.00 12.24           N 
ATOM     16  CA  MAA A   2       3.481   0.097  -3.652  1.00 55.11           C 
ATOM     17  C   MAA A   2       1.999   0.313  -3.805  1.00 13.41           C 
ATOM     18  O   MAA A   2       1.486   0.403  -4.921  1.00 33.44           O 
ATOM     19  CB  MAA A   2       4.074  -0.332  -4.996  1.00 33.44           C 
ATOM     20  HA  MAA A   2       3.951   1.026  -3.330  1.00  1.13           H 
ATOM     21 1HB  MAA A   2       4.402   0.548  -5.546  1.00 22.21           H 
ATOM     22 2HB  MAA A   2       4.923  -0.993  -4.824  1.00 41.32           H 
ATOM     23 3HB  MAA A   2       3.316  -0.861  -5.575  1.00  1.54           H 
ATOM     24  CM  MAA A   2       3.224  -2.206  -3.223  1.00 73.15           C 
ATOM     25 1HM  MAA A   2       2.869  -2.853  -2.423  1.00 25.23           H 
ATOM     26 2HM  MAA A   2       2.403  -1.993  -3.907  1.00 24.01           H 
ATOM     27 3HM  MAA A   2       4.028  -2.704  -3.765  1.00 42.24           H 
ATOM     28  N   ALA A   3       1.299   0.399  -2.679  1.00 32.21           N 
ATOM     29  CA  ALA A   3      -0.144   0.609  -2.690  1.00  1.35           C 
ATOM     30  C   ALA A   3      -0.515   1.906  -1.980  1.00  1.35           C 
ATOM     31  O   ALA A   3      -1.518   1.972  -1.271  1.00 34.33           O 
ATOM     32  CB  ALA A   3      -0.854  -0.571  -2.042  1.00 63.13           C 
ATOM     33  H   ALA A   3       1.764   0.320  -1.820  1.00 13.05           H 
ATOM     34  HA  ALA A   3      -0.464   0.669  -3.719  1.00 53.33           H 
ATOM     35 1HB  ALA A   3      -1.921  -0.413  -2.080  1.00 13.53           H 
ATOM     36 2HB  ALA A   3      -0.605  -1.477  -2.574  1.00 61.23           H 
ATOM     37 3HB  ALA A   3      -0.539  -0.659  -1.013  1.00 34.41           H 
ATOM     38  N   DVA A   4       0.301   2.937  -2.174  1.00 64.42           N 
ATOM     39  CA  DVA A   4       0.058   4.242  -1.548  1.00 32.23           C 
ATOM     40  C   DVA A   4       0.029   4.082  -0.051  1.00 14.14           C 
ATOM     41  O   DVA A   4       0.987   3.601   0.551  1.00 44.12           O 
ATOM     42  CB  DVA A   4       1.174   5.211  -1.937  1.00 12.24           C 
ATOM     43  CG1 DVA A   4       1.279   5.287  -3.460  1.00  0.13           C 
ATOM     44  CG2 DVA A   4       0.861   6.601  -1.378  1.00 54.23           C 
ATOM     45  H   DVA A   4       1.086   2.822  -2.751  1.00  1.44           H 
ATOM     46  HA  DVA A   4      -0.900   4.635  -1.889  1.00 11.30           H 
ATOM     47  HB  DVA A   4       2.119   4.860  -1.524  1.00  1.33           H 
ATOM     48 1HG1 DVA A   4       0.283   5.237  -3.897  1.00 50.40           H 
ATOM     49 2HG1 DVA A   4       1.754   6.226  -3.744  1.00 64.14           H 
ATOM     50 3HG1 DVA A   4       1.879   4.453  -3.825  1.00 60.12           H 
ATOM     51 1HG2 DVA A   4      -0.106   6.934  -1.754  1.00 34.44           H 
ATOM     52 2HG2 DVA A   4       0.830   6.558  -0.289  1.00 64.45           H 
ATOM     53 3HG2 DVA A   4       1.632   7.302  -1.693  1.00 65.12           H 
ATOM     54  N   MLE A   5      -1.079   4.488   0.562  1.00 34.23           N 
ATOM     55  CA  MLE A   5      -1.234   4.386   2.019  1.00 52.41           C 
ATOM     56  C   MLE A   5      -2.341   3.416   2.339  1.00  5.32           C 
ATOM     57  O   MLE A   5      -3.092   3.610   3.296  1.00 13.33           O 
ATOM     58  CB  MLE A   5      -1.578   5.762   2.591  1.00 33.24           C 
ATOM     59  CG  MLE A   5      -1.129   5.834   4.051  1.00  3.32           C 
ATOM     60  CD1 MLE A   5       0.375   6.110   4.110  1.00 50.35           C 
ATOM     61  CD2 MLE A   5      -1.881   6.960   4.762  1.00  3.10           C 
ATOM     62  HA  MLE A   5      -0.302   4.033   2.461  1.00 62.24           H 
ATOM     63 2HB  MLE A   5      -1.068   6.532   2.014  1.00 21.15           H 
ATOM     64 3HB  MLE A   5      -2.655   5.921   2.534  1.00 74.33           H 
ATOM     65  HG  MLE A   5      -1.342   4.886   4.544  1.00 14.21           H 
ATOM     66 1HD1 MLE A   5       0.700   6.550   3.167  1.00 23.31           H 
ATOM     67 2HD1 MLE A   5       0.587   6.801   4.926  1.00 15.00           H 
ATOM     68 3HD1 MLE A   5       0.910   5.175   4.277  1.00  3.24           H 
ATOM     69 1HD2 MLE A   5      -1.628   6.954   5.821  1.00 35.45           H 
ATOM     70 2HD2 MLE A   5      -1.595   7.917   4.327  1.00 20.24           H 
ATOM     71 3HD2 MLE A   5      -2.953   6.812   4.643  1.00 15.13           H 
ATOM     72  CM  MLE A   5      -2.319   5.080   0.044  1.00 34.32           C 
ATOM     73 1HM  MLE A   5      -2.174   6.148  -0.118  1.00 24.25           H 
ATOM     74 2HM  MLE A   5      -2.584   4.603  -0.898  1.00 71.44           H 
ATOM     75 3HM  MLE A   5      -3.122   4.929   0.767  1.00 41.03           H 
ATOM     76  N   LEU A   6      -2.447   2.363   1.538  1.00 33.12           N 
ATOM     77  CA  LEU A   6      -3.477   1.349   1.740  1.00 62.21           C 
ATOM     78  C   LEU A   6      -2.906  -0.053   1.548  1.00  2.11           C 
ATOM     79  O   LEU A   6      -2.088  -0.284   0.657  1.00 23.10           O 
ATOM     80  CB  LEU A   6      -4.640   1.576   0.774  1.00 52.01           C 
ATOM     81  CG  LEU A   6      -5.662   2.635   1.189  1.00 43.00           C 
ATOM     82  CD1 LEU A   6      -6.510   3.054  -0.001  1.00 73.23           C 
ATOM     83  CD2 LEU A   6      -6.541   2.114   2.316  1.00 21.24           C 
ATOM     84  H   LEU A   6      -1.820   2.263   0.792  1.00  3.14           H 
ATOM     85  HA  LEU A   6      -3.838   1.442   2.754  1.00 61.22           H 
ATOM     86 2HB  LEU A   6      -4.226   1.871  -0.178  1.00 14.21           H 
ATOM     87 3HB  LEU A   6      -5.163   0.636   0.661  1.00 14.21           H 
ATOM     88  HG  LEU A   6      -5.138   3.510   1.550  1.00 30.30           H 
ATOM     89 1HD1 LEU A   6      -5.867   3.310  -0.829  1.00 75.12           H 
ATOM     90 2HD1 LEU A   6      -7.158   2.238  -0.286  1.00 53.43           H 
ATOM     91 3HD1 LEU A   6      -7.109   3.912   0.268  1.00 31.23           H 
ATOM     92 1HD2 LEU A   6      -6.596   2.854   3.102  1.00 42.25           H 
ATOM     93 2HD2 LEU A   6      -7.533   1.916   1.938  1.00  3.44           H 
ATOM     94 3HD2 LEU A   6      -6.118   1.202   2.711  1.00 73.41           H 
ATOM     95  N   LEU A   7      -3.345  -0.985   2.387  1.00 41.13           N 
ATOM     96  CA  LEU A   7      -2.880  -2.365   2.307  1.00 22.41           C 
ATOM     97  C   LEU A   7      -2.908  -2.867   0.867  1.00 34.23           C 
ATOM     98  O   LEU A   7      -3.572  -2.301  -0.001  1.00  1.43           O 
ATOM     99  CB  LEU A   7      -3.744  -3.266   3.191  1.00 22.41           C 
ATOM    100  CG  LEU A   7      -3.204  -3.547   4.594  1.00 72.54           C 
ATOM    101  CD1 LEU A   7      -3.220  -2.280   5.435  1.00 34.33           C 
ATOM    102  CD2 LEU A   7      -4.014  -4.647   5.266  1.00  4.01           C 
ATOM    103  H   LEU A   7      -3.997  -0.740   3.075  1.00 54.21           H 
ATOM    104  HA  LEU A   7      -1.861  -2.392   2.665  1.00 34.34           H 
ATOM    105 2HB  LEU A   7      -4.710  -2.797   3.297  1.00 71.31           H 
ATOM    106 3HB  LEU A   7      -3.859  -4.213   2.684  1.00 23.10           H 
ATOM    107  HG  LEU A   7      -2.180  -3.884   4.518  1.00  3.54           H 
ATOM    108 1HD1 LEU A   7      -4.035  -1.648   5.118  1.00 53.32           H 
ATOM    109 2HD1 LEU A   7      -3.351  -2.541   6.476  1.00  2.51           H 
ATOM    110 3HD1 LEU A   7      -2.286  -1.754   5.312  1.00 41.22           H 
ATOM    111 1HD2 LEU A   7      -5.067  -4.430   5.168  1.00 51.13           H 
ATOM    112 2HD2 LEU A   7      -3.795  -5.594   4.795  1.00 13.53           H 
ATOM    113 3HD2 LEU A   7      -3.752  -4.697   6.313  1.00 14.41           H 
ATOM    114  N   PRO A   8      -2.173  -3.958   0.607  1.00 24.13           N 
ATOM    115  CA  PRO A   8      -1.378  -4.640   1.632  1.00 63.41           C 
ATOM    116  C   PRO A   8      -0.175  -3.817   2.078  1.00  3.44           C 
ATOM    117  O   PRO A   8       0.390  -4.054   3.144  1.00 13.41           O 
ATOM    118  CB  PRO A   8      -0.918  -5.921   0.930  1.00  4.32           C 
ATOM    119  CG  PRO A   8      -0.929  -5.583  -0.520  1.00 73.13           C 
ATOM    120  CD  PRO A   8      -2.059  -4.609  -0.709  1.00 42.15           C 
ATOM    121  HA  PRO A   8      -1.977  -4.896   2.494  1.00 12.12           H 
ATOM    122 2HB  PRO A   8       0.075  -6.183   1.268  1.00 33.15           H 
ATOM    123 3HB  PRO A   8      -1.604  -6.725   1.154  1.00  4.54           H 
ATOM    124 2HG  PRO A   8       0.008  -5.128  -0.799  1.00 65.21           H 
ATOM    125 3HG  PRO A   8      -1.104  -6.476  -1.103  1.00 41.41           H 
ATOM    126 2HD  PRO A   8      -1.813  -3.889  -1.476  1.00 23.22           H 
ATOM    127 3HD  PRO A   8      -2.971  -5.131  -0.960  1.00 63.42           H 
ATOM    128  N   DLE A   9       0.210  -2.847   1.254  1.00 54.22           N 
ATOM    129  CA  DLE A   9       1.354  -1.980   1.567  1.00 65.21           C 
ATOM    130  C   DLE A   9       2.213  -1.822   0.339  1.00 14.13           C 
ATOM    131  O   DLE A   9       1.706  -1.772  -0.781  1.00 64.12           O 
ATOM    132  CB  DLE A   9       0.848  -0.611   2.018  1.00 42.14           C 
ATOM    133  CG  DLE A   9       0.283  -0.717   3.435  1.00  4.35           C 
ATOM    134  CD1 DLE A   9       1.424  -0.622   4.448  1.00 21.03           C 
ATOM    135  CD2 DLE A   9      -0.708   0.423   3.676  1.00 73.34           C 
ATOM    136  H   DLE A   9      -0.281  -2.707   0.417  1.00 32.34           H 
ATOM    137  HA  DLE A   9       1.943  -2.432   2.365  1.00 31.44           H 
ATOM    138 2HB  DLE A   9       0.067  -0.271   1.338  1.00 33.14           H 
ATOM    139 3HB  DLE A   9       1.672   0.102   2.008  1.00 72.10           H 
ATOM    140  HG  DLE A   9      -0.228  -1.673   3.551  1.00 10.53           H 
ATOM    141 1HD1 DLE A   9       1.993  -1.551   4.441  1.00  4.54           H 
ATOM    142 2HD1 DLE A   9       2.079   0.208   4.181  1.00 23.11           H 
ATOM    143 3HD1 DLE A   9       1.012  -0.453   5.443  1.00 23.35           H 
ATOM    144 1HD2 DLE A   9      -0.365   1.032   4.511  1.00 52.42           H 
ATOM    145 2HD2 DLE A   9      -0.777   1.040   2.781  1.00 51.43           H 
ATOM    146 3HD2 DLE A   9      -1.689   0.008   3.907  1.00 54.24           H 
TER     147      DLE A   9
ENDMDL
MODEL       15
REMARK MDL/CONF    15  E:      0.000 Erst:   0.000 Ehb:   0.000
ATOM      1  N   DPR A   1       3.534  -1.739   0.573  1.00 53.31           N 
ATOM      2  CA  DPR A   1       4.478  -1.845  -0.554  1.00 41.53           C 
ATOM      3  C   DPR A   1       4.290  -0.678  -1.490  1.00 54.13           C 
ATOM      4  O   DPR A   1       4.657   0.451  -1.171  1.00  1.30           O 
ATOM      5  CB  DPR A   1       5.895  -1.896   0.124  1.00 22.44           C 
ATOM      6  CG  DPR A   1       5.669  -1.851   1.659  1.00 62.34           C 
ATOM      7  CD  DPR A   1       4.261  -1.215   1.749  1.00 54.13           C 
ATOM      8  HA  DPR A   1       4.315  -2.781  -1.088  1.00 52.12           H 
ATOM      9 2HB  DPR A   1       6.386  -2.826  -0.166  1.00 54.44           H 
ATOM     10 3HB  DPR A   1       6.474  -1.034  -0.206  1.00 55.21           H 
ATOM     11 2HG  DPR A   1       5.673  -2.856   2.083  1.00 20.13           H 
ATOM     12 3HG  DPR A   1       6.415  -1.221   2.144  1.00 41.35           H 
ATOM     13 2HD  DPR A   1       4.331  -0.128   1.699  1.00 63.45           H 
ATOM     14 3HD  DPR A   1       3.764  -1.522   2.670  1.00 22.03           H 
ATOM     15  N   MAA A   2       3.713  -0.949  -2.657  1.00 70.21           N 
ATOM     16  CA  MAA A   2       3.472   0.098  -3.658  1.00 14.42           C 
ATOM     17  C   MAA A   2       1.990   0.323  -3.805  1.00 65.50           C 
ATOM     18  O   MAA A   2       1.474   0.413  -4.919  1.00 24.22           O 
ATOM     19  CB  MAA A   2       4.057  -0.336  -5.002  1.00 65.13           C 
ATOM     20  HA  MAA A   2       3.950   1.025  -3.336  1.00 72.24           H 
ATOM     21 1HB  MAA A   2       3.319  -0.923  -5.546  1.00 43.44           H 
ATOM     22 2HB  MAA A   2       4.324   0.545  -5.585  1.00 71.23           H 
ATOM     23 3HB  MAA A   2       4.948  -0.941  -4.833  1.00 22.14           H 
ATOM     24  CM  MAA A   2       3.207  -2.204  -3.229  1.00 23.43           C 
ATOM     25 1HM  MAA A   2       4.006  -2.700  -3.777  1.00 65.54           H 
ATOM     26 2HM  MAA A   2       2.859  -2.853  -2.428  1.00 23.31           H 
ATOM     27 3HM  MAA A   2       2.381  -1.987  -3.906  1.00 74.30           H 
ATOM     28  N   ALA A   3       1.295   0.415  -2.676  1.00 22.15           N 
ATOM     29  CA  ALA A   3      -0.145   0.633  -2.682  1.00 10.30           C 
ATOM     30  C   ALA A   3      -0.506   1.937  -1.976  1.00 62.24           C 
ATOM     31  O   ALA A   3      -1.512   2.014  -1.274  1.00 13.51           O 
ATOM     32  CB  ALA A   3      -0.860  -0.538  -2.026  1.00 23.33           C 
ATOM     33  H   ALA A   3       1.764   0.335  -1.818  1.00 52.44           H 
ATOM     34  HA  ALA A   3      -0.470   0.691  -3.711  1.00  1.03           H 
ATOM     35 1HB  ALA A   3      -1.926  -0.365  -2.041  1.00  2.10           H 
ATOM     36 2HB  ALA A   3      -0.636  -1.446  -2.568  1.00 10.01           H 
ATOM     37 3HB  ALA A   3      -0.525  -0.638  -1.004  1.00 62.10           H 
ATOM     38  N   DVA A   4       0.323   2.958  -2.168  1.00 65.44           N 
ATOM     39  CA  DVA A   4       0.091   4.266  -1.544  1.00 61.14           C 
ATOM     40  C   DVA A   4       0.053   4.109  -0.048  1.00  4.22           C 
ATOM     41  O   DVA A   4       1.024   3.665   0.563  1.00 20.13           O 
ATOM     42  CB  DVA A   4       1.219   5.222  -1.931  1.00 25.13           C 
ATOM     43  CG1 DVA A   4       1.338   5.287  -3.454  1.00 51.21           C 
ATOM     44  CG2 DVA A   4       0.915   6.618  -1.384  1.00 10.34           C 
ATOM     45  H   DVA A   4       1.111   2.833  -2.740  1.00 75.30           H 
ATOM     46  HA  DVA A   4      -0.860   4.670  -1.891  1.00 74.33           H 
ATOM     47  HB  DVA A   4       2.159   4.865  -1.508  1.00 13.32           H 
ATOM     48 1HG1 DVA A   4       0.346   5.385  -3.893  1.00 51.03           H 
ATOM     49 2HG1 DVA A   4       1.945   6.149  -3.734  1.00 12.12           H 
ATOM     50 3HG1 DVA A   4       1.812   4.377  -3.821  1.00 53.33           H 
ATOM     51 1HG2 DVA A   4       1.130   7.364  -2.149  1.00 34.45           H 
ATOM     52 2HG2 DVA A   4      -0.137   6.678  -1.105  1.00 11.24           H 
ATOM     53 3HG2 DVA A   4       1.534   6.809  -0.508  1.00 23.41           H 
ATOM     54  N   MLE A   5      -1.074   4.477   0.553  1.00 21.31           N 
ATOM     55  CA  MLE A   5      -1.239   4.374   2.008  1.00 14.41           C 
ATOM     56  C   MLE A   5      -2.350   3.406   2.320  1.00 24.14           C 
ATOM     57  O   MLE A   5      -3.110   3.603   3.269  1.00 35.12           O 
ATOM     58  CB  MLE A   5      -1.584   5.749   2.580  1.00 13.25           C 
ATOM     59  CG  MLE A   5      -0.600   6.788   2.040  1.00  3.31           C 
ATOM     60  CD1 MLE A   5      -0.975   8.173   2.574  1.00 31.30           C 
ATOM     61  CD2 MLE A   5       0.816   6.435   2.496  1.00 63.53           C 
ATOM     62  HA  MLE A   5      -0.310   4.018   2.456  1.00 54.20           H 
ATOM     63 2HB  MLE A   5      -2.598   6.021   2.285  1.00 23.22           H 
ATOM     64 3HB  MLE A   5      -1.520   5.718   3.667  1.00 10.14           H 
ATOM     65  HG  MLE A   5      -0.640   6.796   0.951  1.00 12.15           H 
ATOM     66 1HD1 MLE A   5      -0.719   8.237   3.631  1.00 44.33           H 
ATOM     67 2HD1 MLE A   5      -0.428   8.936   2.019  1.00 32.23           H 
ATOM     68 3HD1 MLE A   5      -2.047   8.331   2.449  1.00 51.10           H 
ATOM     69 1HD2 MLE A   5       1.280   5.777   1.762  1.00  0.24           H 
ATOM     70 2HD2 MLE A   5       1.404   7.346   2.591  1.00 23.00           H 
ATOM     71 3HD2 MLE A   5       0.772   5.928   3.460  1.00 33.14           H 
ATOM     72  CM  MLE A   5      -2.330   5.022   0.022  1.00 34.52           C 
ATOM     73 1HM  MLE A   5      -2.581   4.517  -0.911  1.00 31.25           H 
ATOM     74 2HM  MLE A   5      -3.128   4.866   0.747  1.00 14.33           H 
ATOM     75 3HM  MLE A   5      -2.212   6.089  -0.164  1.00 11.42           H 
ATOM     76  N   LEU A   6      -2.449   2.350   1.520  1.00  2.54           N 
ATOM     77  CA  LEU A   6      -3.482   1.338   1.715  1.00 63.42           C 
ATOM     78  C   LEU A   6      -2.909  -0.064   1.534  1.00 34.55           C 
ATOM     79  O   LEU A   6      -2.093  -0.304   0.645  1.00 54.40           O 
ATOM     80  CB  LEU A   6      -4.634   1.562   0.734  1.00 73.52           C 
ATOM     81  CG  LEU A   6      -5.791   2.423   1.242  1.00  0.22           C 
ATOM     82  CD1 LEU A   6      -5.565   3.883   0.884  1.00 14.21           C 
ATOM     83  CD2 LEU A   6      -7.113   1.930   0.673  1.00 70.43           C 
ATOM     84  H   LEU A   6      -1.815   2.248   0.782  1.00 23.02           H 
ATOM     85  HA  LEU A   6      -3.855   1.435   2.724  1.00 11.03           H 
ATOM     86 2HB  LEU A   6      -4.230   2.036  -0.146  1.00 51.24           H 
ATOM     87 3HB  LEU A   6      -5.033   0.593   0.468  1.00 41.04           H 
ATOM     88  HG  LEU A   6      -5.841   2.348   2.319  1.00 20.03           H 
ATOM     89 1HD1 LEU A   6      -4.878   4.325   1.589  1.00 43.41           H 
ATOM     90 2HD1 LEU A   6      -5.154   3.951  -0.112  1.00 21.11           H 
ATOM     91 3HD1 LEU A   6      -6.507   4.412   0.921  1.00 71.01           H 
ATOM     92 1HD2 LEU A   6      -7.925   2.494   1.107  1.00 41.55           H 
ATOM     93 2HD2 LEU A   6      -7.114   2.061  -0.399  1.00 53.32           H 
ATOM     94 3HD2 LEU A   6      -7.237   0.883   0.907  1.00 12.03           H 
ATOM     95  N   LEU A   7      -3.345  -0.989   2.384  1.00 11.43           N 
ATOM     96  CA  LEU A   7      -2.879  -2.369   2.317  1.00 34.52           C 
ATOM     97  C   LEU A   7      -2.910  -2.886   0.882  1.00 22.23           C 
ATOM     98  O   LEU A   7      -3.577  -2.328   0.010  1.00 65.52           O 
ATOM     99  CB  LEU A   7      -3.740  -3.263   3.212  1.00 10.31           C 
ATOM    100  CG  LEU A   7      -3.168  -3.581   4.593  1.00 43.11           C 
ATOM    101  CD1 LEU A   7      -3.152  -2.334   5.464  1.00 10.14           C 
ATOM    102  CD2 LEU A   7      -3.968  -4.690   5.261  1.00 42.34           C 
ATOM    103  H   LEU A   7      -3.996  -0.738   3.071  1.00  2.24           H 
ATOM    104  HA  LEU A   7      -1.860  -2.393   2.674  1.00 10.51           H 
ATOM    105 2HB  LEU A   7      -4.690  -2.772   3.353  1.00 74.32           H 
ATOM    106 3HB  LEU A   7      -3.894  -4.199   2.693  1.00  1.32           H 
ATOM    107  HG  LEU A   7      -2.147  -3.923   4.483  1.00 32.32           H 
ATOM    108 1HD1 LEU A   7      -4.074  -1.788   5.329  1.00 63.41           H 
ATOM    109 2HD1 LEU A   7      -3.052  -2.620   6.500  1.00 23.45           H 
ATOM    110 3HD1 LEU A   7      -2.319  -1.708   5.181  1.00 23.34           H 
ATOM    111 1HD2 LEU A   7      -3.583  -4.863   6.255  1.00 73.12           H 
ATOM    112 2HD2 LEU A   7      -5.006  -4.397   5.322  1.00 34.12           H 
ATOM    113 3HD2 LEU A   7      -3.883  -5.595   4.678  1.00 54.02           H 
ATOM    114  N   PRO A   8      -2.172  -3.978   0.630  1.00 15.12           N 
ATOM    115  CA  PRO A   8      -1.374  -4.650   1.660  1.00 14.12           C 
ATOM    116  C   PRO A   8      -0.172  -3.819   2.095  1.00 14.45           C 
ATOM    117  O   PRO A   8       0.397  -4.047   3.162  1.00 43.44           O 
ATOM    118  CB  PRO A   8      -0.914  -5.936   0.971  1.00 52.33           C 
ATOM    119  CG  PRO A   8      -0.930  -5.611  -0.484  1.00 33.53           C 
ATOM    120  CD  PRO A   8      -2.062  -4.641  -0.680  1.00  2.23           C 
ATOM    121  HA  PRO A   8      -1.971  -4.897   2.526  1.00 55.23           H 
ATOM    122 2HB  PRO A   8       0.080  -6.192   1.308  1.00 33.11           H 
ATOM    123 3HB  PRO A   8      -1.598  -6.738   1.203  1.00 32.15           H 
ATOM    124 2HG  PRO A   8       0.007  -5.159  -0.769  1.00 11.34           H 
ATOM    125 3HG  PRO A   8      -1.103  -6.510  -1.057  1.00 52.34           H 
ATOM    126 2HD  PRO A   8      -1.817  -3.929  -1.454  1.00 14.23           H 
ATOM    127 3HD  PRO A   8      -2.973  -5.167  -0.923  1.00 21.53           H 
ATOM    128  N   DLE A   9       0.208  -2.855   1.264  1.00 54.35           N 
ATOM    129  CA  DLE A   9       1.351  -1.983   1.565  1.00 61.32           C 
ATOM    130  C   DLE A   9       2.203  -1.830   0.333  1.00 73.24           C 
ATOM    131  O   DLE A   9       1.691  -1.783  -0.785  1.00 20.00           O 
ATOM    132  CB  DLE A   9       0.842  -0.612   2.010  1.00 61.05           C 
ATOM    133  CG  DLE A   9       0.282  -0.710   3.429  1.00 14.22           C 
ATOM    134  CD1 DLE A   9       1.425  -0.603   4.439  1.00 53.15           C 
ATOM    135  CD2 DLE A   9      -0.715   0.426   3.664  1.00 61.42           C 
ATOM    136  H   DLE A   9      -0.288  -2.722   0.427  1.00 25.34           H 
ATOM    137  HA  DLE A   9       1.943  -2.428   2.364  1.00  5.51           H 
ATOM    138 2HB  DLE A   9       0.059  -0.277   1.330  1.00 71.22           H 
ATOM    139 3HB  DLE A   9       1.665   0.102   1.994  1.00 50.43           H 
ATOM    140  HG  DLE A   9      -0.225  -1.668   3.553  1.00 43.11           H 
ATOM    141 1HD1 DLE A   9       1.896  -1.578   4.559  1.00 42.43           H 
ATOM    142 2HD1 DLE A   9       2.161   0.115   4.078  1.00 64.51           H 
ATOM    143 3HD1 DLE A   9       1.031  -0.268   5.398  1.00 15.23           H 
ATOM    144 1HD2 DLE A   9      -0.803   1.025   2.758  1.00 32.44           H 
ATOM    145 2HD2 DLE A   9      -1.690   0.008   3.919  1.00 60.54           H 
ATOM    146 3HD2 DLE A   9      -0.365   1.054   4.482  1.00 32.42           H 
TER     147      DLE A   9
ENDMDL
MODEL       16
REMARK MDL/CONF    16  E:      0.000 Erst:   0.000 Ehb:   0.000
ATOM      1  N   DPR A   1       3.532  -1.719   0.579  1.00 32.14           N 
ATOM      2  CA  DPR A   1       4.475  -1.836  -0.548  1.00  1.32           C 
ATOM      3  C   DPR A   1       4.283  -0.682  -1.498  1.00  4.33           C 
ATOM      4  O   DPR A   1       4.662   0.449  -1.198  1.00  3.34           O 
ATOM      5  CB  DPR A   1       5.883  -1.896   0.098  1.00 25.52           C 
ATOM      6  CG  DPR A   1       5.674  -0.867   1.240  1.00 40.52           C 
ATOM      7  CD  DPR A   1       4.278  -1.271   1.774  1.00 41.43           C 
ATOM      8  HA  DPR A   1       4.314  -2.779  -1.070  1.00 73.12           H 
ATOM      9 2HB  DPR A   1       6.114  -2.882   0.506  1.00 14.21           H 
ATOM     10 3HB  DPR A   1       6.670  -1.566  -0.580  1.00 33.10           H 
ATOM     11 2HG  DPR A   1       6.436  -0.979   2.012  1.00 51.35           H 
ATOM     12 3HG  DPR A   1       5.664   0.152   0.849  1.00 63.41           H 
ATOM     13 2HD  DPR A   1       3.784  -0.414   2.230  1.00  2.55           H 
ATOM     14 3HD  DPR A   1       4.368  -2.086   2.494  1.00 41.34           H 
ATOM     15  N   MAA A   2       3.692  -0.964  -2.653  1.00 74.13           N 
ATOM     16  CA  MAA A   2       3.446   0.070  -3.665  1.00 43.24           C 
ATOM     17  C   MAA A   2       1.965   0.301  -3.800  1.00 75.24           C 
ATOM     18  O   MAA A   2       1.439   0.386  -4.910  1.00 54.01           O 
ATOM     19  CB  MAA A   2       4.016  -0.386  -5.010  1.00 52.34           C 
ATOM     20  HA  MAA A   2       3.931   0.998  -3.362  1.00 44.12           H 
ATOM     21 1HB  MAA A   2       4.890  -1.011  -4.840  1.00 63.32           H 
ATOM     22 2HB  MAA A   2       3.261  -0.954  -5.552  1.00 34.44           H 
ATOM     23 3HB  MAA A   2       4.302   0.487  -5.598  1.00 74.23           H 
ATOM     24  CM  MAA A   2       3.171  -2.224  -3.202  1.00 21.21           C 
ATOM     25 1HM  MAA A   2       2.339  -2.012  -3.872  1.00 45.44           H 
ATOM     26 2HM  MAA A   2       3.960  -2.734  -3.753  1.00  2.25           H 
ATOM     27 3HM  MAA A   2       2.828  -2.861  -2.385  1.00 43.43           H 
ATOM     28  N   ALA A   3       1.280   0.403  -2.666  1.00  3.32           N 
ATOM     29  CA  ALA A   3      -0.160   0.628  -2.659  1.00 51.05           C 
ATOM     30  C   ALA A   3      -0.507   1.938  -1.959  1.00 70.44           C 
ATOM     31  O   ALA A   3      -1.516   2.030  -1.263  1.00 34.05           O 
ATOM     32  CB  ALA A   3      -0.874  -0.537  -1.990  1.00 43.51           C 
ATOM     33  H   ALA A   3       1.756   0.327  -1.813  1.00 63.31           H 
ATOM     34  HA  ALA A   3      -0.494   0.681  -3.686  1.00 41.15           H 
ATOM     35 1HB  ALA A   3      -0.754  -1.426  -2.591  1.00 52.30           H 
ATOM     36 2HB  ALA A   3      -0.448  -0.704  -1.011  1.00 10.14           H 
ATOM     37 3HB  ALA A   3      -1.924  -0.307  -1.891  1.00 42.24           H 
ATOM     38  N   DVA A   4       0.336   2.947  -2.150  1.00  2.55           N 
ATOM     39  CA  DVA A   4       0.116   4.261  -1.531  1.00 20.51           C 
ATOM     40  C   DVA A   4       0.065   4.108  -0.033  1.00 64.05           C 
ATOM     41  O   DVA A   4       1.031   3.667   0.587  1.00 42.34           O 
ATOM     42  CB  DVA A   4       1.260   5.201  -1.912  1.00 24.44           C 
ATOM     43  CG1 DVA A   4       1.393   5.257  -3.434  1.00 24.15           C 
ATOM     44  CG2 DVA A   4       0.967   6.603  -1.375  1.00 33.41           C 
ATOM     45  H   DVA A   4       1.123   2.811  -2.717  1.00  2.12           H 
ATOM     46  HA  DVA A   4      -0.827   4.676  -1.886  1.00 34.11           H 
ATOM     47  HB  DVA A   4       2.190   4.835  -1.478  1.00 62.13           H 
ATOM     48 1HG1 DVA A   4       1.848   4.335  -3.794  1.00 60.55           H 
ATOM     49 2HG1 DVA A   4       0.405   5.373  -3.879  1.00 51.03           H 
ATOM     50 3HG1 DVA A   4       2.019   6.104  -3.713  1.00 14.12           H 
ATOM     51 1HG2 DVA A   4       1.299   7.346  -2.098  1.00 54.33           H 
ATOM     52 2HG2 DVA A   4      -0.104   6.712  -1.207  1.00 14.54           H 
ATOM     53 3HG2 DVA A   4       1.499   6.750  -0.435  1.00  1.55           H 
ATOM     54  N   MLE A   5      -1.068   4.475   0.555  1.00  4.43           N 
ATOM     55  CA  MLE A   5      -1.245   4.377   2.010  1.00 22.52           C 
ATOM     56  C   MLE A   5      -2.355   3.406   2.315  1.00 10.01           C 
ATOM     57  O   MLE A   5      -3.121   3.600   3.261  1.00 65.44           O 
ATOM     58  CB  MLE A   5      -1.600   5.753   2.575  1.00 63.24           C 
ATOM     59  CG  MLE A   5      -0.613   6.792   2.041  1.00 53.32           C 
ATOM     60  CD1 MLE A   5      -0.996   8.177   2.569  1.00 31.11           C 
ATOM     61  CD2 MLE A   5       0.799   6.442   2.507  1.00  5.42           C 
ATOM     62  HA  MLE A   5      -0.320   4.025   2.467  1.00 65.13           H 
ATOM     63 2HB  MLE A   5      -2.611   6.020   2.269  1.00 22.54           H 
ATOM     64 3HB  MLE A   5      -1.545   5.724   3.662  1.00  4.24           H 
ATOM     65  HG  MLE A   5      -0.646   6.799   0.952  1.00 63.33           H 
ATOM     66 1HD1 MLE A   5      -1.272   8.101   3.620  1.00 41.44           H 
ATOM     67 2HD1 MLE A   5      -0.147   8.854   2.463  1.00 12.11           H 
ATOM     68 3HD1 MLE A   5      -1.841   8.563   1.998  1.00 61.20           H 
ATOM     69 1HD2 MLE A   5       1.368   7.359   2.663  1.00 22.40           H 
ATOM     70 2HD2 MLE A   5       0.746   5.885   3.441  1.00 15.22           H 
ATOM     71 3HD2 MLE A   5       1.293   5.834   1.748  1.00 32.13           H 
ATOM     72  CM  MLE A   5      -2.320   5.017   0.013  1.00 71.14           C 
ATOM     73 1HM  MLE A   5      -2.560   4.511  -0.922  1.00 54.55           H 
ATOM     74 2HM  MLE A   5      -3.125   4.858   0.729  1.00 40.20           H 
ATOM     75 3HM  MLE A   5      -2.203   6.085  -0.172  1.00 21.01           H 
ATOM     76  N   LEU A   6      -2.449   2.351   1.513  1.00 32.04           N 
ATOM     77  CA  LEU A   6      -3.480   1.337   1.702  1.00 75.15           C 
ATOM     78  C   LEU A   6      -2.905  -0.065   1.522  1.00 53.45           C 
ATOM     79  O   LEU A   6      -2.084  -0.301   0.634  1.00  3.11           O 
ATOM     80  CB  LEU A   6      -4.629   1.559   0.716  1.00  4.43           C 
ATOM     81  CG  LEU A   6      -5.603   2.686   1.064  1.00 64.32           C 
ATOM     82  CD1 LEU A   6      -6.299   3.195  -0.189  1.00 22.42           C 
ATOM     83  CD2 LEU A   6      -6.623   2.211   2.088  1.00  3.34           C 
ATOM     84  H   LEU A   6      -1.811   2.251   0.777  1.00 25.33           H 
ATOM     85  HA  LEU A   6      -3.858   1.431   2.709  1.00 61.44           H 
ATOM     86 2HB  LEU A   6      -4.198   1.782  -0.248  1.00 73.54           H 
ATOM     87 3HB  LEU A   6      -5.193   0.640   0.654  1.00 40.13           H 
ATOM     88  HG  LEU A   6      -5.050   3.509   1.496  1.00 15.22           H 
ATOM     89 1HD1 LEU A   6      -5.565   3.378  -0.960  1.00 33.40           H 
ATOM     90 2HD1 LEU A   6      -7.006   2.455  -0.533  1.00 74.34           H 
ATOM     91 3HD1 LEU A   6      -6.821   4.113   0.037  1.00 30.24           H 
ATOM     92 1HD2 LEU A   6      -7.600   2.170   1.631  1.00 43.12           H 
ATOM     93 2HD2 LEU A   6      -6.348   1.228   2.441  1.00 43.22           H 
ATOM     94 3HD2 LEU A   6      -6.643   2.899   2.920  1.00 15.34           H 
ATOM     95  N   LEU A   7      -3.343  -0.991   2.367  1.00 43.12           N 
ATOM     96  CA  LEU A   7      -2.874  -2.371   2.300  1.00 51.22           C 
ATOM     97  C   LEU A   7      -2.895  -2.884   0.863  1.00 75.01           C 
ATOM     98  O   LEU A   7      -3.560  -2.327  -0.011  1.00  4.51           O 
ATOM     99  CB  LEU A   7      -3.738  -3.268   3.187  1.00 42.13           C 
ATOM    100  CG  LEU A   7      -3.129  -3.668   4.532  1.00 74.25           C 
ATOM    101  CD1 LEU A   7      -3.742  -2.852   5.659  1.00 74.43           C 
ATOM    102  CD2 LEU A   7      -3.323  -5.157   4.782  1.00 10.44           C 
ATOM    103  H   LEU A   7      -3.997  -0.743   3.052  1.00 32.51           H 
ATOM    104  HA  LEU A   7      -1.856  -2.393   2.661  1.00 13.22           H 
ATOM    105 2HB  LEU A   7      -4.661  -2.746   3.385  1.00 52.11           H 
ATOM    106 3HB  LEU A   7      -3.949  -4.174   2.636  1.00 44.53           H 
ATOM    107  HG  LEU A   7      -2.067  -3.467   4.513  1.00 13.43           H 
ATOM    108 1HD1 LEU A   7      -4.010  -1.873   5.290  1.00 70.21           H 
ATOM    109 2HD1 LEU A   7      -4.625  -3.352   6.027  1.00 73.04           H 
ATOM    110 3HD1 LEU A   7      -3.026  -2.752   6.461  1.00 44.33           H 
ATOM    111 1HD2 LEU A   7      -4.107  -5.531   4.142  1.00 75.42           H 
ATOM    112 2HD2 LEU A   7      -2.403  -5.680   4.568  1.00 62.11           H 
ATOM    113 3HD2 LEU A   7      -3.595  -5.316   5.815  1.00 12.12           H 
ATOM    114  N   PRO A   8      -2.155  -3.975   0.613  1.00  1.32           N 
ATOM    115  CA  PRO A   8      -1.361  -4.646   1.645  1.00 22.14           C 
ATOM    116  C   PRO A   8      -0.163  -3.814   2.089  1.00  1.12           C 
ATOM    117  O   PRO A   8       0.408  -4.049   3.152  1.00  4.05           O 
ATOM    118  CB  PRO A   8      -0.894  -5.930   0.955  1.00 13.23           C 
ATOM    119  CG  PRO A   8      -0.903  -5.604  -0.498  1.00 42.53           C 
ATOM    120  CD  PRO A   8      -2.036  -4.635  -0.698  1.00 11.12           C 
ATOM    121  HA  PRO A   8      -1.962  -4.897   2.508  1.00 12.00           H 
ATOM    122 2HB  PRO A   8       0.099  -6.185   1.297  1.00 21.34           H 
ATOM    123 3HB  PRO A   8      -1.578  -6.734   1.183  1.00 41.12           H 
ATOM    124 2HG  PRO A   8       0.034  -5.147  -0.778  1.00 62.21           H 
ATOM    125 3HG  PRO A   8      -1.072  -6.500  -1.075  1.00 72.03           H 
ATOM    126 2HD  PRO A   8      -1.789  -3.919  -1.469  1.00 22.14           H 
ATOM    127 3HD  PRO A   8      -2.945  -5.162  -0.947  1.00 25.00           H 
ATOM    128  N   DLE A   9       0.211  -2.839   1.266  1.00 65.24           N 
ATOM    129  CA  DLE A   9       1.351  -1.965   1.576  1.00 42.20           C 
ATOM    130  C   DLE A   9       2.202  -1.796   0.345  1.00 71.21           C 
ATOM    131  O   DLE A   9       1.688  -1.710  -0.769  1.00 14.01           O 
ATOM    132  CB  DLE A   9       0.836  -0.601   2.034  1.00  1.21           C 
ATOM    133  CG  DLE A   9       0.267  -0.718   3.449  1.00  2.53           C 
ATOM    134  CD1 DLE A   9       1.404  -0.605   4.466  1.00 64.41           C 
ATOM    135  CD2 DLE A   9      -0.743   0.404   3.688  1.00 35.11           C 
ATOM    136  H   DLE A   9      -0.284  -2.701   0.432  1.00 73.11           H 
ATOM    137  HA  DLE A   9       1.945  -2.414   2.371  1.00 64.33           H 
ATOM    138 2HB  DLE A   9       0.055  -0.261   1.354  1.00 34.41           H 
ATOM    139 3HB  DLE A   9       1.656   0.116   2.030  1.00 32.03           H 
ATOM    140  HG  DLE A   9      -0.227  -1.682   3.562  1.00 31.21           H 
ATOM    141 1HD1 DLE A   9       1.033  -0.132   5.375  1.00 45.51           H 
ATOM    142 2HD1 DLE A   9       1.780  -1.601   4.703  1.00 33.25           H 
ATOM    143 3HD1 DLE A   9       2.210  -0.004   4.045  1.00 51.24           H 
ATOM    144 1HD2 DLE A   9      -0.826   1.016   2.790  1.00  1.04           H 
ATOM    145 2HD2 DLE A   9      -1.717  -0.027   3.923  1.00 42.10           H 
ATOM    146 3HD2 DLE A   9      -0.410   1.023   4.520  1.00 40.21           H 
TER     147      DLE A   9
ENDMDL
MODEL        8
REMARK MDL/CONF     8  E:      0.000 Erst:   0.000 Ehb:   0.000
ATOM      1  N   DPR A   1       3.287  -2.120   0.563  1.00 74.14           N 
ATOM      2  CA  DPR A   1       4.012  -2.216  -0.717  1.00 32.41           C 
ATOM      3  C   DPR A   1       4.167  -0.845  -1.322  1.00  0.41           C 
ATOM      4  O   DPR A   1       4.634   0.085  -0.664  1.00 34.52           O 
ATOM      5  CB  DPR A   1       5.371  -2.896  -0.308  1.00 34.24           C 
ATOM      6  CG  DPR A   1       5.395  -3.043   1.236  1.00 24.22           C 
ATOM      7  CD  DPR A   1       4.274  -2.064   1.662  1.00 74.25           C 
ATOM      8  HA  DPR A   1       3.469  -2.867  -1.403  1.00 22.43           H 
ATOM      9 2HB  DPR A   1       5.419  -3.873  -0.789  1.00  1.01           H 
ATOM     10 3HB  DPR A   1       6.186  -2.257  -0.647  1.00 13.31           H 
ATOM     11 2HG  DPR A   1       5.157  -4.065   1.535  1.00 55.21           H 
ATOM     12 3HG  DPR A   1       6.359  -2.735   1.643  1.00 51.44           H 
ATOM     13 2HD  DPR A   1       4.671  -1.053   1.763  1.00 73.34           H 
ATOM     14 3HD  DPR A   1       3.820  -2.390   2.598  1.00 42.45           H 
ATOM     15  N   MAA A   2       3.775  -0.712  -2.584  1.00 71.31           N 
ATOM     16  CA  MAA A   2       3.874   0.571  -3.289  1.00 55.24           C 
ATOM     17  C   MAA A   2       2.558   0.883  -3.953  1.00  4.21           C 
ATOM     18  O   MAA A   2       2.515   1.242  -5.130  1.00 33.32           O 
ATOM     19  CB  MAA A   2       4.972   0.488  -4.352  1.00 70.11           C 
ATOM     20  HA  MAA A   2       4.118   1.360  -2.577  1.00 54.02           H 
ATOM     21 1HB  MAA A   2       5.421   1.470  -4.486  1.00 51.13           H 
ATOM     22 2HB  MAA A   2       5.735  -0.221  -4.031  1.00 42.22           H 
ATOM     23 3HB  MAA A   2       4.540   0.153  -5.295  1.00  5.23           H 
ATOM     24  CM  MAA A   2       3.202  -1.674  -3.535  1.00 31.33           C 
ATOM     25 1HM  MAA A   2       2.124  -1.731  -3.388  1.00 52.41           H 
ATOM     26 2HM  MAA A   2       3.412  -1.351  -4.552  1.00 41.33           H 
ATOM     27 3HM  MAA A   2       3.644  -2.657  -3.367  1.00 72.21           H 
ATOM     28  N   ALA A   3       1.474   0.749  -3.196  1.00 52.54           N 
ATOM     29  CA  ALA A   3       0.140   1.023  -3.718  1.00 42.05           C 
ATOM     30  C   ALA A   3      -0.541   2.134  -2.927  1.00 53.43           C 
ATOM     31  O   ALA A   3      -1.756   2.116  -2.735  1.00 61.33           O 
ATOM     32  CB  ALA A   3      -0.705  -0.241  -3.693  1.00 34.10           C 
ATOM     33  H   ALA A   3       1.573   0.461  -2.265  1.00 62.23           H 
ATOM     34  HA  ALA A   3       0.243   1.337  -4.747  1.00 51.44           H 
ATOM     35 1HB  ALA A   3      -0.506  -0.790  -2.784  1.00 42.45           H 
ATOM     36 2HB  ALA A   3      -1.752   0.025  -3.731  1.00  4.10           H 
ATOM     37 3HB  ALA A   3      -0.460  -0.857  -4.547  1.00 11.41           H 
ATOM     38  N   DVA A   4       0.249   3.100  -2.470  1.00 32.21           N 
ATOM     39  CA  DVA A   4      -0.283   4.227  -1.693  1.00 22.32           C 
ATOM     40  C   DVA A   4      -0.082   3.963  -0.224  1.00 41.01           C 
ATOM     41  O   DVA A   4       0.934   3.403   0.182  1.00 43.31           O 
ATOM     42  CB  DVA A   4       0.452   5.509  -2.087  1.00 31.40           C 
ATOM     43  CG1 DVA A   4       0.351   5.714  -3.599  1.00 72.42           C 
ATOM     44  CG2 DVA A   4      -0.182   6.701  -1.368  1.00 21.23           C 
ATOM     45  H   DVA A   4       1.210   3.059  -2.656  1.00 21.43           H 
ATOM     46  HA  DVA A   4      -1.346   4.341  -1.901  1.00 33.23           H 
ATOM     47  HB  DVA A   4       1.501   5.429  -1.800  1.00 13.02           H 
ATOM     48 1HG1 DVA A   4      -0.674   5.540  -3.922  1.00 55.44           H 
ATOM     49 2HG1 DVA A   4       0.643   6.735  -3.847  1.00 34.44           H 
ATOM     50 3HG1 DVA A   4       1.016   5.015  -4.106  1.00 21.23           H 
ATOM     51 1HG2 DVA A   4      -0.091   6.566  -0.292  1.00 15.45           H 
ATOM     52 2HG2 DVA A   4       0.328   7.618  -1.664  1.00 23.44           H 
ATOM     53 3HG2 DVA A   4      -1.236   6.769  -1.638  1.00 33.44           H 
ATOM     54  N   MLE A   5      -1.058   4.367   0.583  1.00 71.25           N 
ATOM     55  CA  MLE A   5      -0.986   4.170   2.036  1.00 64.52           C 
ATOM     56  C   MLE A   5      -2.082   3.232   2.470  1.00 43.31           C 
ATOM     57  O   MLE A   5      -2.664   3.396   3.543  1.00 22.43           O 
ATOM     58  CB  MLE A   5      -1.155   5.515   2.742  1.00 31.43           C 
ATOM     59  CG  MLE A   5      -0.504   5.450   4.125  1.00 14.53           C 
ATOM     60  CD1 MLE A   5       0.990   5.755   4.001  1.00 73.44           C 
ATOM     61  CD2 MLE A   5      -1.159   6.481   5.045  1.00 11.44           C 
ATOM     62  HA  MLE A   5      -0.017   3.742   2.297  1.00 10.14           H 
ATOM     63 2HB  MLE A   5      -0.678   6.296   2.152  1.00 11.51           H 
ATOM     64 3HB  MLE A   5      -2.216   5.738   2.849  1.00 35.43           H 
ATOM     65  HG  MLE A   5      -0.638   4.453   4.543  1.00 41.22           H 
ATOM     66 1HD1 MLE A   5       1.271   5.773   2.948  1.00  2.32           H 
ATOM     67 2HD1 MLE A   5       1.202   6.725   4.451  1.00  3.34           H 
ATOM     68 3HD1 MLE A   5       1.562   4.983   4.516  1.00 12.24           H 
ATOM     69 1HD2 MLE A   5      -0.719   6.413   6.040  1.00 73.13           H 
ATOM     70 2HD2 MLE A   5      -0.995   7.482   4.644  1.00 24.43           H 
ATOM     71 3HD2 MLE A   5      -2.229   6.286   5.106  1.00 20.25           H 
ATOM     72  CM  MLE A   5      -2.334   5.042   0.310  1.00 10.31           C 
ATOM     73 1HM  MLE A   5      -3.018   4.877   1.142  1.00 20.34           H 
ATOM     74 2HM  MLE A   5      -2.159   6.111   0.190  1.00 54.24           H 
ATOM     75 3HM  MLE A   5      -2.769   4.639  -0.604  1.00 61.23           H 
ATOM     76  N   LEU A   6      -2.370   2.240   1.635  1.00 64.42           N 
ATOM     77  CA  LEU A   6      -3.410   1.263   1.937  1.00 33.23           C 
ATOM     78  C   LEU A   6      -2.892  -0.160   1.753  1.00 14.53           C 
ATOM     79  O   LEU A   6      -2.110  -0.434   0.843  1.00 45.32           O 
ATOM     80  CB  LEU A   6      -4.629   1.494   1.042  1.00 13.05           C 
ATOM     81  CG  LEU A   6      -5.802   2.236   1.684  1.00 50.54           C 
ATOM     82  CD1 LEU A   6      -6.255   1.527   2.951  1.00 51.35           C 
ATOM     83  CD2 LEU A   6      -5.419   3.679   1.985  1.00 74.30           C 
ATOM     84  H   LEU A   6      -1.872   2.161   0.795  1.00 63.01           H 
ATOM     85  HA  LEU A   6      -3.701   1.397   2.969  1.00  1.32           H 
ATOM     86 2HB  LEU A   6      -4.306   2.063   0.185  1.00 53.51           H 
ATOM     87 3HB  LEU A   6      -4.987   0.527   0.717  1.00 64.23           H 
ATOM     88  HG  LEU A   6      -6.634   2.248   0.992  1.00 21.13           H 
ATOM     89 1HD1 LEU A   6      -7.332   1.560   3.016  1.00 74.13           H 
ATOM     90 2HD1 LEU A   6      -5.926   0.498   2.924  1.00 54.54           H 
ATOM     91 3HD1 LEU A   6      -5.827   2.020   3.811  1.00 60.30           H 
ATOM     92 1HD2 LEU A   6      -6.314   4.270   2.110  1.00 32.31           H 
ATOM     93 2HD2 LEU A   6      -4.835   3.713   2.892  1.00 41.45           H 
ATOM     94 3HD2 LEU A   6      -4.838   4.075   1.166  1.00 41.23           H 
ATOM     95  N   LEU A   7      -3.335  -1.062   2.622  1.00  4.02           N 
ATOM     96  CA  LEU A   7      -2.918  -2.458   2.554  1.00 32.32           C 
ATOM     97  C   LEU A   7      -2.968  -2.973   1.120  1.00 53.04           C 
ATOM     98  O   LEU A   7      -3.646  -2.413   0.257  1.00 34.22           O 
ATOM     99  CB  LEU A   7      -3.809  -3.321   3.450  1.00 40.21           C 
ATOM    100  CG  LEU A   7      -3.435  -3.359   4.932  1.00  3.31           C 
ATOM    101  CD1 LEU A   7      -4.498  -4.095   5.732  1.00 32.43           C 
ATOM    102  CD2 LEU A   7      -2.073  -4.012   5.122  1.00 75.34           C 
ATOM    103  H   LEU A   7      -3.958  -0.783   3.325  1.00 23.14           H 
ATOM    104  HA  LEU A   7      -1.899  -2.517   2.910  1.00 34.11           H 
ATOM    105 2HB  LEU A   7      -4.817  -2.945   3.373  1.00  0.11           H 
ATOM    106 3HB  LEU A   7      -3.774  -4.333   3.073  1.00 53.20           H 
ATOM    107  HG  LEU A   7      -3.376  -2.347   5.309  1.00 74.21           H 
ATOM    108 1HD1 LEU A   7      -4.578  -3.656   6.715  1.00 15.03           H 
ATOM    109 2HD1 LEU A   7      -5.448  -4.020   5.224  1.00  4.51           H 
ATOM    110 3HD1 LEU A   7      -4.222  -5.136   5.825  1.00  1.44           H 
ATOM    111 1HD2 LEU A   7      -2.105  -5.025   4.747  1.00 23.11           H 
ATOM    112 2HD2 LEU A   7      -1.326  -3.451   4.581  1.00 73.55           H 
ATOM    113 3HD2 LEU A   7      -1.823  -4.024   6.173  1.00 61.43           H 
ATOM    114  N   PRO A   8      -2.238  -4.065   0.857  1.00 65.31           N 
ATOM    115  CA  PRO A   8      -1.426  -4.740   1.875  1.00 71.11           C 
ATOM    116  C   PRO A   8      -0.217  -3.912   2.295  1.00 40.24           C 
ATOM    117  O   PRO A   8       0.428  -4.205   3.301  1.00 52.44           O 
ATOM    118  CB  PRO A   8      -0.977  -6.026   1.178  1.00 75.13           C 
ATOM    119  CG  PRO A   8      -1.012  -5.701  -0.275  1.00 53.54           C 
ATOM    120  CD  PRO A   8      -2.145  -4.728  -0.455  1.00  2.30           C 
ATOM    121  HA  PRO A   8      -2.012  -4.988   2.749  1.00 51.12           H 
ATOM    122 2HB  PRO A   8       0.021  -6.285   1.502  1.00 70.24           H 
ATOM    123 3HB  PRO A   8      -1.660  -6.827   1.419  1.00 61.14           H 
ATOM    124 2HG  PRO A   8      -0.078  -5.248  -0.573  1.00 53.42           H 
ATOM    125 3HG  PRO A   8      -1.195  -6.598  -0.849  1.00 20.11           H 
ATOM    126 2HD  PRO A   8      -1.909  -4.014  -1.231  1.00 75.44           H 
ATOM    127 3HD  PRO A   8      -3.060  -5.253  -0.687  1.00 53.31           H 
ATOM    128  N   DLE A   9       0.083  -2.876   1.518  1.00 25.22           N 
ATOM    129  CA  DLE A   9       1.225  -1.998   1.812  1.00 21.54           C 
ATOM    130  C   DLE A   9       1.984  -1.721   0.541  1.00  3.02           C 
ATOM    131  O   DLE A   9       1.418  -1.236  -0.437  1.00 62.42           O 
ATOM    132  CB  DLE A   9       0.717  -0.683   2.402  1.00 21.53           C 
ATOM    133  CG  DLE A   9       0.177  -0.931   3.812  1.00 50.44           C 
ATOM    134  CD1 DLE A   9       1.317  -0.810   4.824  1.00 72.21           C 
ATOM    135  CD2 DLE A   9      -0.903   0.103   4.133  1.00 22.13           C 
ATOM    136  H   DLE A   9      -0.468  -2.694   0.729  1.00 12.23           H 
ATOM    137  HA  DLE A   9       1.883  -2.489   2.529  1.00 13.12           H 
ATOM    138 2HB  DLE A   9      -0.078  -0.286   1.772  1.00  4.23           H 
ATOM    139 3HB  DLE A   9       1.536   0.033   2.449  1.00  5.11           H 
ATOM    140  HG  DLE A   9      -0.252  -1.931   3.865  1.00 35.30           H 
ATOM    141 1HD1 DLE A   9       2.029  -0.061   4.482  1.00 40.54           H 
ATOM    142 2HD1 DLE A   9       0.913  -0.512   5.792  1.00 34.45           H 
ATOM    143 3HD1 DLE A   9       1.819  -1.774   4.921  1.00 42.01           H 
ATOM    144 1HD2 DLE A   9      -1.819  -0.408   4.429  1.00 63.13           H 
ATOM    145 2HD2 DLE A   9      -0.565   0.740   4.951  1.00 44.10           H 
ATOM    146 3HD2 DLE A   9      -1.095   0.715   3.253  1.00 72.41           H 
TER     147      DLE A   9
ENDMDL
MODEL       18
REMARK MDL/CONF    18  E:      0.000 Erst:   0.000 Ehb:   0.000
ATOM      1  N   DPR A   1       3.271  -2.086   0.583  1.00 72.15           N 
ATOM      2  CA  DPR A   1       4.001  -2.082  -0.698  1.00 51.54           C 
ATOM      3  C   DPR A   1       4.018  -0.688  -1.273  1.00  4.05           C 
ATOM      4  O   DPR A   1       4.124   0.294  -0.540  1.00 43.35           O 
ATOM      5  CB  DPR A   1       5.405  -2.652  -0.366  1.00 15.34           C 
ATOM      6  CG  DPR A   1       5.629  -1.957   1.004  1.00 74.20           C 
ATOM      7  CD  DPR A   1       4.253  -2.160   1.685  1.00 61.31           C 
ATOM      8  HA  DPR A   1       3.526  -2.768  -1.399  1.00 21.14           H 
ATOM      9 2HB  DPR A   1       5.400  -3.735  -0.253  1.00 71.22           H 
ATOM     10 3HB  DPR A   1       6.164  -2.340  -1.084  1.00 34.33           H 
ATOM     11 2HG  DPR A   1       6.420  -2.453   1.567  1.00  2.25           H 
ATOM     12 3HG  DPR A   1       5.849  -0.898   0.873  1.00 75.04           H 
ATOM     13 2HD  DPR A   1       4.069  -1.367   2.411  1.00 43.03           H 
ATOM     14 3HD  DPR A   1       4.208  -3.136   2.168  1.00 20.25           H 
ATOM     15  N   MAA A   2       3.914  -0.598  -2.594  1.00 55.31           N 
ATOM     16  CA  MAA A   2       3.917   0.702  -3.278  1.00 72.44           C 
ATOM     17  C   MAA A   2       2.575   0.938  -3.918  1.00 74.00           C 
ATOM     18  O   MAA A   2       2.491   1.347  -5.075  1.00 12.30           O 
ATOM     19  CB  MAA A   2       5.002   0.708  -4.357  1.00 32.40           C 
ATOM     20  HA  MAA A   2       4.120   1.493  -2.556  1.00 34.31           H 
ATOM     21 1HB  MAA A   2       5.346   1.728  -4.520  1.00  3.24           H 
ATOM     22 2HB  MAA A   2       5.839   0.089  -4.036  1.00 31.45           H 
ATOM     23 3HB  MAA A   2       4.593   0.309  -5.285  1.00 44.23           H 
ATOM     24  CM  MAA A   2       3.780  -1.624  -3.637  1.00 31.40           C 
ATOM     25 1HM  MAA A   2       3.150  -2.434  -3.270  1.00 24.44           H 
ATOM     26 2HM  MAA A   2       3.326  -1.186  -4.523  1.00  2.44           H 
ATOM     27 3HM  MAA A   2       4.766  -2.016  -3.889  1.00 14.44           H 
ATOM     28  N   ALA A   3       1.511   0.678  -3.163  1.00 44.11           N 
ATOM     29  CA  ALA A   3       0.155   0.868  -3.663  1.00 24.20           C 
ATOM     30  C   ALA A   3      -0.555   1.988  -2.912  1.00  1.44           C 
ATOM     31  O   ALA A   3      -1.763   1.929  -2.689  1.00 34.01           O 
ATOM     32  CB  ALA A   3      -0.633  -0.429  -3.551  1.00 14.21           C 
ATOM     33  H   ALA A   3       1.642   0.354  -2.248  1.00 64.31           H 
ATOM     34  HA  ALA A   3       0.219   1.133  -4.708  1.00 62.34           H 
ATOM     35 1HB  ALA A   3      -1.690  -0.214  -3.624  1.00 24.34           H 
ATOM     36 2HB  ALA A   3      -0.346  -1.095  -4.351  1.00  4.31           H 
ATOM     37 3HB  ALA A   3      -0.425  -0.895  -2.600  1.00 75.52           H 
ATOM     38  N   DVA A   4       0.204   3.008  -2.523  1.00 73.12           N 
ATOM     39  CA  DVA A   4      -0.358   4.150  -1.791  1.00 60.23           C 
ATOM     40  C   DVA A   4      -0.107   3.974  -0.317  1.00 51.12           C 
ATOM     41  O   DVA A   4       0.946   3.484   0.089  1.00 51.13           O 
ATOM     42  CB  DVA A   4       0.305   5.440  -2.273  1.00  2.12           C 
ATOM     43  CG1 DVA A   4       0.179   5.545  -3.793  1.00  5.55           C 
ATOM     44  CG2 DVA A   4      -0.383   6.642  -1.620  1.00 63.13           C 
ATOM     45  H   DVA A   4       1.161   2.998  -2.731  1.00 73.22           H 
ATOM     46  HA  DVA A   4      -1.432   4.205  -1.973  1.00  2.53           H 
ATOM     47  HB  DVA A   4       1.359   5.432  -1.994  1.00 42.13           H 
ATOM     48 1HG1 DVA A   4       0.688   4.703  -4.260  1.00  1.41           H 
ATOM     49 2HG1 DVA A   4      -0.875   5.533  -4.071  1.00 23.20           H 
ATOM     50 3HG1 DVA A   4       0.631   6.477  -4.132  1.00 63.20           H 
ATOM     51 1HG2 DVA A   4       0.112   7.559  -1.937  1.00 65.30           H 
ATOM     52 2HG2 DVA A   4      -1.429   6.671  -1.924  1.00 42.24           H 
ATOM     53 3HG2 DVA A   4      -0.321   6.551  -0.536  1.00 50.20           H 
ATOM     54  N   MLE A   5      -1.079   4.375   0.497  1.00 64.04           N 
ATOM     55  CA  MLE A   5      -0.958   4.259   1.956  1.00 50.22           C 
ATOM     56  C   MLE A   5      -2.023   3.330   2.474  1.00 12.14           C 
ATOM     57  O   MLE A   5      -2.596   3.559   3.540  1.00 22.42           O 
ATOM     58  CB  MLE A   5      -1.129   5.638   2.593  1.00 51.34           C 
ATOM     59  CG  MLE A   5      -0.064   5.837   3.672  1.00 33.30           C 
ATOM     60  CD1 MLE A   5      -0.137   4.685   4.678  1.00  0.43           C 
ATOM     61  CD2 MLE A   5       1.320   5.861   3.026  1.00 64.41           C 
ATOM     62  HA  MLE A   5       0.025   3.862   2.208  1.00 22.23           H 
ATOM     63 2HB  MLE A   5      -1.019   6.406   1.827  1.00 12.43           H 
ATOM     64 3HB  MLE A   5      -2.120   5.711   3.040  1.00  2.41           H 
ATOM     65  HG  MLE A   5      -0.242   6.780   4.188  1.00 23.24           H 
ATOM     66 1HD1 MLE A   5      -1.165   4.560   5.013  1.00 73.44           H 
ATOM     67 2HD1 MLE A   5       0.206   3.765   4.203  1.00 72.30           H 
ATOM     68 3HD1 MLE A   5       0.499   4.910   5.534  1.00 63.41           H 
ATOM     69 1HD2 MLE A   5       1.681   4.840   2.899  1.00 60.10           H 
ATOM     70 2HD2 MLE A   5       1.258   6.347   2.053  1.00 42.11           H 
ATOM     71 3HD2 MLE A   5       2.010   6.412   3.664  1.00 24.14           H 
ATOM     72  CM  MLE A   5      -2.392   4.976   0.227  1.00 41.43           C 
ATOM     73 1HM  MLE A   5      -3.037   4.845   1.095  1.00 71.11           H 
ATOM     74 2HM  MLE A   5      -2.269   6.040   0.022  1.00 62.54           H 
ATOM     75 3HM  MLE A   5      -2.843   4.488  -0.638  1.00  3.43           H 
ATOM     76  N   LEU A   6      -2.297   2.271   1.720  1.00 44.45           N 
ATOM     77  CA  LEU A   6      -3.308   1.295   2.109  1.00 22.11           C 
ATOM     78  C   LEU A   6      -2.816  -0.128   1.860  1.00 54.44           C 
ATOM     79  O   LEU A   6      -2.025  -0.371   0.947  1.00 74.31           O 
ATOM     80  CB  LEU A   6      -4.606   1.540   1.338  1.00 60.32           C 
ATOM     81  CG  LEU A   6      -5.518   2.637   1.890  1.00  2.14           C 
ATOM     82  CD1 LEU A   6      -6.561   3.035   0.857  1.00 21.41           C 
ATOM     83  CD2 LEU A   6      -6.187   2.177   3.177  1.00 63.31           C 
ATOM     84  H   LEU A   6      -1.808   2.142   0.880  1.00  5.45           H 
ATOM     85  HA  LEU A   6      -3.497   1.417   3.165  1.00 70.21           H 
ATOM     86 2HB  LEU A   6      -4.345   1.807   0.326  1.00 24.12           H 
ATOM     87 3HB  LEU A   6      -5.166   0.615   1.332  1.00 51.40           H 
ATOM     88  HG  LEU A   6      -4.922   3.511   2.116  1.00  0.13           H 
ATOM     89 1HD1 LEU A   6      -6.675   4.108   0.856  1.00 12.13           H 
ATOM     90 2HD1 LEU A   6      -6.242   2.705  -0.120  1.00 75.23           H 
ATOM     91 3HD1 LEU A   6      -7.506   2.572   1.104  1.00 45.42           H 
ATOM     92 1HD2 LEU A   6      -7.090   2.747   3.337  1.00 41.11           H 
ATOM     93 2HD2 LEU A   6      -6.433   1.128   3.100  1.00 72.52           H 
ATOM     94 3HD2 LEU A   6      -5.513   2.328   4.007  1.00  2.15           H 
ATOM     95  N   LEU A   7      -3.291  -1.064   2.674  1.00  4.21           N 
ATOM     96  CA  LEU A   7      -2.901  -2.463   2.540  1.00 24.14           C 
ATOM     97  C   LEU A   7      -2.976  -2.912   1.085  1.00 71.35           C 
ATOM     98  O   LEU A   7      -3.622  -2.283   0.247  1.00 14.20           O 
ATOM     99  CB  LEU A   7      -3.800  -3.348   3.406  1.00  3.41           C 
ATOM    100  CG  LEU A   7      -3.262  -3.694   4.795  1.00 62.20           C 
ATOM    101  CD1 LEU A   7      -3.390  -2.502   5.730  1.00  5.14           C 
ATOM    102  CD2 LEU A   7      -3.993  -4.902   5.364  1.00 40.14           C 
ATOM    103  H   LEU A   7      -3.917  -0.809   3.381  1.00 34.34           H 
ATOM    104  HA  LEU A   7      -1.881  -2.557   2.881  1.00  4.31           H 
ATOM    105 2HB  LEU A   7      -4.741  -2.837   3.534  1.00 12.01           H 
ATOM    106 3HB  LEU A   7      -3.963  -4.274   2.872  1.00 12.04           H 
ATOM    107  HG  LEU A   7      -2.213  -3.945   4.716  1.00  5.51           H 
ATOM    108 1HD1 LEU A   7      -3.863  -2.815   6.649  1.00 55.23           H 
ATOM    109 2HD1 LEU A   7      -2.408  -2.108   5.947  1.00  1.33           H 
ATOM    110 3HD1 LEU A   7      -3.989  -1.738   5.258  1.00 43.13           H 
ATOM    111 1HD2 LEU A   7      -4.978  -4.966   4.925  1.00 15.43           H 
ATOM    112 2HD2 LEU A   7      -3.439  -5.800   5.134  1.00 62.21           H 
ATOM    113 3HD2 LEU A   7      -4.082  -4.797   6.435  1.00 45.22           H 
ATOM    114  N   PRO A   8      -2.302  -4.030   0.774  1.00 34.54           N 
ATOM    115  CA  PRO A   8      -1.529  -4.788   1.762  1.00 12.13           C 
ATOM    116  C   PRO A   8      -0.278  -4.043   2.217  1.00 73.20           C 
ATOM    117  O   PRO A   8       0.380  -4.443   3.176  1.00 55.30           O 
ATOM    118  CB  PRO A   8      -1.147  -6.065   1.010  1.00 61.11           C 
ATOM    119  CG  PRO A   8      -1.162  -5.676  -0.428  1.00 54.03           C 
ATOM    120  CD  PRO A   8      -2.242  -4.639  -0.565  1.00 12.25           C 
ATOM    121  HA  PRO A   8      -2.129  -5.042   2.625  1.00  4.22           H 
ATOM    122 2HB  PRO A   8      -0.164  -6.390   1.322  1.00 11.34           H 
ATOM    123 3HB  PRO A   8      -1.870  -6.840   1.217  1.00 71.12           H 
ATOM    124 2HG  PRO A   8      -0.205  -5.261  -0.706  1.00 72.10           H 
ATOM    125 3HG  PRO A   8      -1.390  -6.538  -1.038  1.00 51.05           H 
ATOM    126 2HD  PRO A   8      -1.969  -3.906  -1.310  1.00 11.14           H 
ATOM    127 3HD  PRO A   8      -3.183  -5.106  -0.818  1.00 42.50           H 
ATOM    128  N   DLE A   9       0.042  -2.958   1.521  1.00 41.50           N 
ATOM    129  CA  DLE A   9       1.223  -2.150   1.856  1.00 12.24           C 
ATOM    130  C   DLE A   9       1.952  -1.780   0.591  1.00  1.20           C 
ATOM    131  O   DLE A   9       1.357  -1.254  -0.348  1.00 44.41           O 
ATOM    132  CB  DLE A   9       0.782  -0.879   2.582  1.00 62.31           C 
ATOM    133  CG  DLE A   9       0.883  -1.092   4.093  1.00 33.14           C 
ATOM    134  CD1 DLE A   9       2.348  -1.004   4.524  1.00  2.04           C 
ATOM    135  CD2 DLE A   9       0.073  -0.016   4.816  1.00 22.24           C 
ATOM    136  H   DLE A   9      -0.522  -2.688   0.766  1.00 32.30           H 
ATOM    137  HA  DLE A   9       1.885  -2.726   2.502  1.00 74.12           H 
ATOM    138 2HB  DLE A   9      -0.249  -0.647   2.315  1.00 60.31           H 
ATOM    139 3HB  DLE A   9       1.427  -0.051   2.289  1.00 70.02           H 
ATOM    140  HG  DLE A   9       0.489  -2.076   4.348  1.00 55.05           H 
ATOM    141 1HD1 DLE A   9       2.400  -0.774   5.588  1.00 63.44           H 
ATOM    142 2HD1 DLE A   9       2.841  -1.957   4.333  1.00 61.11           H 
ATOM    143 3HD1 DLE A   9       2.845  -0.217   3.957  1.00 64.23           H 
ATOM    144 1HD2 DLE A   9      -0.733   0.328   4.169  1.00 53.42           H 
ATOM    145 2HD2 DLE A   9      -0.350  -0.433   5.731  1.00 14.01           H 
ATOM    146 3HD2 DLE A   9       0.722   0.822   5.067  1.00 41.14           H 
TER     147      DLE A   9
ENDMDL
MODEL       10
REMARK MDL/CONF    10  E:      0.000 Erst:   0.000 Ehb:   0.000
ATOM      1  N   DPR A   1       3.210  -2.046   0.551  1.00 53.22           N 
ATOM      2  CA  DPR A   1       3.918  -2.106  -0.740  1.00 64.15           C 
ATOM      3  C   DPR A   1       3.999  -0.728  -1.346  1.00 24.33           C 
ATOM      4  O   DPR A   1       4.176   0.262  -0.637  1.00 73.52           O 
ATOM      5  CB  DPR A   1       5.293  -2.744  -0.415  1.00  1.12           C 
ATOM      6  CG  DPR A   1       5.579  -2.024   0.930  1.00 51.03           C 
ATOM      7  CD  DPR A   1       4.207  -2.132   1.639  1.00 13.41           C 
ATOM      8  HA  DPR A   1       3.396  -2.782  -1.419  1.00  4.12           H 
ATOM      9 2HB  DPR A   1       5.231  -3.822  -0.269  1.00 71.24           H 
ATOM     10 3HB  DPR A   1       6.056  -2.497  -1.154  1.00 14.14           H 
ATOM     11 2HG  DPR A   1       6.354  -2.544   1.495  1.00 74.12           H 
ATOM     12 3HG  DPR A   1       5.852  -0.982   0.763  1.00 10.04           H 
ATOM     13 2HD  DPR A   1       4.076  -1.307   2.340  1.00 11.20           H 
ATOM     14 3HD  DPR A   1       4.122  -3.087   2.157  1.00 35.13           H 
ATOM     15  N   MAA A   2       3.869  -0.659  -2.667  1.00 12.33           N 
ATOM     16  CA  MAA A   2       3.928   0.623  -3.379  1.00 43.32           C 
ATOM     17  C   MAA A   2       2.587   0.920  -3.995  1.00  5.34           C 
ATOM     18  O   MAA A   2       2.501   1.320  -5.155  1.00 74.33           O 
ATOM     19  CB  MAA A   2       4.989   0.548  -4.480  1.00 13.22           C 
ATOM     20  HA  MAA A   2       4.190   1.417  -2.678  1.00 42.22           H 
ATOM     21 1HB  MAA A   2       4.543   0.139  -5.385  1.00 53.03           H 
ATOM     22 2HB  MAA A   2       5.375   1.546  -4.683  1.00 30.34           H 
ATOM     23 3HB  MAA A   2       5.805  -0.096  -4.154  1.00 33.44           H 
ATOM     24  CM  MAA A   2       3.655  -1.697  -3.683  1.00 62.42           C 
ATOM     25 1HM  MAA A   2       4.612  -2.148  -3.948  1.00 52.00           H 
ATOM     26 2HM  MAA A   2       2.992  -2.463  -3.286  1.00 22.35           H 
ATOM     27 3HM  MAA A   2       3.206  -1.251  -4.570  1.00 42.11           H 
ATOM     28  N   ALA A   3       1.528   0.725  -3.217  1.00 10.22           N 
ATOM     29  CA  ALA A   3       0.173   0.976  -3.692  1.00  1.44           C 
ATOM     30  C   ALA A   3      -0.495   2.085  -2.885  1.00 61.41           C 
ATOM     31  O   ALA A   3      -1.700   2.045  -2.640  1.00  3.52           O 
ATOM     32  CB  ALA A   3      -0.654  -0.299  -3.628  1.00 52.25           C 
ATOM     33  H   ALA A   3       1.661   0.404  -2.300  1.00 42.41           H 
ATOM     34  HA  ALA A   3       0.234   1.285  -4.726  1.00  5.22           H 
ATOM     35 1HB  ALA A   3      -0.313  -0.987  -4.386  1.00 74.33           H 
ATOM     36 2HB  ALA A   3      -0.543  -0.752  -2.655  1.00  1.34           H 
ATOM     37 3HB  ALA A   3      -1.694  -0.062  -3.798  1.00 63.35           H 
ATOM     38  N   DVA A   4       0.296   3.071  -2.474  1.00 73.34           N 
ATOM     39  CA  DVA A   4      -0.224   4.196  -1.688  1.00 12.13           C 
ATOM     40  C   DVA A   4      -0.033   3.915  -0.221  1.00 32.23           C 
ATOM     41  O   DVA A   4       0.972   3.333   0.183  1.00 31.53           O 
ATOM     42  CB  DVA A   4       0.530   5.472  -2.066  1.00  4.32           C 
ATOM     43  CG1 DVA A   4       0.486   5.664  -3.582  1.00 14.13           C 
ATOM     44  CG2 DVA A   4      -0.126   6.673  -1.381  1.00 43.34           C 
ATOM     45  H   DVA A   4       1.248   3.045  -2.701  1.00 22.21           H 
ATOM     46  HA  DVA A   4      -1.285   4.327  -1.898  1.00 41.12           H 
ATOM     47  HB  DVA A   4       1.566   5.391  -1.739  1.00 62.01           H 
ATOM     48 1HG1 DVA A   4      -0.551   5.740  -3.909  1.00 62.32           H 
ATOM     49 2HG1 DVA A   4       1.018   6.577  -3.847  1.00  2.31           H 
ATOM     50 3HG1 DVA A   4       0.960   4.814  -4.070  1.00 22.52           H 
ATOM     51 1HG2 DVA A   4       0.394   7.585  -1.672  1.00 34.00           H 
ATOM     52 2HG2 DVA A   4      -1.171   6.739  -1.684  1.00 14.31           H 
ATOM     53 3HG2 DVA A   4      -0.068   6.551  -0.299  1.00 44.43           H 
ATOM     54  N   MLE A   5      -1.003   4.330   0.588  1.00 71.25           N 
ATOM     55  CA  MLE A   5      -0.939   4.117   2.039  1.00 12.30           C 
ATOM     56  C   MLE A   5      -2.051   3.193   2.460  1.00 43.00           C 
ATOM     57  O   MLE A   5      -2.634   3.354   3.532  1.00 13.32           O 
ATOM     58  CB  MLE A   5      -1.091   5.458   2.758  1.00 72.03           C 
ATOM     59  CG  MLE A   5      -0.217   5.466   4.013  1.00  1.40           C 
ATOM     60  CD1 MLE A   5       0.401   6.854   4.195  1.00 21.04           C 
ATOM     61  CD2 MLE A   5      -1.073   5.126   5.233  1.00 51.31           C 
ATOM     62  HA  MLE A   5       0.022   3.673   2.299  1.00 34.14           H 
ATOM     63 2HB  MLE A   5      -0.779   6.263   2.092  1.00 53.10           H 
ATOM     64 3HB  MLE A   5      -2.133   5.604   3.039  1.00 54.04           H 
ATOM     65  HG  MLE A   5       0.576   4.727   3.908  1.00 42.24           H 
ATOM     66 1HD1 MLE A   5       1.062   7.070   3.358  1.00 45.32           H 
ATOM     67 2HD1 MLE A   5      -0.392   7.603   4.236  1.00 21.31           H 
ATOM     68 3HD1 MLE A   5       0.970   6.878   5.124  1.00  3.13           H 
ATOM     69 1HD2 MLE A   5      -0.659   5.611   6.115  1.00 43.20           H 
ATOM     70 2HD2 MLE A   5      -2.092   5.477   5.071  1.00 52.54           H 
ATOM     71 3HD2 MLE A   5      -1.081   4.047   5.382  1.00 61.40           H 
ATOM     72  CM  MLE A   5      -2.265   5.032   0.318  1.00 55.21           C 
ATOM     73 1HM  MLE A   5      -2.074   6.101   0.219  1.00 24.32           H 
ATOM     74 2HM  MLE A   5      -2.700   4.654  -0.607  1.00 54.30           H 
ATOM     75 3HM  MLE A   5      -2.958   4.862   1.141  1.00  4.34           H 
ATOM     76  N   LEU A   6      -2.351   2.212   1.614  1.00  1.42           N 
ATOM     77  CA  LEU A   6      -3.407   1.249   1.904  1.00 14.21           C 
ATOM     78  C   LEU A   6      -2.899  -0.180   1.740  1.00 13.43           C 
ATOM     79  O   LEU A   6      -2.119  -0.474   0.835  1.00 51.13           O 
ATOM     80  CB  LEU A   6      -4.606   1.485   0.983  1.00 20.14           C 
ATOM     81  CG  LEU A   6      -5.777   2.257   1.591  1.00 43.34           C 
ATOM     82  CD1 LEU A   6      -6.278   1.565   2.849  1.00 70.10           C 
ATOM     83  CD2 LEU A   6      -5.369   3.692   1.895  1.00 34.04           C 
ATOM     84  H   LEU A   6      -1.850   2.134   0.775  1.00 14.44           H 
ATOM     85  HA  LEU A   6      -3.716   1.394   2.929  1.00 71.34           H 
ATOM     86 2HB  LEU A   6      -4.258   2.035   0.122  1.00 13.14           H 
ATOM     87 3HB  LEU A   6      -4.974   0.519   0.666  1.00  1.21           H 
ATOM     88  HG  LEU A   6      -6.590   2.284   0.879  1.00 15.54           H 
ATOM     89 1HD1 LEU A   6      -5.776   1.979   3.711  1.00 33.11           H 
ATOM     90 2HD1 LEU A   6      -7.342   1.718   2.945  1.00 71.33           H 
ATOM     91 3HD1 LEU A   6      -6.070   0.507   2.785  1.00 31.20           H 
ATOM     92 1HD2 LEU A   6      -4.775   3.713   2.797  1.00 71.03           H 
ATOM     93 2HD2 LEU A   6      -4.790   4.084   1.073  1.00 30.32           H 
ATOM     94 3HD2 LEU A   6      -6.254   4.296   2.033  1.00  2.43           H 
ATOM     95  N   LEU A   7      -3.350  -1.066   2.622  1.00 54.44           N 
ATOM     96  CA  LEU A   7      -2.944  -2.466   2.575  1.00 65.41           C 
ATOM     97  C   LEU A   7      -2.992  -2.999   1.147  1.00 72.40           C 
ATOM     98  O   LEU A   7      -3.670  -2.453   0.277  1.00 61.44           O 
ATOM     99  CB  LEU A   7      -3.846  -3.311   3.477  1.00 54.53           C 
ATOM    100  CG  LEU A   7      -3.484  -3.326   4.963  1.00 62.34           C 
ATOM    101  CD1 LEU A   7      -4.568  -4.025   5.769  1.00  0.42           C 
ATOM    102  CD2 LEU A   7      -2.138  -4.004   5.176  1.00 21.23           C 
ATOM    103  H   LEU A   7      -3.970  -0.773   3.321  1.00 71.42           H 
ATOM    104  HA  LEU A   7      -1.929  -2.529   2.936  1.00 25.13           H 
ATOM    105 2HB  LEU A   7      -4.852  -2.930   3.387  1.00 73.53           H 
ATOM    106 3HB  LEU A   7      -3.813  -4.328   3.116  1.00 32.34           H 
ATOM    107  HG  LEU A   7      -3.408  -2.309   5.319  1.00 43.40           H 
ATOM    108 1HD1 LEU A   7      -4.800  -4.975   5.312  1.00 34.24           H 
ATOM    109 2HD1 LEU A   7      -4.219  -4.185   6.778  1.00 42.33           H 
ATOM    110 3HD1 LEU A   7      -5.455  -3.409   5.788  1.00 34.10           H 
ATOM    111 1HD2 LEU A   7      -2.200  -5.034   4.859  1.00  3.11           H 
ATOM    112 2HD2 LEU A   7      -1.382  -3.493   4.598  1.00 72.45           H 
ATOM    113 3HD2 LEU A   7      -1.878  -3.964   6.223  1.00 63.10           H 
ATOM    114  N   PRO A   8      -2.257  -4.094   0.899  1.00 61.24           N 
ATOM    115  CA  PRO A   8      -1.446  -4.753   1.926  1.00 13.44           C 
ATOM    116  C   PRO A   8      -0.239  -3.916   2.337  1.00  4.01           C 
ATOM    117  O   PRO A   8       0.424  -4.212   3.330  1.00  1.53           O 
ATOM    118  CB  PRO A   8      -0.993  -6.047   1.246  1.00 43.02           C 
ATOM    119  CG  PRO A   8      -1.027  -5.739  -0.212  1.00 61.43           C 
ATOM    120  CD  PRO A   8      -2.162  -4.772  -0.405  1.00 43.23           C 
ATOM    121  HA  PRO A   8      -2.032  -4.991   2.802  1.00 53.33           H 
ATOM    122 2HB  PRO A   8       0.006  -6.299   1.574  1.00 12.50           H 
ATOM    123 3HB  PRO A   8      -1.673  -6.847   1.495  1.00  3.15           H 
ATOM    124 2HG  PRO A   8      -0.094  -5.289  -0.514  1.00 64.13           H 
ATOM    125 3HG  PRO A   8      -1.207  -6.645  -0.773  1.00 43.32           H 
ATOM    126 2HD  PRO A   8      -1.928  -4.068  -1.190  1.00 22.13           H 
ATOM    127 3HD  PRO A   8      -3.075  -5.303  -0.631  1.00 53.22           H 
ATOM    128  N   DLE A   9       0.040  -2.871   1.565  1.00  1.23           N 
ATOM    129  CA  DLE A   9       1.177  -1.985   1.852  1.00 12.53           C 
ATOM    130  C   DLE A   9       1.908  -1.677   0.571  1.00 73.53           C 
ATOM    131  O   DLE A   9       1.326  -1.147  -0.374  1.00 11.00           O 
ATOM    132  CB  DLE A   9       0.664  -0.685   2.473  1.00 64.31           C 
ATOM    133  CG  DLE A   9       0.127  -0.967   3.877  1.00  3.43           C 
ATOM    134  CD1 DLE A   9       1.263  -0.838   4.893  1.00 41.31           C 
ATOM    135  CD2 DLE A   9      -0.974   0.038   4.213  1.00 15.34           C 
ATOM    136  H   DLE A   9      -0.525  -2.686   0.786  1.00 14.23           H 
ATOM    137  HA  DLE A   9       1.854  -2.478   2.548  1.00 50.22           H 
ATOM    138 2HB  DLE A   9      -0.133  -0.275   1.853  1.00 24.10           H 
ATOM    139 3HB  DLE A   9       1.481   0.034   2.535  1.00 42.34           H 
ATOM    140  HG  DLE A   9      -0.279  -1.977   3.913  1.00 15.51           H 
ATOM    141 1HD1 DLE A   9       0.876  -0.414   5.819  1.00 14.42           H 
ATOM    142 2HD1 DLE A   9       1.685  -1.822   5.094  1.00 71.42           H 
ATOM    143 3HD1 DLE A   9       2.039  -0.185   4.490  1.00 73.25           H 
ATOM    144 1HD2 DLE A   9      -1.880  -0.497   4.496  1.00 14.31           H 
ATOM    145 2HD2 DLE A   9      -0.653   0.668   5.044  1.00 43.53           H 
ATOM    146 3HD2 DLE A   9      -1.177   0.661   3.343  1.00 54.13           H 
TER     147      DLE A   9
ENDMDL
MODEL        9
REMARK MDL/CONF     9  E:      0.000 Erst:   0.000 Ehb:   0.000
ATOM      1  N   DPR A   1       3.209  -2.046   0.550  1.00 42.11           N 
ATOM      2  CA  DPR A   1       3.917  -2.106  -0.742  1.00 74.11           C 
ATOM      3  C   DPR A   1       3.999  -0.728  -1.346  1.00 23.30           C 
ATOM      4  O   DPR A   1       4.179   0.260  -0.637  1.00 60.10           O 
ATOM      5  CB  DPR A   1       5.291  -2.746  -0.418  1.00 31.12           C 
ATOM      6  CG  DPR A   1       5.578  -2.028   0.927  1.00 73.30           C 
ATOM      7  CD  DPR A   1       4.206  -2.136   1.638  1.00 11.42           C 
ATOM      8  HA  DPR A   1       3.393  -2.781  -1.420  1.00 41.23           H 
ATOM      9 2HB  DPR A   1       5.227  -3.825  -0.274  1.00 14.33           H 
ATOM     10 3HB  DPR A   1       6.053  -2.499  -1.157  1.00 21.52           H 
ATOM     11 2HG  DPR A   1       6.352  -2.550   1.491  1.00  1.44           H 
ATOM     12 3HG  DPR A   1       5.853  -0.986   0.763  1.00 71.34           H 
ATOM     13 2HD  DPR A   1       4.077  -1.310   2.339  1.00 33.21           H 
ATOM     14 3HD  DPR A   1       4.120  -3.091   2.154  1.00 32.23           H 
ATOM     15  N   MAA A   2       3.867  -0.657  -2.667  1.00  1.03           N 
ATOM     16  CA  MAA A   2       3.928   0.625  -3.378  1.00 12.21           C 
ATOM     17  C   MAA A   2       2.586   0.924  -3.993  1.00 11.22           C 
ATOM     18  O   MAA A   2       2.500   1.331  -5.151  1.00 22.22           O 
ATOM     19  CB  MAA A   2       4.987   0.549  -4.479  1.00 63.34           C 
ATOM     20  HA  MAA A   2       4.190   1.418  -2.677  1.00 22.44           H 
ATOM     21 1HB  MAA A   2       5.821  -0.062  -4.137  1.00 70.14           H 
ATOM     22 2HB  MAA A   2       4.552   0.104  -5.373  1.00 31.13           H 
ATOM     23 3HB  MAA A   2       5.343   1.553  -4.711  1.00 75.22           H 
ATOM     24  CM  MAA A   2       3.649  -1.695  -3.684  1.00 23.34           C 
ATOM     25 1HM  MAA A   2       2.980  -2.457  -3.286  1.00 62.42           H 
ATOM     26 2HM  MAA A   2       3.204  -1.248  -4.569  1.00 51.54           H 
ATOM     27 3HM  MAA A   2       4.605  -2.151  -3.947  1.00 14.23           H 
ATOM     28  N   ALA A   3       1.527   0.723  -3.217  1.00  2.00           N 
ATOM     29  CA  ALA A   3       0.172   0.976  -3.692  1.00  3.13           C 
ATOM     30  C   ALA A   3      -0.495   2.084  -2.883  1.00 72.05           C 
ATOM     31  O   ALA A   3      -1.700   2.046  -2.638  1.00 62.51           O 
ATOM     32  CB  ALA A   3      -0.656  -0.298  -3.627  1.00 71.45           C 
ATOM     33  H   ALA A   3       1.659   0.397  -2.302  1.00 63.24           H 
ATOM     34  HA  ALA A   3       0.233   1.285  -4.726  1.00 23.05           H 
ATOM     35 1HB  ALA A   3      -0.370  -0.955  -4.437  1.00 11.14           H 
ATOM     36 2HB  ALA A   3      -0.483  -0.793  -2.683  1.00 61.13           H 
ATOM     37 3HB  ALA A   3      -1.704  -0.052  -3.718  1.00 55.21           H 
ATOM     38  N   DVA A   4       0.297   3.069  -2.473  1.00 55.14           N 
ATOM     39  CA  DVA A   4      -0.221   4.196  -1.687  1.00 41.12           C 
ATOM     40  C   DVA A   4      -0.031   3.913  -0.221  1.00 15.45           C 
ATOM     41  O   DVA A   4       0.973   3.329   0.184  1.00 52.42           O 
ATOM     42  CB  DVA A   4       0.535   5.471  -2.063  1.00 74.33           C 
ATOM     43  CG1 DVA A   4       0.486   5.666  -3.579  1.00 71.35           C 
ATOM     44  CG2 DVA A   4      -0.117   6.671  -1.375  1.00  3.10           C 
ATOM     45  H   DVA A   4       1.250   3.044  -2.702  1.00 33.32           H 
ATOM     46  HA  DVA A   4      -1.282   4.328  -1.898  1.00 34.14           H 
ATOM     47  HB  DVA A   4       1.572   5.387  -1.741  1.00 21.12           H 
ATOM     48 1HG1 DVA A   4       1.022   6.576  -3.847  1.00 63.24           H 
ATOM     49 2HG1 DVA A   4       0.953   4.812  -4.070  1.00 25.44           H 
ATOM     50 3HG1 DVA A   4      -0.551   5.745  -3.903  1.00 43.24           H 
ATOM     51 1HG2 DVA A   4      -1.172   6.714  -1.639  1.00 12.20           H 
ATOM     52 2HG2 DVA A   4      -0.016   6.569  -0.294  1.00 13.44           H 
ATOM     53 3HG2 DVA A   4       0.375   7.588  -1.700  1.00  3.12           H 
ATOM     54  N   MLE A   5      -1.002   4.329   0.587  1.00 11.31           N 
ATOM     55  CA  MLE A   5      -0.939   4.116   2.039  1.00 23.53           C 
ATOM     56  C   MLE A   5      -2.051   3.191   2.460  1.00 63.04           C 
ATOM     57  O   MLE A   5      -2.635   3.353   3.531  1.00 65.31           O 
ATOM     58  CB  MLE A   5      -1.090   5.456   2.758  1.00 15.20           C 
ATOM     59  CG  MLE A   5      -0.212   5.466   4.011  1.00 41.03           C 
ATOM     60  CD1 MLE A   5       0.399   6.857   4.195  1.00 61.10           C 
ATOM     61  CD2 MLE A   5      -1.061   5.117   5.233  1.00 21.30           C 
ATOM     62  HA  MLE A   5       0.022   3.670   2.300  1.00 11.43           H 
ATOM     63 2HB  MLE A   5      -0.783   6.262   2.092  1.00 71.42           H 
ATOM     64 3HB  MLE A   5      -2.132   5.600   3.045  1.00 61.24           H 
ATOM     65  HG  MLE A   5       0.586   4.732   3.900  1.00 44.20           H 
ATOM     66 1HD1 MLE A   5       1.071   7.073   3.366  1.00 73.25           H 
ATOM     67 2HD1 MLE A   5      -0.397   7.602   4.221  1.00 13.42           H 
ATOM     68 3HD1 MLE A   5       0.956   6.888   5.131  1.00 13.02           H 
ATOM     69 1HD2 MLE A   5      -0.987   4.048   5.434  1.00 53.34           H 
ATOM     70 2HD2 MLE A   5      -0.699   5.673   6.097  1.00 51.53           H 
ATOM     71 3HD2 MLE A   5      -2.100   5.379   5.039  1.00 13.04           H 
ATOM     72  CM  MLE A   5      -2.263   5.034   0.318  1.00 24.53           C 
ATOM     73 1HM  MLE A   5      -2.698   4.659  -0.608  1.00 44.12           H 
ATOM     74 2HM  MLE A   5      -2.957   4.862   1.141  1.00 43.54           H 
ATOM     75 3HM  MLE A   5      -2.068   6.101   0.222  1.00 43.21           H 
ATOM     76  N   LEU A   6      -2.350   2.212   1.613  1.00 30.11           N 
ATOM     77  CA  LEU A   6      -3.407   1.249   1.901  1.00 20.52           C 
ATOM     78  C   LEU A   6      -2.900  -0.180   1.739  1.00 62.31           C 
ATOM     79  O   LEU A   6      -2.119  -0.475   0.833  1.00 70.30           O 
ATOM     80  CB  LEU A   6      -4.604   1.485   0.978  1.00 35.03           C 
ATOM     81  CG  LEU A   6      -5.776   2.259   1.584  1.00 20.31           C 
ATOM     82  CD1 LEU A   6      -6.279   1.568   2.842  1.00 12.12           C 
ATOM     83  CD2 LEU A   6      -5.368   3.693   1.888  1.00 64.00           C 
ATOM     84  H   LEU A   6      -1.850   2.134   0.774  1.00 14.02           H 
ATOM     85  HA  LEU A   6      -3.718   1.393   2.924  1.00  2.44           H 
ATOM     86 2HB  LEU A   6      -4.255   2.034   0.117  1.00 35.44           H 
ATOM     87 3HB  LEU A   6      -4.973   0.518   0.663  1.00 40.50           H 
ATOM     88  HG  LEU A   6      -6.589   2.285   0.871  1.00 10.42           H 
ATOM     89 1HD1 LEU A   6      -7.354   1.652   2.893  1.00 33.53           H 
ATOM     90 2HD1 LEU A   6      -5.999   0.526   2.818  1.00 61.05           H 
ATOM     91 3HD1 LEU A   6      -5.840   2.038   3.710  1.00 11.04           H 
ATOM     92 1HD2 LEU A   6      -4.788   4.084   1.064  1.00 22.43           H 
ATOM     93 2HD2 LEU A   6      -6.252   4.298   2.025  1.00 64.21           H 
ATOM     94 3HD2 LEU A   6      -4.773   3.714   2.789  1.00 45.42           H 
ATOM     95  N   LEU A   7      -3.351  -1.066   2.621  1.00 25.43           N 
ATOM     96  CA  LEU A   7      -2.944  -2.466   2.575  1.00 24.13           C 
ATOM     97  C   LEU A   7      -2.991  -3.001   1.147  1.00 13.22           C 
ATOM     98  O   LEU A   7      -3.669  -2.455   0.276  1.00 14.11           O 
ATOM     99  CB  LEU A   7      -3.846  -3.310   3.478  1.00 54.51           C 
ATOM    100  CG  LEU A   7      -3.485  -3.325   4.963  1.00 41.52           C 
ATOM    101  CD1 LEU A   7      -4.569  -4.022   5.769  1.00 31.12           C 
ATOM    102  CD2 LEU A   7      -2.139  -4.001   5.177  1.00 21.25           C 
ATOM    103  H   LEU A   7      -3.971  -0.772   3.320  1.00 61.31           H 
ATOM    104  HA  LEU A   7      -1.929  -2.529   2.937  1.00 44.14           H 
ATOM    105 2HB  LEU A   7      -4.852  -2.930   3.386  1.00 53.41           H 
ATOM    106 3HB  LEU A   7      -3.814  -4.328   3.117  1.00 20.35           H 
ATOM    107  HG  LEU A   7      -3.408  -2.306   5.318  1.00  1.13           H 
ATOM    108 1HD1 LEU A   7      -5.394  -3.343   5.929  1.00 45.53           H 
ATOM    109 2HD1 LEU A   7      -4.917  -4.890   5.229  1.00 30.33           H 
ATOM    110 3HD1 LEU A   7      -4.167  -4.330   6.724  1.00 53.32           H 
ATOM    111 1HD2 LEU A   7      -1.383  -3.491   4.600  1.00 51.34           H 
ATOM    112 2HD2 LEU A   7      -1.879  -3.962   6.225  1.00 33.24           H 
ATOM    113 3HD2 LEU A   7      -2.200  -5.032   4.860  1.00 14.34           H 
ATOM    114  N   PRO A   8      -2.256  -4.095   0.899  1.00 35.24           N 
ATOM    115  CA  PRO A   8      -1.444  -4.752   1.928  1.00 73.41           C 
ATOM    116  C   PRO A   8      -0.238  -3.915   2.338  1.00 60.34           C 
ATOM    117  O   PRO A   8       0.424  -4.210   3.332  1.00 41.24           O 
ATOM    118  CB  PRO A   8      -0.991  -6.046   1.248  1.00 71.41           C 
ATOM    119  CG  PRO A   8      -1.025  -5.740  -0.209  1.00 62.52           C 
ATOM    120  CD  PRO A   8      -2.160  -4.774  -0.404  1.00 31.43           C 
ATOM    121  HA  PRO A   8      -2.031  -4.990   2.804  1.00 20.02           H 
ATOM    122 2HB  PRO A   8       0.007  -6.299   1.577  1.00 45.42           H 
ATOM    123 3HB  PRO A   8      -1.671  -6.847   1.499  1.00  3.34           H 
ATOM    124 2HG  PRO A   8      -0.093  -5.290  -0.512  1.00 43.42           H 
ATOM    125 3HG  PRO A   8      -1.204  -6.647  -0.770  1.00 52.33           H 
ATOM    126 2HD  PRO A   8      -1.927  -4.070  -1.189  1.00 23.31           H 
ATOM    127 3HD  PRO A   8      -3.074  -5.305  -0.629  1.00  5.24           H 
ATOM    128  N   DLE A   9       0.040  -2.870   1.566  1.00  1.20           N 
ATOM    129  CA  DLE A   9       1.176  -1.983   1.852  1.00  4.00           C 
ATOM    130  C   DLE A   9       1.907  -1.676   0.571  1.00 13.03           C 
ATOM    131  O   DLE A   9       1.326  -1.142  -0.372  1.00 64.44           O 
ATOM    132  CB  DLE A   9       0.663  -0.683   2.472  1.00 24.34           C 
ATOM    133  CG  DLE A   9       0.127  -0.965   3.877  1.00 50.52           C 
ATOM    134  CD1 DLE A   9       1.262  -0.835   4.893  1.00 22.21           C 
ATOM    135  CD2 DLE A   9      -0.975   0.040   4.213  1.00 22.01           C 
ATOM    136  H   DLE A   9      -0.526  -2.686   0.787  1.00  3.11           H 
ATOM    137  HA  DLE A   9       1.854  -2.475   2.548  1.00 21.21           H 
ATOM    138 2HB  DLE A   9      -0.134  -0.274   1.852  1.00 70.20           H 
ATOM    139 3HB  DLE A   9       1.480   0.036   2.533  1.00 31.32           H 
ATOM    140  HG  DLE A   9      -0.280  -1.975   3.913  1.00  3.42           H 
ATOM    141 1HD1 DLE A   9       0.876  -1.016   5.895  1.00 13.12           H 
ATOM    142 2HD1 DLE A   9       2.038  -1.566   4.666  1.00 43.12           H 
ATOM    143 3HD1 DLE A   9       1.684   0.170   4.840  1.00 71.44           H 
ATOM    144 1HD2 DLE A   9      -1.179   0.662   3.342  1.00  2.22           H 
ATOM    145 2HD2 DLE A   9      -1.883  -0.495   4.495  1.00 25.45           H 
ATOM    146 3HD2 DLE A   9      -0.653   0.671   5.041  1.00 23.14           H 
TER     147      DLE A   9
ENDMDL
MODEL        4
REMARK MDL/CONF     4  E:      0.000 Erst:   0.000 Ehb:   0.000
ATOM      1  N   DPR A   1       3.408  -2.114   0.416  1.00 61.12           N 
ATOM      2  CA  DPR A   1       4.266  -2.013  -0.779  1.00 55.15           C 
ATOM      3  C   DPR A   1       4.226  -0.607  -1.321  1.00 23.05           C 
ATOM      4  O   DPR A   1       4.398   0.359  -0.579  1.00 24.54           O 
ATOM      5  CB  DPR A   1       5.682  -2.466  -0.267  1.00 40.54           C 
ATOM      6  CG  DPR A   1       5.559  -2.775   1.247  1.00  1.33           C 
ATOM      7  CD  DPR A   1       4.263  -2.013   1.618  1.00 74.01           C 
ATOM      8  HA  DPR A   1       3.925  -2.716  -1.541  1.00 12.13           H 
ATOM      9 2HB  DPR A   1       5.978  -3.357  -0.821  1.00 33.20           H 
ATOM     10 3HB  DPR A   1       6.388  -1.653  -0.440  1.00 20.44           H 
ATOM     11 2HG  DPR A   1       5.445  -3.846   1.419  1.00 51.11           H 
ATOM     12 3HG  DPR A   1       6.415  -2.382   1.796  1.00 35.14           H 
ATOM     13 2HD  DPR A   1       4.487  -0.969   1.837  1.00 12.52           H 
ATOM     14 3HD  DPR A   1       3.775  -2.485   2.471  1.00  5.13           H 
ATOM     15  N   MAA A   2       3.999  -0.487  -2.624  1.00 53.31           N 
ATOM     16  CA  MAA A   2       3.936   0.827  -3.276  1.00 13.54           C 
ATOM     17  C   MAA A   2       2.542   1.068  -3.793  1.00  2.14           C 
ATOM     18  O   MAA A   2       2.360   1.577  -4.898  1.00 12.05           O 
ATOM     19  CB  MAA A   2       4.925   0.867  -4.442  1.00 22.04           C 
ATOM     20  HA  MAA A   2       4.195   1.604  -2.555  1.00 11.21           H 
ATOM     21 1HB  MAA A   2       5.775   0.223  -4.219  1.00 73.35           H 
ATOM     22 2HB  MAA A   2       4.433   0.520  -5.350  1.00 20.25           H 
ATOM     23 3HB  MAA A   2       5.274   1.890  -4.588  1.00 62.22           H 
ATOM     24  CM  MAA A   2       3.770  -1.489  -3.673  1.00 45.14           C 
ATOM     25 1HM  MAA A   2       3.156  -2.297  -3.275  1.00 50.43           H 
ATOM     26 2HM  MAA A   2       3.259  -1.025  -4.515  1.00 62.23           H 
ATOM     27 3HM  MAA A   2       4.728  -1.891  -4.005  1.00 72.42           H 
ATOM     28  N   ALA A   3       1.548   0.701  -2.991  1.00 44.11           N 
ATOM     29  CA  ALA A   3       0.153   0.881  -3.372  1.00 52.54           C 
ATOM     30  C   ALA A   3      -0.481   2.038  -2.608  1.00  4.22           C 
ATOM     31  O   ALA A   3      -1.584   1.914  -2.077  1.00 24.00           O 
ATOM     32  CB  ALA A   3      -0.629  -0.402  -3.135  1.00 60.11           C 
ATOM     33  H   ALA A   3       1.758   0.301  -2.121  1.00 61.23           H 
ATOM     34  HA  ALA A   3       0.122   1.103  -4.430  1.00 24.30           H 
ATOM     35 1HB  ALA A   3      -1.686  -0.202  -3.230  1.00 13.33           H 
ATOM     36 2HB  ALA A   3      -0.336  -1.142  -3.865  1.00 31.41           H 
ATOM     37 3HB  ALA A   3      -0.421  -0.772  -2.142  1.00 43.04           H 
ATOM     38  N   DVA A   4       0.226   3.164  -2.555  1.00 74.03           N 
ATOM     39  CA  DVA A   4      -0.272   4.351  -1.849  1.00  3.21           C 
ATOM     40  C   DVA A   4      -0.063   4.179  -0.368  1.00 53.34           C 
ATOM     41  O   DVA A   4       1.037   3.861   0.080  1.00 34.11           O 
ATOM     42  CB  DVA A   4       0.489   5.586  -2.332  1.00 12.43           C 
ATOM     43  CG1 DVA A   4       0.306   5.744  -3.843  1.00 31.14           C 
ATOM     44  CG2 DVA A   4      -0.053   6.828  -1.622  1.00  0.42           C 
ATOM     45  H   DVA A   4       1.098   3.201  -2.998  1.00 40.42           H 
ATOM     46  HA  DVA A   4      -1.335   4.478  -2.055  1.00 31.25           H 
ATOM     47  HB  DVA A   4       1.548   5.473  -2.104  1.00 30.12           H 
ATOM     48 1HG1 DVA A   4      -0.744   5.924  -4.065  1.00 55.13           H 
ATOM     49 2HG1 DVA A   4       0.902   6.586  -4.193  1.00 41.31           H 
ATOM     50 3HG1 DVA A   4       0.634   4.834  -4.344  1.00 41.54           H 
ATOM     51 1HG2 DVA A   4       0.766   7.356  -1.136  1.00  1.20           H 
ATOM     52 2HG2 DVA A   4      -0.527   7.487  -2.351  1.00 50.22           H 
ATOM     53 3HG2 DVA A   4      -0.786   6.529  -0.873  1.00  0.32           H 
ATOM     54  N   MLE A   5      -1.126   4.390   0.402  1.00 21.34           N 
ATOM     55  CA  MLE A   5      -1.056   4.254   1.863  1.00 53.31           C 
ATOM     56  C   MLE A   5      -2.166   3.354   2.337  1.00 54.32           C 
ATOM     57  O   MLE A   5      -2.825   3.638   3.339  1.00 54.03           O 
ATOM     58  CB  MLE A   5      -1.204   5.632   2.510  1.00 24.22           C 
ATOM     59  CG  MLE A   5      -0.280   5.725   3.726  1.00 62.12           C 
ATOM     60  CD1 MLE A   5       0.122   7.185   3.950  1.00 41.35           C 
ATOM     61  CD2 MLE A   5      -1.011   5.203   4.963  1.00 71.22           C 
ATOM     62  HA  MLE A   5      -0.094   3.823   2.142  1.00 14.24           H 
ATOM     63 2HB  MLE A   5      -0.934   6.402   1.788  1.00 72.21           H 
ATOM     64 3HB  MLE A   5      -2.236   5.777   2.825  1.00 34.43           H 
ATOM     65  HG  MLE A   5       0.613   5.127   3.551  1.00 72.43           H 
ATOM     66 1HD1 MLE A   5      -0.461   7.600   4.771  1.00 13.31           H 
ATOM     67 2HD1 MLE A   5       1.183   7.236   4.195  1.00 42.30           H 
ATOM     68 3HD1 MLE A   5      -0.069   7.758   3.042  1.00 33.51           H 
ATOM     69 1HD2 MLE A   5      -2.075   5.424   4.878  1.00 43.22           H 
ATOM     70 2HD2 MLE A   5      -0.869   4.126   5.040  1.00 12.11           H 
ATOM     71 3HD2 MLE A   5      -0.609   5.688   5.853  1.00 34.14           H 
ATOM     72  CM  MLE A   5      -2.507   4.770   0.078  1.00 11.10           C 
ATOM     73 1HM  MLE A   5      -2.506   5.476  -0.752  1.00 25.32           H 
ATOM     74 2HM  MLE A   5      -3.073   3.881  -0.202  1.00  3.52           H 
ATOM     75 3HM  MLE A   5      -2.969   5.235   0.949  1.00 22.11           H 
ATOM     76  N   LEU A   6      -2.382   2.258   1.618  1.00  4.31           N 
ATOM     77  CA  LEU A   6      -3.427   1.304   1.971  1.00 41.54           C 
ATOM     78  C   LEU A   6      -2.933  -0.130   1.809  1.00 44.25           C 
ATOM     79  O   LEU A   6      -2.212  -0.446   0.861  1.00 21.54           O 
ATOM     80  CB  LEU A   6      -4.665   1.530   1.101  1.00 44.14           C 
ATOM     81  CG  LEU A   6      -5.824   2.275   1.764  1.00 11.42           C 
ATOM     82  CD1 LEU A   6      -6.270   1.553   3.026  1.00 43.40           C 
ATOM     83  CD2 LEU A   6      -5.425   3.710   2.080  1.00 30.43           C 
ATOM     84  H   LEU A   6      -1.824   2.086   0.830  1.00 31.12           H 
ATOM     85  HA  LEU A   6      -3.689   1.468   3.005  1.00 61.22           H 
ATOM     86 2HB  LEU A   6      -4.361   2.097   0.234  1.00 71.44           H 
ATOM     87 3HB  LEU A   6      -5.029   0.562   0.787  1.00 14.45           H 
ATOM     88  HG  LEU A   6      -6.663   2.303   1.082  1.00 22.20           H 
ATOM     89 1HD1 LEU A   6      -7.334   1.687   3.161  1.00 64.03           H 
ATOM     90 2HD1 LEU A   6      -6.048   0.500   2.937  1.00 41.54           H 
ATOM     91 3HD1 LEU A   6      -5.746   1.961   3.878  1.00  4.34           H 
ATOM     92 1HD2 LEU A   6      -5.314   3.825   3.148  1.00 12.11           H 
ATOM     93 2HD2 LEU A   6      -4.489   3.938   1.593  1.00  5.05           H 
ATOM     94 3HD2 LEU A   6      -6.190   4.383   1.723  1.00 52.15           H 
ATOM     95  N   LEU A   7      -3.326  -0.994   2.738  1.00 45.34           N 
ATOM     96  CA  LEU A   7      -2.925  -2.396   2.698  1.00 40.33           C 
ATOM     97  C   LEU A   7      -3.126  -2.980   1.303  1.00  0.12           C 
ATOM     98  O   LEU A   7      -3.844  -2.427   0.470  1.00 61.22           O 
ATOM     99  CB  LEU A   7      -3.723  -3.204   3.721  1.00 11.14           C 
ATOM    100  CG  LEU A   7      -3.001  -3.531   5.029  1.00 30.01           C 
ATOM    101  CD1 LEU A   7      -3.171  -2.398   6.030  1.00 43.43           C 
ATOM    102  CD2 LEU A   7      -3.515  -4.840   5.610  1.00 12.32           C 
ATOM    103  H   LEU A   7      -3.900  -0.683   3.468  1.00  3.33           H 
ATOM    104  HA  LEU A   7      -1.876  -2.448   2.948  1.00 14.31           H 
ATOM    105 2HB  LEU A   7      -4.612  -2.643   3.966  1.00  1.32           H 
ATOM    106 3HB  LEU A   7      -4.006  -4.138   3.257  1.00 21.11           H 
ATOM    107  HG  LEU A   7      -1.944  -3.643   4.832  1.00 73.45           H 
ATOM    108 1HD1 LEU A   7      -2.543  -1.567   5.743  1.00 34.12           H 
ATOM    109 2HD1 LEU A   7      -4.204  -2.082   6.044  1.00 71.10           H 
ATOM    110 3HD1 LEU A   7      -2.886  -2.741   7.014  1.00 35.41           H 
ATOM    111 1HD2 LEU A   7      -4.487  -4.680   6.053  1.00 12.01           H 
ATOM    112 2HD2 LEU A   7      -3.594  -5.576   4.825  1.00 73.03           H 
ATOM    113 3HD2 LEU A   7      -2.829  -5.192   6.367  1.00 44.23           H 
ATOM    114  N   PRO A   8      -2.479  -4.125   1.042  1.00 72.32           N 
ATOM    115  CA  PRO A   8      -1.621  -4.792   2.026  1.00 43.21           C 
ATOM    116  C   PRO A   8      -0.338  -4.015   2.297  1.00  3.23           C 
ATOM    117  O   PRO A   8       0.293  -4.184   3.339  1.00 41.12           O 
ATOM    118  CB  PRO A   8      -1.303  -6.136   1.367  1.00 70.21           C 
ATOM    119  CG  PRO A   8      -1.445  -5.884  -0.094  1.00 50.23           C 
ATOM    120  CD  PRO A   8      -2.536  -4.858  -0.234  1.00 24.34           C 
ATOM    121  HA  PRO A   8      -2.142  -4.960   2.958  1.00 44.02           H 
ATOM    122 2HB  PRO A   8      -0.296  -6.435   1.621  1.00 70.32           H 
ATOM    123 3HB  PRO A   8      -2.004  -6.883   1.708  1.00 25.33           H 
ATOM    124 2HG  PRO A   8      -0.517  -5.503  -0.493  1.00 13.22           H 
ATOM    125 3HG  PRO A   8      -1.724  -6.798  -0.598  1.00 41.03           H 
ATOM    126 2HD  PRO A   8      -2.330  -4.200  -1.066  1.00 32.25           H 
ATOM    127 3HD  PRO A   8      -3.494  -5.340  -0.359  1.00 61.23           H 
ATOM    128  N   DLE A   9       0.043  -3.161   1.352  1.00 74.44           N 
ATOM    129  CA  DLE A   9       1.260  -2.351   1.491  1.00 63.04           C 
ATOM    130  C   DLE A   9       2.130  -2.543   0.275  1.00 22.35           C 
ATOM    131  O   DLE A   9       1.674  -3.037  -0.755  1.00 13.23           O 
ATOM    132  CB  DLE A   9       0.879  -0.878   1.619  1.00 44.52           C 
ATOM    133  CG  DLE A   9       0.454  -0.582   3.058  1.00 51.13           C 
ATOM    134  CD1 DLE A   9       1.680  -0.629   3.972  1.00 35.11           C 
ATOM    135  CD2 DLE A   9      -0.182   0.805   3.129  1.00 51.33           C 
ATOM    136  H   DLE A   9      -0.502  -3.071   0.542  1.00 13.21           H 
ATOM    137  HA  DLE A   9       1.805  -2.665   2.381  1.00 72.11           H 
ATOM    138 2HB  DLE A   9       0.055  -0.655   0.942  1.00 53.34           H 
ATOM    139 3HB  DLE A   9       1.737  -0.257   1.360  1.00 31.13           H 
ATOM    140  HG  DLE A   9      -0.270  -1.330   3.382  1.00 65.22           H 
ATOM    141 1HD1 DLE A   9       1.526   0.037   4.820  1.00 10.31           H 
ATOM    142 2HD1 DLE A   9       1.825  -1.648   4.332  1.00 22.03           H 
ATOM    143 3HD1 DLE A   9       2.560  -0.312   3.413  1.00 25.34           H 
ATOM    144 1HD2 DLE A   9       0.360   1.419   3.848  1.00 25.32           H 
ATOM    145 2HD2 DLE A   9      -0.138   1.277   2.146  1.00 34.10           H 
ATOM    146 3HD2 DLE A   9      -1.222   0.714   3.441  1.00 74.55           H 
TER     147      DLE A   9
ENDMDL
MODEL       20
REMARK MDL/CONF    20  E:      0.000 Erst:   0.000 Ehb:   0.000
ATOM      1  N   DPR A   1       3.478  -1.611   0.473  1.00 11.45           N 
ATOM      2  CA  DPR A   1       4.416  -1.863  -0.635  1.00 63.33           C 
ATOM      3  C   DPR A   1       4.307  -0.763  -1.659  1.00 65.24           C 
ATOM      4  O   DPR A   1       4.732   0.366  -1.418  1.00 44.31           O 
ATOM      5  CB  DPR A   1       5.821  -1.951   0.067  1.00 51.31           C 
ATOM      6  CG  DPR A   1       5.601  -1.720   1.585  1.00 15.41           C 
ATOM      7  CD  DPR A   1       4.226  -1.006   1.596  1.00 31.23           C 
ATOM      8  HA  DPR A   1       4.195  -2.826  -1.097  1.00 32.54           H 
ATOM      9 2HB  DPR A   1       6.238  -2.941  -0.116  1.00 43.23           H 
ATOM     10 3HB  DPR A   1       6.465  -1.177  -0.351  1.00 42.54           H 
ATOM     11 2HG  DPR A   1       5.552  -2.668   2.122  1.00 60.44           H 
ATOM     12 3HG  DPR A   1       6.378  -1.078   1.999  1.00 44.10           H 
ATOM     13 2HD  DPR A   1       4.354   0.065   1.435  1.00 74.22           H 
ATOM     14 3HD  DPR A   1       3.711  -1.190   2.539  1.00 33.21           H 
ATOM     15  N   MAA A   2       3.735  -1.090  -2.814  1.00 25.43           N 
ATOM     16  CA  MAA A   2       3.569  -0.111  -3.894  1.00 42.32           C 
ATOM     17  C   MAA A   2       2.104   0.178  -4.091  1.00  2.52           C 
ATOM     18  O   MAA A   2       1.591   0.096  -5.205  1.00 14.20           O 
ATOM     19  CB  MAA A   2       4.155  -0.675  -5.190  1.00 62.10           C 
ATOM     20  HA  MAA A   2       4.090   0.811  -3.632  1.00 74.22           H 
ATOM     21 1HB  MAA A   2       4.444   0.146  -5.845  1.00 11.22           H 
ATOM     22 2HB  MAA A   2       5.029  -1.282  -4.960  1.00 22.44           H 
ATOM     23 3HB  MAA A   2       3.408  -1.291  -5.688  1.00 32.01           H 
ATOM     24  CM  MAA A   2       3.171  -2.356  -3.300  1.00 23.45           C 
ATOM     25 1HM  MAA A   2       3.953  -2.940  -3.785  1.00 53.40           H 
ATOM     26 2HM  MAA A   2       2.767  -2.919  -2.460  1.00 73.41           H 
ATOM     27 3HM  MAA A   2       2.375  -2.148  -4.015  1.00  4.34           H 
ATOM     28  N   ALA A   3       1.422   0.519  -3.002  1.00 43.34           N 
ATOM     29  CA  ALA A   3      -0.002   0.826  -3.058  1.00  4.04           C 
ATOM     30  C   ALA A   3      -0.273   2.256  -2.604  1.00 71.11           C 
ATOM     31  O   ALA A   3      -1.188   2.911  -3.101  1.00 62.04           O 
ATOM     32  CB  ALA A   3      -0.787  -0.159  -2.205  1.00  4.44           C 
ATOM     33  H   ALA A   3       1.888   0.567  -2.142  1.00 25.14           H 
ATOM     34  HA  ALA A   3      -0.327   0.716  -4.083  1.00  5.14           H 
ATOM     35 1HB  ALA A   3      -0.350  -1.143  -2.296  1.00 15.35           H 
ATOM     36 2HB  ALA A   3      -0.755   0.155  -1.172  1.00 10.14           H 
ATOM     37 3HB  ALA A   3      -1.812  -0.188  -2.541  1.00 34.12           H 
ATOM     38  N   DVA A   4       0.527   2.734  -1.657  1.00 65.11           N 
ATOM     39  CA  DVA A   4       0.372   4.096  -1.133  1.00 51.31           C 
ATOM     40  C   DVA A   4       0.081   4.036   0.344  1.00 20.20           C 
ATOM     41  O   DVA A   4       0.938   3.655   1.139  1.00 10.24           O 
ATOM     42  CB  DVA A   4       1.661   4.885  -1.368  1.00 33.43           C 
ATOM     43  CG1 DVA A   4       2.050   4.800  -2.845  1.00  3.21           C 
ATOM     44  CG2 DVA A   4       1.441   6.348  -0.982  1.00 40.14           C 
ATOM     45  H   DVA A   4       1.240   2.163  -1.301  1.00  2.43           H 
ATOM     46  HA  DVA A   4      -0.454   4.591  -1.645  1.00 65.20           H 
ATOM     47  HB  DVA A   4       2.459   4.465  -0.757  1.00 21.03           H 
ATOM     48 1HG1 DVA A   4       2.663   5.661  -3.110  1.00  1.20           H 
ATOM     49 2HG1 DVA A   4       2.616   3.884  -3.018  1.00 51.21           H 
ATOM     50 3HG1 DVA A   4       1.150   4.791  -3.458  1.00 60.31           H 
ATOM     51 1HG2 DVA A   4       0.462   6.459  -0.518  1.00  0.32           H 
ATOM     52 2HG2 DVA A   4       2.213   6.659  -0.278  1.00 64.31           H 
ATOM     53 3HG2 DVA A   4       1.492   6.971  -1.875  1.00 52.42           H 
ATOM     54  N   MLE A   5      -1.137   4.415   0.718  1.00 65.34           N 
ATOM     55  CA  MLE A   5      -1.546   4.402   2.129  1.00 74.14           C 
ATOM     56  C   MLE A   5      -2.660   3.407   2.319  1.00 53.25           C 
ATOM     57  O   MLE A   5      -3.539   3.596   3.161  1.00  1.31           O 
ATOM     58  CB  MLE A   5      -2.032   5.795   2.530  1.00 61.21           C 
ATOM     59  CG  MLE A   5      -0.998   6.838   2.102  1.00 53.25           C 
ATOM     60  CD1 MLE A   5      -1.508   8.237   2.457  1.00 24.25           C 
ATOM     61  CD2 MLE A   5       0.321   6.578   2.829  1.00 62.21           C 
ATOM     62  HA  MLE A   5      -0.697   4.120   2.752  1.00 53.33           H 
ATOM     63 2HB  MLE A   5      -2.982   6.002   2.041  1.00 14.40           H 
ATOM     64 3HB  MLE A   5      -2.164   5.837   3.611  1.00 61.33           H 
ATOM     65  HG  MLE A   5      -0.840   6.773   1.026  1.00 33.31           H 
ATOM     66 1HD1 MLE A   5      -1.060   8.969   1.787  1.00 71.24           H 
ATOM     67 2HD1 MLE A   5      -2.594   8.265   2.354  1.00  0.41           H 
ATOM     68 3HD1 MLE A   5      -1.236   8.472   3.486  1.00 70.23           H 
ATOM     69 1HD2 MLE A   5       0.700   7.513   3.239  1.00 25.22           H 
ATOM     70 2HD2 MLE A   5       0.156   5.867   3.637  1.00 34.24           H 
ATOM     71 3HD2 MLE A   5       1.047   6.168   2.127  1.00 61.14           H 
ATOM     72  CM  MLE A   5      -2.290   4.895  -0.053  1.00 60.24           C 
ATOM     73 1HM  MLE A   5      -2.334   4.370  -1.008  1.00 15.32           H 
ATOM     74 2HM  MLE A   5      -3.206   4.707   0.507  1.00 53.12           H 
ATOM     75 3HM  MLE A   5      -2.187   5.966  -0.232  1.00 61.24           H 
ATOM     76  N   LEU A   6      -2.632   2.336   1.533  1.00 40.31           N 
ATOM     77  CA  LEU A   6      -3.652   1.297   1.616  1.00  2.32           C 
ATOM     78  C   LEU A   6      -3.028  -0.089   1.508  1.00 30.22           C 
ATOM     79  O   LEU A   6      -2.225  -0.353   0.612  1.00 73.13           O 
ATOM     80  CB  LEU A   6      -4.694   1.488   0.512  1.00 42.22           C 
ATOM     81  CG  LEU A   6      -5.567   2.739   0.621  1.00 72.24           C 
ATOM     82  CD1 LEU A   6      -6.104   3.135  -0.746  1.00 22.03           C 
ATOM     83  CD2 LEU A   6      -6.710   2.507   1.598  1.00  2.25           C 
ATOM     84  H   LEU A   6      -1.907   2.242   0.880  1.00 31.54           H 
ATOM     85  HA  LEU A   6      -4.138   1.387   2.577  1.00 71.22           H 
ATOM     86 2HB  LEU A   6      -4.171   1.531  -0.431  1.00  0.51           H 
ATOM     87 3HB  LEU A   6      -5.345   0.626   0.521  1.00  2.52           H 
ATOM     88  HG  LEU A   6      -4.967   3.557   0.993  1.00  4.30           H 
ATOM     89 1HD1 LEU A   6      -5.288   3.192  -1.450  1.00 71.24           H 
ATOM     90 2HD1 LEU A   6      -6.818   2.396  -1.080  1.00  3.12           H 
ATOM     91 3HD1 LEU A   6      -6.589   4.098  -0.677  1.00  4.33           H 
ATOM     92 1HD2 LEU A   6      -7.652   2.606   1.081  1.00  2.43           H 
ATOM     93 2HD2 LEU A   6      -6.630   1.515   2.016  1.00 74.11           H 
ATOM     94 3HD2 LEU A   6      -6.657   3.237   2.393  1.00  3.04           H 
ATOM     95  N   LEU A   7      -3.402  -0.974   2.426  1.00 24.03           N 
ATOM     96  CA  LEU A   7      -2.880  -2.337   2.433  1.00 13.15           C 
ATOM     97  C   LEU A   7      -2.925  -2.945   1.035  1.00 15.32           C 
ATOM     98  O   LEU A   7      -3.639  -2.473   0.149  1.00 53.01           O 
ATOM     99  CB  LEU A   7      -3.681  -3.205   3.406  1.00 71.14           C 
ATOM    100  CG  LEU A   7      -3.108  -3.334   4.817  1.00 23.15           C 
ATOM    101  CD1 LEU A   7      -3.617  -2.211   5.706  1.00 54.54           C 
ATOM    102  CD2 LEU A   7      -3.460  -4.690   5.414  1.00 51.52           C 
ATOM    103  H   LEU A   7      -4.045  -0.706   3.115  1.00 23.12           H 
ATOM    104  HA  LEU A   7      -1.852  -2.296   2.762  1.00 70.21           H 
ATOM    105 2HB  LEU A   7      -4.671  -2.783   3.488  1.00  4.42           H 
ATOM    106 3HB  LEU A   7      -3.749  -4.197   2.982  1.00 43.10           H 
ATOM    107  HG  LEU A   7      -2.030  -3.259   4.770  1.00  0.34           H 
ATOM    108 1HD1 LEU A   7      -4.507  -1.782   5.268  1.00 10.33           H 
ATOM    109 2HD1 LEU A   7      -3.851  -2.602   6.685  1.00 74.02           H 
ATOM    110 3HD1 LEU A   7      -2.857  -1.448   5.794  1.00 21.33           H 
ATOM    111 1HD2 LEU A   7      -3.125  -4.729   6.440  1.00 53.03           H 
ATOM    112 2HD2 LEU A   7      -4.530  -4.831   5.378  1.00 21.45           H 
ATOM    113 3HD2 LEU A   7      -2.975  -5.469   4.846  1.00 63.51           H 
ATOM    114  N   PRO A   8      -2.149  -4.018   0.830  1.00 25.33           N 
ATOM    115  CA  PRO A   8      -1.295  -4.588   1.877  1.00 11.24           C 
ATOM    116  C   PRO A   8      -0.120  -3.681   2.225  1.00 64.44           C 
ATOM    117  O   PRO A   8       0.477  -3.804   3.294  1.00 14.53           O 
ATOM    118  CB  PRO A   8      -0.796  -5.895   1.256  1.00 12.04           C 
ATOM    119  CG  PRO A   8      -0.864  -5.666  -0.215  1.00 32.44           C 
ATOM    120  CD  PRO A   8      -2.043  -4.758  -0.438  1.00  2.11           C 
ATOM    121  HA  PRO A   8      -1.858  -4.805   2.774  1.00 42.04           H 
ATOM    122 2HB  PRO A   8       0.216  -6.088   1.580  1.00 24.11           H 
ATOM    123 3HB  PRO A   8      -1.438  -6.709   1.558  1.00 23.31           H 
ATOM    124 2HG  PRO A   8       0.044  -5.192  -0.554  1.00 74.20           H 
ATOM    125 3HG  PRO A   8      -1.014  -6.605  -0.726  1.00 24.11           H 
ATOM    126 2HD  PRO A   8      -1.851  -4.087  -1.261  1.00  1.30           H 
ATOM    127 3HD  PRO A   8      -2.935  -5.337  -0.621  1.00 73.51           H 
ATOM    128  N   DLE A   9       0.209  -2.771   1.314  1.00 44.32           N 
ATOM    129  CA  DLE A   9       1.322  -1.836   1.526  1.00 42.31           C 
ATOM    130  C   DLE A   9       2.150  -1.751   0.271  1.00 44.51           C 
ATOM    131  O   DLE A   9       1.620  -1.794  -0.838  1.00  3.50           O 
ATOM    132  CB  DLE A   9       0.768  -0.454   1.868  1.00  1.42           C 
ATOM    133  CG  DLE A   9       0.262  -0.448   3.312  1.00 21.20           C 
ATOM    134  CD1 DLE A   9       1.447  -0.294   4.267  1.00 41.11           C 
ATOM    135  CD2 DLE A   9      -0.708   0.716   3.510  1.00 43.02           C 
ATOM    136  H   DLE A   9      -0.304  -2.723   0.480  1.00 41.44           H 
ATOM    137  HA  DLE A   9       1.942  -2.193   2.347  1.00  2.44           H 
ATOM    138 2HB  DLE A   9      -0.055  -0.215   1.193  1.00  5.15           H 
ATOM    139 3HB  DLE A   9       1.555   0.291   1.758  1.00 41.21           H 
ATOM    140  HG  DLE A   9      -0.251  -1.388   3.519  1.00 12.41           H 
ATOM    141 1HD1 DLE A   9       1.080  -0.052   5.264  1.00 61.20           H 
ATOM    142 2HD1 DLE A   9       2.009  -1.227   4.303  1.00 51.35           H 
ATOM    143 3HD1 DLE A   9       2.096   0.508   3.912  1.00 11.14           H 
ATOM    144 1HD2 DLE A   9      -1.719   0.330   3.634  1.00 24.51           H 
ATOM    145 2HD2 DLE A   9      -0.424   1.280   4.399  1.00 71.33           H 
ATOM    146 3HD2 DLE A   9      -0.674   1.371   2.639  1.00 61.40           H 
TER     147      DLE A   9
ENDMDL
MASTER
END
