# Supplementary material for: Accurate de novo design of membrane-traversing macrocycles
Source: Cell. 2022 Sep 15;185(19):3520–3532.e26. doi: 10.1016/j.cell.2022.07.019 (PMC9490236; doi:10.1016/j.cell.2022.07.019)
Supplement: Data S6. PDB files for experimental structures, related to STAR Methods [file mmc10.zip › Supplemental_Data_file_6_experimental_structures/NMR_structures/4a.D8.31-DMSO-cc/4a-cc-medoid.pdb]

REMARK   PdbStat --  
REMARK   PdbStat --   PDB COORDINATES FOR A-CC.PDB, MODEL/S 1  A-CC.PDB  
REMARK   PdbStat --  
SEQRES   1 A    8  DAL DPR MLU DVA DAL DPR MLU DVA 
MODEL        1
REMARK MDL/CONF    12  E:      0.000 Erst:   0.000 Ehb:   0.000
ATOM      1  N   DAL A   1      -1.895  -2.506  -0.534  1.00 72.24           N 
ATOM      2  CA  DAL A   1      -1.170  -2.483  -1.812  1.00 50.03           C 
ATOM      3  C   DAL A   1      -0.371  -1.208  -1.914  1.00 40.01           C 
ATOM      4  O   DAL A   1       0.799  -1.166  -1.537  1.00 64.13           O 
ATOM      5  CB  DAL A   1      -0.224  -3.684  -1.882  1.00 64.02           C 
ATOM      6  H   DAL A   1      -1.391  -2.432   0.304  1.00 32.31           H 
ATOM      7  HA  DAL A   1      -1.883  -2.532  -2.635  1.00 22.33           H 
ATOM      8 1HB  DAL A   1      -0.711  -4.499  -2.417  1.00 63.01           H 
ATOM      9 2HB  DAL A   1       0.688  -3.400  -2.406  1.00 50.22           H 
ATOM     10 3HB  DAL A   1       0.023  -4.010  -0.871  1.00 25.53           H 
ATOM     11  N   DPR A   2      -1.004  -0.159  -2.427  1.00 32.44           N 
ATOM     12  CA  DPR A   2      -0.337   1.147  -2.582  1.00 23.42           C 
ATOM     13  C   DPR A   2       0.507   1.147  -3.832  1.00 44.51           C 
ATOM     14  O   DPR A   2       0.357   0.280  -4.692  1.00 65.24           O 
ATOM     15  CB  DPR A   2      -1.502   2.149  -2.488  1.00 44.12           C 
ATOM     16  CG  DPR A   2      -2.512   1.424  -3.415  1.00 43.33           C 
ATOM     17  CD  DPR A   2      -2.392  -0.040  -2.924  1.00 23.44           C 
ATOM     18  HA  DPR A   2       0.286   1.349  -1.711  1.00 63.52           H 
ATOM     19 2HB  DPR A   2      -1.898   2.233  -1.476  1.00 70.35           H 
ATOM     20 3HB  DPR A   2      -1.249   3.131  -2.886  1.00 32.43           H 
ATOM     21 2HG  DPR A   2      -3.524   1.804  -3.264  1.00 74.34           H 
ATOM     22 3HG  DPR A   2      -2.216   1.512  -4.460  1.00 60.01           H 
ATOM     23 2HD  DPR A   2      -2.559  -0.732  -3.750  1.00 14.44           H 
ATOM     24 3HD  DPR A   2      -3.101  -0.231  -2.118  1.00 73.30           H 
ATOM     25  N   MLU A   3       1.400   2.124  -3.937  1.00 51.54           N 
ATOM     26  CA  MLU A   3       1.552   3.144  -2.890  1.00 74.12           C 
ATOM     27  C   MLU A   3       2.872   2.950  -2.188  1.00 12.14           C 
ATOM     28  O   MLU A   3       3.656   3.888  -2.053  1.00 32.41           O 
ATOM     29  CB  MLU A   3       1.510   4.536  -3.523  1.00 15.51           C 
ATOM     30  CG  MLU A   3       0.226   4.685  -4.343  1.00 64.22           C 
ATOM     31  CD1 MLU A   3      -0.757   5.584  -3.592  1.00 51.23           C 
ATOM     32  CD2 MLU A   3       0.557   5.310  -5.699  1.00 75.22           C 
ATOM     33  HA  MLU A   3       0.740   3.048  -2.169  1.00 42.25           H 
ATOM     34 2HB  MLU A   3       1.529   5.293  -2.740  1.00 65.24           H 
ATOM     35 3HB  MLU A   3       2.374   4.665  -4.175  1.00 72.03           H 
ATOM     36  HG  MLU A   3      -0.223   3.703  -4.495  1.00 34.32           H 
ATOM     37 1HD1 MLU A   3      -0.698   5.374  -2.524  1.00 75.15           H 
ATOM     38 2HD1 MLU A   3      -0.503   6.630  -3.771  1.00 70.42           H 
ATOM     39 3HD1 MLU A   3      -1.771   5.390  -3.944  1.00 72.43           H 
ATOM     40 1HD2 MLU A   3       0.434   6.391  -5.640  1.00 31.14           H 
ATOM     41 2HD2 MLU A   3       1.588   5.076  -5.965  1.00 32.11           H 
ATOM     42 3HD2 MLU A   3      -0.114   4.908  -6.459  1.00 52.24           H 
ATOM     43  CM  MLU A   3       2.341   2.358  -5.040  1.00 23.14           C 
ATOM     44 1HM  MLU A   3       1.834   2.892  -5.843  1.00 11.32           H 
ATOM     45 2HM  MLU A   3       3.181   2.953  -4.682  1.00 63.34           H 
ATOM     46 3HM  MLU A   3       2.706   1.401  -5.415  1.00 62.14           H 
ATOM     47  N   DVA A   4       3.123   1.725  -1.738  1.00 14.02           N 
ATOM     48  CA  DVA A   4       4.372   1.404  -1.036  1.00 34.23           C 
ATOM     49  C   DVA A   4       4.055   0.777   0.295  1.00  1.45           C 
ATOM     50  O   DVA A   4       4.612   1.161   1.321  1.00 55.35           O 
ATOM     51  CB  DVA A   4       5.192   0.427  -1.880  1.00 53.33           C 
ATOM     52  CG1 DVA A   4       5.419   1.016  -3.272  1.00 12.15           C 
ATOM     53  CG2 DVA A   4       6.544   0.183  -1.205  1.00  3.02           C 
ATOM     54  H   DVA A   4       2.457   1.019  -1.877  1.00 55.22           H 
ATOM     55  HA  DVA A   4       4.945   2.318  -0.880  1.00 23.42           H 
ATOM     56  HB  DVA A   4       4.656  -0.516  -1.967  1.00  3.41           H 
ATOM     57 1HG1 DVA A   4       5.994   1.938  -3.190  1.00 24.22           H 
ATOM     58 2HG1 DVA A   4       5.966   0.299  -3.884  1.00  1.44           H 
ATOM     59 3HG1 DVA A   4       4.456   1.229  -3.738  1.00 22.11           H 
ATOM     60 1HG2 DVA A   4       6.387  -0.314  -0.249  1.00 73.24           H 
ATOM     61 2HG2 DVA A   4       7.161  -0.448  -1.845  1.00 45.23           H 
ATOM     62 3HG2 DVA A   4       7.046   1.136  -1.041  1.00 10.30           H 
ATOM     63  N   DAL A   5       3.151  -0.197   0.283  1.00  2.51           N 
ATOM     64  CA  DAL A   5       2.751  -0.892   1.516  1.00 34.14           C 
ATOM     65  C   DAL A   5       1.270  -0.715   1.734  1.00 74.10           C 
ATOM     66  O   DAL A   5       0.465  -1.530   1.289  1.00 24.14           O 
ATOM     67  CB  DAL A   5       3.073  -2.383   1.386  1.00 54.21           C 
ATOM     68  H   DAL A   5       2.741  -0.459  -0.568  1.00 41.22           H 
ATOM     69  HA  DAL A   5       3.296  -0.474   2.362  1.00 34.34           H 
ATOM     70 1HB  DAL A   5       4.039  -2.587   1.847  1.00 14.10           H 
ATOM     71 2HB  DAL A   5       2.300  -2.967   1.887  1.00 74.43           H 
ATOM     72 3HB  DAL A   5       3.108  -2.655   0.332  1.00 25.44           H 
ATOM     73  N   DPR A   6       0.904   0.359   2.426  1.00 32.11           N 
ATOM     74  CA  DPR A   6      -0.514   0.649   2.710  1.00 40.11           C 
ATOM     75  C   DPR A   6      -0.967  -0.140   3.911  1.00  1.45           C 
ATOM     76  O   DPR A   6      -0.150  -0.675   4.658  1.00 63.14           O 
ATOM     77  CB  DPR A   6      -0.546   2.168   2.845  1.00  0.44           C 
ATOM     78  CG  DPR A   6       0.719   2.372   3.718  1.00 63.13           C 
ATOM     79  CD  DPR A   6       1.733   1.427   3.026  1.00 34.14           C 
ATOM     80  HA  DPR A   6      -1.124   0.396   1.843  1.00 44.12           H 
ATOM     81 2HB  DPR A   6      -0.431   2.659   1.878  1.00 22.10           H 
ATOM     82 3HB  DPR A   6      -1.434   2.534   3.361  1.00 64.21           H 
ATOM     83 2HG  DPR A   6       1.060   3.408   3.676  1.00 64.43           H 
ATOM     84 3HG  DPR A   6       0.537   2.064   4.748  1.00 71.20           H 
ATOM     85 2HD  DPR A   6       2.421   1.006   3.759  1.00 44.44           H 
ATOM     86 3HD  DPR A   6       2.283   1.962   2.252  1.00  5.14           H 
ATOM     87  N   MLU A   7      -2.280  -0.216   4.101  1.00 14.54           N 
ATOM     88  CA  MLU A   7      -3.230   0.436   3.188  1.00 62.22           C 
ATOM     89  C   MLU A   7      -3.966  -0.614   2.397  1.00  4.14           C 
ATOM     90  O   MLU A   7      -5.195  -0.614   2.341  1.00  4.15           O 
ATOM     91  CB  MLU A   7      -4.231   1.262   3.998  1.00 21.03           C 
ATOM     92  CG  MLU A   7      -3.477   2.244   4.895  1.00 61.51           C 
ATOM     93  CD1 MLU A   7      -3.566   3.651   4.298  1.00 72.12           C 
ATOM     94  CD2 MLU A   7      -4.098   2.241   6.292  1.00  5.41           C 
ATOM     95  HA  MLU A   7      -2.686   1.089   2.506  1.00 73.50           H 
ATOM     96 2HB  MLU A   7      -4.879   1.814   3.318  1.00 51.41           H 
ATOM     97 3HB  MLU A   7      -4.835   0.596   4.615  1.00 64.34           H 
ATOM     98  HG  MLU A   7      -2.431   1.945   4.962  1.00 60.30           H 
ATOM     99 1HD1 MLU A   7      -3.502   3.589   3.212  1.00 55.34           H 
ATOM    100 2HD1 MLU A   7      -4.517   4.104   4.581  1.00 12.21           H 
ATOM    101 3HD1 MLU A   7      -2.746   4.259   4.677  1.00 54.03           H 
ATOM    102 1HD2 MLU A   7      -4.830   3.044   6.365  1.00 50.33           H 
ATOM    103 2HD2 MLU A   7      -4.589   1.284   6.468  1.00 42.50           H 
ATOM    104 3HD2 MLU A   7      -3.318   2.391   7.038  1.00 60.13           H 
ATOM    105  CM  MLU A   7      -2.986  -0.915   5.183  1.00 24.11           C 
ATOM    106 1HM  MLU A   7      -2.297  -1.594   5.686  1.00 43.23           H 
ATOM    107 2HM  MLU A   7      -3.365  -0.187   5.900  1.00 65.01           H 
ATOM    108 3HM  MLU A   7      -3.817  -1.485   4.767  1.00 12.30           H 
ATOM    109  N   DVA A   8      -3.213  -1.518   1.779  1.00 25.34           N 
ATOM    110  CA  DVA A   8      -3.807  -2.594   0.974  1.00 42.53           C 
ATOM    111  C   DVA A   8      -3.233  -2.557  -0.417  1.00 73.05           C 
ATOM    112  O   DVA A   8      -3.994  -2.581  -1.383  1.00 51.45           O 
ATOM    113  CB  DVA A   8      -3.494  -3.944   1.620  1.00 72.44           C 
ATOM    114  CG1 DVA A   8      -3.980  -3.944   3.070  1.00 43.33           C 
ATOM    115  CG2 DVA A   8      -4.203  -5.056   0.845  1.00 61.34           C 
ATOM    116  H   DVA A   8      -2.238  -1.466   1.861  1.00 15.21           H 
ATOM    117  HA  DVA A   8      -4.887  -2.457   0.927  1.00 31.15           H 
ATOM    118  HB  DVA A   8      -2.418  -4.117   1.598  1.00 15.31           H 
ATOM    119 1HG1 DVA A   8      -5.059  -3.795   3.092  1.00 74.03           H 
ATOM    120 2HG1 DVA A   8      -3.737  -4.901   3.533  1.00 13.22           H 
ATOM    121 3HG1 DVA A   8      -3.489  -3.142   3.619  1.00 12.34           H 
ATOM    122 1HG2 DVA A   8      -3.782  -5.127  -0.157  1.00 70.52           H 
ATOM    123 2HG2 DVA A   8      -4.067  -6.006   1.363  1.00 54.44           H 
ATOM    124 3HG2 DVA A   8      -5.267  -4.830   0.776  1.00 32.23           H 
TER     125      DVA A   8
ENDMDL
MASTER
END
