# Supplementary material for: Accurate de novo design of membrane-traversing macrocycles
Source: Cell. 2022 Sep 15;185(19):3520–3532.e26. doi: 10.1016/j.cell.2022.07.019 (PMC9490236; doi:10.1016/j.cell.2022.07.019)
Supplement: Data S6. PDB files for experimental structures, related to STAR Methods [file mmc10.zip › Supplemental_Data_file_6_experimental_structures/NMR_structures/4a.D8.31-DMSO-cc/4a-cc-super.pdb]

REMARK   PdbStat --  ~~~~~~~~~~~~~~~~~~~~~~~~~~~~~~~~~~~~~~~~~~~~~~~~~~~~~~~~~
REMARK   PdbStat --  PDB COORDINATES FOR A-CC.PDB, 20 MODEL/S  A-CC.PDB  
REMARK   PdbStat --  ~~~~~~~~~~~~~~~~~~~~~~~~~~~~~~~~~~~~~~~~~~~~~~~~~~~~~~~~~
SEQRES   1 A    8  DAL DPR MLU DVA DAL DPR MLU DVA 
MODEL        1
REMARK MDL/CONF     1  E:      0.000 Erst:   0.000 Ehb:   0.000
ATOM      1  N   DAL A   1      -1.882  -2.522  -0.509  1.00  0.00           N 
ATOM      2  CA  DAL A   1      -1.112  -2.522  -1.761  1.00 22.11           C 
ATOM      3  C   DAL A   1      -0.339  -1.233  -1.875  1.00 62.32           C 
ATOM      4  O   DAL A   1       0.821  -1.157  -1.473  1.00 42.13           O 
ATOM      5  CB  DAL A   1      -0.138  -3.703  -1.759  1.00 73.03           C 
ATOM      6  H   DAL A   1      -1.404  -2.522   0.346  1.00  0.14           H 
ATOM      7  HA  DAL A   1      -1.793  -2.614  -2.607  1.00 15.45           H 
ATOM      8 1HB  DAL A   1       0.300  -3.811  -0.768  1.00 45.23           H 
ATOM      9 2HB  DAL A   1      -0.673  -4.616  -2.022  1.00 12.42           H 
ATOM     10 3HB  DAL A   1       0.651  -3.523  -2.488  1.00 44.53           H 
ATOM     11  N   DPR A   2      -0.982  -0.210  -2.427  1.00 55.01           N 
ATOM     12  CA  DPR A   2      -0.340   1.106  -2.597  1.00 45.03           C 
ATOM     13  C   DPR A   2       0.526   1.097  -3.831  1.00  4.34           C 
ATOM     14  O   DPR A   2       0.415   0.207  -4.672  1.00 52.01           O 
ATOM     15  CB  DPR A   2      -1.529   2.084  -2.548  1.00 51.43           C 
ATOM     16  CG  DPR A   2      -2.503   1.317  -3.481  1.00 23.00           C 
ATOM     17  CD  DPR A   2      -2.361  -0.133  -2.956  1.00 62.13           C 
ATOM     18  HA  DPR A   2       0.263   1.340  -1.720  1.00 10.25           H 
ATOM     19 2HB  DPR A   2      -1.948   2.179  -1.546  1.00 73.34           H 
ATOM     20 3HB  DPR A   2      -1.291   3.064  -2.961  1.00 52.25           H 
ATOM     21 2HG  DPR A   2      -3.525   1.678  -3.360  1.00 60.14           H 
ATOM     22 3HG  DPR A   2      -2.185   1.390  -4.521  1.00 72.44           H 
ATOM     23 2HD  DPR A   2      -2.495  -0.846  -3.771  1.00  2.33           H 
ATOM     24 3HD  DPR A   2      -3.084  -0.322  -2.162  1.00 63.35           H 
ATOM     25  N   MLU A   3       1.398   2.094  -3.943  1.00 10.31           N 
ATOM     26  CA  MLU A   3       1.505   3.142  -2.918  1.00 43.04           C 
ATOM     27  C   MLU A   3       2.807   2.986  -2.176  1.00  2.13           C 
ATOM     28  O   MLU A   3       3.554   3.948  -2.005  1.00 41.40           O 
ATOM     29  CB  MLU A   3       1.460   4.517  -3.588  1.00 30.14           C 
ATOM     30  CG  MLU A   3       0.206   4.621  -4.457  1.00 34.45           C 
ATOM     31  CD1 MLU A   3      -0.787   5.586  -3.805  1.00 15.23           C 
ATOM     32  CD2 MLU A   3       0.587   5.140  -5.844  1.00  5.32           C 
ATOM     33  HA  MLU A   3       0.675   3.051  -2.218  1.00 34.30           H 
ATOM     34 2HB  MLU A   3       1.437   5.293  -2.822  1.00 64.35           H 
ATOM     35 3HB  MLU A   3       2.345   4.647  -4.210  1.00 64.54           H 
ATOM     36  HG  MLU A   3      -0.254   3.637  -4.551  1.00 24.33           H 
ATOM     37 1HD1 MLU A   3      -0.673   5.547  -2.722  1.00 13.55           H 
ATOM     38 2HD1 MLU A   3      -0.591   6.600  -4.155  1.00 50.11           H 
ATOM     39 3HD1 MLU A   3      -1.804   5.299  -4.073  1.00 61.12           H 
ATOM     40 1HD2 MLU A   3       1.581   5.587  -5.804  1.00 35.42           H 
ATOM     41 2HD2 MLU A   3       0.589   4.313  -6.553  1.00 51.04           H 
ATOM     42 3HD2 MLU A   3      -0.136   5.891  -6.163  1.00 22.25           H 
ATOM     43  CM  MLU A   3       2.354   2.325  -5.034  1.00 74.34           C 
ATOM     44 1HM  MLU A   3       1.865   2.881  -5.834  1.00 31.21           H 
ATOM     45 2HM  MLU A   3       3.202   2.898  -4.660  1.00 31.34           H 
ATOM     46 3HM  MLU A   3       2.704   1.367  -5.420  1.00 32.43           H 
ATOM     47  N   DVA A   4       3.085   1.766  -1.729  1.00 22.32           N 
ATOM     48  CA  DVA A   4       4.322   1.480  -0.990  1.00 13.11           C 
ATOM     49  C   DVA A   4       3.982   0.821   0.321  1.00 65.33           C 
ATOM     50  O   DVA A   4       4.455   1.238   1.377  1.00 40.32           O 
ATOM     51  CB  DVA A   4       5.206   0.547  -1.818  1.00 34.13           C 
ATOM     52  CG1 DVA A   4       5.552   1.216  -3.149  1.00 32.33           C 
ATOM     53  CG2 DVA A   4       6.494   0.249  -1.048  1.00 34.22           C 
ATOM     54  H   DVA A   4       2.450   1.039  -1.896  1.00 73.04           H 
ATOM     55  HA  DVA A   4       4.855   2.411  -0.801  1.00  3.43           H 
ATOM     56  HB  DVA A   4       4.673  -0.385  -2.007  1.00  4.03           H 
ATOM     57 1HG1 DVA A   4       4.734   1.070  -3.854  1.00  0.33           H 
ATOM     58 2HG1 DVA A   4       5.708   2.283  -2.988  1.00 33.30           H 
ATOM     59 3HG1 DVA A   4       6.463   0.774  -3.551  1.00 52.04           H 
ATOM     60 1HG2 DVA A   4       7.302   0.058  -1.752  1.00 62.01           H 
ATOM     61 2HG2 DVA A   4       6.751   1.105  -0.423  1.00 61.34           H 
ATOM     62 3HG2 DVA A   4       6.346  -0.629  -0.419  1.00  2.35           H 
ATOM     63  N   DAL A   5       3.157  -0.219   0.258  1.00 12.22           N 
ATOM     64  CA  DAL A   5       2.747  -0.950   1.465  1.00 33.33           C 
ATOM     65  C   DAL A   5       1.272  -0.747   1.699  1.00 74.22           C 
ATOM     66  O   DAL A   5       0.446  -1.533   1.235  1.00  5.14           O 
ATOM     67  CB  DAL A   5       3.033  -2.442   1.278  1.00  4.03           C 
ATOM     68  H   DAL A   5       2.813  -0.504  -0.614  1.00 21.52           H 
ATOM     69  HA  DAL A   5       3.306  -0.577   2.323  1.00 34.15           H 
ATOM     70 1HB  DAL A   5       2.781  -2.736   0.260  1.00  1.33           H 
ATOM     71 2HB  DAL A   5       4.090  -2.635   1.461  1.00  2.04           H 
ATOM     72 3HB  DAL A   5       2.432  -3.018   1.982  1.00 51.53           H 
ATOM     73  N   DPR A   6       0.933   0.315   2.423  1.00 71.51           N 
ATOM     74  CA  DPR A   6      -0.476   0.627   2.724  1.00 73.20           C 
ATOM     75  C   DPR A   6      -0.942  -0.191   3.901  1.00  1.11           C 
ATOM     76  O   DPR A   6      -0.133  -0.771   4.624  1.00 13.23           O 
ATOM     77  CB  DPR A   6      -0.476   2.141   2.911  1.00 41.13           C 
ATOM     78  CG  DPR A   6       0.801   2.288   3.780  1.00 53.13           C 
ATOM     79  CD  DPR A   6       1.788   1.347   3.047  1.00 21.40           C 
ATOM     80  HA  DPR A   6      -1.097   0.415   1.853  1.00 21.21           H 
ATOM     81 2HB  DPR A   6      -0.357   2.659   1.959  1.00 44.12           H 
ATOM     82 3HB  DPR A   6      -1.351   2.511   3.445  1.00 63.11           H 
ATOM     83 2HG  DPR A   6       1.163   3.317   3.771  1.00 13.01           H 
ATOM     84 3HG  DPR A   6       0.620   1.948   4.800  1.00 52.43           H 
ATOM     85 2HD  DPR A   6       2.476   0.890   3.759  1.00 35.44           H 
ATOM     86 3HD  DPR A   6       2.340   1.895   2.284  1.00 63.14           H 
ATOM     87  N   MLU A   7      -2.255  -0.241   4.098  1.00 13.45           N 
ATOM     88  CA  MLU A   7      -3.194   0.464   3.215  1.00 42.42           C 
ATOM     89  C   MLU A   7      -3.956  -0.540   2.389  1.00 43.53           C 
ATOM     90  O   MLU A   7      -5.182  -0.488   2.308  1.00 20.12           O 
ATOM     91  CB  MLU A   7      -4.174   1.281   4.059  1.00 50.33           C 
ATOM     92  CG  MLU A   7      -3.394   2.188   5.012  1.00 53.54           C 
ATOM     93  CD1 MLU A   7      -3.515   3.641   4.545  1.00 40.51           C 
ATOM     94  CD2 MLU A   7      -3.967   2.057   6.424  1.00 25.23           C 
ATOM     95  HA  MLU A   7      -2.639   1.131   2.554  1.00  3.45           H 
ATOM     96 2HB  MLU A   7      -4.796   1.891   3.404  1.00 35.10           H 
ATOM     97 3HB  MLU A   7      -4.806   0.606   4.636  1.00 72.25           H 
ATOM     98  HG  MLU A   7      -2.345   1.895   5.016  1.00 63.23           H 
ATOM     99 1HD1 MLU A   7      -3.620   3.667   3.460  1.00 35.45           H 
ATOM    100 2HD1 MLU A   7      -4.391   4.099   5.006  1.00  2.32           H 
ATOM    101 3HD1 MLU A   7      -2.621   4.192   4.836  1.00 43.44           H 
ATOM    102 1HD2 MLU A   7      -4.948   1.587   6.376  1.00 32.41           H 
ATOM    103 2HD2 MLU A   7      -3.299   1.444   7.030  1.00 13.13           H 
ATOM    104 3HD2 MLU A   7      -4.059   3.046   6.873  1.00 62.13           H 
ATOM    105  CM  MLU A   7      -2.971  -0.958   5.162  1.00 63.42           C 
ATOM    106 1HM  MLU A   7      -3.027  -0.330   6.050  1.00 12.11           H 
ATOM    107 2HM  MLU A   7      -3.978  -1.199   4.823  1.00 74.41           H 
ATOM    108 3HM  MLU A   7      -2.438  -1.879   5.401  1.00 22.15           H 
ATOM    109  N   DVA A   8      -3.228  -1.462   1.768  1.00 24.11           N 
ATOM    110  CA  DVA A   8      -3.848  -2.498   0.932  1.00 41.40           C 
ATOM    111  C   DVA A   8      -3.224  -2.477  -0.438  1.00 63.23           C 
ATOM    112  O   DVA A   8      -3.950  -2.423  -1.430  1.00 23.12           O 
ATOM    113  CB  DVA A   8      -3.629  -3.868   1.573  1.00 60.42           C 
ATOM    114  CG1 DVA A   8      -4.270  -3.893   2.961  1.00 23.41           C 
ATOM    115  CG2 DVA A   8      -4.269  -4.948   0.698  1.00 65.23           C 
ATOM    116  H   DVA A   8      -2.253  -1.451   1.871  1.00 11.10           H 
ATOM    117  HA  DVA A   8      -4.917  -2.304   0.847  1.00 11.21           H 
ATOM    118  HB  DVA A   8      -2.560  -4.061   1.662  1.00 33.30           H 
ATOM    119 1HG1 DVA A   8      -3.585  -3.456   3.687  1.00 62.21           H 
ATOM    120 2HG1 DVA A   8      -5.196  -3.318   2.943  1.00 64.20           H 
ATOM    121 3HG1 DVA A   8      -4.489  -4.923   3.242  1.00 53.03           H 
ATOM    122 1HG2 DVA A   8      -4.596  -5.777   1.324  1.00 43.00           H 
ATOM    123 2HG2 DVA A   8      -5.127  -4.530   0.172  1.00 13.33           H 
ATOM    124 3HG2 DVA A   8      -3.539  -5.308  -0.027  1.00 42.35           H 
TER     125      DVA A   8
ENDMDL
MODEL        2
REMARK MDL/CONF     2  E:      0.000 Erst:   0.000 Ehb:   0.000
ATOM      1  N   DAL A   1      -1.882  -2.523  -0.509  1.00 74.35           N 
ATOM      2  CA  DAL A   1      -1.113  -2.524  -1.761  1.00 22.32           C 
ATOM      3  C   DAL A   1      -0.341  -1.234  -1.877  1.00 21.50           C 
ATOM      4  O   DAL A   1       0.819  -1.157  -1.473  1.00 13.54           O 
ATOM      5  CB  DAL A   1      -0.139  -3.704  -1.759  1.00 64.40           C 
ATOM      6  H   DAL A   1      -1.404  -2.525   0.346  1.00 33.35           H 
ATOM      7  HA  DAL A   1      -1.794  -2.616  -2.607  1.00 14.03           H 
ATOM      8 1HB  DAL A   1      -0.627  -4.579  -2.185  1.00 72.54           H 
ATOM      9 2HB  DAL A   1       0.739  -3.452  -2.353  1.00 65.54           H 
ATOM     10 3HB  DAL A   1       0.166  -3.921  -0.736  1.00 32.04           H 
ATOM     11  N   DPR A   2      -0.984  -0.214  -2.433  1.00  1.35           N 
ATOM     12  CA  DPR A   2      -0.342   1.103  -2.604  1.00 14.05           C 
ATOM     13  C   DPR A   2       0.530   1.091  -3.833  1.00 72.03           C 
ATOM     14  O   DPR A   2       0.422   0.199  -4.673  1.00 15.22           O 
ATOM     15  CB  DPR A   2      -1.532   2.081  -2.567  1.00 43.33           C 
ATOM     16  CG  DPR A   2      -2.501   1.307  -3.499  1.00 42.53           C 
ATOM     17  CD  DPR A   2      -2.362  -0.139  -2.965  1.00 23.02           C 
ATOM     18  HA  DPR A   2       0.256   1.340  -1.724  1.00 41.31           H 
ATOM     19 2HB  DPR A   2      -1.956   2.183  -1.568  1.00 51.01           H 
ATOM     20 3HB  DPR A   2      -1.292   3.059  -2.986  1.00 31.42           H 
ATOM     21 2HG  DPR A   2      -3.524   1.670  -3.385  1.00 23.30           H 
ATOM     22 3HG  DPR A   2      -2.179   1.374  -4.538  1.00 45.14           H 
ATOM     23 2HD  DPR A   2      -2.495  -0.857  -3.774  1.00 64.31           H 
ATOM     24 3HD  DPR A   2      -3.086  -0.322  -2.171  1.00 24.32           H 
ATOM     25  N   MLU A   3       1.401   2.089  -3.944  1.00 73.42           N 
ATOM     26  CA  MLU A   3       1.503   3.139  -2.922  1.00 42.20           C 
ATOM     27  C   MLU A   3       2.804   2.988  -2.175  1.00 54.25           C 
ATOM     28  O   MLU A   3       3.547   3.953  -2.004  1.00 73.24           O 
ATOM     29  CB  MLU A   3       1.457   4.513  -3.596  1.00 32.35           C 
ATOM     30  CG  MLU A   3       0.200   4.614  -4.461  1.00  0.32           C 
ATOM     31  CD1 MLU A   3      -0.809   5.545  -3.784  1.00 53.44           C 
ATOM     32  CD2 MLU A   3       0.571   5.175  -5.835  1.00 64.12           C 
ATOM     33  HA  MLU A   3       0.670   3.048  -2.224  1.00 64.40           H 
ATOM     34 2HB  MLU A   3       1.438   5.290  -2.833  1.00 12.43           H 
ATOM     35 3HB  MLU A   3       2.340   4.639  -4.222  1.00  4.43           H 
ATOM     36  HG  MLU A   3      -0.242   3.625  -4.578  1.00 63.15           H 
ATOM     37 1HD1 MLU A   3      -0.664   6.563  -4.147  1.00 54.13           H 
ATOM     38 2HD1 MLU A   3      -1.822   5.217  -4.022  1.00 13.14           H 
ATOM     39 3HD1 MLU A   3      -0.662   5.520  -2.705  1.00 50.24           H 
ATOM     40 1HD2 MLU A   3      -0.241   5.803  -6.201  1.00 64.42           H 
ATOM     41 2HD2 MLU A   3       1.481   5.768  -5.751  1.00  0.03           H 
ATOM     42 3HD2 MLU A   3       0.736   4.352  -6.530  1.00 44.13           H 
ATOM     43  CM  MLU A   3       2.361   2.316  -5.032  1.00 63.00           C 
ATOM     44 1HM  MLU A   3       2.713   1.358  -5.413  1.00 23.43           H 
ATOM     45 2HM  MLU A   3       1.875   2.869  -5.836  1.00 43.40           H 
ATOM     46 3HM  MLU A   3       3.208   2.891  -4.655  1.00 61.23           H 
ATOM     47  N   DVA A   4       3.083   1.769  -1.725  1.00 71.42           N 
ATOM     48  CA  DVA A   4       4.318   1.488  -0.983  1.00 21.45           C 
ATOM     49  C   DVA A   4       3.977   0.827   0.327  1.00 70.12           C 
ATOM     50  O   DVA A   4       4.440   1.249   1.385  1.00 31.33           O 
ATOM     51  CB  DVA A   4       5.208   0.558  -1.808  1.00 10.10           C 
ATOM     52  CG1 DVA A   4       5.547   1.224  -3.142  1.00 35.32           C 
ATOM     53  CG2 DVA A   4       6.500   0.274  -1.038  1.00 41.15           C 
ATOM     54  H   DVA A   4       2.450   1.040  -1.894  1.00 64.30           H 
ATOM     55  HA  DVA A   4       4.847   2.421  -0.791  1.00 62.34           H 
ATOM     56  HB  DVA A   4       4.683  -0.378  -1.992  1.00 21.50           H 
ATOM     57 1HG1 DVA A   4       5.002   0.730  -3.945  1.00 51.44           H 
ATOM     58 2HG1 DVA A   4       5.264   2.276  -3.103  1.00 60.44           H 
ATOM     59 3HG1 DVA A   4       6.618   1.145  -3.327  1.00 34.30           H 
ATOM     60 1HG2 DVA A   4       6.263  -0.241  -0.109  1.00 22.23           H 
ATOM     61 2HG2 DVA A   4       7.154  -0.353  -1.644  1.00 22.01           H 
ATOM     62 3HG2 DVA A   4       7.004   1.214  -0.815  1.00 14.24           H 
ATOM     63  N   DAL A   5       3.160  -0.219   0.260  1.00 32.14           N 
ATOM     64  CA  DAL A   5       2.749  -0.953   1.466  1.00 53.32           C 
ATOM     65  C   DAL A   5       1.273  -0.749   1.699  1.00 25.25           C 
ATOM     66  O   DAL A   5       0.447  -1.532   1.234  1.00 23.41           O 
ATOM     67  CB  DAL A   5       3.033  -2.445   1.275  1.00 62.51           C 
ATOM     68  H   DAL A   5       2.823  -0.508  -0.614  1.00 11.02           H 
ATOM     69  HA  DAL A   5       3.308  -0.583   2.325  1.00 42.03           H 
ATOM     70 1HB  DAL A   5       4.042  -2.669   1.621  1.00 35.01           H 
ATOM     71 2HB  DAL A   5       2.313  -3.029   1.848  1.00 71.23           H 
ATOM     72 3HB  DAL A   5       2.949  -2.698   0.219  1.00 73.35           H 
ATOM     73  N   DPR A   6       0.936   0.311   2.426  1.00  0.33           N 
ATOM     74  CA  DPR A   6      -0.472   0.624   2.729  1.00 73.25           C 
ATOM     75  C   DPR A   6      -0.939  -0.195   3.904  1.00 21.52           C 
ATOM     76  O   DPR A   6      -0.131  -0.779   4.625  1.00 54.33           O 
ATOM     77  CB  DPR A   6      -0.470   2.138   2.924  1.00 54.12           C 
ATOM     78  CG  DPR A   6       0.806   2.278   3.793  1.00  5.32           C 
ATOM     79  CD  DPR A   6       1.793   1.340   3.054  1.00 42.24           C 
ATOM     80  HA  DPR A   6      -1.094   0.415   1.857  1.00 24.22           H 
ATOM     81 2HB  DPR A   6      -0.353   2.665   1.978  1.00 62.14           H 
ATOM     82 3HB  DPR A   6      -1.345   2.501   3.464  1.00 70.40           H 
ATOM     83 2HG  DPR A   6       1.170   3.307   3.791  1.00 51.12           H 
ATOM     84 3HG  DPR A   6       0.627   1.932   4.812  1.00 74.24           H 
ATOM     85 2HD  DPR A   6       2.482   0.880   3.762  1.00 12.32           H 
ATOM     86 3HD  DPR A   6       2.344   1.892   2.292  1.00 14.24           H 
ATOM     87  N   MLU A   7      -2.252  -0.244   4.101  1.00 34.24           N 
ATOM     88  CA  MLU A   7      -3.190   0.464   3.219  1.00 74.10           C 
ATOM     89  C   MLU A   7      -3.954  -0.537   2.391  1.00 54.40           C 
ATOM     90  O   MLU A   7      -5.181  -0.484   2.314  1.00 64.44           O 
ATOM     91  CB  MLU A   7      -4.169   1.281   4.065  1.00 33.53           C 
ATOM     92  CG  MLU A   7      -3.387   2.189   5.015  1.00 43.44           C 
ATOM     93  CD1 MLU A   7      -3.472   3.636   4.521  1.00 45.13           C 
ATOM     94  CD2 MLU A   7      -3.984   2.095   6.420  1.00 73.13           C 
ATOM     95  HA  MLU A   7      -2.634   1.131   2.560  1.00 62.21           H 
ATOM     96 2HB  MLU A   7      -4.793   1.889   3.411  1.00 13.41           H 
ATOM     97 3HB  MLU A   7      -4.798   0.606   4.645  1.00 73.15           H 
ATOM     98  HG  MLU A   7      -2.344   1.876   5.042  1.00 62.51           H 
ATOM     99 1HD1 MLU A   7      -4.317   4.134   4.996  1.00 32.13           H 
ATOM    100 2HD1 MLU A   7      -2.550   4.162   4.776  1.00 73.33           H 
ATOM    101 3HD1 MLU A   7      -3.607   3.643   3.439  1.00 42.40           H 
ATOM    102 1HD2 MLU A   7      -3.937   3.071   6.901  1.00 33.04           H 
ATOM    103 2HD2 MLU A   7      -5.024   1.773   6.351  1.00 51.24           H 
ATOM    104 3HD2 MLU A   7      -3.420   1.371   7.008  1.00 63.14           H 
ATOM    105  CM  MLU A   7      -2.969  -0.964   5.163  1.00 23.22           C 
ATOM    106 1HM  MLU A   7      -2.434  -1.882   5.405  1.00 62.14           H 
ATOM    107 2HM  MLU A   7      -3.030  -0.335   6.051  1.00 45.31           H 
ATOM    108 3HM  MLU A   7      -3.975  -1.209   4.821  1.00  2.43           H 
ATOM    109  N   DVA A   8      -3.227  -1.458   1.767  1.00 53.43           N 
ATOM    110  CA  DVA A   8      -3.850  -2.491   0.928  1.00 10.24           C 
ATOM    111  C   DVA A   8      -3.225  -2.470  -0.440  1.00 62.42           C 
ATOM    112  O   DVA A   8      -3.947  -2.368  -1.431  1.00 51.41           O 
ATOM    113  CB  DVA A   8      -3.636  -3.863   1.568  1.00 31.21           C 
ATOM    114  CG1 DVA A   8      -4.270  -3.886   2.959  1.00 43.43           C 
ATOM    115  CG2 DVA A   8      -4.285  -4.938   0.695  1.00 73.41           C 
ATOM    116  H   DVA A   8      -2.253  -1.449   1.869  1.00 43.42           H 
ATOM    117  HA  DVA A   8      -4.919  -2.294   0.844  1.00 64.53           H 
ATOM    118  HB  DVA A   8      -2.567  -4.061   1.652  1.00 73.32           H 
ATOM    119 1HG1 DVA A   8      -3.487  -3.890   3.717  1.00 41.44           H 
ATOM    120 2HG1 DVA A   8      -4.895  -3.000   3.086  1.00 32.52           H 
ATOM    121 3HG1 DVA A   8      -4.884  -4.779   3.064  1.00 31.33           H 
ATOM    122 1HG2 DVA A   8      -3.793  -4.965  -0.276  1.00 52.34           H 
ATOM    123 2HG2 DVA A   8      -4.182  -5.911   1.179  1.00 72.14           H 
ATOM    124 3HG2 DVA A   8      -5.342  -4.709   0.561  1.00 22.53           H 
TER     125      DVA A   8
ENDMDL
MODEL        3
REMARK MDL/CONF     3  E:      0.000 Erst:   0.000 Ehb:   0.000
ATOM      1  N   DAL A   1      -2.515  -2.483  -0.993  1.00 14.40           N 
ATOM      2  CA  DAL A   1      -2.089  -2.350  -2.393  1.00 22.41           C 
ATOM      3  C   DAL A   1      -1.039  -1.276  -2.499  1.00 52.24           C 
ATOM      4  O   DAL A   1       0.158  -1.558  -2.459  1.00 53.34           O 
ATOM      5  CB  DAL A   1      -1.509  -3.681  -2.875  1.00 61.34           C 
ATOM      6  H   DAL A   1      -1.836  -2.514  -0.287  1.00 13.22           H 
ATOM      7  HA  DAL A   1      -2.948  -2.083  -3.010  1.00 42.14           H 
ATOM      8 1HB  DAL A   1      -2.258  -4.215  -3.459  1.00 11.43           H 
ATOM      9 2HB  DAL A   1      -0.633  -3.493  -3.496  1.00 13.21           H 
ATOM     10 3HB  DAL A   1      -1.220  -4.285  -2.015  1.00 33.11           H 
ATOM     11  N   DPR A   2      -1.484  -0.031  -2.636  1.00  1.30           N 
ATOM     12  CA  DPR A   2      -0.560   1.112  -2.750  1.00 12.40           C 
ATOM     13  C   DPR A   2       0.458   0.843  -3.828  1.00 72.31           C 
ATOM     14  O   DPR A   2       0.313  -0.096  -4.610  1.00 73.34           O 
ATOM     15  CB  DPR A   2      -1.429   2.375  -2.998  1.00 43.42           C 
ATOM     16  CG  DPR A   2      -2.764   1.973  -2.319  1.00 23.01           C 
ATOM     17  CD  DPR A   2      -2.871   0.476  -2.701  1.00 74.31           C 
ATOM     18  HA  DPR A   2      -0.059   1.280  -1.797  1.00 43.54           H 
ATOM     19 2HB  DPR A   2      -1.000   3.254  -2.515  1.00 63.42           H 
ATOM     20 3HB  DPR A   2      -1.576   2.552  -4.063  1.00  2.15           H 
ATOM     21 2HG  DPR A   2      -2.705   2.096  -1.236  1.00 42.24           H 
ATOM     22 3HG  DPR A   2      -3.598   2.543  -2.729  1.00 45.13           H 
ATOM     23 2HD  DPR A   2      -3.267   0.371  -3.711  1.00 73.55           H 
ATOM     24 3HD  DPR A   2      -3.504  -0.053  -1.988  1.00 24.01           H 
ATOM     25  N   MLU A   3       1.496   1.670  -3.875  1.00 60.24           N 
ATOM     26  CA  MLU A   3       1.639   2.783  -2.925  1.00 33.52           C 
ATOM     27  C   MLU A   3       3.014   2.745  -2.311  1.00 72.34           C 
ATOM     28  O   MLU A   3       3.798   3.681  -2.465  1.00 61.31           O 
ATOM     29  CB  MLU A   3       1.443   4.110  -3.661  1.00 63.51           C 
ATOM     30  CG  MLU A   3       1.320   5.244  -2.643  1.00 13.23           C 
ATOM     31  CD1 MLU A   3       2.201   6.418  -3.079  1.00 12.33           C 
ATOM     32  CD2 MLU A   3      -0.138   5.702  -2.562  1.00 43.22           C 
ATOM     33  HA  MLU A   3       0.888   2.687  -2.140  1.00 73.31           H 
ATOM     34 2HB  MLU A   3       2.299   4.295  -4.310  1.00 35.32           H 
ATOM     35 3HB  MLU A   3       0.535   4.061  -4.262  1.00 33.13           H 
ATOM     36  HG  MLU A   3       1.645   4.890  -1.664  1.00 54.20           H 
ATOM     37 1HD1 MLU A   3       1.938   6.710  -4.095  1.00 70.41           H 
ATOM     38 2HD1 MLU A   3       2.041   7.261  -2.406  1.00 44.53           H 
ATOM     39 3HD1 MLU A   3       3.248   6.119  -3.046  1.00 44.40           H 
ATOM     40 1HD2 MLU A   3      -0.617   5.560  -3.530  1.00  1.32           H 
ATOM     41 2HD2 MLU A   3      -0.661   5.114  -1.807  1.00 72.12           H 
ATOM     42 3HD2 MLU A   3      -0.173   6.756  -2.290  1.00 12.30           H 
ATOM     43  CM  MLU A   3       2.623   1.635  -4.818  1.00  0.53           C 
ATOM     44 1HM  MLU A   3       2.421   0.902  -5.598  1.00  4.04           H 
ATOM     45 2HM  MLU A   3       2.750   2.619  -5.268  1.00 40.34           H 
ATOM     46 3HM  MLU A   3       3.533   1.359  -4.285  1.00 65.32           H 
ATOM     47  N   DVA A   4       3.314   1.658  -1.608  1.00 74.50           N 
ATOM     48  CA  DVA A   4       4.620   1.498  -0.958  1.00 24.54           C 
ATOM     49  C   DVA A   4       4.420   1.191   0.503  1.00 22.31           C 
ATOM     50  O   DVA A   4       5.028   1.820   1.367  1.00 14.34           O 
ATOM     51  CB  DVA A   4       5.382   0.350  -1.621  1.00 72.34           C 
ATOM     52  CG1 DVA A   4       5.707   0.721  -3.070  1.00 23.43           C 
ATOM     53  CG2 DVA A   4       6.682   0.092  -0.858  1.00 62.00           C 
ATOM     54  H   DVA A   4       2.645   0.946  -1.521  1.00 45.10           H 
ATOM     55  HA  DVA A   4       5.192   2.419  -1.060  1.00 51.25           H 
ATOM     56  HB  DVA A   4       4.768  -0.551  -1.606  1.00 32.20           H 
ATOM     57 1HG1 DVA A   4       5.516   1.781  -3.227  1.00 12.21           H 
ATOM     58 2HG1 DVA A   4       6.757   0.506  -3.271  1.00 11.14           H 
ATOM     59 3HG1 DVA A   4       5.083   0.134  -3.744  1.00 21.14           H 
ATOM     60 1HG2 DVA A   4       6.456  -0.383   0.095  1.00 31.01           H 
ATOM     61 2HG2 DVA A   4       7.326  -0.563  -1.446  1.00 34.21           H 
ATOM     62 3HG2 DVA A   4       7.192   1.038  -0.680  1.00  1.42           H 
ATOM     63  N   DAL A   5       3.563   0.215   0.785  1.00 33.03           N 
ATOM     64  CA  DAL A   5       3.278  -0.182   2.171  1.00 41.12           C 
ATOM     65  C   DAL A   5       1.789  -0.322   2.358  1.00 22.21           C 
ATOM     66  O   DAL A   5       1.237  -1.413   2.217  1.00  1.53           O 
ATOM     67  CB  DAL A   5       3.958  -1.521   2.467  1.00 72.40           C 
ATOM     68  H   DAL A   5       3.109  -0.249   0.052  1.00 61.41           H 
ATOM     69  HA  DAL A   5       3.659   0.578   2.853  1.00 44.43           H 
ATOM     70 1HB  DAL A   5       4.877  -1.346   3.024  1.00 11.33           H 
ATOM     71 2HB  DAL A   5       3.288  -2.147   3.055  1.00  1.14           H 
ATOM     72 3HB  DAL A   5       4.193  -2.022   1.528  1.00 25.20           H 
ATOM     73  N   DPR A   6       1.131   0.787   2.676  1.00 35.04           N 
ATOM     74  CA  DPR A   6      -0.330   0.785   2.885  1.00  2.42           C 
ATOM     75  C   DPR A   6      -0.704  -0.290   3.873  1.00 44.13           C 
ATOM     76  O   DPR A   6       0.159  -0.862   4.538  1.00 61.43           O 
ATOM     77  CB  DPR A   6      -0.714   2.185   3.391  1.00 21.34           C 
ATOM     78  CG  DPR A   6       0.384   3.066   2.741  1.00 63.45           C 
ATOM     79  CD  DPR A   6       1.635   2.162   2.880  1.00 33.42           C 
ATOM     80  HA  DPR A   6      -0.840   0.616   1.938  1.00 61.43           H 
ATOM     81 2HB  DPR A   6      -1.703   2.474   3.034  1.00 23.31           H 
ATOM     82 3HB  DPR A   6      -0.662   2.243   4.477  1.00 13.53           H 
ATOM     83 2HG  DPR A   6       0.159   3.262   1.692  1.00 32.55           H 
ATOM     84 3HG  DPR A   6       0.513   3.998   3.291  1.00 55.25           H 
ATOM     85 2HD  DPR A   6       2.067   2.263   3.876  1.00 74.24           H 
ATOM     86 3HD  DPR A   6       2.372   2.413   2.117  1.00 31.53           H 
ATOM     87  N   MLU A   7      -1.999  -0.569   3.974  1.00 72.11           N 
ATOM     88  CA  MLU A   7      -3.004   0.135   3.164  1.00  3.50           C 
ATOM     89  C   MLU A   7      -3.891  -0.872   2.480  1.00 75.20           C 
ATOM     90  O   MLU A   7      -5.097  -0.914   2.720  1.00 24.41           O 
ATOM     91  CB  MLU A   7      -3.851   1.032   4.068  1.00  4.53           C 
ATOM     92  CG  MLU A   7      -4.701   1.966   3.208  1.00 33.54           C 
ATOM     93  CD1 MLU A   7      -6.139   1.976   3.735  1.00 74.01           C 
ATOM     94  CD2 MLU A   7      -4.126   3.383   3.269  1.00 22.41           C 
ATOM     95  HA  MLU A   7      -2.501   0.745   2.413  1.00 14.01           H 
ATOM     96 2HB  MLU A   7      -4.500   0.414   4.688  1.00 33.42           H 
ATOM     97 3HB  MLU A   7      -3.195   1.624   4.709  1.00 72.34           H 
ATOM     98  HG  MLU A   7      -4.697   1.615   2.176  1.00 53.35           H 
ATOM     99 1HD1 MLU A   7      -6.136   2.235   4.794  1.00 43.40           H 
ATOM    100 2HD1 MLU A   7      -6.724   2.713   3.183  1.00 64.45           H 
ATOM    101 3HD1 MLU A   7      -6.582   0.988   3.605  1.00 41.32           H 
ATOM    102 1HD2 MLU A   7      -3.652   3.540   4.237  1.00 50.14           H 
ATOM    103 2HD2 MLU A   7      -3.389   3.508   2.477  1.00 42.45           H 
ATOM    104 3HD2 MLU A   7      -4.930   4.107   3.134  1.00 42.31           H 
ATOM    105  CM  MLU A   7      -2.632  -1.564   4.850  1.00 63.02           C 
ATOM    106 1HM  MLU A   7      -1.889  -1.966   5.538  1.00  4.42           H 
ATOM    107 2HM  MLU A   7      -3.434  -1.091   5.417  1.00 40.45           H 
ATOM    108 3HM  MLU A   7      -3.042  -2.373   4.245  1.00 21.34           H 
ATOM    109  N   DVA A   8      -3.296  -1.691   1.619  1.00  3.44           N 
ATOM    110  CA  DVA A   8      -4.048  -2.717   0.887  1.00 43.02           C 
ATOM    111  C   DVA A   8      -3.796  -2.566  -0.590  1.00 51.10           C 
ATOM    112  O   DVA A   8      -4.752  -2.475  -1.358  1.00 33.10           O 
ATOM    113  CB  DVA A   8      -3.595  -4.104   1.344  1.00 23.30           C 
ATOM    114  CG1 DVA A   8      -3.976  -4.312   2.809  1.00  2.42           C 
ATOM    115  CG2 DVA A   8      -4.277  -5.172   0.485  1.00 43.21           C 
ATOM    116  H   DVA A   8      -2.330  -1.609   1.472  1.00 73.44           H 
ATOM    117  HA  DVA A   8      -5.113  -2.600   1.087  1.00 11.53           H 
ATOM    118  HB  DVA A   8      -2.514  -4.188   1.233  1.00 41.21           H 
ATOM    119 1HG1 DVA A   8      -4.651  -3.517   3.127  1.00 10.31           H 
ATOM    120 2HG1 DVA A   8      -4.473  -5.276   2.922  1.00 42.24           H 
ATOM    121 3HG1 DVA A   8      -3.077  -4.294   3.425  1.00 23.20           H 
ATOM    122 1HG2 DVA A   8      -3.829  -5.180  -0.508  1.00 33.32           H 
ATOM    123 2HG2 DVA A   8      -4.146  -6.150   0.949  1.00 33.23           H 
ATOM    124 3HG2 DVA A   8      -5.340  -4.947   0.402  1.00 23.12           H 
TER     125      DVA A   8
ENDMDL
MODEL        4
REMARK MDL/CONF     4  E:      0.000 Erst:   0.000 Ehb:   0.000
ATOM      1  N   DAL A   1      -1.928  -2.439  -0.429  1.00 34.25           N 
ATOM      2  CA  DAL A   1      -1.154  -2.454  -1.678  1.00 42.15           C 
ATOM      3  C   DAL A   1      -0.352  -1.183  -1.787  1.00 74.35           C 
ATOM      4  O   DAL A   1       0.813  -1.137  -1.394  1.00 13.20           O 
ATOM      5  CB  DAL A   1      -0.207  -3.657  -1.674  1.00  1.11           C 
ATOM      6  H   DAL A   1      -1.467  -2.268   0.419  1.00 71.52           H 
ATOM      7  HA  DAL A   1      -1.834  -2.530  -2.526  1.00 52.31           H 
ATOM      8 1HB  DAL A   1      -0.766  -4.560  -1.912  1.00 61.02           H 
ATOM      9 2HB  DAL A   1       0.575  -3.505  -2.418  1.00 62.51           H 
ATOM     10 3HB  DAL A   1       0.245  -3.758  -0.688  1.00  4.02           H 
ATOM     11  N   DPR A   2      -0.976  -0.140  -2.326  1.00 21.20           N 
ATOM     12  CA  DPR A   2      -0.303   1.162  -2.490  1.00 14.01           C 
ATOM     13  C   DPR A   2       0.529   1.154  -3.746  1.00 64.12           C 
ATOM     14  O   DPR A   2       0.376   0.279  -4.598  1.00 22.14           O 
ATOM     15  CB  DPR A   2      -1.471   2.161  -2.390  1.00 32.51           C 
ATOM     16  CG  DPR A   2      -2.479   1.440  -3.324  1.00 31.05           C 
ATOM     17  CD  DPR A   2      -2.356  -0.027  -2.844  1.00 32.22           C 
ATOM     18  HA  DPR A   2       0.328   1.365  -1.625  1.00 21.22           H 
ATOM     19 2HB  DPR A   2      -1.869   2.238  -1.378  1.00 31.45           H 
ATOM     20 3HB  DPR A   2      -1.219   3.147  -2.781  1.00 61.52           H 
ATOM     21 2HG  DPR A   2      -3.491   1.818  -3.172  1.00  4.32           H 
ATOM     22 3HG  DPR A   2      -2.182   1.537  -4.368  1.00 51.13           H 
ATOM     23 2HD  DPR A   2      -2.505  -0.712  -3.679  1.00 25.13           H 
ATOM     24 3HD  DPR A   2      -3.077  -0.229  -2.052  1.00  4.31           H 
ATOM     25  N   MLU A   3       1.420   2.133  -3.867  1.00 32.24           N 
ATOM     26  CA  MLU A   3       1.577   3.162  -2.830  1.00 11.34           C 
ATOM     27  C   MLU A   3       2.898   2.973  -2.131  1.00 22.15           C 
ATOM     28  O   MLU A   3       3.630   3.933  -1.897  1.00 25.21           O 
ATOM     29  CB  MLU A   3       1.534   4.548  -3.476  1.00 10.42           C 
ATOM     30  CG  MLU A   3       0.258   4.685  -4.308  1.00 21.24           C 
ATOM     31  CD1 MLU A   3      -0.698   5.661  -3.618  1.00 31.12           C 
ATOM     32  CD2 MLU A   3       0.611   5.215  -5.700  1.00 20.43           C 
ATOM     33  HA  MLU A   3       0.766   3.074  -2.105  1.00 62.21           H 
ATOM     34 2HB  MLU A   3       1.544   5.313  -2.698  1.00 63.35           H 
ATOM     35 3HB  MLU A   3       2.404   4.675  -4.120  1.00 75.50           H 
ATOM     36  HG  MLU A   3      -0.221   3.711  -4.400  1.00 33.31           H 
ATOM     37 1HD1 MLU A   3      -0.826   5.368  -2.576  1.00 64.32           H 
ATOM     38 2HD1 MLU A   3      -0.285   6.668  -3.664  1.00 52.33           H 
ATOM     39 3HD1 MLU A   3      -1.665   5.640  -4.120  1.00 75.23           H 
ATOM     40 1HD2 MLU A   3      -0.100   4.823  -6.428  1.00  4.54           H 
ATOM     41 2HD2 MLU A   3       0.565   6.303  -5.696  1.00 31.22           H 
ATOM     42 3HD2 MLU A   3       1.617   4.894  -5.966  1.00 64.22           H 
ATOM     43  CM  MLU A   3       2.351   2.359  -4.980  1.00 11.53           C 
ATOM     44 1HM  MLU A   3       1.849   2.925  -5.763  1.00 75.44           H 
ATOM     45 2HM  MLU A   3       3.214   2.922  -4.622  1.00 22.13           H 
ATOM     46 3HM  MLU A   3       2.682   1.400  -5.378  1.00 10.42           H 
ATOM     47  N   DVA A   4       3.209   1.726  -1.792  1.00 74.33           N 
ATOM     48  CA  DVA A   4       4.468   1.406  -1.107  1.00 21.55           C 
ATOM     49  C   DVA A   4       4.167   0.702   0.190  1.00 60.15           C 
ATOM     50  O   DVA A   4       4.869   0.885   1.184  1.00 61.03           O 
ATOM     51  CB  DVA A   4       5.316   0.498  -1.997  1.00 70.50           C 
ATOM     52  CG1 DVA A   4       4.497  -0.727  -2.408  1.00  2.11           C 
ATOM     53  CG2 DVA A   4       5.745   1.266  -3.248  1.00 21.23           C 
ATOM     54  H   DVA A   4       2.583   1.002  -2.007  1.00 44.34           H 
ATOM     55  HA  DVA A   4       5.014   2.327  -0.903  1.00 23.34           H 
ATOM     56  HB  DVA A   4       6.201   0.176  -1.449  1.00 62.03           H 
ATOM     57 1HG1 DVA A   4       4.276  -1.330  -1.528  1.00 11.23           H 
ATOM     58 2HG1 DVA A   4       3.565  -0.401  -2.869  1.00 22.33           H 
ATOM     59 3HG1 DVA A   4       5.066  -1.322  -3.122  1.00 33.22           H 
ATOM     60 1HG2 DVA A   4       6.389   0.635  -3.859  1.00 10.52           H 
ATOM     61 2HG2 DVA A   4       4.861   1.547  -3.823  1.00 50.41           H 
ATOM     62 3HG2 DVA A   4       6.288   2.164  -2.955  1.00 42.12           H 
ATOM     63  N   DAL A   5       3.116  -0.112   0.186  1.00 62.22           N 
ATOM     64  CA  DAL A   5       2.716  -0.859   1.388  1.00 63.23           C 
ATOM     65  C   DAL A   5       1.236  -0.690   1.614  1.00 64.33           C 
ATOM     66  O   DAL A   5       0.432  -1.499   1.153  1.00 65.12           O 
ATOM     67  CB  DAL A   5       3.038  -2.342   1.194  1.00 23.34           C 
ATOM     68  H   DAL A   5       2.596  -0.217  -0.637  1.00 33.01           H 
ATOM     69  HA  DAL A   5       3.262  -0.478   2.251  1.00 43.14           H 
ATOM     70 1HB  DAL A   5       4.102  -2.508   1.355  1.00 31.11           H 
ATOM     71 2HB  DAL A   5       2.466  -2.935   1.909  1.00 23.04           H 
ATOM     72 3HB  DAL A   5       2.773  -2.642   0.180  1.00  4.15           H 
ATOM     73  N   DPR A   6       0.868   0.368   2.329  1.00 72.03           N 
ATOM     74  CA  DPR A   6      -0.549   0.648   2.622  1.00 41.22           C 
ATOM     75  C   DPR A   6      -0.989  -0.146   3.824  1.00 11.05           C 
ATOM     76  O   DPR A   6      -0.164  -0.686   4.560  1.00 74.11           O 
ATOM     77  CB  DPR A   6      -0.583   2.167   2.758  1.00 51.04           C 
ATOM     78  CG  DPR A   6       0.680   2.369   3.637  1.00 15.40           C 
ATOM     79  CD  DPR A   6       1.696   1.426   2.948  1.00 71.31           C 
ATOM     80  HA  DPR A   6      -1.164   0.391   1.758  1.00  5.14           H 
ATOM     81 2HB  DPR A   6      -0.462   2.656   1.790  1.00  1.42           H 
ATOM     82 3HB  DPR A   6      -1.471   2.536   3.269  1.00 13.31           H 
ATOM     83 2HG  DPR A   6       1.020   3.405   3.598  1.00 50.50           H 
ATOM     84 3HG  DPR A   6       0.492   2.060   4.665  1.00 40.25           H 
ATOM     85 2HD  DPR A   6       2.373   0.994   3.686  1.00 41.21           H 
ATOM     86 3HD  DPR A   6       2.258   1.965   2.185  1.00 30.52           H 
ATOM     87  N   MLU A   7      -2.301  -0.221   4.030  1.00 10.12           N 
ATOM     88  CA  MLU A   7      -3.259   0.436   3.132  1.00 33.41           C 
ATOM     89  C   MLU A   7      -4.010  -0.609   2.346  1.00 45.44           C 
ATOM     90  O   MLU A   7      -5.230  -0.542   2.214  1.00 74.44           O 
ATOM     91  CB  MLU A   7      -4.249   1.262   3.956  1.00 45.40           C 
ATOM     92  CG  MLU A   7      -3.478   2.210   4.877  1.00 23.20           C 
ATOM     93  CD1 MLU A   7      -3.635   3.647   4.375  1.00 51.34           C 
ATOM     94  CD2 MLU A   7      -4.033   2.103   6.298  1.00 43.02           C 
ATOM     95  HA  MLU A   7      -2.723   1.090   2.444  1.00  1.11           H 
ATOM     96 2HB  MLU A   7      -4.884   1.842   3.287  1.00 11.42           H 
ATOM     97 3HB  MLU A   7      -4.867   0.594   4.557  1.00 55.23           H 
ATOM     98  HG  MLU A   7      -2.423   1.938   4.877  1.00 44.42           H 
ATOM     99 1HD1 MLU A   7      -3.389   3.690   3.313  1.00 44.35           H 
ATOM    100 2HD1 MLU A   7      -4.665   3.974   4.522  1.00 40.22           H 
ATOM    101 3HD1 MLU A   7      -2.963   4.302   4.929  1.00 61.13           H 
ATOM    102 1HD2 MLU A   7      -3.237   2.304   7.015  1.00 30.32           H 
ATOM    103 2HD2 MLU A   7      -4.833   2.831   6.431  1.00 23.13           H 
ATOM    104 3HD2 MLU A   7      -4.424   1.099   6.462  1.00 31.41           H 
ATOM    105  CM  MLU A   7      -2.994  -0.925   5.118  1.00 72.23           C 
ATOM    106 1HM  MLU A   7      -3.050  -0.277   5.992  1.00 53.22           H 
ATOM    107 2HM  MLU A   7      -4.002  -1.187   4.795  1.00  3.01           H 
ATOM    108 3HM  MLU A   7      -2.445  -1.832   5.371  1.00  4.22           H 
ATOM    109  N   DVA A   8      -3.276  -1.586   1.821  1.00  1.32           N 
ATOM    110  CA  DVA A   8      -3.885  -2.666   1.034  1.00 62.21           C 
ATOM    111  C   DVA A   8      -3.241  -2.720  -0.326  1.00  1.11           C 
ATOM    112  O   DVA A   8      -3.931  -2.987  -1.309  1.00 62.15           O 
ATOM    113  CB  DVA A   8      -3.675  -3.999   1.752  1.00 63.03           C 
ATOM    114  CG1 DVA A   8      -2.183  -4.208   2.020  1.00 22.34           C 
ATOM    115  CG2 DVA A   8      -4.434  -3.989   3.079  1.00 23.34           C 
ATOM    116  H   DVA A   8      -2.306  -1.585   1.962  1.00 33.55           H 
ATOM    117  HA  DVA A   8      -4.953  -2.478   0.923  1.00  2.40           H 
ATOM    118  HB  DVA A   8      -4.049  -4.811   1.128  1.00 71.35           H 
ATOM    119 1HG1 DVA A   8      -1.654  -4.314   1.075  1.00 72.21           H 
ATOM    120 2HG1 DVA A   8      -1.790  -3.348   2.563  1.00 11.15           H 
ATOM    121 3HG1 DVA A   8      -2.045  -5.108   2.619  1.00 50.20           H 
ATOM    122 1HG2 DVA A   8      -4.333  -4.960   3.564  1.00 14.02           H 
ATOM    123 2HG2 DVA A   8      -4.024  -3.216   3.728  1.00 12.30           H 
ATOM    124 3HG2 DVA A   8      -5.489  -3.785   2.893  1.00 50.32           H 
TER     125      DVA A   8
ENDMDL
MODEL        5
REMARK MDL/CONF     5  E:      0.000 Erst:   0.000 Ehb:   0.000
ATOM      1  N   DAL A   1      -1.844  -2.533  -0.494  1.00  1.43           N 
ATOM      2  CA  DAL A   1      -1.055  -2.543  -1.735  1.00  1.23           C 
ATOM      3  C   DAL A   1      -0.302  -1.243  -1.862  1.00 30.33           C 
ATOM      4  O   DAL A   1       0.867  -1.155  -1.488  1.00 52.20           O 
ATOM      5  CB  DAL A   1      -0.063  -3.707  -1.698  1.00 20.35           C 
ATOM      6  H   DAL A   1      -1.379  -2.574   0.367  1.00 34.01           H 
ATOM      7  HA  DAL A   1      -1.724  -2.660  -2.588  1.00 34.21           H 
ATOM      8 1HB  DAL A   1       0.830  -3.441  -2.261  1.00 34.03           H 
ATOM      9 2HB  DAL A   1       0.208  -3.922  -0.664  1.00 13.14           H 
ATOM     10 3HB  DAL A   1      -0.523  -4.590  -2.143  1.00 44.40           H 
ATOM     11  N   DPR A   2      -0.971  -0.226  -2.393  1.00 41.11           N 
ATOM     12  CA  DPR A   2      -0.349   1.099  -2.573  1.00 42.25           C 
ATOM     13  C   DPR A   2       0.514   1.096  -3.808  1.00 25.21           C 
ATOM     14  O   DPR A   2       0.409   0.204  -4.648  1.00 40.02           O 
ATOM     15  CB  DPR A   2      -1.544   2.071  -2.557  1.00 65.25           C 
ATOM     16  CG  DPR A   2      -2.516   1.267  -3.460  1.00 51.05           C 
ATOM     17  CD  DPR A   2      -2.364  -0.164  -2.888  1.00 74.01           C 
ATOM     18  HA  DPR A   2       0.252   1.348  -1.697  1.00 64.51           H 
ATOM     19 2HB  DPR A   2      -1.966   2.206  -1.560  1.00 31.34           H 
ATOM     20 3HB  DPR A   2      -1.306   3.033  -3.008  1.00 11.21           H 
ATOM     21 2HG  DPR A   2      -3.541   1.625  -3.348  1.00 40.11           H 
ATOM     22 3HG  DPR A   2      -2.203   1.306  -4.503  1.00 44.30           H 
ATOM     23 2HD  DPR A   2      -2.521  -0.905  -3.672  1.00 14.54           H 
ATOM     24 3HD  DPR A   2      -3.065  -0.323  -2.069  1.00 22.13           H 
ATOM     25  N   MLU A   3       1.375   2.102  -3.924  1.00 12.12           N 
ATOM     26  CA  MLU A   3       1.475   3.152  -2.901  1.00  3.32           C 
ATOM     27  C   MLU A   3       2.769   2.995  -2.146  1.00 10.51           C 
ATOM     28  O   MLU A   3       3.505   3.962  -1.949  1.00 23.21           O 
ATOM     29  CB  MLU A   3       1.438   4.525  -3.576  1.00 73.24           C 
ATOM     30  CG  MLU A   3       1.014   5.584  -2.556  1.00 34.51           C 
ATOM     31  CD1 MLU A   3       1.633   6.932  -2.933  1.00 65.45           C 
ATOM     32  CD2 MLU A   3      -0.511   5.705  -2.552  1.00 32.40           C 
ATOM     33  HA  MLU A   3       0.637   3.064  -2.208  1.00  0.45           H 
ATOM     34 2HB  MLU A   3       2.429   4.768  -3.959  1.00 21.33           H 
ATOM     35 3HB  MLU A   3       0.724   4.507  -4.399  1.00 73.44           H 
ATOM     36  HG  MLU A   3       1.358   5.290  -1.563  1.00  3.14           H 
ATOM     37 1HD1 MLU A   3       1.336   7.195  -3.947  1.00  2.22           H 
ATOM     38 2HD1 MLU A   3       1.282   7.698  -2.240  1.00 63.25           H 
ATOM     39 3HD1 MLU A   3       2.719   6.862  -2.877  1.00 22.43           H 
ATOM     40 1HD2 MLU A   3      -0.792   6.755  -2.489  1.00 14.30           H 
ATOM     41 2HD2 MLU A   3      -0.912   5.275  -3.471  1.00 41.44           H 
ATOM     42 3HD2 MLU A   3      -0.917   5.168  -1.693  1.00  2.34           H 
ATOM     43  CM  MLU A   3       2.326   2.339  -5.018  1.00 42.20           C 
ATOM     44 1HM  MLU A   3       2.679   1.384  -5.407  1.00 41.44           H 
ATOM     45 2HM  MLU A   3       1.831   2.894  -5.815  1.00  3.15           H 
ATOM     46 3HM  MLU A   3       3.173   2.916  -4.646  1.00 74.12           H 
ATOM     47  N   DVA A   4       3.054   1.771  -1.717  1.00 23.34           N 
ATOM     48  CA  DVA A   4       4.284   1.484  -0.968  1.00 33.23           C 
ATOM     49  C   DVA A   4       3.935   0.806   0.330  1.00  0.24           C 
ATOM     50  O   DVA A   4       4.372   1.229   1.399  1.00  3.20           O 
ATOM     51  CB  DVA A   4       5.183   0.567  -1.798  1.00  3.42           C 
ATOM     52  CG1 DVA A   4       5.442   1.203  -3.165  1.00 44.12           C 
ATOM     53  CG2 DVA A   4       6.515   0.365  -1.071  1.00 64.42           C 
ATOM     54  H   DVA A   4       2.428   1.041  -1.906  1.00 72.34           H 
ATOM     55  HA  DVA A   4       4.809   2.416  -0.762  1.00 10.21           H 
ATOM     56  HB  DVA A   4       4.694  -0.397  -1.932  1.00 31.54           H 
ATOM     57 1HG1 DVA A   4       4.717   0.826  -3.886  1.00 41.43           H 
ATOM     58 2HG1 DVA A   4       5.346   2.286  -3.084  1.00 44.23           H 
ATOM     59 3HG1 DVA A   4       6.450   0.954  -3.496  1.00 23.44           H 
ATOM     60 1HG2 DVA A   4       6.454   0.802  -0.076  1.00 52.11           H 
ATOM     61 2HG2 DVA A   4       6.724  -0.702  -0.986  1.00  2.35           H 
ATOM     62 3HG2 DVA A   4       7.313   0.848  -1.633  1.00 44.15           H 
ATOM     63  N   DAL A   5       3.142  -0.257   0.243  1.00  4.53           N 
ATOM     64  CA  DAL A   5       2.726  -1.008   1.435  1.00 33.41           C 
ATOM     65  C   DAL A   5       1.256  -0.783   1.684  1.00 34.55           C 
ATOM     66  O   DAL A   5       0.417  -1.572   1.251  1.00 72.32           O 
ATOM     67  CB  DAL A   5       2.985  -2.500   1.213  1.00 21.45           C 
ATOM     68  H   DAL A   5       2.826  -0.546  -0.639  1.00 62.22           H 
ATOM     69  HA  DAL A   5       3.298  -0.665   2.298  1.00 24.11           H 
ATOM     70 1HB  DAL A   5       2.242  -3.083   1.755  1.00 43.42           H 
ATOM     71 2HB  DAL A   5       2.918  -2.726   0.148  1.00  1.10           H 
ATOM     72 3HB  DAL A   5       3.980  -2.753   1.575  1.00 74.23           H 
ATOM     73  N   DPR A   6       0.939   0.298   2.386  1.00  2.42           N 
ATOM     74  CA  DPR A   6      -0.463   0.633   2.698  1.00 63.20           C 
ATOM     75  C   DPR A   6      -0.932  -0.178   3.878  1.00 31.52           C 
ATOM     76  O   DPR A   6      -0.127  -0.765   4.599  1.00 44.55           O 
ATOM     77  CB  DPR A   6      -0.452   2.139   2.934  1.00 22.33           C 
ATOM     78  CG  DPR A   6       0.853   2.262   3.762  1.00 30.34           C 
ATOM     79  CD  DPR A   6       1.812   1.337   2.972  1.00  1.41           C 
ATOM     80  HA  DPR A   6      -1.094   0.431   1.832  1.00  4.05           H 
ATOM     81 2HB  DPR A   6      -0.373   2.699   2.003  1.00  1.35           H 
ATOM     82 3HB  DPR A   6      -1.311   2.475   3.515  1.00 11.30           H 
ATOM     83 2HG  DPR A   6       1.218   3.289   3.766  1.00 42.45           H 
ATOM     84 3HG  DPR A   6       0.707   1.896   4.779  1.00 22.44           H 
ATOM     85 2HD  DPR A   6       2.541   0.884   3.645  1.00 14.05           H 
ATOM     86 3HD  DPR A   6       2.318   1.897   2.185  1.00 23.01           H 
ATOM     87  N   MLU A   7      -2.245  -0.216   4.080  1.00 42.42           N 
ATOM     88  CA  MLU A   7      -3.180   0.496   3.198  1.00  4.02           C 
ATOM     89  C   MLU A   7      -3.939  -0.501   2.361  1.00 63.04           C 
ATOM     90  O   MLU A   7      -5.163  -0.433   2.255  1.00  3.23           O 
ATOM     91  CB  MLU A   7      -4.164   1.307   4.044  1.00 52.54           C 
ATOM     92  CG  MLU A   7      -4.767   2.426   3.194  1.00 62.24           C 
ATOM     93  CD1 MLU A   7      -6.173   2.752   3.703  1.00 60.23           C 
ATOM     94  CD2 MLU A   7      -3.886   3.674   3.293  1.00 31.41           C 
ATOM     95  HA  MLU A   7      -2.623   1.169   2.545  1.00 75.02           H 
ATOM     96 2HB  MLU A   7      -4.959   0.654   4.402  1.00 73.23           H 
ATOM     97 3HB  MLU A   7      -3.638   1.741   4.896  1.00 23.42           H 
ATOM     98  HG  MLU A   7      -4.823   2.103   2.154  1.00 62.24           H 
ATOM     99 1HD1 MLU A   7      -6.124   3.017   4.760  1.00 43.14           H 
ATOM    100 2HD1 MLU A   7      -6.579   3.590   3.137  1.00 44.43           H 
ATOM    101 3HD1 MLU A   7      -6.817   1.882   3.577  1.00 11.54           H 
ATOM    102 1HD2 MLU A   7      -4.517   4.558   3.378  1.00 63.12           H 
ATOM    103 2HD2 MLU A   7      -3.246   3.597   4.172  1.00 11.10           H 
ATOM    104 3HD2 MLU A   7      -3.268   3.754   2.398  1.00 74.45           H 
ATOM    105  CM  MLU A   7      -2.964  -0.924   5.147  1.00 30.22           C 
ATOM    106 1HM  MLU A   7      -2.433  -1.843   5.394  1.00 64.14           H 
ATOM    107 2HM  MLU A   7      -3.021  -0.289   6.031  1.00 14.11           H 
ATOM    108 3HM  MLU A   7      -3.972  -1.167   4.809  1.00 12.52           H 
ATOM    109  N   DVA A   8      -3.212  -1.437   1.761  1.00 32.31           N 
ATOM    110  CA  DVA A   8      -3.830  -2.468   0.918  1.00 34.12           C 
ATOM    111  C   DVA A   8      -3.184  -2.456  -0.443  1.00 60.42           C 
ATOM    112  O   DVA A   8      -3.894  -2.376  -1.444  1.00  1.03           O 
ATOM    113  CB  DVA A   8      -3.633  -3.840   1.564  1.00 20.23           C 
ATOM    114  CG1 DVA A   8      -4.196  -3.821   2.986  1.00 12.20           C 
ATOM    115  CG2 DVA A   8      -4.367  -4.901   0.741  1.00  0.21           C 
ATOM    116  H   DVA A   8      -2.240  -1.439   1.884  1.00 51.14           H 
ATOM    117  HA  DVA A   8      -4.895  -2.265   0.816  1.00 44.10           H 
ATOM    118  HB  DVA A   8      -2.571  -4.077   1.597  1.00 33.42           H 
ATOM    119 1HG1 DVA A   8      -3.396  -3.601   3.692  1.00 13.44           H 
ATOM    120 2HG1 DVA A   8      -4.967  -3.055   3.060  1.00 41.31           H 
ATOM    121 3HG1 DVA A   8      -4.628  -4.793   3.219  1.00 60.21           H 
ATOM    122 1HG2 DVA A   8      -4.724  -4.458  -0.187  1.00 22.22           H 
ATOM    123 2HG2 DVA A   8      -3.684  -5.721   0.513  1.00 44.14           H 
ATOM    124 3HG2 DVA A   8      -5.214  -5.282   1.311  1.00 40.44           H 
TER     125      DVA A   8
ENDMDL
MODEL        6
REMARK MDL/CONF     6  E:      0.000 Erst:   0.000 Ehb:   0.000
ATOM      1  N   DAL A   1      -1.955  -2.525  -0.608  1.00 61.02           N 
ATOM      2  CA  DAL A   1      -1.295  -2.480  -1.921  1.00  0.10           C 
ATOM      3  C   DAL A   1      -0.460  -1.230  -2.021  1.00 43.33           C 
ATOM      4  O   DAL A   1       0.738  -1.247  -1.740  1.00 65.43           O 
ATOM      5  CB  DAL A   1      -0.396  -3.709  -2.081  1.00 51.02           C 
ATOM      6  H   DAL A   1      -1.410  -2.457   0.203  1.00  1.21           H 
ATOM      7  HA  DAL A   1      -2.051  -2.478  -2.707  1.00  2.24           H 
ATOM      8 1HB  DAL A   1      -0.101  -4.073  -1.098  1.00 13.11           H 
ATOM      9 2HB  DAL A   1      -0.940  -4.491  -2.611  1.00 34.10           H 
ATOM     10 3HB  DAL A   1       0.493  -3.436  -2.649  1.00 62.23           H 
ATOM     11  N   DPR A   2      -1.091  -0.133  -2.425  1.00 73.33           N 
ATOM     12  CA  DPR A   2      -0.390   1.156  -2.565  1.00  2.43           C 
ATOM     13  C   DPR A   2       0.460   1.144  -3.809  1.00 11.44           C 
ATOM     14  O   DPR A   2       0.297   0.286  -4.675  1.00  4.01           O 
ATOM     15  CB  DPR A   2      -1.522   2.233  -2.521  1.00 72.23           C 
ATOM     16  CG  DPR A   2      -2.861   1.482  -2.296  1.00  3.41           C 
ATOM     17  CD  DPR A   2      -2.509   0.060  -2.798  1.00 31.23           C 
ATOM     18  HA  DPR A   2       0.233   1.336  -1.688  1.00 41.54           H 
ATOM     19 2HB  DPR A   2      -1.322   2.921  -1.699  1.00 73.34           H 
ATOM     20 3HB  DPR A   2      -1.533   2.764  -3.474  1.00 65.42           H 
ATOM     21 2HG  DPR A   2      -3.128   1.469  -1.238  1.00 44.02           H 
ATOM     22 3HG  DPR A   2      -3.661   1.922  -2.893  1.00 43.11           H 
ATOM     23 2HD  DPR A   2      -2.629  -0.001  -3.880  1.00 71.22           H 
ATOM     24 3HD  DPR A   2      -3.137  -0.683  -2.304  1.00 22.14           H 
ATOM     25  N   MLU A   3       1.377   2.102  -3.903  1.00 13.11           N 
ATOM     26  CA  MLU A   3       1.544   3.112  -2.850  1.00  5.53           C 
ATOM     27  C   MLU A   3       2.877   2.916  -2.173  1.00 44.32           C 
ATOM     28  O   MLU A   3       3.667   3.851  -2.051  1.00 60.33           O 
ATOM     29  CB  MLU A   3       1.488   4.510  -3.469  1.00 11.11           C 
ATOM     30  CG  MLU A   3       0.165   4.684  -4.218  1.00 25.55           C 
ATOM     31  CD1 MLU A   3      -0.883   5.271  -3.269  1.00 34.22           C 
ATOM     32  CD2 MLU A   3       0.369   5.629  -5.402  1.00 41.30           C 
ATOM     33  HA  MLU A   3       0.746   3.007  -2.114  1.00 53.24           H 
ATOM     34 2HB  MLU A   3       1.562   5.260  -2.681  1.00 74.43           H 
ATOM     35 3HB  MLU A   3       2.318   4.633  -4.165  1.00  4.11           H 
ATOM     36  HG  MLU A   3      -0.177   3.715  -4.580  1.00 63.22           H 
ATOM     37 1HD1 MLU A   3      -1.836   4.766  -3.423  1.00 43.34           H 
ATOM     38 2HD1 MLU A   3      -0.559   5.129  -2.237  1.00 70.23           H 
ATOM     39 3HD1 MLU A   3      -0.999   6.336  -3.470  1.00 24.50           H 
ATOM     40 1HD2 MLU A   3       0.772   5.071  -6.247  1.00 22.25           H 
ATOM     41 2HD2 MLU A   3      -0.586   6.072  -5.682  1.00 20.45           H 
ATOM     42 3HD2 MLU A   3       1.067   6.418  -5.122  1.00 34.13           H 
ATOM     43  CM  MLU A   3       2.329   2.320  -4.999  1.00 11.51           C 
ATOM     44 1HM  MLU A   3       3.310   2.559  -4.587  1.00 33.23           H 
ATOM     45 2HM  MLU A   3       2.401   1.415  -5.604  1.00 32.02           H 
ATOM     46 3HM  MLU A   3       1.985   3.147  -5.622  1.00  4.34           H 
ATOM     47  N   DVA A   4       3.134   1.689  -1.729  1.00 14.20           N 
ATOM     48  CA  DVA A   4       4.396   1.365  -1.052  1.00 34.22           C 
ATOM     49  C   DVA A   4       4.102   0.801   0.313  1.00  4.45           C 
ATOM     50  O   DVA A   4       4.667   1.243   1.312  1.00  3.31           O 
ATOM     51  CB  DVA A   4       5.166   0.333  -1.876  1.00 74.31           C 
ATOM     52  CG1 DVA A   4       5.368   0.860  -3.298  1.00 31.44           C 
ATOM     53  CG2 DVA A   4       6.529   0.077  -1.229  1.00 55.00           C 
ATOM     54  H   DVA A   4       2.465   0.985  -1.856  1.00 33.23           H 
ATOM     55  HA  DVA A   4       4.996   2.269  -0.950  1.00 65.30           H 
ATOM     56  HB  DVA A   4       4.601  -0.599  -1.911  1.00 13.22           H 
ATOM     57 1HG1 DVA A   4       4.413   0.872  -3.822  1.00 35.15           H 
ATOM     58 2HG1 DVA A   4       5.772   1.872  -3.254  1.00 62.32           H 
ATOM     59 3HG1 DVA A   4       6.066   0.215  -3.829  1.00 40.50           H 
ATOM     60 1HG2 DVA A   4       6.392  -0.161  -0.175  1.00 41.02           H 
ATOM     61 2HG2 DVA A   4       7.018  -0.759  -1.730  1.00 21.12           H 
ATOM     62 3HG2 DVA A   4       7.148   0.970  -1.322  1.00 62.35           H 
ATOM     63  N   DAL A   5       3.212  -0.185   0.362  1.00  4.55           N 
ATOM     64  CA  DAL A   5       2.837  -0.821   1.633  1.00 41.13           C 
ATOM     65  C   DAL A   5       1.352  -0.683   1.844  1.00 30.52           C 
ATOM     66  O   DAL A   5       0.579  -1.572   1.491  1.00 52.24           O 
ATOM     67  CB  DAL A   5       3.211  -2.305   1.588  1.00 32.30           C 
ATOM     68  H   DAL A   5       2.795  -0.493  -0.469  1.00 65.04           H 
ATOM     69  HA  DAL A   5       3.368  -0.337   2.452  1.00  5.13           H 
ATOM     70 1HB  DAL A   5       3.246  -2.640   0.552  1.00 74.51           H 
ATOM     71 2HB  DAL A   5       4.187  -2.448   2.050  1.00 24.23           H 
ATOM     72 3HB  DAL A   5       2.463  -2.884   2.131  1.00 55.22           H 
ATOM     73  N   DPR A   6       0.945   0.440   2.427  1.00 74.33           N 
ATOM     74  CA  DPR A   6      -0.483   0.699   2.692  1.00 11.30           C 
ATOM     75  C   DPR A   6      -0.936  -0.097   3.888  1.00  2.04           C 
ATOM     76  O   DPR A   6      -0.117  -0.613   4.647  1.00 42.41           O 
ATOM     77  CB  DPR A   6      -0.588   2.230   2.907  1.00  0.32           C 
ATOM     78  CG  DPR A   6       0.823   2.825   2.655  1.00 61.01           C 
ATOM     79  CD  DPR A   6       1.731   1.596   2.908  1.00 32.31           C 
ATOM     80  HA  DPR A   6      -1.077   0.431   1.818  1.00  2.20           H 
ATOM     81 2HB  DPR A   6      -1.309   2.633   2.195  1.00 62.53           H 
ATOM     82 3HB  DPR A   6      -0.909   2.419   3.931  1.00  2.42           H 
ATOM     83 2HG  DPR A   6       0.921   3.177   1.628  1.00 54.11           H 
ATOM     84 3HG  DPR A   6       1.041   3.625   3.363  1.00 74.31           H 
ATOM     85 2HD  DPR A   6       1.942   1.494   3.973  1.00 34.41           H 
ATOM     86 3HD  DPR A   6       2.658   1.686   2.343  1.00 11.12           H 
ATOM     87  N   MLU A   7      -2.249  -0.201   4.062  1.00 54.13           N 
ATOM     88  CA  MLU A   7      -3.200   0.428   3.136  1.00 11.22           C 
ATOM     89  C   MLU A   7      -3.941  -0.640   2.374  1.00 61.23           C 
ATOM     90  O   MLU A   7      -5.170  -0.647   2.332  1.00 20.15           O 
ATOM     91  CB  MLU A   7      -4.197   1.278   3.926  1.00 65.41           C 
ATOM     92  CG  MLU A   7      -3.438   2.299   4.774  1.00 22.41           C 
ATOM     93  CD1 MLU A   7      -3.260   3.593   3.976  1.00 62.33           C 
ATOM     94  CD2 MLU A   7      -4.230   2.591   6.050  1.00 31.45           C 
ATOM     95  HA  MLU A   7      -2.657   1.064   2.434  1.00 64.20           H 
ATOM     96 2HB  MLU A   7      -4.859   1.799   3.235  1.00 44.42           H 
ATOM     97 3HB  MLU A   7      -4.787   0.631   4.576  1.00 30.53           H 
ATOM     98  HG  MLU A   7      -2.459   1.898   5.038  1.00 70.41           H 
ATOM     99 1HD1 MLU A   7      -2.251   3.975   4.126  1.00 54.53           H 
ATOM    100 2HD1 MLU A   7      -3.419   3.390   2.916  1.00 42.44           H 
ATOM    101 3HD1 MLU A   7      -3.984   4.333   4.317  1.00  3.52           H 
ATOM    102 1HD2 MLU A   7      -4.016   1.824   6.794  1.00 13.11           H 
ATOM    103 2HD2 MLU A   7      -3.941   3.567   6.441  1.00  2.53           H 
ATOM    104 3HD2 MLU A   7      -5.296   2.592   5.824  1.00 32.54           H 
ATOM    105  CM  MLU A   7      -2.952  -0.913   5.136  1.00 72.44           C 
ATOM    106 1HM  MLU A   7      -3.797  -1.460   4.718  1.00 53.41           H 
ATOM    107 2HM  MLU A   7      -2.269  -1.615   5.616  1.00 15.52           H 
ATOM    108 3HM  MLU A   7      -3.313  -0.195   5.874  1.00 61.22           H 
ATOM    109  N   DVA A   8      -3.191  -1.554   1.766  1.00 31.11           N 
ATOM    110  CA  DVA A   8      -3.790  -2.648   0.991  1.00 23.45           C 
ATOM    111  C   DVA A   8      -3.285  -2.594  -0.426  1.00 54.22           C 
ATOM    112  O   DVA A   8      -4.094  -2.541  -1.351  1.00 74.21           O 
ATOM    113  CB  DVA A   8      -3.403  -3.988   1.620  1.00 72.31           C 
ATOM    114  CG1 DVA A   8      -3.829  -4.007   3.088  1.00 11.31           C 
ATOM    115  CG2 DVA A   8      -4.106  -5.123   0.872  1.00  5.12           C 
ATOM    116  H   DVA A   8      -2.216  -1.496   1.837  1.00 41.43           H 
ATOM    117  HA  DVA A   8      -4.874  -2.546   0.996  1.00 71.13           H 
ATOM    118  HB  DVA A   8      -2.324  -4.123   1.552  1.00 10.41           H 
ATOM    119 1HG1 DVA A   8      -3.190  -3.337   3.662  1.00  2.24           H 
ATOM    120 2HG1 DVA A   8      -4.866  -3.678   3.169  1.00  2.31           H 
ATOM    121 3HG1 DVA A   8      -3.740  -5.020   3.480  1.00  1.42           H 
ATOM    122 1HG2 DVA A   8      -3.902  -5.035  -0.195  1.00 63.11           H 
ATOM    123 2HG2 DVA A   8      -3.734  -6.082   1.234  1.00 52.31           H 
ATOM    124 3HG2 DVA A   8      -5.180  -5.062   1.043  1.00 53.41           H 
TER     125      DVA A   8
ENDMDL
MODEL        7
REMARK MDL/CONF     7  E:      0.000 Erst:   0.000 Ehb:   0.000
ATOM      1  N   DAL A   1      -1.658  -2.536  -0.435  1.00  4.24           N 
ATOM      2  CA  DAL A   1      -0.893  -2.513  -1.691  1.00 54.22           C 
ATOM      3  C   DAL A   1      -0.175  -1.195  -1.818  1.00 70.05           C 
ATOM      4  O   DAL A   1       1.021  -1.101  -1.548  1.00 65.22           O 
ATOM      5  CB  DAL A   1       0.127  -3.654  -1.685  1.00 23.15           C 
ATOM      6  H   DAL A   1      -1.176  -2.544   0.418  1.00 63.12           H 
ATOM      7  HA  DAL A   1      -1.575  -2.640  -2.532  1.00 23.40           H 
ATOM      8 1HB  DAL A   1       0.598  -3.714  -0.704  1.00 34.43           H 
ATOM      9 2HB  DAL A   1      -0.376  -4.594  -1.907  1.00 13.15           H 
ATOM     10 3HB  DAL A   1       0.889  -3.462  -2.441  1.00 14.24           H 
ATOM     11  N   DPR A   2      -0.907  -0.166  -2.232  1.00 23.14           N 
ATOM     12  CA  DPR A   2      -0.324   1.179  -2.399  1.00 41.34           C 
ATOM     13  C   DPR A   2       0.412   1.259  -3.711  1.00 60.51           C 
ATOM     14  O   DPR A   2       0.216   0.426  -4.596  1.00 34.25           O 
ATOM     15  CB  DPR A   2      -1.526   2.121  -2.209  1.00 41.23           C 
ATOM     16  CG  DPR A   2      -2.570   1.351  -3.061  1.00 20.04           C 
ATOM     17  CD  DPR A   2      -2.339  -0.107  -2.594  1.00 70.13           C 
ATOM     18  HA  DPR A   2       0.357   1.393  -1.575  1.00 72.33           H 
ATOM     19 2HB  DPR A   2      -1.850   2.189  -1.171  1.00 51.11           H 
ATOM     20 3HB  DPR A   2      -1.348   3.114  -2.623  1.00 72.24           H 
ATOM     21 2HG  DPR A   2      -3.584   1.680  -2.829  1.00  3.43           H 
ATOM     22 3HG  DPR A   2      -2.361   1.459  -4.125  1.00 21.21           H 
ATOM     23 2HD  DPR A   2      -2.554  -0.803  -3.405  1.00  4.00           H 
ATOM     24 3HD  DPR A   2      -2.959  -0.330  -1.727  1.00 75.15           H 
ATOM     25  N   MLU A   3       1.267   2.267  -3.844  1.00  3.24           N 
ATOM     26  CA  MLU A   3       1.477   3.245  -2.768  1.00 12.35           C 
ATOM     27  C   MLU A   3       2.778   2.948  -2.068  1.00  5.13           C 
ATOM     28  O   MLU A   3       3.567   3.853  -1.795  1.00 74.31           O 
ATOM     29  CB  MLU A   3       1.525   4.655  -3.360  1.00 44.14           C 
ATOM     30  CG  MLU A   3       1.087   5.669  -2.303  1.00 74.53           C 
ATOM     31  CD1 MLU A   3       2.303   6.468  -1.828  1.00 31.25           C 
ATOM     32  CD2 MLU A   3       0.054   6.622  -2.907  1.00 15.13           C 
ATOM     33  HA  MLU A   3       0.657   3.179  -2.053  1.00 55.21           H 
ATOM     34 2HB  MLU A   3       2.542   4.880  -3.680  1.00 63.14           H 
ATOM     35 3HB  MLU A   3       0.854   4.710  -4.218  1.00  2.51           H 
ATOM     36  HG  MLU A   3       0.646   5.143  -1.456  1.00 51.04           H 
ATOM     37 1HD1 MLU A   3       2.740   5.981  -0.956  1.00 63.45           H 
ATOM     38 2HD1 MLU A   3       3.043   6.511  -2.629  1.00 12.23           H 
ATOM     39 3HD1 MLU A   3       1.994   7.479  -1.563  1.00 71.43           H 
ATOM     40 1HD2 MLU A   3      -0.651   6.929  -2.135  1.00 13.11           H 
ATOM     41 2HD2 MLU A   3       0.561   7.500  -3.306  1.00 31.00           H 
ATOM     42 3HD2 MLU A   3      -0.483   6.115  -3.708  1.00 20.15           H 
ATOM     43  CM  MLU A   3       2.106   2.577  -5.009  1.00 12.15           C 
ATOM     44 1HM  MLU A   3       3.072   2.954  -4.671  1.00 74.21           H 
ATOM     45 2HM  MLU A   3       2.255   1.674  -5.600  1.00 22.34           H 
ATOM     46 3HM  MLU A   3       1.616   3.334  -5.620  1.00 45.34           H 
ATOM     47  N   DVA A   4       3.009   1.673  -1.773  1.00 43.21           N 
ATOM     48  CA  DVA A   4       4.239   1.252  -1.090  1.00 64.23           C 
ATOM     49  C   DVA A   4       3.889   0.611   0.227  1.00 45.34           C 
ATOM     50  O   DVA A   4       4.383   1.019   1.276  1.00 11.30           O 
ATOM     51  CB  DVA A   4       4.986   0.245  -1.965  1.00 50.24           C 
ATOM     52  CG1 DVA A   4       5.322   0.886  -3.313  1.00  2.41           C 
ATOM     53  CG2 DVA A   4       6.279  -0.177  -1.266  1.00 21.52           C 
ATOM     54  H   DVA A   4       2.341   0.999  -2.016  1.00 31.10           H 
ATOM     55  HA  DVA A   4       4.873   2.120  -0.915  1.00  3.23           H 
ATOM     56  HB  DVA A   4       4.359  -0.633  -2.127  1.00  3.53           H 
ATOM     57 1HG1 DVA A   4       4.818   0.342  -4.111  1.00 23.01           H 
ATOM     58 2HG1 DVA A   4       4.989   1.924  -3.313  1.00 54.03           H 
ATOM     59 3HG1 DVA A   4       6.400   0.852  -3.472  1.00 42.30           H 
ATOM     60 1HG2 DVA A   4       6.085  -1.041  -0.632  1.00 33.41           H 
ATOM     61 2HG2 DVA A   4       7.030  -0.436  -2.012  1.00 63.44           H 
ATOM     62 3HG2 DVA A   4       6.646   0.646  -0.653  1.00  5.42           H 
ATOM     63  N   DAL A   5       3.028  -0.400   0.177  1.00 64.11           N 
ATOM     64  CA  DAL A   5       2.604  -1.110   1.392  1.00 60.44           C 
ATOM     65  C   DAL A   5       1.140  -0.848   1.641  1.00 20.31           C 
ATOM     66  O   DAL A   5       0.287  -1.670   1.308  1.00  3.42           O 
ATOM     67  CB  DAL A   5       2.828  -2.613   1.207  1.00 30.32           C 
ATOM     68  H   DAL A   5       2.668  -0.679  -0.692  1.00 15.14           H 
ATOM     69  HA  DAL A   5       3.186  -0.757   2.241  1.00 22.45           H 
ATOM     70 1HB  DAL A   5       2.521  -2.906   0.204  1.00 34.42           H 
ATOM     71 2HB  DAL A   5       3.885  -2.843   1.345  1.00 22.22           H 
ATOM     72 3HB  DAL A   5       2.239  -3.161   1.942  1.00 60.21           H 
ATOM     73  N   DPR A   6       0.844   0.304   2.233  1.00 11.52           N 
ATOM     74  CA  DPR A   6      -0.549   0.682   2.534  1.00 51.34           C 
ATOM     75  C   DPR A   6      -0.998   0.013   3.808  1.00 32.31           C 
ATOM     76  O   DPR A   6      -0.178  -0.471   4.587  1.00 53.41           O 
ATOM     77  CB  DPR A   6      -0.522   2.203   2.593  1.00 13.51           C 
ATOM     78  CG  DPR A   6       0.796   2.408   3.384  1.00 20.14           C 
ATOM     79  CD  DPR A   6       1.737   1.389   2.693  1.00 13.20           C 
ATOM     80  HA  DPR A   6      -1.199   0.388   1.710  1.00 64.14           H 
ATOM     81 2HB  DPR A   6      -0.451   2.652   1.602  1.00 55.54           H 
ATOM     82 3HB  DPR A   6      -1.369   2.613   3.144  1.00 45.33           H 
ATOM     83 2HG  DPR A   6       1.170   3.426   3.265  1.00 44.13           H 
ATOM     84 3HG  DPR A   6       0.662   2.165   4.437  1.00 55.11           H 
ATOM     85 2HD  DPR A   6       2.466   1.004   3.405  1.00 31.34           H 
ATOM     86 3HD  DPR A   6       2.241   1.852   1.845  1.00 72.22           H 
ATOM     87  N   MLU A   7      -2.308  -0.017   4.025  1.00 13.22           N 
ATOM     88  CA  MLU A   7      -3.260   0.571   3.073  1.00  3.44           C 
ATOM     89  C   MLU A   7      -3.915  -0.527   2.274  1.00 14.42           C 
ATOM     90  O   MLU A   7      -5.130  -0.527   2.083  1.00 20.33           O 
ATOM     91  CB  MLU A   7      -4.329   1.355   3.837  1.00 13.25           C 
ATOM     92  CG  MLU A   7      -4.892   2.459   2.941  1.00 22.54           C 
ATOM     93  CD1 MLU A   7      -6.311   2.087   2.504  1.00 71.30           C 
ATOM     94  CD2 MLU A   7      -4.925   3.777   3.716  1.00 44.42           C 
ATOM     95  HA  MLU A   7      -2.729   1.244   2.398  1.00 14.11           H 
ATOM     96 2HB  MLU A   7      -5.134   0.680   4.131  1.00 23.44           H 
ATOM     97 3HB  MLU A   7      -3.885   1.800   4.728  1.00 22.11           H 
ATOM     98  HG  MLU A   7      -4.258   2.570   2.060  1.00  1.22           H 
ATOM     99 1HD1 MLU A   7      -6.270   1.553   1.554  1.00 23.01           H 
ATOM    100 2HD1 MLU A   7      -6.768   1.448   3.260  1.00 72.53           H 
ATOM    101 3HD1 MLU A   7      -6.904   2.993   2.386  1.00 40.04           H 
ATOM    102 1HD2 MLU A   7      -4.756   4.606   3.029  1.00  0.14           H 
ATOM    103 2HD2 MLU A   7      -5.898   3.893   4.192  1.00 51.33           H 
ATOM    104 3HD2 MLU A   7      -4.146   3.772   4.477  1.00 22.22           H 
ATOM    105  CM  MLU A   7      -3.008  -0.601   5.177  1.00 21.11           C 
ATOM    106 1HM  MLU A   7      -3.937  -1.063   4.842  1.00 64.22           H 
ATOM    107 2HM  MLU A   7      -2.375  -1.357   5.642  1.00 10.12           H 
ATOM    108 3HM  MLU A   7      -3.232   0.182   5.902  1.00 74.53           H 
ATOM    109  N   DVA A   8      -3.107  -1.471   1.805  1.00 64.32           N 
ATOM    110  CA  DVA A   8      -3.619  -2.596   1.012  1.00 32.42           C 
ATOM    111  C   DVA A   8      -3.000  -2.567  -0.361  1.00 14.33           C 
ATOM    112  O   DVA A   8      -3.730  -2.512  -1.349  1.00  2.32           O 
ATOM    113  CB  DVA A   8      -3.262  -3.911   1.704  1.00 74.31           C 
ATOM    114  CG1 DVA A   8      -3.885  -3.941   3.100  1.00 15.04           C 
ATOM    115  CG2 DVA A   8      -3.801  -5.083   0.882  1.00 74.22           C 
ATOM    116  H   DVA A   8      -2.147  -1.415   1.990  1.00 35.31           H 
ATOM    117  HA  DVA A   8      -4.703  -2.516   0.924  1.00 25.03           H 
ATOM    118  HB  DVA A   8      -2.179  -3.997   1.787  1.00 11.11           H 
ATOM    119 1HG1 DVA A   8      -3.096  -4.002   3.850  1.00 34.20           H 
ATOM    120 2HG1 DVA A   8      -4.464  -3.031   3.258  1.00 50.32           H 
ATOM    121 3HG1 DVA A   8      -4.539  -4.807   3.189  1.00 42.33           H 
ATOM    122 1HG2 DVA A   8      -3.049  -5.398   0.160  1.00 22.14           H 
ATOM    123 2HG2 DVA A   8      -4.037  -5.916   1.546  1.00 42.24           H 
ATOM    124 3HG2 DVA A   8      -4.703  -4.774   0.355  1.00  2.15           H 
TER     125      DVA A   8
ENDMDL
MODEL        8
REMARK MDL/CONF     8  E:      0.000 Erst:   0.000 Ehb:   0.000
ATOM      1  N   DAL A   1      -1.640  -2.523  -0.419  1.00 74.11           N 
ATOM      2  CA  DAL A   1      -0.920  -2.478  -1.700  1.00 32.01           C 
ATOM      3  C   DAL A   1      -0.185  -1.167  -1.817  1.00 32.34           C 
ATOM      4  O   DAL A   1       1.023  -1.101  -1.598  1.00 23.41           O 
ATOM      5  CB  DAL A   1       0.083  -3.633  -1.761  1.00 32.13           C 
ATOM      6  H   DAL A   1      -1.137  -2.426   0.416  1.00 74.31           H 
ATOM      7  HA  DAL A   1      -1.631  -2.571  -2.520  1.00 73.34           H 
ATOM      8 1HB  DAL A   1       0.970  -3.315  -2.307  1.00 30.13           H 
ATOM      9 2HB  DAL A   1       0.364  -3.924  -0.749  1.00 74.40           H 
ATOM     10 3HB  DAL A   1      -0.372  -4.482  -2.269  1.00  4.20           H 
ATOM     11  N   DPR A   2      -0.917  -0.114  -2.165  1.00 61.21           N 
ATOM     12  CA  DPR A   2      -0.320   1.226  -2.314  1.00 73.30           C 
ATOM     13  C   DPR A   2       0.376   1.331  -3.646  1.00 63.40           C 
ATOM     14  O   DPR A   2       0.136   0.529  -4.547  1.00 11.21           O 
ATOM     15  CB  DPR A   2      -1.499   2.185  -2.064  1.00 23.45           C 
ATOM     16  CG  DPR A   2      -2.585   1.449  -2.892  1.00 31.45           C 
ATOM     17  CD  DPR A   2      -2.363  -0.022  -2.461  1.00 32.34           C 
ATOM     18  HA  DPR A   2       0.388   1.408  -1.506  1.00 30.23           H 
ATOM     19 2HB  DPR A   2      -1.784   2.238  -1.013  1.00 34.04           H 
ATOM     20 3HB  DPR A   2      -1.318   3.182  -2.466  1.00 22.20           H 
ATOM     21 2HG  DPR A   2      -3.584   1.790  -2.616  1.00 24.24           H 
ATOM     22 3HG  DPR A   2      -2.413   1.575  -3.960  1.00 54.14           H 
ATOM     23 2HD  DPR A   2      -2.627  -0.699  -3.274  1.00 14.24           H 
ATOM     24 3HD  DPR A   2      -2.949  -0.250  -1.570  1.00  5.12           H 
ATOM     25  N   MLU A   3       1.249   2.326  -3.776  1.00 35.42           N 
ATOM     26  CA  MLU A   3       1.512   3.266  -2.677  1.00 64.34           C 
ATOM     27  C   MLU A   3       2.817   2.909  -2.013  1.00 71.32           C 
ATOM     28  O   MLU A   3       3.612   3.784  -1.675  1.00 10.20           O 
ATOM     29  CB  MLU A   3       1.594   4.689  -3.233  1.00  2.45           C 
ATOM     30  CG  MLU A   3       1.306   5.691  -2.113  1.00 21.11           C 
ATOM     31  CD1 MLU A   3       2.136   6.958  -2.338  1.00 34.35           C 
ATOM     32  CD2 MLU A   3      -0.182   6.049  -2.118  1.00 71.43           C 
ATOM     33  HA  MLU A   3       0.705   3.206  -1.947  1.00 14.45           H 
ATOM     34 2HB  MLU A   3       2.592   4.867  -3.632  1.00 31.14           H 
ATOM     35 3HB  MLU A   3       0.858   4.811  -4.028  1.00 14.20           H 
ATOM     36  HG  MLU A   3       1.570   5.248  -1.153  1.00  4.10           H 
ATOM     37 1HD1 MLU A   3       1.869   7.703  -1.589  1.00 44.42           H 
ATOM     38 2HD1 MLU A   3       3.196   6.716  -2.248  1.00  4.41           H 
ATOM     39 3HD1 MLU A   3       1.935   7.353  -3.333  1.00 21.04           H 
ATOM     40 1HD2 MLU A   3      -0.300   7.116  -1.933  1.00 64.23           H 
ATOM     41 2HD2 MLU A   3      -0.611   5.798  -3.088  1.00 34.20           H 
ATOM     42 3HD2 MLU A   3      -0.694   5.485  -1.338  1.00 63.11           H 
ATOM     43  CM  MLU A   3       2.059   2.654  -4.956  1.00 12.10           C 
ATOM     44 1HM  MLU A   3       1.546   3.411  -5.548  1.00 64.11           H 
ATOM     45 2HM  MLU A   3       3.028   3.036  -4.636  1.00  4.42           H 
ATOM     46 3HM  MLU A   3       2.202   1.757  -5.559  1.00 64.40           H 
ATOM     47  N   DVA A   4       3.043   1.613  -1.824  1.00 22.23           N 
ATOM     48  CA  DVA A   4       4.277   1.133  -1.188  1.00 74.55           C 
ATOM     49  C   DVA A   4       3.949   0.530   0.152  1.00 33.24           C 
ATOM     50  O   DVA A   4       4.535   0.898   1.169  1.00 33.02           O 
ATOM     51  CB  DVA A   4       4.930   0.075  -2.078  1.00 22.20           C 
ATOM     52  CG1 DVA A   4       5.172   0.656  -3.472  1.00 23.53           C 
ATOM     53  CG2 DVA A   4       6.265  -0.352  -1.465  1.00 63.14           C 
ATOM     54  H   DVA A   4       2.371   0.962  -2.116  1.00  4.13           H 
ATOM     55  HA  DVA A   4       4.965   1.967  -1.052  1.00 71.12           H 
ATOM     56  HB  DVA A   4       4.274  -0.792  -2.154  1.00 41.21           H 
ATOM     57 1HG1 DVA A   4       5.250   1.740  -3.406  1.00 50.33           H 
ATOM     58 2HG1 DVA A   4       6.098   0.249  -3.878  1.00 62.20           H 
ATOM     59 3HG1 DVA A   4       4.343   0.389  -4.126  1.00 73.41           H 
ATOM     60 1HG2 DVA A   4       6.086  -0.865  -0.522  1.00 72.03           H 
ATOM     61 2HG2 DVA A   4       6.782  -1.025  -2.151  1.00  4.21           H 
ATOM     62 3HG2 DVA A   4       6.882   0.529  -1.287  1.00 40.45           H 
ATOM     63  N   DAL A   5       3.003  -0.404   0.160  1.00 71.43           N 
ATOM     64  CA  DAL A   5       2.589  -1.071   1.403  1.00 70.34           C 
ATOM     65  C   DAL A   5       1.122  -0.823   1.641  1.00 72.20           C 
ATOM     66  O   DAL A   5       0.284  -1.675   1.353  1.00 13.22           O 
ATOM     67  CB  DAL A   5       2.840  -2.576   1.280  1.00 53.44           C 
ATOM     68  H   DAL A   5       2.572  -0.655  -0.684  1.00 22.01           H 
ATOM     69  HA  DAL A   5       3.166  -0.674   2.238  1.00 63.23           H 
ATOM     70 1HB  DAL A   5       2.060  -3.119   1.813  1.00  2.52           H 
ATOM     71 2HB  DAL A   5       2.827  -2.863   0.229  1.00 52.34           H 
ATOM     72 3HB  DAL A   5       3.811  -2.819   1.711  1.00 52.34           H 
ATOM     73  N   DPR A   6       0.805   0.354   2.172  1.00 31.14           N 
ATOM     74  CA  DPR A   6      -0.595   0.721   2.456  1.00 64.30           C 
ATOM     75  C   DPR A   6      -1.035   0.096   3.754  1.00 51.12           C 
ATOM     76  O   DPR A   6      -0.209  -0.336   4.557  1.00 15.43           O 
ATOM     77  CB  DPR A   6      -0.596   2.245   2.459  1.00 41.13           C 
ATOM     78  CG  DPR A   6       0.724   2.505   3.231  1.00 62.21           C 
ATOM     79  CD  DPR A   6       1.678   1.477   2.573  1.00 24.44           C 
ATOM     80  HA  DPR A   6      -1.237   0.386   1.643  1.00 55.25           H 
ATOM     81 2HB  DPR A   6      -0.540   2.657   1.451  1.00 53.35           H 
ATOM     82 3HB  DPR A   6      -1.447   2.659   2.999  1.00 60.00           H 
ATOM     83 2HG  DPR A   6       1.077   3.523   3.070  1.00  3.50           H 
ATOM     84 3HG  DPR A   6       0.601   2.300   4.294  1.00 70.32           H 
ATOM     85 2HD  DPR A   6       2.425   1.139   3.293  1.00 24.21           H 
ATOM     86 3HD  DPR A   6       2.163   1.913   1.699  1.00 12.24           H 
ATOM     87  N   MLU A   7      -2.346   0.045   3.965  1.00 20.33           N 
ATOM     88  CA  MLU A   7      -3.306   0.570   2.984  1.00 23.34           C 
ATOM     89  C   MLU A   7      -3.911  -0.573   2.212  1.00 72.43           C 
ATOM     90  O   MLU A   7      -5.111  -0.586   1.943  1.00 20.41           O 
ATOM     91  CB  MLU A   7      -4.410   1.338   3.711  1.00 52.50           C 
ATOM     92  CG  MLU A   7      -5.064   2.329   2.746  1.00 61.12           C 
ATOM     93  CD1 MLU A   7      -6.551   2.460   3.080  1.00 14.23           C 
ATOM     94  CD2 MLU A   7      -4.388   3.695   2.881  1.00 34.14           C 
ATOM     95  HA  MLU A   7      -2.790   1.240   2.295  1.00 24.21           H 
ATOM     96 2HB  MLU A   7      -5.161   0.637   4.076  1.00 64.01           H 
ATOM     97 3HB  MLU A   7      -3.981   1.881   4.553  1.00 13.34           H 
ATOM     98  HG  MLU A   7      -4.952   1.968   1.723  1.00 33.11           H 
ATOM     99 1HD1 MLU A   7      -6.998   3.228   2.449  1.00 13.52           H 
ATOM    100 2HD1 MLU A   7      -7.050   1.507   2.899  1.00 74.42           H 
ATOM    101 3HD1 MLU A   7      -6.666   2.738   4.128  1.00 54.45           H 
ATOM    102 1HD2 MLU A   7      -5.142   4.479   2.838  1.00 51.45           H 
ATOM    103 2HD2 MLU A   7      -3.863   3.747   3.836  1.00 51.45           H 
ATOM    104 3HD2 MLU A   7      -3.675   3.830   2.067  1.00 74.24           H 
ATOM    105  CM  MLU A   7      -3.040  -0.507   5.136  1.00 75.51           C 
ATOM    106 1HM  MLU A   7      -3.254   0.294   5.843  1.00 50.52           H 
ATOM    107 2HM  MLU A   7      -3.974  -0.973   4.820  1.00  4.44           H 
ATOM    108 3HM  MLU A   7      -2.406  -1.254   5.615  1.00 31.25           H 
ATOM    109  N   DVA A   8      -3.077  -1.544   1.851  1.00 50.25           N 
ATOM    110  CA  DVA A   8      -3.541  -2.713   1.094  1.00 74.52           C 
ATOM    111  C   DVA A   8      -2.971  -2.670  -0.299  1.00 72.12           C 
ATOM    112  O   DVA A   8      -3.733  -2.718  -1.263  1.00 13.51           O 
ATOM    113  CB  DVA A   8      -3.076  -3.991   1.796  1.00  4.31           C 
ATOM    114  CG1 DVA A   8      -3.582  -3.995   3.239  1.00 31.52           C 
ATOM    115  CG2 DVA A   8      -3.633  -5.210   1.058  1.00 11.05           C 
ATOM    116  H   DVA A   8      -2.131  -1.476   2.095  1.00 41.04           H 
ATOM    117  HA  DVA A   8      -4.630  -2.705   1.042  1.00  4.00           H 
ATOM    118  HB  DVA A   8      -1.987  -4.032   1.792  1.00 41.02           H 
ATOM    119 1HG1 DVA A   8      -4.466  -3.362   3.318  1.00 74.41           H 
ATOM    120 2HG1 DVA A   8      -3.837  -5.014   3.530  1.00  1.02           H 
ATOM    121 3HG1 DVA A   8      -2.802  -3.615   3.898  1.00 35.34           H 
ATOM    122 1HG2 DVA A   8      -3.179  -5.275   0.070  1.00 20.25           H 
ATOM    123 2HG2 DVA A   8      -3.403  -6.113   1.623  1.00 54.42           H 
ATOM    124 3HG2 DVA A   8      -4.713  -5.111   0.955  1.00  2.52           H 
TER     125      DVA A   8
ENDMDL
MODEL        9
REMARK MDL/CONF     9  E:      0.000 Erst:   0.000 Ehb:   0.000
ATOM      1  N   DAL A   1      -1.966  -2.445  -0.471  1.00 52.32           N 
ATOM      2  CA  DAL A   1      -1.216  -2.462  -1.736  1.00 35.05           C 
ATOM      3  C   DAL A   1      -0.401  -1.201  -1.853  1.00 63.12           C 
ATOM      4  O   DAL A   1       0.785  -1.185  -1.524  1.00 31.02           O 
ATOM      5  CB  DAL A   1      -0.287  -3.677  -1.761  1.00 30.43           C 
ATOM      6  H   DAL A   1      -1.486  -2.273   0.366  1.00 51.12           H 
ATOM      7  HA  DAL A   1      -1.915  -2.521  -2.571  1.00 14.15           H 
ATOM      8 1HB  DAL A   1       0.419  -3.577  -2.584  1.00 11.12           H 
ATOM      9 2HB  DAL A   1       0.259  -3.736  -0.819  1.00 33.03           H 
ATOM     10 3HB  DAL A   1      -0.877  -4.583  -1.896  1.00 51.23           H 
ATOM     11  N   DPR A   2      -1.035  -0.133  -2.325  1.00 24.21           N 
ATOM     12  CA  DPR A   2      -0.350   1.163  -2.488  1.00 24.02           C 
ATOM     13  C   DPR A   2       0.503   1.139  -3.729  1.00 51.01           C 
ATOM     14  O   DPR A   2       0.352   0.264  -4.581  1.00 30.23           O 
ATOM     15  CB  DPR A   2      -1.507   2.215  -2.474  1.00 10.02           C 
ATOM     16  CG  DPR A   2      -2.843   1.444  -2.308  1.00 72.04           C 
ATOM     17  CD  DPR A   2      -2.440   0.018  -2.761  1.00 41.05           C 
ATOM     18  HA  DPR A   2       0.268   1.369  -1.614  1.00 34.30           H 
ATOM     19 2HB  DPR A   2      -1.349   2.896  -1.637  1.00 45.44           H 
ATOM     20 3HB  DPR A   2      -1.489   2.754  -3.421  1.00 65.35           H 
ATOM     21 2HG  DPR A   2      -3.168   1.446  -1.268  1.00 30.45           H 
ATOM     22 3HG  DPR A   2      -3.615   1.857  -2.958  1.00 73.40           H 
ATOM     23 2HD  DPR A   2      -2.512  -0.070  -3.845  1.00 62.11           H 
ATOM     24 3HD  DPR A   2      -3.070  -0.727  -2.276  1.00 24.12           H 
ATOM     25  N   MLU A   3       1.410   2.105  -3.838  1.00 11.21           N 
ATOM     26  CA  MLU A   3       1.564   3.136  -2.802  1.00 31.11           C 
ATOM     27  C   MLU A   3       2.893   2.959  -2.114  1.00  1.41           C 
ATOM     28  O   MLU A   3       3.621   3.926  -1.892  1.00 53.05           O 
ATOM     29  CB  MLU A   3       1.502   4.521  -3.447  1.00 60.12           C 
ATOM     30  CG  MLU A   3       0.182   4.674  -4.204  1.00 61.53           C 
ATOM     31  CD1 MLU A   3      -0.875   5.266  -3.268  1.00 13.13           C 
ATOM     32  CD2 MLU A   3       0.385   5.606  -5.401  1.00 34.55           C 
ATOM     33  HA  MLU A   3       0.760   3.038  -2.071  1.00 50.45           H 
ATOM     34 2HB  MLU A   3       1.568   5.285  -2.673  1.00 61.14           H 
ATOM     35 3HB  MLU A   3       2.335   4.636  -4.142  1.00 34.43           H 
ATOM     36  HG  MLU A   3      -0.151   3.698  -4.556  1.00 74.52           H 
ATOM     37 1HD1 MLU A   3      -1.856   4.866  -3.530  1.00 41.14           H 
ATOM     38 2HD1 MLU A   3      -0.638   5.000  -2.238  1.00 42.14           H 
ATOM     39 3HD1 MLU A   3      -0.886   6.351  -3.372  1.00 60.42           H 
ATOM     40 1HD2 MLU A   3       1.413   5.962  -5.413  1.00 63.23           H 
ATOM     41 2HD2 MLU A   3       0.176   5.063  -6.321  1.00 53.44           H 
ATOM     42 3HD2 MLU A   3      -0.293   6.455  -5.318  1.00 11.24           H 
ATOM     43  CM  MLU A   3       2.363   2.314  -4.936  1.00  2.21           C 
ATOM     44 1HM  MLU A   3       2.711   1.349  -5.304  1.00 45.00           H 
ATOM     45 2HM  MLU A   3       1.871   2.855  -5.746  1.00 73.32           H 
ATOM     46 3HM  MLU A   3       3.212   2.895  -4.575  1.00 62.30           H 
ATOM     47  N   DVA A   4       3.216   1.716  -1.770  1.00 14.43           N 
ATOM     48  CA  DVA A   4       4.481   1.409  -1.093  1.00 65.31           C 
ATOM     49  C   DVA A   4       4.197   0.719   0.215  1.00 50.42           C 
ATOM     50  O   DVA A   4       4.908   0.918   1.199  1.00  5.05           O 
ATOM     51  CB  DVA A   4       5.324   0.493  -1.981  1.00 44.12           C 
ATOM     52  CG1 DVA A   4       4.508  -0.741  -2.367  1.00 21.14           C 
ATOM     53  CG2 DVA A   4       5.735   1.247  -3.247  1.00 42.21           C 
ATOM     54  H   DVA A   4       2.593   0.987  -1.973  1.00 52.40           H 
ATOM     55  HA  DVA A   4       5.026   2.334  -0.905  1.00 45.02           H 
ATOM     56  HB  DVA A   4       6.217   0.183  -1.438  1.00 52.32           H 
ATOM     57 1HG1 DVA A   4       3.568  -0.428  -2.820  1.00 32.24           H 
ATOM     58 2HG1 DVA A   4       5.073  -1.341  -3.080  1.00 24.03           H 
ATOM     59 3HG1 DVA A   4       4.303  -1.334  -1.476  1.00 70.24           H 
ATOM     60 1HG2 DVA A   4       4.979   1.993  -3.487  1.00 42.52           H 
ATOM     61 2HG2 DVA A   4       6.693   1.743  -3.082  1.00 32.32           H 
ATOM     62 3HG2 DVA A   4       5.828   0.545  -4.075  1.00 21.33           H 
ATOM     63  N   DAL A   5       3.150  -0.099   0.232  1.00 73.34           N 
ATOM     64  CA  DAL A   5       2.766  -0.833   1.446  1.00 13.33           C 
ATOM     65  C   DAL A   5       1.284  -0.681   1.675  1.00 62.42           C 
ATOM     66  O   DAL A   5       0.493  -1.535   1.275  1.00 64.44           O 
ATOM     67  CB  DAL A   5       3.106  -2.316   1.274  1.00 51.45           C 
ATOM     68  H   DAL A   5       2.623  -0.217  -0.586  1.00 21.20           H 
ATOM     69  HA  DAL A   5       3.310  -0.432   2.300  1.00  3.11           H 
ATOM     70 1HB  DAL A   5       2.625  -2.893   2.061  1.00 22.31           H 
ATOM     71 2HB  DAL A   5       2.752  -2.660   0.302  1.00 65.10           H 
ATOM     72 3HB  DAL A   5       4.186  -2.448   1.334  1.00 50.12           H 
ATOM     73  N   DPR A   6       0.900   0.413   2.325  1.00 34.30           N 
ATOM     74  CA  DPR A   6      -0.521   0.681   2.614  1.00 61.30           C 
ATOM     75  C   DPR A   6      -0.963  -0.129   3.805  1.00 74.11           C 
ATOM     76  O   DPR A   6      -0.138  -0.667   4.543  1.00 55.50           O 
ATOM     77  CB  DPR A   6      -0.593   2.210   2.858  1.00 11.04           C 
ATOM     78  CG  DPR A   6       0.834   2.786   2.667  1.00 42.01           C 
ATOM     79  CD  DPR A   6       1.710   1.524   2.868  1.00 43.32           C 
ATOM     80  HA  DPR A   6      -1.129   0.431   1.745  1.00 20.24           H 
ATOM     81 2HB  DPR A   6      -1.283   2.641   2.131  1.00 33.35           H 
ATOM     82 3HB  DPR A   6      -0.945   2.381   3.875  1.00 13.23           H 
ATOM     83 2HG  DPR A   6       0.961   3.194   1.663  1.00 15.15           H 
ATOM     84 3HG  DPR A   6       1.055   3.540   3.422  1.00 64.53           H 
ATOM     85 2HD  DPR A   6       1.909   1.366   3.928  1.00 73.21           H 
ATOM     86 3HD  DPR A   6       2.644   1.618   2.315  1.00 44.24           H 
ATOM     87  N   MLU A   7      -2.275  -0.221   3.998  1.00 20.41           N 
ATOM     88  CA  MLU A   7      -3.233   0.434   3.098  1.00 62.14           C 
ATOM     89  C   MLU A   7      -3.993  -0.613   2.327  1.00 12.22           C 
ATOM     90  O   MLU A   7      -5.215  -0.541   2.202  1.00 40.20           O 
ATOM     91  CB  MLU A   7      -4.212   1.276   3.919  1.00 60.31           C 
ATOM     92  CG  MLU A   7      -3.432   2.276   4.774  1.00 51.31           C 
ATOM     93  CD1 MLU A   7      -3.242   3.577   3.991  1.00 40.24           C 
ATOM     94  CD2 MLU A   7      -4.209   2.563   6.060  1.00 54.12           C 
ATOM     95  HA  MLU A   7      -2.694   1.078   2.402  1.00 10.32           H 
ATOM     96 2HB  MLU A   7      -4.879   1.815   3.247  1.00 42.11           H 
ATOM     97 3HB  MLU A   7      -4.798   0.622   4.566  1.00 45.34           H 
ATOM     98  HG  MLU A   7      -2.457   1.857   5.024  1.00 40.20           H 
ATOM     99 1HD1 MLU A   7      -2.287   4.027   4.261  1.00 53.24           H 
ATOM    100 2HD1 MLU A   7      -3.253   3.363   2.921  1.00 61.44           H 
ATOM    101 3HD1 MLU A   7      -4.050   4.268   4.231  1.00 12.10           H 
ATOM    102 1HD2 MLU A   7      -5.145   2.005   6.051  1.00 51.23           H 
ATOM    103 2HD2 MLU A   7      -3.613   2.258   6.920  1.00 50.45           H 
ATOM    104 3HD2 MLU A   7      -4.423   3.630   6.125  1.00 73.45           H 
ATOM    105  CM  MLU A   7      -2.970  -0.943   5.073  1.00 43.21           C 
ATOM    106 1HM  MLU A   7      -2.427  -1.859   5.305  1.00 64.42           H 
ATOM    107 2HM  MLU A   7      -3.017  -0.313   5.962  1.00 14.12           H 
ATOM    108 3HM  MLU A   7      -3.981  -1.191   4.749  1.00 21.51           H 
ATOM    109  N   DVA A   8      -3.270  -1.598   1.804  1.00 21.34           N 
ATOM    110  CA  DVA A   8      -3.890  -2.681   1.030  1.00 20.32           C 
ATOM    111  C   DVA A   8      -3.273  -2.734  -0.342  1.00 12.11           C 
ATOM    112  O   DVA A   8      -3.981  -3.010  -1.311  1.00 25.42           O 
ATOM    113  CB  DVA A   8      -3.661  -4.013   1.745  1.00 50.21           C 
ATOM    114  CG1 DVA A   8      -2.165  -4.216   1.985  1.00 65.44           C 
ATOM    115  CG2 DVA A   8      -4.395  -4.005   3.087  1.00 11.44           C 
ATOM    116  H   DVA A   8      -2.299  -1.601   1.938  1.00 33.22           H 
ATOM    117  HA  DVA A   8      -4.961  -2.498   0.941  1.00 65.02           H 
ATOM    118  HB  DVA A   8      -4.044  -4.827   1.129  1.00  3.21           H 
ATOM    119 1HG1 DVA A   8      -1.762  -3.358   2.523  1.00  3.15           H 
ATOM    120 2HG1 DVA A   8      -2.012  -5.120   2.575  1.00 43.44           H 
ATOM    121 3HG1 DVA A   8      -1.654  -4.317   1.028  1.00 70.33           H 
ATOM    122 1HG2 DVA A   8      -4.445  -2.985   3.467  1.00 35.11           H 
ATOM    123 2HG2 DVA A   8      -5.406  -4.391   2.952  1.00 61.44           H 
ATOM    124 3HG2 DVA A   8      -3.858  -4.631   3.799  1.00 35.21           H 
TER     125      DVA A   8
ENDMDL
MODEL       10
REMARK MDL/CONF    10  E:      0.000 Erst:   0.000 Ehb:   0.000
ATOM      1  N   DAL A   1      -1.675  -2.530  -0.437  1.00 35.02           N 
ATOM      2  CA  DAL A   1      -0.901  -2.515  -1.687  1.00 42.01           C 
ATOM      3  C   DAL A   1      -0.181  -1.197  -1.815  1.00 61.31           C 
ATOM      4  O   DAL A   1       1.010  -1.098  -1.522  1.00 44.14           O 
ATOM      5  CB  DAL A   1       0.120  -3.655  -1.668  1.00 71.31           C 
ATOM      6  H   DAL A   1      -1.199  -2.546   0.419  1.00 51.14           H 
ATOM      7  HA  DAL A   1      -1.576  -2.645  -2.533  1.00 51.20           H 
ATOM      8 1HB  DAL A   1       0.464  -3.818  -0.648  1.00  4.14           H 
ATOM      9 2HB  DAL A   1      -0.345  -4.565  -2.044  1.00 63.54           H 
ATOM     10 3HB  DAL A   1       0.968  -3.392  -2.300  1.00 71.34           H 
ATOM     11  N   DPR A   2      -0.904  -0.173  -2.258  1.00 61.15           N 
ATOM     12  CA  DPR A   2      -0.320   1.169  -2.429  1.00  5.34           C 
ATOM     13  C   DPR A   2       0.428   1.240  -3.736  1.00 41.55           C 
ATOM     14  O   DPR A   2       0.241   0.399  -4.614  1.00 22.12           O 
ATOM     15  CB  DPR A   2      -1.526   2.108  -2.252  1.00 34.03           C 
ATOM     16  CG  DPR A   2      -2.557   1.338  -3.118  1.00 33.22           C 
ATOM     17  CD  DPR A   2      -2.328  -0.121  -2.651  1.00 62.54           C 
ATOM     18  HA  DPR A   2       0.355   1.387  -1.601  1.00 25.24           H 
ATOM     19 2HB  DPR A   2      -1.862   2.173  -1.218  1.00  1.41           H 
ATOM     20 3HB  DPR A   2      -1.343   3.102  -2.662  1.00 61.33           H 
ATOM     21 2HG  DPR A   2      -3.574   1.664  -2.898  1.00 44.42           H 
ATOM     22 3HG  DPR A   2      -2.335   1.448  -4.180  1.00 54.22           H 
ATOM     23 2HD  DPR A   2      -2.522  -0.816  -3.469  1.00 60.12           H 
ATOM     24 3HD  DPR A   2      -2.967  -0.351  -1.798  1.00 43.11           H 
ATOM     25  N   MLU A   3       1.283   2.249  -3.869  1.00 63.52           N 
ATOM     26  CA  MLU A   3       1.481   3.236  -2.799  1.00 12.21           C 
ATOM     27  C   MLU A   3       2.784   2.956  -2.095  1.00 52.34           C 
ATOM     28  O   MLU A   3       3.577   3.865  -1.851  1.00 61.30           O 
ATOM     29  CB  MLU A   3       1.518   4.641  -3.401  1.00 21.21           C 
ATOM     30  CG  MLU A   3       1.054   5.656  -2.355  1.00 23.42           C 
ATOM     31  CD1 MLU A   3       2.259   6.452  -1.848  1.00 54.34           C 
ATOM     32  CD2 MLU A   3       0.041   6.613  -2.988  1.00 45.13           C 
ATOM     33  HA  MLU A   3       0.660   3.167  -2.085  1.00 54.33           H 
ATOM     34 2HB  MLU A   3       2.536   4.878  -3.711  1.00 43.33           H 
ATOM     35 3HB  MLU A   3       0.856   4.683  -4.266  1.00 54.12           H 
ATOM     36  HG  MLU A   3       0.587   5.132  -1.522  1.00 12.10           H 
ATOM     37 1HD1 MLU A   3       1.949   7.470  -1.614  1.00 43.11           H 
ATOM     38 2HD1 MLU A   3       2.655   5.977  -0.949  1.00 24.24           H 
ATOM     39 3HD1 MLU A   3       3.031   6.474  -2.616  1.00 30.34           H 
ATOM     40 1HD2 MLU A   3       0.564   7.471  -3.407  1.00 20.12           H 
ATOM     41 2HD2 MLU A   3      -0.502   6.096  -3.778  1.00 41.11           H 
ATOM     42 3HD2 MLU A   3      -0.662   6.952  -2.226  1.00 20.45           H 
ATOM     43  CM  MLU A   3       2.131   2.551  -5.029  1.00 14.23           C 
ATOM     44 1HM  MLU A   3       1.657   3.321  -5.636  1.00 11.54           H 
ATOM     45 2HM  MLU A   3       3.103   2.906  -4.685  1.00 14.11           H 
ATOM     46 3HM  MLU A   3       2.265   1.648  -5.627  1.00 21.14           H 
ATOM     47  N   DVA A   4       3.011   1.689  -1.763  1.00 43.25           N 
ATOM     48  CA  DVA A   4       4.242   1.284  -1.072  1.00 73.02           C 
ATOM     49  C   DVA A   4       3.891   0.633   0.239  1.00  0.13           C 
ATOM     50  O   DVA A   4       4.383   1.034   1.293  1.00 23.23           O 
ATOM     51  CB  DVA A   4       5.012   0.292  -1.945  1.00 74.44           C 
ATOM     52  CG1 DVA A   4       5.361   0.948  -3.282  1.00  1.11           C 
ATOM     53  CG2 DVA A   4       6.300  -0.123  -1.230  1.00 62.43           C 
ATOM     54  H   DVA A   4       2.340   1.009  -1.984  1.00 14.44           H 
ATOM     55  HA  DVA A   4       4.862   2.161  -0.888  1.00 63.30           H 
ATOM     56  HB  DVA A   4       4.396  -0.590  -2.122  1.00 32.03           H 
ATOM     57 1HG1 DVA A   4       6.323   0.575  -3.631  1.00 13.12           H 
ATOM     58 2HG1 DVA A   4       4.590   0.708  -4.015  1.00 21.11           H 
ATOM     59 3HG1 DVA A   4       5.413   2.028  -3.154  1.00  4.50           H 
ATOM     60 1HG2 DVA A   4       6.789   0.760  -0.823  1.00 12.51           H 
ATOM     61 2HG2 DVA A   4       6.061  -0.811  -0.420  1.00 72.14           H 
ATOM     62 3HG2 DVA A   4       6.966  -0.614  -1.939  1.00  2.31           H 
ATOM     63  N   DAL A   5       3.034  -0.382   0.181  1.00  2.25           N 
ATOM     64  CA  DAL A   5       2.610  -1.102   1.389  1.00 62.23           C 
ATOM     65  C   DAL A   5       1.147  -0.843   1.641  1.00 60.33           C 
ATOM     66  O   DAL A   5       0.293  -1.654   1.284  1.00 74.15           O 
ATOM     67  CB  DAL A   5       2.836  -2.602   1.193  1.00 53.03           C 
ATOM     68  H   DAL A   5       2.677  -0.655  -0.690  1.00 12.41           H 
ATOM     69  HA  DAL A   5       3.192  -0.754   2.243  1.00 63.10           H 
ATOM     70 1HB  DAL A   5       2.686  -2.859   0.145  1.00 63.13           H 
ATOM     71 2HB  DAL A   5       3.854  -2.859   1.487  1.00  3.05           H 
ATOM     72 3HB  DAL A   5       2.130  -3.159   1.809  1.00 41.31           H 
ATOM     73  N   DPR A   6       0.850   0.295   2.259  1.00 64.43           N 
ATOM     74  CA  DPR A   6      -0.545   0.668   2.564  1.00 14.21           C 
ATOM     75  C   DPR A   6      -0.993  -0.017   3.828  1.00 62.04           C 
ATOM     76  O   DPR A   6      -0.173  -0.514   4.600  1.00 72.33           O 
ATOM     77  CB  DPR A   6      -0.514   2.187   2.634  1.00 31.43           C 
ATOM     78  CG  DPR A   6       0.798   2.384   3.437  1.00 13.42           C 
ATOM     79  CD  DPR A   6       1.742   1.368   2.748  1.00 54.14           C 
ATOM     80  HA  DPR A   6      -1.194   0.385   1.735  1.00 13.24           H 
ATOM     81 2HB  DPR A   6      -0.435   2.643   1.647  1.00 13.23           H 
ATOM     82 3HB  DPR A   6      -1.365   2.594   3.180  1.00 12.02           H 
ATOM     83 2HG  DPR A   6       1.175   3.401   3.329  1.00 24.45           H 
ATOM     84 3HG  DPR A   6       0.654   2.133   4.488  1.00  4.02           H 
ATOM     85 2HD  DPR A   6       2.458   0.967   3.467  1.00 61.40           H 
ATOM     86 3HD  DPR A   6       2.263   1.838   1.914  1.00 42.42           H 
ATOM     87  N   MLU A   7      -2.304  -0.046   4.047  1.00 55.10           N 
ATOM     88  CA  MLU A   7      -3.255   0.558   3.104  1.00 12.40           C 
ATOM     89  C   MLU A   7      -3.924  -0.528   2.301  1.00 53.21           C 
ATOM     90  O   MLU A   7      -5.142  -0.530   2.137  1.00 35.12           O 
ATOM     91  CB  MLU A   7      -4.313   1.344   3.881  1.00 34.11           C 
ATOM     92  CG  MLU A   7      -4.858   2.470   3.001  1.00  3.24           C 
ATOM     93  CD1 MLU A   7      -6.270   2.111   2.531  1.00 61.41           C 
ATOM     94  CD2 MLU A   7      -4.904   3.770   3.806  1.00 42.34           C 
ATOM     95  HA  MLU A   7      -2.721   1.231   2.432  1.00 61.33           H 
ATOM     96 2HB  MLU A   7      -5.126   0.677   4.163  1.00 64.35           H 
ATOM     97 3HB  MLU A   7      -3.863   1.769   4.778  1.00 43.23           H 
ATOM     98  HG  MLU A   7      -4.210   2.602   2.135  1.00 14.42           H 
ATOM     99 1HD1 MLU A   7      -6.867   3.019   2.447  1.00 11.11           H 
ATOM    100 2HD1 MLU A   7      -6.215   1.622   1.557  1.00 40.14           H 
ATOM    101 3HD1 MLU A   7      -6.733   1.437   3.251  1.00 21.33           H 
ATOM    102 1HD2 MLU A   7      -5.872   3.857   4.300  1.00  2.32           H 
ATOM    103 2HD2 MLU A   7      -4.113   3.761   4.556  1.00 44.24           H 
ATOM    104 3HD2 MLU A   7      -4.760   4.618   3.137  1.00 53.51           H 
ATOM    105  CM  MLU A   7      -3.003  -0.645   5.192  1.00 73.22           C 
ATOM    106 1HM  MLU A   7      -3.247   0.132   5.916  1.00 13.21           H 
ATOM    107 2HM  MLU A   7      -3.922  -1.121   4.847  1.00 11.11           H 
ATOM    108 3HM  MLU A   7      -2.361  -1.391   5.660  1.00 43.15           H 
ATOM    109  N   DVA A   8      -3.123  -1.461   1.795  1.00 53.23           N 
ATOM    110  CA  DVA A   8      -3.649  -2.574   0.994  1.00  1.34           C 
ATOM    111  C   DVA A   8      -3.017  -2.549  -0.373  1.00 24.22           C 
ATOM    112  O   DVA A   8      -3.739  -2.525  -1.369  1.00 64.25           O 
ATOM    113  CB  DVA A   8      -3.321  -3.897   1.684  1.00 54.52           C 
ATOM    114  CG1 DVA A   8      -3.965  -3.926   3.071  1.00  0.34           C 
ATOM    115  CG2 DVA A   8      -3.865  -5.057   0.847  1.00 13.40           C 
ATOM    116  H   DVA A   8      -2.158  -1.405   1.962  1.00 21.34           H 
ATOM    117  HA  DVA A   8      -4.729  -2.473   0.897  1.00 10.22           H 
ATOM    118  HB  DVA A   8      -2.240  -3.999   1.783  1.00 61.31           H 
ATOM    119 1HG1 DVA A   8      -4.278  -4.942   3.307  1.00 73.13           H 
ATOM    120 2HG1 DVA A   8      -3.242  -3.587   3.812  1.00 42.44           H 
ATOM    121 3HG1 DVA A   8      -4.832  -3.266   3.083  1.00  0.44           H 
ATOM    122 1HG2 DVA A   8      -4.877  -4.826   0.521  1.00 70.42           H 
ATOM    123 2HG2 DVA A   8      -3.229  -5.206  -0.025  1.00 14.14           H 
ATOM    124 3HG2 DVA A   8      -3.876  -5.966   1.448  1.00 11.14           H 
TER     125      DVA A   8
ENDMDL
MODEL       11
REMARK MDL/CONF    11  E:      0.000 Erst:   0.000 Ehb:   0.000
ATOM      1  N   DAL A   1      -1.964  -2.446  -0.469  1.00  4.41           N 
ATOM      2  CA  DAL A   1      -1.213  -2.463  -1.733  1.00 25.01           C 
ATOM      3  C   DAL A   1      -0.398  -1.201  -1.849  1.00 64.24           C 
ATOM      4  O   DAL A   1       0.786  -1.183  -1.515  1.00 51.44           O 
ATOM      5  CB  DAL A   1      -0.281  -3.677  -1.754  1.00  2.51           C 
ATOM      6  H   DAL A   1      -1.486  -2.276   0.369  1.00 43.44           H 
ATOM      7  HA  DAL A   1      -1.910  -2.524  -2.568  1.00 43.44           H 
ATOM      8 1HB  DAL A   1       0.340  -3.642  -2.648  1.00  4.12           H 
ATOM      9 2HB  DAL A   1       0.354  -3.663  -0.869  1.00 71.40           H 
ATOM     10 3HB  DAL A   1      -0.877  -4.590  -1.760  1.00 65.42           H 
ATOM     11  N   DPR A   2      -1.032  -0.134  -2.325  1.00 53.14           N 
ATOM     12  CA  DPR A   2      -0.348   1.163  -2.490  1.00 74.40           C 
ATOM     13  C   DPR A   2       0.506   1.138  -3.731  1.00 31.54           C 
ATOM     14  O   DPR A   2       0.356   0.261  -4.581  1.00 44.13           O 
ATOM     15  CB  DPR A   2      -1.507   2.212  -2.477  1.00 21.12           C 
ATOM     16  CG  DPR A   2      -2.843   1.439  -2.318  1.00 62.12           C 
ATOM     17  CD  DPR A   2      -2.435   0.014  -2.768  1.00 71.04           C 
ATOM     18  HA  DPR A   2       0.269   1.368  -1.616  1.00 71.43           H 
ATOM     19 2HB  DPR A   2      -1.352   2.891  -1.638  1.00 63.31           H 
ATOM     20 3HB  DPR A   2      -1.484   2.754  -3.422  1.00 30.35           H 
ATOM     21 2HG  DPR A   2      -3.174   1.441  -1.279  1.00 63.13           H 
ATOM     22 3HG  DPR A   2      -3.612   1.850  -2.972  1.00 71.15           H 
ATOM     23 2HD  DPR A   2      -2.503  -0.075  -3.852  1.00 75.41           H 
ATOM     24 3HD  DPR A   2      -3.066  -0.732  -2.284  1.00 50.41           H 
ATOM     25  N   MLU A   3       1.411   2.105  -3.840  1.00 42.12           N 
ATOM     26  CA  MLU A   3       1.564   3.137  -2.805  1.00 31.44           C 
ATOM     27  C   MLU A   3       2.891   2.961  -2.114  1.00 42.23           C 
ATOM     28  O   MLU A   3       3.619   3.927  -1.892  1.00 42.55           O 
ATOM     29  CB  MLU A   3       1.503   4.521  -3.452  1.00 24.34           C 
ATOM     30  CG  MLU A   3       0.182   4.674  -4.208  1.00 54.24           C 
ATOM     31  CD1 MLU A   3      -0.875   5.266  -3.274  1.00 41.02           C 
ATOM     32  CD2 MLU A   3       0.386   5.605  -5.406  1.00 31.44           C 
ATOM     33  HA  MLU A   3       0.759   3.040  -2.075  1.00 40.13           H 
ATOM     34 2HB  MLU A   3       1.569   5.287  -2.678  1.00  0.34           H 
ATOM     35 3HB  MLU A   3       2.335   4.635  -4.147  1.00 32.40           H 
ATOM     36  HG  MLU A   3      -0.149   3.697  -4.560  1.00 21.32           H 
ATOM     37 1HD1 MLU A   3      -1.827   4.763  -3.439  1.00 11.43           H 
ATOM     38 2HD1 MLU A   3      -0.565   5.125  -2.239  1.00 73.41           H 
ATOM     39 3HD1 MLU A   3      -0.986   6.330  -3.479  1.00 43.43           H 
ATOM     40 1HD2 MLU A   3       0.549   5.010  -6.304  1.00 21.12           H 
ATOM     41 2HD2 MLU A   3      -0.501   6.225  -5.537  1.00 62.22           H 
ATOM     42 3HD2 MLU A   3       1.252   6.241  -5.229  1.00 61.32           H 
ATOM     43  CM  MLU A   3       2.364   2.315  -4.938  1.00 33.31           C 
ATOM     44 1HM  MLU A   3       2.008   3.121  -5.579  1.00 54.10           H 
ATOM     45 2HM  MLU A   3       3.338   2.580  -4.527  1.00 43.43           H 
ATOM     46 3HM  MLU A   3       2.453   1.398  -5.522  1.00 13.11           H 
ATOM     47  N   DVA A   4       3.215   1.718  -1.770  1.00  5.34           N 
ATOM     48  CA  DVA A   4       4.480   1.413  -1.092  1.00 32.40           C 
ATOM     49  C   DVA A   4       4.194   0.721   0.215  1.00 21.32           C 
ATOM     50  O   DVA A   4       4.902   0.921   1.202  1.00  3.44           O 
ATOM     51  CB  DVA A   4       5.326   0.498  -1.979  1.00 62.40           C 
ATOM     52  CG1 DVA A   4       4.511  -0.737  -2.366  1.00 42.41           C 
ATOM     53  CG2 DVA A   4       5.738   1.255  -3.243  1.00 21.25           C 
ATOM     54  H   DVA A   4       2.592   0.989  -1.974  1.00 63.32           H 
ATOM     55  HA  DVA A   4       5.023   2.338  -0.901  1.00 75.15           H 
ATOM     56  HB  DVA A   4       6.218   0.189  -1.435  1.00 52.04           H 
ATOM     57 1HG1 DVA A   4       3.570  -0.425  -2.820  1.00 54.23           H 
ATOM     58 2HG1 DVA A   4       5.078  -1.335  -3.080  1.00 41.15           H 
ATOM     59 3HG1 DVA A   4       4.307  -1.332  -1.477  1.00 71.44           H 
ATOM     60 1HG2 DVA A   4       5.158   0.890  -4.090  1.00 71.10           H 
ATOM     61 2HG2 DVA A   4       5.550   2.320  -3.108  1.00  2.04           H 
ATOM     62 3HG2 DVA A   4       6.798   1.094  -3.434  1.00 72.22           H 
ATOM     63  N   DAL A   5       3.150  -0.100   0.228  1.00 23.42           N 
ATOM     64  CA  DAL A   5       2.763  -0.836   1.442  1.00 54.43           C 
ATOM     65  C   DAL A   5       1.282  -0.683   1.672  1.00 12.50           C 
ATOM     66  O   DAL A   5       0.490  -1.533   1.268  1.00 42.22           O 
ATOM     67  CB  DAL A   5       3.102  -2.318   1.267  1.00 55.45           C 
ATOM     68  H   DAL A   5       2.624  -0.218  -0.590  1.00 31.01           H 
ATOM     69  HA  DAL A   5       3.308  -0.437   2.297  1.00 54.02           H 
ATOM     70 1HB  DAL A   5       2.730  -2.880   2.122  1.00  1.01           H 
ATOM     71 2HB  DAL A   5       2.637  -2.693   0.355  1.00 54.23           H 
ATOM     72 3HB  DAL A   5       4.183  -2.437   1.198  1.00 75.02           H 
ATOM     73  N   DPR A   6       0.899   0.410   2.326  1.00 75.22           N 
ATOM     74  CA  DPR A   6      -0.521   0.679   2.616  1.00 13.00           C 
ATOM     75  C   DPR A   6      -0.963  -0.132   3.807  1.00 53.11           C 
ATOM     76  O   DPR A   6      -0.138  -0.671   4.543  1.00 21.13           O 
ATOM     77  CB  DPR A   6      -0.591   2.207   2.860  1.00 64.42           C 
ATOM     78  CG  DPR A   6       0.838   2.781   2.676  1.00 50.15           C 
ATOM     79  CD  DPR A   6       1.711   1.517   2.873  1.00 21.12           C 
ATOM     80  HA  DPR A   6      -1.129   0.429   1.747  1.00  5.42           H 
ATOM     81 2HB  DPR A   6      -1.277   2.641   2.134  1.00 14.31           H 
ATOM     82 3HB  DPR A   6      -0.946   2.378   3.876  1.00 20.55           H 
ATOM     83 2HG  DPR A   6       0.968   3.192   1.674  1.00 44.23           H 
ATOM     84 3HG  DPR A   6       1.060   3.531   3.436  1.00  4.44           H 
ATOM     85 2HD  DPR A   6       1.909   1.355   3.934  1.00 13.23           H 
ATOM     86 3HD  DPR A   6       2.647   1.611   2.322  1.00  4.24           H 
ATOM     87  N   MLU A   7      -2.275  -0.222   4.000  1.00 72.45           N 
ATOM     88  CA  MLU A   7      -3.233   0.435   3.100  1.00 21.44           C 
ATOM     89  C   MLU A   7      -3.995  -0.612   2.329  1.00 44.24           C 
ATOM     90  O   MLU A   7      -5.216  -0.538   2.204  1.00  2.12           O 
ATOM     91  CB  MLU A   7      -4.211   1.276   3.923  1.00  4.10           C 
ATOM     92  CG  MLU A   7      -3.430   2.275   4.779  1.00  4.24           C 
ATOM     93  CD1 MLU A   7      -3.239   3.577   3.996  1.00 30.14           C 
ATOM     94  CD2 MLU A   7      -4.209   2.562   6.064  1.00 62.35           C 
ATOM     95  HA  MLU A   7      -2.695   1.079   2.405  1.00 73.22           H 
ATOM     96 2HB  MLU A   7      -4.879   1.816   3.251  1.00 23.22           H 
ATOM     97 3HB  MLU A   7      -4.797   0.623   4.569  1.00 70.41           H 
ATOM     98  HG  MLU A   7      -2.456   1.855   5.029  1.00  4.12           H 
ATOM     99 1HD1 MLU A   7      -2.228   3.950   4.155  1.00 21.14           H 
ATOM    100 2HD1 MLU A   7      -3.393   3.387   2.934  1.00 15.33           H 
ATOM    101 3HD1 MLU A   7      -3.959   4.318   4.341  1.00 75.10           H 
ATOM    102 1HD2 MLU A   7      -3.814   1.947   6.873  1.00 11.21           H 
ATOM    103 2HD2 MLU A   7      -4.104   3.615   6.325  1.00 53.42           H 
ATOM    104 3HD2 MLU A   7      -5.263   2.329   5.911  1.00 61.54           H 
ATOM    105  CM  MLU A   7      -2.969  -0.944   5.075  1.00  3.34           C 
ATOM    106 1HM  MLU A   7      -3.304  -0.235   5.831  1.00 23.30           H 
ATOM    107 2HM  MLU A   7      -3.832  -1.467   4.662  1.00 14.45           H 
ATOM    108 3HM  MLU A   7      -2.289  -1.665   5.528  1.00  4.41           H 
ATOM    109  N   DVA A   8      -3.271  -1.596   1.804  1.00 65.21           N 
ATOM    110  CA  DVA A   8      -3.892  -2.678   1.029  1.00 73.33           C 
ATOM    111  C   DVA A   8      -3.273  -2.731  -0.343  1.00 42.40           C 
ATOM    112  O   DVA A   8      -3.981  -2.996  -1.313  1.00  5.31           O 
ATOM    113  CB  DVA A   8      -3.666  -4.011   1.743  1.00 64.41           C 
ATOM    114  CG1 DVA A   8      -2.170  -4.215   1.987  1.00 10.43           C 
ATOM    115  CG2 DVA A   8      -4.403  -4.001   3.085  1.00 55.52           C 
ATOM    116  H   DVA A   8      -2.301  -1.599   1.938  1.00 74.43           H 
ATOM    117  HA  DVA A   8      -4.962  -2.492   0.938  1.00 73.52           H 
ATOM    118  HB  DVA A   8      -4.048  -4.823   1.127  1.00 33.13           H 
ATOM    119 1HG1 DVA A   8      -1.768  -3.358   2.526  1.00 51.52           H 
ATOM    120 2HG1 DVA A   8      -2.020  -5.119   2.577  1.00 73.23           H 
ATOM    121 3HG1 DVA A   8      -1.657  -4.317   1.031  1.00 21.13           H 
ATOM    122 1HG2 DVA A   8      -3.682  -3.904   3.895  1.00 75.00           H 
ATOM    123 2HG2 DVA A   8      -5.096  -3.160   3.113  1.00 30.30           H 
ATOM    124 3HG2 DVA A   8      -4.957  -4.933   3.201  1.00 64.25           H 
TER     125      DVA A   8
ENDMDL
MODEL       12
REMARK MDL/CONF    12  E:      0.000 Erst:   0.000 Ehb:   0.000
ATOM      1  N   DAL A   1      -1.895  -2.506  -0.530  1.00 72.24           N 
ATOM      2  CA  DAL A   1      -1.171  -2.484  -1.809  1.00 50.03           C 
ATOM      3  C   DAL A   1      -0.373  -1.210  -1.913  1.00 40.01           C 
ATOM      4  O   DAL A   1       0.797  -1.167  -1.537  1.00 64.13           O 
ATOM      5  CB  DAL A   1      -0.226  -3.685  -1.879  1.00 64.02           C 
ATOM      6  H   DAL A   1      -1.390  -2.432   0.307  1.00 32.31           H 
ATOM      7  HA  DAL A   1      -1.885  -2.534  -2.631  1.00 22.33           H 
ATOM      8 1HB  DAL A   1      -0.713  -4.500  -2.413  1.00 63.01           H 
ATOM      9 2HB  DAL A   1       0.686  -3.401  -2.404  1.00 50.22           H 
ATOM     10 3HB  DAL A   1       0.022  -4.010  -0.869  1.00 25.53           H 
ATOM     11  N   DPR A   2      -1.007  -0.161  -2.426  1.00 32.44           N 
ATOM     12  CA  DPR A   2      -0.340   1.145  -2.582  1.00 23.42           C 
ATOM     13  C   DPR A   2       0.502   1.144  -3.833  1.00 44.51           C 
ATOM     14  O   DPR A   2       0.352   0.277  -4.692  1.00 65.24           O 
ATOM     15  CB  DPR A   2      -1.505   2.147  -2.488  1.00 44.12           C 
ATOM     16  CG  DPR A   2      -2.516   1.421  -3.413  1.00 43.33           C 
ATOM     17  CD  DPR A   2      -2.395  -0.042  -2.921  1.00 23.44           C 
ATOM     18  HA  DPR A   2       0.284   1.348  -1.712  1.00 63.52           H 
ATOM     19 2HB  DPR A   2      -1.900   2.232  -1.475  1.00 70.35           H 
ATOM     20 3HB  DPR A   2      -1.253   3.129  -2.887  1.00 32.43           H 
ATOM     21 2HG  DPR A   2      -3.528   1.801  -3.261  1.00 74.34           H 
ATOM     22 3HG  DPR A   2      -2.221   1.508  -4.459  1.00 60.01           H 
ATOM     23 2HD  DPR A   2      -2.563  -0.735  -3.746  1.00 14.44           H 
ATOM     24 3HD  DPR A   2      -3.104  -0.233  -2.115  1.00 73.30           H 
ATOM     25  N   MLU A   3       1.396   2.122  -3.940  1.00 51.54           N 
ATOM     26  CA  MLU A   3       1.548   3.142  -2.894  1.00 74.12           C 
ATOM     27  C   MLU A   3       2.869   2.949  -2.193  1.00 12.14           C 
ATOM     28  O   MLU A   3       3.653   3.887  -2.059  1.00 32.41           O 
ATOM     29  CB  MLU A   3       1.505   4.533  -3.528  1.00 15.51           C 
ATOM     30  CG  MLU A   3       0.221   4.682  -4.347  1.00 64.22           C 
ATOM     31  CD1 MLU A   3      -0.762   5.582  -3.595  1.00 51.23           C 
ATOM     32  CD2 MLU A   3       0.550   5.306  -5.704  1.00 75.22           C 
ATOM     33  HA  MLU A   3       0.737   3.046  -2.172  1.00 42.25           H 
ATOM     34 2HB  MLU A   3       1.525   5.291  -2.745  1.00 65.24           H 
ATOM     35 3HB  MLU A   3       2.368   4.662  -4.181  1.00 72.03           H 
ATOM     36  HG  MLU A   3      -0.229   3.700  -4.497  1.00 34.32           H 
ATOM     37 1HD1 MLU A   3      -0.702   5.372  -2.527  1.00 75.15           H 
ATOM     38 2HD1 MLU A   3      -0.509   6.627  -3.775  1.00 70.42           H 
ATOM     39 3HD1 MLU A   3      -1.776   5.388  -3.946  1.00 72.43           H 
ATOM     40 1HD2 MLU A   3       0.427   6.387  -5.645  1.00 31.14           H 
ATOM     41 2HD2 MLU A   3       1.581   5.072  -5.970  1.00 32.11           H 
ATOM     42 3HD2 MLU A   3      -0.122   4.904  -6.462  1.00 52.24           H 
ATOM     43  CM  MLU A   3       2.335   2.355  -5.044  1.00 23.14           C 
ATOM     44 1HM  MLU A   3       1.827   2.888  -5.847  1.00 11.32           H 
ATOM     45 2HM  MLU A   3       3.175   2.950  -4.688  1.00 63.34           H 
ATOM     46 3HM  MLU A   3       2.700   1.398  -5.419  1.00 62.14           H 
ATOM     47  N   DVA A   4       3.120   1.725  -1.742  1.00 14.02           N 
ATOM     48  CA  DVA A   4       4.371   1.404  -1.042  1.00 34.23           C 
ATOM     49  C   DVA A   4       4.055   0.778   0.290  1.00  1.45           C 
ATOM     50  O   DVA A   4       4.613   1.162   1.315  1.00 55.35           O 
ATOM     51  CB  DVA A   4       5.190   0.427  -1.886  1.00 53.33           C 
ATOM     52  CG1 DVA A   4       5.415   1.015  -3.279  1.00 12.15           C 
ATOM     53  CG2 DVA A   4       6.542   0.183  -1.212  1.00  3.02           C 
ATOM     54  H   DVA A   4       2.455   1.018  -1.880  1.00 55.22           H 
ATOM     55  HA  DVA A   4       4.944   2.319  -0.887  1.00 23.42           H 
ATOM     56  HB  DVA A   4       4.653  -0.517  -1.971  1.00  3.41           H 
ATOM     57 1HG1 DVA A   4       5.990   1.937  -3.198  1.00 24.22           H 
ATOM     58 2HG1 DVA A   4       5.962   0.298  -3.891  1.00  1.44           H 
ATOM     59 3HG1 DVA A   4       4.452   1.227  -3.744  1.00 22.11           H 
ATOM     60 1HG2 DVA A   4       6.387  -0.314  -0.255  1.00 73.24           H 
ATOM     61 2HG2 DVA A   4       7.159  -0.448  -1.853  1.00 45.23           H 
ATOM     62 3HG2 DVA A   4       7.045   1.136  -1.050  1.00 10.30           H 
ATOM     63  N   DAL A   5       3.151  -0.197   0.280  1.00  2.51           N 
ATOM     64  CA  DAL A   5       2.753  -0.891   1.513  1.00 34.14           C 
ATOM     65  C   DAL A   5       1.272  -0.714   1.733  1.00 74.10           C 
ATOM     66  O   DAL A   5       0.467  -1.529   1.289  1.00 24.14           O 
ATOM     67  CB  DAL A   5       3.075  -2.382   1.384  1.00 54.21           C 
ATOM     68  H   DAL A   5       2.740  -0.459  -0.571  1.00 41.22           H 
ATOM     69  HA  DAL A   5       3.299  -0.472   2.358  1.00 34.34           H 
ATOM     70 1HB  DAL A   5       4.041  -2.585   1.844  1.00 14.10           H 
ATOM     71 2HB  DAL A   5       2.302  -2.965   1.886  1.00 74.43           H 
ATOM     72 3HB  DAL A   5       3.109  -2.655   0.331  1.00 25.44           H 
ATOM     73  N   DPR A   6       0.906   0.361   2.425  1.00 32.11           N 
ATOM     74  CA  DPR A   6      -0.511   0.651   2.710  1.00 40.11           C 
ATOM     75  C   DPR A   6      -0.963  -0.137   3.912  1.00  1.45           C 
ATOM     76  O   DPR A   6      -0.145  -0.672   4.658  1.00 63.14           O 
ATOM     77  CB  DPR A   6      -0.543   2.170   2.844  1.00  0.44           C 
ATOM     78  CG  DPR A   6       0.723   2.375   3.715  1.00 63.13           C 
ATOM     79  CD  DPR A   6       1.736   1.429   3.024  1.00 34.14           C 
ATOM     80  HA  DPR A   6      -1.122   0.397   1.844  1.00 44.12           H 
ATOM     81 2HB  DPR A   6      -0.430   2.661   1.877  1.00 22.10           H 
ATOM     82 3HB  DPR A   6      -1.430   2.536   3.360  1.00 64.21           H 
ATOM     83 2HG  DPR A   6       1.063   3.410   3.673  1.00 64.43           H 
ATOM     84 3HG  DPR A   6       0.542   2.067   4.746  1.00 71.20           H 
ATOM     85 2HD  DPR A   6       2.425   1.009   3.756  1.00 44.44           H 
ATOM     86 3HD  DPR A   6       2.285   1.964   2.248  1.00  5.14           H 
ATOM     87  N   MLU A   7      -2.275  -0.214   4.104  1.00 14.54           N 
ATOM     88  CA  MLU A   7      -3.227   0.438   3.192  1.00 62.22           C 
ATOM     89  C   MLU A   7      -3.963  -0.613   2.402  1.00  4.14           C 
ATOM     90  O   MLU A   7      -5.192  -0.613   2.347  1.00  4.15           O 
ATOM     91  CB  MLU A   7      -4.227   1.264   4.002  1.00 21.03           C 
ATOM     92  CG  MLU A   7      -3.472   2.247   4.897  1.00 61.51           C 
ATOM     93  CD1 MLU A   7      -3.562   3.653   4.300  1.00 72.12           C 
ATOM     94  CD2 MLU A   7      -4.091   2.245   6.295  1.00  5.41           C 
ATOM     95  HA  MLU A   7      -2.684   1.091   2.509  1.00 73.50           H 
ATOM     96 2HB  MLU A   7      -4.876   1.816   3.322  1.00 51.41           H 
ATOM     97 3HB  MLU A   7      -4.830   0.599   4.620  1.00 64.34           H 
ATOM     98  HG  MLU A   7      -2.425   1.948   4.963  1.00 60.30           H 
ATOM     99 1HD1 MLU A   7      -3.499   3.591   3.213  1.00 55.34           H 
ATOM    100 2HD1 MLU A   7      -4.512   4.107   4.583  1.00 12.21           H 
ATOM    101 3HD1 MLU A   7      -2.741   4.262   4.677  1.00 54.03           H 
ATOM    102 1HD2 MLU A   7      -4.823   3.048   6.369  1.00 50.33           H 
ATOM    103 2HD2 MLU A   7      -4.582   1.288   6.472  1.00 42.50           H 
ATOM    104 3HD2 MLU A   7      -3.310   2.395   7.040  1.00 60.13           H 
ATOM    105  CM  MLU A   7      -2.980  -0.912   5.187  1.00 24.11           C 
ATOM    106 1HM  MLU A   7      -2.291  -1.591   5.689  1.00 43.23           H 
ATOM    107 2HM  MLU A   7      -3.359  -0.183   5.904  1.00 65.01           H 
ATOM    108 3HM  MLU A   7      -3.812  -1.482   4.773  1.00 12.30           H 
ATOM    109  N   DVA A   8      -3.211  -1.517   1.784  1.00 25.34           N 
ATOM    110  CA  DVA A   8      -3.805  -2.594   0.980  1.00 42.53           C 
ATOM    111  C   DVA A   8      -3.233  -2.557  -0.412  1.00 73.05           C 
ATOM    112  O   DVA A   8      -3.995  -2.582  -1.377  1.00 51.45           O 
ATOM    113  CB  DVA A   8      -3.492  -3.944   1.626  1.00 72.44           C 
ATOM    114  CG1 DVA A   8      -3.976  -3.943   3.077  1.00 43.33           C 
ATOM    115  CG2 DVA A   8      -4.202  -5.056   0.853  1.00 61.34           C 
ATOM    116  H   DVA A   8      -2.236  -1.465   1.865  1.00 15.21           H 
ATOM    117  HA  DVA A   8      -4.886  -2.458   0.934  1.00 31.15           H 
ATOM    118  HB  DVA A   8      -2.415  -4.117   1.603  1.00 15.31           H 
ATOM    119 1HG1 DVA A   8      -5.055  -3.793   3.101  1.00 74.03           H 
ATOM    120 2HG1 DVA A   8      -3.732  -4.899   3.541  1.00 13.22           H 
ATOM    121 3HG1 DVA A   8      -3.484  -3.140   3.625  1.00 12.34           H 
ATOM    122 1HG2 DVA A   8      -3.781  -5.128  -0.149  1.00 70.52           H 
ATOM    123 2HG2 DVA A   8      -4.064  -6.006   1.372  1.00 54.44           H 
ATOM    124 3HG2 DVA A   8      -5.265  -4.830   0.785  1.00 32.23           H 
TER     125      DVA A   8
ENDMDL
MODEL       13
REMARK MDL/CONF    13  E:      0.000 Erst:   0.000 Ehb:   0.000
ATOM      1  N   DAL A   1      -1.954  -2.528  -0.608  1.00 73.53           N 
ATOM      2  CA  DAL A   1      -1.297  -2.479  -1.922  1.00  3.43           C 
ATOM      3  C   DAL A   1      -0.462  -1.229  -2.021  1.00 33.21           C 
ATOM      4  O   DAL A   1       0.735  -1.245  -1.739  1.00 24.31           O 
ATOM      5  CB  DAL A   1      -0.397  -3.707  -2.085  1.00 44.10           C 
ATOM      6  H   DAL A   1      -1.407  -2.475   0.202  1.00 23.43           H 
ATOM      7  HA  DAL A   1      -2.053  -2.476  -2.707  1.00 35.31           H 
ATOM      8 1HB  DAL A   1      -0.941  -4.488  -2.616  1.00 32.04           H 
ATOM      9 2HB  DAL A   1       0.493  -3.433  -2.652  1.00 73.13           H 
ATOM     10 3HB  DAL A   1      -0.103  -4.074  -1.102  1.00 73.10           H 
ATOM     11  N   DPR A   2      -1.094  -0.131  -2.424  1.00 61.05           N 
ATOM     12  CA  DPR A   2      -0.394   1.158  -2.563  1.00 21.53           C 
ATOM     13  C   DPR A   2       0.459   1.147  -3.806  1.00 65.42           C 
ATOM     14  O   DPR A   2       0.296   0.289  -4.673  1.00 33.35           O 
ATOM     15  CB  DPR A   2      -1.526   2.234  -2.521  1.00 11.14           C 
ATOM     16  CG  DPR A   2      -2.864   1.483  -2.298  1.00 31.31           C 
ATOM     17  CD  DPR A   2      -2.513   0.060  -2.798  1.00 14.45           C 
ATOM     18  HA  DPR A   2       0.228   1.338  -1.685  1.00 33.31           H 
ATOM     19 2HB  DPR A   2      -1.329   2.923  -1.700  1.00 52.31           H 
ATOM     20 3HB  DPR A   2      -1.533   2.760  -3.475  1.00 22.51           H 
ATOM     21 2HG  DPR A   2      -3.134   1.470  -1.242  1.00 24.24           H 
ATOM     22 3HG  DPR A   2      -3.663   1.922  -2.898  1.00 44.30           H 
ATOM     23 2HD  DPR A   2      -2.631  -0.002  -3.880  1.00 53.23           H 
ATOM     24 3HD  DPR A   2      -3.139  -0.683  -2.304  1.00 33.40           H 
ATOM     25  N   MLU A   3       1.376   2.105  -3.897  1.00 24.23           N 
ATOM     26  CA  MLU A   3       1.543   3.114  -2.842  1.00 61.20           C 
ATOM     27  C   MLU A   3       2.874   2.914  -2.164  1.00 22.01           C 
ATOM     28  O   MLU A   3       3.657   3.852  -2.025  1.00 21.43           O 
ATOM     29  CB  MLU A   3       1.488   4.512  -3.460  1.00  2.35           C 
ATOM     30  CG  MLU A   3       0.166   4.689  -4.207  1.00 55.35           C 
ATOM     31  CD1 MLU A   3      -0.881   5.276  -3.258  1.00 63.33           C 
ATOM     32  CD2 MLU A   3       0.372   5.637  -5.391  1.00 64.11           C 
ATOM     33  HA  MLU A   3       0.742   3.009  -2.109  1.00  1.41           H 
ATOM     34 2HB  MLU A   3       1.564   5.261  -2.671  1.00 14.40           H 
ATOM     35 3HB  MLU A   3       2.319   4.634  -4.156  1.00 40.45           H 
ATOM     36  HG  MLU A   3      -0.177   3.721  -4.572  1.00 54.15           H 
ATOM     37 1HD1 MLU A   3      -0.530   5.186  -2.230  1.00  0.34           H 
ATOM     38 2HD1 MLU A   3      -1.039   6.328  -3.498  1.00 62.30           H 
ATOM     39 3HD1 MLU A   3      -1.820   4.733  -3.370  1.00 13.13           H 
ATOM     40 1HD2 MLU A   3       1.012   5.159  -6.131  1.00 40.12           H 
ATOM     41 2HD2 MLU A   3      -0.594   5.870  -5.840  1.00 43.54           H 
ATOM     42 3HD2 MLU A   3       0.842   6.556  -5.042  1.00 31.32           H 
ATOM     43  CM  MLU A   3       2.330   2.323  -4.992  1.00 31.44           C 
ATOM     44 1HM  MLU A   3       1.843   2.877  -5.793  1.00 13.13           H 
ATOM     45 2HM  MLU A   3       3.183   2.894  -4.621  1.00 55.34           H 
ATOM     46 3HM  MLU A   3       2.675   1.361  -5.372  1.00  5.23           H 
ATOM     47  N   DVA A   4       3.136   1.683  -1.736  1.00 32.52           N 
ATOM     48  CA  DVA A   4       4.396   1.356  -1.059  1.00  2.03           C 
ATOM     49  C   DVA A   4       4.102   0.800   0.310  1.00  2.50           C 
ATOM     50  O   DVA A   4       4.664   1.250   1.308  1.00 53.54           O 
ATOM     51  CB  DVA A   4       5.161   0.317  -1.879  1.00 22.34           C 
ATOM     52  CG1 DVA A   4       5.370   0.840  -3.301  1.00 60.13           C 
ATOM     53  CG2 DVA A   4       6.521   0.055  -1.229  1.00 65.02           C 
ATOM     54  H   DVA A   4       2.471   0.977  -1.875  1.00 72.34           H 
ATOM     55  HA  DVA A   4       5.001   2.258  -0.961  1.00 43.41           H 
ATOM     56  HB  DVA A   4       4.590  -0.611  -1.912  1.00 53.40           H 
ATOM     57 1HG1 DVA A   4       4.483   0.630  -3.900  1.00 32.44           H 
ATOM     58 2HG1 DVA A   4       5.542   1.916  -3.270  1.00 63.01           H 
ATOM     59 3HG1 DVA A   4       6.234   0.348  -3.746  1.00 40.22           H 
ATOM     60 1HG2 DVA A   4       7.229  -0.274  -1.989  1.00 20.25           H 
ATOM     61 2HG2 DVA A   4       6.886   0.970  -0.765  1.00 34.12           H 
ATOM     62 3HG2 DVA A   4       6.417  -0.720  -0.470  1.00  3.40           H 
ATOM     63  N   DAL A   5       3.214  -0.188   0.363  1.00 14.13           N 
ATOM     64  CA  DAL A   5       2.838  -0.818   1.636  1.00 11.53           C 
ATOM     65  C   DAL A   5       1.353  -0.679   1.846  1.00 45.40           C 
ATOM     66  O   DAL A   5       0.581  -1.568   1.490  1.00 23.34           O 
ATOM     67  CB  DAL A   5       3.213  -2.302   1.600  1.00 61.43           C 
ATOM     68  H   DAL A   5       2.801  -0.504  -0.467  1.00 73.50           H 
ATOM     69  HA  DAL A   5       3.369  -0.330   2.454  1.00 14.14           H 
ATOM     70 1HB  DAL A   5       4.188  -2.442   2.064  1.00 14.33           H 
ATOM     71 2HB  DAL A   5       2.465  -2.880   2.143  1.00 35.34           H 
ATOM     72 3HB  DAL A   5       3.251  -2.640   0.565  1.00 72.03           H 
ATOM     73  N   DPR A   6       0.945   0.444   2.429  1.00  0.42           N 
ATOM     74  CA  DPR A   6      -0.482   0.704   2.691  1.00 64.44           C 
ATOM     75  C   DPR A   6      -0.937  -0.096   3.885  1.00 60.34           C 
ATOM     76  O   DPR A   6      -0.120  -0.614   4.645  1.00 32.41           O 
ATOM     77  CB  DPR A   6      -0.586   2.234   2.909  1.00  1.21           C 
ATOM     78  CG  DPR A   6       0.824   2.828   2.658  1.00 13.35           C 
ATOM     79  CD  DPR A   6       1.732   1.599   2.912  1.00 22.31           C 
ATOM     80  HA  DPR A   6      -1.074   0.437   1.816  1.00 51.15           H 
ATOM     81 2HB  DPR A   6      -1.307   2.638   2.197  1.00 43.52           H 
ATOM     82 3HB  DPR A   6      -0.908   2.421   3.932  1.00 31.53           H 
ATOM     83 2HG  DPR A   6       0.924   3.182   1.631  1.00 45.02           H 
ATOM     84 3HG  DPR A   6       1.042   3.629   3.366  1.00  5.54           H 
ATOM     85 2HD  DPR A   6       1.941   1.496   3.978  1.00 14.40           H 
ATOM     86 3HD  DPR A   6       2.660   1.689   2.349  1.00 41.03           H 
ATOM     87  N   MLU A   7      -2.251  -0.200   4.056  1.00 54.13           N 
ATOM     88  CA  MLU A   7      -3.200   0.431   3.128  1.00 21.42           C 
ATOM     89  C   MLU A   7      -3.939  -0.637   2.363  1.00 21.23           C 
ATOM     90  O   MLU A   7      -5.168  -0.633   2.304  1.00 23.55           O 
ATOM     91  CB  MLU A   7      -4.199   1.278   3.919  1.00 41.10           C 
ATOM     92  CG  MLU A   7      -3.442   2.301   4.768  1.00 51.04           C 
ATOM     93  CD1 MLU A   7      -3.263   3.594   3.967  1.00 23.42           C 
ATOM     94  CD2 MLU A   7      -4.236   2.594   6.042  1.00 14.02           C 
ATOM     95  HA  MLU A   7      -2.656   1.067   2.430  1.00 15.01           H 
ATOM     96 2HB  MLU A   7      -4.861   1.799   3.227  1.00 52.22           H 
ATOM     97 3HB  MLU A   7      -4.788   0.631   4.568  1.00 64.41           H 
ATOM     98  HG  MLU A   7      -2.464   1.900   5.032  1.00  3.10           H 
ATOM     99 1HD1 MLU A   7      -3.489   3.406   2.918  1.00  4.45           H 
ATOM    100 2HD1 MLU A   7      -3.940   4.356   4.354  1.00 71.51           H 
ATOM    101 3HD1 MLU A   7      -2.234   3.940   4.062  1.00 55.32           H 
ATOM    102 1HD2 MLU A   7      -4.242   1.710   6.677  1.00  3.14           H 
ATOM    103 2HD2 MLU A   7      -3.772   3.423   6.576  1.00 52.10           H 
ATOM    104 3HD2 MLU A   7      -5.260   2.860   5.779  1.00 10.21           H 
ATOM    105  CM  MLU A   7      -2.957  -0.915   5.127  1.00 54.44           C 
ATOM    106 1HM  MLU A   7      -3.022  -0.278   6.008  1.00 74.23           H 
ATOM    107 2HM  MLU A   7      -3.962  -1.173   4.791  1.00 15.31           H 
ATOM    108 3HM  MLU A   7      -2.412  -1.826   5.376  1.00 45.02           H 
ATOM    109  N   DVA A   8      -3.189  -1.560   1.771  1.00 60.32           N 
ATOM    110  CA  DVA A   8      -3.786  -2.654   0.995  1.00 13.11           C 
ATOM    111  C   DVA A   8      -3.285  -2.594  -0.424  1.00 63.14           C 
ATOM    112  O   DVA A   8      -4.097  -2.550  -1.348  1.00 22.44           O 
ATOM    113  CB  DVA A   8      -3.395  -3.994   1.619  1.00 53.50           C 
ATOM    114  CG1 DVA A   8      -3.821  -4.020   3.087  1.00 51.00           C 
ATOM    115  CG2 DVA A   8      -4.091  -5.129   0.866  1.00  3.43           C 
ATOM    116  H   DVA A   8      -2.214  -1.509   1.854  1.00 42.34           H 
ATOM    117  HA  DVA A   8      -4.871  -2.555   1.002  1.00 14.31           H 
ATOM    118  HB  DVA A   8      -2.314  -4.124   1.552  1.00 53.44           H 
ATOM    119 1HG1 DVA A   8      -3.049  -3.553   3.699  1.00 65.43           H 
ATOM    120 2HG1 DVA A   8      -4.757  -3.472   3.201  1.00  3.05           H 
ATOM    121 3HG1 DVA A   8      -3.965  -5.051   3.406  1.00  2.43           H 
ATOM    122 1HG2 DVA A   8      -4.237  -5.974   1.538  1.00 44.14           H 
ATOM    123 2HG2 DVA A   8      -5.058  -4.785   0.501  1.00 54.42           H 
ATOM    124 3HG2 DVA A   8      -3.473  -5.440   0.023  1.00 71.32           H 
TER     125      DVA A   8
ENDMDL
MODEL       14
REMARK MDL/CONF    14  E:      0.000 Erst:   0.000 Ehb:   0.000
ATOM      1  N   DAL A   1      -1.667  -2.532  -0.437  1.00 74.22           N 
ATOM      2  CA  DAL A   1      -0.895  -2.515  -1.687  1.00 65.12           C 
ATOM      3  C   DAL A   1      -0.177  -1.197  -1.817  1.00 65.02           C 
ATOM      4  O   DAL A   1       1.016  -1.099  -1.535  1.00 32.21           O 
ATOM      5  CB  DAL A   1       0.127  -3.654  -1.670  1.00  2.20           C 
ATOM      6  H   DAL A   1      -1.190  -2.551   0.419  1.00  4.02           H 
ATOM      7  HA  DAL A   1      -1.571  -2.646  -2.533  1.00 63.44           H 
ATOM      8 1HB  DAL A   1       0.852  -3.503  -2.468  1.00 64.11           H 
ATOM      9 2HB  DAL A   1       0.640  -3.668  -0.709  1.00 13.33           H 
ATOM     10 3HB  DAL A   1      -0.386  -4.604  -1.820  1.00 44.44           H 
ATOM     11  N   DPR A   2      -0.905  -0.172  -2.248  1.00 63.24           N 
ATOM     12  CA  DPR A   2      -0.323   1.172  -2.418  1.00 40.32           C 
ATOM     13  C   DPR A   2       0.421   1.246  -3.727  1.00 15.12           C 
ATOM     14  O   DPR A   2       0.231   0.407  -4.607  1.00  4.21           O 
ATOM     15  CB  DPR A   2      -1.528   2.112  -2.239  1.00 54.31           C 
ATOM     16  CG  DPR A   2      -2.563   1.339  -3.098  1.00 33.20           C 
ATOM     17  CD  DPR A   2      -2.333  -0.118  -2.627  1.00 33.33           C 
ATOM     18  HA  DPR A   2       0.353   1.391  -1.592  1.00 32.30           H 
ATOM     19 2HB  DPR A   2      -1.859   2.180  -1.202  1.00 74.23           H 
ATOM     20 3HB  DPR A   2      -1.349   3.104  -2.652  1.00 13.44           H 
ATOM     21 2HG  DPR A   2      -3.579   1.666  -2.873  1.00 54.01           H 
ATOM     22 3HG  DPR A   2      -2.346   1.446  -4.160  1.00  3.24           H 
ATOM     23 2HD  DPR A   2      -2.536  -0.815  -3.440  1.00 75.34           H 
ATOM     24 3HD  DPR A   2      -2.963  -0.343  -1.766  1.00 72.55           H 
ATOM     25  N   MLU A   3       1.276   2.255  -3.860  1.00  2.11           N 
ATOM     26  CA  MLU A   3       1.478   3.238  -2.788  1.00 14.21           C 
ATOM     27  C   MLU A   3       2.780   2.954  -2.084  1.00 62.45           C 
ATOM     28  O   MLU A   3       3.571   3.861  -1.831  1.00 14.24           O 
ATOM     29  CB  MLU A   3       1.519   4.646  -3.387  1.00 73.11           C 
ATOM     30  CG  MLU A   3       1.052   5.659  -2.341  1.00 42.34           C 
ATOM     31  CD1 MLU A   3       2.257   6.445  -1.819  1.00 20.43           C 
ATOM     32  CD2 MLU A   3       0.051   6.625  -2.978  1.00 31.02           C 
ATOM     33  HA  MLU A   3       0.657   3.171  -2.073  1.00  2.35           H 
ATOM     34 2HB  MLU A   3       2.538   4.882  -3.692  1.00 62.30           H 
ATOM     35 3HB  MLU A   3       0.860   4.689  -4.255  1.00 30.15           H 
ATOM     36  HG  MLU A   3       0.574   5.135  -1.514  1.00 33.05           H 
ATOM     37 1HD1 MLU A   3       2.647   5.958  -0.925  1.00 33.22           H 
ATOM     38 2HD1 MLU A   3       3.033   6.472  -2.586  1.00 75.52           H 
ATOM     39 3HD1 MLU A   3       1.951   7.461  -1.575  1.00 13.14           H 
ATOM     40 1HD2 MLU A   3       0.082   6.518  -4.062  1.00 44.11           H 
ATOM     41 2HD2 MLU A   3      -0.953   6.397  -2.619  1.00 10.33           H 
ATOM     42 3HD2 MLU A   3       0.310   7.649  -2.706  1.00 43.24           H 
ATOM     43  CM  MLU A   3       2.122   2.559  -5.021  1.00 20.42           C 
ATOM     44 1HM  MLU A   3       2.258   1.657  -5.618  1.00  0.24           H 
ATOM     45 2HM  MLU A   3       1.643   3.327  -5.628  1.00 41.42           H 
ATOM     46 3HM  MLU A   3       3.093   2.919  -4.679  1.00 64.34           H 
ATOM     47  N   DVA A   4       3.008   1.684  -1.764  1.00  4.02           N 
ATOM     48  CA  DVA A   4       4.239   1.273  -1.077  1.00 24.14           C 
ATOM     49  C   DVA A   4       3.888   0.624   0.236  1.00  3.22           C 
ATOM     50  O   DVA A   4       4.379   1.028   1.289  1.00 72.41           O 
ATOM     51  CB  DVA A   4       5.002   0.278  -1.950  1.00 23.45           C 
ATOM     52  CG1 DVA A   4       5.346   0.930  -3.290  1.00 42.31           C 
ATOM     53  CG2 DVA A   4       6.293  -0.138  -1.241  1.00  4.42           C 
ATOM     54  H   DVA A   4       2.339   1.006  -1.994  1.00 23.22           H 
ATOM     55  HA  DVA A   4       4.863   2.148  -0.895  1.00 15.30           H 
ATOM     56  HB  DVA A   4       4.385  -0.604  -2.123  1.00 12.41           H 
ATOM     57 1HG1 DVA A   4       5.886   0.218  -3.914  1.00  4.22           H 
ATOM     58 2HG1 DVA A   4       4.427   1.230  -3.793  1.00  2.32           H 
ATOM     59 3HG1 DVA A   4       5.968   1.808  -3.119  1.00 53.14           H 
ATOM     60 1HG2 DVA A   4       7.085  -0.275  -1.977  1.00 61.34           H 
ATOM     61 2HG2 DVA A   4       6.586   0.639  -0.534  1.00 23.13           H 
ATOM     62 3HG2 DVA A   4       6.129  -1.074  -0.706  1.00  1.42           H 
ATOM     63  N   DAL A   5       3.031  -0.389   0.179  1.00 64.34           N 
ATOM     64  CA  DAL A   5       2.606  -1.108   1.388  1.00 30.31           C 
ATOM     65  C   DAL A   5       1.143  -0.846   1.640  1.00 23.24           C 
ATOM     66  O   DAL A   5       0.289  -1.661   1.293  1.00 10.33           O 
ATOM     67  CB  DAL A   5       2.830  -2.609   1.193  1.00 73.33           C 
ATOM     68  H   DAL A   5       2.674  -0.665  -0.691  1.00 54.43           H 
ATOM     69  HA  DAL A   5       3.189  -0.760   2.240  1.00 32.55           H 
ATOM     70 1HB  DAL A   5       2.297  -3.160   1.967  1.00 53.14           H 
ATOM     71 2HB  DAL A   5       2.460  -2.908   0.213  1.00 73.41           H 
ATOM     72 3HB  DAL A   5       3.896  -2.828   1.261  1.00 74.21           H 
ATOM     73  N   DPR A   6       0.848   0.298   2.248  1.00 34.21           N 
ATOM     74  CA  DPR A   6      -0.545   0.674   2.552  1.00 54.13           C 
ATOM     75  C   DPR A   6      -0.994  -0.006   3.821  1.00 63.33           C 
ATOM     76  O   DPR A   6      -0.175  -0.500   4.594  1.00 10.24           O 
ATOM     77  CB  DPR A   6      -0.514   2.194   2.622  1.00 54.34           C 
ATOM     78  CG  DPR A   6       0.802   2.391   3.419  1.00 73.40           C 
ATOM     79  CD  DPR A   6       1.742   1.374   2.725  1.00 34.33           C 
ATOM     80  HA  DPR A   6      -1.195   0.388   1.725  1.00 35.31           H 
ATOM     81 2HB  DPR A   6      -0.439   2.650   1.634  1.00 72.43           H 
ATOM     82 3HB  DPR A   6      -1.362   2.602   3.172  1.00 45.33           H 
ATOM     83 2HG  DPR A   6       1.177   3.408   3.310  1.00  2.21           H 
ATOM     84 3HG  DPR A   6       0.662   2.139   4.471  1.00 40.12           H 
ATOM     85 2HD  DPR A   6       2.465   0.978   3.439  1.00 23.12           H 
ATOM     86 3HD  DPR A   6       2.254   1.843   1.885  1.00 71.24           H 
ATOM     87  N   MLU A   7      -2.304  -0.035   4.039  1.00 73.40           N 
ATOM     88  CA  MLU A   7      -3.256   0.564   3.093  1.00 31.33           C 
ATOM     89  C   MLU A   7      -3.919  -0.526   2.291  1.00 43.53           C 
ATOM     90  O   MLU A   7      -5.137  -0.527   2.115  1.00 13.14           O 
ATOM     91  CB  MLU A   7      -4.318   1.349   3.865  1.00  1.11           C 
ATOM     92  CG  MLU A   7      -4.861   2.475   2.985  1.00  2.24           C 
ATOM     93  CD1 MLU A   7      -6.266   2.110   2.499  1.00  1.42           C 
ATOM     94  CD2 MLU A   7      -4.922   3.772   3.794  1.00 20.15           C 
ATOM     95  HA  MLU A   7      -2.723   1.236   2.420  1.00 14.34           H 
ATOM     96 2HB  MLU A   7      -5.132   0.681   4.145  1.00 42.04           H 
ATOM     97 3HB  MLU A   7      -3.872   1.773   4.765  1.00 11.42           H 
ATOM     98  HG  MLU A   7      -4.204   2.614   2.126  1.00 61.12           H 
ATOM     99 1HD1 MLU A   7      -6.198   1.616   1.529  1.00 31.15           H 
ATOM    100 2HD1 MLU A   7      -6.735   1.437   3.218  1.00  4.30           H 
ATOM    101 3HD1 MLU A   7      -6.865   3.015   2.404  1.00 43.11           H 
ATOM    102 1HD2 MLU A   7      -4.792   3.546   4.852  1.00 31.44           H 
ATOM    103 2HD2 MLU A   7      -4.127   4.442   3.466  1.00 30.43           H 
ATOM    104 3HD2 MLU A   7      -5.888   4.251   3.641  1.00 40.42           H 
ATOM    105  CM  MLU A   7      -3.005  -0.629   5.186  1.00 23.31           C 
ATOM    106 1HM  MLU A   7      -2.364  -1.375   5.655  1.00 33.33           H 
ATOM    107 2HM  MLU A   7      -3.243   0.150   5.908  1.00 75.13           H 
ATOM    108 3HM  MLU A   7      -3.925  -1.103   4.844  1.00 61.44           H 
ATOM    109  N   DVA A   8      -3.116  -1.463   1.798  1.00 72.44           N 
ATOM    110  CA  DVA A   8      -3.637  -2.580   0.999  1.00 41.05           C 
ATOM    111  C   DVA A   8      -3.009  -2.553  -0.370  1.00 61.31           C 
ATOM    112  O   DVA A   8      -3.734  -2.541  -1.364  1.00 34.41           O 
ATOM    113  CB  DVA A   8      -3.300  -3.901   1.690  1.00 73.10           C 
ATOM    114  CG1 DVA A   8      -3.936  -3.930   3.080  1.00 52.25           C 
ATOM    115  CG2 DVA A   8      -3.844  -5.065   0.858  1.00  2.30           C 
ATOM    116  H   DVA A   8      -2.154  -1.408   1.972  1.00 22.53           H 
ATOM    117  HA  DVA A   8      -4.719  -2.486   0.905  1.00  3.33           H 
ATOM    118  HB  DVA A   8      -2.219  -3.997   1.783  1.00 22.23           H 
ATOM    119 1HG1 DVA A   8      -3.700  -4.874   3.570  1.00 13.32           H 
ATOM    120 2HG1 DVA A   8      -3.544  -3.104   3.675  1.00 44.32           H 
ATOM    121 3HG1 DVA A   8      -5.017  -3.828   2.988  1.00 42.31           H 
ATOM    122 1HG2 DVA A   8      -4.202  -5.850   1.522  1.00 71.34           H 
ATOM    123 2HG2 DVA A   8      -4.666  -4.713   0.234  1.00 35.53           H 
ATOM    124 3HG2 DVA A   8      -3.050  -5.460   0.224  1.00 51.01           H 
TER     125      DVA A   8
ENDMDL
MODEL       15
REMARK MDL/CONF    15  E:      0.000 Erst:   0.000 Ehb:   0.000
ATOM      1  N   DAL A   1      -1.883  -2.522  -0.512  1.00 42.31           N 
ATOM      2  CA  DAL A   1      -1.116  -2.520  -1.767  1.00  5.23           C 
ATOM      3  C   DAL A   1      -0.342  -1.233  -1.879  1.00 11.12           C 
ATOM      4  O   DAL A   1       0.819  -1.159  -1.478  1.00 62.31           O 
ATOM      5  CB  DAL A   1      -0.146  -3.703  -1.772  1.00 13.33           C 
ATOM      6  H   DAL A   1      -1.402  -2.518   0.342  1.00  1.41           H 
ATOM      7  HA  DAL A   1      -1.801  -2.608  -2.611  1.00 22.15           H 
ATOM      8 1HB  DAL A   1       0.646  -3.520  -2.497  1.00 15.25           H 
ATOM      9 2HB  DAL A   1       0.290  -3.821  -0.779  1.00 63.50           H 
ATOM     10 3HB  DAL A   1      -0.683  -4.612  -2.044  1.00 13.25           H 
ATOM     11  N   DPR A   2      -0.984  -0.207  -2.429  1.00 13.00           N 
ATOM     12  CA  DPR A   2      -0.339   1.107  -2.597  1.00 74.43           C 
ATOM     13  C   DPR A   2       0.525   1.100  -3.832  1.00 31.41           C 
ATOM     14  O   DPR A   2       0.410   0.212  -4.675  1.00 62.43           O 
ATOM     15  CB  DPR A   2      -1.527   2.088  -2.542  1.00 44.25           C 
ATOM     16  CG  DPR A   2      -2.504   1.325  -3.475  1.00 62.11           C 
ATOM     17  CD  DPR A   2      -2.363  -0.127  -2.956  1.00 13.21           C 
ATOM     18  HA  DPR A   2       0.265   1.340  -1.719  1.00 42.54           H 
ATOM     19 2HB  DPR A   2      -1.945   2.181  -1.540  1.00  4.44           H 
ATOM     20 3HB  DPR A   2      -1.288   3.068  -2.953  1.00 54.24           H 
ATOM     21 2HG  DPR A   2      -3.526   1.687  -3.351  1.00 51.54           H 
ATOM     22 3HG  DPR A   2      -2.188   1.401  -4.516  1.00 64.52           H 
ATOM     23 2HD  DPR A   2      -2.498  -0.837  -3.772  1.00 60.15           H 
ATOM     24 3HD  DPR A   2      -3.085  -0.318  -2.162  1.00 41.13           H 
ATOM     25  N   MLU A   3       1.398   2.096  -3.944  1.00 20.44           N 
ATOM     26  CA  MLU A   3       1.508   3.142  -2.918  1.00  1.24           C 
ATOM     27  C   MLU A   3       2.812   2.983  -2.178  1.00 22.01           C 
ATOM     28  O   MLU A   3       3.564   3.943  -2.013  1.00 64.42           O 
ATOM     29  CB  MLU A   3       1.463   4.518  -3.584  1.00 30.45           C 
ATOM     30  CG  MLU A   3       0.207   4.625  -4.451  1.00  3.43           C 
ATOM     31  CD1 MLU A   3      -0.784   5.591  -3.796  1.00 51.53           C 
ATOM     32  CD2 MLU A   3       0.587   5.145  -5.838  1.00 11.42           C 
ATOM     33  HA  MLU A   3       0.679   3.050  -2.215  1.00 51.01           H 
ATOM     34 2HB  MLU A   3       1.442   5.292  -2.817  1.00 30.51           H 
ATOM     35 3HB  MLU A   3       2.348   4.649  -4.208  1.00 24.20           H 
ATOM     36  HG  MLU A   3      -0.254   3.641  -4.544  1.00 41.13           H 
ATOM     37 1HD1 MLU A   3      -0.758   5.460  -2.715  1.00  2.23           H 
ATOM     38 2HD1 MLU A   3      -0.508   6.616  -4.045  1.00 24.40           H 
ATOM     39 3HD1 MLU A   3      -1.789   5.385  -4.164  1.00 30.25           H 
ATOM     40 1HD2 MLU A   3       1.620   4.872  -6.057  1.00 70.44           H 
ATOM     41 2HD2 MLU A   3      -0.072   4.701  -6.584  1.00 54.24           H 
ATOM     42 3HD2 MLU A   3       0.484   6.229  -5.860  1.00 10.41           H 
ATOM     43  CM  MLU A   3       2.351   2.327  -5.036  1.00 52.41           C 
ATOM     44 1HM  MLU A   3       2.701   1.370  -5.423  1.00 70.42           H 
ATOM     45 2HM  MLU A   3       1.861   2.883  -5.836  1.00 34.03           H 
ATOM     46 3HM  MLU A   3       3.201   2.900  -4.663  1.00 23.11           H 
ATOM     47  N   DVA A   4       3.086   1.763  -1.729  1.00 14.34           N 
ATOM     48  CA  DVA A   4       4.324   1.474  -0.993  1.00 31.42           C 
ATOM     49  C   DVA A   4       3.987   0.819   0.320  1.00 21.54           C 
ATOM     50  O   DVA A   4       4.462   1.239   1.374  1.00  1.43           O 
ATOM     51  CB  DVA A   4       5.202   0.536  -1.821  1.00 33.53           C 
ATOM     52  CG1 DVA A   4       5.536   1.196  -3.159  1.00 70.14           C 
ATOM     53  CG2 DVA A   4       6.498   0.247  -1.060  1.00 60.01           C 
ATOM     54  H   DVA A   4       2.447   1.038  -1.891  1.00 52.13           H 
ATOM     55  HA  DVA A   4       4.861   2.404  -0.807  1.00 71.52           H 
ATOM     56  HB  DVA A   4       4.670  -0.397  -1.998  1.00 52.51           H 
ATOM     57 1HG1 DVA A   4       5.311   2.261  -3.108  1.00 45.41           H 
ATOM     58 2HG1 DVA A   4       6.595   1.058  -3.377  1.00 73.11           H 
ATOM     59 3HG1 DVA A   4       4.942   0.736  -3.949  1.00 71.21           H 
ATOM     60 1HG2 DVA A   4       7.050   1.175  -0.915  1.00 65.03           H 
ATOM     61 2HG2 DVA A   4       6.260  -0.189  -0.089  1.00 33.42           H 
ATOM     62 3HG2 DVA A   4       7.107  -0.452  -1.633  1.00 22.14           H 
ATOM     63  N   DAL A   5       3.158  -0.218   0.262  1.00 23.13           N 
ATOM     64  CA  DAL A   5       2.749  -0.946   1.472  1.00 32.23           C 
ATOM     65  C   DAL A   5       1.274  -0.745   1.704  1.00 22.43           C 
ATOM     66  O   DAL A   5       0.450  -1.533   1.243  1.00 45.35           O 
ATOM     67  CB  DAL A   5       3.039  -2.438   1.291  1.00 64.11           C 
ATOM     68  H   DAL A   5       2.812  -0.505  -0.609  1.00 22.34           H 
ATOM     69  HA  DAL A   5       3.307  -0.568   2.329  1.00 24.45           H 
ATOM     70 1HB  DAL A   5       2.433  -3.013   1.990  1.00 12.42           H 
ATOM     71 2HB  DAL A   5       2.798  -2.734   0.271  1.00 70.54           H 
ATOM     72 3HB  DAL A   5       4.095  -2.627   1.484  1.00 65.11           H 
ATOM     73  N   DPR A   6       0.932   0.318   2.425  1.00 21.15           N 
ATOM     74  CA  DPR A   6      -0.478   0.628   2.725  1.00 23.04           C 
ATOM     75  C   DPR A   6      -0.943  -0.188   3.904  1.00 15.30           C 
ATOM     76  O   DPR A   6      -0.134  -0.764   4.630  1.00 53.43           O 
ATOM     77  CB  DPR A   6      -0.481   2.143   2.907  1.00 54.33           C 
ATOM     78  CG  DPR A   6       0.795   2.295   3.777  1.00 40.22           C 
ATOM     79  CD  DPR A   6       1.785   1.353   3.049  1.00 45.04           C 
ATOM     80  HA  DPR A   6      -1.097   0.412   1.854  1.00 33.42           H 
ATOM     81 2HB  DPR A   6      -0.362   2.659   1.954  1.00 32.53           H 
ATOM     82 3HB  DPR A   6      -1.357   2.511   3.440  1.00 52.24           H 
ATOM     83 2HG  DPR A   6       1.155   3.325   3.765  1.00 51.41           H 
ATOM     84 3HG  DPR A   6       0.614   1.959   4.798  1.00 70.13           H 
ATOM     85 2HD  DPR A   6       2.472   0.898   3.763  1.00 74.24           H 
ATOM     86 3HD  DPR A   6       2.337   1.899   2.284  1.00 11.12           H 
ATOM     87  N   MLU A   7      -2.255  -0.239   4.101  1.00 63.54           N 
ATOM     88  CA  MLU A   7      -3.196   0.462   3.215  1.00 32.15           C 
ATOM     89  C   MLU A   7      -3.956  -0.546   2.392  1.00 12.43           C 
ATOM     90  O   MLU A   7      -5.183  -0.500   2.317  1.00 23.11           O 
ATOM     91  CB  MLU A   7      -4.177   1.280   4.056  1.00 72.30           C 
ATOM     92  CG  MLU A   7      -3.398   2.189   5.008  1.00 74.33           C 
ATOM     93  CD1 MLU A   7      -3.520   3.642   4.538  1.00 23.23           C 
ATOM     94  CD2 MLU A   7      -3.970   2.060   6.421  1.00 43.12           C 
ATOM     95  HA  MLU A   7      -2.641   1.128   2.553  1.00  1.40           H 
ATOM     96 2HB  MLU A   7      -4.799   1.887   3.400  1.00 54.31           H 
ATOM     97 3HB  MLU A   7      -4.809   0.606   4.635  1.00 41.14           H 
ATOM     98  HG  MLU A   7      -2.348   1.898   5.013  1.00 63.31           H 
ATOM     99 1HD1 MLU A   7      -3.498   3.675   3.449  1.00  2.15           H 
ATOM    100 2HD1 MLU A   7      -4.463   4.060   4.895  1.00 14.23           H 
ATOM    101 3HD1 MLU A   7      -2.690   4.225   4.937  1.00 43.31           H 
ATOM    102 1HD2 MLU A   7      -4.424   1.077   6.540  1.00 62.21           H 
ATOM    103 2HD2 MLU A   7      -3.170   2.181   7.149  1.00 14.35           H 
ATOM    104 3HD2 MLU A   7      -4.725   2.830   6.580  1.00 71.15           H 
ATOM    105  CM  MLU A   7      -2.971  -0.955   5.166  1.00  2.14           C 
ATOM    106 1HM  MLU A   7      -2.437  -1.875   5.406  1.00 23.10           H 
ATOM    107 2HM  MLU A   7      -3.026  -0.326   6.054  1.00 52.22           H 
ATOM    108 3HM  MLU A   7      -3.979  -1.198   4.829  1.00 72.32           H 
ATOM    109  N   DVA A   8      -3.226  -1.465   1.768  1.00  3.23           N 
ATOM    110  CA  DVA A   8      -3.844  -2.503   0.935  1.00 21.42           C 
ATOM    111  C   DVA A   8      -3.225  -2.481  -0.438  1.00 60.30           C 
ATOM    112  O   DVA A   8      -3.955  -2.428  -1.426  1.00 44.31           O 
ATOM    113  CB  DVA A   8      -3.618  -3.873   1.576  1.00 53.13           C 
ATOM    114  CG1 DVA A   8      -4.243  -3.896   2.971  1.00 15.10           C 
ATOM    115  CG2 DVA A   8      -4.267  -4.954   0.709  1.00  3.11           C 
ATOM    116  H   DVA A   8      -2.252  -1.449   1.867  1.00 10.44           H 
ATOM    117  HA  DVA A   8      -4.915  -2.314   0.854  1.00 41.32           H 
ATOM    118  HB  DVA A   8      -2.548  -4.066   1.653  1.00 74.21           H 
ATOM    119 1HG1 DVA A   8      -4.916  -3.047   3.084  1.00 52.34           H 
ATOM    120 2HG1 DVA A   8      -4.801  -4.823   3.103  1.00 61.33           H 
ATOM    121 3HG1 DVA A   8      -3.456  -3.839   3.722  1.00 34.54           H 
ATOM    122 1HG2 DVA A   8      -5.340  -4.779   0.653  1.00 62.11           H 
ATOM    123 2HG2 DVA A   8      -3.840  -4.923  -0.293  1.00 51.05           H 
ATOM    124 3HG2 DVA A   8      -4.082  -5.933   1.152  1.00 62.42           H 
TER     125      DVA A   8
ENDMDL
MODEL       16
REMARK MDL/CONF    16  E:      0.000 Erst:   0.000 Ehb:   0.000
ATOM      1  N   DAL A   1      -1.642  -2.523  -0.419  1.00 51.15           N 
ATOM      2  CA  DAL A   1      -0.923  -2.477  -1.700  1.00 14.12           C 
ATOM      3  C   DAL A   1      -0.188  -1.166  -1.816  1.00 44.21           C 
ATOM      4  O   DAL A   1       1.021  -1.100  -1.592  1.00 71.25           O 
ATOM      5  CB  DAL A   1       0.079  -3.632  -1.763  1.00 10.12           C 
ATOM      6  H   DAL A   1      -1.139  -2.424   0.416  1.00 33.40           H 
ATOM      7  HA  DAL A   1      -1.635  -2.569  -2.520  1.00 15.12           H 
ATOM      8 1HB  DAL A   1       0.371  -3.915  -0.752  1.00 74.25           H 
ATOM      9 2HB  DAL A   1      -0.380  -4.485  -2.261  1.00 30.10           H 
ATOM     10 3HB  DAL A   1       0.961  -3.317  -2.320  1.00 52.40           H 
ATOM     11  N   DPR A   2      -0.917  -0.113  -2.169  1.00 24.14           N 
ATOM     12  CA  DPR A   2      -0.319   1.226  -2.317  1.00 35.12           C 
ATOM     13  C   DPR A   2       0.379   1.331  -3.648  1.00 70.32           C 
ATOM     14  O   DPR A   2       0.139   0.529  -4.550  1.00 30.14           O 
ATOM     15  CB  DPR A   2      -1.498   2.186  -2.067  1.00 65.21           C 
ATOM     16  CG  DPR A   2      -2.583   1.451  -2.898  1.00 30.21           C 
ATOM     17  CD  DPR A   2      -2.362  -0.021  -2.470  1.00 12.43           C 
ATOM     18  HA  DPR A   2       0.390   1.407  -1.508  1.00 32.20           H 
ATOM     19 2HB  DPR A   2      -1.785   2.236  -1.016  1.00 54.22           H 
ATOM     20 3HB  DPR A   2      -1.316   3.183  -2.466  1.00 53.41           H 
ATOM     21 2HG  DPR A   2      -3.582   1.792  -2.623  1.00 73.41           H 
ATOM     22 3HG  DPR A   2      -2.409   1.578  -3.966  1.00 11.13           H 
ATOM     23 2HD  DPR A   2      -2.623  -0.695  -3.286  1.00 23.20           H 
ATOM     24 3HD  DPR A   2      -2.951  -0.251  -1.582  1.00  3.23           H 
ATOM     25  N   MLU A   3       1.251   2.326  -3.778  1.00 61.11           N 
ATOM     26  CA  MLU A   3       1.514   3.266  -2.680  1.00 31.44           C 
ATOM     27  C   MLU A   3       2.819   2.909  -2.016  1.00 34.13           C 
ATOM     28  O   MLU A   3       3.614   3.786  -1.678  1.00 21.31           O 
ATOM     29  CB  MLU A   3       1.595   4.689  -3.235  1.00 13.13           C 
ATOM     30  CG  MLU A   3       1.301   5.691  -2.117  1.00 44.25           C 
ATOM     31  CD1 MLU A   3       2.122   6.963  -2.345  1.00 23.04           C 
ATOM     32  CD2 MLU A   3      -0.189   6.037  -2.121  1.00 11.41           C 
ATOM     33  HA  MLU A   3       0.707   3.206  -1.950  1.00 21.41           H 
ATOM     34 2HB  MLU A   3       2.594   4.868  -3.630  1.00 53.42           H 
ATOM     35 3HB  MLU A   3       0.861   4.809  -4.033  1.00 54.42           H 
ATOM     36  HG  MLU A   3       1.570   5.253  -1.156  1.00 51.21           H 
ATOM     37 1HD1 MLU A   3       3.126   6.823  -1.947  1.00 44.44           H 
ATOM     38 2HD1 MLU A   3       2.179   7.172  -3.413  1.00 41.45           H 
ATOM     39 3HD1 MLU A   3       1.643   7.800  -1.837  1.00 30.02           H 
ATOM     40 1HD2 MLU A   3      -0.620   5.777  -3.087  1.00 55.31           H 
ATOM     41 2HD2 MLU A   3      -0.694   5.475  -1.335  1.00  4.33           H 
ATOM     42 3HD2 MLU A   3      -0.314   7.105  -1.942  1.00 65.23           H 
ATOM     43  CM  MLU A   3       2.061   2.653  -4.958  1.00 62.11           C 
ATOM     44 1HM  MLU A   3       2.206   1.756  -5.560  1.00 31.31           H 
ATOM     45 2HM  MLU A   3       1.549   3.410  -5.552  1.00 52.21           H 
ATOM     46 3HM  MLU A   3       3.031   3.037  -4.639  1.00 64.23           H 
ATOM     47  N   DVA A   4       3.046   1.614  -1.825  1.00 32.10           N 
ATOM     48  CA  DVA A   4       4.278   1.134  -1.189  1.00 51.43           C 
ATOM     49  C   DVA A   4       3.951   0.532   0.152  1.00 35.31           C 
ATOM     50  O   DVA A   4       4.537   0.899   1.168  1.00  3.22           O 
ATOM     51  CB  DVA A   4       4.932   0.075  -2.078  1.00 33.33           C 
ATOM     52  CG1 DVA A   4       5.203   0.666  -3.462  1.00 34.31           C 
ATOM     53  CG2 DVA A   4       6.253  -0.374  -1.450  1.00 33.35           C 
ATOM     54  H   DVA A   4       2.374   0.963  -2.117  1.00 71.43           H 
ATOM     55  HA  DVA A   4       4.967   1.968  -1.054  1.00 34.34           H 
ATOM     56  HB  DVA A   4       4.266  -0.781  -2.172  1.00  4.21           H 
ATOM     57 1HG1 DVA A   4       4.257   0.853  -3.970  1.00 71.34           H 
ATOM     58 2HG1 DVA A   4       5.750   1.603  -3.356  1.00 74.11           H 
ATOM     59 3HG1 DVA A   4       5.798  -0.036  -4.047  1.00 31.21           H 
ATOM     60 1HG2 DVA A   4       6.671   0.443  -0.863  1.00  4.50           H 
ATOM     61 2HG2 DVA A   4       6.074  -1.231  -0.802  1.00 63.12           H 
ATOM     62 3HG2 DVA A   4       6.954  -0.651  -2.236  1.00 51.11           H 
ATOM     63  N   DAL A   5       3.005  -0.402   0.160  1.00 63.30           N 
ATOM     64  CA  DAL A   5       2.590  -1.068   1.403  1.00  1.41           C 
ATOM     65  C   DAL A   5       1.123  -0.821   1.641  1.00  0.42           C 
ATOM     66  O   DAL A   5       0.285  -1.672   1.348  1.00 13.33           O 
ATOM     67  CB  DAL A   5       2.841  -2.573   1.282  1.00 54.41           C 
ATOM     68  H   DAL A   5       2.572  -0.652  -0.684  1.00 45.52           H 
ATOM     69  HA  DAL A   5       3.166  -0.669   2.238  1.00 53.54           H 
ATOM     70 1HB  DAL A   5       2.815  -2.862   0.232  1.00 45.33           H 
ATOM     71 2HB  DAL A   5       3.818  -2.814   1.702  1.00 13.22           H 
ATOM     72 3HB  DAL A   5       2.068  -3.114   1.826  1.00 43.55           H 
ATOM     73  N   DPR A   6       0.805   0.354   2.176  1.00 51.24           N 
ATOM     74  CA  DPR A   6      -0.595   0.720   2.459  1.00 12.32           C 
ATOM     75  C   DPR A   6      -1.035   0.094   3.757  1.00 72.52           C 
ATOM     76  O   DPR A   6      -0.211  -0.338   4.560  1.00 50.31           O 
ATOM     77  CB  DPR A   6      -0.597   2.243   2.461  1.00 13.11           C 
ATOM     78  CG  DPR A   6       0.721   2.503   3.237  1.00 12.13           C 
ATOM     79  CD  DPR A   6       1.678   1.477   2.582  1.00 63.55           C 
ATOM     80  HA  DPR A   6      -1.238   0.385   1.645  1.00 51.52           H 
ATOM     81 2HB  DPR A   6      -0.539   2.655   1.453  1.00 11.34           H 
ATOM     82 3HB  DPR A   6      -1.449   2.658   2.999  1.00 60.10           H 
ATOM     83 2HG  DPR A   6       1.074   3.523   3.078  1.00  1.12           H 
ATOM     84 3HG  DPR A   6       0.595   2.298   4.301  1.00 50.02           H 
ATOM     85 2HD  DPR A   6       2.421   1.136   3.304  1.00 12.31           H 
ATOM     86 3HD  DPR A   6       2.165   1.913   1.711  1.00 42.02           H 
ATOM     87  N   MLU A   7      -2.347   0.042   3.968  1.00 52.22           N 
ATOM     88  CA  MLU A   7      -3.306   0.568   2.986  1.00 20.51           C 
ATOM     89  C   MLU A   7      -3.912  -0.575   2.214  1.00 44.43           C 
ATOM     90  O   MLU A   7      -5.113  -0.588   1.945  1.00  2.43           O 
ATOM     91  CB  MLU A   7      -4.411   1.336   3.713  1.00 23.14           C 
ATOM     92  CG  MLU A   7      -5.061   2.330   2.750  1.00 11.22           C 
ATOM     93  CD1 MLU A   7      -6.547   2.472   3.089  1.00 14.31           C 
ATOM     94  CD2 MLU A   7      -4.375   3.691   2.882  1.00 75.11           C 
ATOM     95  HA  MLU A   7      -2.790   1.238   2.298  1.00 50.33           H 
ATOM     96 2HB  MLU A   7      -5.163   0.636   4.075  1.00 72.23           H 
ATOM     97 3HB  MLU A   7      -3.982   1.876   4.558  1.00 50.43           H 
ATOM     98  HG  MLU A   7      -4.955   1.968   1.727  1.00 24.23           H 
ATOM     99 1HD1 MLU A   7      -7.105   1.662   2.619  1.00 21.12           H 
ATOM    100 2HD1 MLU A   7      -6.678   2.424   4.171  1.00 34.43           H 
ATOM    101 3HD1 MLU A   7      -6.915   3.429   2.719  1.00 73.44           H 
ATOM    102 1HD2 MLU A   7      -3.843   3.739   3.831  1.00 13.23           H 
ATOM    103 2HD2 MLU A   7      -3.669   3.823   2.062  1.00 72.33           H 
ATOM    104 3HD2 MLU A   7      -5.125   4.482   2.846  1.00 55.14           H 
ATOM    105  CM  MLU A   7      -3.041  -0.511   5.138  1.00 71.14           C 
ATOM    106 1HM  MLU A   7      -2.408  -1.259   5.616  1.00 74.11           H 
ATOM    107 2HM  MLU A   7      -3.254   0.290   5.846  1.00 53.14           H 
ATOM    108 3HM  MLU A   7      -3.976  -0.974   4.822  1.00 41.54           H 
ATOM    109  N   DVA A   8      -3.079  -1.545   1.851  1.00 42.41           N 
ATOM    110  CA  DVA A   8      -3.543  -2.715   1.095  1.00 53.42           C 
ATOM    111  C   DVA A   8      -2.973  -2.670  -0.299  1.00 21.22           C 
ATOM    112  O   DVA A   8      -3.735  -2.723  -1.262  1.00 33.21           O 
ATOM    113  CB  DVA A   8      -3.078  -3.992   1.796  1.00 11.43           C 
ATOM    114  CG1 DVA A   8      -3.609  -4.012   3.230  1.00  2.43           C 
ATOM    115  CG2 DVA A   8      -3.609  -5.211   1.040  1.00 22.30           C 
ATOM    116  H   DVA A   8      -2.132  -1.478   2.095  1.00 51.55           H 
ATOM    117  HA  DVA A   8      -4.631  -2.706   1.043  1.00 64.14           H 
ATOM    118  HB  DVA A   8      -1.989  -4.022   1.811  1.00  5.41           H 
ATOM    119 1HG1 DVA A   8      -3.111  -3.238   3.814  1.00 13.15           H 
ATOM    120 2HG1 DVA A   8      -4.683  -3.826   3.221  1.00 35.10           H 
ATOM    121 3HG1 DVA A   8      -3.414  -4.986   3.676  1.00 21.13           H 
ATOM    122 1HG2 DVA A   8      -4.539  -4.949   0.535  1.00 44.13           H 
ATOM    123 2HG2 DVA A   8      -2.874  -5.531   0.302  1.00 54.21           H 
ATOM    124 3HG2 DVA A   8      -3.794  -6.023   1.743  1.00 74.40           H 
TER     125      DVA A   8
ENDMDL
MODEL       17
REMARK MDL/CONF    17  E:      0.000 Erst:   0.000 Ehb:   0.000
ATOM      1  N   DAL A   1      -1.949  -2.520  -0.607  1.00  1.01           N 
ATOM      2  CA  DAL A   1      -1.281  -2.481  -1.917  1.00 15.03           C 
ATOM      3  C   DAL A   1      -0.449  -1.227  -2.018  1.00 23.12           C 
ATOM      4  O   DAL A   1       0.745  -1.239  -1.727  1.00 30.42           O 
ATOM      5  CB  DAL A   1      -0.377  -3.706  -2.064  1.00 45.14           C 
ATOM      6  H   DAL A   1      -1.405  -2.491   0.207  1.00 62.24           H 
ATOM      7  HA  DAL A   1      -2.032  -2.483  -2.707  1.00 64.41           H 
ATOM      8 1HB  DAL A   1      -0.915  -4.493  -2.593  1.00 53.53           H 
ATOM      9 2HB  DAL A   1       0.515  -3.435  -2.627  1.00 33.32           H 
ATOM     10 3HB  DAL A   1      -0.090  -4.066  -1.076  1.00 12.32           H 
ATOM     11  N   DPR A   2      -1.082  -0.135  -2.434  1.00 25.13           N 
ATOM     12  CA  DPR A   2      -0.382   1.155  -2.578  1.00 52.25           C 
ATOM     13  C   DPR A   2       0.463   1.144  -3.825  1.00 71.32           C 
ATOM     14  O   DPR A   2       0.297   0.286  -4.691  1.00 53.05           O 
ATOM     15  CB  DPR A   2      -1.520   2.227  -2.532  1.00 21.21           C 
ATOM     16  CG  DPR A   2      -2.859   1.472  -2.325  1.00 62.24           C 
ATOM     17  CD  DPR A   2      -2.497   0.050  -2.821  1.00 62.13           C 
ATOM     18  HA  DPR A   2       0.243   1.337  -1.704  1.00 64.43           H 
ATOM     19 2HB  DPR A   2      -1.328   2.907  -1.702  1.00 50.43           H 
ATOM     20 3HB  DPR A   2      -1.524   2.764  -3.480  1.00 13.40           H 
ATOM     21 2HG  DPR A   2      -3.141   1.457  -1.271  1.00 11.51           H 
ATOM     22 3HG  DPR A   2      -3.652   1.908  -2.933  1.00  4.14           H 
ATOM     23 2HD  DPR A   2      -2.606  -0.013  -3.904  1.00  2.01           H 
ATOM     24 3HD  DPR A   2      -3.124  -0.695  -2.331  1.00 50.23           H 
ATOM     25  N   MLU A   3       1.378   2.103  -3.922  1.00 12.11           N 
ATOM     26  CA  MLU A   3       1.550   3.113  -2.869  1.00 51.01           C 
ATOM     27  C   MLU A   3       2.883   2.914  -2.196  1.00 14.32           C 
ATOM     28  O   MLU A   3       3.685   3.842  -2.100  1.00 22.33           O 
ATOM     29  CB  MLU A   3       1.493   4.511  -3.488  1.00 43.04           C 
ATOM     30  CG  MLU A   3       0.167   4.687  -4.229  1.00 30.11           C 
ATOM     31  CD1 MLU A   3      -0.877   5.270  -3.273  1.00 42.03           C 
ATOM     32  CD2 MLU A   3       0.365   5.640  -5.410  1.00 65.52           C 
ATOM     33  HA  MLU A   3       0.751   3.009  -2.133  1.00 24.44           H 
ATOM     34 2HB  MLU A   3       1.572   5.261  -2.700  1.00 65.44           H 
ATOM     35 3HB  MLU A   3       2.319   4.631  -4.188  1.00 21.22           H 
ATOM     36  HG  MLU A   3      -0.177   3.720  -4.596  1.00 23.31           H 
ATOM     37 1HD1 MLU A   3      -1.835   4.776  -3.438  1.00 75.53           H 
ATOM     38 2HD1 MLU A   3      -0.558   5.107  -2.243  1.00 11.14           H 
ATOM     39 3HD1 MLU A   3      -0.984   6.338  -3.457  1.00  3.15           H 
ATOM     40 1HD2 MLU A   3       1.153   5.255  -6.057  1.00 14.45           H 
ATOM     41 2HD2 MLU A   3      -0.564   5.716  -5.975  1.00 55.25           H 
ATOM     42 3HD2 MLU A   3       0.647   6.625  -5.039  1.00 42.32           H 
ATOM     43  CM  MLU A   3       2.327   2.322  -5.023  1.00 75.03           C 
ATOM     44 1HM  MLU A   3       1.978   3.147  -5.643  1.00 71.12           H 
ATOM     45 2HM  MLU A   3       3.307   2.564  -4.613  1.00 10.33           H 
ATOM     46 3HM  MLU A   3       2.398   1.418  -5.627  1.00 63.34           H 
ATOM     47  N   DVA A   4       3.126   1.696  -1.724  1.00 31.31           N 
ATOM     48  CA  DVA A   4       4.387   1.371  -1.045  1.00  3.02           C 
ATOM     49  C   DVA A   4       4.094   0.803   0.317  1.00 52.13           C 
ATOM     50  O   DVA A   4       4.655   1.245   1.318  1.00 74.32           O 
ATOM     51  CB  DVA A   4       5.159   0.341  -1.872  1.00  0.44           C 
ATOM     52  CG1 DVA A   4       5.420   0.900  -3.272  1.00 63.23           C 
ATOM     53  CG2 DVA A   4       6.493   0.036  -1.190  1.00 14.04           C 
ATOM     54  H   DVA A   4       2.447   0.998  -1.830  1.00 43.02           H 
ATOM     55  HA  DVA A   4       4.987   2.275  -0.941  1.00 32.43           H 
ATOM     56  HB  DVA A   4       4.575  -0.575  -1.949  1.00 52.30           H 
ATOM     57 1HG1 DVA A   4       4.478   1.211  -3.722  1.00 11.20           H 
ATOM     58 2HG1 DVA A   4       6.090   1.757  -3.200  1.00  4.12           H 
ATOM     59 3HG1 DVA A   4       5.882   0.130  -3.890  1.00  1.43           H 
ATOM     60 1HG2 DVA A   4       6.309  -0.419  -0.217  1.00 62.40           H 
ATOM     61 2HG2 DVA A   4       7.070  -0.652  -1.808  1.00  2.12           H 
ATOM     62 3HG2 DVA A   4       7.053   0.961  -1.056  1.00 31.12           H 
ATOM     63  N   DAL A   5       3.206  -0.186   0.363  1.00  4.05           N 
ATOM     64  CA  DAL A   5       2.831  -0.826   1.631  1.00 41.23           C 
ATOM     65  C   DAL A   5       1.345  -0.686   1.844  1.00 71.34           C 
ATOM     66  O   DAL A   5       0.570  -1.569   1.479  1.00 22.10           O 
ATOM     67  CB  DAL A   5       3.202  -2.310   1.581  1.00  3.31           C 
ATOM     68  H   DAL A   5       2.793  -0.495  -0.470  1.00 41.44           H 
ATOM     69  HA  DAL A   5       3.363  -0.346   2.452  1.00 15.23           H 
ATOM     70 1HB  DAL A   5       4.177  -2.457   2.043  1.00 43.00           H 
ATOM     71 2HB  DAL A   5       2.453  -2.891   2.119  1.00 75.04           H 
ATOM     72 3HB  DAL A   5       3.239  -2.640   0.542  1.00 53.25           H 
ATOM     73  N   DPR A   6       0.940   0.431   2.439  1.00 35.32           N 
ATOM     74  CA  DPR A   6      -0.486   0.691   2.706  1.00  1.43           C 
ATOM     75  C   DPR A   6      -0.937  -0.106   3.903  1.00 22.13           C 
ATOM     76  O   DPR A   6      -0.117  -0.624   4.660  1.00 55.21           O 
ATOM     77  CB  DPR A   6      -0.585   2.221   2.920  1.00 54.42           C 
ATOM     78  CG  DPR A   6       0.829   2.813   2.687  1.00 14.35           C 
ATOM     79  CD  DPR A   6       1.730   1.579   2.935  1.00 44.34           C 
ATOM     80  HA  DPR A   6      -1.081   0.423   1.833  1.00 43.20           H 
ATOM     81 2HB  DPR A   6      -1.297   2.625   2.199  1.00  2.33           H 
ATOM     82 3HB  DPR A   6      -0.921   2.412   3.939  1.00 30.41           H 
ATOM     83 2HG  DPR A   6       0.937   3.178   1.665  1.00 43.13           H 
ATOM     84 3HG  DPR A   6       1.044   3.605   3.405  1.00 35.53           H 
ATOM     85 2HD  DPR A   6       1.935   1.466   4.000  1.00  2.22           H 
ATOM     86 3HD  DPR A   6       2.661   1.669   2.375  1.00 55.01           H 
ATOM     87  N   MLU A   7      -2.250  -0.209   4.079  1.00 10.42           N 
ATOM     88  CA  MLU A   7      -3.203   0.422   3.155  1.00 31.45           C 
ATOM     89  C   MLU A   7      -3.944  -0.645   2.393  1.00  3.44           C 
ATOM     90  O   MLU A   7      -5.173  -0.664   2.368  1.00 73.01           O 
ATOM     91  CB  MLU A   7      -4.200   1.269   3.949  1.00  3.12           C 
ATOM     92  CG  MLU A   7      -3.440   2.294   4.793  1.00 43.30           C 
ATOM     93  CD1 MLU A   7      -3.259   3.583   3.988  1.00 32.13           C 
ATOM     94  CD2 MLU A   7      -4.234   2.594   6.066  1.00 32.13           C 
ATOM     95  HA  MLU A   7      -2.661   1.060   2.455  1.00 61.32           H 
ATOM     96 2HB  MLU A   7      -4.865   1.787   3.259  1.00 54.12           H 
ATOM     97 3HB  MLU A   7      -4.785   0.622   4.602  1.00 22.02           H 
ATOM     98  HG  MLU A   7      -2.463   1.892   5.060  1.00 73.24           H 
ATOM     99 1HD1 MLU A   7      -2.255   3.973   4.150  1.00 11.34           H 
ATOM    100 2HD1 MLU A   7      -3.400   3.372   2.928  1.00 43.54           H 
ATOM    101 3HD1 MLU A   7      -3.991   4.321   4.312  1.00 52.24           H 
ATOM    102 1HD2 MLU A   7      -4.412   1.667   6.610  1.00 54.42           H 
ATOM    103 2HD2 MLU A   7      -3.667   3.281   6.693  1.00 31.54           H 
ATOM    104 3HD2 MLU A   7      -5.188   3.049   5.800  1.00 14.32           H 
ATOM    105  CM  MLU A   7      -2.952  -0.922   5.154  1.00 55.42           C 
ATOM    106 1HM  MLU A   7      -3.310  -0.204   5.893  1.00 43.21           H 
ATOM    107 2HM  MLU A   7      -3.800  -1.464   4.737  1.00 42.23           H 
ATOM    108 3HM  MLU A   7      -2.270  -1.624   5.632  1.00 20.53           H 
ATOM    109  N   DVA A   8      -3.194  -1.543   1.762  1.00 24.11           N 
ATOM    110  CA  DVA A   8      -3.792  -2.635   0.984  1.00  4.45           C 
ATOM    111  C   DVA A   8      -3.280  -2.582  -0.432  1.00 14.12           C 
ATOM    112  O   DVA A   8      -4.084  -2.566  -1.363  1.00 43.40           O 
ATOM    113  CB  DVA A   8      -3.415  -3.976   1.612  1.00 32.51           C 
ATOM    114  CG1 DVA A   8      -3.905  -4.018   3.060  1.00 63.54           C 
ATOM    115  CG2 DVA A   8      -4.066  -5.112   0.821  1.00 50.24           C 
ATOM    116  H   DVA A   8      -2.217  -1.475   1.818  1.00 61.14           H 
ATOM    117  HA  DVA A   8      -4.877  -2.528   0.981  1.00 35.24           H 
ATOM    118  HB  DVA A   8      -2.332  -4.096   1.592  1.00  3.30           H 
ATOM    119 1HG1 DVA A   8      -3.512  -3.160   3.604  1.00 42.22           H 
ATOM    120 2HG1 DVA A   8      -4.996  -3.989   3.075  1.00 24.32           H 
ATOM    121 3HG1 DVA A   8      -3.562  -4.938   3.533  1.00 52.14           H 
ATOM    122 1HG2 DVA A   8      -3.659  -5.132  -0.189  1.00 32.34           H 
ATOM    123 2HG2 DVA A   8      -3.863  -6.062   1.314  1.00 63.12           H 
ATOM    124 3HG2 DVA A   8      -5.144  -4.951   0.774  1.00  3.43           H 
TER     125      DVA A   8
ENDMDL
MODEL       18
REMARK MDL/CONF    18  E:      0.000 Erst:   0.000 Ehb:   0.000
ATOM      1  N   DAL A   1      -1.883  -2.522  -0.509  1.00 31.12           N 
ATOM      2  CA  DAL A   1      -1.116  -2.520  -1.762  1.00 41.15           C 
ATOM      3  C   DAL A   1      -0.341  -1.233  -1.875  1.00 53.04           C 
ATOM      4  O   DAL A   1       0.818  -1.156  -1.471  1.00 23.23           O 
ATOM      5  CB  DAL A   1      -0.143  -3.702  -1.764  1.00 64.41           C 
ATOM      6  H   DAL A   1      -1.404  -2.514   0.346  1.00 72.42           H 
ATOM      7  HA  DAL A   1      -1.798  -2.609  -2.606  1.00 60.51           H 
ATOM      8 1HB  DAL A   1       0.700  -3.478  -2.415  1.00  4.20           H 
ATOM      9 2HB  DAL A   1       0.215  -3.880  -0.751  1.00  1.53           H 
ATOM     10 3HB  DAL A   1      -0.656  -4.592  -2.129  1.00 43.24           H 
ATOM     11  N   DPR A   2      -0.982  -0.208  -2.428  1.00 34.30           N 
ATOM     12  CA  DPR A   2      -0.338   1.107  -2.597  1.00 74.45           C 
ATOM     13  C   DPR A   2       0.527   1.099  -3.831  1.00 61.22           C 
ATOM     14  O   DPR A   2       0.414   0.209  -4.673  1.00 21.11           O 
ATOM     15  CB  DPR A   2      -1.527   2.085  -2.545  1.00 55.54           C 
ATOM     16  CG  DPR A   2      -2.502   1.322  -3.480  1.00 21.35           C 
ATOM     17  CD  DPR A   2      -2.360  -0.131  -2.960  1.00 40.40           C 
ATOM     18  HA  DPR A   2       0.265   1.340  -1.720  1.00 23.43           H 
ATOM     19 2HB  DPR A   2      -1.947   2.178  -1.543  1.00 12.21           H 
ATOM     20 3HB  DPR A   2      -1.288   3.066  -2.956  1.00 63.42           H 
ATOM     21 2HG  DPR A   2      -3.523   1.683  -3.358  1.00 32.34           H 
ATOM     22 3HG  DPR A   2      -2.185   1.397  -4.520  1.00 21.21           H 
ATOM     23 2HD  DPR A   2      -2.492  -0.840  -3.777  1.00 13.34           H 
ATOM     24 3HD  DPR A   2      -3.085  -0.323  -2.168  1.00  2.43           H 
ATOM     25  N   MLU A   3       1.399   2.095  -3.944  1.00 30.44           N 
ATOM     26  CA  MLU A   3       1.508   3.142  -2.918  1.00 52.10           C 
ATOM     27  C   MLU A   3       2.810   2.985  -2.177  1.00 54.32           C 
ATOM     28  O   MLU A   3       3.560   3.947  -2.009  1.00 34.43           O 
ATOM     29  CB  MLU A   3       1.462   4.517  -3.587  1.00  2.24           C 
ATOM     30  CG  MLU A   3       0.207   4.621  -4.454  1.00 55.34           C 
ATOM     31  CD1 MLU A   3      -0.784   5.589  -3.803  1.00 13.22           C 
ATOM     32  CD2 MLU A   3       0.589   5.139  -5.843  1.00 53.20           C 
ATOM     33  HA  MLU A   3       0.678   3.050  -2.216  1.00 61.34           H 
ATOM     34 2HB  MLU A   3       1.440   5.293  -2.820  1.00 72.32           H 
ATOM     35 3HB  MLU A   3       2.347   4.647  -4.209  1.00 54.23           H 
ATOM     36  HG  MLU A   3      -0.253   3.638  -4.548  1.00 32.13           H 
ATOM     37 1HD1 MLU A   3      -1.757   5.491  -4.285  1.00 42.14           H 
ATOM     38 2HD1 MLU A   3      -0.879   5.353  -2.743  1.00  0.05           H 
ATOM     39 3HD1 MLU A   3      -0.424   6.611  -3.918  1.00 24.22           H 
ATOM     40 1HD2 MLU A   3       0.636   4.305  -6.542  1.00 12.40           H 
ATOM     41 2HD2 MLU A   3      -0.160   5.855  -6.181  1.00 55.45           H 
ATOM     42 3HD2 MLU A   3       1.562   5.628  -5.793  1.00 44.11           H 
ATOM     43  CM  MLU A   3       2.354   2.325  -5.035  1.00 54.53           C 
ATOM     44 1HM  MLU A   3       3.201   2.901  -4.662  1.00 24.55           H 
ATOM     45 2HM  MLU A   3       2.706   1.368  -5.418  1.00 61.42           H 
ATOM     46 3HM  MLU A   3       1.864   2.879  -5.837  1.00 14.55           H 
ATOM     47  N   DVA A   4       3.087   1.765  -1.728  1.00 74.25           N 
ATOM     48  CA  DVA A   4       4.324   1.478  -0.991  1.00 44.52           C 
ATOM     49  C   DVA A   4       3.986   0.820   0.320  1.00 23.13           C 
ATOM     50  O   DVA A   4       4.462   1.236   1.376  1.00 63.54           O 
ATOM     51  CB  DVA A   4       5.207   0.544  -1.819  1.00 74.34           C 
ATOM     52  CG1 DVA A   4       5.564   1.218  -3.145  1.00 32.01           C 
ATOM     53  CG2 DVA A   4       6.489   0.233  -1.044  1.00 75.45           C 
ATOM     54  H   DVA A   4       2.450   1.039  -1.894  1.00 61.21           H 
ATOM     55  HA  DVA A   4       4.859   2.410  -0.803  1.00 73.41           H 
ATOM     56  HB  DVA A   4       4.670  -0.383  -2.017  1.00 35.33           H 
ATOM     57 1HG1 DVA A   4       4.731   1.119  -3.841  1.00 52.40           H 
ATOM     58 2HG1 DVA A   4       5.769   2.275  -2.970  1.00 62.41           H 
ATOM     59 3HG1 DVA A   4       6.449   0.743  -3.567  1.00 74.01           H 
ATOM     60 1HG2 DVA A   4       7.211  -0.235  -1.711  1.00 41.24           H 
ATOM     61 2HG2 DVA A   4       6.907   1.159  -0.648  1.00 64.00           H 
ATOM     62 3HG2 DVA A   4       6.262  -0.444  -0.223  1.00 33.33           H 
ATOM     63  N   DAL A   5       3.157  -0.217   0.259  1.00 62.23           N 
ATOM     64  CA  DAL A   5       2.747  -0.948   1.467  1.00 53.53           C 
ATOM     65  C   DAL A   5       1.271  -0.746   1.700  1.00  4.40           C 
ATOM     66  O   DAL A   5       0.447  -1.532   1.236  1.00 11.42           O 
ATOM     67  CB  DAL A   5       3.035  -2.439   1.281  1.00  4.11           C 
ATOM     68  H   DAL A   5       2.810  -0.501  -0.612  1.00 24.51           H 
ATOM     69  HA  DAL A   5       3.306  -0.573   2.324  1.00 11.42           H 
ATOM     70 1HB  DAL A   5       2.361  -3.020   1.909  1.00 62.31           H 
ATOM     71 2HB  DAL A   5       2.886  -2.712   0.237  1.00 42.01           H 
ATOM     72 3HB  DAL A   5       4.066  -2.647   1.567  1.00 22.22           H 
ATOM     73  N   DPR A   6       0.932   0.316   2.424  1.00 20.12           N 
ATOM     74  CA  DPR A   6      -0.477   0.627   2.724  1.00 31.33           C 
ATOM     75  C   DPR A   6      -0.942  -0.190   3.902  1.00 34.23           C 
ATOM     76  O   DPR A   6      -0.133  -0.768   4.626  1.00 20.05           O 
ATOM     77  CB  DPR A   6      -0.478   2.142   2.909  1.00 62.22           C 
ATOM     78  CG  DPR A   6       0.798   2.290   3.779  1.00 72.11           C 
ATOM     79  CD  DPR A   6       1.786   1.349   3.049  1.00 61.31           C 
ATOM     80  HA  DPR A   6      -1.098   0.413   1.854  1.00 54.35           H 
ATOM     81 2HB  DPR A   6      -0.358   2.659   1.956  1.00 30.33           H 
ATOM     82 3HB  DPR A   6      -1.354   2.510   3.442  1.00 14.32           H 
ATOM     83 2HG  DPR A   6       1.159   3.319   3.769  1.00 52.01           H 
ATOM     84 3HG  DPR A   6       0.616   1.953   4.799  1.00 21.40           H 
ATOM     85 2HD  DPR A   6       2.473   0.892   3.762  1.00 21.22           H 
ATOM     86 3HD  DPR A   6       2.340   1.896   2.285  1.00 30.24           H 
ATOM     87  N   MLU A   7      -2.256  -0.241   4.099  1.00 11.43           N 
ATOM     88  CA  MLU A   7      -3.195   0.463   3.215  1.00  3.02           C 
ATOM     89  C   MLU A   7      -3.956  -0.543   2.390  1.00 11.23           C 
ATOM     90  O   MLU A   7      -5.183  -0.493   2.311  1.00 23.43           O 
ATOM     91  CB  MLU A   7      -4.176   1.279   4.058  1.00 40.43           C 
ATOM     92  CG  MLU A   7      -3.397   2.188   5.011  1.00 42.11           C 
ATOM     93  CD1 MLU A   7      -3.518   3.641   4.543  1.00 24.20           C 
ATOM     94  CD2 MLU A   7      -3.968   2.057   6.423  1.00 32.55           C 
ATOM     95  HA  MLU A   7      -2.640   1.129   2.554  1.00 64.51           H 
ATOM     96 2HB  MLU A   7      -4.798   1.888   3.403  1.00 55.44           H 
ATOM     97 3HB  MLU A   7      -4.808   0.605   4.636  1.00 62.23           H 
ATOM     98  HG  MLU A   7      -2.346   1.895   5.015  1.00 12.01           H 
ATOM     99 1HD1 MLU A   7      -2.784   4.253   5.067  1.00 22.42           H 
ATOM    100 2HD1 MLU A   7      -3.335   3.692   3.470  1.00 55.22           H 
ATOM    101 3HD1 MLU A   7      -4.520   4.010   4.760  1.00 32.21           H 
ATOM    102 1HD2 MLU A   7      -3.332   1.398   7.013  1.00 45.11           H 
ATOM    103 2HD2 MLU A   7      -4.008   3.039   6.892  1.00 52.03           H 
ATOM    104 3HD2 MLU A   7      -4.974   1.638   6.371  1.00 14.43           H 
ATOM    105  CM  MLU A   7      -2.970  -0.959   5.164  1.00 74.23           C 
ATOM    106 1HM  MLU A   7      -3.978  -1.200   4.826  1.00 32.20           H 
ATOM    107 2HM  MLU A   7      -2.438  -1.879   5.402  1.00 23.01           H 
ATOM    108 3HM  MLU A   7      -3.026  -0.329   6.053  1.00 60.24           H 
ATOM    109  N   DVA A   8      -3.228  -1.465   1.770  1.00 42.11           N 
ATOM    110  CA  DVA A   8      -3.847  -2.502   0.935  1.00 73.44           C 
ATOM    111  C   DVA A   8      -3.225  -2.481  -0.437  1.00 34.12           C 
ATOM    112  O   DVA A   8      -3.953  -2.416  -1.426  1.00  0.02           O 
ATOM    113  CB  DVA A   8      -3.624  -3.873   1.575  1.00 11.32           C 
ATOM    114  CG1 DVA A   8      -4.275  -3.904   2.959  1.00 52.31           C 
ATOM    115  CG2 DVA A   8      -4.250  -4.955   0.694  1.00 50.31           C 
ATOM    116  H   DVA A   8      -2.253  -1.452   1.872  1.00 30.52           H 
ATOM    117  HA  DVA A   8      -4.917  -2.311   0.852  1.00 52.31           H 
ATOM    118  HB  DVA A   8      -2.555  -4.058   1.673  1.00 32.31           H 
ATOM    119 1HG1 DVA A   8      -3.618  -3.425   3.683  1.00 41.43           H 
ATOM    120 2HG1 DVA A   8      -5.226  -3.371   2.923  1.00 11.44           H 
ATOM    121 3HG1 DVA A   8      -4.451  -4.937   3.254  1.00 20.24           H 
ATOM    122 1HG2 DVA A   8      -4.311  -5.888   1.252  1.00 22.14           H 
ATOM    123 2HG2 DVA A   8      -5.251  -4.646   0.394  1.00 73.52           H 
ATOM    124 3HG2 DVA A   8      -3.633  -5.103  -0.193  1.00 34.33           H 
TER     125      DVA A   8
ENDMDL
MODEL       19
REMARK MDL/CONF    19  E:      0.000 Erst:   0.000 Ehb:   0.000
ATOM      1  N   DAL A   1      -1.897  -2.506  -0.533  1.00 44.12           N 
ATOM      2  CA  DAL A   1      -1.175  -2.483  -1.813  1.00 64.45           C 
ATOM      3  C   DAL A   1      -0.375  -1.210  -1.916  1.00 71.45           C 
ATOM      4  O   DAL A   1       0.796  -1.170  -1.542  1.00 24.53           O 
ATOM      5  CB  DAL A   1      -0.232  -3.686  -1.887  1.00 71.42           C 
ATOM      6  H   DAL A   1      -1.390  -2.433   0.303  1.00 31.22           H 
ATOM      7  HA  DAL A   1      -1.891  -2.531  -2.633  1.00  1.24           H 
ATOM      8 1HB  DAL A   1       0.041  -3.996  -0.879  1.00 75.52           H 
ATOM      9 2HB  DAL A   1      -0.731  -4.508  -2.399  1.00 72.34           H 
ATOM     10 3HB  DAL A   1       0.667  -3.408  -2.437  1.00 50.24           H 
ATOM     11  N   DPR A   2      -1.009  -0.158  -2.427  1.00 51.52           N 
ATOM     12  CA  DPR A   2      -0.339   1.146  -2.582  1.00 34.31           C 
ATOM     13  C   DPR A   2       0.501   1.145  -3.833  1.00 71.12           C 
ATOM     14  O   DPR A   2       0.349   0.279  -4.693  1.00 53.43           O 
ATOM     15  CB  DPR A   2      -1.503   2.150  -2.484  1.00  2.11           C 
ATOM     16  CG  DPR A   2      -2.517   1.426  -3.409  1.00 22.21           C 
ATOM     17  CD  DPR A   2      -2.398  -0.038  -2.919  1.00  1.42           C 
ATOM     18  HA  DPR A   2       0.286   1.348  -1.712  1.00 75.15           H 
ATOM     19 2HB  DPR A   2      -1.896   2.233  -1.471  1.00 63.05           H 
ATOM     20 3HB  DPR A   2      -1.251   3.132  -2.883  1.00 25.11           H 
ATOM     21 2HG  DPR A   2      -3.527   1.809  -3.255  1.00 53.22           H 
ATOM     22 3HG  DPR A   2      -2.223   1.514  -4.455  1.00 64.14           H 
ATOM     23 2HD  DPR A   2      -2.568  -0.729  -3.745  1.00 61.44           H 
ATOM     24 3HD  DPR A   2      -3.105  -0.227  -2.111  1.00 13.42           H 
ATOM     25  N   MLU A   3       1.394   2.122  -3.940  1.00  3.54           N 
ATOM     26  CA  MLU A   3       1.550   3.142  -2.893  1.00 34.02           C 
ATOM     27  C   MLU A   3       2.872   2.947  -2.196  1.00 63.22           C 
ATOM     28  O   MLU A   3       3.659   3.884  -2.063  1.00 75.41           O 
ATOM     29  CB  MLU A   3       1.506   4.534  -3.526  1.00 11.32           C 
ATOM     30  CG  MLU A   3       0.223   4.683  -4.344  1.00 50.11           C 
ATOM     31  CD1 MLU A   3      -0.758   5.586  -3.592  1.00 35.43           C 
ATOM     32  CD2 MLU A   3       0.552   5.306  -5.702  1.00 50.12           C 
ATOM     33  HA  MLU A   3       0.740   3.045  -2.170  1.00 70.31           H 
ATOM     34 2HB  MLU A   3       1.528   5.290  -2.742  1.00 31.11           H 
ATOM     35 3HB  MLU A   3       2.370   4.662  -4.179  1.00 44.00           H 
ATOM     36  HG  MLU A   3      -0.228   3.702  -4.494  1.00 52.10           H 
ATOM     37 1HD1 MLU A   3      -0.716   5.360  -2.527  1.00 62.12           H 
ATOM     38 2HD1 MLU A   3      -0.489   6.629  -3.754  1.00  3.14           H 
ATOM     39 3HD1 MLU A   3      -1.769   5.410  -3.960  1.00 65.22           H 
ATOM     40 1HD2 MLU A   3       1.548   5.746  -5.668  1.00 52.34           H 
ATOM     41 2HD2 MLU A   3       0.521   4.535  -6.472  1.00 41.12           H 
ATOM     42 3HD2 MLU A   3      -0.180   6.080  -5.934  1.00  3.42           H 
ATOM     43  CM  MLU A   3       2.334   2.355  -5.045  1.00 32.41           C 
ATOM     44 1HM  MLU A   3       2.698   1.398  -5.420  1.00  2.32           H 
ATOM     45 2HM  MLU A   3       1.825   2.888  -5.848  1.00 25.35           H 
ATOM     46 3HM  MLU A   3       3.175   2.950  -4.689  1.00 30.11           H 
ATOM     47  N   DVA A   4       3.121   1.723  -1.742  1.00 14.43           N 
ATOM     48  CA  DVA A   4       4.372   1.401  -1.045  1.00  3.41           C 
ATOM     49  C   DVA A   4       4.057   0.777   0.289  1.00 72.00           C 
ATOM     50  O   DVA A   4       4.617   1.164   1.313  1.00 42.52           O 
ATOM     51  CB  DVA A   4       5.188   0.421  -1.887  1.00 13.00           C 
ATOM     52  CG1 DVA A   4       5.405   1.003  -3.285  1.00 60.34           C 
ATOM     53  CG2 DVA A   4       6.544   0.180  -1.220  1.00 44.45           C 
ATOM     54  H   DVA A   4       2.454   1.018  -1.878  1.00  4.23           H 
ATOM     55  HA  DVA A   4       4.949   2.314  -0.891  1.00 75.50           H 
ATOM     56  HB  DVA A   4       4.652  -0.524  -1.966  1.00 33.21           H 
ATOM     57 1HG1 DVA A   4       5.997   0.309  -3.880  1.00  2.42           H 
ATOM     58 2HG1 DVA A   4       4.439   1.161  -3.765  1.00 41.14           H 
ATOM     59 3HG1 DVA A   4       5.930   1.955  -3.205  1.00 73.34           H 
ATOM     60 1HG2 DVA A   4       6.620  -0.863  -0.916  1.00 64.13           H 
ATOM     61 2HG2 DVA A   4       7.343   0.412  -1.925  1.00 41.34           H 
ATOM     62 3HG2 DVA A   4       6.636   0.821  -0.343  1.00 12.33           H 
ATOM     63  N   DAL A   5       3.152  -0.196   0.283  1.00 33.23           N 
ATOM     64  CA  DAL A   5       2.755  -0.887   1.517  1.00 72.23           C 
ATOM     65  C   DAL A   5       1.274  -0.712   1.737  1.00  3.11           C 
ATOM     66  O   DAL A   5       0.469  -1.530   1.294  1.00  3.43           O 
ATOM     67  CB  DAL A   5       3.079  -2.378   1.393  1.00 40.01           C 
ATOM     68  H   DAL A   5       2.740  -0.460  -0.566  1.00  1.15           H 
ATOM     69  HA  DAL A   5       3.300  -0.465   2.361  1.00  1.44           H 
ATOM     70 1HB  DAL A   5       3.087  -2.662   0.342  1.00 23.12           H 
ATOM     71 2HB  DAL A   5       4.057  -2.574   1.831  1.00 54.32           H 
ATOM     72 3HB  DAL A   5       2.322  -2.958   1.920  1.00 12.22           H 
ATOM     73  N   DPR A   6       0.907   0.364   2.426  1.00 61.22           N 
ATOM     74  CA  DPR A   6      -0.512   0.652   2.710  1.00  2.24           C 
ATOM     75  C   DPR A   6      -0.963  -0.136   3.912  1.00 73.11           C 
ATOM     76  O   DPR A   6      -0.145  -0.670   4.659  1.00 63.25           O 
ATOM     77  CB  DPR A   6      -0.546   2.172   2.842  1.00 31.22           C 
ATOM     78  CG  DPR A   6       0.720   2.379   3.713  1.00 42.41           C 
ATOM     79  CD  DPR A   6       1.734   1.434   3.022  1.00 64.41           C 
ATOM     80  HA  DPR A   6      -1.122   0.397   1.844  1.00 14.30           H 
ATOM     81 2HB  DPR A   6      -0.433   2.660   1.873  1.00  2.53           H 
ATOM     82 3HB  DPR A   6      -1.433   2.537   3.357  1.00 72.23           H 
ATOM     83 2HG  DPR A   6       1.059   3.414   3.670  1.00 24.34           H 
ATOM     84 3HG  DPR A   6       0.539   2.073   4.744  1.00 72.33           H 
ATOM     85 2HD  DPR A   6       2.424   1.017   3.756  1.00 40.24           H 
ATOM     86 3HD  DPR A   6       2.282   1.968   2.245  1.00 70.13           H 
ATOM     87  N   MLU A   7      -2.276  -0.214   4.104  1.00 23.34           N 
ATOM     88  CA  MLU A   7      -3.227   0.437   3.191  1.00 13.33           C 
ATOM     89  C   MLU A   7      -3.963  -0.615   2.401  1.00 50.14           C 
ATOM     90  O   MLU A   7      -5.192  -0.617   2.347  1.00  1.04           O 
ATOM     91  CB  MLU A   7      -4.228   1.263   4.000  1.00 75.50           C 
ATOM     92  CG  MLU A   7      -3.473   2.247   4.895  1.00 13.42           C 
ATOM     93  CD1 MLU A   7      -3.567   3.653   4.299  1.00 13.15           C 
ATOM     94  CD2 MLU A   7      -4.092   2.243   6.294  1.00 55.42           C 
ATOM     95  HA  MLU A   7      -2.684   1.089   2.507  1.00 24.11           H 
ATOM     96 2HB  MLU A   7      -4.877   1.814   3.320  1.00 24.44           H 
ATOM     97 3HB  MLU A   7      -4.831   0.598   4.618  1.00 72.42           H 
ATOM     98  HG  MLU A   7      -2.426   1.949   4.960  1.00 74.21           H 
ATOM     99 1HD1 MLU A   7      -3.479   3.594   3.214  1.00 13.33           H 
ATOM    100 2HD1 MLU A   7      -4.528   4.096   4.562  1.00 22.20           H 
ATOM    101 3HD1 MLU A   7      -2.761   4.271   4.694  1.00 44.12           H 
ATOM    102 1HD2 MLU A   7      -5.076   1.776   6.254  1.00 44.11           H 
ATOM    103 2HD2 MLU A   7      -3.451   1.681   6.973  1.00 62.41           H 
ATOM    104 3HD2 MLU A   7      -4.190   3.268   6.650  1.00 71.03           H 
ATOM    105  CM  MLU A   7      -2.980  -0.912   5.188  1.00 33.31           C 
ATOM    106 1HM  MLU A   7      -3.810  -1.484   4.773  1.00 33.15           H 
ATOM    107 2HM  MLU A   7      -2.289  -1.589   5.691  1.00 61.42           H 
ATOM    108 3HM  MLU A   7      -3.363  -0.183   5.903  1.00 11.15           H 
ATOM    109  N   DVA A   8      -3.210  -1.520   1.784  1.00 22.51           N 
ATOM    110  CA  DVA A   8      -3.803  -2.597   0.983  1.00 75.22           C 
ATOM    111  C   DVA A   8      -3.235  -2.558  -0.411  1.00 53.11           C 
ATOM    112  O   DVA A   8      -3.998  -2.599  -1.374  1.00 21.23           O 
ATOM    113  CB  DVA A   8      -3.486  -3.946   1.628  1.00 12.13           C 
ATOM    114  CG1 DVA A   8      -3.960  -3.945   3.081  1.00 31.21           C 
ATOM    115  CG2 DVA A   8      -4.201  -5.060   0.860  1.00  5.13           C 
ATOM    116  H   DVA A   8      -2.236  -1.466   1.866  1.00 14.43           H 
ATOM    117  HA  DVA A   8      -4.884  -2.463   0.938  1.00 33.42           H 
ATOM    118  HB  DVA A   8      -2.410  -4.119   1.596  1.00 50.14           H 
ATOM    119 1HG1 DVA A   8      -3.765  -4.918   3.529  1.00 51.15           H 
ATOM    120 2HG1 DVA A   8      -3.423  -3.175   3.636  1.00 63.54           H 
ATOM    121 3HG1 DVA A   8      -5.028  -3.736   3.114  1.00 61.33           H 
ATOM    122 1HG2 DVA A   8      -3.463  -5.732   0.422  1.00 70.45           H 
ATOM    123 2HG2 DVA A   8      -4.841  -5.619   1.542  1.00 50.22           H 
ATOM    124 3HG2 DVA A   8      -4.809  -4.623   0.068  1.00  1.11           H 
TER     125      DVA A   8
ENDMDL
MODEL       20
REMARK MDL/CONF    20  E:      0.000 Erst:   0.000 Ehb:   0.000
ATOM      1  N   DAL A   1      -1.950  -2.521  -0.600  1.00 74.45           N 
ATOM      2  CA  DAL A   1      -1.279  -2.483  -1.907  1.00 33.12           C 
ATOM      3  C   DAL A   1      -0.449  -1.230  -2.009  1.00 70.24           C 
ATOM      4  O   DAL A   1       0.745  -1.239  -1.716  1.00  1.21           O 
ATOM      5  CB  DAL A   1      -0.373  -3.709  -2.048  1.00 21.53           C 
ATOM      6  H   DAL A   1      -1.410  -2.489   0.216  1.00 51.20           H 
ATOM      7  HA  DAL A   1      -2.027  -2.490  -2.700  1.00 52.23           H 
ATOM      8 1HB  DAL A   1      -0.907  -4.497  -2.575  1.00 72.25           H 
ATOM      9 2HB  DAL A   1       0.521  -3.437  -2.611  1.00 44.32           H 
ATOM     10 3HB  DAL A   1      -0.086  -4.063  -1.059  1.00  2.24           H 
ATOM     11  N   DPR A   2      -1.083  -0.139  -2.429  1.00 22.02           N 
ATOM     12  CA  DPR A   2      -0.386   1.152  -2.572  1.00 20.15           C 
ATOM     13  C   DPR A   2       0.466   1.139  -3.816  1.00  5.20           C 
ATOM     14  O   DPR A   2       0.306   0.278  -4.679  1.00 72.24           O 
ATOM     15  CB  DPR A   2      -1.525   2.222  -2.535  1.00 61.01           C 
ATOM     16  CG  DPR A   2      -2.863   1.465  -2.326  1.00 24.30           C 
ATOM     17  CD  DPR A   2      -2.497   0.043  -2.818  1.00 40.00           C 
ATOM     18  HA  DPR A   2       0.236   1.337  -1.696  1.00 65.50           H 
ATOM     19 2HB  DPR A   2      -1.336   2.907  -1.709  1.00  5.33           H 
ATOM     20 3HB  DPR A   2      -1.528   2.755  -3.485  1.00 32.45           H 
ATOM     21 2HG  DPR A   2      -3.145   1.454  -1.273  1.00 63.12           H 
ATOM     22 3HG  DPR A   2      -3.656   1.898  -2.936  1.00 71.13           H 
ATOM     23 2HD  DPR A   2      -2.605  -0.023  -3.901  1.00 13.23           H 
ATOM     24 3HD  DPR A   2      -3.125  -0.701  -2.327  1.00 74.12           H 
ATOM     25  N   MLU A   3       1.380   2.099  -3.911  1.00 61.15           N 
ATOM     26  CA  MLU A   3       1.544   3.113  -2.860  1.00 23.20           C 
ATOM     27  C   MLU A   3       2.875   2.920  -2.182  1.00 24.04           C 
ATOM     28  O   MLU A   3       3.666   3.856  -2.068  1.00 41.50           O 
ATOM     29  CB  MLU A   3       1.486   4.509  -3.483  1.00 62.23           C 
ATOM     30  CG  MLU A   3       0.163   4.678  -4.233  1.00 53.23           C 
ATOM     31  CD1 MLU A   3      -0.888   5.263  -3.286  1.00  5.41           C 
ATOM     32  CD2 MLU A   3       0.365   5.625  -5.418  1.00 54.41           C 
ATOM     33  HA  MLU A   3       0.744   3.008  -2.127  1.00 43.53           H 
ATOM     34 2HB  MLU A   3       1.557   5.260  -2.698  1.00 43.32           H 
ATOM     35 3HB  MLU A   3       2.315   4.631  -4.179  1.00 33.30           H 
ATOM     36  HG  MLU A   3      -0.176   3.708  -4.596  1.00 21.03           H 
ATOM     37 1HD1 MLU A   3      -1.007   6.328  -3.488  1.00 11.24           H 
ATOM     38 2HD1 MLU A   3      -1.841   4.755  -3.442  1.00 23.14           H 
ATOM     39 3HD1 MLU A   3      -0.567   5.123  -2.254  1.00  0.24           H 
ATOM     40 1HD2 MLU A   3       0.217   6.652  -5.091  1.00 21.50           H 
ATOM     41 2HD2 MLU A   3       1.376   5.508  -5.805  1.00 34.44           H 
ATOM     42 3HD2 MLU A   3      -0.354   5.384  -6.201  1.00 71.54           H 
ATOM     43  CM  MLU A   3       2.332   2.317  -5.007  1.00 31.21           C 
ATOM     44 1HM  MLU A   3       3.182   2.893  -4.641  1.00 62.41           H 
ATOM     45 2HM  MLU A   3       2.681   1.355  -5.383  1.00 30.01           H 
ATOM     46 3HM  MLU A   3       1.842   2.865  -5.813  1.00 41.13           H 
ATOM     47  N   DVA A   4       3.131   1.698  -1.727  1.00 53.21           N 
ATOM     48  CA  DVA A   4       4.392   1.377  -1.046  1.00 43.21           C 
ATOM     49  C   DVA A   4       4.097   0.803   0.315  1.00 64.01           C 
ATOM     50  O   DVA A   4       4.660   1.239   1.318  1.00 64.53           O 
ATOM     51  CB  DVA A   4       5.172   0.355  -1.874  1.00  5.32           C 
ATOM     52  CG1 DVA A   4       5.453   0.928  -3.263  1.00 65.32           C 
ATOM     53  CG2 DVA A   4       6.496   0.039  -1.176  1.00  4.42           C 
ATOM     54  H   DVA A   4       2.461   0.993  -1.847  1.00 72.54           H 
ATOM     55  HA  DVA A   4       4.986   2.284  -0.937  1.00 45.03           H 
ATOM     56  HB  DVA A   4       4.586  -0.558  -1.968  1.00 54.34           H 
ATOM     57 1HG1 DVA A   4       6.260   0.367  -3.732  1.00 74.23           H 
ATOM     58 2HG1 DVA A   4       4.554   0.853  -3.874  1.00 75.41           H 
ATOM     59 3HG1 DVA A   4       5.742   1.975  -3.173  1.00 23.14           H 
ATOM     60 1HG2 DVA A   4       6.897   0.947  -0.728  1.00 63.50           H 
ATOM     61 2HG2 DVA A   4       6.329  -0.705  -0.397  1.00 30.21           H 
ATOM     62 3HG2 DVA A   4       7.207  -0.350  -1.904  1.00 61.11           H 
ATOM     63  N   DAL A   5       3.207  -0.183   0.355  1.00 34.43           N 
ATOM     64  CA  DAL A   5       2.831  -0.829   1.620  1.00 62.45           C 
ATOM     65  C   DAL A   5       1.345  -0.686   1.834  1.00 13.34           C 
ATOM     66  O   DAL A   5       0.569  -1.567   1.467  1.00  3.11           O 
ATOM     67  CB  DAL A   5       3.198  -2.313   1.563  1.00 12.01           C 
ATOM     68  H   DAL A   5       2.792  -0.487  -0.479  1.00 32.10           H 
ATOM     69  HA  DAL A   5       3.364  -0.354   2.443  1.00 42.40           H 
ATOM     70 1HB  DAL A   5       4.174  -2.464   2.021  1.00  3.22           H 
ATOM     71 2HB  DAL A   5       2.450  -2.895   2.101  1.00 62.53           H 
ATOM     72 3HB  DAL A   5       3.231  -2.639   0.523  1.00 24.22           H 
ATOM     73  N   DPR A   6       0.943   0.430   2.433  1.00 62.04           N 
ATOM     74  CA  DPR A   6      -0.483   0.692   2.701  1.00 40.34           C 
ATOM     75  C   DPR A   6      -0.936  -0.111   3.893  1.00 13.13           C 
ATOM     76  O   DPR A   6      -0.118  -0.634   4.648  1.00 34.41           O 
ATOM     77  CB  DPR A   6      -0.580   2.222   2.924  1.00 13.24           C 
ATOM     78  CG  DPR A   6       0.835   2.812   2.690  1.00 20.31           C 
ATOM     79  CD  DPR A   6       1.734   1.574   2.931  1.00 22.32           C 
ATOM     80  HA  DPR A   6      -1.079   0.430   1.827  1.00 32.32           H 
ATOM     81 2HB  DPR A   6      -1.292   2.630   2.206  1.00 52.14           H 
ATOM     82 3HB  DPR A   6      -0.910   2.407   3.945  1.00 42.34           H 
ATOM     83 2HG  DPR A   6       0.941   3.179   1.668  1.00 34.34           H 
ATOM     84 3HG  DPR A   6       1.054   3.601   3.409  1.00 44.44           H 
ATOM     85 2HD  DPR A   6       1.941   1.458   3.995  1.00 23.02           H 
ATOM     86 3HD  DPR A   6       2.665   1.666   2.370  1.00  2.21           H 
ATOM     87  N   MLU A   7      -2.250  -0.211   4.068  1.00  1.11           N 
ATOM     88  CA  MLU A   7      -3.200   0.428   3.148  1.00 13.21           C 
ATOM     89  C   MLU A   7      -3.944  -0.634   2.380  1.00 72.00           C 
ATOM     90  O   MLU A   7      -5.174  -0.635   2.336  1.00 12.34           O 
ATOM     91  CB  MLU A   7      -4.195   1.273   3.946  1.00 34.31           C 
ATOM     92  CG  MLU A   7      -3.432   2.290   4.796  1.00 45.42           C 
ATOM     93  CD1 MLU A   7      -3.249   3.584   4.000  1.00  3.14           C 
ATOM     94  CD2 MLU A   7      -4.224   2.583   6.073  1.00 71.32           C 
ATOM     95  HA  MLU A   7      -2.657   1.066   2.451  1.00 24.23           H 
ATOM     96 2HB  MLU A   7      -4.858   1.798   3.259  1.00  1.53           H 
ATOM     97 3HB  MLU A   7      -4.783   0.624   4.595  1.00 40.51           H 
ATOM     98  HG  MLU A   7      -2.456   1.884   5.060  1.00 63.51           H 
ATOM     99 1HD1 MLU A   7      -3.969   4.326   4.343  1.00 64.14           H 
ATOM    100 2HD1 MLU A   7      -2.238   3.963   4.152  1.00 13.15           H 
ATOM    101 3HD1 MLU A   7      -3.409   3.386   2.941  1.00 13.14           H 
ATOM    102 1HD2 MLU A   7      -4.933   3.388   5.883  1.00 40.01           H 
ATOM    103 2HD2 MLU A   7      -4.764   1.688   6.379  1.00 14.03           H 
ATOM    104 3HD2 MLU A   7      -3.538   2.883   6.865  1.00 53.20           H 
ATOM    105  CM  MLU A   7      -2.954  -0.928   5.140  1.00 74.21           C 
ATOM    106 1HM  MLU A   7      -3.960  -1.182   4.806  1.00 55.32           H 
ATOM    107 2HM  MLU A   7      -2.410  -1.841   5.384  1.00 41.12           H 
ATOM    108 3HM  MLU A   7      -3.014  -0.292   6.024  1.00 55.40           H 
ATOM    109  N   DVA A   8      -3.197  -1.546   1.766  1.00 42.54           N 
ATOM    110  CA  DVA A   8      -3.799  -2.634   0.984  1.00 41.24           C 
ATOM    111  C   DVA A   8      -3.283  -2.581  -0.429  1.00 72.22           C 
ATOM    112  O   DVA A   8      -4.084  -2.578  -1.363  1.00 33.01           O 
ATOM    113  CB  DVA A   8      -3.432  -3.977   1.613  1.00 13.33           C 
ATOM    114  CG1 DVA A   8      -3.944  -4.027   3.053  1.00 53.12           C 
ATOM    115  CG2 DVA A   8      -4.070  -5.110   0.807  1.00 34.32           C 
ATOM    116  H   DVA A   8      -2.222  -1.492   1.838  1.00 74.51           H 
ATOM    117  HA  DVA A   8      -4.884  -2.521   0.979  1.00 32.10           H 
ATOM    118  HB  DVA A   8      -2.348  -4.096   1.609  1.00 74.43           H 
ATOM    119 1HG1 DVA A   8      -3.997  -5.064   3.386  1.00 22.13           H 
ATOM    120 2HG1 DVA A   8      -3.263  -3.472   3.699  1.00 61.00           H 
ATOM    121 3HG1 DVA A   8      -4.936  -3.578   3.102  1.00 31.34           H 
ATOM    122 1HG2 DVA A   8      -5.052  -4.798   0.456  1.00 24.54           H 
ATOM    123 2HG2 DVA A   8      -3.438  -5.349  -0.050  1.00  2.31           H 
ATOM    124 3HG2 DVA A   8      -4.174  -5.992   1.438  1.00 52.43           H 
TER     125      DVA A   8
ENDMDL
MASTER
END
