# Supplementary material for: Accurate de novo design of membrane-traversing macrocycles
Source: Cell. 2022 Sep 15;185(19):3520–3532.e26. doi: 10.1016/j.cell.2022.07.019 (PMC9490236; doi:10.1016/j.cell.2022.07.019)
Supplement: Data S6. PDB files for experimental structures, related to STAR Methods [file mmc10.zip › Supplemental_Data_file_6_experimental_structures/NMR_structures/5.D8.21-DMSO-tt/5-tt-super.pdb]

REMARK  99 B-FACTOR COLUMN STORES ADDITIONAL COORDINATE DIGITS.
REMARK   PdbStat --  ~~~~~~~~~~~~~~~~~~~~~~~~~~~~~~~~~~~~~~~~~~~~~~~~~~~~~~~~~
REMARK   PdbStat --  PDB COORDINATES FOR FINAL.PDB, 20 MODEL/S  FINAL.PDB  
REMARK   PdbStat --  ~~~~~~~~~~~~~~~~~~~~~~~~~~~~~~~~~~~~~~~~~~~~~~~~~~~~~~~~~
SEQRES   1 A    8  DVA MLE DPR LEU DVA MLE DPR LEU 
MODEL        1
REMARK MDL/CONF     1  E:      0.000 Erst:   0.000 Ehb:   0.000
ATOM      1  N   DVA A   1       0.629  -3.151   1.226  1.00  1.00           N 
ATOM      2  CA  DVA A   1       1.399  -3.151  -0.025  1.00 15.03           C 
ATOM      3  C   DVA A   1       2.672  -2.371   0.169  1.00 11.21           C 
ATOM      4  O   DVA A   1       3.311  -2.458   1.216  1.00 31.14           O 
ATOM      5  CB  DVA A   1       1.735  -4.590  -0.415  1.00 64.24           C 
ATOM      6  CG1 DVA A   1       0.443  -5.379  -0.629  1.00 30.44           C 
ATOM      7  CG2 DVA A   1       2.551  -4.589  -1.710  1.00 74.41           C 
ATOM      8  H   DVA A   1       1.107  -3.151   2.081  1.00  1.04           H 
ATOM      9  HA  DVA A   1       0.807  -2.690  -0.815  1.00 53.13           H 
ATOM     10  HB  DVA A   1       2.319  -5.055   0.379  1.00 73.31           H 
ATOM     11 1HG1 DVA A   1      -0.257  -4.782  -1.212  1.00 62.54           H 
ATOM     12 2HG1 DVA A   1       0.667  -6.303  -1.163  1.00 13.00           H 
ATOM     13 3HG1 DVA A   1       0.000  -5.619   0.337  1.00 32.14           H 
ATOM     14 1HG2 DVA A   1       2.862  -5.606  -1.944  1.00 25.41           H 
ATOM     15 2HG2 DVA A   1       1.939  -4.201  -2.525  1.00 63.22           H 
ATOM     16 3HG2 DVA A   1       3.431  -3.960  -1.585  1.00  3.22           H 
ATOM     17  N   MLE A   2       3.048  -1.600  -0.846  1.00 51.01           N 
ATOM     18  CA  MLE A   2       4.270  -0.788  -0.784  1.00 63.24           C 
ATOM     19  C   MLE A   2       3.981   0.594  -1.306  1.00  4.43           C 
ATOM     20  O   MLE A   2       4.233   0.893  -2.472  1.00 72.01           O 
ATOM     21  CB  MLE A   2       5.358  -1.440  -1.639  1.00  0.51           C 
ATOM     22  CG  MLE A   2       6.732  -0.952  -1.175  1.00 35.34           C 
ATOM     23  CD1 MLE A   2       7.167  -1.750   0.057  1.00 75.10           C 
ATOM     24  CD2 MLE A   2       7.750  -1.153  -2.297  1.00 24.03           C 
ATOM     25  HA  MLE A   2       4.612  -0.723   0.249  1.00 34.13           H 
ATOM     26 2HB  MLE A   2       5.301  -2.522  -1.534  1.00 23.41           H 
ATOM     27 3HB  MLE A   2       5.210  -1.169  -2.684  1.00  3.32           H 
ATOM     28  HG  MLE A   2       6.675   0.105  -0.920  1.00 15.32           H 
ATOM     29 1HD1 MLE A   2       8.123  -2.233  -0.141  1.00 54.54           H 
ATOM     30 2HD1 MLE A   2       7.268  -1.077   0.909  1.00 44.30           H 
ATOM     31 3HD1 MLE A   2       6.416  -2.508   0.282  1.00 63.31           H 
ATOM     32 1HD2 MLE A   2       7.710  -2.185  -2.644  1.00 44.41           H 
ATOM     33 2HD2 MLE A   2       7.517  -0.483  -3.123  1.00 15.40           H 
ATOM     34 3HD2 MLE A   2       8.751  -0.934  -1.923  1.00 35.45           H 
ATOM     35  CM  MLE A   2       2.443  -1.354  -2.162  1.00 31.02           C 
ATOM     36 1HM  MLE A   2       1.815  -0.465  -2.114  1.00  1.44           H 
ATOM     37 2HM  MLE A   2       3.230  -1.204  -2.901  1.00 12.12           H 
ATOM     38 3HM  MLE A   2       1.835  -2.213  -2.447  1.00 51.55           H 
ATOM     39  N   DPR A   3       3.449   1.449  -0.439  1.00 15.05           N 
ATOM     40  CA  DPR A   3       3.118   2.834  -0.822  1.00 70.23           C 
ATOM     41  C   DPR A   3       1.863   2.848  -1.656  1.00 14.41           C 
ATOM     42  O   DPR A   3       0.805   3.281  -1.196  1.00 73.15           O 
ATOM     43  CB  DPR A   3       2.937   3.601   0.485  1.00 54.14           C 
ATOM     44  CG  DPR A   3       2.260   2.510   1.355  1.00 24.51           C 
ATOM     45  CD  DPR A   3       3.088   1.255   0.982  1.00 31.21           C 
ATOM     46  HA  DPR A   3       3.944   3.270  -1.384  1.00 23.21           H 
ATOM     47 2HB  DPR A   3       3.892   3.902   0.916  1.00 15.11           H 
ATOM     48 3HB  DPR A   3       2.278   4.461   0.365  1.00 45.21           H 
ATOM     49 2HG  DPR A   3       2.358   2.740   2.417  1.00 40.53           H 
ATOM     50 3HG  DPR A   3       1.213   2.384   1.080  1.00 62.25           H 
ATOM     51 2HD  DPR A   3       2.485   0.354   1.101  1.00 41.02           H 
ATOM     52 3HD  DPR A   3       3.986   1.195   1.597  1.00 10.33           H 
ATOM     53  N   LEU A   4       1.973   2.374  -2.892  1.00 24.44           N 
ATOM     54  CA  LEU A   4       0.833   2.332  -3.800  1.00 71.23           C 
ATOM     55  C   LEU A   4      -0.187   1.293  -3.347  1.00 31.55           C 
ATOM     56  O   LEU A   4       0.001   0.094  -3.551  1.00 11.24           O 
ATOM     57  CB  LEU A   4       1.300   2.017  -5.223  1.00  2.44           C 
ATOM     58  CG  LEU A   4       2.218   0.804  -5.375  1.00  2.14           C 
ATOM     59  CD1 LEU A   4       1.807  -0.029  -6.579  1.00 32.15           C 
ATOM     60  CD2 LEU A   4       3.669   1.245  -5.500  1.00  2.42           C 
ATOM     61  H   LEU A   4       2.842   2.043  -3.201  1.00 70.02           H 
ATOM     62  HA  LEU A   4       0.366   3.305  -3.791  1.00 12.35           H 
ATOM     63 2HB  LEU A   4       0.424   1.846  -5.828  1.00 53.53           H 
ATOM     64 3HB  LEU A   4       1.830   2.883  -5.595  1.00 13.03           H 
ATOM     65  HG  LEU A   4       2.132   0.182  -4.494  1.00 14.40           H 
ATOM     66 1HD1 LEU A   4       1.098  -0.783  -6.269  1.00 55.54           H 
ATOM     67 2HD1 LEU A   4       1.352   0.611  -7.321  1.00 22.45           H 
ATOM     68 3HD1 LEU A   4       2.679  -0.507  -7.000  1.00 55.25           H 
ATOM     69 1HD2 LEU A   4       4.298   0.583  -4.924  1.00 20.13           H 
ATOM     70 2HD2 LEU A   4       3.967   1.213  -6.537  1.00 61.34           H 
ATOM     71 3HD2 LEU A   4       3.772   2.254  -5.127  1.00 61.14           H 
ATOM     72  N   DVA A   5      -1.268   1.761  -2.732  1.00 14.21           N 
ATOM     73  CA  DVA A   5      -2.327   0.866  -2.248  1.00  0.01           C 
ATOM     74  C   DVA A   5      -2.991   1.479  -1.043  1.00 61.12           C 
ATOM     75  O   DVA A   5      -3.091   2.700  -0.932  1.00 70.30           O 
ATOM     76  CB  DVA A   5      -3.363   0.659  -3.353  1.00 15.05           C 
ATOM     77  CG1 DVA A   5      -3.859   2.017  -3.851  1.00 54.02           C 
ATOM     78  CG2 DVA A   5      -2.726  -0.107  -4.513  1.00 64.20           C 
ATOM     79  H   DVA A   5      -1.361   2.727  -2.598  1.00 53.55           H 
ATOM     80  HA  DVA A   5      -1.893  -0.095  -1.974  1.00 23.34           H 
ATOM     81  HB  DVA A   5      -4.204   0.087  -2.960  1.00 23.11           H 
ATOM     82 1HG1 DVA A   5      -4.949   2.030  -3.852  1.00 63.42           H 
ATOM     83 2HG1 DVA A   5      -3.488   2.802  -3.193  1.00  5.33           H 
ATOM     84 3HG1 DVA A   5      -3.492   2.189  -4.862  1.00 51.33           H 
ATOM     85 1HG2 DVA A   5      -2.113  -0.917  -4.120  1.00 62.54           H 
ATOM     86 2HG2 DVA A   5      -3.508  -0.520  -5.150  1.00 62.24           H 
ATOM     87 3HG2 DVA A   5      -2.101   0.570  -5.096  1.00 74.31           H 
ATOM     88  N   MLE A   6      -3.450   0.629  -0.130  1.00 71.05           N 
ATOM     89  CA  MLE A   6      -4.118   1.098   1.091  1.00 61.33           C 
ATOM     90  C   MLE A   6      -3.584   0.340   2.277  1.00  2.11           C 
ATOM     91  O   MLE A   6      -4.179  -0.642   2.717  1.00 70.30           O 
ATOM     92  CB  MLE A   6      -5.624   0.863   0.970  1.00 22.31           C 
ATOM     93  CG  MLE A   6      -6.324   2.188   0.665  1.00 31.15           C 
ATOM     94  CD1 MLE A   6      -7.645   1.913  -0.058  1.00 65.30           C 
ATOM     95  CD2 MLE A   6      -6.605   2.929   1.973  1.00 73.01           C 
ATOM     96  HA  MLE A   6      -3.927   2.163   1.224  1.00 44.15           H 
ATOM     97 2HB  MLE A   6      -5.817   0.155   0.164  1.00  3.53           H 
ATOM     98 3HB  MLE A   6      -6.005   0.457   1.907  1.00 44.11           H 
ATOM     99  HG  MLE A   6      -5.684   2.800   0.031  1.00 22.50           H 
ATOM    100 1HD1 MLE A   6      -8.472   2.025   0.641  1.00 53.43           H 
ATOM    101 2HD1 MLE A   6      -7.763   2.620  -0.880  1.00  0.22           H 
ATOM    102 3HD1 MLE A   6      -7.637   0.897  -0.453  1.00 33.33           H 
ATOM    103 1HD2 MLE A   6      -5.832   2.688   2.701  1.00 44.40           H 
ATOM    104 2HD2 MLE A   6      -6.608   4.003   1.788  1.00 70.44           H 
ATOM    105 3HD2 MLE A   6      -7.577   2.624   2.361  1.00  0.24           H 
ATOM    106  CM  MLE A   6      -3.435  -0.838  -0.067  1.00 62.54           C 
ATOM    107 1HM  MLE A   6      -2.598  -1.168   0.548  1.00 34.04           H 
ATOM    108 2HM  MLE A   6      -4.369  -1.193   0.368  1.00  1.25           H 
ATOM    109 3HM  MLE A   6      -3.327  -1.244  -1.074  1.00  4.53           H 
ATOM    110  N   DPR A   7      -2.452   0.796   2.803  1.00 24.12           N 
ATOM    111  CA  DPR A   7      -1.823   0.145   3.967  1.00 34.53           C 
ATOM    112  C   DPR A   7      -1.120  -1.115   3.532  1.00 43.13           C 
ATOM    113  O   DPR A   7       0.107  -1.206   3.592  1.00 43.52           O 
ATOM    114  CB  DPR A   7      -0.852   1.170   4.542  1.00  2.21           C 
ATOM    115  CG  DPR A   7      -0.318   1.806   3.231  1.00 34.43           C 
ATOM    116  CD  DPR A   7      -1.618   1.949   2.402  1.00 51.23           C 
ATOM    117  HA  DPR A   7      -2.582  -0.091   4.714  1.00  1.42           H 
ATOM    118 2HB  DPR A   7      -1.359   1.916   5.154  1.00 54.41           H 
ATOM    119 3HB  DPR A   7      -0.043   0.699   5.099  1.00  4.24           H 
ATOM    120 2HG  DPR A   7       0.131   2.780   3.425  1.00 44.45           H 
ATOM    121 3HG  DPR A   7       0.391   1.142   2.736  1.00 34.22           H 
ATOM    122 2HD  DPR A   7      -1.394   1.903   1.336  1.00 75.35           H 
ATOM    123 3HD  DPR A   7      -2.122   2.885   2.644  1.00 32.12           H 
ATOM    124  N   LEU A   8      -1.896  -2.097   3.089  1.00 72.44           N 
ATOM    125  CA  LEU A   8      -1.340  -3.368   2.637  1.00 44.01           C 
ATOM    126  C   LEU A   8      -0.693  -3.222   1.263  1.00 12.41           C 
ATOM    127  O   LEU A   8      -1.383  -3.093   0.252  1.00 61.43           O 
ATOM    128  CB  LEU A   8      -2.432  -4.437   2.588  1.00 74.24           C 
ATOM    129  CG  LEU A   8      -2.709  -5.175   3.898  1.00 12.00           C 
ATOM    130  CD1 LEU A   8      -4.030  -5.926   3.820  1.00 45.55           C 
ATOM    131  CD2 LEU A   8      -1.570  -6.129   4.224  1.00 64.43           C 
ATOM    132  H   LEU A   8      -2.867  -1.966   3.064  1.00 23.51           H 
ATOM    133  HA  LEU A   8      -0.584  -3.670   3.347  1.00 41.43           H 
ATOM    134 2HB  LEU A   8      -3.349  -3.959   2.278  1.00 61.24           H 
ATOM    135 3HB  LEU A   8      -2.143  -5.171   1.848  1.00 11.24           H 
ATOM    136  HG  LEU A   8      -2.783  -4.454   4.701  1.00 62.31           H 
ATOM    137 1HD1 LEU A   8      -4.842  -5.250   4.044  1.00 44.23           H 
ATOM    138 2HD1 LEU A   8      -4.158  -6.325   2.824  1.00 21.03           H 
ATOM    139 3HD1 LEU A   8      -4.027  -6.735   4.535  1.00 43.33           H 
ATOM    140 1HD2 LEU A   8      -1.910  -7.148   4.111  1.00 20.22           H 
ATOM    141 2HD2 LEU A   8      -0.745  -5.949   3.550  1.00 51.11           H 
ATOM    142 3HD2 LEU A   8      -1.245  -5.969   5.241  1.00  1.41           H 
TER     143      LEU A   8
ENDMDL
MODEL        2
REMARK MDL/CONF     2  E:      0.000 Erst:   0.000 Ehb:   0.000
ATOM      1  N   DVA A   1       0.862  -3.502   1.301  1.00 25.01           N 
ATOM      2  CA  DVA A   1       1.284  -3.338  -0.095  1.00 51.45           C 
ATOM      3  C   DVA A   1       2.648  -2.703  -0.137  1.00 52.24           C 
ATOM      4  O   DVA A   1       3.510  -3.006   0.686  1.00  3.01           O 
ATOM      5  CB  DVA A   1       1.337  -4.706  -0.776  1.00 33.14           C 
ATOM      6  CG1 DVA A   1       1.778  -4.538  -2.231  1.00 32.33           C 
ATOM      7  CG2 DVA A   1       2.335  -5.602  -0.042  1.00 32.31           C 
ATOM      8  H   DVA A   1       1.532  -3.729   1.980  1.00 44.13           H 
ATOM      9  HA  DVA A   1       0.570  -2.701  -0.618  1.00 62.25           H 
ATOM     10  HB  DVA A   1       0.348  -5.165  -0.747  1.00 22.13           H 
ATOM     11 1HG1 DVA A   1       1.913  -5.519  -2.686  1.00 64.21           H 
ATOM     12 2HG1 DVA A   1       1.014  -3.986  -2.779  1.00 23.20           H 
ATOM     13 3HG1 DVA A   1       2.717  -3.988  -2.265  1.00 21.12           H 
ATOM     14 1HG2 DVA A   1       3.209  -5.765  -0.670  1.00  2.11           H 
ATOM     15 2HG2 DVA A   1       2.641  -5.121   0.887  1.00 23.35           H 
ATOM     16 3HG2 DVA A   1       1.867  -6.561   0.183  1.00 72.43           H 
ATOM     17  N   MLE A   2       2.851  -1.812  -1.103  1.00  2.02           N 
ATOM     18  CA  MLE A   2       4.138  -1.120  -1.253  1.00  0.11           C 
ATOM     19  C   MLE A   2       3.894   0.341  -1.523  1.00 53.32           C 
ATOM     20  O   MLE A   2       3.960   0.789  -2.667  1.00 54.22           O 
ATOM     21  CB  MLE A   2       4.914  -1.733  -2.419  1.00 54.14           C 
ATOM     22  CG  MLE A   2       5.944  -2.727  -1.882  1.00 13.14           C 
ATOM     23  CD1 MLE A   2       6.433  -3.623  -3.022  1.00 50.54           C 
ATOM     24  CD2 MLE A   2       7.129  -1.963  -1.290  1.00 43.31           C 
ATOM     25  HA  MLE A   2       4.719  -1.228  -0.336  1.00 54.12           H 
ATOM     26 2HB  MLE A   2       4.221  -2.250  -3.083  1.00 54.01           H 
ATOM     27 3HB  MLE A   2       5.423  -0.944  -2.972  1.00 14.12           H 
ATOM     28  HG  MLE A   2       5.486  -3.342  -1.108  1.00 53.03           H 
ATOM     29 1HD1 MLE A   2       5.895  -3.373  -3.936  1.00 63.33           H 
ATOM     30 2HD1 MLE A   2       7.502  -3.466  -3.174  1.00 22.11           H 
ATOM     31 3HD1 MLE A   2       6.252  -4.666  -2.767  1.00 62.11           H 
ATOM     32 1HD2 MLE A   2       7.557  -1.311  -2.050  1.00 50.14           H 
ATOM     33 2HD2 MLE A   2       6.789  -1.363  -0.447  1.00 12.21           H 
ATOM     34 3HD2 MLE A   2       7.885  -2.671  -0.951  1.00 62.42           H 
ATOM     35  CM  MLE A   2       1.976  -1.311  -2.170  1.00 34.51           C 
ATOM     36 1HM  MLE A   2       1.523  -0.371  -1.859  1.00 53.24           H 
ATOM     37 2HM  MLE A   2       2.561  -1.151  -3.076  1.00  1.14           H 
ATOM     38 3HM  MLE A   2       1.192  -2.043  -2.369  1.00 23.21           H 
ATOM     39  N   DPR A   3       3.610   1.094  -0.466  1.00 75.23           N 
ATOM     40  CA  DPR A   3       3.350   2.540  -0.595  1.00 21.22           C 
ATOM     41  C   DPR A   3       2.015   2.763  -1.257  1.00 13.33           C 
ATOM     42  O   DPR A   3       1.004   2.977  -0.585  1.00 65.53           O 
ATOM     43  CB  DPR A   3       3.356   3.115   0.824  1.00 60.42           C 
ATOM     44  CG  DPR A   3       2.778   1.920   1.627  1.00 23.12           C 
ATOM     45  CD  DPR A   3       3.493   0.719   0.959  1.00 25.32           C 
ATOM     46  HA  DPR A   3       4.141   3.008  -1.181  1.00 74.10           H 
ATOM     47 2HB  DPR A   3       4.366   3.353   1.159  1.00 62.33           H 
ATOM     48 3HB  DPR A   3       2.707   3.986   0.907  1.00 20.32           H 
ATOM     49 2HG  DPR A   3       3.043   1.994   2.683  1.00  0.00           H 
ATOM     50 3HG  DPR A   3       1.698   1.851   1.502  1.00 73.14           H 
ATOM     51 2HD  DPR A   3       2.894  -0.186   1.066  1.00 42.44           H 
ATOM     52 3HD  DPR A   3       4.482   0.575   1.396  1.00 14.11           H 
ATOM     53  N   LEU A   4       2.004   2.715  -2.585  1.00 15.21           N 
ATOM     54  CA  LEU A   4       0.775   2.915  -3.347  1.00 61.32           C 
ATOM     55  C   LEU A   4      -0.177   1.737  -3.163  1.00 43.31           C 
ATOM     56  O   LEU A   4       0.171   0.594  -3.456  1.00 44.13           O 
ATOM     57  CB  LEU A   4       1.098   3.098  -4.831  1.00 15.42           C 
ATOM     58  CG  LEU A   4       1.994   2.031  -5.461  1.00  1.23           C 
ATOM     59  CD1 LEU A   4       1.162   1.032  -6.248  1.00 20.54           C 
ATOM     60  CD2 LEU A   4       3.044   2.676  -6.354  1.00 54.42           C 
ATOM     61  H   LEU A   4       2.839   2.542  -3.065  1.00 23.54           H 
ATOM     62  HA  LEU A   4       0.298   3.810  -2.977  1.00 34.42           H 
ATOM     63 2HB  LEU A   4       0.164   3.107  -5.373  1.00 24.13           H 
ATOM     64 3HB  LEU A   4       1.588   4.054  -4.947  1.00 31.44           H 
ATOM     65  HG  LEU A   4       2.508   1.492  -4.675  1.00 52.33           H 
ATOM     66 1HD1 LEU A   4       0.113   1.245  -6.106  1.00 32.13           H 
ATOM     67 2HD1 LEU A   4       1.406   1.107  -7.297  1.00 55.51           H 
ATOM     68 3HD1 LEU A   4       1.376   0.032  -5.900  1.00 23.10           H 
ATOM     69 1HD2 LEU A   4       3.453   1.933  -7.022  1.00 24.40           H 
ATOM     70 2HD2 LEU A   4       2.588   3.466  -6.932  1.00 14.13           H 
ATOM     71 3HD2 LEU A   4       3.834   3.086  -5.743  1.00 74.04           H 
ATOM     72  N   DVA A   5      -1.380   2.026  -2.678  1.00 44.02           N 
ATOM     73  CA  DVA A   5      -2.390   0.984  -2.457  1.00 21.33           C 
ATOM     74  C   DVA A   5      -3.273   1.377  -1.301  1.00 25.21           C 
ATOM     75  O   DVA A   5      -3.684   2.531  -1.186  1.00 43.05           O 
ATOM     76  CB  DVA A   5      -3.241   0.822  -3.717  1.00  1.34           C 
ATOM     77  CG1 DVA A   5      -2.355   0.367  -4.878  1.00 73.41           C 
ATOM     78  CG2 DVA A   5      -4.330  -0.223  -3.466  1.00 62.43           C 
ATOM     79  H   DVA A   5      -1.598   2.956  -2.464  1.00 52.21           H 
ATOM     80  HA  DVA A   5      -1.895   0.039  -2.231  1.00 11.43           H 
ATOM     81  HB  DVA A   5      -3.706   1.776  -3.967  1.00  3.05           H 
ATOM     82 1HG1 DVA A   5      -1.711  -0.447  -4.547  1.00 44.02           H 
ATOM     83 2HG1 DVA A   5      -2.984   0.022  -5.698  1.00 74.22           H 
ATOM     84 3HG1 DVA A   5      -1.744   1.202  -5.218  1.00 23.34           H 
ATOM     85 1HG2 DVA A   5      -4.933  -0.342  -4.365  1.00 52.50           H 
ATOM     86 2HG2 DVA A   5      -3.867  -1.177  -3.212  1.00 54.02           H 
ATOM     87 3HG2 DVA A   5      -4.965   0.103  -2.643  1.00  1.10           H 
ATOM     88  N   MLE A   6      -3.568   0.414  -0.434  1.00 10.21           N 
ATOM     89  CA  MLE A   6      -4.419   0.666   0.736  1.00 43.52           C 
ATOM     90  C   MLE A   6      -3.770   0.085   1.964  1.00 62.02           C 
ATOM     91  O   MLE A   6      -4.052  -1.049   2.347  1.00 64.42           O 
ATOM     92  CB  MLE A   6      -5.785   0.015   0.523  1.00 12.31           C 
ATOM     93  CG  MLE A   6      -6.854   1.101   0.392  1.00 44.24           C 
ATOM     94  CD1 MLE A   6      -6.924   1.908   1.691  1.00 73.25           C 
ATOM     95  CD2 MLE A   6      -6.495   2.033  -0.766  1.00 61.44           C 
ATOM     96  HA  MLE A   6      -4.546   1.742   0.867  1.00 72.40           H 
ATOM     97 2HB  MLE A   6      -5.762  -0.585  -0.387  1.00 32.43           H 
ATOM     98 3HB  MLE A   6      -6.019  -0.625   1.373  1.00 15.12           H 
ATOM     99  HG  MLE A   6      -7.821   0.638   0.200  1.00 53.33           H 
ATOM    100 1HD1 MLE A   6      -7.929   2.307   1.817  1.00 70.12           H 
ATOM    101 2HD1 MLE A   6      -6.681   1.260   2.534  1.00 42.31           H 
ATOM    102 3HD1 MLE A   6      -6.209   2.730   1.646  1.00 34.44           H 
ATOM    103 1HD2 MLE A   6      -6.060   2.951  -0.374  1.00 42.03           H 
ATOM    104 2HD2 MLE A   6      -5.775   1.540  -1.419  1.00 12.01           H 
ATOM    105 3HD2 MLE A   6      -7.396   2.272  -1.333  1.00 63.11           H 
ATOM    106  CM  MLE A   6      -3.189  -1.004  -0.383  1.00 50.33           C 
ATOM    107 1HM  MLE A   6      -3.049  -1.381  -1.397  1.00  2.21           H 
ATOM    108 2HM  MLE A   6      -2.261  -1.112   0.177  1.00 44.33           H 
ATOM    109 3HM  MLE A   6      -3.978  -1.573   0.109  1.00 13.41           H 
ATOM    110  N   DPR A   7      -2.892   0.863   2.588  1.00  3.03           N 
ATOM    111  CA  DPR A   7      -2.187   0.413   3.802  1.00 60.32           C 
ATOM    112  C   DPR A   7      -1.119  -0.585   3.434  1.00 62.05           C 
ATOM    113  O   DPR A   7      -0.015  -0.211   3.035  1.00 54.05           O 
ATOM    114  CB  DPR A   7      -1.588   1.666   4.437  1.00 65.24           C 
ATOM    115  CG  DPR A   7      -1.206   2.469   3.166  1.00 41.35           C 
ATOM    116  CD  DPR A   7      -2.444   2.234   2.264  1.00 11.41           C 
ATOM    117  HA  DPR A   7      -2.895  -0.039   4.496  1.00  0.14           H 
ATOM    118 2HB  DPR A   7      -2.321   2.210   5.031  1.00  4.24           H 
ATOM    119 3HB  DPR A   7      -0.701   1.438   5.029  1.00 44.25           H 
ATOM    120 2HG  DPR A   7      -1.085   3.528   3.394  1.00 14.34           H 
ATOM    121 3HG  DPR A   7      -0.305   2.065   2.704  1.00 51.11           H 
ATOM    122 2HD  DPR A   7      -2.166   2.304   1.212  1.00 23.43           H 
ATOM    123 3HD  DPR A   7      -3.227   2.955   2.500  1.00 42.14           H 
ATOM    124  N   LEU A   8      -1.444  -1.867   3.565  1.00  5.41           N 
ATOM    125  CA  LEU A   8      -0.500  -2.931   3.241  1.00 62.42           C 
ATOM    126  C   LEU A   8      -0.320  -3.060   1.732  1.00 12.41           C 
ATOM    127  O   LEU A   8      -1.293  -3.037   0.976  1.00 23.42           O 
ATOM    128  CB  LEU A   8      -0.982  -4.262   3.823  1.00 12.32           C 
ATOM    129  CG  LEU A   8      -0.526  -4.576   5.248  1.00  4.41           C 
ATOM    130  CD1 LEU A   8       0.976  -4.816   5.286  1.00 33.41           C 
ATOM    131  CD2 LEU A   8      -0.911  -3.447   6.193  1.00  1.54           C 
ATOM    132  H   LEU A   8      -2.337  -2.104   3.888  1.00 74.03           H 
ATOM    133  HA  LEU A   8       0.451  -2.678   3.684  1.00 14.14           H 
ATOM    134 2HB  LEU A   8      -2.062  -4.253   3.817  1.00 63.20           H 
ATOM    135 3HB  LEU A   8      -0.627  -5.052   3.179  1.00 62.15           H 
ATOM    136  HG  LEU A   8      -1.016  -5.477   5.587  1.00 74.55           H 
ATOM    137 1HD1 LEU A   8       1.174  -5.778   5.739  1.00 41.55           H 
ATOM    138 2HD1 LEU A   8       1.368  -4.803   4.281  1.00 72.32           H 
ATOM    139 3HD1 LEU A   8       1.450  -4.040   5.869  1.00 42.03           H 
ATOM    140 1HD2 LEU A   8      -0.155  -2.676   6.159  1.00 10.44           H 
ATOM    141 2HD2 LEU A   8      -1.861  -3.032   5.891  1.00 43.15           H 
ATOM    142 3HD2 LEU A   8      -0.990  -3.830   7.200  1.00 45.04           H 
TER     143      LEU A   8
ENDMDL
MODEL        3
REMARK MDL/CONF     3  E:      0.000 Erst:   0.000 Ehb:   0.000
ATOM      1  N   DVA A   1       0.930  -3.401   1.341  1.00 52.11           N 
ATOM      2  CA  DVA A   1       1.296  -3.269  -0.075  1.00  1.11           C 
ATOM      3  C   DVA A   1       2.675  -2.673  -0.184  1.00 15.55           C 
ATOM      4  O   DVA A   1       3.562  -2.988   0.608  1.00 74.14           O 
ATOM      5  CB  DVA A   1       1.282  -4.648  -0.735  1.00 44.42           C 
ATOM      6  CG1 DVA A   1      -0.119  -5.251  -0.632  1.00  0.12           C 
ATOM      7  CG2 DVA A   1       1.670  -4.511  -2.209  1.00 43.42           C 
ATOM      8  H   DVA A   1       1.638  -3.498   2.011  1.00 45.10           H 
ATOM      9  HA  DVA A   1       0.579  -2.619  -0.577  1.00 10.22           H 
ATOM     10  HB  DVA A   1       1.996  -5.298  -0.232  1.00 21.12           H 
ATOM     11 1HG1 DVA A   1      -0.186  -6.127  -1.276  1.00 34.33           H 
ATOM     12 2HG1 DVA A   1      -0.313  -5.542   0.400  1.00 23.10           H 
ATOM     13 3HG1 DVA A   1      -0.857  -4.512  -0.945  1.00 23.24           H 
ATOM     14 1HG2 DVA A   1       2.625  -3.992  -2.287  1.00 12.34           H 
ATOM     15 2HG2 DVA A   1       1.759  -5.501  -2.656  1.00 54.10           H 
ATOM     16 3HG2 DVA A   1       0.904  -3.942  -2.735  1.00 63.23           H 
ATOM     17  N   MLE A   2       2.861  -1.801  -1.170  1.00 14.14           N 
ATOM     18  CA  MLE A   2       4.159  -1.148  -1.384  1.00 51.35           C 
ATOM     19  C   MLE A   2       3.945   0.318  -1.652  1.00 54.03           C 
ATOM     20  O   MLE A   2       3.967   0.760  -2.800  1.00 20.45           O 
ATOM     21  CB  MLE A   2       4.859  -1.789  -2.583  1.00 43.43           C 
ATOM     22  CG  MLE A   2       6.360  -1.505  -2.508  1.00 20.55           C 
ATOM     23  CD1 MLE A   2       7.032  -2.551  -1.614  1.00 21.21           C 
ATOM     24  CD2 MLE A   2       6.963  -1.573  -3.911  1.00 42.23           C 
ATOM     25  HA  MLE A   2       4.778  -1.269  -0.495  1.00 62.22           H 
ATOM     26 2HB  MLE A   2       4.690  -2.865  -2.569  1.00 61.20           H 
ATOM     27 3HB  MLE A   2       4.457  -1.371  -3.506  1.00 14.35           H 
ATOM     28  HG  MLE A   2       6.522  -0.513  -2.090  1.00 70.00           H 
ATOM     29 1HD1 MLE A   2       6.641  -2.469  -0.601  1.00 53.22           H 
ATOM     30 2HD1 MLE A   2       6.827  -3.548  -2.004  1.00 60.34           H 
ATOM     31 3HD1 MLE A   2       8.109  -2.381  -1.603  1.00 14.03           H 
ATOM     32 1HD2 MLE A   2       6.464  -0.852  -4.557  1.00 12.44           H 
ATOM     33 2HD2 MLE A   2       8.027  -1.340  -3.861  1.00 14.10           H 
ATOM     34 3HD2 MLE A   2       6.830  -2.576  -4.316  1.00 63.13           H 
ATOM     35  CM  MLE A   2       1.953  -1.291  -2.207  1.00 24.33           C 
ATOM     36 1HM  MLE A   2       1.546  -0.331  -1.895  1.00  3.25           H 
ATOM     37 2HM  MLE A   2       2.503  -1.167  -3.140  1.00 12.41           H 
ATOM     38 3HM  MLE A   2       1.140  -2.000  -2.356  1.00 71.21           H 
ATOM     39  N   DPR A   3       3.734   1.084  -0.586  1.00 54.52           N 
ATOM     40  CA  DPR A   3       3.510   2.537  -0.711  1.00 21.43           C 
ATOM     41  C   DPR A   3       2.146   2.796  -1.295  1.00 52.52           C 
ATOM     42  O   DPR A   3       1.188   3.062  -0.569  1.00 34.52           O 
ATOM     43  CB  DPR A   3       3.621   3.117   0.700  1.00 11.21           C 
ATOM     44  CG  DPR A   3       3.043   1.949   1.541  1.00 23.14           C 
ATOM     45  CD  DPR A   3       3.676   0.719   0.845  1.00 54.10           C 
ATOM     46  HA  DPR A   3       4.279   2.976  -1.345  1.00 63.03           H 
ATOM     47 2HB  DPR A   3       4.657   3.316   0.975  1.00 31.43           H 
ATOM     48 3HB  DPR A   3       3.012   4.014   0.816  1.00 61.43           H 
ATOM     49 2HG  DPR A   3       3.368   2.019   2.581  1.00 73.22           H 
ATOM     50 3HG  DPR A   3       1.956   1.920   1.474  1.00  2.14           H 
ATOM     51 2HD  DPR A   3       3.049  -0.161   0.987  1.00 73.20           H 
ATOM     52 3HD  DPR A   3       4.679   0.538   1.232  1.00 14.02           H 
ATOM     53  N   LEU A   4       2.051   2.720  -2.618  1.00 71.22           N 
ATOM     54  CA  LEU A   4       0.786   2.949  -3.309  1.00 43.52           C 
ATOM     55  C   LEU A   4      -0.148   1.755  -3.147  1.00 65.55           C 
ATOM     56  O   LEU A   4       0.176   0.642  -3.561  1.00 33.21           O 
ATOM     57  CB  LEU A   4       1.035   3.219  -4.794  1.00 41.43           C 
ATOM     58  CG  LEU A   4       1.341   4.670  -5.171  1.00 24.22           C 
ATOM     59  CD1 LEU A   4       0.053   5.464  -5.326  1.00 41.13           C 
ATOM     60  CD2 LEU A   4       2.243   5.313  -4.128  1.00  4.00           C 
ATOM     61  H   LEU A   4       2.849   2.505  -3.144  1.00 70.15           H 
ATOM     62  HA  LEU A   4       0.321   3.818  -2.867  1.00 13.12           H 
ATOM     63 2HB  LEU A   4       1.873   2.614  -5.104  1.00  3.43           H 
ATOM     64 3HB  LEU A   4       0.152   2.915  -5.337  1.00 63.04           H 
ATOM     65  HG  LEU A   4       1.860   4.687  -6.119  1.00 11.40           H 
ATOM     66 1HD1 LEU A   4      -0.722   5.015  -4.723  1.00 22.20           H 
ATOM     67 2HD1 LEU A   4       0.217   6.481  -5.004  1.00 45.30           H 
ATOM     68 3HD1 LEU A   4      -0.250   5.459  -6.363  1.00 23.41           H 
ATOM     69 1HD2 LEU A   4       1.680   5.489  -3.223  1.00  3.01           H 
ATOM     70 2HD2 LEU A   4       3.072   4.654  -3.913  1.00 52.32           H 
ATOM     71 3HD2 LEU A   4       2.619   6.252  -4.506  1.00 71.23           H 
ATOM     72  N   DVA A   5      -1.308   1.994  -2.545  1.00 25.40           N 
ATOM     73  CA  DVA A   5      -2.297   0.930  -2.329  1.00 45.12           C 
ATOM     74  C   DVA A   5      -3.262   1.353  -1.253  1.00 11.02           C 
ATOM     75  O   DVA A   5      -3.683   2.507  -1.203  1.00 53.34           O 
ATOM     76  CB  DVA A   5      -3.059   0.673  -3.628  1.00 74.33           C 
ATOM     77  CG1 DVA A   5      -4.064  -0.461  -3.417  1.00 43.11           C 
ATOM     78  CG2 DVA A   5      -3.806   1.944  -4.042  1.00 32.45           C 
ATOM     79  H   DVA A   5      -1.507   2.902  -2.237  1.00 55.31           H 
ATOM     80  HA  DVA A   5      -1.787   0.017  -2.021  1.00 30.11           H 
ATOM     81  HB  DVA A   5      -2.358   0.395  -4.413  1.00 44.11           H 
ATOM     82 1HG1 DVA A   5      -4.690  -0.238  -2.555  1.00 12.33           H 
ATOM     83 2HG1 DVA A   5      -4.689  -0.560  -4.304  1.00 73.35           H 
ATOM     84 3HG1 DVA A   5      -3.528  -1.394  -3.246  1.00 63.34           H 
ATOM     85 1HG2 DVA A   5      -4.870   1.820  -3.844  1.00 31.33           H 
ATOM     86 2HG2 DVA A   5      -3.427   2.791  -3.469  1.00 32.35           H 
ATOM     87 3HG2 DVA A   5      -3.653   2.125  -5.105  1.00 50.11           H 
ATOM     88  N   MLE A   6      -3.618   0.414  -0.383  1.00 31.15           N 
ATOM     89  CA  MLE A   6      -4.553   0.696   0.714  1.00 61.23           C 
ATOM     90  C   MLE A   6      -4.017   0.112   1.994  1.00 23.13           C 
ATOM     91  O   MLE A   6      -4.483  -0.928   2.456  1.00 32.11           O 
ATOM     92  CB  MLE A   6      -5.912   0.071   0.398  1.00 20.21           C 
ATOM     93  CG  MLE A   6      -7.002   0.791   1.195  1.00 61.22           C 
ATOM     94  CD1 MLE A   6      -7.579   1.932   0.354  1.00 30.34           C 
ATOM     95  CD2 MLE A   6      -8.115  -0.198   1.544  1.00 40.02           C 
ATOM     96  HA  MLE A   6      -4.668   1.775   0.826  1.00 65.31           H 
ATOM     97 2HB  MLE A   6      -6.117   0.168  -0.667  1.00 61.24           H 
ATOM     98 3HB  MLE A   6      -5.899  -0.984   0.670  1.00 14.24           H 
ATOM     99  HG  MLE A   6      -6.574   1.195   2.111  1.00 50.51           H 
ATOM    100 1HD1 MLE A   6      -7.388   1.740  -0.700  1.00 32.42           H 
ATOM    101 2HD1 MLE A   6      -8.654   1.999   0.523  1.00 55.31           H 
ATOM    102 3HD1 MLE A   6      -7.107   2.871   0.645  1.00 73.41           H 
ATOM    103 1HD2 MLE A   6      -9.057   0.338   1.651  1.00 40.22           H 
ATOM    104 2HD2 MLE A   6      -8.206  -0.937   0.749  1.00  1.21           H 
ATOM    105 3HD2 MLE A   6      -7.875  -0.699   2.482  1.00 53.13           H 
ATOM    106  CM  MLE A   6      -3.241  -1.001  -0.263  1.00 63.51           C 
ATOM    107 1HM  MLE A   6      -2.386  -1.095   0.406  1.00 22.00           H 
ATOM    108 2HM  MLE A   6      -4.080  -1.568   0.138  1.00  1.33           H 
ATOM    109 3HM  MLE A   6      -2.976  -1.390  -1.246  1.00 72.42           H 
ATOM    110  N   DPR A   7      -3.027   0.782   2.574  1.00  2.24           N 
ATOM    111  CA  DPR A   7      -2.412   0.317   3.832  1.00 71.42           C 
ATOM    112  C   DPR A   7      -1.246  -0.588   3.529  1.00 44.25           C 
ATOM    113  O   DPR A   7      -0.136  -0.121   3.268  1.00 20.24           O 
ATOM    114  CB  DPR A   7      -1.884   1.647   4.481  1.00 12.12           C 
ATOM    115  CG  DPR A   7      -2.105   2.806   3.474  1.00 14.15           C 
ATOM    116  CD  DPR A   7      -2.356   2.031   2.157  1.00 51.31           C 
ATOM    117  HA  DPR A   7      -3.151  -0.215   4.431  1.00 74.15           H 
ATOM    118 2HB  DPR A   7      -2.460   1.812   5.392  1.00 22.34           H 
ATOM    119 3HB  DPR A   7      -0.825   1.532   4.709  1.00 32.31           H 
ATOM    120 2HG  DPR A   7      -2.977   3.402   3.750  1.00 71.43           H 
ATOM    121 3HG  DPR A   7      -1.216   3.432   3.398  1.00 74.02           H 
ATOM    122 2HD  DPR A   7      -1.411   1.808   1.662  1.00  1.54           H 
ATOM    123 3HD  DPR A   7      -3.004   2.608   1.495  1.00 34.32           H 
ATOM    124  N   LEU A   8      -1.492  -1.893   3.560  1.00 75.14           N 
ATOM    125  CA  LEU A   8      -0.449  -2.875   3.284  1.00 12.32           C 
ATOM    126  C   LEU A   8      -0.287  -3.091   1.783  1.00 11.54           C 
ATOM    127  O   LEU A   8      -1.272  -3.195   1.051  1.00 64.32           O 
ATOM    128  CB  LEU A   8      -0.778  -4.203   3.969  1.00 34.14           C 
ATOM    129  CG  LEU A   8      -1.700  -5.146   3.197  1.00 34.00           C 
ATOM    130  CD1 LEU A   8      -1.799  -6.491   3.901  1.00 72.33           C 
ATOM    131  CD2 LEU A   8      -3.080  -4.526   3.032  1.00 34.50           C 
ATOM    132  H   LEU A   8      -2.396  -2.204   3.774  1.00 41.23           H 
ATOM    133  HA  LEU A   8       0.479  -2.494   3.684  1.00 41.14           H 
ATOM    134 2HB  LEU A   8       0.151  -4.722   4.148  1.00 33.10           H 
ATOM    135 3HB  LEU A   8      -1.250  -3.977   4.915  1.00 22.34           H 
ATOM    136  HG  LEU A   8      -1.288  -5.315   2.211  1.00 34.21           H 
ATOM    137 1HD1 LEU A   8      -2.792  -6.895   3.766  1.00  2.02           H 
ATOM    138 2HD1 LEU A   8      -1.074  -7.172   3.480  1.00 43.44           H 
ATOM    139 3HD1 LEU A   8      -1.603  -6.362   4.954  1.00 43.31           H 
ATOM    140 1HD2 LEU A   8      -2.991  -3.577   2.525  1.00  5.22           H 
ATOM    141 2HD2 LEU A   8      -3.705  -5.188   2.449  1.00 12.15           H 
ATOM    142 3HD2 LEU A   8      -3.526  -4.374   4.004  1.00 22.51           H 
TER     143      LEU A   8
ENDMDL
MODEL        4
REMARK MDL/CONF     4  E:      0.000 Erst:   0.000 Ehb:   0.000
ATOM      1  N   DVA A   1       1.324  -3.141   1.551  1.00 42.13           N 
ATOM      2  CA  DVA A   1       1.454  -3.794   0.243  1.00 74.15           C 
ATOM      3  C   DVA A   1       2.625  -3.204  -0.499  1.00 71.31           C 
ATOM      4  O   DVA A   1       3.750  -3.690  -0.389  1.00 51.23           O 
ATOM      5  CB  DVA A   1       1.679  -5.294   0.441  1.00 55.50           C 
ATOM      6  CG1 DVA A   1       0.471  -5.902   1.156  1.00 33.03           C 
ATOM      7  CG2 DVA A   1       1.855  -5.968  -0.921  1.00 43.30           C 
ATOM      8  H   DVA A   1       2.123  -2.772   1.983  1.00 51.42           H 
ATOM      9  HA  DVA A   1       0.542  -3.637  -0.335  1.00 23.44           H 
ATOM     10  HB  DVA A   1       2.574  -5.450   1.042  1.00 34.11           H 
ATOM     11 1HG1 DVA A   1      -0.442  -5.627   0.629  1.00 63.01           H 
ATOM     12 2HG1 DVA A   1       0.568  -6.987   1.171  1.00 25.54           H 
ATOM     13 3HG1 DVA A   1       0.428  -5.528   2.178  1.00 21.44           H 
ATOM     14 1HG2 DVA A   1       2.882  -6.318  -1.022  1.00  0.30           H 
ATOM     15 2HG2 DVA A   1       1.173  -6.814  -1.001  1.00 24.14           H 
ATOM     16 3HG2 DVA A   1       1.639  -5.250  -1.712  1.00 55.44           H 
ATOM     17  N   MLE A   2       2.363  -2.148  -1.262  1.00 65.33           N 
ATOM     18  CA  MLE A   2       3.417  -1.479  -2.037  1.00 11.32           C 
ATOM     19  C   MLE A   2       3.290   0.013  -1.873  1.00 62.40           C 
ATOM     20  O   MLE A   2       2.929   0.721  -2.812  1.00 30.11           O 
ATOM     21  CB  MLE A   2       3.273  -1.845  -3.514  1.00 24.32           C 
ATOM     22  CG  MLE A   2       4.611  -1.632  -4.226  1.00 14.34           C 
ATOM     23  CD1 MLE A   2       4.852  -2.777  -5.211  1.00  4.21           C 
ATOM     24  CD2 MLE A   2       4.579  -0.305  -4.985  1.00 74.51           C 
ATOM     25  HA  MLE A   2       4.394  -1.802  -1.677  1.00 21.43           H 
ATOM     26 2HB  MLE A   2       2.976  -2.890  -3.601  1.00  4.10           H 
ATOM     27 3HB  MLE A   2       2.513  -1.213  -3.973  1.00 74.41           H 
ATOM     28  HG  MLE A   2       5.413  -1.610  -3.489  1.00 62.40           H 
ATOM     29 1HD1 MLE A   2       5.923  -2.948  -5.314  1.00  2.13           H 
ATOM     30 2HD1 MLE A   2       4.373  -3.684  -4.839  1.00 42.24           H 
ATOM     31 3HD1 MLE A   2       4.431  -2.516  -6.182  1.00 24.21           H 
ATOM     32 1HD2 MLE A   2       3.548  -0.048  -5.226  1.00 61.55           H 
ATOM     33 2HD2 MLE A   2       5.012   0.479  -4.364  1.00 75.02           H 
ATOM     34 3HD2 MLE A   2       5.154  -0.400  -5.905  1.00 64.34           H 
ATOM     35  CM  MLE A   2       1.115  -1.422  -1.531  1.00 10.01           C 
ATOM     36 1HM  MLE A   2       1.149  -0.997  -2.534  1.00 51.11           H 
ATOM     37 2HM  MLE A   2       0.272  -2.108  -1.456  1.00 31.13           H 
ATOM     38 3HM  MLE A   2       0.998  -0.620  -0.802  1.00 14.13           H 
ATOM     39  N   DPR A   3       3.588   0.498  -0.673  1.00 14.12           N 
ATOM     40  CA  DPR A   3       3.504   1.942  -0.381  1.00 21.45           C 
ATOM     41  C   DPR A   3       2.102   2.434  -0.630  1.00 13.45           C 
ATOM     42  O   DPR A   3       1.217   2.271   0.212  1.00 52.04           O 
ATOM     43  CB  DPR A   3       3.879   2.130   1.099  1.00 73.15           C 
ATOM     44  CG  DPR A   3       3.621   0.729   1.715  1.00 43.21           C 
ATOM     45  CD  DPR A   3       4.032  -0.205   0.550  1.00 41.05           C 
ATOM     46  HA  DPR A   3       4.209   2.487  -1.009  1.00 14.53           H 
ATOM     47 2HB  DPR A   3       4.928   2.408   1.198  1.00 62.11           H 
ATOM     48 3HB  DPR A   3       3.235   2.879   1.560  1.00 70.31           H 
ATOM     49 2HG  DPR A   3       4.253   0.565   2.589  1.00 41.42           H 
ATOM     50 3HG  DPR A   3       2.568   0.601   1.967  1.00 52.12           H 
ATOM     51 2HD  DPR A   3       3.526  -1.167   0.639  1.00 40.33           H 
ATOM     52 3HD  DPR A   3       5.113  -0.343   0.537  1.00 35.33           H 
ATOM     53  N   LEU A   4       1.892   3.042  -1.791  1.00 51.14           N 
ATOM     54  CA  LEU A   4       0.579   3.564  -2.155  1.00 12.40           C 
ATOM     55  C   LEU A   4      -0.280   2.480  -2.798  1.00 12.15           C 
ATOM     56  O   LEU A   4       0.037   1.982  -3.876  1.00 40.15           O 
ATOM     57  CB  LEU A   4       0.727   4.748  -3.112  1.00 54.14           C 
ATOM     58  CG  LEU A   4       1.550   5.929  -2.598  1.00 41.31           C 
ATOM     59  CD1 LEU A   4       2.010   6.804  -3.754  1.00 13.43           C 
ATOM     60  CD2 LEU A   4       0.745   6.745  -1.596  1.00 60.44           C 
ATOM     61  H   LEU A   4       2.635   3.142  -2.421  1.00 41.24           H 
ATOM     62  HA  LEU A   4       0.095   3.901  -1.251  1.00  1.55           H 
ATOM     63 2HB  LEU A   4       1.195   4.387  -4.015  1.00 61.12           H 
ATOM     64 3HB  LEU A   4      -0.265   5.111  -3.344  1.00 71.11           H 
ATOM     65  HG  LEU A   4       2.430   5.554  -2.094  1.00 43.10           H 
ATOM     66 1HD1 LEU A   4       2.958   6.443  -4.123  1.00  4.41           H 
ATOM     67 2HD1 LEU A   4       1.277   6.767  -4.547  1.00  3.33           H 
ATOM     68 3HD1 LEU A   4       2.120   7.822  -3.413  1.00 11.41           H 
ATOM     69 1HD2 LEU A   4       1.373   7.514  -1.171  1.00 24.00           H 
ATOM     70 2HD2 LEU A   4      -0.095   7.203  -2.098  1.00 23.15           H 
ATOM     71 3HD2 LEU A   4       0.386   6.097  -0.811  1.00  4.32           H 
ATOM     72  N   DVA A   5      -1.370   2.122  -2.127  1.00 52.12           N 
ATOM     73  CA  DVA A   5      -2.283   1.091  -2.638  1.00 13.11           C 
ATOM     74  C   DVA A   5      -3.426   0.910  -1.674  1.00 12.24           C 
ATOM     75  O   DVA A   5      -4.452   1.579  -1.781  1.00 34.43           O 
ATOM     76  CB  DVA A   5      -2.827   1.522  -4.000  1.00 55.32           C 
ATOM     77  CG1 DVA A   5      -3.975   0.598  -4.409  1.00 52.21           C 
ATOM     78  CG2 DVA A   5      -3.339   2.961  -3.912  1.00 71.24           C 
ATOM     79  H   DVA A   5      -1.570   2.556  -1.272  1.00 20.14           H 
ATOM     80  HA  DVA A   5      -1.745   0.150  -2.744  1.00 35.42           H 
ATOM     81  HB  DVA A   5      -2.032   1.465  -4.743  1.00 14.42           H 
ATOM     82 1HG1 DVA A   5      -3.922   0.402  -5.479  1.00 73.34           H 
ATOM     83 2HG1 DVA A   5      -3.895  -0.343  -3.863  1.00  2.23           H 
ATOM     84 3HG1 DVA A   5      -4.927   1.073  -4.172  1.00  0.20           H 
ATOM     85 1HG2 DVA A   5      -4.339   3.018  -4.342  1.00 43.31           H 
ATOM     86 2HG2 DVA A   5      -3.377   3.272  -2.868  1.00 21.55           H 
ATOM     87 3HG2 DVA A   5      -2.669   3.619  -4.464  1.00 12.21           H 
ATOM     88  N   MLE A   6      -3.251  -0.001  -0.722  1.00 12.41           N 
ATOM     89  CA  MLE A   6      -4.289  -0.274   0.282  1.00 63.14           C 
ATOM     90  C   MLE A   6      -3.662  -0.331   1.649  1.00 74.32           C 
ATOM     91  O   MLE A   6      -3.638  -1.383   2.287  1.00  1.12           O 
ATOM     92  CB  MLE A   6      -4.959  -1.613  -0.030  1.00  1.31           C 
ATOM     93  CG  MLE A   6      -6.354  -1.643   0.596  1.00 62.02           C 
ATOM     94  CD1 MLE A   6      -7.339  -0.907  -0.315  1.00 60.12           C 
ATOM     95  CD2 MLE A   6      -6.806  -3.093   0.767  1.00 63.10           C 
ATOM     96  HA  MLE A   6      -5.037   0.520   0.257  1.00  5.01           H 
ATOM     97 2HB  MLE A   6      -5.042  -1.734  -1.110  1.00  4.34           H 
ATOM     98 3HB  MLE A   6      -4.358  -2.424   0.381  1.00 75.05           H 
ATOM     99  HG  MLE A   6      -6.326  -1.153   1.569  1.00 21.12           H 
ATOM    100 1HD1 MLE A   6      -7.068  -1.077  -1.356  1.00 62.34           H 
ATOM    101 2HD1 MLE A   6      -8.348  -1.280  -0.136  1.00 50.22           H 
ATOM    102 3HD1 MLE A   6      -7.304   0.162  -0.101  1.00 60.42           H 
ATOM    103 1HD2 MLE A   6      -6.913  -3.558  -0.212  1.00 73.23           H 
ATOM    104 2HD2 MLE A   6      -6.063  -3.638   1.348  1.00  2.03           H 
ATOM    105 3HD2 MLE A   6      -7.763  -3.117   1.288  1.00 52.13           H 
ATOM    106  CM  MLE A   6      -2.125  -0.893  -0.419  1.00 35.02           C 
ATOM    107 1HM  MLE A   6      -1.428  -0.386   0.247  1.00 31.33           H 
ATOM    108 2HM  MLE A   6      -2.497  -1.797   0.064  1.00 51.32           H 
ATOM    109 3HM  MLE A   6      -1.614  -1.160  -1.344  1.00 70.12           H 
ATOM    110  N   DPR A   7      -3.150   0.806   2.108  1.00 64.32           N 
ATOM    111  CA  DPR A   7      -2.507   0.885   3.433  1.00 62.24           C 
ATOM    112  C   DPR A   7      -1.141   0.250   3.378  1.00 31.01           C 
ATOM    113  O   DPR A   7      -0.121   0.940   3.423  1.00 52.44           O 
ATOM    114  CB  DPR A   7      -2.427   2.370   3.774  1.00  4.41           C 
ATOM    115  CG  DPR A   7      -2.133   2.963   2.371  1.00 62.45           C 
ATOM    116  CD  DPR A   7      -3.095   2.142   1.477  1.00 10.31           C 
ATOM    117  HA  DPR A   7      -3.125   0.379   4.174  1.00 30.20           H 
ATOM    118 2HB  DPR A   7      -3.371   2.750   4.163  1.00 14.23           H 
ATOM    119 3HB  DPR A   7      -1.609   2.587   4.462  1.00 34.45           H 
ATOM    120 2HG  DPR A   7      -2.377   4.025   2.336  1.00 24.13           H 
ATOM    121 3HG  DPR A   7      -1.094   2.793   2.085  1.00 12.11           H 
ATOM    122 2HD  DPR A   7      -2.701   2.068   0.463  1.00 31.41           H 
ATOM    123 3HD  DPR A   7      -4.086   2.598   1.468  1.00 23.35           H 
ATOM    124  N   LEU A   8      -1.113  -1.075   3.281  1.00 54.13           N 
ATOM    125  CA  LEU A   8       0.145  -1.811   3.219  1.00 34.20           C 
ATOM    126  C   LEU A   8       0.143  -2.797   2.055  1.00 12.31           C 
ATOM    127  O   LEU A   8      -0.880  -3.409   1.749  1.00 60.33           O 
ATOM    128  CB  LEU A   8       0.387  -2.557   4.533  1.00  1.20           C 
ATOM    129  CG  LEU A   8      -0.576  -3.704   4.841  1.00 73.34           C 
ATOM    130  CD1 LEU A   8       0.070  -4.703   5.787  1.00 22.43           C 
ATOM    131  CD2 LEU A   8      -1.872  -3.169   5.431  1.00 53.44           C 
ATOM    132  H   LEU A   8      -1.957  -1.570   3.250  1.00 55.53           H 
ATOM    133  HA  LEU A   8       0.940  -1.096   3.068  1.00 30.42           H 
ATOM    134 2HB  LEU A   8       1.386  -2.963   4.503  1.00 45.51           H 
ATOM    135 3HB  LEU A   8       0.315  -1.839   5.337  1.00  3.45           H 
ATOM    136  HG  LEU A   8      -0.815  -4.221   3.922  1.00 61.23           H 
ATOM    137 1HD1 LEU A   8       0.493  -4.179   6.631  1.00 12.00           H 
ATOM    138 2HD1 LEU A   8      -0.675  -5.404   6.135  1.00 53.20           H 
ATOM    139 3HD1 LEU A   8       0.852  -5.238   5.268  1.00 11.31           H 
ATOM    140 1HD2 LEU A   8      -2.290  -3.901   6.106  1.00 54.14           H 
ATOM    141 2HD2 LEU A   8      -1.671  -2.255   5.972  1.00 53.23           H 
ATOM    142 3HD2 LEU A   8      -2.575  -2.969   4.635  1.00 24.52           H 
TER     143      LEU A   8
ENDMDL
MODEL        5
REMARK MDL/CONF     5  E:      0.000 Erst:   0.000 Ehb:   0.000
ATOM      1  N   DVA A   1       0.600  -3.048   1.296  1.00 52.10           N 
ATOM      2  CA  DVA A   1       1.337  -3.103   0.026  1.00  4.42           C 
ATOM      3  C   DVA A   1       2.636  -2.352   0.167  1.00 34.54           C 
ATOM      4  O   DVA A   1       3.298  -2.430   1.200  1.00  3.22           O 
ATOM      5  CB  DVA A   1       1.625  -4.561  -0.332  1.00  3.41           C 
ATOM      6  CG1 DVA A   1       2.401  -4.621  -1.648  1.00 53.42           C 
ATOM      7  CG2 DVA A   1       2.457  -5.204   0.779  1.00  3.32           C 
ATOM      8  H   DVA A   1       1.095  -2.917   2.131  1.00  5.22           H 
ATOM      9  HA  DVA A   1       0.738  -2.647  -0.761  1.00 73.43           H 
ATOM     10  HB  DVA A   1       0.685  -5.102  -0.439  1.00 42.23           H 
ATOM     11 1HG1 DVA A   1       3.304  -4.015  -1.569  1.00 32.14           H 
ATOM     12 2HG1 DVA A   1       2.675  -5.655  -1.861  1.00 55.12           H 
ATOM     13 3HG1 DVA A   1       1.777  -4.239  -2.456  1.00 11.41           H 
ATOM     14 1HG2 DVA A   1       3.433  -4.723   0.827  1.00  3.44           H 
ATOM     15 2HG2 DVA A   1       1.946  -5.083   1.734  1.00 22.32           H 
ATOM     16 3HG2 DVA A   1       2.587  -6.266   0.568  1.00 14.41           H 
ATOM     17  N   MLE A   2       3.006  -1.620  -0.877  1.00 53.41           N 
ATOM     18  CA  MLE A   2       4.250  -0.840  -0.868  1.00  3.01           C 
ATOM     19  C   MLE A   2       3.976   0.550  -1.378  1.00 61.23           C 
ATOM     20  O   MLE A   2       4.171   0.838  -2.557  1.00 64.34           O 
ATOM     21  CB  MLE A   2       5.283  -1.519  -1.768  1.00 32.25           C 
ATOM     22  CG  MLE A   2       6.446  -2.029  -0.915  1.00 35.14           C 
ATOM     23  CD1 MLE A   2       7.129  -0.846  -0.224  1.00 44.34           C 
ATOM     24  CD2 MLE A   2       5.916  -2.999   0.143  1.00  4.11           C 
ATOM     25  HA  MLE A   2       4.636  -0.784   0.150  1.00  2.13           H 
ATOM     26 2HB  MLE A   2       4.817  -2.357  -2.285  1.00 41.14           H 
ATOM     27 3HB  MLE A   2       5.655  -0.803  -2.499  1.00 61.12           H 
ATOM     28  HG  MLE A   2       7.166  -2.542  -1.551  1.00  1.22           H 
ATOM     29 1HD1 MLE A   2       6.984   0.055  -0.819  1.00  3.43           H 
ATOM     30 2HD1 MLE A   2       6.694  -0.703   0.766  1.00  3.32           H 
ATOM     31 3HD1 MLE A   2       8.195  -1.049  -0.126  1.00 22.23           H 
ATOM     32 1HD2 MLE A   2       5.772  -2.468   1.083  1.00 20.35           H 
ATOM     33 2HD2 MLE A   2       4.966  -3.413  -0.189  1.00 63.31           H 
ATOM     34 3HD2 MLE A   2       6.635  -3.805   0.288  1.00 31.42           H 
ATOM     35  CM  MLE A   2       2.373  -1.392  -2.184  1.00  0.31           C 
ATOM     36 1HM  MLE A   2       3.144  -1.277  -2.946  1.00 32.43           H 
ATOM     37 2HM  MLE A   2       1.739  -2.242  -2.433  1.00 51.20           H 
ATOM     38 3HM  MLE A   2       1.768  -0.486  -2.141  1.00 23.31           H 
ATOM     39  N   DPR A   3       3.518   1.423  -0.486  1.00 22.53           N 
ATOM     40  CA  DPR A   3       3.209   2.816  -0.856  1.00 64.05           C 
ATOM     41  C   DPR A   3       1.926   2.864  -1.643  1.00 42.12           C 
ATOM     42  O   DPR A   3       0.881   3.259  -1.124  1.00 52.14           O 
ATOM     43  CB  DPR A   3       3.094   3.589   0.455  1.00  1.24           C 
ATOM     44  CG  DPR A   3       2.443   2.511   1.361  1.00 54.10           C 
ATOM     45  CD  DPR A   3       3.231   1.242   0.953  1.00 35.23           C 
ATOM     46  HA  DPR A   3       4.026   3.232  -1.447  1.00 60.30           H 
ATOM     47 2HB  DPR A   3       4.071   3.880   0.843  1.00 33.52           H 
ATOM     48 3HB  DPR A   3       2.443   4.457   0.360  1.00 52.23           H 
ATOM     49 2HG  DPR A   3       2.594   2.744   2.415  1.00 22.33           H 
ATOM     50 3HG  DPR A   3       1.381   2.402   1.136  1.00 64.52           H 
ATOM     51 2HD  DPR A   3       2.622   0.351   1.110  1.00 62.13           H 
ATOM     52 3HD  DPR A   3       4.159   1.174   1.521  1.00 60.42           H 
ATOM     53  N   LEU A   4       1.998   2.461  -2.907  1.00 55.03           N 
ATOM     54  CA  LEU A   4       0.825   2.458  -3.777  1.00  4.21           C 
ATOM     55  C   LEU A   4      -0.169   1.385  -3.348  1.00 23.30           C 
ATOM     56  O   LEU A   4       0.055   0.195  -3.567  1.00 10.24           O 
ATOM     57  CB  LEU A   4       1.245   2.231  -5.229  1.00 61.45           C 
ATOM     58  CG  LEU A   4       2.263   3.220  -5.798  1.00 63.33           C 
ATOM     59  CD1 LEU A   4       2.725   2.777  -7.178  1.00 12.51           C 
ATOM     60  CD2 LEU A   4       1.671   4.620  -5.855  1.00 31.12           C 
ATOM     61  H   LEU A   4       2.857   2.157  -3.264  1.00 40.54           H 
ATOM     62  HA  LEU A   4       0.351   3.425  -3.695  1.00 54.31           H 
ATOM     63 2HB  LEU A   4       1.671   1.242  -5.300  1.00 23.52           H 
ATOM     64 3HB  LEU A   4       0.356   2.281  -5.842  1.00 21.44           H 
ATOM     65  HG  LEU A   4       3.129   3.248  -5.150  1.00 34.41           H 
ATOM     66 1HD1 LEU A   4       2.165   1.906  -7.482  1.00 62.52           H 
ATOM     67 2HD1 LEU A   4       2.561   3.576  -7.886  1.00 14.45           H 
ATOM     68 3HD1 LEU A   4       3.777   2.536  -7.146  1.00 11.42           H 
ATOM     69 1HD2 LEU A   4       0.708   4.584  -6.343  1.00 43.12           H 
ATOM     70 2HD2 LEU A   4       1.552   5.002  -4.852  1.00 61.34           H 
ATOM     71 3HD2 LEU A   4       2.333   5.269  -6.411  1.00 23.14           H 
ATOM     72  N   DVA A   5      -1.269   1.814  -2.738  1.00 31.23           N 
ATOM     73  CA  DVA A   5      -2.306   0.882  -2.277  1.00  2.53           C 
ATOM     74  C   DVA A   5      -3.003   1.462  -1.074  1.00 74.32           C 
ATOM     75  O   DVA A   5      -3.141   2.677  -0.952  1.00  2.44           O 
ATOM     76  CB  DVA A   5      -3.322   0.657  -3.397  1.00 12.21           C 
ATOM     77  CG1 DVA A   5      -3.852   2.005  -3.887  1.00 24.14           C 
ATOM     78  CG2 DVA A   5      -2.647  -0.077  -4.557  1.00 32.42           C 
ATOM     79  H   DVA A   5      -1.390   2.775  -2.591  1.00 52.24           H 
ATOM     80  HA  DVA A   5      -1.847  -0.069  -2.007  1.00 43.25           H 
ATOM     81  HB  DVA A   5      -4.150   0.056  -3.021  1.00 64.12           H 
ATOM     82 1HG1 DVA A   5      -3.056   2.546  -4.398  1.00 32.15           H 
ATOM     83 2HG1 DVA A   5      -4.680   1.839  -4.576  1.00 51.13           H 
ATOM     84 3HG1 DVA A   5      -4.202   2.589  -3.036  1.00 42.00           H 
ATOM     85 1HG2 DVA A   5      -1.919   0.581  -5.028  1.00 73.13           H 
ATOM     86 2HG2 DVA A   5      -2.141  -0.967  -4.180  1.00 75.31           H 
ATOM     87 3HG2 DVA A   5      -3.400  -0.369  -5.289  1.00 23.01           H 
ATOM     88  N   MLE A   6      -3.448   0.588  -0.176  1.00 63.12           N 
ATOM     89  CA  MLE A   6      -4.144   1.023   1.042  1.00 54.44           C 
ATOM     90  C   MLE A   6      -3.597   0.273   2.227  1.00 14.13           C 
ATOM     91  O   MLE A   6      -4.154  -0.743   2.641  1.00 42.43           O 
ATOM     92  CB  MLE A   6      -5.639   0.739   0.902  1.00 53.44           C 
ATOM     93  CG  MLE A   6      -6.381   2.043   0.601  1.00 44.14           C 
ATOM     94  CD1 MLE A   6      -7.781   1.724   0.073  1.00 53.43           C 
ATOM     95  CD2 MLE A   6      -6.496   2.872   1.881  1.00 74.22           C 
ATOM     96  HA  MLE A   6      -3.990   2.093   1.185  1.00  0.14           H 
ATOM     97 2HB  MLE A   6      -5.799   0.034   0.088  1.00 74.21           H 
ATOM     98 3HB  MLE A   6      -6.017   0.313   1.831  1.00 32.20           H 
ATOM     99  HG  MLE A   6      -5.830   2.608  -0.150  1.00 40.42           H 
ATOM    100 1HD1 MLE A   6      -7.739   0.835  -0.554  1.00 52.23           H 
ATOM    101 2HD1 MLE A   6      -8.454   1.546   0.912  1.00 21.41           H 
ATOM    102 3HD1 MLE A   6      -8.148   2.567  -0.514  1.00 32.30           H 
ATOM    103 1HD2 MLE A   6      -6.962   2.272   2.662  1.00 63.31           H 
ATOM    104 2HD2 MLE A   6      -5.502   3.181   2.204  1.00 60.22           H 
ATOM    105 3HD2 MLE A   6      -7.107   3.754   1.688  1.00 20.15           H 
ATOM    106  CM  MLE A   6      -3.388  -0.878  -0.128  1.00 74.11           C 
ATOM    107 1HM  MLE A   6      -2.528  -1.189   0.464  1.00 74.55           H 
ATOM    108 2HM  MLE A   6      -4.301  -1.264   0.327  1.00 33.10           H 
ATOM    109 3HM  MLE A   6      -3.294  -1.270  -1.141  1.00 25.45           H 
ATOM    110  N   DPR A   7      -2.500   0.774   2.783  1.00 44.12           N 
ATOM    111  CA  DPR A   7      -1.864   0.135   3.950  1.00 21.34           C 
ATOM    112  C   DPR A   7      -1.126  -1.105   3.516  1.00  3.24           C 
ATOM    113  O   DPR A   7       0.105  -1.117   3.450  1.00 41.34           O 
ATOM    114  CB  DPR A   7      -0.917   1.176   4.539  1.00 10.52           C 
ATOM    115  CG  DPR A   7      -0.408   1.856   3.240  1.00 12.15           C 
ATOM    116  CD  DPR A   7      -1.714   1.972   2.416  1.00 70.30           C 
ATOM    117  HA  DPR A   7      -2.622  -0.122   4.690  1.00 71.02           H 
ATOM    118 2HB  DPR A   7      -1.443   1.894   5.170  1.00 45.02           H 
ATOM    119 3HB  DPR A   7      -0.091   0.717   5.082  1.00 35.43           H 
ATOM    120 2HG  DPR A   7       0.008   2.842   3.453  1.00 21.21           H 
ATOM    121 3HG  DPR A   7       0.322   1.227   2.732  1.00 41.31           H 
ATOM    122 2HD  DPR A   7      -1.489   1.966   1.348  1.00 32.35           H 
ATOM    123 3HD  DPR A   7      -2.255   2.879   2.686  1.00 72.30           H 
ATOM    124  N   LEU A   8      -1.875  -2.160   3.217  1.00 34.53           N 
ATOM    125  CA  LEU A   8      -1.284  -3.421   2.783  1.00 24.21           C 
ATOM    126  C   LEU A   8      -0.701  -3.296   1.379  1.00 50.42           C 
ATOM    127  O   LEU A   8      -1.438  -3.213   0.396  1.00 45.03           O 
ATOM    128  CB  LEU A   8      -2.330  -4.536   2.815  1.00 11.23           C 
ATOM    129  CG  LEU A   8      -3.638  -4.251   2.076  1.00 70.02           C 
ATOM    130  CD1 LEU A   8      -4.045  -5.447   1.229  1.00 14.15           C 
ATOM    131  CD2 LEU A   8      -4.741  -3.892   3.062  1.00 70.41           C 
ATOM    132  H   LEU A   8      -2.850  -2.090   3.289  1.00 64.31           H 
ATOM    133  HA  LEU A   8      -0.487  -3.667   3.470  1.00 54.31           H 
ATOM    134 2HB  LEU A   8      -1.889  -5.417   2.376  1.00 24.35           H 
ATOM    135 3HB  LEU A   8      -2.571  -4.734   3.851  1.00 45.33           H 
ATOM    136  HG  LEU A   8      -3.493  -3.408   1.414  1.00 54.20           H 
ATOM    137 1HD1 LEU A   8      -3.160  -5.955   0.876  1.00 14.33           H 
ATOM    138 2HD1 LEU A   8      -4.636  -6.126   1.827  1.00 70.22           H 
ATOM    139 3HD1 LEU A   8      -4.628  -5.109   0.386  1.00 20.12           H 
ATOM    140 1HD2 LEU A   8      -4.301  -3.602   4.005  1.00 41.44           H 
ATOM    141 2HD2 LEU A   8      -5.322  -3.073   2.668  1.00 15.31           H 
ATOM    142 3HD2 LEU A   8      -5.381  -4.748   3.212  1.00 20.54           H 
TER     143      LEU A   8
ENDMDL
MODEL        6
REMARK MDL/CONF     6  E:      0.000 Erst:   0.000 Ehb:   0.000
ATOM      1  N   DVA A   1       0.568  -3.142   1.218  1.00 63.33           N 
ATOM      2  CA  DVA A   1       1.376  -3.131  -0.008  1.00 43.01           C 
ATOM      3  C   DVA A   1       2.630  -2.329   0.225  1.00 45.13           C 
ATOM      4  O   DVA A   1       3.226  -2.390   1.299  1.00 55.44           O 
ATOM      5  CB  DVA A   1       1.750  -4.564  -0.386  1.00 35.54           C 
ATOM      6  CG1 DVA A   1       2.409  -5.254   0.808  1.00 21.13           C 
ATOM      7  CG2 DVA A   1       0.487  -5.331  -0.784  1.00 30.24           C 
ATOM      8  H   DVA A   1       1.015  -3.057   2.086  1.00 40.11           H 
ATOM      9  HA  DVA A   1       0.803  -2.680  -0.818  1.00 31.22           H 
ATOM     10  HB  DVA A   1       2.443  -4.550  -1.227  1.00  2.12           H 
ATOM     11 1HG1 DVA A   1       1.789  -6.089   1.136  1.00 64.01           H 
ATOM     12 2HG1 DVA A   1       3.392  -5.625   0.516  1.00 51.00           H 
ATOM     13 3HG1 DVA A   1       2.521  -4.541   1.625  1.00 74.14           H 
ATOM     14 1HG2 DVA A   1       0.760  -6.187  -1.400  1.00 21.00           H 
ATOM     15 2HG2 DVA A   1      -0.025  -5.681   0.115  1.00 51.23           H 
ATOM     16 3HG2 DVA A   1      -0.175  -4.674  -1.347  1.00 32.24           H 
ATOM     17  N   MLE A   2       3.038  -1.571  -0.787  1.00 62.15           N 
ATOM     18  CA  MLE A   2       4.246  -0.741  -0.689  1.00 40.13           C 
ATOM     19  C   MLE A   2       3.955   0.634  -1.229  1.00  1.25           C 
ATOM     20  O   MLE A   2       4.249   0.933  -2.385  1.00 61.42           O 
ATOM     21  CB  MLE A   2       5.371  -1.381  -1.503  1.00 30.44           C 
ATOM     22  CG  MLE A   2       6.722  -0.886  -0.983  1.00 43.14           C 
ATOM     23  CD1 MLE A   2       7.788  -1.954  -1.233  1.00 72.53           C 
ATOM     24  CD2 MLE A   2       7.110   0.400  -1.714  1.00 73.14           C 
ATOM     25  HA  MLE A   2       4.551  -0.665   0.354  1.00 11.11           H 
ATOM     26 2HB  MLE A   2       5.319  -2.465  -1.405  1.00 11.45           H 
ATOM     27 3HB  MLE A   2       5.263  -1.108  -2.552  1.00 71.13           H 
ATOM     28  HG  MLE A   2       6.650  -0.689   0.085  1.00 15.32           H 
ATOM     29 1HD1 MLE A   2       7.657  -2.772  -0.526  1.00 31.21           H 
ATOM     30 2HD1 MLE A   2       7.690  -2.336  -2.252  1.00 14.45           H 
ATOM     31 3HD1 MLE A   2       8.778  -1.517  -1.105  1.00 24.22           H 
ATOM     32 1HD2 MLE A   2       8.194   0.496  -1.730  1.00 40.54           H 
ATOM     33 2HD2 MLE A   2       6.733   0.364  -2.736  1.00 24.11           H 
ATOM     34 3HD2 MLE A   2       6.676   1.256  -1.197  1.00 41.22           H 
ATOM     35  CM  MLE A   2       2.486  -1.357  -2.132  1.00 54.10           C 
ATOM     36 1HM  MLE A   2       1.848  -0.472  -2.127  1.00 22.31           H 
ATOM     37 2HM  MLE A   2       3.301  -1.213  -2.841  1.00 70.10           H 
ATOM     38 3HM  MLE A   2       1.897  -2.226  -2.425  1.00  2.11           H 
ATOM     39  N   DPR A   3       3.372   1.482  -0.388  1.00  4.42           N 
ATOM     40  CA  DPR A   3       3.033   2.860  -0.792  1.00  2.21           C 
ATOM     41  C   DPR A   3       1.804   2.851  -1.662  1.00 54.34           C 
ATOM     42  O   DPR A   3       0.736   3.305  -1.251  1.00 55.32           O 
ATOM     43  CB  DPR A   3       2.807   3.631   0.505  1.00 22.24           C 
ATOM     44  CG  DPR A   3       2.107   2.538   1.355  1.00  4.43           C 
ATOM     45  CD  DPR A   3       2.957   1.288   1.017  1.00 32.25           C 
ATOM     46  HA  DPR A   3       3.870   3.304  -1.331  1.00 65.12           H 
ATOM     47 2HB  DPR A   3       3.745   3.938   0.967  1.00 64.50           H 
ATOM     48 3HB  DPR A   3       2.149   4.488   0.362  1.00 75.23           H 
ATOM     49 2HG  DPR A   3       2.166   2.773   2.420  1.00 41.35           H 
ATOM     50 3HG  DPR A   3       1.072   2.404   1.044  1.00 14.21           H 
ATOM     51 2HD  DPR A   3       2.354   0.384   1.113  1.00 21.50           H 
ATOM     52 3HD  DPR A   3       3.829   1.233   1.667  1.00  5.25           H 
ATOM     53  N   LEU A   4       1.949   2.331  -2.876  1.00 73.31           N 
ATOM     54  CA  LEU A   4       0.835   2.263  -3.817  1.00 63.20           C 
ATOM     55  C   LEU A   4      -0.202   1.242  -3.359  1.00 61.03           C 
ATOM     56  O   LEU A   4      -0.039   0.041  -3.570  1.00 15.22           O 
ATOM     57  CB  LEU A   4       1.344   1.899  -5.213  1.00 55.20           C 
ATOM     58  CG  LEU A   4       2.290   2.907  -5.867  1.00  3.35           C 
ATOM     59  CD1 LEU A   4       2.818   2.366  -7.186  1.00  3.45           C 
ATOM     60  CD2 LEU A   4       1.587   4.241  -6.077  1.00 63.30           C 
ATOM     61  H   LEU A   4       2.823   1.985  -3.148  1.00  4.10           H 
ATOM     62  HA  LEU A   4       0.372   3.237  -3.853  1.00 44.40           H 
ATOM     63 2HB  LEU A   4       1.863   0.956  -5.142  1.00  3.44           H 
ATOM     64 3HB  LEU A   4       0.483   1.786  -5.858  1.00 44.34           H 
ATOM     65  HG  LEU A   4       3.135   3.074  -5.212  1.00 61.33           H 
ATOM     66 1HD1 LEU A   4       2.085   1.705  -7.623  1.00 71.51           H 
ATOM     67 2HD1 LEU A   4       3.010   3.188  -7.860  1.00 74.13           H 
ATOM     68 3HD1 LEU A   4       3.735   1.823  -7.011  1.00 31.45           H 
ATOM     69 1HD2 LEU A   4       0.630   4.072  -6.548  1.00 40.11           H 
ATOM     70 2HD2 LEU A   4       1.439   4.724  -5.123  1.00 54.33           H 
ATOM     71 3HD2 LEU A   4       2.193   4.871  -6.711  1.00  1.55           H 
ATOM     72  N   DVA A   5      -1.269   1.730  -2.735  1.00  4.11           N 
ATOM     73  CA  DVA A   5      -2.342   0.854  -2.247  1.00 12.34           C 
ATOM     74  C   DVA A   5      -2.993   1.481  -1.041  1.00 45.44           C 
ATOM     75  O   DVA A   5      -3.113   2.702  -0.955  1.00 71.33           O 
ATOM     76  CB  DVA A   5      -3.385   0.662  -3.349  1.00  4.34           C 
ATOM     77  CG1 DVA A   5      -3.860   2.028  -3.846  1.00 72.12           C 
ATOM     78  CG2 DVA A   5      -2.761  -0.114  -4.510  1.00 14.14           C 
ATOM     79  H   DVA A   5      -1.341   2.697  -2.598  1.00 12.44           H 
ATOM     80  HA  DVA A   5      -1.924  -0.113  -1.971  1.00 62.50           H 
ATOM     81  HB  DVA A   5      -4.232   0.104  -2.953  1.00 63.41           H 
ATOM     82 1HG1 DVA A   5      -3.403   2.814  -3.248  1.00 42.10           H 
ATOM     83 2HG1 DVA A   5      -3.574   2.152  -4.891  1.00  1.31           H 
ATOM     84 3HG1 DVA A   5      -4.945   2.088  -3.760  1.00 72.12           H 
ATOM     85 1HG2 DVA A   5      -3.547  -0.461  -5.179  1.00 35.42           H 
ATOM     86 2HG2 DVA A   5      -2.080   0.536  -5.059  1.00 52.42           H 
ATOM     87 3HG2 DVA A   5      -2.212  -0.971  -4.121  1.00 45.13           H 
ATOM     88  N   MLE A   6      -3.416   0.644  -0.101  1.00 73.24           N 
ATOM     89  CA  MLE A   6      -4.068   1.127   1.123  1.00 62.22           C 
ATOM     90  C   MLE A   6      -3.504   0.398   2.313  1.00 25.24           C 
ATOM     91  O   MLE A   6      -4.138  -0.502   2.859  1.00 20.54           O 
ATOM     92  CB  MLE A   6      -5.573   0.871   1.034  1.00 43.21           C 
ATOM     93  CG  MLE A   6      -6.283   2.151   0.593  1.00 45.22           C 
ATOM     94  CD1 MLE A   6      -7.652   1.800   0.006  1.00  3.00           C 
ATOM     95  CD2 MLE A   6      -6.468   3.075   1.797  1.00  3.01           C 
ATOM     96  HA  MLE A   6      -3.888   2.197   1.233  1.00 41.05           H 
ATOM     97 2HB  MLE A   6      -5.764   0.080   0.310  1.00 42.30           H 
ATOM     98 3HB  MLE A   6      -5.948   0.566   2.011  1.00 12.12           H 
ATOM     99  HG  MLE A   6      -5.683   2.657  -0.164  1.00 61.43           H 
ATOM    100 1HD1 MLE A   6      -8.434   2.109   0.698  1.00 51.25           H 
ATOM    101 2HD1 MLE A   6      -7.783   2.316  -0.947  1.00 22.14           H 
ATOM    102 3HD1 MLE A   6      -7.713   0.723  -0.154  1.00  1.15           H 
ATOM    103 1HD2 MLE A   6      -7.427   3.583   1.722  1.00 14.41           H 
ATOM    104 2HD2 MLE A   6      -6.440   2.485   2.713  1.00  2.11           H 
ATOM    105 3HD2 MLE A   6      -5.666   3.813   1.816  1.00 40.34           H 
ATOM    106  CM  MLE A   6      -3.372  -0.821  -0.007  1.00 73.33           C 
ATOM    107 1HM  MLE A   6      -3.365  -1.252  -1.009  1.00 14.24           H 
ATOM    108 2HM  MLE A   6      -2.469  -1.124   0.524  1.00 34.23           H 
ATOM    109 3HM  MLE A   6      -4.249  -1.176   0.535  1.00 73.41           H 
ATOM    110  N   DPR A   7      -2.299   0.786   2.722  1.00 13.14           N 
ATOM    111  CA  DPR A   7      -1.634   0.154   3.876  1.00 11.14           C 
ATOM    112  C   DPR A   7      -1.033  -1.164   3.461  1.00  3.12           C 
ATOM    113  O   DPR A   7       0.181  -1.359   3.549  1.00 15.20           O 
ATOM    114  CB  DPR A   7      -0.561   1.184   4.335  1.00 75.33           C 
ATOM    115  CG  DPR A   7      -0.707   2.434   3.428  1.00  1.31           C 
ATOM    116  CD  DPR A   7      -1.411   1.840   2.185  1.00 72.30           C 
ATOM    117  HA  DPR A   7      -2.354  -0.000   4.680  1.00 72.11           H 
ATOM    118 2HB  DPR A   7      -0.775   1.434   5.375  1.00 43.44           H 
ATOM    119 3HB  DPR A   7       0.434   0.752   4.238  1.00 33.44           H 
ATOM    120 2HG  DPR A   7      -1.329   3.192   3.905  1.00 54.30           H 
ATOM    121 3HG  DPR A   7       0.270   2.842   3.167  1.00 53.24           H 
ATOM    122 2HD  DPR A   7      -0.678   1.406   1.504  1.00 64.20           H 
ATOM    123 3HD  DPR A   7      -1.996   2.607   1.676  1.00 70.44           H 
ATOM    124  N   LEU A   8      -1.881  -2.079   3.006  1.00  0.10           N 
ATOM    125  CA  LEU A   8      -1.427  -3.395   2.571  1.00  5.35           C 
ATOM    126  C   LEU A   8      -0.748  -3.315   1.209  1.00 43.34           C 
ATOM    127  O   LEU A   8      -1.411  -3.212   0.178  1.00 54.31           O 
ATOM    128  CB  LEU A   8      -2.604  -4.368   2.511  1.00 71.52           C 
ATOM    129  CG  LEU A   8      -2.956  -5.079   3.818  1.00 34.54           C 
ATOM    130  CD1 LEU A   8      -3.762  -4.161   4.725  1.00 42.24           C 
ATOM    131  CD2 LEU A   8      -3.724  -6.363   3.537  1.00 32.14           C 
ATOM    132  H   LEU A   8      -2.836  -1.865   2.960  1.00 51.22           H 
ATOM    133  HA  LEU A   8      -0.711  -3.754   3.296  1.00  5.43           H 
ATOM    134 2HB  LEU A   8      -3.474  -3.816   2.191  1.00 42.32           H 
ATOM    135 3HB  LEU A   8      -2.370  -5.125   1.775  1.00  1.40           H 
ATOM    136  HG  LEU A   8      -2.043  -5.341   4.335  1.00 33.32           H 
ATOM    137 1HD1 LEU A   8      -3.218  -3.241   4.880  1.00 52.35           H 
ATOM    138 2HD1 LEU A   8      -4.714  -3.943   4.263  1.00 62.52           H 
ATOM    139 3HD1 LEU A   8      -3.926  -4.647   5.675  1.00 63.13           H 
ATOM    140 1HD2 LEU A   8      -3.322  -7.163   4.141  1.00 24.25           H 
ATOM    141 2HD2 LEU A   8      -4.767  -6.219   3.781  1.00  2.25           H 
ATOM    142 3HD2 LEU A   8      -3.631  -6.618   2.493  1.00 42.22           H 
TER     143      LEU A   8
ENDMDL
MODEL        7
REMARK MDL/CONF     7  E:      0.000 Erst:   0.000 Ehb:   0.000
ATOM      1  N   DVA A   1       0.726  -3.264   1.329  1.00 41.24           N 
ATOM      2  CA  DVA A   1       1.307  -3.208  -0.019  1.00 20.11           C 
ATOM      3  C   DVA A   1       2.644  -2.517   0.039  1.00 70.23           C 
ATOM      4  O   DVA A   1       3.411  -2.708   0.981  1.00 65.25           O 
ATOM      5  CB  DVA A   1       1.489  -4.630  -0.553  1.00 41.54           C 
ATOM      6  CG1 DVA A   1       0.132  -5.331  -0.617  1.00 11.33           C 
ATOM      7  CG2 DVA A   1       2.098  -4.572  -1.956  1.00 62.12           C 
ATOM      8  H   DVA A   1       1.322  -3.311   2.105  1.00 63.21           H 
ATOM      9  HA  DVA A   1       0.641  -2.655  -0.680  1.00 54.30           H 
ATOM     10  HB  DVA A   1       2.155  -5.184   0.108  1.00 70.13           H 
ATOM     11 1HG1 DVA A   1      -0.611  -4.651  -1.033  1.00 54.21           H 
ATOM     12 2HG1 DVA A   1       0.211  -6.216  -1.249  1.00 13.50           H 
ATOM     13 3HG1 DVA A   1      -0.170  -5.630   0.387  1.00 54.31           H 
ATOM     14 1HG2 DVA A   1       1.394  -4.100  -2.639  1.00 11.33           H 
ATOM     15 2HG2 DVA A   1       3.021  -3.993  -1.929  1.00  1.20           H 
ATOM     16 3HG2 DVA A   1       2.314  -5.583  -2.300  1.00 61.02           H 
ATOM     17  N   MLE A   2       2.930  -1.707  -0.975  1.00 52.21           N 
ATOM     18  CA  MLE A   2       4.200  -0.973  -1.039  1.00 43.41           C 
ATOM     19  C   MLE A   2       3.936   0.452  -1.449  1.00 72.21           C 
ATOM     20  O   MLE A   2       4.049   0.801  -2.622  1.00 41.44           O 
ATOM     21  CB  MLE A   2       5.120  -1.636  -2.064  1.00 23.55           C 
ATOM     22  CG  MLE A   2       6.559  -1.617  -1.544  1.00 64.13           C 
ATOM     23  CD1 MLE A   2       6.949  -0.184  -1.173  1.00 55.11           C 
ATOM     24  CD2 MLE A   2       6.668  -2.510  -0.309  1.00 24.33           C 
ATOM     25  HA  MLE A   2       4.678  -0.986  -0.059  1.00 22.40           H 
ATOM     26 2HB  MLE A   2       4.805  -2.667  -2.220  1.00 55.31           H 
ATOM     27 3HB  MLE A   2       5.067  -1.094  -3.006  1.00 51.24           H 
ATOM     28  HG  MLE A   2       7.229  -1.986  -2.320  1.00 45.53           H 
ATOM     29 1HD1 MLE A   2       6.646   0.493  -1.972  1.00 30.15           H 
ATOM     30 2HD1 MLE A   2       6.448   0.100  -0.246  1.00 63.10           H 
ATOM     31 3HD1 MLE A   2       8.028  -0.125  -1.036  1.00 12.04           H 
ATOM     32 1HD2 MLE A   2       7.700  -2.837  -0.186  1.00 72.42           H 
ATOM     33 2HD2 MLE A   2       6.358  -1.950   0.572  1.00 34.41           H 
ATOM     34 3HD2 MLE A   2       6.024  -3.381  -0.432  1.00 70.44           H 
ATOM     35  CM  MLE A   2       2.169  -1.342  -2.178  1.00 32.34           C 
ATOM     36 1HM  MLE A   2       2.851  -1.239  -3.022  1.00 41.30           H 
ATOM     37 2HM  MLE A   2       1.438  -2.121  -2.395  1.00 62.11           H 
ATOM     38 3HM  MLE A   2       1.654  -0.397  -2.010  1.00 30.34           H 
ATOM     39  N   DPR A   3       3.582   1.287  -0.476  1.00 70.51           N 
ATOM     40  CA  DPR A   3       3.296   2.708  -0.744  1.00 20.21           C 
ATOM     41  C   DPR A   3       1.976   2.839  -1.459  1.00 63.23           C 
ATOM     42  O   DPR A   3       0.951   3.132  -0.843  1.00 74.43           O 
ATOM     43  CB  DPR A   3       3.263   3.406   0.616  1.00 40.14           C 
ATOM     44  CG  DPR A   3       2.659   2.284   1.500  1.00  4.25           C 
ATOM     45  CD  DPR A   3       3.403   1.034   0.969  1.00 33.50           C 
ATOM     46  HA  DPR A   3       4.094   3.139  -1.350  1.00 34.44           H 
ATOM     47 2HB  DPR A   3       4.263   3.672   0.957  1.00 34.15           H 
ATOM     48 3HB  DPR A   3       2.613   4.281   0.605  1.00 20.41           H 
ATOM     49 2HG  DPR A   3       2.884   2.454   2.554  1.00 61.54           H 
ATOM     50 3HG  DPR A   3       1.584   2.197   1.341  1.00 61.21           H 
ATOM     51 2HD  DPR A   3       2.799   0.138   1.126  1.00 53.22           H 
ATOM     52 3HD  DPR A   3       4.371   0.930   1.459  1.00 31.13           H 
ATOM     53  N   LEU A   4       1.995   2.621  -2.770  1.00 40.21           N 
ATOM     54  CA  LEU A   4       0.785   2.716  -3.579  1.00 74.21           C 
ATOM     55  C   LEU A   4      -0.173   1.571  -3.262  1.00 41.14           C 
ATOM     56  O   LEU A   4       0.138   0.406  -3.502  1.00 31.53           O 
ATOM     57  CB  LEU A   4       1.140   2.702  -5.067  1.00 53.10           C 
ATOM     58  CG  LEU A   4       1.465   4.059  -5.691  1.00 51.44           C 
ATOM     59  CD1 LEU A   4       2.919   4.427  -5.440  1.00 21.00           C 
ATOM     60  CD2 LEU A   4       1.167   4.044  -7.184  1.00 11.12           C 
ATOM     61  H   LEU A   4       2.842   2.391  -3.205  1.00 71.11           H 
ATOM     62  HA  LEU A   4       0.300   3.651  -3.341  1.00 41.33           H 
ATOM     63 2HB  LEU A   4       2.000   2.064  -5.196  1.00 21.55           H 
ATOM     64 3HB  LEU A   4       0.299   2.283  -5.602  1.00 43.30           H 
ATOM     65  HG  LEU A   4       0.845   4.818  -5.233  1.00 64.32           H 
ATOM     66 1HD1 LEU A   4       3.209   4.097  -4.454  1.00 12.14           H 
ATOM     67 2HD1 LEU A   4       3.544   3.949  -6.179  1.00 24.41           H 
ATOM     68 3HD1 LEU A   4       3.037   5.499  -5.509  1.00 74.13           H 
ATOM     69 1HD2 LEU A   4       0.217   4.525  -7.365  1.00 40.25           H 
ATOM     70 2HD2 LEU A   4       1.946   4.575  -7.711  1.00 72.32           H 
ATOM     71 3HD2 LEU A   4       1.126   3.024  -7.533  1.00 63.31           H 
ATOM     72  N   DVA A   5      -1.340   1.914  -2.725  1.00  5.03           N 
ATOM     73  CA  DVA A   5      -2.350   0.908  -2.375  1.00 41.23           C 
ATOM     74  C   DVA A   5      -3.158   1.396  -1.201  1.00 35.54           C 
ATOM     75  O   DVA A   5      -3.488   2.576  -1.110  1.00 74.02           O 
ATOM     76  CB  DVA A   5      -3.275   0.678  -3.571  1.00 42.51           C 
ATOM     77  CG1 DVA A   5      -2.460   0.157  -4.755  1.00 63.52           C 
ATOM     78  CG2 DVA A   5      -4.345  -0.349  -3.197  1.00 73.32           C 
ATOM     79  H   DVA A   5      -1.529   2.860  -2.557  1.00  5.30           H 
ATOM     80  HA  DVA A   5      -1.857  -0.028  -2.113  1.00 40.13           H 
ATOM     81  HB  DVA A   5      -3.755   1.617  -3.845  1.00 44.02           H 
ATOM     82 1HG1 DVA A   5      -3.135  -0.188  -5.539  1.00  2.33           H 
ATOM     83 2HG1 DVA A   5      -1.831   0.958  -5.143  1.00 73.14           H 
ATOM     84 3HG1 DVA A   5      -1.830  -0.670  -4.428  1.00 11.33           H 
ATOM     85 1HG2 DVA A   5      -5.054  -0.450  -4.018  1.00 31.51           H 
ATOM     86 2HG2 DVA A   5      -3.873  -1.313  -3.005  1.00 30.10           H 
ATOM     87 3HG2 DVA A   5      -4.871  -0.018  -2.302  1.00 51.43           H 
ATOM     88  N   MLE A   6      -3.480   0.481  -0.292  1.00 12.45           N 
ATOM     89  CA  MLE A   6      -4.266   0.827   0.901  1.00 31.33           C 
ATOM     90  C   MLE A   6      -3.646   0.184   2.114  1.00 64.32           C 
ATOM     91  O   MLE A   6      -4.074  -0.884   2.548  1.00  4.35           O 
ATOM     92  CB  MLE A   6      -5.699   0.321   0.732  1.00 70.23           C 
ATOM     93  CG  MLE A   6      -6.608   1.487   0.339  1.00 22.54           C 
ATOM     94  CD1 MLE A   6      -7.860   0.947  -0.356  1.00 22.44           C 
ATOM     95  CD2 MLE A   6      -7.017   2.260   1.594  1.00 24.24           C 
ATOM     96  HA  MLE A   6      -4.277   1.909   1.029  1.00  5.11           H 
ATOM     97 2HB  MLE A   6      -5.725  -0.439  -0.049  1.00 25.13           H 
ATOM     98 3HB  MLE A   6      -6.045  -0.112   1.670  1.00 54.40           H 
ATOM     99  HG  MLE A   6      -6.075   2.151  -0.339  1.00 62.20           H 
ATOM    100 1HD1 MLE A   6      -8.055   1.528  -1.256  1.00 72.13           H 
ATOM    101 2HD1 MLE A   6      -7.704  -0.100  -0.623  1.00 44.34           H 
ATOM    102 3HD1 MLE A   6      -8.712   1.024   0.320  1.00 43.13           H 
ATOM    103 1HD2 MLE A   6      -6.143   2.751   2.019  1.00  3.32           H 
ATOM    104 2HD2 MLE A   6      -7.762   3.008   1.332  1.00 53.21           H 
ATOM    105 3HD2 MLE A   6      -7.435   1.569   2.326  1.00 75.03           H 
ATOM    106  CM  MLE A   6      -3.193  -0.956  -0.206  1.00 64.24           C 
ATOM    107 1HM  MLE A   6      -4.038  -1.471   0.250  1.00 52.31           H 
ATOM    108 2HM  MLE A   6      -3.024  -1.352  -1.208  1.00 54.11           H 
ATOM    109 3HM  MLE A   6      -2.302  -1.113   0.401  1.00 11.31           H 
ATOM    110  N   DPR A   7      -2.628   0.836   2.668  1.00 55.03           N 
ATOM    111  CA  DPR A   7      -1.934   0.314   3.859  1.00 31.31           C 
ATOM    112  C   DPR A   7      -1.089  -0.875   3.479  1.00 43.01           C 
ATOM    113  O   DPR A   7       0.120  -0.752   3.280  1.00 50.33           O 
ATOM    114  CB  DPR A   7      -1.073   1.457   4.394  1.00 44.52           C 
ATOM    115  CG  DPR A   7      -0.670   2.159   3.071  1.00 64.03           C 
ATOM    116  CD  DPR A   7      -1.997   2.114   2.276  1.00 70.53           C 
ATOM    117  HA  DPR A   7      -2.663   0.028   4.617  1.00 23.43           H 
ATOM    118 2HB  DPR A   7      -1.646   2.133   5.029  1.00 33.13           H 
ATOM    119 3HB  DPR A   7      -0.192   1.090   4.920  1.00 64.55           H 
ATOM    120 2HG  DPR A   7      -0.358   3.189   3.254  1.00 74.04           H 
ATOM    121 3HG  DPR A   7       0.114   1.602   2.557  1.00 72.52           H 
ATOM    122 2HD  DPR A   7      -1.798   2.126   1.204  1.00 50.42           H 
ATOM    123 3HD  DPR A   7      -2.635   2.953   2.554  1.00 51.24           H 
ATOM    124  N   LEU A   8      -1.724  -2.037   3.378  1.00 50.14           N 
ATOM    125  CA  LEU A   8      -1.022  -3.264   3.017  1.00  4.31           C 
ATOM    126  C   LEU A   8      -0.578  -3.229   1.558  1.00  0.53           C 
ATOM    127  O   LEU A   8      -1.405  -3.223   0.647  1.00 35.04           O 
ATOM    128  CB  LEU A   8      -1.919  -4.479   3.260  1.00 43.41           C 
ATOM    129  CG  LEU A   8      -1.202  -5.819   3.432  1.00 43.35           C 
ATOM    130  CD1 LEU A   8      -0.841  -6.048   4.891  1.00 64.43           C 
ATOM    131  CD2 LEU A   8      -2.066  -6.956   2.908  1.00 71.42           C 
ATOM    132  H   LEU A   8      -2.688  -2.073   3.549  1.00 40.32           H 
ATOM    133  HA  LEU A   8      -0.146  -3.341   3.645  1.00 62.23           H 
ATOM    134 2HB  LEU A   8      -2.490  -4.293   4.156  1.00 33.22           H 
ATOM    135 3HB  LEU A   8      -2.590  -4.567   2.418  1.00 61.02           H 
ATOM    136  HG  LEU A   8      -0.284  -5.804   2.859  1.00 22.33           H 
ATOM    137 1HD1 LEU A   8       0.187  -6.372   4.960  1.00  3.42           H 
ATOM    138 2HD1 LEU A   8      -0.967  -5.129   5.442  1.00 15.31           H 
ATOM    139 3HD1 LEU A   8      -1.486  -6.809   5.306  1.00 51.24           H 
ATOM    140 1HD2 LEU A   8      -3.026  -6.936   3.404  1.00 63.52           H 
ATOM    141 2HD2 LEU A   8      -2.208  -6.841   1.844  1.00 42.24           H 
ATOM    142 3HD2 LEU A   8      -1.578  -7.900   3.106  1.00 73.12           H 
TER     143      LEU A   8
ENDMDL
MODEL        8
REMARK MDL/CONF     8  E:      0.000 Erst:   0.000 Ehb:   0.000
ATOM      1  N   DVA A   1       0.825  -3.502   1.390  1.00 73.01           N 
ATOM      2  CA  DVA A   1       1.191  -3.334  -0.022  1.00 71.43           C 
ATOM      3  C   DVA A   1       2.562  -2.719  -0.115  1.00 74.02           C 
ATOM      4  O   DVA A   1       3.454  -3.045   0.666  1.00 33.52           O 
ATOM      5  CB  DVA A   1       1.196  -4.699  -0.712  1.00 54.14           C 
ATOM      6  CG1 DVA A   1      -0.198  -5.323  -0.624  1.00 14.10           C 
ATOM      7  CG2 DVA A   1       1.582  -4.524  -2.183  1.00 72.20           C 
ATOM      8  H   DVA A   1       1.534  -3.598   2.059  1.00 35.01           H 
ATOM      9  HA  DVA A   1       0.466  -2.683  -0.511  1.00 31.30           H 
ATOM     10  HB  DVA A   1       1.917  -5.351  -0.223  1.00 63.31           H 
ATOM     11 1HG1 DVA A   1      -0.272  -6.151  -1.328  1.00  0.31           H 
ATOM     12 2HG1 DVA A   1      -0.366  -5.690   0.388  1.00 13.01           H 
ATOM     13 3HG1 DVA A   1      -0.949  -4.571  -0.864  1.00 71.42           H 
ATOM     14 1HG2 DVA A   1       2.530  -3.993  -2.248  1.00 61.31           H 
ATOM     15 2HG2 DVA A   1       1.683  -5.504  -2.652  1.00 12.44           H 
ATOM     16 3HG2 DVA A   1       0.810  -3.953  -2.696  1.00 72.23           H 
ATOM     17  N   MLE A   2       2.737  -1.818  -1.078  1.00 34.53           N 
ATOM     18  CA  MLE A   2       4.026  -1.144  -1.276  1.00 71.41           C 
ATOM     19  C   MLE A   2       3.792   0.324  -1.517  1.00 24.11           C 
ATOM     20  O   MLE A   2       3.824   0.787  -2.656  1.00 51.42           O 
ATOM     21  CB  MLE A   2       4.740  -1.754  -2.482  1.00 41.25           C 
ATOM     22  CG  MLE A   2       5.770  -2.777  -2.003  1.00 24.21           C 
ATOM     23  CD1 MLE A   2       5.153  -4.176  -2.035  1.00 35.40           C 
ATOM     24  CD2 MLE A   2       6.993  -2.739  -2.920  1.00 54.51           C 
ATOM     25  HA  MLE A   2       4.644  -1.273  -0.386  1.00 50.33           H 
ATOM     26 2HB  MLE A   2       4.010  -2.245  -3.124  1.00 64.42           H 
ATOM     27 3HB  MLE A   2       5.243  -0.966  -3.043  1.00  2.01           H 
ATOM     28  HG  MLE A   2       6.072  -2.537  -0.983  1.00 61.45           H 
ATOM     29 1HD1 MLE A   2       4.540  -4.324  -1.147  1.00 64.23           H 
ATOM     30 2HD1 MLE A   2       4.532  -4.280  -2.927  1.00  3.32           H 
ATOM     31 3HD1 MLE A   2       5.947  -4.923  -2.058  1.00 11.12           H 
ATOM     32 1HD2 MLE A   2       6.743  -3.190  -3.879  1.00 71.03           H 
ATOM     33 2HD2 MLE A   2       7.297  -1.704  -3.075  1.00 25.13           H 
ATOM     34 3HD2 MLE A   2       7.810  -3.293  -2.460  1.00 34.32           H 
ATOM     35  CM  MLE A   2       1.823  -1.293  -2.100  1.00 53.33           C 
ATOM     36 1HM  MLE A   2       1.387  -0.355  -1.752  1.00 62.41           H 
ATOM     37 2HM  MLE A   2       2.374  -1.117  -3.024  1.00 13.51           H 
ATOM     38 3HM  MLE A   2       1.028  -2.016  -2.284  1.00  1.54           H 
ATOM     39  N   DPR A   3       3.557   1.065  -0.440  1.00 53.03           N 
ATOM     40  CA  DPR A   3       3.313   2.516  -0.539  1.00 53.33           C 
ATOM     41  C   DPR A   3       1.978   2.768  -1.194  1.00 71.51           C 
ATOM     42  O   DPR A   3       0.960   2.916  -0.516  1.00 63.11           O 
ATOM     43  CB  DPR A   3       3.331   3.068   0.888  1.00 52.31           C 
ATOM     44  CG  DPR A   3       2.780   1.857   1.686  1.00 22.04           C 
ATOM     45  CD  DPR A   3       3.485   0.672   0.983  1.00 65.31           C 
ATOM     46  HA  DPR A   3       4.107   2.987  -1.118  1.00 64.04           H 
ATOM     47 2HB  DPR A   3       4.342   3.315   1.210  1.00 21.54           H 
ATOM     48 3HB  DPR A   3       2.672   3.929   0.991  1.00 14.23           H 
ATOM     49 2HG  DPR A   3       3.070   1.917   2.737  1.00 22.01           H 
ATOM     50 3HG  DPR A   3       1.697   1.783   1.586  1.00 44.23           H 
ATOM     51 2HD  DPR A   3       2.899  -0.240   1.096  1.00 52.20           H 
ATOM     52 3HD  DPR A   3       4.488   0.532   1.389  1.00 71.24           H 
ATOM     53  N   LEU A   4       1.977   2.815  -2.522  1.00 35.21           N 
ATOM     54  CA  LEU A   4       0.750   3.051  -3.276  1.00 64.30           C 
ATOM     55  C   LEU A   4      -0.185   1.850  -3.186  1.00 32.12           C 
ATOM     56  O   LEU A   4       0.182   0.735  -3.556  1.00  5.53           O 
ATOM     57  CB  LEU A   4       1.079   3.346  -4.741  1.00 43.22           C 
ATOM     58  CG  LEU A   4       1.802   4.665  -5.014  1.00 51.13           C 
ATOM     59  CD1 LEU A   4       2.479   4.632  -6.376  1.00 71.50           C 
ATOM     60  CD2 LEU A   4       0.830   5.833  -4.929  1.00  4.35           C 
ATOM     61  H   LEU A   4       2.818   2.689  -3.007  1.00 33.55           H 
ATOM     62  HA  LEU A   4       0.257   3.910  -2.846  1.00 43.15           H 
ATOM     63 2HB  LEU A   4       1.703   2.546  -5.108  1.00 23.43           H 
ATOM     64 3HB  LEU A   4       0.149   3.357  -5.292  1.00  1.13           H 
ATOM     65  HG  LEU A   4       2.568   4.810  -4.265  1.00 41.41           H 
ATOM     66 1HD1 LEU A   4       2.926   5.593  -6.579  1.00  0.33           H 
ATOM     67 2HD1 LEU A   4       3.244   3.870  -6.378  1.00 60.30           H 
ATOM     68 3HD1 LEU A   4       1.745   4.407  -7.137  1.00  5.34           H 
ATOM     69 1HD2 LEU A   4       0.982   6.491  -5.772  1.00 23.03           H 
ATOM     70 2HD2 LEU A   4      -0.183   5.461  -4.940  1.00 61.14           H 
ATOM     71 3HD2 LEU A   4       1.003   6.378  -4.011  1.00 72.20           H 
ATOM     72  N   DVA A   5      -1.396   2.085  -2.692  1.00 34.24           N 
ATOM     73  CA  DVA A   5      -2.392   1.015  -2.553  1.00 52.10           C 
ATOM     74  C   DVA A   5      -3.290   1.314  -1.382  1.00 75.15           C 
ATOM     75  O   DVA A   5      -3.825   2.416  -1.262  1.00 63.44           O 
ATOM     76  CB  DVA A   5      -3.229   0.930  -3.830  1.00 21.14           C 
ATOM     77  CG1 DVA A   5      -2.327   0.565  -5.010  1.00 43.13           C 
ATOM     78  CG2 DVA A   5      -4.306  -0.143  -3.663  1.00 21.45           C 
ATOM     79  H   DVA A   5      -1.630   2.995  -2.413  1.00  2.33           H 
ATOM     80  HA  DVA A   5      -1.884   0.065  -2.387  1.00 51.45           H 
ATOM     81  HB  DVA A   5      -3.703   1.892  -4.019  1.00 35.41           H 
ATOM     82 1HG1 DVA A   5      -1.733  -0.312  -4.757  1.00 61.24           H 
ATOM     83 2HG1 DVA A   5      -2.943   0.349  -5.883  1.00 64.00           H 
ATOM     84 3HG1 DVA A   5      -1.664   1.402  -5.233  1.00 21.41           H 
ATOM     85 1HG2 DVA A   5      -4.195  -0.622  -2.691  1.00  3.23           H 
ATOM     86 2HG2 DVA A   5      -5.291   0.316  -3.731  1.00 35.12           H 
ATOM     87 3HG2 DVA A   5      -4.199  -0.891  -4.448  1.00 22.41           H 
ATOM     88  N   MLE A   6      -3.462   0.328  -0.507  1.00 75.14           N 
ATOM     89  CA  MLE A   6      -4.314   0.491   0.678  1.00 72.43           C 
ATOM     90  C   MLE A   6      -3.577   0.002   1.896  1.00 44.51           C 
ATOM     91  O   MLE A   6      -3.731  -1.146   2.308  1.00 51.03           O 
ATOM     92  CB  MLE A   6      -5.598  -0.322   0.498  1.00 40.34           C 
ATOM     93  CG  MLE A   6      -6.787   0.630   0.360  1.00 73.13           C 
ATOM     94  CD1 MLE A   6      -6.940   1.445   1.646  1.00 14.14           C 
ATOM     95  CD2 MLE A   6      -6.551   1.576  -0.817  1.00 54.22           C 
ATOM     96  HA  MLE A   6      -4.567   1.544   0.803  1.00 64.23           H 
ATOM     97 2HB  MLE A   6      -5.516  -0.935  -0.398  1.00 43.55           H 
ATOM     98 3HB  MLE A   6      -5.745  -0.965   1.364  1.00 34.25           H 
ATOM     99  HG  MLE A   6      -7.696   0.053   0.187  1.00 65.21           H 
ATOM    100 1HD1 MLE A   6      -7.993   1.672   1.809  1.00 13.45           H 
ATOM    101 2HD1 MLE A   6      -6.558   0.869   2.490  1.00 45.31           H 
ATOM    102 3HD1 MLE A   6      -6.378   2.374   1.556  1.00 44.44           H 
ATOM    103 1HD2 MLE A   6      -5.803   1.149  -1.483  1.00 62.40           H 
ATOM    104 2HD2 MLE A   6      -7.483   1.716  -1.362  1.00 73.42           H 
ATOM    105 3HD2 MLE A   6      -6.199   2.538  -0.445  1.00 24.31           H 
ATOM    106  CM  MLE A   6      -2.929  -1.040  -0.461  1.00 15.20           C 
ATOM    107 1HM  MLE A   6      -1.962  -1.037   0.042  1.00 35.41           H 
ATOM    108 2HM  MLE A   6      -3.621  -1.681   0.085  1.00 74.42           H 
ATOM    109 3HM  MLE A   6      -2.808  -1.417  -1.477  1.00 14.43           H 
ATOM    110  N   DPR A   7      -2.767   0.878   2.481  1.00 62.30           N 
ATOM    111  CA  DPR A   7      -1.987   0.526   3.683  1.00 62.04           C 
ATOM    112  C   DPR A   7      -1.005  -0.569   3.352  1.00  3.14           C 
ATOM    113  O   DPR A   7       0.099  -0.305   2.873  1.00 54.20           O 
ATOM    114  CB  DPR A   7      -1.236   1.796   4.126  1.00 41.45           C 
ATOM    115  CG  DPR A   7      -2.027   2.945   3.447  1.00 53.04           C 
ATOM    116  CD  DPR A   7      -2.469   2.280   2.120  1.00  3.02           C 
ATOM    117  HA  DPR A   7      -2.657   0.200   4.477  1.00  0.42           H 
ATOM    118 2HB  DPR A   7      -1.271   1.892   5.211  1.00 41.43           H 
ATOM    119 3HB  DPR A   7      -0.205   1.776   3.772  1.00 11.12           H 
ATOM    120 2HG  DPR A   7      -2.892   3.231   4.047  1.00  3.40           H 
ATOM    121 3HG  DPR A   7      -1.383   3.805   3.259  1.00 61.04           H 
ATOM    122 2HD  DPR A   7      -1.660   2.321   1.388  1.00 34.04           H 
ATOM    123 3HD  DPR A   7      -3.361   2.770   1.728  1.00 21.52           H 
ATOM    124  N   LEU A   8      -1.404  -1.811   3.609  1.00 41.33           N 
ATOM    125  CA  LEU A   8      -0.548  -2.960   3.335  1.00 33.14           C 
ATOM    126  C   LEU A   8      -0.393  -3.179   1.834  1.00  1.23           C 
ATOM    127  O   LEU A   8      -1.378  -3.321   1.112  1.00 74.34           O 
ATOM    128  CB  LEU A   8      -1.126  -4.217   3.988  1.00 51.44           C 
ATOM    129  CG  LEU A   8      -0.200  -5.433   4.041  1.00 13.33           C 
ATOM    130  CD1 LEU A   8       1.015  -5.139   4.907  1.00  4.11           C 
ATOM    131  CD2 LEU A   8      -0.948  -6.650   4.564  1.00 31.33           C 
ATOM    132  H   LEU A   8      -2.293  -1.958   3.991  1.00 53.41           H 
ATOM    133  HA  LEU A   8       0.424  -2.758   3.761  1.00 21.42           H 
ATOM    134 2HB  LEU A   8      -1.403  -3.967   5.001  1.00 24.21           H 
ATOM    135 3HB  LEU A   8      -2.011  -4.498   3.435  1.00 53.13           H 
ATOM    136  HG  LEU A   8       0.148  -5.656   3.042  1.00  2.34           H 
ATOM    137 1HD1 LEU A   8       1.612  -6.033   5.004  1.00 21.42           H 
ATOM    138 2HD1 LEU A   8       1.605  -4.361   4.447  1.00 44.51           H 
ATOM    139 3HD1 LEU A   8       0.691  -4.815   5.885  1.00 51.13           H 
ATOM    140 1HD2 LEU A   8      -0.251  -7.459   4.724  1.00 21.41           H 
ATOM    141 2HD2 LEU A   8      -1.432  -6.403   5.497  1.00  2.40           H 
ATOM    142 3HD2 LEU A   8      -1.691  -6.954   3.842  1.00 62.04           H 
TER     143      LEU A   8
ENDMDL
MODEL        9
REMARK MDL/CONF     9  E:      0.000 Erst:   0.000 Ehb:   0.000
ATOM      1  N   DVA A   1       0.854  -3.523   1.249  1.00 30.32           N 
ATOM      2  CA  DVA A   1       1.308  -3.331  -0.134  1.00 32.42           C 
ATOM      3  C   DVA A   1       2.666  -2.681  -0.131  1.00 42.03           C 
ATOM      4  O   DVA A   1       3.510  -2.987   0.709  1.00 63.24           O 
ATOM      5  CB  DVA A   1       1.391  -4.687  -0.835  1.00 64.51           C 
ATOM      6  CG1 DVA A   1       0.011  -5.345  -0.845  1.00 21.32           C 
ATOM      7  CG2 DVA A   1       1.872  -4.488  -2.273  1.00 72.43           C 
ATOM      8  H   DVA A   1       1.504  -3.790   1.933  1.00 71.33           H 
ATOM      9  HA  DVA A   1       0.600  -2.693  -0.663  1.00 13.15           H 
ATOM     10  HB  DVA A   1       2.096  -5.328  -0.304  1.00 21.13           H 
ATOM     11 1HG1 DVA A   1       0.057  -6.281  -1.403  1.00 53.23           H 
ATOM     12 2HG1 DVA A   1      -0.300  -5.549   0.180  1.00 70.12           H 
ATOM     13 3HG1 DVA A   1      -0.707  -4.675  -1.315  1.00 72.42           H 
ATOM     14 1HG2 DVA A   1       2.806  -3.929  -2.271  1.00 53.22           H 
ATOM     15 2HG2 DVA A   1       2.032  -5.460  -2.741  1.00 72.33           H 
ATOM     16 3HG2 DVA A   1       1.118  -3.936  -2.834  1.00 43.34           H 
ATOM     17  N   MLE A   2       2.884  -1.774  -1.078  1.00 54.33           N 
ATOM     18  CA  MLE A   2       4.166  -1.067  -1.186  1.00 23.01           C 
ATOM     19  C   MLE A   2       3.912   0.398  -1.428  1.00 64.31           C 
ATOM     20  O   MLE A   2       4.114   0.897  -2.534  1.00 41.20           O 
ATOM     21  CB  MLE A   2       4.971  -1.645  -2.350  1.00 52.04           C 
ATOM     22  CG  MLE A   2       6.451  -1.307  -2.165  1.00 50.00           C 
ATOM     23  CD1 MLE A   2       7.127  -2.409  -1.346  1.00 44.33           C 
ATOM     24  CD2 MLE A   2       7.126  -1.204  -3.533  1.00 42.24           C 
ATOM     25  HA  MLE A   2       4.728  -1.190  -0.260  1.00 11.31           H 
ATOM     26 2HB  MLE A   2       4.845  -2.727  -2.376  1.00 11.35           H 
ATOM     27 3HB  MLE A   2       4.614  -1.217  -3.287  1.00 31.43           H 
ATOM     28  HG  MLE A   2       6.543  -0.357  -1.641  1.00 70.15           H 
ATOM     29 1HD1 MLE A   2       6.704  -2.428  -0.343  1.00 30.11           H 
ATOM     30 2HD1 MLE A   2       6.964  -3.373  -1.828  1.00 52.15           H 
ATOM     31 3HD1 MLE A   2       8.198  -2.210  -1.285  1.00 13.22           H 
ATOM     32 1HD2 MLE A   2       6.523  -0.577  -4.190  1.00 71.44           H 
ATOM     33 2HD2 MLE A   2       8.114  -0.761  -3.417  1.00 42.42           H 
ATOM     34 3HD2 MLE A   2       7.222  -2.199  -3.967  1.00 53.14           H 
ATOM     35  CM  MLE A   2       2.029  -1.267  -2.160  1.00 62.33           C 
ATOM     36 1HM  MLE A   2       2.632  -1.095  -3.052  1.00 24.15           H 
ATOM     37 2HM  MLE A   2       1.254  -2.000  -2.384  1.00 32.31           H 
ATOM     38 3HM  MLE A   2       1.565  -0.332  -1.849  1.00  2.10           H 
ATOM     39  N   DPR A   3       3.467   1.096  -0.390  1.00  3.25           N 
ATOM     40  CA  DPR A   3       3.179   2.539  -0.493  1.00 23.50           C 
ATOM     41  C   DPR A   3       1.902   2.752  -1.263  1.00 63.24           C 
ATOM     42  O   DPR A   3       0.856   3.045  -0.683  1.00 63.51           O 
ATOM     43  CB  DPR A   3       3.062   3.056   0.939  1.00 14.01           C 
ATOM     44  CG  DPR A   3       2.397   1.835   1.626  1.00 34.31           C 
ATOM     45  CD  DPR A   3       3.176   0.655   0.991  1.00 14.44           C 
ATOM     46  HA  DPR A   3       4.005   3.046  -0.993  1.00 22.42           H 
ATOM     47 2HB  DPR A   3       4.038   3.261   1.379  1.00 51.32           H 
ATOM     48 3HB  DPR A   3       2.418   3.933   1.003  1.00 73.53           H 
ATOM     49 2HG  DPR A   3       2.545   1.865   2.706  1.00 22.23           H 
ATOM     50 3HG  DPR A   3       1.336   1.779   1.381  1.00 11.15           H 
ATOM     51 2HD  DPR A   3       2.560  -0.244   0.981  1.00 34.01           H 
ATOM     52 3HD  DPR A   3       4.102   0.475   1.537  1.00 11.50           H 
ATOM     53  N   LEU A   4       1.980   2.605  -2.582  1.00 22.34           N 
ATOM     54  CA  LEU A   4       0.815   2.783  -3.442  1.00 11.35           C 
ATOM     55  C   LEU A   4      -0.189   1.653  -3.241  1.00  1.32           C 
ATOM     56  O   LEU A   4       0.087   0.500  -3.568  1.00 21.41           O 
ATOM     57  CB  LEU A   4       1.245   2.844  -4.909  1.00 34.11           C 
ATOM     58  CG  LEU A   4       2.131   1.697  -5.397  1.00 54.44           C 
ATOM     59  CD1 LEU A   4       1.321   0.715  -6.228  1.00 61.32           C 
ATOM     60  CD2 LEU A   4       3.306   2.237  -6.200  1.00 33.55           C 
ATOM     61  H   LEU A   4       2.841   2.371  -2.987  1.00 33.44           H 
ATOM     62  HA  LEU A   4       0.346   3.718  -3.174  1.00 14.15           H 
ATOM     63 2HB  LEU A   4       0.352   2.852  -5.514  1.00 11.32           H 
ATOM     64 3HB  LEU A   4       1.786   3.768  -5.056  1.00 35.21           H 
ATOM     65  HG  LEU A   4       2.524   1.166  -4.542  1.00  5.21           H 
ATOM     66 1HD1 LEU A   4       0.268   0.930  -6.118  1.00  4.33           H 
ATOM     67 2HD1 LEU A   4       1.601   0.806  -7.267  1.00 71.43           H 
ATOM     68 3HD1 LEU A   4       1.519  -0.292  -5.889  1.00 61.13           H 
ATOM     69 1HD2 LEU A   4       3.883   1.412  -6.591  1.00 73.25           H 
ATOM     70 2HD2 LEU A   4       2.937   2.839  -7.018  1.00 24.33           H 
ATOM     71 3HD2 LEU A   4       3.931   2.842  -5.560  1.00 64.35           H 
ATOM     72  N   DVA A   5      -1.355   1.993  -2.702  1.00  0.45           N 
ATOM     73  CA  DVA A   5      -2.409   1.001  -2.457  1.00 33.32           C 
ATOM     74  C   DVA A   5      -3.243   1.433  -1.280  1.00 64.51           C 
ATOM     75  O   DVA A   5      -3.592   2.605  -1.152  1.00 42.02           O 
ATOM     76  CB  DVA A   5      -3.296   0.883  -3.697  1.00  5.24           C 
ATOM     77  CG1 DVA A   5      -3.799   2.270  -4.100  1.00 73.10           C 
ATOM     78  CG2 DVA A   5      -2.487   0.282  -4.848  1.00 23.12           C 
ATOM     79  H   DVA A   5      -1.516   2.930  -2.462  1.00 23.44           H 
ATOM     80  HA  DVA A   5      -1.954   0.033  -2.244  1.00 54.11           H 
ATOM     81  HB  DVA A   5      -4.145   0.238  -3.476  1.00 73.13           H 
ATOM     82 1HG1 DVA A   5      -4.399   2.689  -3.292  1.00 64.50           H 
ATOM     83 2HG1 DVA A   5      -2.948   2.921  -4.296  1.00 11.52           H 
ATOM     84 3HG1 DVA A   5      -4.407   2.189  -5.000  1.00 31.41           H 
ATOM     85 1HG2 DVA A   5      -3.161  -0.015  -5.650  1.00 55.42           H 
ATOM     86 2HG2 DVA A   5      -1.780   1.023  -5.222  1.00 73.23           H 
ATOM     87 3HG2 DVA A   5      -1.942  -0.592  -4.491  1.00 61.03           H 
ATOM     88  N   MLE A   6      -3.568   0.481  -0.411  1.00 52.12           N 
ATOM     89  CA  MLE A   6      -4.379   0.772   0.780  1.00 64.43           C 
ATOM     90  C   MLE A   6      -3.729   0.156   1.990  1.00  5.22           C 
ATOM     91  O   MLE A   6      -4.051  -0.966   2.376  1.00 13.14           O 
ATOM     92  CB  MLE A   6      -5.779   0.185   0.597  1.00  5.33           C 
ATOM     93  CG  MLE A   6      -6.797   1.321   0.483  1.00 30.05           C 
ATOM     94  CD1 MLE A   6      -6.803   2.132   1.781  1.00 14.11           C 
ATOM     95  CD2 MLE A   6      -6.416   2.233  -0.684  1.00 75.51           C 
ATOM     96  HA  MLE A   6      -4.452   1.851   0.915  1.00 64.35           H 
ATOM     97 2HB  MLE A   6      -5.804  -0.418  -0.309  1.00 62.40           H 
ATOM     98 3HB  MLE A   6      -6.026  -0.439   1.456  1.00 62.21           H 
ATOM     99  HG  MLE A   6      -7.788   0.904   0.311  1.00 11.34           H 
ATOM    100 1HD1 MLE A   6      -6.494   1.496   2.610  1.00 40.03           H 
ATOM    101 2HD1 MLE A   6      -6.112   2.972   1.689  1.00 32.31           H 
ATOM    102 3HD1 MLE A   6      -7.808   2.510   1.968  1.00 34.34           H 
ATOM    103 1HD2 MLE A   6      -7.315   2.529  -1.222  1.00 34.41           H 
ATOM    104 2HD2 MLE A   6      -5.912   3.120  -0.302  1.00 60.32           H 
ATOM    105 3HD2 MLE A   6      -5.749   1.697  -1.359  1.00 30.31           H 
ATOM    106  CM  MLE A   6      -3.263  -0.954  -0.375  1.00 21.45           C 
ATOM    107 1HM  MLE A   6      -4.064  -1.485   0.138  1.00 14.13           H 
ATOM    108 2HM  MLE A   6      -3.171  -1.332  -1.393  1.00 65.04           H 
ATOM    109 3HM  MLE A   6      -2.324  -1.112   0.157  1.00 21.12           H 
ATOM    110  N   DPR A   7      -2.805   0.893   2.599  1.00 41.21           N 
ATOM    111  CA  DPR A   7      -2.094   0.408   3.795  1.00 63.10           C 
ATOM    112  C   DPR A   7      -1.069  -0.623   3.398  1.00 25.12           C 
ATOM    113  O   DPR A   7       0.039  -0.284   2.979  1.00  1.42           O 
ATOM    114  CB  DPR A   7      -1.444   1.635   4.428  1.00 31.22           C 
ATOM    115  CG  DPR A   7      -1.048   2.429   3.156  1.00 74.14           C 
ATOM    116  CD  DPR A   7      -2.305   2.245   2.270  1.00 11.50           C 
ATOM    117  HA  DPR A   7      -2.805  -0.025   4.499  1.00 32.20           H 
ATOM    118 2HB  DPR A   7      -2.151   2.203   5.033  1.00  4.42           H 
ATOM    119 3HB  DPR A   7      -0.561   1.374   5.009  1.00 25.44           H 
ATOM    120 2HG  DPR A   7      -0.883   3.482   3.387  1.00 15.31           H 
ATOM    121 3HG  DPR A   7      -0.169   1.993   2.681  1.00  0.00           H 
ATOM    122 2HD  DPR A   7      -2.038   2.304   1.214  1.00  3.00           H 
ATOM    123 3HD  DPR A   7      -3.056   2.998   2.514  1.00  4.01           H 
ATOM    124  N   LEU A   8      -1.434  -1.893   3.528  1.00 23.51           N 
ATOM    125  CA  LEU A   8      -0.535  -2.988   3.178  1.00 45.51           C 
ATOM    126  C   LEU A   8      -0.327  -3.061   1.668  1.00 34.44           C 
ATOM    127  O   LEU A   8      -1.286  -3.020   0.898  1.00 52.25           O 
ATOM    128  CB  LEU A   8      -1.091  -4.316   3.694  1.00 63.34           C 
ATOM    129  CG  LEU A   8      -2.520  -4.656   3.268  1.00 24.23           C 
ATOM    130  CD1 LEU A   8      -2.512  -5.535   2.027  1.00  1.25           C 
ATOM    131  CD2 LEU A   8      -3.266  -5.340   4.404  1.00 45.21           C 
ATOM    132  H   LEU A   8      -2.329  -2.102   3.867  1.00 61.12           H 
ATOM    133  HA  LEU A   8       0.418  -2.797   3.651  1.00 32.51           H 
ATOM    134 2HB  LEU A   8      -0.444  -5.105   3.340  1.00 63.14           H 
ATOM    135 3HB  LEU A   8      -1.063  -4.288   4.774  1.00 72.51           H 
ATOM    136  HG  LEU A   8      -3.043  -3.742   3.025  1.00  2.21           H 
ATOM    137 1HD1 LEU A   8      -1.499  -5.843   1.811  1.00 75.44           H 
ATOM    138 2HD1 LEU A   8      -3.124  -6.407   2.201  1.00 73.31           H 
ATOM    139 3HD1 LEU A   8      -2.906  -4.980   1.190  1.00 40.53           H 
ATOM    140 1HD2 LEU A   8      -4.143  -5.833   4.013  1.00 71.03           H 
ATOM    141 2HD2 LEU A   8      -2.621  -6.069   4.871  1.00 73.43           H 
ATOM    142 3HD2 LEU A   8      -3.563  -4.603   5.135  1.00 11.33           H 
TER     143      LEU A   8
ENDMDL
MODEL       10
REMARK MDL/CONF    10  E:      0.000 Erst:   0.000 Ehb:   0.000
ATOM      1  N   DVA A   1       0.652  -3.123   1.311  1.00 32.24           N 
ATOM      2  CA  DVA A   1       1.319  -3.137   0.002  1.00 34.05           C 
ATOM      3  C   DVA A   1       2.642  -2.424   0.105  1.00 32.45           C 
ATOM      4  O   DVA A   1       3.361  -2.570   1.093  1.00 31.41           O 
ATOM      5  CB  DVA A   1       1.549  -4.583  -0.436  1.00  5.24           C 
ATOM      6  CG1 DVA A   1       2.225  -5.360   0.695  1.00 14.14           C 
ATOM      7  CG2 DVA A   1       0.206  -5.235  -0.770  1.00 40.42           C 
ATOM      8  H   DVA A   1       1.193  -3.015   2.122  1.00 75.43           H 
ATOM      9  HA  DVA A   1       0.690  -2.631  -0.731  1.00 30.22           H 
ATOM     10  HB  DVA A   1       2.188  -4.597  -1.318  1.00 73.54           H 
ATOM     11 1HG1 DVA A   1       3.099  -5.882   0.307  1.00 21.13           H 
ATOM     12 2HG1 DVA A   1       2.532  -4.666   1.478  1.00 71.01           H 
ATOM     13 3HG1 DVA A   1       1.523  -6.083   1.109  1.00 73.51           H 
ATOM     14 1HG2 DVA A   1      -0.395  -4.546  -1.361  1.00 11.41           H 
ATOM     15 2HG2 DVA A   1       0.377  -6.147  -1.341  1.00 71.51           H 
ATOM     16 3HG2 DVA A   1      -0.320  -5.477   0.153  1.00 12.31           H 
ATOM     17  N   MLE A   2       2.970  -1.646  -0.920  1.00 42.05           N 
ATOM     18  CA  MLE A   2       4.233  -0.897  -0.944  1.00 52.14           C 
ATOM     19  C   MLE A   2       3.969   0.517  -1.389  1.00 74.24           C 
ATOM     20  O   MLE A   2       4.170   0.859  -2.554  1.00 32.30           O 
ATOM     21  CB  MLE A   2       5.204  -1.566  -1.916  1.00 52.35           C 
ATOM     22  CG  MLE A   2       6.638  -1.178  -1.554  1.00 51.34           C 
ATOM     23  CD1 MLE A   2       7.186  -2.160  -0.516  1.00 14.02           C 
ATOM     24  CD2 MLE A   2       7.512  -1.222  -2.808  1.00 23.42           C 
ATOM     25  HA  MLE A   2       4.670  -0.887   0.055  1.00 74.44           H 
ATOM     26 2HB  MLE A   2       5.093  -2.648  -1.853  1.00 52.05           H 
ATOM     27 3HB  MLE A   2       4.985  -1.239  -2.933  1.00 15.21           H 
ATOM     28  HG  MLE A   2       6.648  -0.170  -1.139  1.00 42.21           H 
ATOM     29 1HD1 MLE A   2       8.275  -2.163  -0.556  1.00 54.45           H 
ATOM     30 2HD1 MLE A   2       6.859  -1.857   0.480  1.00 65.44           H 
ATOM     31 3HD1 MLE A   2       6.811  -3.161  -0.731  1.00 23.35           H 
ATOM     32 1HD2 MLE A   2       8.397  -0.606  -2.656  1.00 25.00           H 
ATOM     33 2HD2 MLE A   2       7.815  -2.250  -3.001  1.00 63.55           H 
ATOM     34 3HD2 MLE A   2       6.947  -0.843  -3.658  1.00 53.33           H 
ATOM     35  CM  MLE A   2       2.270  -1.337  -2.174  1.00 44.33           C 
ATOM     36 1HM  MLE A   2       1.679  -0.430  -2.047  1.00 61.43           H 
ATOM     37 2HM  MLE A   2       3.001  -1.185  -2.970  1.00 32.53           H 
ATOM     38 3HM  MLE A   2       1.613  -2.166  -2.437  1.00  2.23           H 
ATOM     39  N   DPR A   3       3.515   1.350  -0.460  1.00 34.33           N 
ATOM     40  CA  DPR A   3       3.217   2.762  -0.766  1.00 32.24           C 
ATOM     41  C   DPR A   3       1.929   2.856  -1.543  1.00 21.13           C 
ATOM     42  O   DPR A   3       0.892   3.242  -1.002  1.00 20.22           O 
ATOM     43  CB  DPR A   3       3.115   3.474   0.581  1.00  3.52           C 
ATOM     44  CG  DPR A   3       2.450   2.364   1.436  1.00 11.22           C 
ATOM     45  CD  DPR A   3       3.222   1.106   0.969  1.00 32.42           C 
ATOM     46  HA  DPR A   3       4.034   3.196  -1.341  1.00 33.12           H 
ATOM     47 2HB  DPR A   3       4.097   3.732   0.980  1.00 53.53           H 
ATOM     48 3HB  DPR A   3       2.476   4.356   0.528  1.00 22.41           H 
ATOM     49 2HG  DPR A   3       2.605   2.545   2.500  1.00 33.32           H 
ATOM     50 3HG  DPR A   3       1.388   2.279   1.207  1.00 41.14           H 
ATOM     51 2HD  DPR A   3       2.601   0.216   1.082  1.00 15.40           H 
ATOM     52 3HD  DPR A   3       4.148   0.997   1.534  1.00 44.12           H 
ATOM     53  N   LEU A   4       1.989   2.502  -2.821  1.00 55.34           N 
ATOM     54  CA  LEU A   4       0.812   2.548  -3.683  1.00 62.01           C 
ATOM     55  C   LEU A   4      -0.179   1.451  -3.311  1.00 35.55           C 
ATOM     56  O   LEU A   4       0.078   0.268  -3.527  1.00 22.43           O 
ATOM     57  CB  LEU A   4       1.225   2.402  -5.149  1.00 74.25           C 
ATOM     58  CG  LEU A   4       2.147   1.226  -5.473  1.00 55.02           C 
ATOM     59  CD1 LEU A   4       1.696   0.529  -6.747  1.00 44.34           C 
ATOM     60  CD2 LEU A   4       3.588   1.699  -5.602  1.00 31.00           C 
ATOM     61  H   LEU A   4       2.842   2.203  -3.196  1.00 43.05           H 
ATOM     62  HA  LEU A   4       0.337   3.508  -3.546  1.00  3.13           H 
ATOM     63 2HB  LEU A   4       0.326   2.288  -5.736  1.00 34.24           H 
ATOM     64 3HB  LEU A   4       1.730   3.311  -5.442  1.00 62.00           H 
ATOM     65  HG  LEU A   4       2.100   0.507  -4.666  1.00 42.51           H 
ATOM     66 1HD1 LEU A   4       0.950  -0.213  -6.507  1.00 51.13           H 
ATOM     67 2HD1 LEU A   4       1.275   1.257  -7.426  1.00 52.02           H 
ATOM     68 3HD1 LEU A   4       2.544   0.050  -7.215  1.00 20.12           H 
ATOM     69 1HD2 LEU A   4       3.693   2.667  -5.135  1.00 73.14           H 
ATOM     70 2HD2 LEU A   4       4.244   0.991  -5.116  1.00 53.12           H 
ATOM     71 3HD2 LEU A   4       3.850   1.772  -6.647  1.00 44.42           H 
ATOM     72  N   DVA A   5      -1.316   1.853  -2.750  1.00  5.02           N 
ATOM     73  CA  DVA A   5      -2.354   0.897  -2.346  1.00 13.30           C 
ATOM     74  C   DVA A   5      -3.097   1.438  -1.152  1.00 52.14           C 
ATOM     75  O   DVA A   5      -3.350   2.638  -1.059  1.00 53.41           O 
ATOM     76  CB  DVA A   5      -3.331   0.686  -3.504  1.00  1.54           C 
ATOM     77  CG1 DVA A   5      -2.582   0.112  -4.707  1.00  2.41           C 
ATOM     78  CG2 DVA A   5      -4.428  -0.289  -3.073  1.00 52.52           C 
ATOM     79  H   DVA A   5      -1.463   2.810  -2.603  1.00 13.44           H 
ATOM     80  HA  DVA A   5      -1.891  -0.054  -2.084  1.00 74.33           H 
ATOM     81  HB  DVA A   5      -3.782   1.640  -3.777  1.00 24.13           H 
ATOM     82 1HG1 DVA A   5      -2.015  -0.765  -4.398  1.00 64.24           H 
ATOM     83 2HG1 DVA A   5      -3.299  -0.172  -5.477  1.00 61.13           H 
ATOM     84 3HG1 DVA A   5      -1.902   0.865  -5.105  1.00 73.41           H 
ATOM     85 1HG2 DVA A   5      -5.184  -0.353  -3.854  1.00 44.03           H 
ATOM     86 2HG2 DVA A   5      -3.994  -1.275  -2.908  1.00 31.23           H 
ATOM     87 3HG2 DVA A   5      -4.889   0.065  -2.151  1.00 43.12           H 
ATOM     88  N   MLE A   6      -3.452   0.550  -0.231  1.00 35.22           N 
ATOM     89  CA  MLE A   6      -4.182   0.948   0.981  1.00 71.10           C 
ATOM     90  C   MLE A   6      -3.593   0.245   2.175  1.00 24.43           C 
ATOM     91  O   MLE A   6      -4.092  -0.795   2.603  1.00 30.13           O 
ATOM     92  CB  MLE A   6      -5.655   0.564   0.837  1.00  1.35           C 
ATOM     93  CG  MLE A   6      -6.529   1.663   1.444  1.00 72.04           C 
ATOM     94  CD1 MLE A   6      -6.080   1.940   2.880  1.00 70.21           C 
ATOM     95  CD2 MLE A   6      -6.392   2.940   0.613  1.00 32.45           C 
ATOM     96  HA  MLE A   6      -4.100   2.026   1.117  1.00 43.43           H 
ATOM     97 2HB  MLE A   6      -5.898   0.446  -0.218  1.00 25.44           H 
ATOM     98 3HB  MLE A   6      -5.838  -0.375   1.359  1.00 61.31           H 
ATOM     99  HG  MLE A   6      -7.569   1.340   1.445  1.00 12.22           H 
ATOM    100 1HD1 MLE A   6      -6.894   2.405   3.433  1.00 54.32           H 
ATOM    101 2HD1 MLE A   6      -5.804   1.001   3.361  1.00 23.04           H 
ATOM    102 3HD1 MLE A   6      -5.219   2.608   2.869  1.00 22.14           H 
ATOM    103 1HD2 MLE A   6      -5.703   3.624   1.108  1.00 65.31           H 
ATOM    104 2HD2 MLE A   6      -6.009   2.690  -0.376  1.00  2.44           H 
ATOM    105 3HD2 MLE A   6      -7.368   3.416   0.515  1.00 33.12           H 
ATOM    106  CM  MLE A   6      -3.254  -0.903  -0.147  1.00 31.12           C 
ATOM    107 1HM  MLE A   6      -4.140  -1.367   0.286  1.00 22.22           H 
ATOM    108 2HM  MLE A   6      -3.084  -1.304  -1.146  1.00 74.42           H 
ATOM    109 3HM  MLE A   6      -2.390  -1.115   0.482  1.00 25.23           H 
ATOM    110  N   DPR A   7      -2.521   0.812   2.720  1.00 72.21           N 
ATOM    111  CA  DPR A   7      -1.849   0.224   3.893  1.00  4.11           C 
ATOM    112  C   DPR A   7      -1.081  -1.006   3.481  1.00 51.34           C 
ATOM    113  O   DPR A   7       0.142  -0.968   3.339  1.00 64.34           O 
ATOM    114  CB  DPR A   7      -0.919   1.305   4.443  1.00 60.24           C 
ATOM    115  CG  DPR A   7      -0.473   1.992   3.125  1.00  0.33           C 
ATOM    116  CD  DPR A   7      -1.803   2.045   2.333  1.00 12.04           C 
ATOM    117  HA  DPR A   7      -2.587  -0.035   4.653  1.00 14.50           H 
ATOM    118 2HB  DPR A   7      -1.450   2.008   5.084  1.00 44.12           H 
ATOM    119 3HB  DPR A   7      -0.062   0.877   4.963  1.00 32.14           H 
ATOM    120 2HG  DPR A   7      -0.092   2.996   3.317  1.00 35.32           H 
ATOM    121 3HG  DPR A   7       0.270   1.389   2.603  1.00 71.25           H 
ATOM    122 2HD  DPR A   7      -1.606   2.049   1.261  1.00 12.33           H 
ATOM    123 3HD  DPR A   7      -2.379   2.925   2.618  1.00 20.33           H 
ATOM    124  N   LEU A   8      -1.798  -2.107   3.286  1.00 63.31           N 
ATOM    125  CA  LEU A   8      -1.176  -3.364   2.885  1.00  3.11           C 
ATOM    126  C   LEU A   8      -0.655  -3.281   1.453  1.00 34.15           C 
ATOM    127  O   LEU A   8      -1.434  -3.206   0.502  1.00 32.04           O 
ATOM    128  CB  LEU A   8      -2.176  -4.514   3.010  1.00 14.01           C 
ATOM    129  CG  LEU A   8      -2.265  -5.179   4.384  1.00 31.50           C 
ATOM    130  CD1 LEU A   8      -3.193  -4.394   5.299  1.00 63.12           C 
ATOM    131  CD2 LEU A   8      -2.739  -6.620   4.250  1.00 42.50           C 
ATOM    132  H   LEU A   8      -2.768  -2.075   3.415  1.00 30.41           H 
ATOM    133  HA  LEU A   8      -0.343  -3.547   3.547  1.00 33.34           H 
ATOM    134 2HB  LEU A   8      -3.154  -4.130   2.765  1.00 13.21           H 
ATOM    135 3HB  LEU A   8      -1.899  -5.272   2.292  1.00 34.22           H 
ATOM    136  HG  LEU A   8      -1.282  -5.190   4.837  1.00 54.13           H 
ATOM    137 1HD1 LEU A   8      -3.646  -5.065   6.013  1.00 50.41           H 
ATOM    138 2HD1 LEU A   8      -2.627  -3.639   5.822  1.00 14.35           H 
ATOM    139 3HD1 LEU A   8      -3.964  -3.922   4.708  1.00 12.14           H 
ATOM    140 1HD2 LEU A   8      -2.683  -7.108   5.212  1.00 43.12           H 
ATOM    141 2HD2 LEU A   8      -3.759  -6.631   3.899  1.00 74.33           H 
ATOM    142 3HD2 LEU A   8      -2.109  -7.141   3.545  1.00  5.42           H 
TER     143      LEU A   8
ENDMDL
MODEL       11
REMARK MDL/CONF    11  E:      0.000 Erst:   0.000 Ehb:   0.000
ATOM      1  N   DVA A   1       0.897  -3.495   1.442  1.00 24.55           N 
ATOM      2  CA  DVA A   1       1.199  -3.366   0.011  1.00  5.32           C 
ATOM      3  C   DVA A   1       2.568  -2.761  -0.160  1.00 11.43           C 
ATOM      4  O   DVA A   1       3.491  -3.066   0.592  1.00 22.45           O 
ATOM      5  CB  DVA A   1       1.168  -4.747  -0.643  1.00 75.32           C 
ATOM      6  CG1 DVA A   1      -0.223  -5.361  -0.475  1.00 51.01           C 
ATOM      7  CG2 DVA A   1       1.488  -4.613  -2.133  1.00 34.23           C 
ATOM      8  H   DVA A   1       1.635  -3.536   2.085  1.00  3.34           H 
ATOM      9  HA  DVA A   1       0.456  -2.724  -0.460  1.00 43.45           H 
ATOM     10  HB  DVA A   1       1.908  -5.392  -0.170  1.00 50.45           H 
ATOM     11 1HG1 DVA A   1      -0.271  -6.310  -1.009  1.00 41.05           H 
ATOM     12 2HG1 DVA A   1      -0.420  -5.530   0.584  1.00 43.12           H 
ATOM     13 3HG1 DVA A   1      -0.973  -4.679  -0.877  1.00 62.13           H 
ATOM     14 1HG2 DVA A   1       2.435  -4.089  -2.255  1.00 14.12           H 
ATOM     15 2HG2 DVA A   1       1.561  -5.604  -2.581  1.00 24.21           H 
ATOM     16 3HG2 DVA A   1       0.696  -4.050  -2.626  1.00 52.22           H 
ATOM     17  N   MLE A   2       2.705  -1.892  -1.157  1.00 70.54           N 
ATOM     18  CA  MLE A   2       3.987  -1.231  -1.431  1.00  1.32           C 
ATOM     19  C   MLE A   2       3.755   0.241  -1.648  1.00 65.00           C 
ATOM     20  O   MLE A   2       3.615   0.696  -2.782  1.00 42.05           O 
ATOM     21  CB  MLE A   2       4.617  -1.840  -2.684  1.00 54.30           C 
ATOM     22  CG  MLE A   2       5.915  -2.556  -2.307  1.00 53.02           C 
ATOM     23  CD1 MLE A   2       6.903  -1.545  -1.720  1.00 12.23           C 
ATOM     24  CD2 MLE A   2       5.616  -3.638  -1.269  1.00  4.23           C 
ATOM     25  HA  MLE A   2       4.657  -1.373  -0.584  1.00  4.34           H 
ATOM     26 2HB  MLE A   2       3.923  -2.554  -3.128  1.00 44.43           H 
ATOM     27 3HB  MLE A   2       4.832  -1.050  -3.403  1.00 64.34           H 
ATOM     28  HG  MLE A   2       6.349  -3.013  -3.195  1.00 55.52           H 
ATOM     29 1HD1 MLE A   2       6.704  -0.558  -2.137  1.00  5.12           H 
ATOM     30 2HD1 MLE A   2       6.788  -1.512  -0.636  1.00 30.02           H 
ATOM     31 3HD1 MLE A   2       7.920  -1.846  -1.967  1.00 64.04           H 
ATOM     32 1HD2 MLE A   2       6.254  -4.502  -1.452  1.00  1.35           H 
ATOM     33 2HD2 MLE A   2       5.813  -3.247  -0.271  1.00 34.33           H 
ATOM     34 3HD2 MLE A   2       4.572  -3.936  -1.344  1.00 14.41           H 
ATOM     35  CM  MLE A   2       1.749  -1.395  -2.156  1.00 45.22           C 
ATOM     36 1HM  MLE A   2       0.930  -2.104  -2.261  1.00 62.45           H 
ATOM     37 2HM  MLE A   2       1.356  -0.430  -1.833  1.00 10.02           H 
ATOM     38 3HM  MLE A   2       2.256  -1.277  -3.114  1.00 72.44           H 
ATOM     39  N   DPR A   3       3.715   0.996  -0.556  1.00 13.12           N 
ATOM     40  CA  DPR A   3       3.495   2.453  -0.630  1.00 61.54           C 
ATOM     41  C   DPR A   3       2.114   2.735  -1.164  1.00  2.22           C 
ATOM     42  O   DPR A   3       1.145   2.791  -0.406  1.00 71.45           O 
ATOM     43  CB  DPR A   3       3.659   3.007   0.788  1.00 41.40           C 
ATOM     44  CG  DPR A   3       3.244   1.792   1.657  1.00 74.30           C 
ATOM     45  CD  DPR A   3       3.863   0.615   0.865  1.00 62.43           C 
ATOM     46  HA  DPR A   3       4.246   2.907  -1.277  1.00 52.11           H 
ATOM     47 2HB  DPR A   3       4.694   3.287   0.985  1.00 43.22           H 
ATOM     48 3HB  DPR A   3       2.992   3.852   0.960  1.00 74.50           H 
ATOM     49 2HG  DPR A   3       3.677   1.861   2.656  1.00 32.22           H 
ATOM     50 3HG  DPR A   3       2.159   1.702   1.709  1.00 32.40           H 
ATOM     51 2HD  DPR A   3       3.318  -0.307   1.069  1.00 74.42           H 
ATOM     52 3HD  DPR A   3       4.916   0.497   1.119  1.00 45.24           H 
ATOM     53  N   LEU A   4       2.018   2.917  -2.476  1.00 15.21           N 
ATOM     54  CA  LEU A   4       0.738   3.197  -3.117  1.00 42.54           C 
ATOM     55  C   LEU A   4      -0.166   1.971  -3.088  1.00 35.32           C 
ATOM     56  O   LEU A   4       0.192   0.911  -3.599  1.00 42.13           O 
ATOM     57  CB  LEU A   4       0.958   3.649  -4.563  1.00 12.25           C 
ATOM     58  CG  LEU A   4       1.731   4.955  -4.748  1.00 33.11           C 
ATOM     59  CD1 LEU A   4       2.284   5.052  -6.162  1.00 33.23           C 
ATOM     60  CD2 LEU A   4       0.842   6.150  -4.437  1.00 73.25           C 
ATOM     61  H   LEU A   4       2.825   2.861  -3.028  1.00  3.42           H 
ATOM     62  HA  LEU A   4       0.260   3.996  -2.568  1.00 71.44           H 
ATOM     63 2HB  LEU A   4       1.499   2.868  -5.073  1.00 44.31           H 
ATOM     64 3HB  LEU A   4      -0.013   3.770  -5.021  1.00 14.11           H 
ATOM     65  HG  LEU A   4       2.567   4.972  -4.061  1.00 71.32           H 
ATOM     66 1HD1 LEU A   4       1.478   5.264  -6.848  1.00 43.14           H 
ATOM     67 2HD1 LEU A   4       3.015   5.845  -6.208  1.00 42.34           H 
ATOM     68 3HD1 LEU A   4       2.750   4.116  -6.430  1.00 51.23           H 
ATOM     69 1HD2 LEU A   4       1.378   6.842  -3.806  1.00 14.42           H 
ATOM     70 2HD2 LEU A   4       0.566   6.642  -5.358  1.00 74.12           H 
ATOM     71 3HD2 LEU A   4      -0.049   5.813  -3.928  1.00 52.53           H 
ATOM     72  N   DVA A   5      -1.343   2.123  -2.487  1.00 22.40           N 
ATOM     73  CA  DVA A   5      -2.307   1.019  -2.391  1.00 51.23           C 
ATOM     74  C   DVA A   5      -3.245   1.269  -1.241  1.00  4.32           C 
ATOM     75  O   DVA A   5      -3.630   2.407  -0.978  1.00 51.12           O 
ATOM     76  CB  DVA A   5      -3.106   0.927  -3.692  1.00  3.40           C 
ATOM     77  CG1 DVA A   5      -4.097  -0.234  -3.604  1.00 61.32           C 
ATOM     78  CG2 DVA A   5      -3.872   2.234  -3.912  1.00 32.44           C 
ATOM     79  H   DVA A   5      -1.571   2.992  -2.097  1.00 72.33           H 
ATOM     80  HA  DVA A   5      -1.773   0.083  -2.228  1.00 11.21           H 
ATOM     81  HB  DVA A   5      -2.426   0.763  -4.526  1.00 64.21           H 
ATOM     82 1HG1 DVA A   5      -4.764  -0.081  -2.756  1.00 52.22           H 
ATOM     83 2HG1 DVA A   5      -4.681  -0.282  -4.523  1.00  3.41           H 
ATOM     84 3HG1 DVA A   5      -3.551  -1.168  -3.474  1.00 24.10           H 
ATOM     85 1HG2 DVA A   5      -3.707   2.585  -4.929  1.00  3.21           H 
ATOM     86 2HG2 DVA A   5      -4.937   2.062  -3.756  1.00 52.41           H 
ATOM     87 3HG2 DVA A   5      -3.518   2.986  -3.206  1.00 73.33           H 
ATOM     88  N   MLE A   6      -3.618   0.201  -0.544  1.00 71.30           N 
ATOM     89  CA  MLE A   6      -4.529   0.308   0.602  1.00 11.45           C 
ATOM     90  C   MLE A   6      -3.798  -0.073   1.861  1.00 35.15           C 
ATOM     91  O   MLE A   6      -3.997  -1.162   2.400  1.00 40.40           O 
ATOM     92  CB  MLE A   6      -5.719  -0.630   0.397  1.00 10.31           C 
ATOM     93  CG  MLE A   6      -6.894  -0.159   1.256  1.00  3.30           C 
ATOM     94  CD1 MLE A   6      -7.603   1.003   0.557  1.00 13.34           C 
ATOM     95  CD2 MLE A   6      -7.878  -1.312   1.451  1.00  5.03           C 
ATOM     96  HA  MLE A   6      -4.887   1.335   0.686  1.00 14.55           H 
ATOM     97 2HB  MLE A   6      -6.010  -0.622  -0.653  1.00  3.43           H 
ATOM     98 3HB  MLE A   6      -5.439  -1.641   0.689  1.00 64.44           H 
ATOM     99  HG  MLE A   6      -6.525   0.173   2.225  1.00 23.44           H 
ATOM    100 1HD1 MLE A   6      -7.317   1.942   1.030  1.00 32.52           H 
ATOM    101 2HD1 MLE A   6      -7.318   1.023  -0.495  1.00 44.14           H 
ATOM    102 3HD1 MLE A   6      -8.682   0.870   0.637  1.00 53.41           H 
ATOM    103 1HD2 MLE A   6      -8.764  -0.951   1.970  1.00 14.54           H 
ATOM    104 2HD2 MLE A   6      -8.164  -1.713   0.479  1.00 14.54           H 
ATOM    105 3HD2 MLE A   6      -7.405  -2.096   2.043  1.00 33.45           H 
ATOM    106  CM  MLE A   6      -3.281  -1.222  -0.685  1.00 35.05           C 
ATOM    107 1HM  MLE A   6      -3.444  -1.731   0.265  1.00 44.01           H 
ATOM    108 2HM  MLE A   6      -3.915  -1.672  -1.450  1.00  1.30           H 
ATOM    109 3HM  MLE A   6      -2.235  -1.320  -0.976  1.00 31.45           H 
ATOM    110  N   DPR A   7      -2.944   0.825   2.340  1.00 20.13           N 
ATOM    111  CA  DPR A   7      -2.165   0.574   3.567  1.00 21.04           C 
ATOM    112  C   DPR A   7      -1.079  -0.431   3.287  1.00 30.42           C 
ATOM    113  O   DPR A   7      -0.013  -0.085   2.776  1.00 41.42           O 
ATOM    114  CB  DPR A   7      -1.544   1.935   3.974  1.00  1.12           C 
ATOM    115  CG  DPR A   7      -2.242   2.995   3.083  1.00 43.25           C 
ATOM    116  CD  DPR A   7      -2.590   2.164   1.823  1.00 13.22           C 
ATOM    117  HA  DPR A   7      -2.823   0.204   4.354  1.00 11.11           H 
ATOM    118 2HB  DPR A   7      -1.754   2.119   5.028  1.00 53.11           H 
ATOM    119 3HB  DPR A   7      -0.471   1.923   3.790  1.00 23.35           H 
ATOM    120 2HG  DPR A   7      -3.145   3.375   3.561  1.00  3.33           H 
ATOM    121 3HG  DPR A   7      -1.560   3.809   2.837  1.00  0.14           H 
ATOM    122 2HD  DPR A   7      -1.726   2.099   1.161  1.00 10.33           H 
ATOM    123 3HD  DPR A   7      -3.439   2.605   1.299  1.00 61.21           H 
ATOM    124  N   LEU A   8      -1.343  -1.690   3.622  1.00 15.22           N 
ATOM    125  CA  LEU A   8      -0.376  -2.760   3.404  1.00 40.23           C 
ATOM    126  C   LEU A   8      -0.295  -3.127   1.925  1.00  1.12           C 
ATOM    127  O   LEU A   8      -1.316  -3.317   1.265  1.00 63.11           O 
ATOM    128  CB  LEU A   8      -0.755  -3.992   4.226  1.00 21.51           C 
ATOM    129  CG  LEU A   8       0.407  -4.874   4.687  1.00 32.11           C 
ATOM    130  CD1 LEU A   8       0.058  -5.578   5.989  1.00  1.24           C 
ATOM    131  CD2 LEU A   8       0.766  -5.888   3.610  1.00 53.31           C 
ATOM    132  H   LEU A   8      -2.210  -1.905   4.026  1.00 62.45           H 
ATOM    133  HA  LEU A   8       0.591  -2.404   3.727  1.00 11.55           H 
ATOM    134 2HB  LEU A   8      -1.282  -3.654   5.105  1.00 23.31           H 
ATOM    135 3HB  LEU A   8      -1.415  -4.600   3.625  1.00 20.42           H 
ATOM    136  HG  LEU A   8       1.273  -4.253   4.865  1.00 23.34           H 
ATOM    137 1HD1 LEU A   8      -0.381  -6.540   5.773  1.00 70.04           H 
ATOM    138 2HD1 LEU A   8       0.956  -5.716   6.575  1.00 73.41           H 
ATOM    139 3HD1 LEU A   8      -0.646  -4.978   6.546  1.00  1.20           H 
ATOM    140 1HD2 LEU A   8      -0.114  -6.125   3.031  1.00 34.34           H 
ATOM    141 2HD2 LEU A   8       1.522  -5.472   2.961  1.00  2.30           H 
ATOM    142 3HD2 LEU A   8       1.145  -6.786   4.074  1.00 73.43           H 
TER     143      LEU A   8
ENDMDL
MODEL       12
REMARK MDL/CONF    12  E:      0.000 Erst:   0.000 Ehb:   0.000
ATOM      1  N   DVA A   1       0.900  -3.495   1.455  1.00 62.40           N 
ATOM      2  CA  DVA A   1       1.196  -3.364   0.022  1.00  0.23           C 
ATOM      3  C   DVA A   1       2.564  -2.760  -0.156  1.00  2.44           C 
ATOM      4  O   DVA A   1       3.490  -3.069   0.593  1.00 43.45           O 
ATOM      5  CB  DVA A   1       1.157  -4.744  -0.634  1.00 21.12           C 
ATOM      6  CG1 DVA A   1      -0.233  -5.357  -0.460  1.00 41.52           C 
ATOM      7  CG2 DVA A   1       1.470  -4.609  -2.125  1.00 42.35           C 
ATOM      8  H   DVA A   1       1.642  -3.537   2.094  1.00 34.20           H 
ATOM      9  HA  DVA A   1       0.451  -2.720  -0.445  1.00  0.02           H 
ATOM     10  HB  DVA A   1       1.900  -5.390  -0.166  1.00 34.22           H 
ATOM     11 1HG1 DVA A   1      -0.407  -5.572   0.593  1.00 32.43           H 
ATOM     12 2HG1 DVA A   1      -0.986  -4.652  -0.816  1.00 70.12           H 
ATOM     13 3HG1 DVA A   1      -0.299  -6.278  -1.037  1.00 34.44           H 
ATOM     14 1HG2 DVA A   1       1.540  -5.599  -2.574  1.00  3.31           H 
ATOM     15 2HG2 DVA A   1       0.676  -4.044  -2.614  1.00 64.15           H 
ATOM     16 3HG2 DVA A   1       2.419  -4.086  -2.252  1.00 32.12           H 
ATOM     17  N   MLE A   2       2.697  -1.891  -1.152  1.00 10.03           N 
ATOM     18  CA  MLE A   2       3.978  -1.231  -1.432  1.00 31.33           C 
ATOM     19  C   MLE A   2       3.748   0.242  -1.646  1.00 61.34           C 
ATOM     20  O   MLE A   2       3.606   0.697  -2.780  1.00 44.44           O 
ATOM     21  CB  MLE A   2       4.601  -1.840  -2.688  1.00 10.42           C 
ATOM     22  CG  MLE A   2       5.901  -2.557  -2.317  1.00 11.45           C 
ATOM     23  CD1 MLE A   2       6.892  -1.546  -1.734  1.00 70.32           C 
ATOM     24  CD2 MLE A   2       5.608  -3.639  -1.278  1.00 72.03           C 
ATOM     25  HA  MLE A   2       4.653  -1.373  -0.587  1.00 34.14           H 
ATOM     26 2HB  MLE A   2       3.905  -2.553  -3.128  1.00 44.40           H 
ATOM     27 3HB  MLE A   2       4.815  -1.050  -3.407  1.00 71.40           H 
ATOM     28  HG  MLE A   2       6.330  -3.014  -3.207  1.00 50.01           H 
ATOM     29 1HD1 MLE A   2       6.704  -0.563  -2.163  1.00 71.01           H 
ATOM     30 2HD1 MLE A   2       6.771  -1.501  -0.651  1.00 71.41           H 
ATOM     31 3HD1 MLE A   2       7.909  -1.858  -1.972  1.00  2.15           H 
ATOM     32 1HD2 MLE A   2       4.595  -4.013  -1.418  1.00 75.10           H 
ATOM     33 2HD2 MLE A   2       6.316  -4.458  -1.398  1.00  4.30           H 
ATOM     34 3HD2 MLE A   2       5.704  -3.218  -0.278  1.00 31.35           H 
ATOM     35  CM  MLE A   2       1.737  -1.389  -2.145  1.00 72.31           C 
ATOM     36 1HM  MLE A   2       2.236  -1.271  -3.106  1.00 41.32           H 
ATOM     37 2HM  MLE A   2       0.916  -2.099  -2.247  1.00  3.04           H 
ATOM     38 3HM  MLE A   2       1.346  -0.427  -1.817  1.00 51.22           H 
ATOM     39  N   DPR A   3       3.710   0.995  -0.553  1.00 41.33           N 
ATOM     40  CA  DPR A   3       3.491   2.452  -0.627  1.00  0.33           C 
ATOM     41  C   DPR A   3       2.112   2.736  -1.162  1.00  0.41           C 
ATOM     42  O   DPR A   3       1.140   2.794  -0.406  1.00 64.30           O 
ATOM     43  CB  DPR A   3       3.647   3.004   0.794  1.00  3.42           C 
ATOM     44  CG  DPR A   3       3.236   1.785   1.661  1.00 14.52           C 
ATOM     45  CD  DPR A   3       3.860   0.612   0.867  1.00 31.52           C 
ATOM     46  HA  DPR A   3       4.243   2.908  -1.271  1.00 22.21           H 
ATOM     47 2HB  DPR A   3       4.680   3.291   0.996  1.00 30.24           H 
ATOM     48 3HB  DPR A   3       2.974   3.844   0.965  1.00 32.34           H 
ATOM     49 2HG  DPR A   3       3.667   1.854   2.660  1.00 31.25           H 
ATOM     50 3HG  DPR A   3       2.150   1.691   1.712  1.00 43.23           H 
ATOM     51 2HD  DPR A   3       3.319  -0.312   1.070  1.00 75.54           H 
ATOM     52 3HD  DPR A   3       4.914   0.499   1.120  1.00  0.15           H 
ATOM     53  N   LEU A   4       2.018   2.917  -2.474  1.00 42.21           N 
ATOM     54  CA  LEU A   4       0.739   3.200  -3.118  1.00 65.31           C 
ATOM     55  C   LEU A   4      -0.168   1.974  -3.088  1.00 10.43           C 
ATOM     56  O   LEU A   4       0.193   0.910  -3.587  1.00  3.45           O 
ATOM     57  CB  LEU A   4       0.963   3.647  -4.564  1.00 12.00           C 
ATOM     58  CG  LEU A   4       1.669   2.643  -5.476  1.00 61.32           C 
ATOM     59  CD1 LEU A   4       0.659   1.903  -6.340  1.00 14.24           C 
ATOM     60  CD2 LEU A   4       2.702   3.346  -6.344  1.00 41.22           C 
ATOM     61  H   LEU A   4       2.827   2.860  -3.025  1.00 13.31           H 
ATOM     62  HA  LEU A   4       0.263   4.000  -2.572  1.00 73.43           H 
ATOM     63 2HB  LEU A   4      -0.003   3.863  -4.996  1.00 53.41           H 
ATOM     64 3HB  LEU A   4       1.555   4.550  -4.543  1.00 21.22           H 
ATOM     65  HG  LEU A   4       2.184   1.913  -4.867  1.00 13.12           H 
ATOM     66 1HD1 LEU A   4       0.779   0.839  -6.202  1.00 51.05           H 
ATOM     67 2HD1 LEU A   4      -0.341   2.192  -6.051  1.00 54.50           H 
ATOM     68 3HD1 LEU A   4       0.821   2.154  -7.378  1.00 35.41           H 
ATOM     69 1HD2 LEU A   4       3.501   3.720  -5.723  1.00 10.35           H 
ATOM     70 2HD2 LEU A   4       3.102   2.648  -7.064  1.00 50.34           H 
ATOM     71 3HD2 LEU A   4       2.235   4.170  -6.863  1.00 52.13           H 
ATOM     72  N   DVA A   5      -1.349   2.134  -2.499  1.00 52.02           N 
ATOM     73  CA  DVA A   5      -2.317   1.033  -2.404  1.00 40.21           C 
ATOM     74  C   DVA A   5      -3.248   1.283  -1.247  1.00 71.23           C 
ATOM     75  O   DVA A   5      -3.627   2.421  -0.978  1.00 35.54           O 
ATOM     76  CB  DVA A   5      -3.122   0.951  -3.700  1.00 74.43           C 
ATOM     77  CG1 DVA A   5      -4.136  -0.191  -3.603  1.00  3.14           C 
ATOM     78  CG2 DVA A   5      -3.863   2.271  -3.926  1.00 31.42           C 
ATOM     79  H   DVA A   5      -1.580   3.007  -2.119  1.00 44.34           H 
ATOM     80  HA  DVA A   5      -1.785   0.095  -2.248  1.00  2.23           H 
ATOM     81  HB  DVA A   5      -2.448   0.767  -4.537  1.00 52.41           H 
ATOM     82 1HG1 DVA A   5      -4.764  -0.046  -2.724  1.00 74.31           H 
ATOM     83 2HG1 DVA A   5      -4.758  -0.200  -4.497  1.00 11.21           H 
ATOM     84 3HG1 DVA A   5      -3.607  -1.140  -3.520  1.00 25.10           H 
ATOM     85 1HG2 DVA A   5      -4.346   2.255  -4.902  1.00  1.13           H 
ATOM     86 2HG2 DVA A   5      -4.619   2.400  -3.150  1.00 12.51           H 
ATOM     87 3HG2 DVA A   5      -3.154   3.097  -3.884  1.00 61.45           H 
ATOM     88  N   MLE A   6      -3.623   0.212  -0.556  1.00 33.15           N 
ATOM     89  CA  MLE A   6      -4.529   0.318   0.596  1.00 33.33           C 
ATOM     90  C   MLE A   6      -3.793  -0.072   1.851  1.00 52.33           C 
ATOM     91  O   MLE A   6      -3.994  -1.161   2.385  1.00  2.14           O 
ATOM     92  CB  MLE A   6      -5.722  -0.616   0.392  1.00 12.24           C 
ATOM     93  CG  MLE A   6      -6.893  -0.144   1.258  1.00 45.34           C 
ATOM     94  CD1 MLE A   6      -7.665   0.951   0.517  1.00 24.54           C 
ATOM     95  CD2 MLE A   6      -7.825  -1.321   1.541  1.00 34.20           C 
ATOM     96  HA  MLE A   6      -4.884   1.345   0.687  1.00 41.13           H 
ATOM     97 2HB  MLE A   6      -6.017  -0.604  -0.657  1.00 35.45           H 
ATOM     98 3HB  MLE A   6      -5.445  -1.630   0.680  1.00 43.31           H 
ATOM     99  HG  MLE A   6      -6.512   0.253   2.197  1.00  3.54           H 
ATOM    100 1HD1 MLE A   6      -7.394   1.924   0.922  1.00 33.12           H 
ATOM    101 2HD1 MLE A   6      -7.417   0.916  -0.544  1.00 40.23           H 
ATOM    102 3HD1 MLE A   6      -8.735   0.789   0.645  1.00 71.44           H 
ATOM    103 1HD2 MLE A   6      -7.351  -1.999   2.250  1.00 65.54           H 
ATOM    104 2HD2 MLE A   6      -8.759  -0.951   1.963  1.00 52.02           H 
ATOM    105 3HD2 MLE A   6      -8.031  -1.854   0.613  1.00 72.12           H 
ATOM    106  CM  MLE A   6      -3.295  -1.212  -0.705  1.00 42.03           C 
ATOM    107 1HM  MLE A   6      -2.252  -1.315  -1.007  1.00 30.55           H 
ATOM    108 2HM  MLE A   6      -3.451  -1.723   0.245  1.00 72.25           H 
ATOM    109 3HM  MLE A   6      -3.938  -1.655  -1.466  1.00 33.02           H 
ATOM    110  N   DPR A   7      -2.934   0.822   2.328  1.00 41.30           N 
ATOM    111  CA  DPR A   7      -2.150   0.564   3.550  1.00 24.02           C 
ATOM    112  C   DPR A   7      -1.074  -0.451   3.263  1.00 62.30           C 
ATOM    113  O   DPR A   7      -0.026  -0.120   2.706  1.00 13.41           O 
ATOM    114  CB  DPR A   7      -1.511   1.918   3.954  1.00 63.34           C 
ATOM    115  CG  DPR A   7      -2.214   2.985   3.075  1.00 73.54           C 
ATOM    116  CD  DPR A   7      -2.579   2.162   1.815  1.00 64.45           C 
ATOM    117  HA  DPR A   7      -2.806   0.199   4.341  1.00 40.43           H 
ATOM    118 2HB  DPR A   7      -1.702   2.101   5.011  1.00  1.33           H 
ATOM    119 3HB  DPR A   7      -0.439   1.897   3.752  1.00 34.15           H 
ATOM    120 2HG  DPR A   7      -3.111   3.366   3.565  1.00 21.20           H 
ATOM    121 3HG  DPR A   7      -1.532   3.798   2.827  1.00 24.33           H 
ATOM    122 2HD  DPR A   7      -1.721   2.096   1.144  1.00 21.31           H 
ATOM    123 3HD  DPR A   7      -3.429   2.610   1.301  1.00  1.12           H 
ATOM    124  N   LEU A   8      -1.326  -1.698   3.645  1.00 54.52           N 
ATOM    125  CA  LEU A   8      -0.366  -2.775   3.425  1.00 51.24           C 
ATOM    126  C   LEU A   8      -0.290  -3.143   1.946  1.00 23.25           C 
ATOM    127  O   LEU A   8      -1.314  -3.307   1.284  1.00 71.14           O 
ATOM    128  CB  LEU A   8      -0.752  -4.004   4.249  1.00  0.44           C 
ATOM    129  CG  LEU A   8      -1.816  -4.917   3.637  1.00  4.34           C 
ATOM    130  CD1 LEU A   8      -1.973  -6.182   4.465  1.00 72.23           C 
ATOM    131  CD2 LEU A   8      -3.144  -4.183   3.521  1.00 21.23           C 
ATOM    132  H   LEU A   8      -2.178  -1.901   4.084  1.00 21.14           H 
ATOM    133  HA  LEU A   8       0.603  -2.425   3.747  1.00 13.40           H 
ATOM    134 2HB  LEU A   8       0.139  -4.593   4.402  1.00  2.44           H 
ATOM    135 3HB  LEU A   8      -1.121  -3.659   5.204  1.00 10.34           H 
ATOM    136  HG  LEU A   8      -1.504  -5.205   2.643  1.00 51.23           H 
ATOM    137 1HD1 LEU A   8      -1.395  -6.978   4.017  1.00 34.23           H 
ATOM    138 2HD1 LEU A   8      -1.621  -6.002   5.469  1.00 64.10           H 
ATOM    139 3HD1 LEU A   8      -3.015  -6.466   4.494  1.00 71.13           H 
ATOM    140 1HD2 LEU A   8      -3.067  -3.414   2.768  1.00 10.31           H 
ATOM    141 2HD2 LEU A   8      -3.918  -4.883   3.243  1.00 21.11           H 
ATOM    142 3HD2 LEU A   8      -3.391  -3.733   4.472  1.00 65.22           H 
TER     143      LEU A   8
ENDMDL
MODEL       13
REMARK MDL/CONF    13  E:      0.000 Erst:   0.000 Ehb:   0.000
ATOM      1  N   DVA A   1       0.601  -3.073   1.143  1.00 21.22           N 
ATOM      2  CA  DVA A   1       1.365  -3.019  -0.109  1.00 52.33           C 
ATOM      3  C   DVA A   1       2.681  -2.330   0.135  1.00 44.22           C 
ATOM      4  O   DVA A   1       3.301  -2.507   1.182  1.00 34.44           O 
ATOM      5  CB  DVA A   1       1.619  -4.441  -0.612  1.00 52.45           C 
ATOM      6  CG1 DVA A   1       2.208  -5.286   0.517  1.00 64.43           C 
ATOM      7  CG2 DVA A   1       0.299  -5.060  -1.077  1.00 20.10           C 
ATOM      8  H   DVA A   1       1.078  -3.018   1.998  1.00 71.12           H 
ATOM      9  HA  DVA A   1       0.798  -2.465  -0.857  1.00 65.54           H 
ATOM     10  HB  DVA A   1       2.318  -4.411  -1.448  1.00 60.12           H 
ATOM     11 1HG1 DVA A   1       3.103  -5.796   0.161  1.00 73.21           H 
ATOM     12 2HG1 DVA A   1       2.467  -4.641   1.355  1.00 32.14           H 
ATOM     13 3HG1 DVA A   1       1.473  -6.023   0.840  1.00 64.12           H 
ATOM     14 1HG2 DVA A   1      -0.276  -4.318  -1.631  1.00 22.41           H 
ATOM     15 2HG2 DVA A   1       0.504  -5.915  -1.722  1.00  5.14           H 
ATOM     16 3HG2 DVA A   1      -0.274  -5.388  -0.210  1.00 25.12           H 
ATOM     17  N   MLE A   2       3.116  -1.534  -0.837  1.00 73.04           N 
ATOM     18  CA  MLE A   2       4.385  -0.803  -0.724  1.00 62.34           C 
ATOM     19  C   MLE A   2       4.182   0.624  -1.156  1.00 52.31           C 
ATOM     20  O   MLE A   2       4.762   1.071  -2.145  1.00  1.44           O 
ATOM     21  CB  MLE A   2       5.435  -1.464  -1.618  1.00 61.13           C 
ATOM     22  CG  MLE A   2       6.833  -1.125  -1.100  1.00 31.32           C 
ATOM     23  CD1 MLE A   2       7.671  -2.403  -1.016  1.00 72.04           C 
ATOM     24  CD2 MLE A   2       7.506  -0.138  -2.053  1.00  2.52           C 
ATOM     25  HA  MLE A   2       4.726  -0.825   0.312  1.00 72.52           H 
ATOM     26 2HB  MLE A   2       5.294  -2.544  -1.606  1.00 53.21           H 
ATOM     27 3HB  MLE A   2       5.326  -1.096  -2.639  1.00 22.54           H 
ATOM     28  HG  MLE A   2       6.755  -0.679  -0.109  1.00 52.43           H 
ATOM     29 1HD1 MLE A   2       7.019  -3.252  -0.810  1.00 41.35           H 
ATOM     30 2HD1 MLE A   2       8.186  -2.562  -1.965  1.00  2.24           H 
ATOM     31 3HD1 MLE A   2       8.405  -2.305  -0.217  1.00 33.52           H 
ATOM     32 1HD2 MLE A   2       8.582  -0.311  -2.057  1.00 75.54           H 
ATOM     33 2HD2 MLE A   2       7.111  -0.277  -3.058  1.00 62.25           H 
ATOM     34 3HD2 MLE A   2       7.305   0.882  -1.722  1.00 32.51           H 
ATOM     35  CM  MLE A   2       2.544  -1.188  -2.145  1.00 15.21           C 
ATOM     36 1HM  MLE A   2       1.868  -1.979  -2.468  1.00 42.00           H 
ATOM     37 2HM  MLE A   2       1.993  -0.250  -2.062  1.00 74.43           H 
ATOM     38 3HM  MLE A   2       3.346  -1.074  -2.874  1.00  5.20           H 
ATOM     39  N   DPR A   3       3.352   1.349  -0.414  1.00  3.42           N 
ATOM     40  CA  DPR A   3       3.067   2.761  -0.729  1.00 40.41           C 
ATOM     41  C   DPR A   3       1.852   2.853  -1.617  1.00  1.05           C 
ATOM     42  O   DPR A   3       0.864   3.502  -1.270  1.00 64.53           O 
ATOM     43  CB  DPR A   3       2.799   3.363   0.692  1.00 65.45           C 
ATOM     44  CG  DPR A   3       2.669   2.208   1.719  1.00 73.10           C 
ATOM     45  CD  DPR A   3       2.583   0.971   0.791  1.00 55.23           C 
ATOM     46  HA  DPR A   3       3.927   3.211  -1.226  1.00 33.11           H 
ATOM     47 2HB  DPR A   3       3.662   3.989   0.923  1.00 71.42           H 
ATOM     48 3HB  DPR A   3       1.887   3.958   0.662  1.00 54.11           H 
ATOM     49 2HG  DPR A   3       3.549   2.154   2.361  1.00 20.22           H 
ATOM     50 3HG  DPR A   3       1.760   2.315   2.313  1.00 63.03           H 
ATOM     51 2HD  DPR A   3       1.545   0.765   0.528  1.00 10.34           H 
ATOM     52 3HD  DPR A   3       3.033   0.103   1.272  1.00 23.23           H 
ATOM     53  N   LEU A   4       1.920   2.201  -2.772  1.00 50.43           N 
ATOM     54  CA  LEU A   4       0.813   2.209  -3.722  1.00 15.03           C 
ATOM     55  C   LEU A   4      -0.264   1.210  -3.311  1.00 33.50           C 
ATOM     56  O   LEU A   4      -0.127   0.008  -3.535  1.00 65.55           O 
ATOM     57  CB  LEU A   4       1.317   1.883  -5.128  1.00 63.22           C 
ATOM     58  CG  LEU A   4       2.169   0.620  -5.259  1.00 61.52           C 
ATOM     59  CD1 LEU A   4       1.764  -0.171  -6.493  1.00 52.35           C 
ATOM     60  CD2 LEU A   4       3.647   0.976  -5.312  1.00 65.32           C 
ATOM     61  H   LEU A   4       2.734   1.702  -2.993  1.00 53.02           H 
ATOM     62  HA  LEU A   4       0.384   3.200  -3.722  1.00 44.41           H 
ATOM     63 2HB  LEU A   4       0.458   1.770  -5.770  1.00 12.32           H 
ATOM     64 3HB  LEU A   4       1.911   2.720  -5.468  1.00  4.01           H 
ATOM     65  HG  LEU A   4       2.006  -0.009  -4.393  1.00 53.33           H 
ATOM     66 1HD1 LEU A   4       0.688  -0.235  -6.543  1.00 75.44           H 
ATOM     67 2HD1 LEU A   4       2.136   0.327  -7.378  1.00 11.24           H 
ATOM     68 3HD1 LEU A   4       2.183  -1.165  -6.438  1.00 55.43           H 
ATOM     69 1HD2 LEU A   4       4.008   0.865  -6.324  1.00 34.54           H 
ATOM     70 2HD2 LEU A   4       3.783   1.997  -4.991  1.00 43.53           H 
ATOM     71 3HD2 LEU A   4       4.200   0.316  -4.659  1.00 13.25           H 
ATOM     72  N   DVA A   5      -1.336   1.715  -2.709  1.00  2.34           N 
ATOM     73  CA  DVA A   5      -2.444   0.860  -2.265  1.00 41.30           C 
ATOM     74  C   DVA A   5      -3.101   1.475  -1.058  1.00  4.44           C 
ATOM     75  O   DVA A   5      -3.259   2.693  -0.978  1.00 22.22           O 
ATOM     76  CB  DVA A   5      -3.469   0.730  -3.393  1.00 10.40           C 
ATOM     77  CG1 DVA A   5      -2.813   0.076  -4.609  1.00 42.32           C 
ATOM     78  CG2 DVA A   5      -4.640  -0.134  -2.920  1.00 11.31           C 
ATOM     79  H   DVA A   5      -1.387   2.682  -2.557  1.00 30.33           H 
ATOM     80  HA  DVA A   5      -2.061  -0.127  -2.008  1.00 15.54           H 
ATOM     81  HB  DVA A   5      -3.836   1.719  -3.666  1.00 31.11           H 
ATOM     82 1HG1 DVA A   5      -2.082   0.759  -5.040  1.00 41.10           H 
ATOM     83 2HG1 DVA A   5      -2.314  -0.842  -4.300  1.00 64.53           H 
ATOM     84 3HG1 DVA A   5      -3.575  -0.158  -5.351  1.00 44.01           H 
ATOM     85 1HG2 DVA A   5      -4.292  -1.150  -2.739  1.00 43.31           H 
ATOM     86 2HG2 DVA A   5      -5.048   0.280  -1.997  1.00 62.14           H 
ATOM     87 3HG2 DVA A   5      -5.415  -0.147  -3.687  1.00 11.25           H 
ATOM     88  N   MLE A   6      -3.487   0.632  -0.107  1.00 30.54           N 
ATOM     89  CA  MLE A   6      -4.140   1.103   1.122  1.00  3.32           C 
ATOM     90  C   MLE A   6      -3.551   0.388   2.309  1.00 74.44           C 
ATOM     91  O   MLE A   6      -4.150  -0.545   2.842  1.00 30.22           O 
ATOM     92  CB  MLE A   6      -5.640   0.818   1.044  1.00 24.45           C 
ATOM     93  CG  MLE A   6      -6.378   2.085   0.612  1.00 74.21           C 
ATOM     94  CD1 MLE A   6      -6.599   2.055  -0.902  1.00 52.41           C 
ATOM     95  CD2 MLE A   6      -7.731   2.154   1.322  1.00 55.14           C 
ATOM     96  HA  MLE A   6      -3.980   2.177   1.229  1.00 32.45           H 
ATOM     97 2HB  MLE A   6      -5.820   0.025   0.319  1.00 42.22           H 
ATOM     98 3HB  MLE A   6      -6.000   0.502   2.023  1.00 41.11           H 
ATOM     99  HG  MLE A   6      -5.785   2.959   0.875  1.00 61.40           H 
ATOM    100 1HD1 MLE A   6      -6.883   1.050  -1.208  1.00 61.35           H 
ATOM    101 2HD1 MLE A   6      -7.393   2.755  -1.167  1.00 44.32           H 
ATOM    102 3HD1 MLE A   6      -5.678   2.344  -1.408  1.00 62.43           H 
ATOM    103 1HD2 MLE A   6      -8.203   3.113   1.112  1.00 74.30           H 
ATOM    104 2HD2 MLE A   6      -8.371   1.349   0.962  1.00 64.30           H 
ATOM    105 3HD2 MLE A   6      -7.583   2.049   2.397  1.00 52.00           H 
ATOM    106  CM  MLE A   6      -3.396  -0.830  -0.002  1.00 62.23           C 
ATOM    107 1HM  MLE A   6      -4.279  -1.215   0.507  1.00 74.05           H 
ATOM    108 2HM  MLE A   6      -3.335  -1.263  -1.002  1.00  1.45           H 
ATOM    109 3HM  MLE A   6      -2.504  -1.098   0.564  1.00 32.35           H 
ATOM    110  N   DPR A   7      -2.368   0.823   2.730  1.00 74.21           N 
ATOM    111  CA  DPR A   7      -1.684   0.208   3.882  1.00 40.21           C 
ATOM    112  C   DPR A   7      -1.036  -1.085   3.462  1.00 23.50           C 
ATOM    113  O   DPR A   7       0.184  -1.238   3.549  1.00 54.24           O 
ATOM    114  CB  DPR A   7      -0.647   1.270   4.352  1.00 55.54           C 
ATOM    115  CG  DPR A   7      -0.847   2.527   3.463  1.00 62.50           C 
ATOM    116  CD  DPR A   7      -1.523   1.917   2.209  1.00  3.52           C 
ATOM    117  HA  DPR A   7      -2.401   0.024   4.683  1.00 64.30           H 
ATOM    118 2HB  DPR A   7      -0.866   1.499   5.395  1.00 25.42           H 
ATOM    119 3HB  DPR A   7       0.363   0.879   4.244  1.00 64.41           H 
ATOM    120 2HG  DPR A   7      -1.504   3.248   3.949  1.00 42.41           H 
ATOM    121 3HG  DPR A   7       0.111   2.981   3.209  1.00  0.14           H 
ATOM    122 2HD  DPR A   7      -0.770   1.524   1.526  1.00 43.02           H 
ATOM    123 3HD  DPR A   7      -2.137   2.666   1.708  1.00 45.21           H 
ATOM    124  N   LEU A   8      -1.851  -2.029   3.002  1.00  2.23           N 
ATOM    125  CA  LEU A   8      -1.349  -3.326   2.562  1.00 63.51           C 
ATOM    126  C   LEU A   8      -0.717  -3.225   1.178  1.00 33.10           C 
ATOM    127  O   LEU A   8      -1.416  -3.089   0.174  1.00 44.20           O 
ATOM    128  CB  LEU A   8      -2.482  -4.354   2.545  1.00 60.12           C 
ATOM    129  CG  LEU A   8      -2.757  -5.072   3.866  1.00 60.41           C 
ATOM    130  CD1 LEU A   8      -4.013  -5.924   3.759  1.00  1.12           C 
ATOM    131  CD2 LEU A   8      -1.564  -5.927   4.267  1.00  5.11           C 
ATOM    132  H   LEU A   8      -2.812  -1.849   2.956  1.00  1.13           H 
ATOM    133  HA  LEU A   8      -0.595  -3.646   3.266  1.00  1.12           H 
ATOM    134 2HB  LEU A   8      -3.386  -3.844   2.252  1.00 52.21           H 
ATOM    135 3HB  LEU A   8      -2.237  -5.102   1.805  1.00 65.05           H 
ATOM    136  HG  LEU A   8      -2.917  -4.336   4.642  1.00 75.20           H 
ATOM    137 1HD1 LEU A   8      -4.733  -5.425   3.129  1.00 50.42           H 
ATOM    138 2HD1 LEU A   8      -3.762  -6.883   3.332  1.00 23.10           H 
ATOM    139 3HD1 LEU A   8      -4.434  -6.068   4.744  1.00 54.35           H 
ATOM    140 1HD2 LEU A   8      -1.056  -6.275   3.380  1.00 41.34           H 
ATOM    141 2HD2 LEU A   8      -0.883  -5.338   4.864  1.00 65.05           H 
ATOM    142 3HD2 LEU A   8      -1.905  -6.775   4.842  1.00  4.22           H 
TER     143      LEU A   8
ENDMDL
MODEL       14
REMARK MDL/CONF    14  E:      0.000 Erst:   0.000 Ehb:   0.000
ATOM      1  N   DVA A   1       0.824  -3.060   1.031  1.00 11.51           N 
ATOM      2  CA  DVA A   1       1.769  -3.097  -0.091  1.00 52.51           C 
ATOM      3  C   DVA A   1       2.911  -2.154   0.183  1.00  3.42           C 
ATOM      4  O   DVA A   1       3.267  -1.914   1.335  1.00 22.24           O 
ATOM      5  CB  DVA A   1       2.308  -4.517  -0.258  1.00 10.34           C 
ATOM      6  CG1 DVA A   1       3.065  -4.929   1.006  1.00 62.14           C 
ATOM      7  CG2 DVA A   1       1.143  -5.480  -0.490  1.00 34.24           C 
ATOM      8  H   DVA A   1       1.134  -3.310   1.926  1.00 31.54           H 
ATOM      9  HA  DVA A   1       1.259  -2.793  -1.006  1.00 50.55           H 
ATOM     10  HB  DVA A   1       2.982  -4.552  -1.113  1.00 21.22           H 
ATOM     11 1HG1 DVA A   1       3.878  -4.228   1.189  1.00  1.13           H 
ATOM     12 2HG1 DVA A   1       2.382  -4.923   1.855  1.00 53.00           H 
ATOM     13 3HG1 DVA A   1       3.471  -5.932   0.876  1.00  0.31           H 
ATOM     14 1HG2 DVA A   1       0.871  -5.955   0.453  1.00 50.25           H 
ATOM     15 2HG2 DVA A   1       0.287  -4.929  -0.878  1.00 75.11           H 
ATOM     16 3HG2 DVA A   1       1.440  -6.244  -1.208  1.00 24.34           H 
ATOM     17  N   MLE A   2       3.493  -1.611  -0.882  1.00 20.13           N 
ATOM     18  CA  MLE A   2       4.617  -0.676  -0.751  1.00 43.52           C 
ATOM     19  C   MLE A   2       4.178   0.700  -1.176  1.00 53.24           C 
ATOM     20  O   MLE A   2       4.496   1.153  -2.276  1.00 34.43           O 
ATOM     21  CB  MLE A   2       5.772  -1.139  -1.640  1.00 23.24           C 
ATOM     22  CG  MLE A   2       7.084  -0.555  -1.115  1.00 65.31           C 
ATOM     23  CD1 MLE A   2       7.562  -1.372   0.088  1.00  0.34           C 
ATOM     24  CD2 MLE A   2       8.143  -0.609  -2.218  1.00 14.22           C 
ATOM     25  HA  MLE A   2       4.947  -0.646   0.287  1.00 22.40           H 
ATOM     26 2HB  MLE A   2       5.826  -2.227  -1.624  1.00 31.50           H 
ATOM     27 3HB  MLE A   2       5.604  -0.800  -2.661  1.00  4.33           H 
ATOM     28  HG  MLE A   2       6.927   0.478  -0.812  1.00 52.54           H 
ATOM     29 1HD1 MLE A   2       6.969  -2.281   0.168  1.00 25.54           H 
ATOM     30 2HD1 MLE A   2       8.613  -1.632  -0.043  1.00 40.51           H 
ATOM     31 3HD1 MLE A   2       7.445  -0.780   0.996  1.00 24.04           H 
ATOM     32 1HD2 MLE A   2       7.984   0.214  -2.914  1.00 42.54           H 
ATOM     33 2HD2 MLE A   2       9.134  -0.522  -1.773  1.00 73.14           H 
ATOM     34 3HD2 MLE A   2       8.065  -1.555  -2.752  1.00 32.45           H 
ATOM     35  CM  MLE A   2       3.229  -1.757  -2.319  1.00 41.11           C 
ATOM     36 1HM  MLE A   2       3.799  -2.599  -2.711  1.00 72.31           H 
ATOM     37 2HM  MLE A   2       2.165  -1.934  -2.477  1.00 30.33           H 
ATOM     38 3HM  MLE A   2       3.526  -0.846  -2.837  1.00 42.41           H 
ATOM     39  N   DPR A   3       3.438   1.377  -0.302  1.00 64.14           N 
ATOM     40  CA  DPR A   3       2.944   2.735  -0.596  1.00 74.52           C 
ATOM     41  C   DPR A   3       2.192   2.733  -1.902  1.00 54.43           C 
ATOM     42  O   DPR A   3       2.153   3.742  -2.609  1.00 41.01           O 
ATOM     43  CB  DPR A   3       2.014   3.135   0.557  1.00  0.44           C 
ATOM     44  CG  DPR A   3       2.604   2.321   1.739  1.00 51.25           C 
ATOM     45  CD  DPR A   3       2.971   0.986   1.045  1.00 63.43           C 
ATOM     46  HA  DPR A   3       3.781   3.431  -0.648  1.00 34.42           H 
ATOM     47 2HB  DPR A   3       2.074   4.205   0.759  1.00 52.55           H 
ATOM     48 3HB  DPR A   3       0.985   2.837   0.358  1.00 30.31           H 
ATOM     49 2HG  DPR A   3       3.491   2.808   2.144  1.00 42.23           H 
ATOM     50 3HG  DPR A   3       1.856   2.165   2.516  1.00 20.51           H 
ATOM     51 2HD  DPR A   3       2.094   0.343   0.971  1.00 64.23           H 
ATOM     52 3HD  DPR A   3       3.768   0.481   1.591  1.00 32.34           H 
ATOM     53  N   LEU A   4       1.587   1.598  -2.231  1.00 53.12           N 
ATOM     54  CA  LEU A   4       0.826   1.466  -3.468  1.00 64.14           C 
ATOM     55  C   LEU A   4      -0.538   0.835  -3.205  1.00 62.34           C 
ATOM     56  O   LEU A   4      -0.790  -0.305  -3.591  1.00 64.12           O 
ATOM     57  CB  LEU A   4       1.603   0.624  -4.481  1.00 61.45           C 
ATOM     58  CG  LEU A   4       2.891   1.244  -5.023  1.00 40.50           C 
ATOM     59  CD1 LEU A   4       3.833   0.163  -5.531  1.00 51.41           C 
ATOM     60  CD2 LEU A   4       2.578   2.242  -6.128  1.00 11.50           C 
ATOM     61  H   LEU A   4       1.653   0.829  -1.628  1.00 22.12           H 
ATOM     62  HA  LEU A   4       0.679   2.456  -3.874  1.00 23.52           H 
ATOM     63 2HB  LEU A   4       1.862  -0.310  -4.006  1.00 34.24           H 
ATOM     64 3HB  LEU A   4       0.950   0.429  -5.319  1.00 61.14           H 
ATOM     65  HG  LEU A   4       3.392   1.774  -4.225  1.00 22.14           H 
ATOM     66 1HD1 LEU A   4       3.560  -0.786  -5.094  1.00 42.30           H 
ATOM     67 2HD1 LEU A   4       3.760   0.098  -6.607  1.00  4.44           H 
ATOM     68 3HD1 LEU A   4       4.847   0.409  -5.252  1.00 74.22           H 
ATOM     69 1HD2 LEU A   4       2.566   3.242  -5.717  1.00 71.04           H 
ATOM     70 2HD2 LEU A   4       3.334   2.179  -6.896  1.00 65.31           H 
ATOM     71 3HD2 LEU A   4       1.611   2.017  -6.554  1.00  3.35           H 
ATOM     72  N   DVA A   5      -1.414   1.586  -2.546  1.00 40.24           N 
ATOM     73  CA  DVA A   5      -2.763   1.097  -2.231  1.00 40.42           C 
ATOM     74  C   DVA A   5      -3.242   1.737  -0.955  1.00 73.32           C 
ATOM     75  O   DVA A   5      -3.174   2.954  -0.796  1.00  3.43           O 
ATOM     76  CB  DVA A   5      -3.714   1.458  -3.372  1.00 70.20           C 
ATOM     77  CG1 DVA A   5      -3.266   0.755  -4.655  1.00  1.41           C 
ATOM     78  CG2 DVA A   5      -5.132   1.007  -3.015  1.00 11.44           C 
ATOM     79  H   DVA A   5      -1.154   2.488  -2.265  1.00 21.11           H 
ATOM     80  HA  DVA A   5      -2.737   0.015  -2.109  1.00 10.12           H 
ATOM     81  HB  DVA A   5      -3.706   2.537  -3.527  1.00 24.35           H 
ATOM     82 1HG1 DVA A   5      -2.408   1.278  -5.076  1.00 41.12           H 
ATOM     83 2HG1 DVA A   5      -2.988  -0.274  -4.425  1.00 50.13           H 
ATOM     84 3HG1 DVA A   5      -4.083   0.757  -5.375  1.00 53.24           H 
ATOM     85 1HG2 DVA A   5      -5.121   0.506  -2.048  1.00 41.21           H 
ATOM     86 2HG2 DVA A   5      -5.788   1.877  -2.965  1.00  0.42           H 
ATOM     87 3HG2 DVA A   5      -5.498   0.319  -3.776  1.00 50.52           H 
ATOM     88  N   MLE A   6      -3.733   0.914  -0.035  1.00 74.25           N 
ATOM     89  CA  MLE A   6      -4.234   1.409   1.253  1.00 12.21           C 
ATOM     90  C   MLE A   6      -3.678   0.564   2.368  1.00 60.35           C 
ATOM     91  O   MLE A   6      -4.340  -0.353   2.852  1.00 21.40           O 
ATOM     92  CB  MLE A   6      -5.762   1.335   1.268  1.00  2.25           C 
ATOM     93  CG  MLE A   6      -6.311   2.341   2.281  1.00 11.11           C 
ATOM     94  CD1 MLE A   6      -6.329   3.738   1.654  1.00 11.01           C 
ATOM     95  CD2 MLE A   6      -7.733   1.943   2.676  1.00 52.41           C 
ATOM     96  HA  MLE A   6      -3.920   2.444   1.392  1.00 53.14           H 
ATOM     97 2HB  MLE A   6      -6.145   1.571   0.277  1.00 34.40           H 
ATOM     98 3HB  MLE A   6      -6.074   0.330   1.549  1.00 31.44           H 
ATOM     99  HG  MLE A   6      -5.676   2.349   3.166  1.00 14.21           H 
ATOM    100 1HD1 MLE A   6      -6.467   3.652   0.577  1.00 35.54           H 
ATOM    101 2HD1 MLE A   6      -7.148   4.317   2.081  1.00 14.14           H 
ATOM    102 3HD1 MLE A   6      -5.384   4.240   1.861  1.00 51.22           H 
ATOM    103 1HD2 MLE A   6      -7.698   1.080   3.340  1.00 12.15           H 
ATOM    104 2HD2 MLE A   6      -8.213   2.776   3.188  1.00 55.30           H 
ATOM    105 3HD2 MLE A   6      -8.301   1.689   1.781  1.00 32.01           H 
ATOM    106  CM  MLE A   6      -3.903  -0.546  -0.021  1.00 51.45           C 
ATOM    107 1HM  MLE A   6      -4.102  -0.899  -1.033  1.00 43.11           H 
ATOM    108 2HM  MLE A   6      -2.994  -1.014   0.356  1.00 54.14           H 
ATOM    109 3HM  MLE A   6      -4.741  -0.807   0.625  1.00 74.15           H 
ATOM    110  N   DPR A   7      -2.452   0.868   2.780  1.00 12.12           N 
ATOM    111  CA  DPR A   7      -1.793   0.118   3.864  1.00 22.51           C 
ATOM    112  C   DPR A   7      -1.127  -1.112   3.304  1.00 72.11           C 
ATOM    113  O   DPR A   7       0.076  -1.312   3.473  1.00  4.25           O 
ATOM    114  CB  DPR A   7      -0.759   1.136   4.447  1.00 54.45           C 
ATOM    115  CG  DPR A   7      -0.825   2.431   3.593  1.00 23.33           C 
ATOM    116  CD  DPR A   7      -1.532   1.926   2.312  1.00 65.44           C 
ATOM    117  HA  DPR A   7      -2.528  -0.167   4.618  1.00 63.21           H 
ATOM    118 2HB  DPR A   7      -1.061   1.337   5.475  1.00 52.14           H 
ATOM    119 3HB  DPR A   7       0.239   0.703   4.415  1.00 41.42           H 
ATOM    120 2HG  DPR A   7      -1.419   3.198   4.092  1.00 64.55           H 
ATOM    121 3HG  DPR A   7       0.176   2.801   3.368  1.00 24.34           H 
ATOM    122 2HD  DPR A   7      -0.803   1.512   1.614  1.00 71.10           H 
ATOM    123 3HD  DPR A   7      -2.091   2.735   1.842  1.00 44.21           H 
ATOM    124  N   LEU A   8      -1.910  -1.948   2.629  1.00  2.02           N 
ATOM    125  CA  LEU A   8      -1.388  -3.174   2.035  1.00  1.01           C 
ATOM    126  C   LEU A   8      -0.477  -2.861   0.852  1.00 72.21           C 
ATOM    127  O   LEU A   8      -0.899  -2.236  -0.121  1.00 10.34           O 
ATOM    128  CB  LEU A   8      -2.539  -4.075   1.584  1.00 63.01           C 
ATOM    129  CG  LEU A   8      -3.032  -5.098   2.608  1.00  5.33           C 
ATOM    130  CD1 LEU A   8      -1.905  -6.038   3.008  1.00 44.34           C 
ATOM    131  CD2 LEU A   8      -3.602  -4.396   3.831  1.00  2.51           C 
ATOM    132  H   LEU A   8      -2.861  -1.735   2.527  1.00 64.12           H 
ATOM    133  HA  LEU A   8      -0.812  -3.689   2.790  1.00 13.11           H 
ATOM    134 2HB  LEU A   8      -3.372  -3.441   1.323  1.00 33.11           H 
ATOM    135 3HB  LEU A   8      -2.211  -4.615   0.706  1.00 30.15           H 
ATOM    136  HG  LEU A   8      -3.819  -5.691   2.165  1.00 65.21           H 
ATOM    137 1HD1 LEU A   8      -1.362  -6.344   2.126  1.00 44.10           H 
ATOM    138 2HD1 LEU A   8      -1.234  -5.529   3.685  1.00 73.10           H 
ATOM    139 3HD1 LEU A   8      -2.318  -6.908   3.497  1.00 71.34           H 
ATOM    140 1HD2 LEU A   8      -2.811  -4.214   4.544  1.00 33.32           H 
ATOM    141 2HD2 LEU A   8      -4.042  -3.454   3.535  1.00 65.25           H 
ATOM    142 3HD2 LEU A   8      -4.359  -5.019   4.284  1.00  5.33           H 
TER     143      LEU A   8
ENDMDL
MODEL       15
REMARK MDL/CONF    15  E:      0.000 Erst:   0.000 Ehb:   0.000
ATOM      1  N   DVA A   1       1.336  -2.756   1.501  1.00 50.21           N 
ATOM      2  CA  DVA A   1       1.676  -3.600   0.348  1.00 41.43           C 
ATOM      3  C   DVA A   1       2.895  -3.043  -0.339  1.00 13.43           C 
ATOM      4  O   DVA A   1       4.017  -3.472  -0.077  1.00 11.41           O 
ATOM      5  CB  DVA A   1       1.964  -5.022   0.825  1.00 31.24           C 
ATOM      6  CG1 DVA A   1       0.699  -5.624   1.439  1.00 43.20           C 
ATOM      7  CG2 DVA A   1       2.409  -5.879  -0.362  1.00 64.11           C 
ATOM      8  H   DVA A   1       2.018  -2.578   2.181  1.00 33.13           H 
ATOM      9  HA  DVA A   1       0.840  -3.614  -0.351  1.00 41.53           H 
ATOM     10  HB  DVA A   1       2.757  -5.002   1.573  1.00 31.05           H 
ATOM     11 1HG1 DVA A   1       0.561  -6.639   1.070  1.00 42.44           H 
ATOM     12 2HG1 DVA A   1       0.797  -5.642   2.525  1.00 60.10           H 
ATOM     13 3HG1 DVA A   1      -0.162  -5.015   1.164  1.00 33.13           H 
ATOM     14 1HG2 DVA A   1       2.266  -6.932  -0.125  1.00 21.21           H 
ATOM     15 2HG2 DVA A   1       1.816  -5.621  -1.240  1.00 55.20           H 
ATOM     16 3HG2 DVA A   1       3.463  -5.693  -0.570  1.00 32.11           H 
ATOM     17  N   MLE A   2       2.679  -2.077  -1.227  1.00 22.02           N 
ATOM     18  CA  MLE A   2       3.783  -1.450  -1.966  1.00 35.15           C 
ATOM     19  C   MLE A   2       3.598   0.044  -1.970  1.00 55.43           C 
ATOM     20  O   MLE A   2       3.306   0.639  -3.007  1.00 53.40           O 
ATOM     21  CB  MLE A   2       3.793  -1.968  -3.404  1.00 15.24           C 
ATOM     22  CG  MLE A   2       5.238  -2.139  -3.875  1.00 74.20           C 
ATOM     23  CD1 MLE A   2       6.000  -0.829  -3.668  1.00  2.34           C 
ATOM     24  CD2 MLE A   2       5.909  -3.251  -3.068  1.00 74.21           C 
ATOM     25  HA  MLE A   2       4.729  -1.697  -1.484  1.00 42.24           H 
ATOM     26 2HB  MLE A   2       3.280  -2.928  -3.447  1.00 33.04           H 
ATOM     27 3HB  MLE A   2       3.281  -1.256  -4.051  1.00 12.43           H 
ATOM     28  HG  MLE A   2       5.246  -2.401  -4.932  1.00 63.15           H 
ATOM     29 1HD1 MLE A   2       6.255  -0.719  -2.615  1.00 34.24           H 
ATOM     30 2HD1 MLE A   2       6.914  -0.842  -4.263  1.00 34.11           H 
ATOM     31 3HD1 MLE A   2       5.375   0.008  -3.980  1.00 50.11           H 
ATOM     32 1HD2 MLE A   2       6.714  -2.830  -2.468  1.00 30.42           H 
ATOM     33 2HD2 MLE A   2       5.173  -3.719  -2.413  1.00  5.24           H 
ATOM     34 3HD2 MLE A   2       6.316  -3.999  -3.749  1.00 52.24           H 
ATOM     35  CM  MLE A   2       1.442  -1.429  -1.682  1.00 54.15           C 
ATOM     36 1HM  MLE A   2       1.550  -1.131  -2.725  1.00 35.40           H 
ATOM     37 2HM  MLE A   2       0.610  -2.126  -1.587  1.00  3.11           H 
ATOM     38 3HM  MLE A   2       1.249  -0.546  -1.071  1.00 72.44           H 
ATOM     39  N   DPR A   3       3.766   0.660  -0.806  1.00  4.34           N 
ATOM     40  CA  DPR A   3       3.614   2.122  -0.675  1.00 22.44           C 
ATOM     41  C   DPR A   3       2.216   2.527  -1.064  1.00 40.02           C 
ATOM     42  O   DPR A   3       1.285   2.435  -0.262  1.00 64.12           O 
ATOM     43  CB  DPR A   3       3.903   2.481   0.790  1.00 61.53           C 
ATOM     44  CG  DPR A   3       3.608   1.154   1.537  1.00 74.31           C 
ATOM     45  CD  DPR A   3       4.114   0.103   0.518  1.00 32.54           C 
ATOM     46  HA  DPR A   3       4.341   2.628  -1.310  1.00 54.41           H 
ATOM     47 2HB  DPR A   3       4.946   2.772   0.918  1.00 55.45           H 
ATOM     48 3HB  DPR A   3       3.236   3.272   1.131  1.00  3.30           H 
ATOM     49 2HG  DPR A   3       4.169   1.098   2.469  1.00 24.54           H 
ATOM     50 3HG  DPR A   3       2.539   1.038   1.719  1.00 14.03           H 
ATOM     51 2HD  DPR A   3       3.608  -0.850   0.674  1.00 73.04           H 
ATOM     52 3HD  DPR A   3       5.194  -0.022   0.607  1.00 15.24           H 
ATOM     53  N   LEU A   4       2.060   2.981  -2.303  1.00 24.13           N 
ATOM     54  CA  LEU A   4       0.758   3.406  -2.804  1.00 43.21           C 
ATOM     55  C   LEU A   4      -0.173   2.211  -2.983  1.00 10.43           C 
ATOM     56  O   LEU A   4       0.083   1.332  -3.804  1.00 53.22           O 
ATOM     57  CB  LEU A   4       0.918   4.147  -4.133  1.00 12.34           C 
ATOM     58  CG  LEU A   4       1.682   5.470  -4.075  1.00 44.43           C 
ATOM     59  CD1 LEU A   4       2.377   5.742  -5.400  1.00 65.24           C 
ATOM     60  CD2 LEU A   4       0.744   6.614  -3.718  1.00 53.25           C 
ATOM     61  H   LEU A   4       2.839   3.032  -2.894  1.00 75.34           H 
ATOM     62  HA  LEU A   4       0.327   4.078  -2.076  1.00 74.03           H 
ATOM     63 2HB  LEU A   4       1.439   3.493  -4.814  1.00 61.01           H 
ATOM     64 3HB  LEU A   4      -0.071   4.352  -4.518  1.00 22.24           H 
ATOM     65  HG  LEU A   4       2.442   5.407  -3.308  1.00 10.24           H 
ATOM     66 1HD1 LEU A   4       2.702   4.808  -5.835  1.00 52.45           H 
ATOM     67 2HD1 LEU A   4       1.690   6.233  -6.074  1.00 23.22           H 
ATOM     68 3HD1 LEU A   4       3.234   6.378  -5.234  1.00 50.51           H 
ATOM     69 1HD2 LEU A   4      -0.038   6.248  -3.071  1.00 54.43           H 
ATOM     70 2HD2 LEU A   4       1.298   7.389  -3.211  1.00 64.11           H 
ATOM     71 3HD2 LEU A   4       0.307   7.015  -4.621  1.00 54.02           H 
ATOM     72  N   DVA A   5      -1.254   2.190  -2.211  1.00 34.20           N 
ATOM     73  CA  DVA A   5      -2.232   1.096  -2.287  1.00 22.05           C 
ATOM     74  C   DVA A   5      -3.279   1.284  -1.221  1.00 50.14           C 
ATOM     75  O   DVA A   5      -3.707   2.404  -0.949  1.00  3.13           O 
ATOM     76  CB  DVA A   5      -2.897   1.102  -3.664  1.00  1.43           C 
ATOM     77  CG1 DVA A   5      -3.905  -0.045  -3.751  1.00  2.23           C 
ATOM     78  CG2 DVA A   5      -3.621   2.433  -3.873  1.00 33.02           C 
ATOM     79  H   DVA A   5      -1.403   2.920  -1.575  1.00 52.11           H 
ATOM     80  HA  DVA A   5      -1.724   0.144  -2.134  1.00 32.45           H 
ATOM     81  HB  DVA A   5      -2.137   0.979  -4.434  1.00 45.13           H 
ATOM     82 1HG1 DVA A   5      -4.743   0.154  -3.084  1.00 44.03           H 
ATOM     83 2HG1 DVA A   5      -4.267  -0.131  -4.776  1.00 13.22           H 
ATOM     84 3HG1 DVA A   5      -3.420  -0.977  -3.460  1.00 11.01           H 
ATOM     85 1HG2 DVA A   5      -2.919   3.255  -3.744  1.00  3.14           H 
ATOM     86 2HG2 DVA A   5      -4.036   2.468  -4.881  1.00 72.54           H 
ATOM     87 3HG2 DVA A   5      -4.428   2.527  -3.145  1.00 63.42           H 
ATOM     88  N   MLE A   6      -3.698   0.180  -0.610  1.00 52.24           N 
ATOM     89  CA  MLE A   6      -4.717   0.227   0.448  1.00 70.25           C 
ATOM     90  C   MLE A   6      -4.102  -0.199   1.755  1.00 71.13           C 
ATOM     91  O   MLE A   6      -4.298  -1.326   2.206  1.00  0.30           O 
ATOM     92  CB  MLE A   6      -5.864  -0.719   0.091  1.00 54.02           C 
ATOM     93  CG  MLE A   6      -7.124  -0.302   0.852  1.00 42.45           C 
ATOM     94  CD1 MLE A   6      -7.949   0.654  -0.013  1.00  2.41           C 
ATOM     95  CD2 MLE A   6      -7.958  -1.541   1.177  1.00 31.11           C 
ATOM     96  HA  MLE A   6      -5.099   1.243   0.540  1.00 40.25           H 
ATOM     97 2HB  MLE A   6      -6.054  -0.671  -0.981  1.00 61.20           H 
ATOM     98 3HB  MLE A   6      -5.595  -1.738   0.366  1.00 20.53           H 
ATOM     99  HG  MLE A   6      -6.841   0.200   1.776  1.00  4.11           H 
ATOM    100 1HD1 MLE A   6      -8.797   0.120  -0.439  1.00 52.14           H 
ATOM    101 2HD1 MLE A   6      -8.311   1.480   0.601  1.00  4.03           H 
ATOM    102 3HD1 MLE A   6      -7.325   1.047  -0.817  1.00 33.22           H 
ATOM    103 1HD2 MLE A   6      -8.347  -1.970   0.255  1.00 11.51           H 
ATOM    104 2HD2 MLE A   6      -7.332  -2.276   1.683  1.00 40.02           H 
ATOM    105 3HD2 MLE A   6      -8.787  -1.260   1.827  1.00 70.14           H 
ATOM    106  CM  MLE A   6      -3.327  -1.231  -0.779  1.00 14.21           C 
ATOM    107 1HM  MLE A   6      -3.871  -1.652  -1.624  1.00 21.11           H 
ATOM    108 2HM  MLE A   6      -2.255  -1.304  -0.963  1.00 22.41           H 
ATOM    109 3HM  MLE A   6      -3.580  -1.783   0.127  1.00 42.14           H 
ATOM    110  N   DPR A   7      -3.350   0.706   2.372  1.00 50.32           N 
ATOM    111  CA  DPR A   7      -2.691   0.417   3.659  1.00 63.34           C 
ATOM    112  C   DPR A   7      -1.386  -0.297   3.416  1.00 42.31           C 
ATOM    113  O   DPR A   7      -0.382   0.325   3.067  1.00 21.14           O 
ATOM    114  CB  DPR A   7      -2.414   1.822   4.283  1.00 25.53           C 
ATOM    115  CG  DPR A   7      -2.969   2.886   3.300  1.00 22.44           C 
ATOM    116  CD  DPR A   7      -3.015   2.091   1.971  1.00 33.24           C 
ATOM    117  HA  DPR A   7      -3.344  -0.198   4.278  1.00  3.23           H 
ATOM    118 2HB  DPR A   7      -2.936   1.868   5.238  1.00  4.45           H 
ATOM    119 3HB  DPR A   7      -1.340   1.949   4.423  1.00 44.23           H 
ATOM    120 2HG  DPR A   7      -3.968   3.207   3.597  1.00 13.44           H 
ATOM    121 3HG  DPR A   7      -2.293   3.737   3.223  1.00 25.55           H 
ATOM    122 2HD  DPR A   7      -2.043   2.118   1.479  1.00 30.44           H 
ATOM    123 3HD  DPR A   7      -3.786   2.493   1.315  1.00 62.33           H 
ATOM    124  N   LEU A   8      -1.394  -1.613   3.601  1.00 53.33           N 
ATOM    125  CA  LEU A   8      -0.197  -2.421   3.399  1.00  3.42           C 
ATOM    126  C   LEU A   8       0.068  -2.642   1.914  1.00 72.24           C 
ATOM    127  O   LEU A   8      -0.852  -2.597   1.096  1.00 44.04           O 
ATOM    128  CB  LEU A   8      -0.340  -3.767   4.110  1.00 74.34           C 
ATOM    129  CG  LEU A   8      -0.669  -3.708   5.602  1.00 62.32           C 
ATOM    130  CD1 LEU A   8      -2.175  -3.708   5.817  1.00 41.21           C 
ATOM    131  CD2 LEU A   8      -0.023  -4.873   6.338  1.00 70.34           C 
ATOM    132  H   LEU A   8      -2.224  -2.052   3.879  1.00 62.33           H 
ATOM    133  HA  LEU A   8       0.640  -1.886   3.825  1.00 53.10           H 
ATOM    134 2HB  LEU A   8      -1.129  -4.317   3.620  1.00 75.34           H 
ATOM    135 3HB  LEU A   8       0.592  -4.302   3.997  1.00 63.13           H 
ATOM    136  HG  LEU A   8      -0.273  -2.790   6.014  1.00 35.13           H 
ATOM    137 1HD1 LEU A   8      -2.481  -2.752   6.216  1.00 34.32           H 
ATOM    138 2HD1 LEU A   8      -2.673  -3.882   4.875  1.00 53.41           H 
ATOM    139 3HD1 LEU A   8      -2.439  -4.490   6.513  1.00 25.50           H 
ATOM    140 1HD2 LEU A   8      -0.754  -5.654   6.487  1.00 61.33           H 
ATOM    141 2HD2 LEU A   8       0.799  -5.257   5.752  1.00 41.51           H 
ATOM    142 3HD2 LEU A   8       0.343  -4.535   7.296  1.00 65.11           H 
TER     143      LEU A   8
ENDMDL
MODEL       16
REMARK MDL/CONF    16  E:      0.000 Erst:   0.000 Ehb:   0.000
ATOM      1  N   DVA A   1       0.899  -2.683   0.962  1.00 24.41           N 
ATOM      2  CA  DVA A   1       1.887  -3.395   0.141  1.00 44.42           C 
ATOM      3  C   DVA A   1       3.173  -2.611   0.110  1.00 23.24           C 
ATOM      4  O   DVA A   1       4.041  -2.790   0.963  1.00 63.21           O 
ATOM      5  CB  DVA A   1       2.147  -4.778   0.740  1.00 55.32           C 
ATOM      6  CG1 DVA A   1       2.302  -4.658   2.257  1.00 55.53           C 
ATOM      7  CG2 DVA A   1       0.969  -5.700   0.420  1.00 14.33           C 
ATOM      8  H   DVA A   1       1.143  -2.406   1.869  1.00 31.13           H 
ATOM      9  HA  DVA A   1       1.505  -3.505  -0.874  1.00 23.25           H 
ATOM     10  HB  DVA A   1       3.059  -5.193   0.313  1.00 32.50           H 
ATOM     11 1HG1 DVA A   1       3.093  -5.325   2.597  1.00 43.04           H 
ATOM     12 2HG1 DVA A   1       2.558  -3.630   2.515  1.00 73.32           H 
ATOM     13 3HG1 DVA A   1       1.364  -4.929   2.741  1.00  3.32           H 
ATOM     14 1HG2 DVA A   1       0.178  -5.548   1.154  1.00 62.31           H 
ATOM     15 2HG2 DVA A   1       0.588  -5.473  -0.576  1.00  0.21           H 
ATOM     16 3HG2 DVA A   1       1.301  -6.737   0.454  1.00 20.41           H 
ATOM     17  N   MLE A   2       3.301  -1.733  -0.879  1.00  3.11           N 
ATOM     18  CA  MLE A   2       4.506  -0.905  -1.022  1.00 13.10           C 
ATOM     19  C   MLE A   2       4.106   0.518  -1.311  1.00 74.41           C 
ATOM     20  O   MLE A   2       4.391   1.046  -2.385  1.00 44.21           O 
ATOM     21  CB  MLE A   2       5.358  -1.440  -2.172  1.00 71.04           C 
ATOM     22  CG  MLE A   2       6.808  -0.990  -1.986  1.00 51.53           C 
ATOM     23  CD1 MLE A   2       7.445  -1.779  -0.841  1.00 74.42           C 
ATOM     24  CD2 MLE A   2       7.590  -1.242  -3.276  1.00 11.24           C 
ATOM     25  HA  MLE A   2       5.082  -0.939  -0.097  1.00 45.30           H 
ATOM     26 2HB  MLE A   2       5.314  -2.529  -2.180  1.00 52.43           H 
ATOM     27 3HB  MLE A   2       4.976  -1.055  -3.117  1.00 52.03           H 
ATOM     28  HG  MLE A   2       6.829   0.073  -1.749  1.00 44.44           H 
ATOM     29 1HD1 MLE A   2       7.388  -1.197   0.078  1.00 63.32           H 
ATOM     30 2HD1 MLE A   2       6.912  -2.722  -0.708  1.00 55.11           H 
ATOM     31 3HD1 MLE A   2       8.489  -1.985  -1.078  1.00 53.23           H 
ATOM     32 1HD2 MLE A   2       7.153  -2.086  -3.807  1.00 63.15           H 
ATOM     33 2HD2 MLE A   2       7.547  -0.354  -3.905  1.00 62.24           H 
ATOM     34 3HD2 MLE A   2       8.629  -1.464  -3.032  1.00 72.22           H 
ATOM     35  CM  MLE A   2       2.404  -1.367  -1.982  1.00 54.24           C 
ATOM     36 1HM  MLE A   2       1.750  -0.555  -1.666  1.00 55.54           H 
ATOM     37 2HM  MLE A   2       2.994  -1.045  -2.839  1.00 61.03           H 
ATOM     38 3HM  MLE A   2       1.800  -2.231  -2.261  1.00 21.42           H 
ATOM     39  N   DPR A   3       3.439   1.147  -0.349  1.00 71.32           N 
ATOM     40  CA  DPR A   3       2.989   2.543  -0.507  1.00 24.41           C 
ATOM     41  C   DPR A   3       1.755   2.589  -1.370  1.00 34.24           C 
ATOM     42  O   DPR A   3       0.703   3.067  -0.941  1.00 74.51           O 
ATOM     43  CB  DPR A   3       2.726   3.048   0.906  1.00  3.33           C 
ATOM     44  CG  DPR A   3       2.096   1.778   1.535  1.00 52.22           C 
ATOM     45  CD  DPR A   3       3.019   0.664   0.983  1.00 52.42           C 
ATOM     46  HA  DPR A   3       3.782   3.139  -0.958  1.00 24.42           H 
ATOM     47 2HB  DPR A   3       3.648   3.317   1.422  1.00 20.24           H 
ATOM     48 3HB  DPR A   3       2.020   3.877   0.920  1.00  3.24           H 
ATOM     49 2HG  DPR A   3       2.139   1.819   2.624  1.00 21.23           H 
ATOM     50 3HG  DPR A   3       1.070   1.642   1.192  1.00 31.42           H 
ATOM     51 2HD  DPR A   3       2.469  -0.273   0.891  1.00 20.44           H 
ATOM     52 3HD  DPR A   3       3.886   0.535   1.631  1.00  3.22           H 
ATOM     53  N   LEU A   4       1.876   2.090  -2.595  1.00 21.11           N 
ATOM     54  CA  LEU A   4       0.755   2.075  -3.529  1.00 21.11           C 
ATOM     55  C   LEU A   4      -0.327   1.105  -3.065  1.00 64.32           C 
ATOM     56  O   LEU A   4      -0.182  -0.110  -3.196  1.00 42.15           O 
ATOM     57  CB  LEU A   4       1.237   1.688  -4.928  1.00  2.43           C 
ATOM     58  CG  LEU A   4       1.678   2.842  -5.829  1.00 10.52           C 
ATOM     59  CD1 LEU A   4       2.728   2.373  -6.824  1.00 15.44           C 
ATOM     60  CD2 LEU A   4       0.480   3.439  -6.556  1.00 63.31           C 
ATOM     61  H   LEU A   4       2.738   1.723  -2.879  1.00  5.24           H 
ATOM     62  HA  LEU A   4       0.338   3.070  -3.563  1.00 24.12           H 
ATOM     63 2HB  LEU A   4       2.076   1.019  -4.815  1.00 71.35           H 
ATOM     64 3HB  LEU A   4       0.430   1.170  -5.424  1.00 72.45           H 
ATOM     65  HG  LEU A   4       2.120   3.619  -5.219  1.00 30.33           H 
ATOM     66 1HD1 LEU A   4       3.241   1.511  -6.424  1.00 41.04           H 
ATOM     67 2HD1 LEU A   4       2.249   2.109  -7.754  1.00 41.03           H 
ATOM     68 3HD1 LEU A   4       3.439   3.167  -6.997  1.00 44.54           H 
ATOM     69 1HD2 LEU A   4       0.825   4.116  -7.322  1.00  4.33           H 
ATOM     70 2HD2 LEU A   4      -0.096   2.646  -7.010  1.00 10.53           H 
ATOM     71 3HD2 LEU A   4      -0.138   3.975  -5.852  1.00  2.31           H 
ATOM     72  N   DVA A   5      -1.412   1.650  -2.526  1.00 32.30           N 
ATOM     73  CA  DVA A   5      -2.527   0.827  -2.042  1.00 21.42           C 
ATOM     74  C   DVA A   5      -3.110   1.449  -0.800  1.00 64.14           C 
ATOM     75  O   DVA A   5      -2.911   2.634  -0.538  1.00  3.14           O 
ATOM     76  CB  DVA A   5      -3.604   0.741  -3.124  1.00 31.30           C 
ATOM     77  CG1 DVA A   5      -4.010   2.151  -3.556  1.00 32.14           C 
ATOM     78  CG2 DVA A   5      -3.055  -0.022  -4.330  1.00 63.22           C 
ATOM     79  H   DVA A   5      -1.469   2.625  -2.449  1.00 23.12           H 
ATOM     80  HA  DVA A   5      -2.166  -0.176  -1.810  1.00 41.11           H 
ATOM     81  HB  DVA A   5      -4.474   0.216  -2.730  1.00 12.53           H 
ATOM     82 1HG1 DVA A   5      -3.507   2.407  -4.487  1.00 64.40           H 
ATOM     83 2HG1 DVA A   5      -5.090   2.188  -3.704  1.00  4.14           H 
ATOM     84 3HG1 DVA A   5      -3.728   2.863  -2.781  1.00 43.44           H 
ATOM     85 1HG2 DVA A   5      -2.287  -0.719  -4.001  1.00 62.50           H 
ATOM     86 2HG2 DVA A   5      -3.863  -0.574  -4.811  1.00 11.11           H 
ATOM     87 3HG2 DVA A   5      -2.624   0.683  -5.041  1.00 53.24           H 
ATOM     88  N   MLE A   6      -3.835   0.648  -0.028  1.00 11.35           N 
ATOM     89  CA  MLE A   6      -4.458   1.132   1.212  1.00 70.43           C 
ATOM     90  C   MLE A   6      -3.784   0.491   2.396  1.00 35.21           C 
ATOM     91  O   MLE A   6      -4.343  -0.402   3.031  1.00 20.21           O 
ATOM     92  CB  MLE A   6      -5.943   0.769   1.211  1.00 73.53           C 
ATOM     93  CG  MLE A   6      -6.698   1.708   2.152  1.00 71.41           C 
ATOM     94  CD1 MLE A   6      -7.140   2.955   1.382  1.00 15.02           C 
ATOM     95  CD2 MLE A   6      -7.929   0.992   2.709  1.00 74.25           C 
ATOM     96  HA  MLE A   6      -4.350   2.214   1.275  1.00 43.42           H 
ATOM     97 2HB  MLE A   6      -6.340   0.869   0.201  1.00  3.34           H 
ATOM     98 3HB  MLE A   6      -6.067  -0.260   1.548  1.00 24.21           H 
ATOM     99  HG  MLE A   6      -6.046   2.001   2.974  1.00 42.24           H 
ATOM    100 1HD1 MLE A   6      -7.835   3.531   1.992  1.00 13.03           H 
ATOM    101 2HD1 MLE A   6      -6.267   3.567   1.150  1.00 62.24           H 
ATOM    102 3HD1 MLE A   6      -7.631   2.656   0.456  1.00 24.12           H 
ATOM    103 1HD2 MLE A   6      -7.991  -0.009   2.283  1.00 74.10           H 
ATOM    104 2HD2 MLE A   6      -7.848   0.921   3.793  1.00 60.43           H 
ATOM    105 3HD2 MLE A   6      -8.826   1.553   2.447  1.00  1.02           H 
ATOM    106  CM  MLE A   6      -4.191  -0.771  -0.153  1.00 61.03           C 
ATOM    107 1HM  MLE A   6      -5.123  -0.866  -0.709  1.00 54.30           H 
ATOM    108 2HM  MLE A   6      -3.398  -1.298  -0.683  1.00 25.34           H 
ATOM    109 3HM  MLE A   6      -4.314  -1.204   0.840  1.00 51.51           H 
ATOM    110  N   DPR A   7      -2.572   0.945   2.699  1.00 72.34           N 
ATOM    111  CA  DPR A   7      -1.804   0.402   3.834  1.00 34.41           C 
ATOM    112  C   DPR A   7      -1.513  -1.059   3.604  1.00 55.13           C 
ATOM    113  O   DPR A   7      -1.211  -1.798   4.541  1.00 11.22           O 
ATOM    114  CB  DPR A   7      -0.487   1.194   3.914  1.00 21.44           C 
ATOM    115  CG  DPR A   7      -0.809   2.507   3.152  1.00 32.43           C 
ATOM    116  CD  DPR A   7      -1.766   1.998   2.046  1.00 52.24           C 
ATOM    117  HA  DPR A   7      -2.371   0.528   4.758  1.00 44.04           H 
ATOM    118 2HB  DPR A   7      -0.231   1.404   4.954  1.00 72.13           H 
ATOM    119 3HB  DPR A   7       0.317   0.649   3.421  1.00  4.33           H 
ATOM    120 2HG  DPR A   7      -1.310   3.223   3.803  1.00 12.32           H 
ATOM    121 3HG  DPR A   7       0.094   2.938   2.720  1.00 34.02           H 
ATOM    122 2HD  DPR A   7      -1.197   1.581   1.214  1.00 11.12           H 
ATOM    123 3HD  DPR A   7      -2.408   2.808   1.699  1.00 54.22           H 
ATOM    124  N   LEU A   8      -1.603  -1.484   2.348  1.00 31.54           N 
ATOM    125  CA  LEU A   8      -1.345  -2.875   1.991  1.00 70.04           C 
ATOM    126  C   LEU A   8      -0.410  -2.964   0.789  1.00 12.22           C 
ATOM    127  O   LEU A   8      -0.858  -3.048  -0.354  1.00 22.10           O 
ATOM    128  CB  LEU A   8      -2.660  -3.595   1.682  1.00  5.54           C 
ATOM    129  CG  LEU A   8      -3.370  -4.234   2.876  1.00 41.41           C 
ATOM    130  CD1 LEU A   8      -4.372  -3.264   3.483  1.00 74.33           C 
ATOM    131  CD2 LEU A   8      -4.061  -5.524   2.458  1.00 45.23           C 
ATOM    132  H   LEU A   8      -1.848  -0.849   1.643  1.00 10.44           H 
ATOM    133  HA  LEU A   8      -0.873  -3.351   2.836  1.00 70.31           H 
ATOM    134 2HB  LEU A   8      -3.334  -2.877   1.242  1.00 12.51           H 
ATOM    135 3HB  LEU A   8      -2.448  -4.375   0.966  1.00 43.53           H 
ATOM    136  HG  LEU A   8      -2.639  -4.476   3.636  1.00 72.43           H 
ATOM    137 1HD1 LEU A   8      -4.990  -2.849   2.701  1.00 11.54           H 
ATOM    138 2HD1 LEU A   8      -4.995  -3.788   4.194  1.00  3.02           H 
ATOM    139 3HD1 LEU A   8      -3.844  -2.468   3.986  1.00 65.25           H 
ATOM    140 1HD2 LEU A   8      -4.991  -5.290   1.962  1.00 35.43           H 
ATOM    141 2HD2 LEU A   8      -3.420  -6.071   1.781  1.00 14.14           H 
ATOM    142 3HD2 LEU A   8      -4.259  -6.126   3.332  1.00 70.33           H 
TER     143      LEU A   8
ENDMDL
MODEL       17
REMARK MDL/CONF    17  E:      0.000 Erst:   0.000 Ehb:   0.000
ATOM      1  N   DVA A   1       0.639  -3.219   1.104  1.00 64.10           N 
ATOM      2  CA  DVA A   1       1.418  -3.121  -0.138  1.00 40.02           C 
ATOM      3  C   DVA A   1       2.698  -2.373   0.128  1.00 13.13           C 
ATOM      4  O   DVA A   1       3.326  -2.551   1.171  1.00 54.12           O 
ATOM      5  CB  DVA A   1       1.744  -4.525  -0.647  1.00 34.50           C 
ATOM      6  CG1 DVA A   1       2.552  -4.427  -1.942  1.00 54.20           C 
ATOM      7  CG2 DVA A   1       2.561  -5.273   0.408  1.00 71.10           C 
ATOM      8  H   DVA A   1       1.106  -3.397   1.947  1.00 11.12           H 
ATOM      9  HA  DVA A   1       0.836  -2.588  -0.890  1.00 74.20           H 
ATOM     10  HB  DVA A   1       0.817  -5.067  -0.837  1.00 53.35           H 
ATOM     11 1HG1 DVA A   1       1.939  -3.975  -2.721  1.00 53.15           H 
ATOM     12 2HG1 DVA A   1       3.435  -3.810  -1.771  1.00 21.12           H 
ATOM     13 3HG1 DVA A   1       2.862  -5.424  -2.254  1.00 11.43           H 
ATOM     14 1HG2 DVA A   1       2.122  -6.255   0.578  1.00 10.34           H 
ATOM     15 2HG2 DVA A   1       3.587  -5.391   0.058  1.00 50.31           H 
ATOM     16 3HG2 DVA A   1       2.558  -4.707   1.339  1.00 31.34           H 
ATOM     17  N   MLE A   2       3.091  -1.528  -0.818  1.00  4.43           N 
ATOM     18  CA  MLE A   2       4.322  -0.737  -0.681  1.00 14.14           C 
ATOM     19  C   MLE A   2       4.065   0.674  -1.137  1.00 55.53           C 
ATOM     20  O   MLE A   2       4.566   1.101  -2.177  1.00 11.24           O 
ATOM     21  CB  MLE A   2       5.424  -1.359  -1.538  1.00  2.23           C 
ATOM     22  CG  MLE A   2       6.241  -2.335  -0.689  1.00  5.24           C 
ATOM     23  CD1 MLE A   2       6.870  -3.396  -1.595  1.00 11.22           C 
ATOM     24  CD2 MLE A   2       7.345  -1.573   0.044  1.00  3.14           C 
ATOM     25  HA  MLE A   2       4.634  -0.730   0.364  1.00 72.40           H 
ATOM     26 2HB  MLE A   2       4.976  -1.891  -2.375  1.00 21.44           H 
ATOM     27 3HB  MLE A   2       6.077  -0.572  -1.916  1.00 71.24           H 
ATOM     28  HG  MLE A   2       5.589  -2.818   0.037  1.00 12.14           H 
ATOM     29 1HD1 MLE A   2       7.184  -4.248  -0.993  1.00 73.41           H 
ATOM     30 2HD1 MLE A   2       6.138  -3.722  -2.335  1.00  4.24           H 
ATOM     31 3HD1 MLE A   2       7.736  -2.972  -2.103  1.00  1.12           H 
ATOM     32 1HD2 MLE A   2       7.346  -0.532  -0.279  1.00 65.22           H 
ATOM     33 2HD2 MLE A   2       7.166  -1.619   1.118  1.00 13.45           H 
ATOM     34 3HD2 MLE A   2       8.310  -2.025  -0.182  1.00  5.54           H 
ATOM     35  CM  MLE A   2       2.502  -1.171  -2.115  1.00 12.41           C 
ATOM     36 1HM  MLE A   2       1.887  -0.277  -2.002  1.00 75.21           H 
ATOM     37 2HM  MLE A   2       3.297  -0.975  -2.834  1.00 31.32           H 
ATOM     38 3HM  MLE A   2       1.883  -1.994  -2.471  1.00 71.15           H 
ATOM     39  N   DPR A   3       3.277   1.409  -0.358  1.00 53.32           N 
ATOM     40  CA  DPR A   3       2.946   2.807  -0.692  1.00 62.44           C 
ATOM     41  C   DPR A   3       1.778   2.843  -1.644  1.00  2.21           C 
ATOM     42  O   DPR A   3       0.761   3.481  -1.370  1.00 64.24           O 
ATOM     43  CB  DPR A   3       2.606   3.448   0.688  1.00 22.12           C 
ATOM     44  CG  DPR A   3       2.678   2.337   1.771  1.00 44.52           C 
ATOM     45  CD  DPR A   3       2.601   1.054   0.907  1.00 23.14           C 
ATOM     46  HA  DPR A   3       3.811   3.294  -1.144  1.00  4.44           H 
ATOM     47 2HB  DPR A   3       3.359   4.215   0.871  1.00  0.02           H 
ATOM     48 3HB  DPR A   3       1.609   3.885   0.652  1.00 41.24           H 
ATOM     49 2HG  DPR A   3       3.623   2.386   2.316  1.00 73.31           H 
ATOM     50 3HG  DPR A   3       1.831   2.402   2.454  1.00 41.15           H 
ATOM     51 2HD  DPR A   3       1.560   0.787   0.720  1.00 22.33           H 
ATOM     52 3HD  DPR A   3       3.122   0.233   1.399  1.00  5.45           H 
ATOM     53  N   LEU A   4       1.920   2.156  -2.772  1.00 50.35           N 
ATOM     54  CA  LEU A   4       0.863   2.110  -3.778  1.00 11.15           C 
ATOM     55  C   LEU A   4      -0.247   1.153  -3.357  1.00 30.25           C 
ATOM     56  O   LEU A   4      -0.181  -0.045  -3.626  1.00 31.01           O 
ATOM     57  CB  LEU A   4       1.436   1.683  -5.130  1.00 23.11           C 
ATOM     58  CG  LEU A   4       2.198   2.757  -5.906  1.00 63.11           C 
ATOM     59  CD1 LEU A   4       2.809   2.170  -7.169  1.00  3.55           C 
ATOM     60  CD2 LEU A   4       1.280   3.922  -6.246  1.00 64.22           C 
ATOM     61  H   LEU A   4       2.753   1.668  -2.935  1.00 62.11           H 
ATOM     62  HA  LEU A   4       0.450   3.103  -3.868  1.00 52.45           H 
ATOM     63 2HB  LEU A   4       2.110   0.858  -4.956  1.00 44.12           H 
ATOM     64 3HB  LEU A   4       0.613   1.348  -5.745  1.00 50.35           H 
ATOM     65  HG  LEU A   4       3.003   3.133  -5.290  1.00 42.45           H 
ATOM     66 1HD1 LEU A   4       2.081   2.196  -7.967  1.00 24.34           H 
ATOM     67 2HD1 LEU A   4       3.675   2.751  -7.453  1.00 31.42           H 
ATOM     68 3HD1 LEU A   4       3.105   1.148  -6.985  1.00  4.24           H 
ATOM     69 1HD2 LEU A   4       1.518   4.291  -7.232  1.00 43.35           H 
ATOM     70 2HD2 LEU A   4       0.253   3.589  -6.225  1.00 74.32           H 
ATOM     71 3HD2 LEU A   4       1.417   4.711  -5.522  1.00 41.23           H 
ATOM     72  N   DVA A   5      -1.267   1.691  -2.696  1.00 51.41           N 
ATOM     73  CA  DVA A   5      -2.401   0.879  -2.237  1.00 54.11           C 
ATOM     74  C   DVA A   5      -3.010   1.512  -1.014  1.00 52.24           C 
ATOM     75  O   DVA A   5      -3.050   2.735  -0.892  1.00 42.35           O 
ATOM     76  CB  DVA A   5      -3.451   0.796  -3.346  1.00 53.21           C 
ATOM     77  CG1 DVA A   5      -3.785   2.204  -3.842  1.00  0.13           C 
ATOM     78  CG2 DVA A   5      -2.901  -0.034  -4.508  1.00 30.51           C 
ATOM     79  H   DVA A   5      -1.263   2.653  -2.512  1.00  1.14           H 
ATOM     80  HA  DVA A   5      -2.054  -0.124  -1.992  1.00 21.12           H 
ATOM     81  HB  DVA A   5      -4.353   0.323  -2.959  1.00  1.12           H 
ATOM     82 1HG1 DVA A   5      -4.566   2.149  -4.599  1.00 64.53           H 
ATOM     83 2HG1 DVA A   5      -4.135   2.809  -3.005  1.00 25.03           H 
ATOM     84 3HG1 DVA A   5      -2.894   2.660  -4.270  1.00 44.32           H 
ATOM     85 1HG2 DVA A   5      -3.723  -0.350  -5.149  1.00 61.14           H 
ATOM     86 2HG2 DVA A   5      -2.200   0.568  -5.086  1.00 21.01           H 
ATOM     87 3HG2 DVA A   5      -2.388  -0.913  -4.115  1.00 73.14           H 
ATOM     88  N   MLE A   6      -3.490   0.677  -0.099  1.00 11.21           N 
ATOM     89  CA  MLE A   6      -4.110   1.167   1.139  1.00  4.14           C 
ATOM     90  C   MLE A   6      -3.536   0.423   2.316  1.00  1.24           C 
ATOM     91  O   MLE A   6      -4.144  -0.518   2.824  1.00  3.24           O 
ATOM     92  CB  MLE A   6      -5.620   0.939   1.079  1.00 62.11           C 
ATOM     93  CG  MLE A   6      -6.337   2.288   0.995  1.00 31.30           C 
ATOM     94  CD1 MLE A   6      -6.047   3.099   2.260  1.00 52.20           C 
ATOM     95  CD2 MLE A   6      -5.836   3.057  -0.229  1.00 20.14           C 
ATOM     96  HA  MLE A   6      -3.908   2.233   1.251  1.00 72.14           H 
ATOM     97 2HB  MLE A   6      -5.862   0.343   0.199  1.00  5.25           H 
ATOM     98 3HB  MLE A   6      -5.944   0.410   1.974  1.00 13.03           H 
ATOM     99  HG  MLE A   6      -7.410   2.124   0.907  1.00  1.14           H 
ATOM    100 1HD1 MLE A   6      -6.916   3.708   2.508  1.00 63.32           H 
ATOM    101 2HD1 MLE A   6      -5.831   2.420   3.086  1.00 64.22           H 
ATOM    102 3HD1 MLE A   6      -5.186   3.746   2.088  1.00 54.30           H 
ATOM    103 1HD2 MLE A   6      -6.670   3.572  -0.701  1.00 14.21           H 
ATOM    104 2HD2 MLE A   6      -5.089   3.786   0.083  1.00  5.12           H 
ATOM    105 3HD2 MLE A   6      -5.390   2.360  -0.939  1.00 34.44           H 
ATOM    106  CM  MLE A   6      -3.544  -0.789  -0.047  1.00 63.22           C 
ATOM    107 1HM  MLE A   6      -3.447  -1.193  -1.054  1.00 74.44           H 
ATOM    108 2HM  MLE A   6      -2.728  -1.160   0.573  1.00 20.01           H 
ATOM    109 3HM  MLE A   6      -4.497  -1.103   0.380  1.00 63.12           H 
ATOM    110  N   DPR A   7      -2.354   0.844   2.757  1.00 71.33           N 
ATOM    111  CA  DPR A   7      -1.683   0.201   3.901  1.00 31.03           C 
ATOM    112  C   DPR A   7      -1.035  -1.085   3.459  1.00 20.20           C 
ATOM    113  O   DPR A   7       0.183  -1.244   3.556  1.00 23.45           O 
ATOM    114  CB  DPR A   7      -0.648   1.250   4.404  1.00 31.50           C 
ATOM    115  CG  DPR A   7      -0.832   2.525   3.540  1.00 75.51           C 
ATOM    116  CD  DPR A   7      -1.499   1.945   2.267  1.00 45.10           C 
ATOM    117  HA  DPR A   7      -2.408   0.001   4.691  1.00 52.02           H 
ATOM    118 2HB  DPR A   7      -0.877   1.457   5.450  1.00 63.42           H 
ATOM    119 3HB  DPR A   7       0.362   0.856   4.301  1.00 44.34           H 
ATOM    120 2HG  DPR A   7      -1.491   3.240   4.034  1.00 54.11           H 
ATOM    121 3HG  DPR A   7       0.130   2.980   3.305  1.00 72.43           H 
ATOM    122 2HD  DPR A   7      -0.741   1.562   1.583  1.00 33.13           H 
ATOM    123 3HD  DPR A   7      -2.105   2.707   1.775  1.00 30.51           H 
ATOM    124  N   LEU A   8      -1.848  -2.014   2.967  1.00 40.11           N 
ATOM    125  CA  LEU A   8      -1.346  -3.303   2.503  1.00 62.10           C 
ATOM    126  C   LEU A   8      -0.684  -3.169   1.135  1.00 11.44           C 
ATOM    127  O   LEU A   8      -1.360  -2.994   0.122  1.00 63.11           O 
ATOM    128  CB  LEU A   8      -2.486  -4.321   2.434  1.00 42.33           C 
ATOM    129  CG  LEU A   8      -2.121  -5.762   2.791  1.00 41.25           C 
ATOM    130  CD1 LEU A   8      -1.075  -6.302   1.827  1.00 73.21           C 
ATOM    131  CD2 LEU A   8      -1.620  -5.846   4.225  1.00 44.22           C 
ATOM    132  H   LEU A   8      -2.808  -1.830   2.914  1.00 52.30           H 
ATOM    133  HA  LEU A   8      -0.609  -3.647   3.214  1.00 53.33           H 
ATOM    134 2HB  LEU A   8      -3.259  -3.998   3.113  1.00 70.14           H 
ATOM    135 3HB  LEU A   8      -2.870  -4.316   1.423  1.00 41.11           H 
ATOM    136  HG  LEU A   8      -3.003  -6.382   2.707  1.00  1.31           H 
ATOM    137 1HD1 LEU A   8      -0.094  -5.977   2.140  1.00 52.33           H 
ATOM    138 2HD1 LEU A   8      -1.112  -7.382   1.824  1.00 71.51           H 
ATOM    139 3HD1 LEU A   8      -1.277  -5.933   0.833  1.00 73.31           H 
ATOM    140 1HD2 LEU A   8      -2.106  -5.087   4.821  1.00 34.32           H 
ATOM    141 2HD2 LEU A   8      -1.846  -6.821   4.630  1.00 71.32           H 
ATOM    142 3HD2 LEU A   8      -0.552  -5.688   4.244  1.00 50.55           H 
TER     143      LEU A   8
ENDMDL
MODEL       18
REMARK MDL/CONF    18  E:      0.000 Erst:   0.000 Ehb:   0.000
ATOM      1  N   DVA A   1       0.863  -3.383   1.402  1.00 22.30           N 
ATOM      2  CA  DVA A   1       1.248  -3.267  -0.010  1.00 32.33           C 
ATOM      3  C   DVA A   1       2.619  -2.653  -0.107  1.00 43.41           C 
ATOM      4  O   DVA A   1       3.497  -2.940   0.705  1.00  4.13           O 
ATOM      5  CB  DVA A   1       1.264  -4.657  -0.650  1.00  2.53           C 
ATOM      6  CG1 DVA A   1       1.674  -4.539  -2.118  1.00 20.24           C 
ATOM      7  CG2 DVA A   1       2.265  -5.546   0.089  1.00 61.11           C 
ATOM      8  H   DVA A   1       1.563  -3.471   2.083  1.00 33.13           H 
ATOM      9  HA  DVA A   1       0.530  -2.636  -0.532  1.00 12.43           H 
ATOM     10  HB  DVA A   1       0.269  -5.097  -0.583  1.00 65.42           H 
ATOM     11 1HG1 DVA A   1       2.620  -4.004  -2.192  1.00 11.12           H 
ATOM     12 2HG1 DVA A   1       1.787  -5.537  -2.542  1.00 65.44           H 
ATOM     13 3HG1 DVA A   1       0.905  -3.998  -2.668  1.00 62.01           H 
ATOM     14 1HG2 DVA A   1       3.116  -5.752  -0.559  1.00 33.20           H 
ATOM     15 2HG2 DVA A   1       2.610  -5.038   0.989  1.00  4.41           H 
ATOM     16 3HG2 DVA A   1       1.784  -6.485   0.365  1.00 50.14           H 
ATOM     17  N   MLE A   2       2.810  -1.800  -1.108  1.00 20.21           N 
ATOM     18  CA  MLE A   2       4.102  -1.132  -1.314  1.00 60.02           C 
ATOM     19  C   MLE A   2       3.871   0.325  -1.613  1.00  4.24           C 
ATOM     20  O   MLE A   2       3.837   0.734  -2.773  1.00 31.13           O 
ATOM     21  CB  MLE A   2       4.832  -1.784  -2.490  1.00 34.22           C 
ATOM     22  CG  MLE A   2       6.132  -2.417  -1.994  1.00 62.41           C 
ATOM     23  CD1 MLE A   2       7.032  -1.333  -1.397  1.00 22.05           C 
ATOM     24  CD2 MLE A   2       5.817  -3.463  -0.924  1.00 42.14           C 
ATOM     25  HA  MLE A   2       4.709  -1.228  -0.413  1.00 41.43           H 
ATOM     26 2HB  MLE A   2       4.196  -2.554  -2.928  1.00 42.11           H 
ATOM     27 3HB  MLE A   2       5.057  -1.030  -3.241  1.00 72.13           H 
ATOM     28  HG  MLE A   2       6.645  -2.894  -2.829  1.00 64.41           H 
ATOM     29 1HD1 MLE A   2       8.077  -1.610  -1.535  1.00 35.11           H 
ATOM     30 2HD1 MLE A   2       6.839  -0.383  -1.896  1.00 74.13           H 
ATOM     31 3HD1 MLE A   2       6.821  -1.232  -0.332  1.00 75.15           H 
ATOM     32 1HD2 MLE A   2       6.568  -4.251  -0.954  1.00 22.33           H 
ATOM     33 2HD2 MLE A   2       5.825  -2.991   0.058  1.00 73.13           H 
ATOM     34 3HD2 MLE A   2       4.833  -3.892  -1.115  1.00  5.32           H 
ATOM     35  CM  MLE A   2       1.914  -1.326  -2.172  1.00  1.55           C 
ATOM     36 1HM  MLE A   2       1.111  -2.046  -2.319  1.00  1.24           H 
ATOM     37 2HM  MLE A   2       1.491  -0.362  -1.886  1.00 20.21           H 
ATOM     38 3HM  MLE A   2       2.478  -1.215  -3.098  1.00 31.14           H 
ATOM     39  N   DPR A   3       3.711   1.121  -0.560  1.00 44.40           N 
ATOM     40  CA  DPR A   3       3.478   2.570  -0.715  1.00 71.32           C 
ATOM     41  C   DPR A   3       2.112   2.808  -1.306  1.00 31.10           C 
ATOM     42  O   DPR A   3       1.138   3.017  -0.581  1.00 64.11           O 
ATOM     43  CB  DPR A   3       3.542   3.186   0.687  1.00 22.24           C 
ATOM     44  CG  DPR A   3       3.042   2.009   1.565  1.00 61.41           C 
ATOM     45  CD  DPR A   3       3.724   0.798   0.882  1.00 31.52           C 
ATOM     46  HA  DPR A   3       4.244   3.001  -1.359  1.00 63.22           H 
ATOM     47 2HB  DPR A   3       4.560   3.466   0.961  1.00 11.44           H 
ATOM     48 3HB  DPR A   3       2.871   4.040   0.769  1.00 11.05           H 
ATOM     49 2HG  DPR A   3       3.382   2.118   2.596  1.00 54.44           H 
ATOM     50 3HG  DPR A   3       1.956   1.923   1.521  1.00 41.32           H 
ATOM     51 2HD  DPR A   3       3.155  -0.114   1.072  1.00 44.44           H 
ATOM     52 3HD  DPR A   3       4.748   0.688   1.238  1.00 62.13           H 
ATOM     53  N   LEU A   4       2.033   2.777  -2.631  1.00 64.23           N 
ATOM     54  CA  LEU A   4       0.769   2.993  -3.328  1.00 63.11           C 
ATOM     55  C   LEU A   4      -0.157   1.793  -3.158  1.00 12.55           C 
ATOM     56  O   LEU A   4       0.212   0.662  -3.468  1.00 55.14           O 
ATOM     57  CB  LEU A   4       1.021   3.250  -4.814  1.00 43.13           C 
ATOM     58  CG  LEU A   4       2.028   4.352  -5.144  1.00 52.42           C 
ATOM     59  CD1 LEU A   4       1.985   5.447  -4.089  1.00 24.25           C 
ATOM     60  CD2 LEU A   4       3.431   3.776  -5.262  1.00 52.11           C 
ATOM     61  H   LEU A   4       2.843   2.605  -3.156  1.00 12.53           H 
ATOM     62  HA  LEU A   4       0.297   3.862  -2.896  1.00 13.12           H 
ATOM     63 2HB  LEU A   4       1.381   2.332  -5.252  1.00 62.34           H 
ATOM     64 3HB  LEU A   4       0.076   3.516  -5.268  1.00 25.43           H 
ATOM     65  HG  LEU A   4       1.766   4.797  -6.095  1.00 24.43           H 
ATOM     66 1HD1 LEU A   4       0.964   5.608  -3.777  1.00 62.54           H 
ATOM     67 2HD1 LEU A   4       2.578   5.148  -3.237  1.00  3.33           H 
ATOM     68 3HD1 LEU A   4       2.383   6.361  -4.503  1.00  4.35           H 
ATOM     69 1HD2 LEU A   4       3.993   4.011  -4.369  1.00 51.31           H 
ATOM     70 2HD2 LEU A   4       3.371   2.704  -5.377  1.00 51.42           H 
ATOM     71 3HD2 LEU A   4       3.925   4.204  -6.121  1.00 21.32           H 
ATOM     72  N   DVA A   5      -1.365   2.051  -2.662  1.00 64.32           N 
ATOM     73  CA  DVA A   5      -2.352   0.985  -2.451  1.00 73.51           C 
ATOM     74  C   DVA A   5      -3.258   1.359  -1.308  1.00 24.42           C 
ATOM     75  O   DVA A   5      -3.695   2.503  -1.199  1.00  3.13           O 
ATOM     76  CB  DVA A   5      -3.183   0.801  -3.722  1.00 52.31           C 
ATOM     77  CG1 DVA A   5      -2.277   0.338  -4.864  1.00 13.03           C 
ATOM     78  CG2 DVA A   5      -4.268  -0.249  -3.474  1.00 71.03           C 
ATOM     79  H   DVA A   5      -1.600   2.974  -2.433  1.00 72.42           H 
ATOM     80  HA  DVA A   5      -1.837   0.053  -2.218  1.00 31.14           H 
ATOM     81  HB  DVA A   5      -3.651   1.748  -3.990  1.00 43.20           H 
ATOM     82 1HG1 DVA A   5      -1.615  -0.451  -4.508  1.00  3.41           H 
ATOM     83 2HG1 DVA A   5      -2.891  -0.045  -5.680  1.00 13.03           H 
ATOM     84 3HG1 DVA A   5      -1.685   1.178  -5.222  1.00  4.32           H 
ATOM     85 1HG2 DVA A   5      -4.856  -0.385  -4.380  1.00 61.24           H 
ATOM     86 2HG2 DVA A   5      -3.802  -1.195  -3.198  1.00 72.22           H 
ATOM     87 3HG2 DVA A   5      -4.918   0.084  -2.666  1.00 12.34           H 
ATOM     88  N   MLE A   6      -3.543   0.389  -0.444  1.00 40.25           N 
ATOM     89  CA  MLE A   6      -4.414   0.623   0.715  1.00 50.01           C 
ATOM     90  C   MLE A   6      -3.778   0.037   1.946  1.00 24.13           C 
ATOM     91  O   MLE A   6      -4.060  -1.100   2.321  1.00 14.10           O 
ATOM     92  CB  MLE A   6      -5.771  -0.041   0.475  1.00 40.03           C 
ATOM     93  CG  MLE A   6      -6.882   0.860   1.014  1.00 53.33           C 
ATOM     94  CD1 MLE A   6      -6.594   1.209   2.476  1.00 62.42           C 
ATOM     95  CD2 MLE A   6      -6.943   2.146   0.188  1.00 62.24           C 
ATOM     96  HA  MLE A   6      -4.555   1.695   0.853  1.00 62.03           H 
ATOM     97 2HB  MLE A   6      -5.913  -0.197  -0.594  1.00 15.20           H 
ATOM     98 3HB  MLE A   6      -5.800  -1.002   0.987  1.00 13.04           H 
ATOM     99  HG  MLE A   6      -7.837   0.339   0.947  1.00 41.52           H 
ATOM    100 1HD1 MLE A   6      -6.161   0.343   2.977  1.00 73.43           H 
ATOM    101 2HD1 MLE A   6      -5.891   2.042   2.520  1.00 54.42           H 
ATOM    102 3HD1 MLE A   6      -7.523   1.490   2.973  1.00 64.41           H 
ATOM    103 1HD2 MLE A   6      -6.531   2.970   0.768  1.00 54.25           H 
ATOM    104 2HD2 MLE A   6      -6.362   2.018  -0.725  1.00  4.11           H 
ATOM    105 3HD2 MLE A   6      -7.979   2.364  -0.069  1.00 51.21           H 
ATOM    106  CM  MLE A   6      -3.134  -1.021  -0.389  1.00 73.12           C 
ATOM    107 1HM  MLE A   6      -3.924  -1.611   0.076  1.00 14.21           H 
ATOM    108 2HM  MLE A   6      -2.955  -1.387  -1.400  1.00 34.14           H 
ATOM    109 3HM  MLE A   6      -2.220  -1.110   0.198  1.00 75.25           H 
ATOM    110  N   DPR A   7      -2.910   0.814   2.586  1.00 13.13           N 
ATOM    111  CA  DPR A   7      -2.218   0.360   3.805  1.00 30.24           C 
ATOM    112  C   DPR A   7      -1.171  -0.663   3.449  1.00 24.24           C 
ATOM    113  O   DPR A   7      -0.072  -0.315   3.013  1.00 21.24           O 
ATOM    114  CB  DPR A   7      -1.589   1.604   4.435  1.00 75.40           C 
ATOM    115  CG  DPR A   7      -1.215   2.410   3.164  1.00 60.32           C 
ATOM    116  CD  DPR A   7      -2.463   2.189   2.274  1.00 73.10           C 
ATOM    117  HA  DPR A   7      -2.938  -0.070   4.502  1.00 62.53           H 
ATOM    118 2HB  DPR A   7      -2.306   2.155   5.044  1.00 13.13           H 
ATOM    119 3HB  DPR A   7      -0.699   1.358   5.013  1.00  5.23           H 
ATOM    120 2HG  DPR A   7      -1.083   3.467   3.397  1.00 62.41           H 
ATOM    121 3HG  DPR A   7      -0.321   2.001   2.692  1.00 21.03           H 
ATOM    122 2HD  DPR A   7      -2.196   2.270   1.220  1.00 12.30           H 
ATOM    123 3HD  DPR A   7      -3.241   2.909   2.527  1.00 32.40           H 
ATOM    124  N   LEU A   8      -1.505  -1.935   3.633  1.00 35.11           N 
ATOM    125  CA  LEU A   8      -0.582  -3.022   3.326  1.00 64.03           C 
ATOM    126  C   LEU A   8      -0.379  -3.155   1.820  1.00 35.13           C 
ATOM    127  O   LEU A   8      -1.341  -3.302   1.065  1.00 44.52           O 
ATOM    128  CB  LEU A   8      -1.105  -4.339   3.901  1.00  1.23           C 
ATOM    129  CG  LEU A   8      -0.045  -5.377   4.272  1.00 61.15           C 
ATOM    130  CD1 LEU A   8       0.603  -5.027   5.602  1.00 42.41           C 
ATOM    131  CD2 LEU A   8      -0.657  -6.769   4.326  1.00 53.41           C 
ATOM    132  H   LEU A   8      -2.395  -2.149   3.983  1.00 33.51           H 
ATOM    133  HA  LEU A   8       0.367  -2.790   3.786  1.00 51.55           H 
ATOM    134 2HB  LEU A   8      -1.669  -4.111   4.792  1.00 41.53           H 
ATOM    135 3HB  LEU A   8      -1.760  -4.783   3.166  1.00 13.11           H 
ATOM    136  HG  LEU A   8       0.727  -5.380   3.516  1.00 43.44           H 
ATOM    137 1HD1 LEU A   8       1.643  -4.780   5.442  1.00 54.02           H 
ATOM    138 2HD1 LEU A   8       0.095  -4.178   6.037  1.00 24.35           H 
ATOM    139 3HD1 LEU A   8       0.532  -5.871   6.271  1.00  2.21           H 
ATOM    140 1HD2 LEU A   8       0.050  -7.489   3.943  1.00  2.20           H 
ATOM    141 2HD2 LEU A   8      -0.903  -7.015   5.349  1.00 62.14           H 
ATOM    142 3HD2 LEU A   8      -1.554  -6.791   3.725  1.00 52.30           H 
TER     143      LEU A   8
ENDMDL
MODEL       19
REMARK MDL/CONF    19  E:      0.000 Erst:   0.000 Ehb:   0.000
ATOM      1  N   DVA A   1       0.858  -3.385   1.237  1.00 71.32           N 
ATOM      2  CA  DVA A   1       1.163  -3.261  -0.195  1.00 33.05           C 
ATOM      3  C   DVA A   1       2.565  -2.738  -0.365  1.00 74.35           C 
ATOM      4  O   DVA A   1       3.476  -3.128   0.363  1.00 73.44           O 
ATOM      5  CB  DVA A   1       1.044  -4.632  -0.861  1.00  0.14           C 
ATOM      6  CG1 DVA A   1      -0.379  -5.165  -0.688  1.00 41.24           C 
ATOM      7  CG2 DVA A   1       1.363  -4.503  -2.351  1.00 25.22           C 
ATOM      8  H   DVA A   1       1.595  -3.438   1.880  1.00  1.13           H 
ATOM      9  HA  DVA A   1       0.458  -2.571  -0.658  1.00 32.20           H 
ATOM     10  HB  DVA A   1       1.749  -5.323  -0.398  1.00 60.24           H 
ATOM     11 1HG1 DVA A   1      -1.093  -4.372  -0.909  1.00 32.22           H 
ATOM     12 2HG1 DVA A   1      -0.539  -5.998  -1.373  1.00 43.01           H 
ATOM     13 3HG1 DVA A   1      -0.518  -5.506   0.336  1.00 71.32           H 
ATOM     14 1HG2 DVA A   1       0.616  -3.872  -2.830  1.00 73.51           H 
ATOM     15 2HG2 DVA A   1       2.349  -4.055  -2.476  1.00 24.00           H 
ATOM     16 3HG2 DVA A   1       1.353  -5.491  -2.812  1.00 70.13           H 
ATOM     17  N   MLE A   2       2.743  -1.846  -1.334  1.00 62.13           N 
ATOM     18  CA  MLE A   2       4.062  -1.258  -1.605  1.00 13.53           C 
ATOM     19  C   MLE A   2       3.919   0.229  -1.793  1.00 41.25           C 
ATOM     20  O   MLE A   2       3.835   0.716  -2.920  1.00 52.13           O 
ATOM     21  CB  MLE A   2       4.647  -1.880  -2.873  1.00 30.41           C 
ATOM     22  CG  MLE A   2       5.695  -2.927  -2.492  1.00 13.32           C 
ATOM     23  CD1 MLE A   2       5.027  -4.299  -2.375  1.00 64.34           C 
ATOM     24  CD2 MLE A   2       6.780  -2.978  -3.568  1.00 13.34           C 
ATOM     25  HA  MLE A   2       4.728  -1.456  -0.764  1.00 51.53           H 
ATOM     26 2HB  MLE A   2       3.850  -2.355  -3.444  1.00 53.10           H 
ATOM     27 3HB  MLE A   2       5.112  -1.102  -3.478  1.00 62.31           H 
ATOM     28  HG  MLE A   2       6.143  -2.659  -1.535  1.00 42.02           H 
ATOM     29 1HD1 MLE A   2       5.776  -5.080  -2.506  1.00  4.52           H 
ATOM     30 2HD1 MLE A   2       4.566  -4.397  -1.392  1.00 64.01           H 
ATOM     31 3HD1 MLE A   2       4.262  -4.397  -3.145  1.00 44.34           H 
ATOM     32 1HD2 MLE A   2       7.629  -2.371  -3.257  1.00 62.33           H 
ATOM     33 2HD2 MLE A   2       7.102  -4.009  -3.709  1.00 11.01           H 
ATOM     34 3HD2 MLE A   2       6.380  -2.590  -4.505  1.00 63.33           H 
ATOM     35  CM  MLE A   2       1.810  -1.254  -2.301  1.00 31.12           C 
ATOM     36 1HM  MLE A   2       0.981  -1.941  -2.475  1.00 42.42           H 
ATOM     37 2HM  MLE A   2       1.426  -0.314  -1.906  1.00 43.41           H 
ATOM     38 3HM  MLE A   2       2.330  -1.068  -3.241  1.00  0.33           H 
ATOM     39  N   DPR A   3       3.891   0.961  -0.684  1.00 54.01           N 
ATOM     40  CA  DPR A   3       3.754   2.429  -0.730  1.00 65.54           C 
ATOM     41  C   DPR A   3       2.351   2.800  -1.133  1.00 54.45           C 
ATOM     42  O   DPR A   3       1.509   3.100  -0.285  1.00  2.21           O 
ATOM     43  CB  DPR A   3       4.061   2.941   0.678  1.00 15.43           C 
ATOM     44  CG  DPR A   3       3.510   1.775   1.540  1.00 21.31           C 
ATOM     45  CD  DPR A   3       3.978   0.541   0.730  1.00 24.54           C 
ATOM     46  HA  DPR A   3       4.469   2.845  -1.441  1.00 75.21           H 
ATOM     47 2HB  DPR A   3       5.131   3.070   0.841  1.00 32.34           H 
ATOM     48 3HB  DPR A   3       3.523   3.866   0.893  1.00 61.51           H 
ATOM     49 2HG  DPR A   3       3.955   1.780   2.536  1.00 12.10           H 
ATOM     50 3HG  DPR A   3       2.422   1.812   1.600  1.00  3.44           H 
ATOM     51 2HD  DPR A   3       3.318  -0.308   0.916  1.00 64.31           H 
ATOM     52 3HD  DPR A   3       5.007   0.285   0.987  1.00 31.23           H 
ATOM     53  N   LEU A   4       2.089   2.782  -2.435  1.00 65.45           N 
ATOM     54  CA  LEU A   4       0.769   3.121  -2.956  1.00 22.04           C 
ATOM     55  C   LEU A   4      -0.129   1.889  -3.005  1.00 14.31           C 
ATOM     56  O   LEU A   4       0.126   0.952  -3.758  1.00 22.20           O 
ATOM     57  CB  LEU A   4       0.892   3.733  -4.352  1.00 72.33           C 
ATOM     58  CG  LEU A   4       1.813   4.947  -4.475  1.00 62.10           C 
ATOM     59  CD1 LEU A   4       1.637   5.873  -3.281  1.00 64.52           C 
ATOM     60  CD2 LEU A   4       3.263   4.505  -4.601  1.00 62.14           C 
ATOM     61  H   LEU A   4       2.800   2.535  -3.063  1.00  2.01           H 
ATOM     62  HA  LEU A   4       0.328   3.848  -2.290  1.00 74.31           H 
ATOM     63 2HB  LEU A   4       1.262   2.968  -5.017  1.00 30.04           H 
ATOM     64 3HB  LEU A   4      -0.097   4.034  -4.668  1.00 71.33           H 
ATOM     65  HG  LEU A   4       1.552   5.500  -5.367  1.00 10.11           H 
ATOM     66 1HD1 LEU A   4       2.156   6.802  -3.467  1.00 53.14           H 
ATOM     67 2HD1 LEU A   4       0.587   6.070  -3.130  1.00 52.12           H 
ATOM     68 3HD1 LEU A   4       2.047   5.403  -2.399  1.00 54.42           H 
ATOM     69 1HD2 LEU A   4       3.788   5.175  -5.266  1.00 72.35           H 
ATOM     70 2HD2 LEU A   4       3.732   4.525  -3.628  1.00 70.21           H 
ATOM     71 3HD2 LEU A   4       3.300   3.501  -4.998  1.00 23.23           H 
ATOM     72  N   DVA A   5      -1.185   1.902  -2.197  1.00 30.54           N 
ATOM     73  CA  DVA A   5      -2.130   0.778  -2.149  1.00 10.13           C 
ATOM     74  C   DVA A   5      -3.183   1.052  -1.107  1.00 70.55           C 
ATOM     75  O   DVA A   5      -3.614   2.190  -0.931  1.00 22.15           O 
ATOM     76  CB  DVA A   5      -2.794   0.614  -3.516  1.00 32.53           C 
ATOM     77  CG1 DVA A   5      -3.824  -0.516  -3.452  1.00 40.05           C 
ATOM     78  CG2 DVA A   5      -3.493   1.918  -3.904  1.00  3.04           C 
ATOM     79  H   DVA A   5      -1.335   2.678  -1.618  1.00 35.20           H 
ATOM     80  HA  DVA A   5      -1.595  -0.137  -1.893  1.00 41.23           H 
ATOM     81  HB  DVA A   5      -2.037   0.373  -4.262  1.00  5.33           H 
ATOM     82 1HG1 DVA A   5      -4.581  -0.278  -2.705  1.00 64.23           H 
ATOM     83 2HG1 DVA A   5      -4.299  -0.627  -4.427  1.00 72.40           H 
ATOM     84 3HG1 DVA A   5      -3.327  -1.447  -3.184  1.00 24.22           H 
ATOM     85 1HG2 DVA A   5      -3.968   1.800  -4.877  1.00 12.44           H 
ATOM     86 2HG2 DVA A   5      -4.250   2.162  -3.158  1.00 23.35           H 
ATOM     87 3HG2 DVA A   5      -2.759   2.723  -3.953  1.00 22.40           H 
ATOM     88  N   MLE A   6      -3.603   0.002  -0.409  1.00 31.01           N 
ATOM     89  CA  MLE A   6      -4.626   0.133   0.636  1.00 13.32           C 
ATOM     90  C   MLE A   6      -4.018  -0.181   1.978  1.00 51.15           C 
ATOM     91  O   MLE A   6      -4.197  -1.276   2.509  1.00 52.44           O 
ATOM     92  CB  MLE A   6      -5.772  -0.840   0.354  1.00  3.53           C 
ATOM     93  CG  MLE A   6      -7.036  -0.363   1.070  1.00  4.34           C 
ATOM     94  CD1 MLE A   6      -8.268  -0.787   0.268  1.00 11.34           C 
ATOM     95  CD2 MLE A   6      -7.097  -0.985   2.466  1.00 54.11           C 
ATOM     96  HA  MLE A   6      -5.011   1.154   0.643  1.00 71.34           H 
ATOM     97 2HB  MLE A   6      -5.955  -0.882  -0.719  1.00 44.52           H 
ATOM     98 3HB  MLE A   6      -5.502  -1.832   0.714  1.00 61.30           H 
ATOM     99  HG  MLE A   6      -7.015   0.724   1.158  1.00 73.22           H 
ATOM    100 1HD1 MLE A   6      -8.518  -1.820   0.505  1.00 61.25           H 
ATOM    101 2HD1 MLE A   6      -9.109  -0.141   0.525  1.00  3.11           H 
ATOM    102 3HD1 MLE A   6      -8.055  -0.698  -0.797  1.00 75.02           H 
ATOM    103 1HD2 MLE A   6      -6.683  -1.992   2.433  1.00 50.51           H 
ATOM    104 2HD2 MLE A   6      -6.520  -0.377   3.160  1.00 53.31           H 
ATOM    105 3HD2 MLE A   6      -8.135  -1.031   2.797  1.00  4.34           H 
ATOM    106  CM  MLE A   6      -3.228  -1.418  -0.458  1.00 13.41           C 
ATOM    107 1HM  MLE A   6      -3.477  -1.893   0.491  1.00 52.40           H 
ATOM    108 2HM  MLE A   6      -3.773  -1.909  -1.264  1.00 14.31           H 
ATOM    109 3HM  MLE A   6      -2.157  -1.504  -0.638  1.00  0.33           H 
ATOM    110  N   DPR A   7      -3.291   0.783   2.532  1.00 21.21           N 
ATOM    111  CA  DPR A   7      -2.640   0.602   3.843  1.00 51.31           C 
ATOM    112  C   DPR A   7      -1.346  -0.150   3.673  1.00 32.13           C 
ATOM    113  O   DPR A   7      -0.263   0.407   3.855  1.00 44.11           O 
ATOM    114  CB  DPR A   7      -2.454   2.013   4.376  1.00 72.15           C 
ATOM    115  CG  DPR A   7      -1.997   2.729   3.077  1.00 63.51           C 
ATOM    116  CD  DPR A   7      -2.979   2.140   2.034  1.00 32.03           C 
ATOM    117  HA  DPR A   7      -3.305   0.058   4.514  1.00 43.22           H 
ATOM    118 2HB  DPR A   7      -3.387   2.441   4.744  1.00 61.42           H 
ATOM    119 3HB  DPR A   7      -1.678   2.066   5.138  1.00  2.43           H 
ATOM    120 2HG  DPR A   7      -2.119   3.809   3.162  1.00 23.23           H 
ATOM    121 3HG  DPR A   7      -0.967   2.471   2.832  1.00 63.00           H 
ATOM    122 2HD  DPR A   7      -2.503   2.085   1.054  1.00 34.35           H 
ATOM    123 3HD  DPR A   7      -3.886   2.743   1.984  1.00 42.14           H 
ATOM    124  N   LEU A   8      -1.452  -1.427   3.322  1.00  0.42           N 
ATOM    125  CA  LEU A   8      -0.275  -2.267   3.125  1.00 50.41           C 
ATOM    126  C   LEU A   8      -0.292  -2.913   1.744  1.00 12.22           C 
ATOM    127  O   LEU A   8      -1.325  -2.943   1.074  1.00 12.54           O 
ATOM    128  CB  LEU A   8      -0.209  -3.347   4.206  1.00 22.02           C 
ATOM    129  CG  LEU A   8      -1.537  -4.007   4.577  1.00 10.24           C 
ATOM    130  CD1 LEU A   8      -2.390  -3.060   5.408  1.00 25.52           C 
ATOM    131  CD2 LEU A   8      -2.284  -4.443   3.326  1.00 31.01           C 
ATOM    132  H   LEU A   8      -2.342  -1.815   3.192  1.00 51.21           H 
ATOM    133  HA  LEU A   8       0.598  -1.636   3.204  1.00 63.34           H 
ATOM    134 2HB  LEU A   8       0.460  -4.120   3.860  1.00 52.12           H 
ATOM    135 3HB  LEU A   8       0.199  -2.895   5.100  1.00 53.04           H 
ATOM    136  HG  LEU A   8      -1.340  -4.887   5.174  1.00 23.40           H 
ATOM    137 1HD1 LEU A   8      -2.837  -3.605   6.227  1.00 41.41           H 
ATOM    138 2HD1 LEU A   8      -1.771  -2.267   5.798  1.00 24.22           H 
ATOM    139 3HD1 LEU A   8      -3.168  -2.639   4.788  1.00 23.12           H 
ATOM    140 1HD2 LEU A   8      -3.001  -5.209   3.583  1.00 40.45           H 
ATOM    141 2HD2 LEU A   8      -2.801  -3.595   2.902  1.00 51.31           H 
ATOM    142 3HD2 LEU A   8      -1.583  -4.834   2.605  1.00 44.05           H 
TER     143      LEU A   8
ENDMDL
MODEL       20
REMARK MDL/CONF    20  E:      0.000 Erst:   0.000 Ehb:   0.000
ATOM      1  N   DVA A   1       0.639  -2.680   1.122  1.00 35.22           N 
ATOM      2  CA  DVA A   1       1.566  -3.058   0.048  1.00 64.03           C 
ATOM      3  C   DVA A   1       2.825  -2.241   0.160  1.00  3.54           C 
ATOM      4  O   DVA A   1       3.403  -2.117   1.241  1.00 55.44           O 
ATOM      5  CB  DVA A   1       1.909  -4.543   0.170  1.00 55.11           C 
ATOM      6  CG1 DVA A   1       2.860  -4.944  -0.959  1.00 40.32           C 
ATOM      7  CG2 DVA A   1       2.582  -4.802   1.519  1.00 24.11           C 
ATOM      8  H   DVA A   1       0.996  -2.472   2.011  1.00 74.22           H 
ATOM      9  HA  DVA A   1       1.098  -2.872  -0.919  1.00 23.30           H 
ATOM     10  HB  DVA A   1       0.996  -5.134   0.102  1.00 33.05           H 
ATOM     11 1HG1 DVA A   1       3.890  -4.772  -0.647  1.00 31.54           H 
ATOM     12 2HG1 DVA A   1       2.722  -6.000  -1.191  1.00 72.55           H 
ATOM     13 3HG1 DVA A   1       2.645  -4.348  -1.845  1.00 51.42           H 
ATOM     14 1HG2 DVA A   1       2.007  -4.323   2.310  1.00  1.13           H 
ATOM     15 2HG2 DVA A   1       2.628  -5.876   1.703  1.00 60.13           H 
ATOM     16 3HG2 DVA A   1       3.592  -4.392   1.505  1.00 31.52           H 
ATOM     17  N   MLE A   2       3.260  -1.674  -0.961  1.00 34.05           N 
ATOM     18  CA  MLE A   2       4.476  -0.851  -0.986  1.00 64.43           C 
ATOM     19  C   MLE A   2       4.122   0.556  -1.390  1.00 21.24           C 
ATOM     20  O   MLE A   2       4.379   0.970  -2.519  1.00  3.23           O 
ATOM     21  CB  MLE A   2       5.467  -1.437  -1.993  1.00 21.15           C 
ATOM     22  CG  MLE A   2       5.603  -2.942  -1.757  1.00 13.04           C 
ATOM     23  CD1 MLE A   2       6.624  -3.523  -2.739  1.00 13.42           C 
ATOM     24  CD2 MLE A   2       6.075  -3.195  -0.325  1.00 31.14           C 
ATOM     25  HA  MLE A   2       4.929  -0.842   0.006  1.00 51.52           H 
ATOM     26 2HB  MLE A   2       5.104  -1.258  -3.004  1.00 61.12           H 
ATOM     27 3HB  MLE A   2       6.439  -0.960  -1.866  1.00 13.34           H 
ATOM     28  HG  MLE A   2       4.638  -3.422  -1.912  1.00 35.21           H 
ATOM     29 1HD1 MLE A   2       7.022  -4.454  -2.340  1.00 62.13           H 
ATOM     30 2HD1 MLE A   2       6.138  -3.715  -3.697  1.00 14.42           H 
ATOM     31 3HD1 MLE A   2       7.436  -2.810  -2.881  1.00 10.33           H 
ATOM     32 1HD2 MLE A   2       6.800  -4.007  -0.319  1.00 32.12           H 
ATOM     33 2HD2 MLE A   2       6.538  -2.291   0.068  1.00 25.33           H 
ATOM     34 3HD2 MLE A   2       5.221  -3.466   0.297  1.00 43.41           H 
ATOM     35  CM  MLE A   2       2.733  -1.693  -2.331  1.00 42.23           C 
ATOM     36 1HM  MLE A   2       2.994  -2.637  -2.809  1.00 55.10           H 
ATOM     37 2HM  MLE A   2       1.648  -1.586  -2.305  1.00 43.24           H 
ATOM     38 3HM  MLE A   2       3.166  -0.868  -2.897  1.00 42.12           H 
ATOM     39  N   DPR A   3       3.525   1.299  -0.464  1.00  4.33           N 
ATOM     40  CA  DPR A   3       3.127   2.693  -0.731  1.00 14.45           C 
ATOM     41  C   DPR A   3       1.868   2.717  -1.559  1.00 23.42           C 
ATOM     42  O   DPR A   3       0.821   3.177  -1.103  1.00 54.42           O 
ATOM     43  CB  DPR A   3       2.958   3.337   0.636  1.00 42.14           C 
ATOM     44  CG  DPR A   3       2.306   2.163   1.412  1.00 54.40           C 
ATOM     45  CD  DPR A   3       3.149   0.959   0.925  1.00 15.14           C 
ATOM     46  HA  DPR A   3       3.929   3.214  -1.255  1.00 74.31           H 
ATOM     47 2HB  DPR A   3       3.915   3.610   1.080  1.00  3.13           H 
ATOM     48 3HB  DPR A   3       2.288   4.197   0.602  1.00 61.10           H 
ATOM     49 2HG  DPR A   3       2.409   2.302   2.489  1.00 54.42           H 
ATOM     50 3HG  DPR A   3       1.258   2.046   1.135  1.00 54.22           H 
ATOM     51 2HD  DPR A   3       2.553   0.047   0.944  1.00 73.41           H 
ATOM     52 3HD  DPR A   3       4.040   0.845   1.544  1.00 74.54           H 
ATOM     53  N   LEU A   4       1.964   2.216  -2.786  1.00 41.40           N 
ATOM     54  CA  LEU A   4       0.818   2.179  -3.688  1.00 43.20           C 
ATOM     55  C   LEU A   4      -0.220   1.169  -3.210  1.00  2.33           C 
ATOM     56  O   LEU A   4      -0.071  -0.034  -3.416  1.00 64.02           O 
ATOM     57  CB  LEU A   4       1.273   1.828  -5.106  1.00 71.20           C 
ATOM     58  CG  LEU A   4       1.731   3.000  -5.974  1.00 75.33           C 
ATOM     59  CD1 LEU A   4       3.189   3.331  -5.698  1.00 42.32           C 
ATOM     60  CD2 LEU A   4       1.523   2.684  -7.449  1.00 24.05           C 
ATOM     61  H   LEU A   4       2.825   1.864  -3.093  1.00 30.43           H 
ATOM     62  HA  LEU A   4       0.371   3.162  -3.696  1.00 33.12           H 
ATOM     63 2HB  LEU A   4       2.095   1.134  -5.028  1.00 23.43           H 
ATOM     64 3HB  LEU A   4       0.445   1.346  -5.607  1.00 60.24           H 
ATOM     65  HG  LEU A   4       1.139   3.872  -5.732  1.00  1.13           H 
ATOM     66 1HD1 LEU A   4       3.711   3.466  -6.633  1.00 61.53           H 
ATOM     67 2HD1 LEU A   4       3.247   4.241  -5.119  1.00  5.55           H 
ATOM     68 3HD1 LEU A   4       3.643   2.522  -5.145  1.00 12.34           H 
ATOM     69 1HD2 LEU A   4       2.138   3.341  -8.047  1.00 24.42           H 
ATOM     70 2HD2 LEU A   4       1.801   1.659  -7.640  1.00 21.41           H 
ATOM     71 3HD2 LEU A   4       0.485   2.830  -7.706  1.00  1.13           H 
ATOM     72  N   DVA A   5      -1.272   1.669  -2.570  1.00 22.12           N 
ATOM     73  CA  DVA A   5      -2.344   0.804  -2.060  1.00 71.24           C 
ATOM     74  C   DVA A   5      -2.961   1.435  -0.839  1.00 64.13           C 
ATOM     75  O   DVA A   5      -2.789   2.628  -0.593  1.00 33.43           O 
ATOM     76  CB  DVA A   5      -3.413   0.628  -3.139  1.00  2.02           C 
ATOM     77  CG1 DVA A   5      -3.891   2.000  -3.615  1.00 73.21           C 
ATOM     78  CG2 DVA A   5      -2.821  -0.144  -4.321  1.00 55.25           C 
ATOM     79  H   DVA A   5      -1.335   2.638  -2.435  1.00 70.55           H 
ATOM     80  HA  DVA A   5      -1.931  -0.170  -1.797  1.00  1.45           H 
ATOM     81  HB  DVA A   5      -4.255   0.071  -2.729  1.00 21.34           H 
ATOM     82 1HG1 DVA A   5      -4.072   2.642  -2.754  1.00  2.32           H 
ATOM     83 2HG1 DVA A   5      -3.129   2.449  -4.251  1.00 64.44           H 
ATOM     84 3HG1 DVA A   5      -4.815   1.886  -4.184  1.00 24.31           H 
ATOM     85 1HG2 DVA A   5      -2.088   0.479  -4.831  1.00 72.11           H 
ATOM     86 2HG2 DVA A   5      -2.338  -1.051  -3.959  1.00 12.40           H 
ATOM     87 3HG2 DVA A   5      -3.618  -0.408  -5.016  1.00 64.53           H 
ATOM     88  N   MLE A   6      -3.685   0.632  -0.067  1.00  2.21           N 
ATOM     89  CA  MLE A   6      -4.339   1.124   1.152  1.00 33.23           C 
ATOM     90  C   MLE A   6      -3.770   0.409   2.350  1.00 41.35           C 
ATOM     91  O   MLE A   6      -4.405  -0.479   2.915  1.00 61.35           O 
ATOM     92  CB  MLE A   6      -5.842   0.857   1.067  1.00 13.51           C 
ATOM     93  CG  MLE A   6      -6.371   1.349  -0.281  1.00 15.51           C 
ATOM     94  CD1 MLE A   6      -7.868   1.045  -0.385  1.00 12.02           C 
ATOM     95  CD2 MLE A   6      -6.151   2.859  -0.396  1.00 34.23           C 
ATOM     96  HA  MLE A   6      -4.166   2.195   1.252  1.00  0.33           H 
ATOM     97 2HB  MLE A   6      -6.028  -0.212   1.161  1.00 64.54           H 
ATOM     98 3HB  MLE A   6      -6.352   1.385   1.872  1.00 73.41           H 
ATOM     99  HG  MLE A   6      -5.842   0.843  -1.087  1.00 43.11           H 
ATOM    100 1HD1 MLE A   6      -8.416   1.968  -0.564  1.00 61.04           H 
ATOM    101 2HD1 MLE A   6      -8.041   0.352  -1.210  1.00 11.13           H 
ATOM    102 3HD1 MLE A   6      -8.211   0.593   0.546  1.00 11.42           H 
ATOM    103 1HD2 MLE A   6      -6.790   3.261  -1.181  1.00  1.43           H 
ATOM    104 2HD2 MLE A   6      -6.399   3.334   0.553  1.00 24.01           H 
ATOM    105 3HD2 MLE A   6      -5.107   3.056  -0.640  1.00 51.13           H 
ATOM    106  CM  MLE A   6      -4.011  -0.795  -0.176  1.00 72.44           C 
ATOM    107 1HM  MLE A   6      -5.022  -0.909  -0.567  1.00 30.52           H 
ATOM    108 2HM  MLE A   6      -3.305  -1.278  -0.851  1.00 21.30           H 
ATOM    109 3HM  MLE A   6      -3.948  -1.258   0.809  1.00 75.24           H 
ATOM    110  N   DPR A   7      -2.562   0.799   2.745  1.00 65.21           N 
ATOM    111  CA  DPR A   7      -1.892   0.180   3.904  1.00 71.12           C 
ATOM    112  C   DPR A   7      -1.185  -1.081   3.475  1.00 53.41           C 
ATOM    113  O   DPR A   7       0.019  -1.229   3.679  1.00  5.20           O 
ATOM    114  CB  DPR A   7      -0.896   1.281   4.390  1.00 61.43           C 
ATOM    115  CG  DPR A   7      -0.997   2.486   3.419  1.00 72.01           C 
ATOM    116  CD  DPR A   7      -1.672   1.839   2.185  1.00 75.31           C 
ATOM    117  HA  DPR A   7      -2.625  -0.047   4.678  1.00 62.52           H 
ATOM    118 2HB  DPR A   7      -1.209   1.567   5.394  1.00 12.12           H 
ATOM    119 3HB  DPR A   7       0.117   0.879   4.401  1.00 34.23           H 
ATOM    120 2HG  DPR A   7      -1.623   3.275   3.838  1.00 34.23           H 
ATOM    121 3HG  DPR A   7      -0.007   2.869   3.168  1.00 34.31           H 
ATOM    122 2HD  DPR A   7      -0.922   1.387   1.536  1.00 43.10           H 
ATOM    123 3HD  DPR A   7      -2.253   2.580   1.637  1.00  2.11           H 
ATOM    124  N   LEU A   8      -1.936  -1.998   2.875  1.00 74.04           N 
ATOM    125  CA  LEU A   8      -1.375  -3.262   2.411  1.00  4.12           C 
ATOM    126  C   LEU A   8      -0.640  -3.078   1.087  1.00  2.30           C 
ATOM    127  O   LEU A   8      -1.251  -3.096   0.018  1.00 21.13           O 
ATOM    128  CB  LEU A   8      -2.480  -4.306   2.253  1.00 34.31           C 
ATOM    129  CG  LEU A   8      -2.030  -5.768   2.264  1.00  3.11           C 
ATOM    130  CD1 LEU A   8      -1.606  -6.186   3.664  1.00 14.34           C 
ATOM    131  CD2 LEU A   8      -3.139  -6.672   1.748  1.00 72.21           C 
ATOM    132  H   LEU A   8      -2.890  -1.822   2.740  1.00 34.51           H 
ATOM    133  HA  LEU A   8      -0.670  -3.604   3.155  1.00 43.13           H 
ATOM    134 2HB  LEU A   8      -3.181  -4.171   3.063  1.00 61.50           H 
ATOM    135 3HB  LEU A   8      -2.979  -4.120   1.313  1.00 61.22           H 
ATOM    136  HG  LEU A   8      -1.175  -5.880   1.611  1.00 40.44           H 
ATOM    137 1HD1 LEU A   8      -1.526  -7.261   3.710  1.00 71.33           H 
ATOM    138 2HD1 LEU A   8      -0.651  -5.742   3.899  1.00 43.04           H 
ATOM    139 3HD1 LEU A   8      -2.344  -5.850   4.378  1.00 15.45           H 
ATOM    140 1HD2 LEU A   8      -3.450  -6.337   0.769  1.00 34.52           H 
ATOM    141 2HD2 LEU A   8      -2.776  -7.687   1.682  1.00 24.45           H 
ATOM    142 3HD2 LEU A   8      -3.979  -6.633   2.425  1.00 33.42           H 
TER     143      LEU A   8
ENDMDL
MASTER
END
