# Supplementary material for: Accurate de novo design of membrane-traversing macrocycles
Source: Cell. 2022 Sep 15;185(19):3520–3532.e26. doi: 10.1016/j.cell.2022.07.019 (PMC9490236; doi:10.1016/j.cell.2022.07.019)
Supplement: Data S6. PDB files for experimental structures, related to STAR Methods [file mmc10.zip › Supplemental_Data_file_6_experimental_structures/NMR_structures/5.D8.21-DMSO-tt/5-tt-medoid.pdb]

REMARK  99 B-FACTOR COLUMN STORES ADDITIONAL COORDINATE DIGITS.
REMARK   PdbStat --  
REMARK   PdbStat --   PDB COORDINATES FOR FINAL.PDB, MODEL/S 1  FINAL.PDB  
REMARK   PdbStat --  
SEQRES   1 A    8  DVA MLE DPR LEU DVA MLE DPR LEU 
MODEL        1
REMARK MDL/CONF     7  E:      0.000 Erst:   0.000 Ehb:   0.000
ATOM      1  N   DVA A   1       0.683  -3.305   1.249  1.00 41.24           N 
ATOM      2  CA  DVA A   1       1.271  -3.221  -0.094  1.00 20.11           C 
ATOM      3  C   DVA A   1       2.615  -2.547  -0.012  1.00 70.23           C 
ATOM      4  O   DVA A   1       3.375  -2.771   0.929  1.00 65.25           O 
ATOM      5  CB  DVA A   1       1.440  -4.631  -0.664  1.00 41.54           C 
ATOM      6  CG1 DVA A   1       0.075  -5.315  -0.752  1.00 11.33           C 
ATOM      7  CG2 DVA A   1       2.057  -4.544  -2.061  1.00 62.12           C 
ATOM      8  H   DVA A   1       1.274  -3.378   2.026  1.00 63.21           H 
ATOM      9  HA  DVA A   1       0.614  -2.644  -0.744  1.00 54.30           H 
ATOM     10  HB  DVA A   1       2.096  -5.209  -0.014  1.00 70.13           H 
ATOM     11 1HG1 DVA A   1      -0.657  -4.616  -1.155  1.00 54.21           H 
ATOM     12 2HG1 DVA A   1       0.147  -6.184  -1.406  1.00 13.50           H 
ATOM     13 3HG1 DVA A   1      -0.235  -5.635   0.242  1.00 54.31           H 
ATOM     14 1HG2 DVA A   1       1.362  -4.047  -2.736  1.00 11.33           H 
ATOM     15 2HG2 DVA A   1       2.986  -3.976  -2.015  1.00  1.20           H 
ATOM     16 3HG2 DVA A   1       2.263  -5.549  -2.430  1.00 61.02           H 
ATOM     17  N   MLE A   2       2.915  -1.715  -1.003  1.00 52.21           N 
ATOM     18  CA  MLE A   2       4.194  -0.994  -1.043  1.00 43.41           C 
ATOM     19  C   MLE A   2       3.949   0.444  -1.417  1.00 72.21           C 
ATOM     20  O   MLE A   2       4.071   0.821  -2.581  1.00 41.44           O 
ATOM     21  CB  MLE A   2       5.112  -1.641  -2.079  1.00 23.55           C 
ATOM     22  CG  MLE A   2       6.548  -1.652  -1.552  1.00 64.13           C 
ATOM     23  CD1 MLE A   2       6.952  -0.233  -1.143  1.00 55.11           C 
ATOM     24  CD2 MLE A   2       6.641  -2.577  -0.340  1.00 24.33           C 
ATOM     25  HA  MLE A   2       4.667  -1.038  -0.061  1.00 22.40           H 
ATOM     26 2HB  MLE A   2       4.786  -2.664  -2.264  1.00 55.31           H 
ATOM     27 3HB  MLE A   2       5.070  -1.074  -3.008  1.00 51.24           H 
ATOM     28  HG  MLE A   2       7.219  -2.008  -2.333  1.00 45.53           H 
ATOM     29 1HD1 MLE A   2       6.662   0.467  -1.925  1.00 30.15           H 
ATOM     30 2HD1 MLE A   2       6.450   0.032  -0.211  1.00 63.10           H 
ATOM     31 3HD1 MLE A   2       8.032  -0.190  -0.998  1.00 12.04           H 
ATOM     32 1HD2 MLE A   2       7.669  -2.918  -0.220  1.00 72.42           H 
ATOM     33 2HD2 MLE A   2       6.333  -2.036   0.554  1.00 34.41           H 
ATOM     34 3HD2 MLE A   2       5.988  -3.437  -0.488  1.00 70.44           H 
ATOM     35  CM  MLE A   2       2.166  -1.311  -2.201  1.00 32.34           C 
ATOM     36 1HM  MLE A   2       2.853  -1.194  -3.038  1.00 41.30           H 
ATOM     37 2HM  MLE A   2       1.427  -2.076  -2.441  1.00 62.11           H 
ATOM     38 3HM  MLE A   2       1.660  -0.364  -2.011  1.00 30.34           H 
ATOM     39  N   DPR A   3       3.599   1.257  -0.425  1.00 70.51           N 
ATOM     40  CA  DPR A   3       3.330   2.688  -0.658  1.00 20.21           C 
ATOM     41  C   DPR A   3       2.015   2.852  -1.376  1.00 63.23           C 
ATOM     42  O   DPR A   3       0.990   3.141  -0.758  1.00 74.43           O 
ATOM     43  CB  DPR A   3       3.298   3.352   0.719  1.00 40.14           C 
ATOM     44  CG  DPR A   3       2.677   2.214   1.571  1.00  4.25           C 
ATOM     45  CD  DPR A   3       3.409   0.970   1.012  1.00 33.50           C 
ATOM     46  HA  DPR A   3       4.136   3.125  -1.249  1.00 34.44           H 
ATOM     47 2HB  DPR A   3       4.299   3.598   1.072  1.00 34.15           H 
ATOM     48 3HB  DPR A   3       2.657   4.234   0.727  1.00 20.41           H 
ATOM     49 2HG  DPR A   3       2.898   2.355   2.630  1.00 61.54           H 
ATOM     50 3HG  DPR A   3       1.602   2.144   1.405  1.00 61.21           H 
ATOM     51 2HD  DPR A   3       2.795   0.078   1.143  1.00 53.22           H 
ATOM     52 3HD  DPR A   3       4.373   0.842   1.505  1.00 31.13           H 
ATOM     53  N   LEU A   4       2.039   2.668  -2.692  1.00 40.21           N 
ATOM     54  CA  LEU A   4       0.834   2.797  -3.504  1.00 74.21           C 
ATOM     55  C   LEU A   4      -0.138   1.656  -3.221  1.00 41.14           C 
ATOM     56  O   LEU A   4       0.161   0.493  -3.489  1.00 31.53           O 
ATOM     57  CB  LEU A   4       1.197   2.817  -4.990  1.00 53.10           C 
ATOM     58  CG  LEU A   4       1.541   4.185  -5.578  1.00 51.44           C 
ATOM     59  CD1 LEU A   4       2.997   4.531  -5.311  1.00 21.00           C 
ATOM     60  CD2 LEU A   4       1.251   4.212  -7.072  1.00 11.12           C 
ATOM     61  H   LEU A   4       2.886   2.440  -3.128  1.00 71.11           H 
ATOM     62  HA  LEU A   4       0.358   3.731  -3.245  1.00 41.33           H 
ATOM     63 2HB  LEU A   4       2.051   2.173  -5.131  1.00 21.55           H 
ATOM     64 3HB  LEU A   4       0.355   2.421  -5.541  1.00 43.30           H 
ATOM     65  HG  LEU A   4       0.927   4.939  -5.104  1.00 64.32           H 
ATOM     66 1HD1 LEU A   4       3.278   4.172  -4.332  1.00 12.14           H 
ATOM     67 2HD1 LEU A   4       3.621   4.064  -6.058  1.00 24.41           H 
ATOM     68 3HD1 LEU A   4       3.127   5.602  -5.352  1.00 74.13           H 
ATOM     69 1HD2 LEU A   4       0.307   4.708  -7.246  1.00 40.25           H 
ATOM     70 2HD2 LEU A   4       2.038   4.747  -7.582  1.00 72.32           H 
ATOM     71 3HD2 LEU A   4       1.200   3.201  -7.447  1.00 63.31           H 
ATOM     72  N   DVA A   5      -1.304   1.998  -2.682  1.00  5.03           N 
ATOM     73  CA  DVA A   5      -2.327   0.995  -2.362  1.00 41.23           C 
ATOM     74  C   DVA A   5      -3.135   1.462  -1.181  1.00 35.54           C 
ATOM     75  O   DVA A   5      -3.453   2.643  -1.062  1.00 74.02           O 
ATOM     76  CB  DVA A   5      -3.248   0.805  -3.569  1.00 42.51           C 
ATOM     77  CG1 DVA A   5      -2.433   0.306  -4.762  1.00 63.52           C 
ATOM     78  CG2 DVA A   5      -4.331  -0.218  -3.227  1.00 73.32           C 
ATOM     79  H   DVA A   5      -1.483   2.942  -2.491  1.00  5.30           H 
ATOM     80  HA  DVA A   5      -1.846   0.047  -2.122  1.00 40.13           H 
ATOM     81  HB  DVA A   5      -3.716   1.757  -3.821  1.00 44.02           H 
ATOM     82 1HG1 DVA A   5      -3.107  -0.012  -5.557  1.00  2.33           H 
ATOM     83 2HG1 DVA A   5      -1.793   1.110  -5.126  1.00 73.14           H 
ATOM     84 3HG1 DVA A   5      -1.814  -0.536  -4.453  1.00 11.33           H 
ATOM     85 1HG2 DVA A   5      -5.037  -0.290  -4.054  1.00 31.51           H 
ATOM     86 2HG2 DVA A   5      -3.872  -1.192  -3.057  1.00 30.10           H 
ATOM     87 3HG2 DVA A   5      -4.858   0.096  -2.326  1.00 51.43           H 
ATOM     88  N   MLE A   6      -3.473   0.528  -0.297  1.00 12.45           N 
ATOM     89  CA  MLE A   6      -4.261   0.852   0.900  1.00 31.33           C 
ATOM     90  C   MLE A   6      -3.655   0.172   2.099  1.00 64.32           C 
ATOM     91  O   MLE A   6      -4.097  -0.903   2.504  1.00  4.35           O 
ATOM     92  CB  MLE A   6      -5.698   0.367   0.711  1.00 70.23           C 
ATOM     93  CG  MLE A   6      -6.593   1.553   0.344  1.00 22.54           C 
ATOM     94  CD1 MLE A   6      -7.847   1.045  -0.371  1.00 22.44           C 
ATOM     95  CD2 MLE A   6      -6.999   2.298   1.616  1.00 24.24           C 
ATOM     96  HA  MLE A   6      -4.260   1.931   1.056  1.00  5.11           H 
ATOM     97 2HB  MLE A   6      -5.729  -0.372  -0.089  1.00 25.13           H 
ATOM     98 3HB  MLE A   6      -6.054  -0.085   1.636  1.00 54.40           H 
ATOM     99  HG  MLE A   6      -6.048   2.228  -0.314  1.00 62.20           H 
ATOM    100 1HD1 MLE A   6      -8.030   1.651  -1.257  1.00 72.13           H 
ATOM    101 2HD1 MLE A   6      -7.701   0.004  -0.664  1.00 44.34           H 
ATOM    102 3HD1 MLE A   6      -8.702   1.115   0.302  1.00 43.13           H 
ATOM    103 1HD2 MLE A   6      -6.122   2.769   2.058  1.00  3.32           H 
ATOM    104 2HD2 MLE A   6      -7.735   3.061   1.369  1.00 53.21           H 
ATOM    105 3HD2 MLE A   6      -7.429   1.593   2.328  1.00 75.03           H 
ATOM    106  CM  MLE A   6      -3.203  -0.914  -0.247  1.00 64.24           C 
ATOM    107 1HM  MLE A   6      -4.056  -1.431   0.192  1.00 52.31           H 
ATOM    108 2HM  MLE A   6      -3.032  -1.287  -1.257  1.00 54.11           H 
ATOM    109 3HM  MLE A   6      -2.316  -1.097   0.361  1.00 11.31           H 
ATOM    110  N   DPR A   7      -2.633   0.797   2.675  1.00 55.03           N 
ATOM    111  CA  DPR A   7      -1.950   0.238   3.856  1.00 31.31           C 
ATOM    112  C   DPR A   7      -1.117  -0.951   3.451  1.00 43.01           C 
ATOM    113  O   DPR A   7       0.095  -0.837   3.260  1.00 50.33           O 
ATOM    114  CB  DPR A   7      -1.080   1.357   4.425  1.00 44.52           C 
ATOM    115  CG  DPR A   7      -0.662   2.088   3.122  1.00 64.03           C 
ATOM    116  CD  DPR A   7      -1.986   2.078   2.319  1.00 70.53           C 
ATOM    117  HA  DPR A   7      -2.687  -0.059   4.602  1.00 23.43           H 
ATOM    118 2HB  DPR A   7      -1.649   2.023   5.074  1.00 33.13           H 
ATOM    119 3HB  DPR A   7      -0.206   0.966   4.945  1.00 64.55           H 
ATOM    120 2HG  DPR A   7      -0.339   3.109   3.332  1.00 74.04           H 
ATOM    121 3HG  DPR A   7       0.119   1.535   2.597  1.00 72.52           H 
ATOM    122 2HD  DPR A   7      -1.780   2.114   1.249  1.00 50.42           H 
ATOM    123 3HD  DPR A   7      -2.615   2.917   2.615  1.00 51.24           H 
ATOM    124  N   LEU A   8      -1.765  -2.103   3.316  1.00 50.14           N 
ATOM    125  CA  LEU A   8      -1.074  -3.328   2.928  1.00  4.31           C 
ATOM    126  C   LEU A   8      -0.622  -3.261   1.472  1.00  0.53           C 
ATOM    127  O   LEU A   8      -1.444  -3.223   0.557  1.00 35.04           O 
ATOM    128  CB  LEU A   8      -1.986  -4.539   3.135  1.00 43.41           C 
ATOM    129  CG  LEU A   8      -1.285  -5.891   3.276  1.00 43.35           C 
ATOM    130  CD1 LEU A   8      -0.935  -6.161   4.731  1.00 64.43           C 
ATOM    131  CD2 LEU A   8      -2.160  -7.004   2.719  1.00 71.42           C 
ATOM    132  H   LEU A   8      -2.730  -2.132   3.481  1.00 40.32           H 
ATOM    133  HA  LEU A   8      -0.203  -3.431   3.558  1.00 62.23           H 
ATOM    134 2HB  LEU A   8      -2.560  -4.369   4.033  1.00 33.22           H 
ATOM    135 3HB  LEU A   8      -2.654  -4.597   2.288  1.00 61.02           H 
ATOM    136  HG  LEU A   8      -0.365  -5.872   2.708  1.00 22.33           H 
ATOM    137 1HD1 LEU A   8       0.089  -6.498   4.797  1.00  3.42           H 
ATOM    138 2HD1 LEU A   8      -1.054  -5.255   5.304  1.00 15.31           H 
ATOM    139 3HD1 LEU A   8      -1.590  -6.925   5.123  1.00 51.24           H 
ATOM    140 1HD2 LEU A   8      -3.122  -6.986   3.210  1.00 63.52           H 
ATOM    141 2HD2 LEU A   8      -2.295  -6.860   1.658  1.00 42.24           H 
ATOM    142 3HD2 LEU A   8      -1.683  -7.958   2.895  1.00 73.12           H 
TER     143      LEU A   8
ENDMDL
MASTER
END
