# Supplementary material for: Accurate de novo design of membrane-traversing macrocycles
Source: Cell. 2022 Sep 15;185(19):3520–3532.e26. doi: 10.1016/j.cell.2022.07.019 (PMC9490236; doi:10.1016/j.cell.2022.07.019)
Supplement: Data S6. PDB files for experimental structures, related to STAR Methods [file mmc10.zip › Supplemental_Data_file_6_experimental_structures/NMR_structures/2a.D9.16-CDCl3-tt/A-tt-super.pdb]

REMARK   PdbStat --  ~~~~~~~~~~~~~~~~~~~~~~~~~~~~~~~~~~~~~~~~~~~~~~~~~~~~~~~~~
REMARK   PdbStat --  PDB COORDINATES FOR A-TT.PDB, 20 MODEL/S  A-TT.PDB  
REMARK   PdbStat --  ~~~~~~~~~~~~~~~~~~~~~~~~~~~~~~~~~~~~~~~~~~~~~~~~~~~~~~~~~
SEQRES   1 A    9  DPR MAA ALA DVA MLE LEU LEU PRO DLE 
MODEL        2
REMARK MDL/CONF     2  E:      0.000 Erst:   0.000 Ehb:   0.000
ATOM      1  N   DPR A   1       3.350  -1.038   2.899  1.00 33.40           N 
ATOM      2  CA  DPR A   1       4.115  -1.010   1.639  1.00 33.22           C 
ATOM      3  C   DPR A   1       4.201   0.403   1.123  1.00 63.12           C 
ATOM      4  O   DPR A   1       4.023   1.360   1.876  1.00 24.04           O 
ATOM      5  CB  DPR A   1       5.503  -1.639   2.032  1.00 65.04           C 
ATOM      6  CG  DPR A   1       5.473  -1.946   3.553  1.00 14.32           C 
ATOM      7  CD  DPR A   1       4.304  -1.049   4.029  1.00 11.01           C 
ATOM      8  HA  DPR A   1       3.634  -1.649   0.898  1.00 23.52           H 
ATOM      9 2HB  DPR A   1       5.639  -2.555   1.457  1.00 41.23           H 
ATOM     10 3HB  DPR A   1       6.286  -0.917   1.800  1.00  3.45           H 
ATOM     11 2HG  DPR A   1       5.255  -2.999   3.734  1.00 22.22           H 
ATOM     12 3HG  DPR A   1       6.408  -1.654   4.028  1.00 43.05           H 
ATOM     13 2HD  DPR A   1       4.660  -0.039   4.234  1.00 21.12           H 
ATOM     14 3HD  DPR A   1       3.836  -1.474   4.917  1.00 31.10           H 
ATOM     15  N   MAA A   2       4.476   0.541  -0.169  1.00 10.14           N 
ATOM     16  CA  MAA A   2       4.586   1.864  -0.796  1.00 71.41           C 
ATOM     17  C   MAA A   2       3.809   1.878  -2.085  1.00 71.41           C 
ATOM     18  O   MAA A   2       4.340   2.231  -3.137  1.00 52.24           O 
ATOM     19  CB  MAA A   2       6.057   2.171  -1.084  1.00 31.21           C 
ATOM     20  HA  MAA A   2       4.185   2.620  -0.122  1.00 23.14           H 
ATOM     21 1HB  MAA A   2       6.679   1.736  -0.302  1.00  3.32           H 
ATOM     22 2HB  MAA A   2       6.336   1.744  -2.048  1.00  2.32           H 
ATOM     23 3HB  MAA A   2       6.205   3.250  -1.109  1.00 55.21           H 
ATOM     24  CM  MAA A   2       4.720  -0.449  -1.227  1.00 70.30           C 
ATOM     25 1HM  MAA A   2       5.016  -1.396  -0.776  1.00 61.52           H 
ATOM     26 2HM  MAA A   2       3.811  -0.594  -1.807  1.00 41.10           H 
ATOM     27 3HM  MAA A   2       5.516  -0.093  -1.880  1.00 52.10           H 
ATOM     28  N   ALA A   3       2.540   1.489  -2.010  1.00 72.24           N 
ATOM     29  CA  ALA A   3       1.680   1.458  -3.185  1.00 51.34           C 
ATOM     30  C   ALA A   3       0.353   2.159  -2.913  1.00 72.34           C 
ATOM     31  O   ALA A   3      -0.716   1.590  -3.131  1.00 65.41           O 
ATOM     32  CB  ALA A   3       1.439   0.023  -3.627  1.00 62.42           C 
ATOM     33  H   ALA A   3       2.174   1.219  -1.142  1.00 34.20           H 
ATOM     34  HA  ALA A   3       2.190   1.974  -3.986  1.00  3.52           H 
ATOM     35 1HB  ALA A   3       0.933  -0.516  -2.840  1.00 24.15           H 
ATOM     36 2HB  ALA A   3       0.830   0.017  -4.518  1.00 24.11           H 
ATOM     37 3HB  ALA A   3       2.387  -0.453  -3.836  1.00 21.32           H 
ATOM     38  N   DVA A   4       0.430   3.397  -2.435  1.00 61.40           N 
ATOM     39  CA  DVA A   4      -0.774   4.180  -2.130  1.00 22.41           C 
ATOM     40  C   DVA A   4      -1.614   3.438  -1.125  1.00 25.23           C 
ATOM     41  O   DVA A   4      -1.125   3.030  -0.072  1.00 54.43           O 
ATOM     42  CB  DVA A   4      -0.367   5.536  -1.554  1.00 51.13           C 
ATOM     43  CG1 DVA A   4       0.551   6.258  -2.542  1.00  3.40           C 
ATOM     44  CG2 DVA A   4      -1.618   6.383  -1.311  1.00 50.12           C 
ATOM     45  H   DVA A   4       1.312   3.797  -2.283  1.00 22.22           H 
ATOM     46  HA  DVA A   4      -1.349   4.332  -3.043  1.00  1.14           H 
ATOM     47  HB  DVA A   4       0.158   5.388  -0.611  1.00 41.14           H 
ATOM     48 1HG1 DVA A   4       0.262   7.306  -2.609  1.00 13.02           H 
ATOM     49 2HG1 DVA A   4       1.582   6.188  -2.195  1.00 31.33           H 
ATOM     50 3HG1 DVA A   4       0.467   5.793  -3.523  1.00 74.21           H 
ATOM     51 1HG2 DVA A   4      -2.161   6.508  -2.246  1.00 35.31           H 
ATOM     52 2HG2 DVA A   4      -2.259   5.885  -0.583  1.00 12.12           H 
ATOM     53 3HG2 DVA A   4      -1.327   7.361  -0.928  1.00 65.43           H 
ATOM     54  N   MLE A   5      -2.891   3.258  -1.446  1.00 42.20           N 
ATOM     55  CA  MLE A   5      -3.818   2.550  -0.553  1.00 42.22           C 
ATOM     56  C   MLE A   5      -4.327   1.310  -1.238  1.00 73.34           C 
ATOM     57  O   MLE A   5      -5.532   1.143  -1.429  1.00 40.40           O 
ATOM     58  CB  MLE A   5      -4.994   3.464  -0.210  1.00 41.00           C 
ATOM     59  CG  MLE A   5      -5.806   2.847   0.929  1.00 33.25           C 
ATOM     60  CD1 MLE A   5      -4.990   2.896   2.222  1.00 65.24           C 
ATOM     61  CD2 MLE A   5      -7.104   3.632   1.116  1.00 11.11           C 
ATOM     62  HA  MLE A   5      -3.296   2.271   0.364  1.00  3.45           H 
ATOM     63 2HB  MLE A   5      -4.618   4.439   0.098  1.00 11.21           H 
ATOM     64 3HB  MLE A   5      -5.630   3.583  -1.087  1.00 75.32           H 
ATOM     65  HG  MLE A   5      -6.040   1.810   0.688  1.00 31.13           H 
ATOM     66 1HD1 MLE A   5      -4.544   1.920   2.408  1.00 62.35           H 
ATOM     67 2HD1 MLE A   5      -4.202   3.644   2.127  1.00 40.34           H 
ATOM     68 3HD1 MLE A   5      -5.643   3.161   3.054  1.00 51.45           H 
ATOM     69 1HD2 MLE A   5      -7.606   3.295   2.022  1.00  0.10           H 
ATOM     70 2HD2 MLE A   5      -6.875   4.694   1.203  1.00 13.44           H 
ATOM     71 3HD2 MLE A   5      -7.755   3.469   0.258  1.00 74.34           H 
ATOM     72  CM  MLE A   5      -3.666   3.656  -2.629  1.00 71.33           C 
ATOM     73 1HM  MLE A   5      -3.075   3.480  -3.527  1.00 32.23           H 
ATOM     74 2HM  MLE A   5      -4.583   3.070  -2.676  1.00 21.23           H 
ATOM     75 3HM  MLE A   5      -3.915   4.715  -2.560  1.00 15.41           H 
ATOM     76  N   LEU A   6      -3.407   0.428  -1.614  1.00  0.51           N 
ATOM     77  CA  LEU A   6      -3.769  -0.814  -2.288  1.00 63.34           C 
ATOM     78  C   LEU A   6      -3.436  -2.022  -1.417  1.00 20.23           C 
ATOM     79  O   LEU A   6      -4.328  -2.757  -0.990  1.00 70.40           O 
ATOM     80  CB  LEU A   6      -3.039  -0.921  -3.628  1.00 21.20           C 
ATOM     81  CG  LEU A   6      -3.872  -0.611  -4.872  1.00 20.44           C 
ATOM     82  CD1 LEU A   6      -3.007  -0.663  -6.121  1.00 21.01           C 
ATOM     83  CD2 LEU A   6      -5.038  -1.582  -4.988  1.00 12.15           C 
ATOM     84  H   LEU A   6      -2.462   0.616  -1.434  1.00 53.34           H 
ATOM     85  HA  LEU A   6      -4.833  -0.797  -2.466  1.00  3.42           H 
ATOM     86 2HB  LEU A   6      -2.208  -0.234  -3.607  1.00 55.33           H 
ATOM     87 3HB  LEU A   6      -2.667  -1.932  -3.722  1.00 64.31           H 
ATOM     88  HG  LEU A   6      -4.276   0.388  -4.787  1.00 44.11           H 
ATOM     89 1HD1 LEU A   6      -3.371   0.055  -6.841  1.00 33.23           H 
ATOM     90 2HD1 LEU A   6      -1.986  -0.425  -5.862  1.00 62.33           H 
ATOM     91 3HD1 LEU A   6      -3.049  -1.654  -6.548  1.00  2.32           H 
ATOM     92 1HD2 LEU A   6      -4.996  -2.294  -4.178  1.00 11.35           H 
ATOM     93 2HD2 LEU A   6      -5.969  -1.035  -4.939  1.00 51.14           H 
ATOM     94 3HD2 LEU A   6      -4.978  -2.105  -5.931  1.00 21.12           H 
ATOM     95  N   LEU A   7      -2.149  -2.221  -1.156  1.00 45.12           N 
ATOM     96  CA  LEU A   7      -1.698  -3.338  -0.334  1.00  0.44           C 
ATOM     97  C   LEU A   7      -1.635  -2.941   1.137  1.00 30.54           C 
ATOM     98  O   LEU A   7      -1.575  -1.762   1.486  1.00  0.02           O 
ATOM     99  CB  LEU A   7      -0.325  -3.821  -0.803  1.00 20.21           C 
ATOM    100  CG  LEU A   7      -0.317  -5.079  -1.672  1.00 61.30           C 
ATOM    101  CD1 LEU A   7      -1.282  -4.929  -2.838  1.00 64.22           C 
ATOM    102  CD2 LEU A   7       1.089  -5.370  -2.176  1.00 64.44           C 
ATOM    103  H   LEU A   7      -1.485  -1.601  -1.524  1.00 21.10           H 
ATOM    104  HA  LEU A   7      -2.411  -4.141  -0.447  1.00 21.11           H 
ATOM    105 2HB  LEU A   7       0.129  -3.024  -1.372  1.00 11.02           H 
ATOM    106 3HB  LEU A   7       0.272  -4.020   0.075  1.00 51.03           H 
ATOM    107  HG  LEU A   7      -0.641  -5.922  -1.078  1.00 64.23           H 
ATOM    108 1HD1 LEU A   7      -1.422  -3.881  -3.056  1.00 33.31           H 
ATOM    109 2HD1 LEU A   7      -0.876  -5.427  -3.707  1.00 45.33           H 
ATOM    110 3HD1 LEU A   7      -2.231  -5.373  -2.579  1.00 21.14           H 
ATOM    111 1HD2 LEU A   7       1.087  -5.402  -3.255  1.00 41.31           H 
ATOM    112 2HD2 LEU A   7       1.761  -4.593  -1.839  1.00 11.23           H 
ATOM    113 3HD2 LEU A   7       1.421  -6.323  -1.788  1.00 32.01           H 
ATOM    114  N   PRO A   8      -1.646  -3.948   2.023  1.00 22.42           N 
ATOM    115  CA  PRO A   8      -1.588  -3.730   3.472  1.00 52.35           C 
ATOM    116  C   PRO A   8      -0.226  -3.215   3.926  1.00 54.43           C 
ATOM    117  O   PRO A   8       0.589  -3.971   4.452  1.00 42.12           O 
ATOM    118  CB  PRO A   8      -1.854  -5.120   4.052  1.00 60.20           C 
ATOM    119  CG  PRO A   8      -1.422  -6.065   2.985  1.00 74.25           C 
ATOM    120  CD  PRO A   8      -1.715  -5.378   1.679  1.00 20.12           C 
ATOM    121  HA  PRO A   8      -2.357  -3.047   3.801  1.00 13.42           H 
ATOM    122 2HB  PRO A   8      -1.277  -5.253   4.955  1.00 64.41           H 
ATOM    123 3HB  PRO A   8      -2.906  -5.228   4.271  1.00 45.40           H 
ATOM    124 2HG  PRO A   8      -0.364  -6.262   3.074  1.00  5.15           H 
ATOM    125 3HG  PRO A   8      -1.983  -6.985   3.058  1.00  2.44           H 
ATOM    126 2HD  PRO A   8      -0.970  -5.634   0.941  1.00 42.11           H 
ATOM    127 3HD  PRO A   8      -2.702  -5.642   1.328  1.00 53.41           H 
ATOM    128  N   DLE A   9       0.013  -1.924   3.719  1.00 73.00           N 
ATOM    129  CA  DLE A   9       1.286  -1.304   4.110  1.00 23.04           C 
ATOM    130  C   DLE A   9       2.021  -0.849   2.878  1.00 55.24           C 
ATOM    131  O   DLE A   9       1.382  -0.428   1.915  1.00 32.14           O 
ATOM    132  CB  DLE A   9       1.010  -0.103   5.014  1.00 72.20           C 
ATOM    133  CG  DLE A   9       0.193   0.938   4.247  1.00 41.13           C 
ATOM    134  CD1 DLE A   9      -0.991   1.389   5.103  1.00 20.52           C 
ATOM    135  CD2 DLE A   9       1.077   2.143   3.923  1.00  1.54           C 
ATOM    136  H   DLE A   9      -0.677  -1.372   3.294  1.00 21.14           H 
ATOM    137  HA  DLE A   9       1.892  -2.032   4.648  1.00 73.12           H 
ATOM    138 2HB  DLE A   9       1.955   0.337   5.332  1.00 74.04           H 
ATOM    139 3HB  DLE A   9       0.450  -0.430   5.891  1.00 55.23           H 
ATOM    140  HG  DLE A   9      -0.174   0.498   3.320  1.00  2.31           H 
ATOM    141 1HD1 DLE A   9      -1.603   0.525   5.360  1.00 25.42           H 
ATOM    142 2HD1 DLE A   9      -0.622   1.857   6.015  1.00  4.14           H 
ATOM    143 3HD1 DLE A   9      -1.592   2.106   4.543  1.00 54.23           H 
ATOM    144 1HD2 DLE A   9       2.113   1.821   3.832  1.00 31.45           H 
ATOM    145 2HD2 DLE A   9       0.752   2.589   2.982  1.00 63.25           H 
ATOM    146 3HD2 DLE A   9       0.994   2.879   4.722  1.00 53.44           H 
TER     147      DLE A   9
ENDMDL
MODEL        5
REMARK MDL/CONF     5  E:      0.000 Erst:   0.000 Ehb:   0.000
ATOM      1  N   DPR A   1       3.331  -1.093   2.878  1.00 44.54           N 
ATOM      2  CA  DPR A   1       4.072  -1.043   1.603  1.00 22.13           C 
ATOM      3  C   DPR A   1       4.151   0.380   1.113  1.00 60.22           C 
ATOM      4  O   DPR A   1       3.954   1.322   1.879  1.00 53.31           O 
ATOM      5  CB  DPR A   1       5.469  -1.680   1.948  1.00 60.01           C 
ATOM      6  CG  DPR A   1       5.448  -2.065   3.450  1.00 21.43           C 
ATOM      7  CD  DPR A   1       4.305  -1.168   3.987  1.00 74.23           C 
ATOM      8  HA  DPR A   1       3.576  -1.667   0.861  1.00 42.24           H 
ATOM      9 2HB  DPR A   1       5.607  -2.565   1.325  1.00  2.10           H 
ATOM     10 3HB  DPR A   1       6.246  -0.943   1.749  1.00 24.45           H 
ATOM     11 2HG  DPR A   1       5.209  -3.121   3.580  1.00 72.22           H 
ATOM     12 3HG  DPR A   1       6.396  -1.820   3.929  1.00 30.52           H 
ATOM     13 2HD  DPR A   1       4.684  -0.174   4.227  1.00 50.45           H 
ATOM     14 3HD  DPR A   1       3.846  -1.623   4.865  1.00 35.43           H 
ATOM     15  N   MAA A   2       4.441   0.542  -0.174  1.00 13.21           N 
ATOM     16  CA  MAA A   2       4.545   1.877  -0.777  1.00 65.14           C 
ATOM     17  C   MAA A   2       3.806   1.897  -2.088  1.00 30.51           C 
ATOM     18  O   MAA A   2       4.370   2.242  -3.125  1.00 50.22           O 
ATOM     19  CB  MAA A   2       6.019   2.212  -1.019  1.00 33.21           C 
ATOM     20  HA  MAA A   2       4.111   2.615  -0.103  1.00 23.54           H 
ATOM     21 1HB  MAA A   2       6.152   3.293  -0.999  1.00  1.41           H 
ATOM     22 2HB  MAA A   2       6.628   1.756  -0.239  1.00  4.43           H 
ATOM     23 3HB  MAA A   2       6.325   1.826  -1.990  1.00 42.25           H 
ATOM     24  CM  MAA A   2       4.707  -0.428  -1.245  1.00 24.34           C 
ATOM     25 1HM  MAA A   2       5.498  -0.047  -1.890  1.00 41.00           H 
ATOM     26 2HM  MAA A   2       5.020  -1.375  -0.807  1.00 12.03           H 
ATOM     27 3HM  MAA A   2       3.801  -0.580  -1.831  1.00 23.32           H 
ATOM     28  N   ALA A   3       2.531   1.525  -2.047  1.00 74.42           N 
ATOM     29  CA  ALA A   3       1.703   1.502  -3.247  1.00 12.34           C 
ATOM     30  C   ALA A   3       0.379   2.223  -3.014  1.00 20.34           C 
ATOM     31  O   ALA A   3      -0.682   1.728  -3.391  1.00 64.44           O 
ATOM     32  CB  ALA A   3       1.455   0.068  -3.690  1.00 55.51           C 
ATOM     33  H   ALA A   3       2.137   1.260  -1.190  1.00 54.33           H 
ATOM     34  HA  ALA A   3       2.242   2.010  -4.034  1.00 65.53           H 
ATOM     35 1HB  ALA A   3       0.638   0.046  -4.397  1.00 34.01           H 
ATOM     36 2HB  ALA A   3       2.346  -0.322  -4.159  1.00 21.43           H 
ATOM     37 3HB  ALA A   3       1.205  -0.536  -2.831  1.00 13.24           H 
ATOM     38  N   DVA A   4       0.449   3.394  -2.389  1.00  4.33           N 
ATOM     39  CA  DVA A   4      -0.752   4.187  -2.103  1.00 52.13           C 
ATOM     40  C   DVA A   4      -1.613   3.454  -1.109  1.00 54.22           C 
ATOM     41  O   DVA A   4      -1.146   3.062  -0.040  1.00 53.35           O 
ATOM     42  CB  DVA A   4      -0.343   5.542  -1.524  1.00 53.55           C 
ATOM     43  CG1 DVA A   4       0.631   6.233  -2.479  1.00 31.15           C 
ATOM     44  CG2 DVA A   4      -1.586   6.416  -1.345  1.00 35.10           C 
ATOM     45  H   DVA A   4       1.325   3.736  -2.113  1.00 12.53           H 
ATOM     46  HA  DVA A   4      -1.314   4.342  -3.025  1.00 24.33           H 
ATOM     47  HB  DVA A   4       0.137   5.394  -0.558  1.00 45.04           H 
ATOM     48 1HG1 DVA A   4       0.681   7.295  -2.241  1.00  4.34           H 
ATOM     49 2HG1 DVA A   4       1.621   5.790  -2.369  1.00 50.23           H 
ATOM     50 3HG1 DVA A   4       0.289   6.105  -3.504  1.00 53.53           H 
ATOM     51 1HG2 DVA A   4      -2.477   5.791  -1.375  1.00 74.25           H 
ATOM     52 2HG2 DVA A   4      -1.536   6.928  -0.384  1.00 23.44           H 
ATOM     53 3HG2 DVA A   4      -1.632   7.152  -2.147  1.00  4.31           H 
ATOM     54  N   MLE A   5      -2.882   3.265  -1.457  1.00 12.31           N 
ATOM     55  CA  MLE A   5      -3.826   2.564  -0.577  1.00 21.32           C 
ATOM     56  C   MLE A   5      -4.315   1.314  -1.259  1.00 64.02           C 
ATOM     57  O   MLE A   5      -5.514   1.142  -1.479  1.00 11.34           O 
ATOM     58  CB  MLE A   5      -5.013   3.478  -0.273  1.00 20.11           C 
ATOM     59  CG  MLE A   5      -5.852   2.867   0.851  1.00 25.42           C 
ATOM     60  CD1 MLE A   5      -5.069   2.933   2.165  1.00 42.00           C 
ATOM     61  CD2 MLE A   5      -7.157   3.650   0.997  1.00 64.51           C 
ATOM     62  HA  MLE A   5      -3.325   2.298   0.354  1.00 22.53           H 
ATOM     63 2HB  MLE A   5      -4.647   4.456   0.036  1.00 13.40           H 
ATOM     64 3HB  MLE A   5      -5.627   3.585  -1.167  1.00 11.23           H 
ATOM     65  HG  MLE A   5      -6.075   1.828   0.614  1.00 10.04           H 
ATOM     66 1HD1 MLE A   5      -4.187   3.557   2.032  1.00 41.01           H 
ATOM     67 2HD1 MLE A   5      -5.702   3.359   2.944  1.00 40.03           H 
ATOM     68 3HD1 MLE A   5      -4.763   1.928   2.455  1.00 61.44           H 
ATOM     69 1HD2 MLE A   5      -7.749   3.222   1.805  1.00 21.03           H 
ATOM     70 2HD2 MLE A   5      -6.931   4.692   1.224  1.00 75.23           H 
ATOM     71 3HD2 MLE A   5      -7.720   3.594   0.066  1.00  3.31           H 
ATOM     72  CM  MLE A   5      -3.630   3.645  -2.663  1.00 43.22           C 
ATOM     73 1HM  MLE A   5      -4.544   3.054  -2.725  1.00  2.24           H 
ATOM     74 2HM  MLE A   5      -3.884   4.704  -2.613  1.00 13.41           H 
ATOM     75 3HM  MLE A   5      -3.017   3.459  -3.544  1.00 43.14           H 
ATOM     76  N   LEU A   6      -3.384   0.429  -1.599  1.00 64.31           N 
ATOM     77  CA  LEU A   6      -3.725  -0.823  -2.265  1.00 12.51           C 
ATOM     78  C   LEU A   6      -3.412  -2.019  -1.372  1.00 34.31           C 
ATOM     79  O   LEU A   6      -4.318  -2.699  -0.887  1.00 55.42           O 
ATOM     80  CB  LEU A   6      -2.962  -0.945  -3.586  1.00 71.53           C 
ATOM     81  CG  LEU A   6      -3.733  -0.551  -4.846  1.00  3.22           C 
ATOM     82  CD1 LEU A   6      -2.773  -0.252  -5.987  1.00 52.33           C 
ATOM     83  CD2 LEU A   6      -4.708  -1.651  -5.241  1.00 24.21           C 
ATOM     84  H   LEU A   6      -2.445   0.621  -1.398  1.00 22.44           H 
ATOM     85  HA  LEU A   6      -4.785  -0.809  -2.472  1.00 65.34           H 
ATOM     86 2HB  LEU A   6      -2.088  -0.315  -3.522  1.00 62.12           H 
ATOM     87 3HB  LEU A   6      -2.653  -1.975  -3.693  1.00 50.14           H 
ATOM     88  HG  LEU A   6      -4.302   0.346  -4.645  1.00 40.31           H 
ATOM     89 1HD1 LEU A   6      -2.115  -1.096  -6.134  1.00 54.33           H 
ATOM     90 2HD1 LEU A   6      -3.335  -0.071  -6.891  1.00 21.02           H 
ATOM     91 3HD1 LEU A   6      -2.188   0.622  -5.745  1.00  3.40           H 
ATOM     92 1HD2 LEU A   6      -5.676  -1.446  -4.808  1.00 24.30           H 
ATOM     93 2HD2 LEU A   6      -4.795  -1.686  -6.316  1.00 15.00           H 
ATOM     94 3HD2 LEU A   6      -4.345  -2.601  -4.878  1.00 73.15           H 
ATOM     95  N   LEU A   7      -2.127  -2.268  -1.155  1.00 24.35           N 
ATOM     96  CA  LEU A   7      -1.693  -3.381  -0.316  1.00 51.41           C 
ATOM     97  C   LEU A   7      -1.633  -2.966   1.150  1.00 23.12           C 
ATOM     98  O   LEU A   7      -1.571  -1.782   1.485  1.00 41.52           O 
ATOM     99  CB  LEU A   7      -0.324  -3.886  -0.772  1.00 24.21           C 
ATOM    100  CG  LEU A   7      -0.334  -5.055  -1.759  1.00 14.24           C 
ATOM    101  CD1 LEU A   7      -1.193  -4.724  -2.970  1.00 20.24           C 
ATOM    102  CD2 LEU A   7       1.083  -5.404  -2.187  1.00  3.44           C 
ATOM    103  H   LEU A   7      -1.450  -1.691  -1.567  1.00 52.14           H 
ATOM    104  HA  LEU A   7      -2.416  -4.176  -0.422  1.00 40.34           H 
ATOM    105 2HB  LEU A   7       0.193  -3.063  -1.240  1.00 44.14           H 
ATOM    106 3HB  LEU A   7       0.222  -4.199   0.106  1.00 21.24           H 
ATOM    107  HG  LEU A   7      -0.761  -5.922  -1.275  1.00 51.20           H 
ATOM    108 1HD1 LEU A   7      -1.033  -5.465  -3.738  1.00 54.04           H 
ATOM    109 2HD1 LEU A   7      -2.234  -4.720  -2.683  1.00 23.03           H 
ATOM    110 3HD1 LEU A   7      -0.921  -3.749  -3.348  1.00  0.34           H 
ATOM    111 1HD2 LEU A   7       1.103  -5.586  -3.252  1.00 22.55           H 
ATOM    112 2HD2 LEU A   7       1.744  -4.582  -1.950  1.00 53.45           H 
ATOM    113 3HD2 LEU A   7       1.410  -6.290  -1.664  1.00 24.20           H 
ATOM    114  N   PRO A   8      -1.647  -3.962   2.048  1.00 34.32           N 
ATOM    115  CA  PRO A   8      -1.591  -3.725   3.494  1.00  4.04           C 
ATOM    116  C   PRO A   8      -0.229  -3.207   3.945  1.00 70.11           C 
ATOM    117  O   PRO A   8       0.588  -3.961   4.471  1.00 33.33           O 
ATOM    118  CB  PRO A   8      -1.862  -5.109   4.091  1.00 10.25           C 
ATOM    119  CG  PRO A   8      -1.428  -6.067   3.036  1.00 53.14           C 
ATOM    120  CD  PRO A   8      -1.719  -5.395   1.722  1.00 70.15           C 
ATOM    121  HA  PRO A   8      -2.360  -3.037   3.814  1.00 41.42           H 
ATOM    122 2HB  PRO A   8      -1.285  -5.231   4.998  1.00 14.02           H 
ATOM    123 3HB  PRO A   8      -2.914  -5.211   4.309  1.00 25.43           H 
ATOM    124 2HG  PRO A   8      -0.372  -6.265   3.131  1.00 14.22           H 
ATOM    125 3HG  PRO A   8      -1.993  -6.984   3.121  1.00 52.44           H 
ATOM    126 2HD  PRO A   8      -0.971  -5.662   0.990  1.00 53.52           H 
ATOM    127 3HD  PRO A   8      -2.706  -5.661   1.372  1.00 65.33           H 
ATOM    128  N   DLE A   9       0.007  -1.917   3.735  1.00 42.51           N 
ATOM    129  CA  DLE A   9       1.280  -1.295   4.122  1.00  2.22           C 
ATOM    130  C   DLE A   9       2.013  -0.840   2.886  1.00 33.55           C 
ATOM    131  O   DLE A   9       1.378  -0.335   1.962  1.00 70.30           O 
ATOM    132  CB  DLE A   9       1.005  -0.092   5.026  1.00 42.43           C 
ATOM    133  CG  DLE A   9       0.927  -0.554   6.481  1.00  1.32           C 
ATOM    134  CD1 DLE A   9       1.416   0.568   7.399  1.00 54.22           C 
ATOM    135  CD2 DLE A   9      -0.521  -0.904   6.829  1.00  4.12           C 
ATOM    136  H   DLE A   9      -0.683  -1.367   3.309  1.00 73.34           H 
ATOM    137  HA  DLE A   9       1.890  -2.021   4.659  1.00 13.01           H 
ATOM    138 2HB  DLE A   9       0.060   0.369   4.738  1.00 50.30           H 
ATOM    139 3HB  DLE A   9       1.810   0.634   4.917  1.00 32.23           H 
ATOM    140  HG  DLE A   9       1.555  -1.434   6.616  1.00 51.10           H 
ATOM    141 1HD1 DLE A   9       1.054   1.526   7.026  1.00 42.34           H 
ATOM    142 2HD1 DLE A   9       1.035   0.404   8.407  1.00 63.22           H 
ATOM    143 3HD1 DLE A   9       2.506   0.571   7.418  1.00 12.35           H 
ATOM    144 1HD2 DLE A   9      -0.667  -1.979   6.736  1.00  1.20           H 
ATOM    145 2HD2 DLE A   9      -0.733  -0.597   7.854  1.00  4.24           H 
ATOM    146 3HD2 DLE A   9      -1.194  -0.385   6.149  1.00 50.44           H 
TER     147      DLE A   9
ENDMDL
MODEL       20
REMARK MDL/CONF    20  E:      0.000 Erst:   0.000 Ehb:   0.000
ATOM      1  N   DPR A   1       3.414  -0.975   2.904  1.00 31.11           N 
ATOM      2  CA  DPR A   1       4.200  -0.907   1.658  1.00  5.04           C 
ATOM      3  C   DPR A   1       4.218   0.508   1.141  1.00  2.44           C 
ATOM      4  O   DPR A   1       3.953   1.453   1.883  1.00 13.11           O 
ATOM      5  CB  DPR A   1       5.613  -1.456   2.080  1.00 43.10           C 
ATOM      6  CG  DPR A   1       5.571  -1.760   3.601  1.00  4.21           C 
ATOM      7  CD  DPR A   1       4.344  -0.929   4.052  1.00 51.34           C 
ATOM      8  HA  DPR A   1       3.769  -1.573   0.911  1.00 35.02           H 
ATOM      9 2HB  DPR A   1       5.812  -2.364   1.511  1.00 42.04           H 
ATOM     10 3HB  DPR A   1       6.358  -0.691   1.861  1.00 62.25           H 
ATOM     11 2HG  DPR A   1       5.410  -2.824   3.782  1.00 11.01           H 
ATOM     12 3HG  DPR A   1       6.480  -1.416   4.093  1.00 10.40           H 
ATOM     13 2HD  DPR A   1       4.640   0.100   4.260  1.00 63.52           H 
ATOM     14 3HD  DPR A   1       3.885  -1.378   4.932  1.00 11.25           H 
ATOM     15  N   MAA A   2       4.534   0.661  -0.140  1.00 70.34           N 
ATOM     16  CA  MAA A   2       4.587   1.987  -0.767  1.00 12.22           C 
ATOM     17  C   MAA A   2       3.878   1.945  -2.095  1.00 15.54           C 
ATOM     18  O   MAA A   2       4.451   2.294  -3.126  1.00 13.02           O 
ATOM     19  CB  MAA A   2       6.046   2.392  -0.982  1.00 42.40           C 
ATOM     20  HA  MAA A   2       4.100   2.716  -0.118  1.00 42.45           H 
ATOM     21 1HB  MAA A   2       6.657   1.989  -0.176  1.00 42.33           H 
ATOM     22 2HB  MAA A   2       6.397   1.999  -1.936  1.00 21.05           H 
ATOM     23 3HB  MAA A   2       6.125   3.480  -0.989  1.00 25.44           H 
ATOM     24  CM  MAA A   2       4.879  -0.314  -1.184  1.00  2.41           C 
ATOM     25 1HM  MAA A   2       5.224  -1.236  -0.718  1.00 42.23           H 
ATOM     26 2HM  MAA A   2       4.001  -0.521  -1.792  1.00 74.25           H 
ATOM     27 3HM  MAA A   2       5.670   0.094  -1.814  1.00 71.24           H 
ATOM     28  N   ALA A   3       2.620   1.517  -2.075  1.00  2.14           N 
ATOM     29  CA  ALA A   3       1.823   1.432  -3.292  1.00 12.32           C 
ATOM     30  C   ALA A   3       0.467   2.105  -3.108  1.00 73.25           C 
ATOM     31  O   ALA A   3      -0.541   1.649  -3.647  1.00 71.15           O 
ATOM     32  CB  ALA A   3       1.642  -0.021  -3.704  1.00 23.53           C 
ATOM     33  H   ALA A   3       2.218   1.253  -1.220  1.00 51.44           H 
ATOM     34  HA  ALA A   3       2.361   1.939  -4.080  1.00 71.10           H 
ATOM     35 1HB  ALA A   3       1.255  -0.065  -4.711  1.00 31.35           H 
ATOM     36 2HB  ALA A   3       2.593  -0.529  -3.661  1.00  2.40           H 
ATOM     37 3HB  ALA A   3       0.946  -0.503  -3.030  1.00 44.42           H 
ATOM     38  N   DVA A   4       0.449   3.192  -2.343  1.00 44.14           N 
ATOM     39  CA  DVA A   4      -0.793   3.931  -2.087  1.00  1.42           C 
ATOM     40  C   DVA A   4      -1.588   3.225  -1.021  1.00 71.41           C 
ATOM     41  O   DVA A   4      -1.049   2.837   0.015  1.00 15.01           O 
ATOM     42  CB  DVA A   4      -0.454   5.346  -1.617  1.00 10.24           C 
ATOM     43  CG1 DVA A   4      -1.746   6.130  -1.380  1.00  0.51           C 
ATOM     44  CG2 DVA A   4       0.343   5.274  -0.313  1.00 34.41           C 
ATOM     45  H   DVA A   4       1.285   3.506  -1.941  1.00  4.11           H 
ATOM     46  HA  DVA A   4      -1.380   3.985  -3.003  1.00 63.43           H 
ATOM     47  HB  DVA A   4       0.142   5.850  -2.378  1.00 33.41           H 
ATOM     48 1HG1 DVA A   4      -2.079   5.984  -0.353  1.00 23.40           H 
ATOM     49 2HG1 DVA A   4      -1.563   7.191  -1.554  1.00 73.23           H 
ATOM     50 3HG1 DVA A   4      -2.516   5.779  -2.066  1.00 53.44           H 
ATOM     51 1HG2 DVA A   4       1.169   5.983  -0.353  1.00  5.02           H 
ATOM     52 2HG2 DVA A   4      -0.308   5.522   0.526  1.00 70.11           H 
ATOM     53 3HG2 DVA A   4       0.736   4.266  -0.183  1.00 33.33           H 
ATOM     54  N   MLE A   5      -2.881   3.051  -1.273  1.00 22.31           N 
ATOM     55  CA  MLE A   5      -3.767   2.376  -0.315  1.00 14.31           C 
ATOM     56  C   MLE A   5      -4.283   1.099  -0.924  1.00 31.23           C 
ATOM     57  O   MLE A   5      -5.409   0.679  -0.651  1.00  4.53           O 
ATOM     58  CB  MLE A   5      -4.943   3.292   0.024  1.00 53.21           C 
ATOM     59  CG  MLE A   5      -4.419   4.678   0.400  1.00 42.33           C 
ATOM     60  CD1 MLE A   5      -5.595   5.594   0.744  1.00 24.31           C 
ATOM     61  CD2 MLE A   5      -3.493   4.563   1.611  1.00 65.33           C 
ATOM     62  HA  MLE A   5      -3.212   2.147   0.595  1.00 34.41           H 
ATOM     63 2HB  MLE A   5      -5.600   3.374  -0.841  1.00 14.44           H 
ATOM     64 3HB  MLE A   5      -5.500   2.874   0.862  1.00 32.12           H 
ATOM     65  HG  MLE A   5      -3.866   5.098  -0.440  1.00 14.24           H 
ATOM     66 1HD1 MLE A   5      -6.434   5.370   0.088  1.00 14.41           H 
ATOM     67 2HD1 MLE A   5      -5.892   5.430   1.782  1.00 41.23           H 
ATOM     68 3HD1 MLE A   5      -5.297   6.634   0.613  1.00 15.01           H 
ATOM     69 1HD2 MLE A   5      -3.826   3.742   2.247  1.00 41.14           H 
ATOM     70 2HD2 MLE A   5      -2.475   4.368   1.272  1.00 21.12           H 
ATOM     71 3HD2 MLE A   5      -3.516   5.493   2.177  1.00 33.53           H 
ATOM     72  CM  MLE A   5      -3.712   3.428  -2.425  1.00  4.44           C 
ATOM     73 1HM  MLE A   5      -3.145   3.287  -3.344  1.00 43.21           H 
ATOM     74 2HM  MLE A   5      -4.604   2.804  -2.448  1.00 71.44           H 
ATOM     75 3HM  MLE A   5      -4.003   4.475  -2.334  1.00 45.45           H 
ATOM     76  N   LEU A   6      -3.460   0.472  -1.757  1.00 32.44           N 
ATOM     77  CA  LEU A   6      -3.840  -0.775  -2.413  1.00 64.11           C 
ATOM     78  C   LEU A   6      -3.512  -1.976  -1.531  1.00  3.52           C 
ATOM     79  O   LEU A   6      -4.398  -2.741  -1.150  1.00 54.01           O 
ATOM     80  CB  LEU A   6      -3.124  -0.904  -3.758  1.00 62.44           C 
ATOM     81  CG  LEU A   6      -3.839  -0.289  -4.961  1.00 34.34           C 
ATOM     82  CD1 LEU A   6      -2.939  -0.308  -6.185  1.00 44.34           C 
ATOM     83  CD2 LEU A   6      -5.141  -1.026  -5.242  1.00 44.42           C 
ATOM     84  H   LEU A   6      -2.577   0.855  -1.935  1.00 44.23           H 
ATOM     85  HA  LEU A   6      -4.906  -0.749  -2.582  1.00 65.24           H 
ATOM     86 2HB  LEU A   6      -2.161  -0.428  -3.667  1.00 42.34           H 
ATOM     87 3HB  LEU A   6      -2.985  -1.958  -3.958  1.00 61.31           H 
ATOM     88  HG  LEU A   6      -4.079   0.742  -4.740  1.00 33.23           H 
ATOM     89 1HD1 LEU A   6      -2.896   0.680  -6.618  1.00 42.22           H 
ATOM     90 2HD1 LEU A   6      -1.944  -0.617  -5.896  1.00 32.33           H 
ATOM     91 3HD1 LEU A   6      -3.333  -1.002  -6.912  1.00 74.13           H 
ATOM     92 1HD2 LEU A   6      -4.961  -2.091  -5.233  1.00 52.20           H 
ATOM     93 2HD2 LEU A   6      -5.867  -0.777  -4.483  1.00 54.13           H 
ATOM     94 3HD2 LEU A   6      -5.518  -0.733  -6.211  1.00 42.02           H 
ATOM     95  N   LEU A   7      -2.233  -2.134  -1.208  1.00 51.11           N 
ATOM     96  CA  LEU A   7      -1.787  -3.241  -0.370  1.00 25.32           C 
ATOM     97  C   LEU A   7      -1.693  -2.813   1.092  1.00 23.51           C 
ATOM     98  O   LEU A   7      -1.511  -1.637   1.409  1.00 24.53           O 
ATOM     99  CB  LEU A   7      -0.429  -3.756  -0.849  1.00 43.41           C 
ATOM    100  CG  LEU A   7       0.797  -3.010  -0.321  1.00 25.02           C 
ATOM    101  CD1 LEU A   7       1.352  -3.703   0.915  1.00 74.43           C 
ATOM    102  CD2 LEU A   7       1.866  -2.905  -1.400  1.00 33.53           C 
ATOM    103  H   LEU A   7      -1.571  -1.492  -1.542  1.00 35.32           H 
ATOM    104  HA  LEU A   7      -2.513  -4.035  -0.454  1.00 30.24           H 
ATOM    105 2HB  LEU A   7      -0.341  -4.788  -0.549  1.00 75.25           H 
ATOM    106 3HB  LEU A   7      -0.415  -3.694  -1.928  1.00  1.40           H 
ATOM    107  HG  LEU A   7       0.507  -2.008  -0.038  1.00 11.22           H 
ATOM    108 1HD1 LEU A   7       0.749  -4.570   1.142  1.00 40.10           H 
ATOM    109 2HD1 LEU A   7       2.370  -4.011   0.729  1.00 15.22           H 
ATOM    110 3HD1 LEU A   7       1.329  -3.020   1.752  1.00 75.03           H 
ATOM    111 1HD2 LEU A   7       2.458  -3.808  -1.408  1.00 75.12           H 
ATOM    112 2HD2 LEU A   7       1.392  -2.776  -2.362  1.00  4.21           H 
ATOM    113 3HD2 LEU A   7       2.502  -2.058  -1.195  1.00  2.20           H 
ATOM    114  N   PRO A   8      -1.819  -3.789   2.004  1.00 12.03           N 
ATOM    115  CA  PRO A   8      -1.750  -3.537   3.446  1.00 24.43           C 
ATOM    116  C   PRO A   8      -0.345  -3.159   3.902  1.00 42.03           C 
ATOM    117  O   PRO A   8       0.387  -3.988   4.441  1.00 32.34           O 
ATOM    118  CB  PRO A   8      -2.169  -4.876   4.060  1.00 65.11           C 
ATOM    119  CG  PRO A   8      -1.830  -5.891   3.023  1.00 51.15           C 
ATOM    120  CD  PRO A   8      -2.038  -5.212   1.697  1.00 52.24           C 
ATOM    121  HA  PRO A   8      -2.445  -2.769   3.749  1.00  5.24           H 
ATOM    122 2HB  PRO A   8      -1.615  -5.045   4.973  1.00 21.02           H 
ATOM    123 3HB  PRO A   8      -3.227  -4.865   4.270  1.00 45.10           H 
ATOM    124 2HG  PRO A   8      -0.801  -6.196   3.129  1.00 62.21           H 
ATOM    125 3HG  PRO A   8      -2.488  -6.742   3.114  1.00 61.43           H 
ATOM    126 2HD  PRO A   8      -1.318  -5.566   0.974  1.00 65.40           H 
ATOM    127 3HD  PRO A   8      -3.044  -5.378   1.341  1.00 32.11           H 
ATOM    128  N   DLE A   9       0.025  -1.902   3.681  1.00 43.01           N 
ATOM    129  CA  DLE A   9       1.353  -1.410   4.073  1.00 43.32           C 
ATOM    130  C   DLE A   9       2.077  -0.898   2.855  1.00 23.33           C 
ATOM    131  O   DLE A   9       1.426  -0.520   1.882  1.00 62.53           O 
ATOM    132  CB  DLE A   9       1.198  -0.279   5.089  1.00 74.12           C 
ATOM    133  CG  DLE A   9       0.291   0.808   4.510  1.00 63.43           C 
ATOM    134  CD1 DLE A   9      -1.111   0.673   5.105  1.00 21.42           C 
ATOM    135  CD2 DLE A   9       0.860   2.185   4.851  1.00 64.45           C 
ATOM    136  H   DLE A   9      -0.603  -1.288   3.247  1.00  1.33           H 
ATOM    137  HA  DLE A   9       1.922  -2.224   4.520  1.00 45.54           H 
ATOM    138 2HB  DLE A   9       2.177   0.145   5.313  1.00 12.00           H 
ATOM    139 3HB  DLE A   9       0.754  -0.672   6.004  1.00 44.32           H 
ATOM    140  HG  DLE A   9       0.237   0.695   3.426  1.00  4.25           H 
ATOM    141 1HD1 DLE A   9      -1.848   0.663   4.302  1.00 31.33           H 
ATOM    142 2HD1 DLE A   9      -1.178  -0.256   5.671  1.00 31.44           H 
ATOM    143 3HD1 DLE A   9      -1.306   1.517   5.768  1.00  0.53           H 
ATOM    144 1HD2 DLE A   9       1.813   2.320   4.341  1.00 12.54           H 
ATOM    145 2HD2 DLE A   9       0.163   2.957   4.528  1.00 12.12           H 
ATOM    146 3HD2 DLE A   9       1.011   2.258   5.928  1.00 13.43           H 
TER     147      DLE A   9
ENDMDL
MODEL       17
REMARK MDL/CONF    17  E:      0.000 Erst:   0.000 Ehb:   0.000
ATOM      1  N   DPR A   1       3.439  -1.225   2.840  1.00 41.14           N 
ATOM      2  CA  DPR A   1       4.114  -1.102   1.534  1.00 23.42           C 
ATOM      3  C   DPR A   1       4.142   0.343   1.107  1.00 12.05           C 
ATOM      4  O   DPR A   1       3.888   1.242   1.908  1.00 51.00           O 
ATOM      5  CB  DPR A   1       5.519  -1.728   1.736  1.00 75.32           C 
ATOM      6  CG  DPR A   1       5.815  -1.212   3.167  1.00 24.13           C 
ATOM      7  CD  DPR A   1       4.464  -1.466   3.878  1.00 23.54           C 
ATOM      8  HA  DPR A   1       3.593  -1.701   0.789  1.00 34.44           H 
ATOM      9 2HB  DPR A   1       5.496  -2.818   1.716  1.00 40.22           H 
ATOM     10 3HB  DPR A   1       6.253  -1.344   1.027  1.00 70.21           H 
ATOM     11 2HG  DPR A   1       6.616  -1.788   3.633  1.00 43.41           H 
ATOM     12 3HG  DPR A   1       6.058  -0.149   3.156  1.00 22.13           H 
ATOM     13 2HD  DPR A   1       4.334  -0.770   4.708  1.00 41.20           H 
ATOM     14 3HD  DPR A   1       4.410  -2.495   4.234  1.00 31.44           H 
ATOM     15  N   MAA A   2       4.451   0.573  -0.164  1.00 41.42           N 
ATOM     16  CA  MAA A   2       4.513   1.937  -0.707  1.00 73.44           C 
ATOM     17  C   MAA A   2       3.800   1.984  -2.032  1.00 72.31           C 
ATOM     18  O   MAA A   2       4.373   2.387  -3.042  1.00 11.41           O 
ATOM     19  CB  MAA A   2       5.974   2.343  -0.901  1.00 45.42           C 
ATOM     20  HA  MAA A   2       4.034   2.626  -0.012  1.00  1.03           H 
ATOM     21 1HB  MAA A   2       6.055   3.429  -0.878  1.00 10.35           H 
ATOM     22 2HB  MAA A   2       6.580   1.917  -0.102  1.00 51.13           H 
ATOM     23 3HB  MAA A   2       6.330   1.973  -1.862  1.00 61.12           H 
ATOM     24  CM  MAA A   2       4.783  -0.337  -1.269  1.00  4.52           C 
ATOM     25 1HM  MAA A   2       3.898  -0.501  -1.882  1.00 54.33           H 
ATOM     26 2HM  MAA A   2       5.570   0.103  -1.879  1.00 62.31           H 
ATOM     27 3HM  MAA A   2       5.127  -1.288  -0.864  1.00 71.52           H 
ATOM     28  N   ALA A   3       2.537   1.568  -2.034  1.00 25.01           N 
ATOM     29  CA  ALA A   3       1.735   1.566  -3.251  1.00 63.11           C 
ATOM     30  C   ALA A   3       0.388   2.244  -3.023  1.00 41.32           C 
ATOM     31  O   ALA A   3      -0.657   1.706  -3.384  1.00 50.35           O 
ATOM     32  CB  ALA A   3       1.534   0.142  -3.747  1.00 54.23           C 
ATOM     33  H   ALA A   3       2.135   1.257  -1.196  1.00  3.04           H 
ATOM     34  HA  ALA A   3       2.278   2.113  -4.009  1.00 71.42           H 
ATOM     35 1HB  ALA A   3       0.820   0.141  -4.559  1.00 64.12           H 
ATOM     36 2HB  ALA A   3       2.477  -0.254  -4.096  1.00 15.54           H 
ATOM     37 3HB  ALA A   3       1.163  -0.472  -2.940  1.00 12.24           H 
ATOM     38  N   DVA A   4       0.422   3.428  -2.420  1.00 33.33           N 
ATOM     39  CA  DVA A   4      -0.806   4.184  -2.142  1.00 64.20           C 
ATOM     40  C   DVA A   4      -1.651   3.424  -1.154  1.00 73.34           C 
ATOM     41  O   DVA A   4      -1.170   3.011  -0.100  1.00 62.33           O 
ATOM     42  CB  DVA A   4      -0.441   5.549  -1.557  1.00 33.03           C 
ATOM     43  CG1 DVA A   4       0.518   6.272  -2.504  1.00  1.15           C 
ATOM     44  CG2 DVA A   4      -1.711   6.385  -1.382  1.00 53.44           C 
ATOM     45  H   DVA A   4       1.287   3.805  -2.155  1.00  1.11           H 
ATOM     46  HA  DVA A   4      -1.365   4.324  -3.066  1.00 73.44           H 
ATOM     47  HB  DVA A   4       0.038   5.414  -0.588  1.00 64.54           H 
ATOM     48 1HG1 DVA A   4       1.497   5.797  -2.463  1.00  4.51           H 
ATOM     49 2HG1 DVA A   4       0.130   6.220  -3.521  1.00 44.21           H 
ATOM     50 3HG1 DVA A   4       0.606   7.316  -2.204  1.00 33.03           H 
ATOM     51 1HG2 DVA A   4      -2.529   5.920  -1.930  1.00 53.21           H 
ATOM     52 2HG2 DVA A   4      -1.969   6.439  -0.325  1.00 63.01           H 
ATOM     53 3HG2 DVA A   4      -1.540   7.389  -1.767  1.00 14.45           H 
ATOM     54  N   MLE A   5      -2.921   3.233  -1.493  1.00  2.54           N 
ATOM     55  CA  MLE A   5      -3.851   2.507  -0.619  1.00 32.34           C 
ATOM     56  C   MLE A   5      -4.335   1.266  -1.321  1.00 23.21           C 
ATOM     57  O   MLE A   5      -5.534   1.093  -1.544  1.00 43.31           O 
ATOM     58  CB  MLE A   5      -5.044   3.403  -0.286  1.00 41.41           C 
ATOM     59  CG  MLE A   5      -5.869   2.762   0.831  1.00 40.54           C 
ATOM     60  CD1 MLE A   5      -5.072   2.797   2.137  1.00  2.43           C 
ATOM     61  CD2 MLE A   5      -7.175   3.537   1.010  1.00 42.41           C 
ATOM     62  HA  MLE A   5      -3.340   2.227   0.304  1.00 14.54           H 
ATOM     63 2HB  MLE A   5      -4.685   4.379   0.040  1.00 60.31           H 
ATOM     64 3HB  MLE A   5      -5.665   3.525  -1.173  1.00 34.23           H 
ATOM     65  HG  MLE A   5      -6.092   1.728   0.570  1.00 12.23           H 
ATOM     66 1HD1 MLE A   5      -4.285   2.046   2.103  1.00 71.33           H 
ATOM     67 2HD1 MLE A   5      -4.628   3.785   2.265  1.00 70.51           H 
ATOM     68 3HD1 MLE A   5      -5.739   2.588   2.974  1.00 42.24           H 
ATOM     69 1HD2 MLE A   5      -7.858   2.959   1.631  1.00 13.20           H 
ATOM     70 2HD2 MLE A   5      -6.967   4.492   1.491  1.00 61.20           H 
ATOM     71 3HD2 MLE A   5      -7.629   3.712   0.035  1.00 32.34           H 
ATOM     72  CM  MLE A   5      -3.685   3.635  -2.682  1.00 73.53           C 
ATOM     73 1HM  MLE A   5      -3.079   3.480  -3.574  1.00 74.43           H 
ATOM     74 2HM  MLE A   5      -4.592   3.034  -2.750  1.00 14.13           H 
ATOM     75 3HM  MLE A   5      -3.951   4.688  -2.604  1.00 32.31           H 
ATOM     76  N   LEU A   6      -3.400   0.390  -1.674  1.00 50.33           N 
ATOM     77  CA  LEU A   6      -3.736  -0.852  -2.361  1.00 60.21           C 
ATOM     78  C   LEU A   6      -3.424  -2.061  -1.484  1.00  2.01           C 
ATOM     79  O   LEU A   6      -4.309  -2.854  -1.163  1.00 10.10           O 
ATOM     80  CB  LEU A   6      -2.969  -0.953  -3.681  1.00 24.32           C 
ATOM     81  CG  LEU A   6      -3.758  -0.608  -4.944  1.00  1.12           C 
ATOM     82  CD1 LEU A   6      -2.821  -0.145  -6.049  1.00  1.02           C 
ATOM     83  CD2 LEU A   6      -4.578  -1.805  -5.404  1.00 24.21           C 
ATOM     84  H   LEU A   6      -2.462   0.583  -1.470  1.00 42.12           H 
ATOM     85  HA  LEU A   6      -4.795  -0.839  -2.570  1.00 13.15           H 
ATOM     86 2HB  LEU A   6      -2.125  -0.283  -3.624  1.00  3.54           H 
ATOM     87 3HB  LEU A   6      -2.612  -1.968  -3.778  1.00 74.12           H 
ATOM     88  HG  LEU A   6      -4.439   0.202  -4.725  1.00 14.04           H 
ATOM     89 1HD1 LEU A   6      -2.278   0.727  -5.718  1.00 44.23           H 
ATOM     90 2HD1 LEU A   6      -2.124  -0.936  -6.285  1.00 23.22           H 
ATOM     91 3HD1 LEU A   6      -3.396   0.101  -6.929  1.00 12.35           H 
ATOM     92 1HD2 LEU A   6      -5.399  -1.962  -4.721  1.00 20.13           H 
ATOM     93 2HD2 LEU A   6      -4.963  -1.617  -6.395  1.00 33.32           H 
ATOM     94 3HD2 LEU A   6      -3.952  -2.684  -5.422  1.00 53.52           H 
ATOM     95  N   LEU A   7      -2.160  -2.193  -1.098  1.00 22.01           N 
ATOM     96  CA  LEU A   7      -1.730  -3.303  -0.256  1.00 23.51           C 
ATOM     97  C   LEU A   7      -1.629  -2.873   1.205  1.00 41.53           C 
ATOM     98  O   LEU A   7      -1.437  -1.697   1.519  1.00 71.24           O 
ATOM     99  CB  LEU A   7      -0.380  -3.841  -0.735  1.00 21.10           C 
ATOM    100  CG  LEU A   7       0.859  -3.131  -0.186  1.00 22.42           C 
ATOM    101  CD1 LEU A   7       1.343  -3.811   1.086  1.00  4.32           C 
ATOM    102  CD2 LEU A   7       1.963  -3.101  -1.231  1.00 42.23           C 
ATOM    103  H   LEU A   7      -1.499  -1.529  -1.384  1.00 14.11           H 
ATOM    104  HA  LEU A   7      -2.469  -4.086  -0.336  1.00 71.22           H 
ATOM    105 2HB  LEU A   7      -0.318  -4.880  -0.451  1.00  4.31           H 
ATOM    106 3HB  LEU A   7      -0.357  -3.761  -1.813  1.00 31.14           H 
ATOM    107  HG  LEU A   7       0.601  -2.109   0.059  1.00 21.41           H 
ATOM    108 1HD1 LEU A   7       1.335  -3.100   1.899  1.00  3.12           H 
ATOM    109 2HD1 LEU A   7       0.691  -4.637   1.323  1.00 32.52           H 
ATOM    110 3HD1 LEU A   7       2.348  -4.175   0.937  1.00 62.51           H 
ATOM    111 1HD2 LEU A   7       1.600  -2.619  -2.127  1.00  2.13           H 
ATOM    112 2HD2 LEU A   7       2.810  -2.552  -0.845  1.00 13.11           H 
ATOM    113 3HD2 LEU A   7       2.266  -4.112  -1.464  1.00 12.24           H 
ATOM    114  N   PRO A   8      -1.758  -3.845   2.119  1.00 21.10           N 
ATOM    115  CA  PRO A   8      -1.682  -3.590   3.561  1.00 43.21           C 
ATOM    116  C   PRO A   8      -0.272  -3.220   4.011  1.00 35.21           C 
ATOM    117  O   PRO A   8       0.451  -4.049   4.560  1.00 73.24           O 
ATOM    118  CB  PRO A   8      -2.107  -4.924   4.180  1.00 35.14           C 
ATOM    119  CG  PRO A   8      -1.780  -5.944   3.144  1.00 53.44           C 
ATOM    120  CD  PRO A   8      -1.988  -5.267   1.817  1.00 61.32           C 
ATOM    121  HA  PRO A   8      -2.371  -2.815   3.864  1.00 51.23           H 
ATOM    122 2HB  PRO A   8      -1.552  -5.094   5.092  1.00 33.13           H 
ATOM    123 3HB  PRO A   8      -3.165  -4.905   4.393  1.00 10.03           H 
ATOM    124 2HG  PRO A   8      -0.752  -6.257   3.248  1.00 25.25           H 
ATOM    125 3HG  PRO A   8      -2.443  -6.790   3.240  1.00 30.40           H 
ATOM    126 2HD  PRO A   8      -1.273  -5.628   1.093  1.00 62.32           H 
ATOM    127 3HD  PRO A   8      -2.997  -5.428   1.466  1.00  1.20           H 
ATOM    128  N   DLE A   9       0.110  -1.969   3.774  1.00 71.25           N 
ATOM    129  CA  DLE A   9       1.443  -1.486   4.159  1.00 15.12           C 
ATOM    130  C   DLE A   9       2.138  -0.920   2.948  1.00 65.01           C 
ATOM    131  O   DLE A   9       1.484  -0.295   2.116  1.00  2.32           O 
ATOM    132  CB  DLE A   9       1.303  -0.399   5.224  1.00 74.13           C 
ATOM    133  CG  DLE A   9       1.115  -1.048   6.596  1.00 52.34           C 
ATOM    134  CD1 DLE A   9       2.464  -1.551   7.112  1.00 51.11           C 
ATOM    135  CD2 DLE A   9       0.545  -0.021   7.574  1.00 54.20           C 
ATOM    136  H   DLE A   9      -0.513  -1.355   3.332  1.00 61.12           H 
ATOM    137  HA  DLE A   9       2.026  -2.314   4.559  1.00 71.21           H 
ATOM    138 2HB  DLE A   9       0.439   0.226   4.994  1.00 75.34           H 
ATOM    139 3HB  DLE A   9       2.202   0.217   5.234  1.00 70.20           H 
ATOM    140  HG  DLE A   9       0.425  -1.887   6.508  1.00 34.11           H 
ATOM    141 1HD1 DLE A   9       3.161  -0.716   7.178  1.00  3.24           H 
ATOM    142 2HD1 DLE A   9       2.333  -1.994   8.098  1.00 65.24           H 
ATOM    143 3HD1 DLE A   9       2.859  -2.301   6.425  1.00 24.53           H 
ATOM    144 1HD2 DLE A   9       0.049  -0.536   8.395  1.00 60.33           H 
ATOM    145 2HD2 DLE A   9       1.355   0.593   7.968  1.00  1.54           H 
ATOM    146 3HD2 DLE A   9      -0.173   0.614   7.057  1.00  1.31           H 
TER     147      DLE A   9
ENDMDL
MODEL        3
REMARK MDL/CONF     3  E:      0.000 Erst:   0.000 Ehb:   0.000
ATOM      1  N   DPR A   1       3.442  -1.224   2.819  1.00  1.23           N 
ATOM      2  CA  DPR A   1       4.097  -1.064   1.508  1.00 75.40           C 
ATOM      3  C   DPR A   1       4.091   0.389   1.107  1.00  1.31           C 
ATOM      4  O   DPR A   1       3.770   1.263   1.911  1.00 33.30           O 
ATOM      5  CB  DPR A   1       5.514  -1.670   1.680  1.00  2.35           C 
ATOM      6  CG  DPR A   1       5.822  -1.167   3.116  1.00 61.23           C 
ATOM      7  CD  DPR A   1       4.485  -1.457   3.842  1.00 71.44           C 
ATOM      8  HA  DPR A   1       3.576  -1.660   0.759  1.00 62.41           H 
ATOM      9 2HB  DPR A   1       5.508  -2.760   1.646  1.00 21.23           H 
ATOM     10 3HB  DPR A   1       6.232  -1.265   0.968  1.00 51.11           H 
ATOM     11 2HG  DPR A   1       6.640  -1.736   3.562  1.00 70.14           H 
ATOM     12 3HG  DPR A   1       6.044  -0.101   3.115  1.00 11.45           H 
ATOM     13 2HD  DPR A   1       4.354  -0.773   4.681  1.00 54.14           H 
ATOM     14 3HD  DPR A   1       4.455  -2.491   4.187  1.00 53.35           H 
ATOM     15  N   MAA A   2       4.449   0.653  -0.145  1.00 75.23           N 
ATOM     16  CA  MAA A   2       4.485   2.028  -0.661  1.00 70.10           C 
ATOM     17  C   MAA A   2       3.849   2.071  -2.024  1.00 32.54           C 
ATOM     18  O   MAA A   2       4.471   2.493  -2.998  1.00 55.11           O 
ATOM     19  CB  MAA A   2       5.938   2.497  -0.763  1.00 23.14           C 
ATOM     20  HA  MAA A   2       3.939   2.685   0.016  1.00 25.43           H 
ATOM     21 1HB  MAA A   2       5.973   3.583  -0.707  1.00 13.13           H 
ATOM     22 2HB  MAA A   2       6.516   2.072   0.057  1.00 43.11           H 
ATOM     23 3HB  MAA A   2       6.360   2.168  -1.712  1.00 12.13           H 
ATOM     24  CM  MAA A   2       4.862  -0.223  -1.249  1.00 24.12           C 
ATOM     25 1HM  MAA A   2       4.009  -0.413  -1.900  1.00 62.01           H 
ATOM     26 2HM  MAA A   2       5.654   0.258  -1.819  1.00 20.13           H 
ATOM     27 3HM  MAA A   2       5.228  -1.168  -0.844  1.00 74.34           H 
ATOM     28  N   ALA A   3       2.596   1.632  -2.101  1.00 42.52           N 
ATOM     29  CA  ALA A   3       1.866   1.623  -3.362  1.00 64.04           C 
ATOM     30  C   ALA A   3       0.513   2.311  -3.218  1.00 51.52           C 
ATOM     31  O   ALA A   3      -0.468   1.907  -3.839  1.00 71.53           O 
ATOM     32  CB  ALA A   3       1.684   0.195  -3.857  1.00 23.43           C 
ATOM     33  H   ALA A   3       2.152   1.307  -1.289  1.00 12.41           H 
ATOM     34  HA  ALA A   3       2.455   2.158  -4.093  1.00 43.20           H 
ATOM     35 1HB  ALA A   3       0.797  -0.230  -3.410  1.00 20.51           H 
ATOM     36 2HB  ALA A   3       1.580   0.197  -4.931  1.00 62.31           H 
ATOM     37 3HB  ALA A   3       2.544  -0.395  -3.578  1.00 52.14           H 
ATOM     38  N   DVA A   4       0.469   3.353  -2.395  1.00 14.31           N 
ATOM     39  CA  DVA A   4      -0.773   4.104  -2.167  1.00 50.44           C 
ATOM     40  C   DVA A   4      -1.624   3.372  -1.164  1.00 44.22           C 
ATOM     41  O   DVA A   4      -1.142   2.958  -0.111  1.00 11.54           O 
ATOM     42  CB  DVA A   4      -0.436   5.497  -1.633  1.00 42.15           C 
ATOM     43  CG1 DVA A   4       0.535   6.192  -2.589  1.00 64.55           C 
ATOM     44  CG2 DVA A   4      -1.718   6.322  -1.520  1.00 73.11           C 
ATOM     45  H   DVA A   4       1.286   3.629  -1.928  1.00 23.20           H 
ATOM     46  HA  DVA A   4      -1.317   4.197  -3.106  1.00 72.25           H 
ATOM     47  HB  DVA A   4       0.024   5.408  -0.650  1.00 65.23           H 
ATOM     48 1HG1 DVA A   4       0.465   7.271  -2.459  1.00 72.44           H 
ATOM     49 2HG1 DVA A   4       1.552   5.865  -2.374  1.00 24.11           H 
ATOM     50 3HG1 DVA A   4       0.282   5.930  -3.617  1.00 74.21           H 
ATOM     51 1HG2 DVA A   4      -1.469   7.348  -1.250  1.00 44.44           H 
ATOM     52 2HG2 DVA A   4      -2.240   6.318  -2.478  1.00 22.32           H 
ATOM     53 3HG2 DVA A   4      -2.362   5.891  -0.754  1.00 12.03           H 
ATOM     54  N   MLE A   5      -2.902   3.208  -1.487  1.00 51.23           N 
ATOM     55  CA  MLE A   5      -3.839   2.512  -0.596  1.00 51.14           C 
ATOM     56  C   MLE A   5      -4.350   1.270  -1.277  1.00 61.42           C 
ATOM     57  O   MLE A   5      -5.556   1.108  -1.472  1.00 52.34           O 
ATOM     58  CB  MLE A   5      -5.013   3.435  -0.269  1.00  3.33           C 
ATOM     59  CG  MLE A   5      -5.835   2.831   0.870  1.00  1.22           C 
ATOM     60  CD1 MLE A   5      -5.023   2.880   2.167  1.00 20.23           C 
ATOM     61  CD2 MLE A   5      -7.126   3.630   1.048  1.00 53.41           C 
ATOM     62  HA  MLE A   5      -3.326   2.235   0.325  1.00 32.13           H 
ATOM     63 2HB  MLE A   5      -4.632   4.410   0.034  1.00 32.40           H 
ATOM     64 3HB  MLE A   5      -5.643   3.549  -1.151  1.00 10.43           H 
ATOM     65  HG  MLE A   5      -6.077   1.796   0.634  1.00 63.00           H 
ATOM     66 1HD1 MLE A   5      -5.695   2.792   3.020  1.00 31.34           H 
ATOM     67 2HD1 MLE A   5      -4.308   2.056   2.181  1.00 52.13           H 
ATOM     68 3HD1 MLE A   5      -4.486   3.828   2.223  1.00 24.03           H 
ATOM     69 1HD2 MLE A   5      -7.183   4.008   2.068  1.00 43.34           H 
ATOM     70 2HD2 MLE A   5      -7.134   4.466   0.350  1.00  3.22           H 
ATOM     71 3HD2 MLE A   5      -7.983   2.985   0.851  1.00  4.22           H 
ATOM     72  CM  MLE A   5      -3.669   3.615  -2.673  1.00 71.00           C 
ATOM     73 1HM  MLE A   5      -4.589   3.032  -2.729  1.00 13.21           H 
ATOM     74 2HM  MLE A   5      -3.914   4.674  -2.600  1.00 74.04           H 
ATOM     75 3HM  MLE A   5      -3.073   3.439  -3.568  1.00 51.30           H 
ATOM     76  N   LEU A   6      -3.434   0.381  -1.644  1.00 11.34           N 
ATOM     77  CA  LEU A   6      -3.797  -0.863  -2.312  1.00 72.32           C 
ATOM     78  C   LEU A   6      -3.480  -2.067  -1.431  1.00 34.45           C 
ATOM     79  O   LEU A   6      -4.370  -2.844  -1.081  1.00 63.41           O 
ATOM     80  CB  LEU A   6      -3.058  -0.984  -3.646  1.00 64.11           C 
ATOM     81  CG  LEU A   6      -3.851  -0.586  -4.890  1.00 52.35           C 
ATOM     82  CD1 LEU A   6      -2.920  -0.408  -6.081  1.00 72.40           C 
ATOM     83  CD2 LEU A   6      -4.919  -1.625  -5.198  1.00 22.24           C 
ATOM     84  H   LEU A   6      -2.489   0.566  -1.461  1.00 63.01           H 
ATOM     85  HA  LEU A   6      -4.860  -0.839  -2.500  1.00 22.31           H 
ATOM     86 2HB  LEU A   6      -2.182  -0.355  -3.596  1.00 53.33           H 
ATOM     87 3HB  LEU A   6      -2.753  -2.014  -3.761  1.00  1.03           H 
ATOM     88  HG  LEU A   6      -4.344   0.359  -4.710  1.00 10.05           H 
ATOM     89 1HD1 LEU A   6      -1.914  -0.234  -5.729  1.00 60.01           H 
ATOM     90 2HD1 LEU A   6      -2.940  -1.301  -6.689  1.00 41.21           H 
ATOM     91 3HD1 LEU A   6      -3.247   0.436  -6.670  1.00 41.01           H 
ATOM     92 1HD2 LEU A   6      -4.631  -2.574  -4.771  1.00 64.33           H 
ATOM     93 2HD2 LEU A   6      -5.860  -1.309  -4.772  1.00 25.20           H 
ATOM     94 3HD2 LEU A   6      -5.025  -1.728  -6.267  1.00 73.12           H 
ATOM     95  N   LEU A   7      -2.210  -2.214  -1.074  1.00 31.32           N 
ATOM     96  CA  LEU A   7      -1.775  -3.323  -0.231  1.00 31.14           C 
ATOM     97  C   LEU A   7      -1.659  -2.886   1.226  1.00 51.50           C 
ATOM     98  O   LEU A   7      -1.429  -1.715   1.532  1.00 21.34           O 
ATOM     99  CB  LEU A   7      -0.433  -3.867  -0.721  1.00 42.22           C 
ATOM    100  CG  LEU A   7      -0.336  -4.167  -2.217  1.00 73.30           C 
ATOM    101  CD1 LEU A   7      -1.637  -4.768  -2.726  1.00 62.13           C 
ATOM    102  CD2 LEU A   7       0.009  -2.904  -2.993  1.00 61.13           C 
ATOM    103  H   LEU A   7      -1.547  -1.563  -1.383  1.00 40.45           H 
ATOM    104  HA  LEU A   7      -2.519  -4.104  -0.300  1.00 53.52           H 
ATOM    105 2HB  LEU A   7       0.327  -3.139  -0.480  1.00 52.23           H 
ATOM    106 3HB  LEU A   7      -0.232  -4.783  -0.185  1.00 23.34           H 
ATOM    107  HG  LEU A   7       0.452  -4.889  -2.383  1.00 55.43           H 
ATOM    108 1HD1 LEU A   7      -2.331  -3.976  -2.964  1.00 63.44           H 
ATOM    109 2HD1 LEU A   7      -1.441  -5.354  -3.612  1.00 13.44           H 
ATOM    110 3HD1 LEU A   7      -2.063  -5.403  -1.962  1.00 75.14           H 
ATOM    111 1HD2 LEU A   7      -0.883  -2.310  -3.129  1.00 44.23           H 
ATOM    112 2HD2 LEU A   7       0.742  -2.333  -2.444  1.00 21.01           H 
ATOM    113 3HD2 LEU A   7       0.412  -3.174  -3.958  1.00 42.21           H 
ATOM    114  N   PRO A   8      -1.816  -3.848   2.148  1.00 74.43           N 
ATOM    115  CA  PRO A   8      -1.730  -3.587   3.588  1.00 75.44           C 
ATOM    116  C   PRO A   8      -0.310  -3.257   4.033  1.00  3.30           C 
ATOM    117  O   PRO A   8       0.383  -4.100   4.601  1.00 22.41           O 
ATOM    118  CB  PRO A   8      -2.196  -4.903   4.215  1.00 33.31           C 
ATOM    119  CG  PRO A   8      -1.903  -5.938   3.185  1.00  3.34           C 
ATOM    120  CD  PRO A   8      -2.092  -5.264   1.855  1.00 44.54           C 
ATOM    121  HA  PRO A   8      -2.393  -2.788   3.886  1.00 32.51           H 
ATOM    122 2HB  PRO A   8      -1.645  -5.084   5.127  1.00 43.01           H 
ATOM    123 3HB  PRO A   8      -3.252  -4.848   4.431  1.00 63.23           H 
ATOM    124 2HG  PRO A   8      -0.884  -6.283   3.290  1.00 35.35           H 
ATOM    125 3HG  PRO A   8      -2.592  -6.763   3.288  1.00 25.01           H 
ATOM    126 2HD  PRO A   8      -1.389  -5.652   1.132  1.00  3.21           H 
ATOM    127 3HD  PRO A   8      -3.105  -5.395   1.506  1.00 64.14           H 
ATOM    128  N   DLE A   9       0.119  -2.027   3.770  1.00 73.33           N 
ATOM    129  CA  DLE A   9       1.467  -1.584   4.148  1.00 51.44           C 
ATOM    130  C   DLE A   9       2.138  -0.949   2.956  1.00 62.51           C 
ATOM    131  O   DLE A   9       1.455  -0.332   2.140  1.00 24.12           O 
ATOM    132  CB  DLE A   9       1.369  -0.566   5.282  1.00 11.45           C 
ATOM    133  CG  DLE A   9       0.473   0.597   4.852  1.00 64.42           C 
ATOM    134  CD1 DLE A   9      -0.715   0.706   5.810  1.00  1.20           C 
ATOM    135  CD2 DLE A   9       1.273   1.897   4.880  1.00 14.52           C 
ATOM    136  H   DLE A   9      -0.481  -1.400   3.314  1.00 72.14           H 
ATOM    137  HA  DLE A   9       2.051  -2.442   4.478  1.00 21.23           H 
ATOM    138 2HB  DLE A   9       2.365  -0.189   5.520  1.00 75.10           H 
ATOM    139 3HB  DLE A   9       0.944  -1.045   6.164  1.00 11.04           H 
ATOM    140  HG  DLE A   9       0.109   0.416   3.840  1.00 30.52           H 
ATOM    141 1HD1 DLE A   9      -0.998   1.753   5.919  1.00 50.31           H 
ATOM    142 2HD1 DLE A   9      -1.557   0.142   5.410  1.00 70.42           H 
ATOM    143 3HD1 DLE A   9      -0.434   0.301   6.783  1.00 60.12           H 
ATOM    144 1HD2 DLE A   9       2.051   1.863   4.118  1.00 54.01           H 
ATOM    145 2HD2 DLE A   9       0.609   2.739   4.681  1.00 23.54           H 
ATOM    146 3HD2 DLE A   9       1.732   2.022   5.860  1.00 12.14           H 
TER     147      DLE A   9
ENDMDL
MODEL       18
REMARK MDL/CONF    18  E:      0.000 Erst:   0.000 Ehb:   0.000
ATOM      1  N   DPR A   1       3.249  -1.130   2.890  1.00  5.33           N 
ATOM      2  CA  DPR A   1       3.927  -1.045   1.583  1.00 11.02           C 
ATOM      3  C   DPR A   1       3.997   0.393   1.136  1.00 44.23           C 
ATOM      4  O   DPR A   1       3.700   1.306   1.905  1.00 31.23           O 
ATOM      5  CB  DPR A   1       5.312  -1.713   1.796  1.00 70.03           C 
ATOM      6  CG  DPR A   1       5.626  -1.173   3.216  1.00 74.22           C 
ATOM      7  CD  DPR A   1       4.268  -1.371   3.934  1.00 44.33           C 
ATOM      8  HA  DPR A   1       3.388  -1.640   0.845  1.00 63.14           H 
ATOM      9 2HB  DPR A   1       5.254  -2.802   1.802  1.00 53.41           H 
ATOM     10 3HB  DPR A   1       6.057  -1.370   1.079  1.00 71.33           H 
ATOM     11 2HG  DPR A   1       6.410  -1.761   3.693  1.00 24.13           H 
ATOM     12 3HG  DPR A   1       5.898  -0.118   3.181  1.00 12.24           H 
ATOM     13 2HD  DPR A   1       4.158  -0.651   4.744  1.00 71.33           H 
ATOM     14 3HD  DPR A   1       4.186  -2.390   4.317  1.00 31.13           H 
ATOM     15  N   MAA A   2       4.391   0.600  -0.117  1.00 42.32           N 
ATOM     16  CA  MAA A   2       4.500   1.953  -0.675  1.00 22.01           C 
ATOM     17  C   MAA A   2       3.884   1.982  -2.049  1.00 61.23           C 
ATOM     18  O   MAA A   2       4.534   2.362  -3.023  1.00 44.21           O 
ATOM     19  CB  MAA A   2       5.974   2.348  -0.769  1.00 13.12           C 
ATOM     20  HA  MAA A   2       3.977   2.657  -0.027  1.00  3.42           H 
ATOM     21 1HB  MAA A   2       6.062   3.433  -0.738  1.00 61.24           H 
ATOM     22 2HB  MAA A   2       6.522   1.915   0.066  1.00 24.22           H 
ATOM     23 3HB  MAA A   2       6.391   1.978  -1.706  1.00 51.14           H 
ATOM     24  CM  MAA A   2       4.783  -0.331  -1.183  1.00 43.31           C 
ATOM     25 1HM  MAA A   2       3.937  -0.498  -1.849  1.00 44.33           H 
ATOM     26 2HM  MAA A   2       5.611   0.093  -1.749  1.00 62.02           H 
ATOM     27 3HM  MAA A   2       5.093  -1.279  -0.741  1.00 41.54           H 
ATOM     28  N   ALA A   3       2.621   1.579  -2.135  1.00 61.45           N 
ATOM     29  CA  ALA A   3       1.909   1.561  -3.406  1.00 74.25           C 
ATOM     30  C   ALA A   3       0.554   2.253  -3.287  1.00 22.41           C 
ATOM     31  O   ALA A   3      -0.417   1.848  -3.922  1.00 73.03           O 
ATOM     32  CB  ALA A   3       1.731   0.131  -3.892  1.00 13.03           C 
ATOM     33  H   ALA A   3       2.155   1.289  -1.322  1.00  2.25           H 
ATOM     34  HA  ALA A   3       2.510   2.091  -4.132  1.00 51.25           H 
ATOM     35 1HB  ALA A   3       2.692  -0.274  -4.175  1.00 12.14           H 
ATOM     36 2HB  ALA A   3       1.308  -0.468  -3.100  1.00 25.22           H 
ATOM     37 3HB  ALA A   3       1.070   0.120  -4.745  1.00  4.21           H 
ATOM     38  N   DVA A   4       0.499   3.299  -2.468  1.00 23.33           N 
ATOM     39  CA  DVA A   4      -0.745   4.052  -2.264  1.00 45.45           C 
ATOM     40  C   DVA A   4      -1.565   3.384  -1.191  1.00 14.25           C 
ATOM     41  O   DVA A   4      -1.040   2.990  -0.151  1.00 55.02           O 
ATOM     42  CB  DVA A   4      -0.412   5.481  -1.838  1.00 63.32           C 
ATOM     43  CG1 DVA A   4       0.395   5.454  -0.538  1.00 45.42           C 
ATOM     44  CG2 DVA A   4       0.412   6.161  -2.933  1.00 60.11           C 
ATOM     45  H   DVA A   4       1.309   3.573  -1.989  1.00 34.10           H 
ATOM     46  HA  DVA A   4      -1.313   4.074  -3.193  1.00 13.44           H 
ATOM     47  HB  DVA A   4      -1.334   6.038  -1.681  1.00 54.13           H 
ATOM     48 1HG1 DVA A   4      -0.229   5.800   0.285  1.00 45.41           H 
ATOM     49 2HG1 DVA A   4       0.726   4.434  -0.339  1.00  2.42           H 
ATOM     50 3HG1 DVA A   4       1.263   6.103  -0.636  1.00 71.53           H 
ATOM     51 1HG2 DVA A   4       0.014   5.889  -3.909  1.00  4.54           H 
ATOM     52 2HG2 DVA A   4       0.360   7.242  -2.809  1.00 33.33           H 
ATOM     53 3HG2 DVA A   4       1.450   5.836  -2.861  1.00 54.31           H 
ATOM     54  N   MLE A   5      -2.864   3.254  -1.442  1.00 64.53           N 
ATOM     55  CA  MLE A   5      -3.773   2.622  -0.478  1.00 70.24           C 
ATOM     56  C   MLE A   5      -4.339   1.360  -1.074  1.00 24.55           C 
ATOM     57  O   MLE A   5      -5.556   1.188  -1.151  1.00 31.13           O 
ATOM     58  CB  MLE A   5      -4.913   3.585  -0.146  1.00 64.24           C 
ATOM     59  CG  MLE A   5      -5.674   3.072   1.079  1.00 53.12           C 
ATOM     60  CD1 MLE A   5      -4.789   3.198   2.320  1.00 72.30           C 
ATOM     61  CD2 MLE A   5      -6.946   3.900   1.273  1.00 25.23           C 
ATOM     62  HA  MLE A   5      -3.226   2.380   0.434  1.00 52.22           H 
ATOM     63 2HB  MLE A   5      -4.504   4.572   0.068  1.00 64.41           H 
ATOM     64 3HB  MLE A   5      -5.593   3.651  -0.994  1.00  2.12           H 
ATOM     65  HG  MLE A   5      -5.941   2.027   0.928  1.00 65.23           H 
ATOM     66 1HD1 MLE A   5      -5.396   3.064   3.215  1.00 15.14           H 
ATOM     67 2HD1 MLE A   5      -4.010   2.435   2.291  1.00 14.33           H 
ATOM     68 3HD1 MLE A   5      -4.328   4.186   2.339  1.00 11.31           H 
ATOM     69 1HD2 MLE A   5      -6.745   4.940   1.018  1.00  1.23           H 
ATOM     70 2HD2 MLE A   5      -7.733   3.513   0.628  1.00  4.24           H 
ATOM     71 3HD2 MLE A   5      -7.264   3.836   2.314  1.00 31.13           H 
ATOM     72  CM  MLE A   5      -3.680   3.648  -2.598  1.00 63.40           C 
ATOM     73 1HM  MLE A   5      -4.610   3.080  -2.597  1.00 72.35           H 
ATOM     74 2HM  MLE A   5      -3.904   4.713  -2.538  1.00 71.41           H 
ATOM     75 3HM  MLE A   5      -3.129   3.443  -3.516  1.00 45.55           H 
ATOM     76  N   LEU A   6      -3.454   0.466  -1.500  1.00  1.22           N 
ATOM     77  CA  LEU A   6      -3.870  -0.798  -2.098  1.00 64.10           C 
ATOM     78  C   LEU A   6      -3.484  -1.975  -1.207  1.00 42.30           C 
ATOM     79  O   LEU A   6      -4.335  -2.572  -0.545  1.00 14.32           O 
ATOM     80  CB  LEU A   6      -3.240  -0.963  -3.482  1.00 51.01           C 
ATOM     81  CG  LEU A   6      -4.150  -0.663  -4.674  1.00  3.31           C 
ATOM     82  CD1 LEU A   6      -3.323  -0.349  -5.911  1.00 75.32           C 
ATOM     83  CD2 LEU A   6      -5.085  -1.835  -4.939  1.00 63.14           C 
ATOM     84  H   LEU A   6      -2.498   0.658  -1.411  1.00 33.44           H 
ATOM     85  HA  LEU A   6      -4.946  -0.777  -2.201  1.00 24.43           H 
ATOM     86 2HB  LEU A   6      -2.391  -0.299  -3.540  1.00 42.54           H 
ATOM     87 3HB  LEU A   6      -2.903  -1.985  -3.571  1.00 22.34           H 
ATOM     88  HG  LEU A   6      -4.755   0.204  -4.448  1.00 61.03           H 
ATOM     89 1HD1 LEU A   6      -3.190  -1.248  -6.494  1.00 44.11           H 
ATOM     90 2HD1 LEU A   6      -3.834   0.394  -6.505  1.00 52.41           H 
ATOM     91 3HD1 LEU A   6      -2.358   0.032  -5.611  1.00 12.30           H 
ATOM     92 1HD2 LEU A   6      -6.045  -1.463  -5.263  1.00  2.22           H 
ATOM     93 2HD2 LEU A   6      -4.664  -2.464  -5.708  1.00  3.41           H 
ATOM     94 3HD2 LEU A   6      -5.208  -2.409  -4.031  1.00 14.41           H 
ATOM     95  N   LEU A   7      -2.197  -2.303  -1.194  1.00 72.11           N 
ATOM     96  CA  LEU A   7      -1.697  -3.407  -0.383  1.00 30.11           C 
ATOM     97  C   LEU A   7      -1.613  -3.008   1.087  1.00  2.34           C 
ATOM     98  O   LEU A   7      -1.570  -1.828   1.434  1.00 13.20           O 
ATOM     99  CB  LEU A   7      -0.321  -3.850  -0.882  1.00  2.42           C 
ATOM    100  CG  LEU A   7      -0.317  -4.821  -2.064  1.00 11.45           C 
ATOM    101  CD1 LEU A   7       0.863  -4.540  -2.982  1.00 74.23           C 
ATOM    102  CD2 LEU A   7      -0.279  -6.261  -1.572  1.00 51.23           C 
ATOM    103  H   LEU A   7      -1.567  -1.791  -1.743  1.00 72.43           H 
ATOM    104  HA  LEU A   7      -2.389  -4.230  -0.481  1.00 51.12           H 
ATOM    105 2HB  LEU A   7       0.223  -2.967  -1.179  1.00 64.31           H 
ATOM    106 3HB  LEU A   7       0.191  -4.328  -0.059  1.00 41.34           H 
ATOM    107  HG  LEU A   7      -1.224  -4.686  -2.637  1.00 43.15           H 
ATOM    108 1HD1 LEU A   7       1.407  -3.682  -2.615  1.00 11.31           H 
ATOM    109 2HD1 LEU A   7       1.516  -5.399  -3.003  1.00 22.42           H 
ATOM    110 3HD1 LEU A   7       0.503  -4.338  -3.980  1.00 51.44           H 
ATOM    111 1HD2 LEU A   7      -1.263  -6.550  -1.233  1.00 43.31           H 
ATOM    112 2HD2 LEU A   7       0.029  -6.909  -2.378  1.00 52.23           H 
ATOM    113 3HD2 LEU A   7       0.422  -6.344  -0.755  1.00 34.11           H 
ATOM    114  N   PRO A   8      -1.586  -4.016   1.973  1.00 12.51           N 
ATOM    115  CA  PRO A   8      -1.504  -3.795   3.419  1.00 22.42           C 
ATOM    116  C   PRO A   8      -0.144  -3.253   3.847  1.00 71.13           C 
ATOM    117  O   PRO A   8       0.761  -4.017   4.179  1.00 34.31           O 
ATOM    118  CB  PRO A   8      -1.731  -5.192   4.005  1.00 15.33           C 
ATOM    119  CG  PRO A   8      -1.301  -6.128   2.929  1.00 72.21           C 
ATOM    120  CD  PRO A   8      -1.635  -5.447   1.630  1.00 22.55           C 
ATOM    121  HA  PRO A   8      -2.281  -3.128   3.764  1.00 64.02           H 
ATOM    122 2HB  PRO A   8      -1.133  -5.312   4.897  1.00 65.00           H 
ATOM    123 3HB  PRO A   8      -2.776  -5.319   4.244  1.00 42.12           H 
ATOM    124 2HG  PRO A   8      -0.238  -6.304   2.998  1.00 75.14           H 
ATOM    125 3HG  PRO A   8      -1.843  -7.058   3.014  1.00 20.20           H 
ATOM    126 2HD  PRO A   8      -0.898  -5.688   0.878  1.00 12.13           H 
ATOM    127 3HD  PRO A   8      -2.622  -5.730   1.298  1.00  4.33           H 
ATOM    128  N   DLE A   9      -0.010  -1.931   3.836  1.00 35.24           N 
ATOM    129  CA  DLE A   9       1.250  -1.282   4.227  1.00 11.55           C 
ATOM    130  C   DLE A   9       1.958  -0.783   2.995  1.00 54.12           C 
ATOM    131  O   DLE A   9       1.321  -0.160   2.145  1.00 23.21           O 
ATOM    132  CB  DLE A   9       0.950  -0.108   5.157  1.00 73.22           C 
ATOM    133  CG  DLE A   9       1.131  -0.548   6.610  1.00 30.22           C 
ATOM    134  CD1 DLE A   9       0.309  -1.812   6.867  1.00 53.04           C 
ATOM    135  CD2 DLE A   9       2.609  -0.838   6.876  1.00 41.40           C 
ATOM    136  H   DLE A   9      -0.769  -1.375   3.561  1.00 21.43           H 
ATOM    137  HA  DLE A   9       1.883  -2.003   4.742  1.00 61.41           H 
ATOM    138 2HB  DLE A   9      -0.076   0.226   5.002  1.00  0.15           H 
ATOM    139 3HB  DLE A   9       1.634   0.711   4.938  1.00 31.33           H 
ATOM    140  HG  DLE A   9       0.792   0.248   7.274  1.00 23.13           H 
ATOM    141 1HD1 DLE A   9      -0.676  -1.703   6.413  1.00 31.41           H 
ATOM    142 2HD1 DLE A   9       0.818  -2.671   6.431  1.00 43.52           H 
ATOM    143 3HD1 DLE A   9       0.200  -1.961   7.942  1.00 73.33           H 
ATOM    144 1HD2 DLE A   9       2.791  -0.840   7.950  1.00 43.33           H 
ATOM    145 2HD2 DLE A   9       2.868  -1.813   6.463  1.00 21.32           H 
ATOM    146 3HD2 DLE A   9       3.221  -0.070   6.405  1.00 63.51           H 
TER     147      DLE A   9
ENDMDL
MODEL       16
REMARK MDL/CONF    16  E:      0.000 Erst:   0.000 Ehb:   0.000
ATOM      1  N   DPR A   1       3.192  -1.003   2.873  1.00 61.21           N 
ATOM      2  CA  DPR A   1       3.938  -0.952   1.601  1.00 22.30           C 
ATOM      3  C   DPR A   1       4.030   0.472   1.119  1.00  5.24           C 
ATOM      4  O   DPR A   1       3.746   1.409   1.864  1.00 20.14           O 
ATOM      5  CB  DPR A   1       5.326  -1.603   1.953  1.00 60.51           C 
ATOM      6  CG  DPR A   1       5.310  -1.965   3.461  1.00 15.14           C 
ATOM      7  CD  DPR A   1       4.163  -1.066   3.986  1.00 44.12           C 
ATOM      8  HA  DPR A   1       3.437  -1.568   0.854  1.00 62.14           H 
ATOM      9 2HB  DPR A   1       5.450  -2.499   1.343  1.00 45.50           H 
ATOM     10 3HB  DPR A   1       6.110  -0.877   1.739  1.00 71.31           H 
ATOM     11 2HG  DPR A   1       5.076  -3.020   3.607  1.00 70.54           H 
ATOM     12 3HG  DPR A   1       6.257  -1.708   3.935  1.00 45.22           H 
ATOM     13 2HD  DPR A   1       4.540  -0.069   4.218  1.00 10.30           H 
ATOM     14 3HD  DPR A   1       3.702  -1.513   4.868  1.00 44.25           H 
ATOM     15  N   MAA A   2       4.431   0.642  -0.136  1.00 71.23           N 
ATOM     16  CA  MAA A   2       4.563   1.979  -0.728  1.00 22.35           C 
ATOM     17  C   MAA A   2       3.927   1.991  -2.092  1.00 51.45           C 
ATOM     18  O   MAA A   2       4.557   2.374  -3.077  1.00 41.24           O 
ATOM     19  CB  MAA A   2       6.045   2.338  -0.853  1.00 12.03           C 
ATOM     20  HA  MAA A   2       4.066   2.710  -0.089  1.00 73.32           H 
ATOM     21 1HB  MAA A   2       6.430   1.962  -1.800  1.00 42.24           H 
ATOM     22 2HB  MAA A   2       6.161   3.421  -0.817  1.00 23.01           H 
ATOM     23 3HB  MAA A   2       6.599   1.886  -0.030  1.00 41.43           H 
ATOM     24  CM  MAA A   2       4.813  -0.321  -1.178  1.00 44.33           C 
ATOM     25 1HM  MAA A   2       5.656   0.073  -1.744  1.00 51.54           H 
ATOM     26 2HM  MAA A   2       5.097  -1.264  -0.714  1.00 43.33           H 
ATOM     27 3HM  MAA A   2       3.970  -0.484  -1.848  1.00  0.05           H 
ATOM     28  N   ALA A   3       2.669   1.570  -2.158  1.00 21.43           N 
ATOM     29  CA  ALA A   3       1.939   1.533  -3.419  1.00  3.35           C 
ATOM     30  C   ALA A   3       0.574   2.200  -3.283  1.00 31.24           C 
ATOM     31  O   ALA A   3      -0.398   1.778  -3.908  1.00 74.34           O 
ATOM     32  CB  ALA A   3       1.783   0.098  -3.897  1.00 52.05           C 
ATOM     33  H   ALA A   3       2.220   1.277  -1.337  1.00 22.51           H 
ATOM     34  HA  ALA A   3       2.519   2.072  -4.155  1.00  1.21           H 
ATOM     35 1HB  ALA A   3       1.552  -0.539  -3.057  1.00 64.14           H 
ATOM     36 2HB  ALA A   3       0.982   0.044  -4.620  1.00  4.01           H 
ATOM     37 3HB  ALA A   3       2.704  -0.230  -4.357  1.00 22.41           H 
ATOM     38  N   DVA A   4       0.508   3.242  -2.460  1.00 52.24           N 
ATOM     39  CA  DVA A   4      -0.747   3.970  -2.240  1.00 14.34           C 
ATOM     40  C   DVA A   4      -1.515   3.321  -1.118  1.00 74.24           C 
ATOM     41  O   DVA A   4      -0.945   2.970  -0.086  1.00  4.01           O 
ATOM     42  CB  DVA A   4      -0.437   5.421  -1.873  1.00 52.51           C 
ATOM     43  CG1 DVA A   4       0.403   5.459  -0.596  1.00 42.14           C 
ATOM     44  CG2 DVA A   4       0.342   6.080  -3.014  1.00 31.24           C 
ATOM     45  H   DVA A   4       1.317   3.530  -1.989  1.00 44.11           H 
ATOM     46  HA  DVA A   4      -1.345   3.946  -3.151  1.00 11.21           H 
ATOM     47  HB  DVA A   4      -1.368   5.963  -1.711  1.00 35.12           H 
ATOM     48 1HG1 DVA A   4      -0.208   5.815   0.233  1.00 74.03           H 
ATOM     49 2HG1 DVA A   4       0.768   4.456  -0.373  1.00 20.43           H 
ATOM     50 3HG1 DVA A   4       1.251   6.129  -0.738  1.00 32.10           H 
ATOM     51 1HG2 DVA A   4      -0.210   5.962  -3.945  1.00 61.34           H 
ATOM     52 2HG2 DVA A   4       0.471   7.141  -2.801  1.00  4.24           H 
ATOM     53 3HG2 DVA A   4       1.319   5.606  -3.107  1.00 42.53           H 
ATOM     54  N   MLE A   5      -2.818   3.157  -1.317  1.00 11.02           N 
ATOM     55  CA  MLE A   5      -3.680   2.536  -0.302  1.00 53.43           C 
ATOM     56  C   MLE A   5      -4.255   1.256  -0.847  1.00  3.13           C 
ATOM     57  O   MLE A   5      -5.435   0.962  -0.652  1.00 54.15           O 
ATOM     58  CB  MLE A   5      -4.815   3.495   0.057  1.00 74.12           C 
ATOM     59  CG  MLE A   5      -4.239   4.880   0.353  1.00 41.51           C 
ATOM     60  CD1 MLE A   5      -5.380   5.851   0.669  1.00 60.10           C 
ATOM     61  CD2 MLE A   5      -3.297   4.795   1.554  1.00 43.15           C 
ATOM     62  HA  MLE A   5      -3.092   2.321   0.591  1.00 55.10           H 
ATOM     63 2HB  MLE A   5      -5.511   3.562  -0.779  1.00 21.53           H 
ATOM     64 3HB  MLE A   5      -5.340   3.124   0.936  1.00 34.33           H 
ATOM     65  HG  MLE A   5      -3.690   5.239  -0.517  1.00 21.53           H 
ATOM     66 1HD1 MLE A   5      -5.011   6.651   1.308  1.00 23.52           H 
ATOM     67 2HD1 MLE A   5      -5.764   6.274  -0.260  1.00 11.42           H 
ATOM     68 3HD1 MLE A   5      -6.180   5.316   1.181  1.00 65.22           H 
ATOM     69 1HD2 MLE A   5      -3.778   4.235   2.355  1.00  1.44           H 
ATOM     70 2HD2 MLE A   5      -2.378   4.289   1.258  1.00 13.14           H 
ATOM     71 3HD2 MLE A   5      -3.062   5.801   1.903  1.00 21.41           H 
ATOM     72  CM  MLE A   5      -3.683   3.497  -2.455  1.00 30.03           C 
ATOM     73 1HM  MLE A   5      -3.934   4.557  -2.417  1.00 22.05           H 
ATOM     74 2HM  MLE A   5      -3.160   3.281  -3.387  1.00  5.12           H 
ATOM     75 3HM  MLE A   5      -4.597   2.905  -2.406  1.00 52.11           H 
ATOM     76  N   LEU A   6      -3.422   0.485  -1.535  1.00 63.32           N 
ATOM     77  CA  LEU A   6      -3.854  -0.782  -2.115  1.00 71.51           C 
ATOM     78  C   LEU A   6      -3.469  -1.953  -1.216  1.00  2.03           C 
ATOM     79  O   LEU A   6      -4.319  -2.535  -0.541  1.00 22.45           O 
ATOM     80  CB  LEU A   6      -3.236  -0.967  -3.503  1.00 51.40           C 
ATOM     81  CG  LEU A   6      -4.161  -0.694  -4.690  1.00 43.45           C 
ATOM     82  CD1 LEU A   6      -3.354  -0.532  -5.969  1.00 72.22           C 
ATOM     83  CD2 LEU A   6      -5.182  -1.812  -4.839  1.00 53.44           C 
ATOM     84  H   LEU A   6      -2.492   0.772  -1.656  1.00 33.13           H 
ATOM     85  HA  LEU A   6      -4.928  -0.754  -2.209  1.00 14.15           H 
ATOM     86 2HB  LEU A   6      -2.392  -0.299  -3.581  1.00 33.34           H 
ATOM     87 3HB  LEU A   6      -2.894  -1.989  -3.577  1.00 54.34           H 
ATOM     88  HG  LEU A   6      -4.697   0.230  -4.515  1.00 72.44           H 
ATOM     89 1HD1 LEU A   6      -2.667   0.295  -5.860  1.00 11.14           H 
ATOM     90 2HD1 LEU A   6      -2.798  -1.438  -6.161  1.00 63.50           H 
ATOM     91 3HD1 LEU A   6      -4.023  -0.339  -6.794  1.00  4.20           H 
ATOM     92 1HD2 LEU A   6      -6.071  -1.565  -4.276  1.00 53.03           H 
ATOM     93 2HD2 LEU A   6      -5.437  -1.928  -5.882  1.00 32.25           H 
ATOM     94 3HD2 LEU A   6      -4.764  -2.734  -4.466  1.00  5.04           H 
ATOM     95  N   LEU A   7      -2.184  -2.290  -1.209  1.00 74.41           N 
ATOM     96  CA  LEU A   7      -1.687  -3.390  -0.390  1.00 71.25           C 
ATOM     97  C   LEU A   7      -1.661  -3.003   1.085  1.00  4.41           C 
ATOM     98  O   LEU A   7      -1.668  -1.824   1.442  1.00 22.22           O 
ATOM     99  CB  LEU A   7      -0.284  -3.797  -0.847  1.00 24.14           C 
ATOM    100  CG  LEU A   7      -0.218  -4.812  -1.988  1.00 34.13           C 
ATOM    101  CD1 LEU A   7      -0.449  -4.126  -3.326  1.00 70.12           C 
ATOM    102  CD2 LEU A   7       1.120  -5.536  -1.982  1.00 23.32           C 
ATOM    103  H   LEU A   7      -1.556  -1.789  -1.768  1.00 25.41           H 
ATOM    104  HA  LEU A   7      -2.356  -4.228  -0.518  1.00 44.31           H 
ATOM    105 2HB  LEU A   7       0.231  -2.905  -1.167  1.00 50.44           H 
ATOM    106 3HB  LEU A   7       0.229  -4.221   0.004  1.00 31.54           H 
ATOM    107  HG  LEU A   7      -0.998  -5.548  -1.852  1.00 75.32           H 
ATOM    108 1HD1 LEU A   7       0.133  -3.218  -3.370  1.00 61.32           H 
ATOM    109 2HD1 LEU A   7      -0.148  -4.786  -4.126  1.00 32.20           H 
ATOM    110 3HD1 LEU A   7      -1.497  -3.887  -3.432  1.00  1.24           H 
ATOM    111 1HD2 LEU A   7       1.918  -4.815  -1.885  1.00 71.45           H 
ATOM    112 2HD2 LEU A   7       1.153  -6.224  -1.150  1.00 51.12           H 
ATOM    113 3HD2 LEU A   7       1.239  -6.082  -2.906  1.00 14.01           H 
ATOM    114  N   PRO A   8      -1.628  -4.016   1.963  1.00 13.12           N 
ATOM    115  CA  PRO A   8      -1.599  -3.806   3.413  1.00 23.32           C 
ATOM    116  C   PRO A   8      -0.272  -3.224   3.888  1.00 43.44           C 
ATOM    117  O   PRO A   8       0.576  -3.939   4.420  1.00 14.41           O 
ATOM    118  CB  PRO A   8      -1.798  -5.214   3.979  1.00 22.30           C 
ATOM    119  CG  PRO A   8      -1.303  -6.126   2.910  1.00 44.54           C 
ATOM    120  CD  PRO A   8      -1.618  -5.444   1.607  1.00 32.41           C 
ATOM    121  HA  PRO A   8      -2.407  -3.168   3.739  1.00 21.10           H 
ATOM    122 2HB  PRO A   8      -1.223  -5.323   4.889  1.00 11.14           H 
ATOM    123 3HB  PRO A   8      -2.844  -5.379   4.186  1.00 11.01           H 
ATOM    124 2HG  PRO A   8      -0.238  -6.267   3.012  1.00 52.22           H 
ATOM    125 3HG  PRO A   8      -1.816  -7.075   2.970  1.00  2.24           H 
ATOM    126 2HD  PRO A   8      -0.852  -5.655   0.876  1.00 63.35           H 
ATOM    127 3HD  PRO A   8      -2.586  -5.758   1.242  1.00  4.10           H 
ATOM    128  N   DLE A   9      -0.098  -1.921   3.690  1.00 62.01           N 
ATOM    129  CA  DLE A   9       1.136  -1.237   4.101  1.00 30.51           C 
ATOM    130  C   DLE A   9       1.873  -0.756   2.880  1.00 72.25           C 
ATOM    131  O   DLE A   9       1.238  -0.258   1.951  1.00 73.52           O 
ATOM    132  CB  DLE A   9       0.785  -0.044   4.991  1.00 72.31           C 
ATOM    133  CG  DLE A   9       0.423  -0.541   6.392  1.00 45.40           C 
ATOM    134  CD1 DLE A   9       1.692  -0.986   7.119  1.00 31.24           C 
ATOM    135  CD2 DLE A   9      -0.244   0.590   7.176  1.00 34.41           C 
ATOM    136  H   DLE A   9      -0.810  -1.403   3.260  1.00 32.24           H 
ATOM    137  HA  DLE A   9       1.766  -1.932   4.657  1.00 40.25           H 
ATOM    138 2HB  DLE A   9      -0.062   0.491   4.563  1.00 32.32           H 
ATOM    139 3HB  DLE A   9       1.642   0.625   5.053  1.00  2.21           H 
ATOM    140  HG  DLE A   9      -0.265  -1.382   6.311  1.00 22.02           H 
ATOM    141 1HD1 DLE A   9       2.564  -0.728   6.519  1.00 23.33           H 
ATOM    142 2HD1 DLE A   9       1.753  -0.483   8.084  1.00 24.32           H 
ATOM    143 3HD1 DLE A   9       1.661  -2.065   7.273  1.00 63.23           H 
ATOM    144 1HD2 DLE A   9      -0.298   0.318   8.230  1.00 42.20           H 
ATOM    145 2HD2 DLE A   9       0.341   1.503   7.067  1.00  2.35           H 
ATOM    146 3HD2 DLE A   9      -1.250   0.755   6.791  1.00  3.03           H 
TER     147      DLE A   9
ENDMDL
MODEL        4
REMARK MDL/CONF     4  E:      0.000 Erst:   0.000 Ehb:   0.000
ATOM      1  N   DPR A   1       3.233  -1.105   2.813  1.00 63.33           N 
ATOM      2  CA  DPR A   1       3.931  -0.997   1.518  1.00 54.23           C 
ATOM      3  C   DPR A   1       4.001   0.447   1.092  1.00  1.13           C 
ATOM      4  O   DPR A   1       3.676   1.348   1.865  1.00 74.23           O 
ATOM      5  CB  DPR A   1       5.334  -1.657   1.777  1.00 14.30           C 
ATOM      6  CG  DPR A   1       5.356  -2.131   3.255  1.00 53.33           C 
ATOM      7  CD  DPR A   1       4.244  -1.254   3.881  1.00 21.22           C 
ATOM      8  HA  DPR A   1       3.404  -1.583   0.764  1.00 31.43           H 
ATOM      9 2HB  DPR A   1       5.450  -2.503   1.100  1.00 70.42           H 
ATOM     10 3HB  DPR A   1       6.107  -0.911   1.601  1.00 50.41           H 
ATOM     11 2HG  DPR A   1       5.105  -3.190   3.329  1.00 62.25           H 
ATOM     12 3HG  DPR A   1       6.322  -1.927   3.716  1.00 41.22           H 
ATOM     13 2HD  DPR A   1       4.645  -0.279   4.164  1.00 52.54           H 
ATOM     14 3HD  DPR A   1       3.810  -1.752   4.748  1.00 31.12           H 
ATOM     15  N   MAA A   2       4.429   0.674  -0.145  1.00 61.42           N 
ATOM     16  CA  MAA A   2       4.545   2.035  -0.682  1.00 22.14           C 
ATOM     17  C   MAA A   2       3.943   2.086  -2.061  1.00 23.35           C 
ATOM     18  O   MAA A   2       4.589   2.518  -3.014  1.00  4.33           O 
ATOM     19  CB  MAA A   2       6.020   2.432  -0.754  1.00 64.41           C 
ATOM     20  HA  MAA A   2       4.015   2.729  -0.028  1.00 63.20           H 
ATOM     21 1HB  MAA A   2       6.107   3.517  -0.712  1.00 10.44           H 
ATOM     22 2HB  MAA A   2       6.558   1.991   0.084  1.00 30.23           H 
ATOM     23 3HB  MAA A   2       6.448   2.070  -1.689  1.00 22.41           H 
ATOM     24  CM  MAA A   2       4.861  -0.239  -1.212  1.00 55.03           C 
ATOM     25 1HM  MAA A   2       5.153  -1.194  -0.776  1.00 43.15           H 
ATOM     26 2HM  MAA A   2       4.040  -0.395  -1.910  1.00 72.03           H 
ATOM     27 3HM  MAA A   2       5.709   0.195  -1.740  1.00 64.02           H 
ATOM     28  N   ALA A   3       2.696   1.641  -2.174  1.00 10.33           N 
ATOM     29  CA  ALA A   3       1.999   1.639  -3.453  1.00 75.25           C 
ATOM     30  C   ALA A   3       0.618   2.273  -3.328  1.00 52.50           C 
ATOM     31  O   ALA A   3      -0.329   1.856  -3.993  1.00 51.41           O 
ATOM     32  CB  ALA A   3       1.884   0.219  -3.989  1.00 14.43           C 
ATOM     33  H   ALA A   3       2.233   1.309  -1.376  1.00 72.23           H 
ATOM     34  HA  ALA A   3       2.585   2.215  -4.155  1.00 21.43           H 
ATOM     35 1HB  ALA A   3       2.805  -0.056  -4.480  1.00 65.35           H 
ATOM     36 2HB  ALA A   3       1.695  -0.460  -3.171  1.00 32.43           H 
ATOM     37 3HB  ALA A   3       1.069   0.166  -4.695  1.00  0.43           H 
ATOM     38  N   DVA A   4       0.510   3.282  -2.470  1.00 31.22           N 
ATOM     39  CA  DVA A   4      -0.765   3.977  -2.255  1.00 52.41           C 
ATOM     40  C   DVA A   4      -1.521   3.306  -1.139  1.00 14.12           C 
ATOM     41  O   DVA A   4      -0.944   2.947  -0.114  1.00 23.05           O 
ATOM     42  CB  DVA A   4      -0.494   5.435  -1.884  1.00  0.34           C 
ATOM     43  CG1 DVA A   4       0.326   5.493  -0.594  1.00 71.03           C 
ATOM     44  CG2 DVA A   4       0.286   6.111  -3.012  1.00 43.35           C 
ATOM     45  H   DVA A   4       1.301   3.568  -1.968  1.00 23.23           H 
ATOM     46  HA  DVA A   4      -1.357   3.940  -3.169  1.00 12.10           H 
ATOM     47  HB  DVA A   4      -1.441   5.955  -1.737  1.00 21.52           H 
ATOM     48 1HG1 DVA A   4       0.718   4.502  -0.367  1.00 63.33           H 
ATOM     49 2HG1 DVA A   4       1.153   6.191  -0.721  1.00 40.13           H 
ATOM     50 3HG1 DVA A   4      -0.309   5.829   0.225  1.00 51.11           H 
ATOM     51 1HG2 DVA A   4       0.169   7.192  -2.939  1.00 32.21           H 
ATOM     52 2HG2 DVA A   4       1.342   5.855  -2.930  1.00 70.34           H 
ATOM     53 3HG2 DVA A   4      -0.097   5.771  -3.974  1.00 64.14           H 
ATOM     54  N   MLE A   5      -2.824   3.133  -1.334  1.00 70.24           N 
ATOM     55  CA  MLE A   5      -3.676   2.491  -0.323  1.00 63.44           C 
ATOM     56  C   MLE A   5      -4.243   1.214  -0.883  1.00 33.12           C 
ATOM     57  O   MLE A   5      -5.423   0.913  -0.698  1.00 71.34           O 
ATOM     58  CB  MLE A   5      -4.817   3.435   0.054  1.00 33.34           C 
ATOM     59  CG  MLE A   5      -4.252   4.821   0.367  1.00 21.50           C 
ATOM     60  CD1 MLE A   5      -5.398   5.777   0.702  1.00 42.52           C 
ATOM     61  CD2 MLE A   5      -3.302   4.726   1.562  1.00  4.40           C 
ATOM     62  HA  MLE A   5      -3.081   2.267   0.563  1.00  1.12           H 
ATOM     63 2HB  MLE A   5      -5.518   3.507  -0.778  1.00 21.45           H 
ATOM     64 3HB  MLE A   5      -5.335   3.048   0.931  1.00 32.40           H 
ATOM     65  HG  MLE A   5      -3.708   5.196  -0.499  1.00 50.23           H 
ATOM     66 1HD1 MLE A   5      -5.014   6.618   1.279  1.00 43.21           H 
ATOM     67 2HD1 MLE A   5      -5.847   6.144  -0.222  1.00  1.31           H 
ATOM     68 3HD1 MLE A   5      -6.151   5.249   1.287  1.00 51.44           H 
ATOM     69 1HD2 MLE A   5      -2.315   4.419   1.219  1.00 10.02           H 
ATOM     70 2HD2 MLE A   5      -3.231   5.700   2.046  1.00 24.44           H 
ATOM     71 3HD2 MLE A   5      -3.684   3.995   2.273  1.00 55.32           H 
ATOM     72  CM  MLE A   5      -3.697   3.479  -2.463  1.00 42.15           C 
ATOM     73 1HM  MLE A   5      -3.177   3.281  -3.401  1.00 15.11           H 
ATOM     74 2HM  MLE A   5      -4.606   2.879  -2.417  1.00 42.13           H 
ATOM     75 3HM  MLE A   5      -3.957   4.537  -2.410  1.00 22.44           H 
ATOM     76  N   LEU A   6      -3.402   0.451  -1.573  1.00  1.40           N 
ATOM     77  CA  LEU A   6      -3.826  -0.812  -2.167  1.00 41.11           C 
ATOM     78  C   LEU A   6      -3.489  -1.984  -1.252  1.00 54.14           C 
ATOM     79  O   LEU A   6      -4.375  -2.580  -0.637  1.00  0.44           O 
ATOM     80  CB  LEU A   6      -3.160  -1.006  -3.531  1.00 22.03           C 
ATOM     81  CG  LEU A   6      -4.046  -0.762  -4.753  1.00 14.13           C 
ATOM     82  CD1 LEU A   6      -3.202  -0.671  -6.015  1.00 34.23           C 
ATOM     83  CD2 LEU A   6      -5.089  -1.862  -4.883  1.00 61.35           C 
ATOM     84  H   LEU A   6      -2.474   0.744  -1.687  1.00 54.33           H 
ATOM     85  HA  LEU A   6      -4.897  -0.772  -2.302  1.00 65.21           H 
ATOM     86 2HB  LEU A   6      -2.322  -0.328  -3.589  1.00 11.23           H 
ATOM     87 3HB  LEU A   6      -2.800  -2.025  -3.579  1.00 45.21           H 
ATOM     88  HG  LEU A   6      -4.565   0.179  -4.631  1.00  0.34           H 
ATOM     89 1HD1 LEU A   6      -2.188  -0.410  -5.751  1.00 45.00           H 
ATOM     90 2HD1 LEU A   6      -3.209  -1.625  -6.521  1.00 20.54           H 
ATOM     91 3HD1 LEU A   6      -3.611   0.086  -6.667  1.00 13.24           H 
ATOM     92 1HD2 LEU A   6      -4.996  -2.332  -5.852  1.00  4.41           H 
ATOM     93 2HD2 LEU A   6      -4.933  -2.600  -4.109  1.00 41.14           H 
ATOM     94 3HD2 LEU A   6      -6.076  -1.437  -4.781  1.00 62.34           H 
ATOM     95  N   LEU A   7      -2.204  -2.310  -1.164  1.00 54.43           N 
ATOM     96  CA  LEU A   7      -1.750  -3.410  -0.322  1.00 51.42           C 
ATOM     97  C   LEU A   7      -1.694  -2.987   1.142  1.00 32.54           C 
ATOM     98  O   LEU A   7      -1.623  -1.803   1.470  1.00 40.53           O 
ATOM     99  CB  LEU A   7      -0.372  -3.893  -0.779  1.00 13.20           C 
ATOM    100  CG  LEU A   7      -0.359  -4.867  -1.957  1.00 61.43           C 
ATOM    101  CD1 LEU A   7       0.923  -4.714  -2.761  1.00 72.33           C 
ATOM    102  CD2 LEU A   7      -0.516  -6.299  -1.467  1.00 72.42           C 
ATOM    103  H   LEU A   7      -1.546  -1.799  -1.679  1.00 23.34           H 
ATOM    104  HA  LEU A   7      -2.458  -4.219  -0.423  1.00 61.43           H 
ATOM    105 2HB  LEU A   7       0.206  -3.025  -1.060  1.00 52.54           H 
ATOM    106 3HB  LEU A   7       0.101  -4.381   0.061  1.00  2.04           H 
ATOM    107  HG  LEU A   7      -1.191  -4.643  -2.610  1.00 63.45           H 
ATOM    108 1HD1 LEU A   7       1.541  -5.590  -2.624  1.00 52.33           H 
ATOM    109 2HD1 LEU A   7       0.681  -4.605  -3.808  1.00  2.04           H 
ATOM    110 3HD1 LEU A   7       1.458  -3.840  -2.422  1.00 64.53           H 
ATOM    111 1HD2 LEU A   7      -0.541  -6.969  -2.314  1.00  1.31           H 
ATOM    112 2HD2 LEU A   7       0.318  -6.555  -0.830  1.00  0.32           H 
ATOM    113 3HD2 LEU A   7      -1.436  -6.390  -0.908  1.00 43.34           H 
ATOM    114  N   PRO A   8      -1.724  -3.978   2.047  1.00 71.42           N 
ATOM    115  CA  PRO A   8      -1.675  -3.734   3.491  1.00 25.24           C 
ATOM    116  C   PRO A   8      -0.310  -3.227   3.946  1.00  1.44           C 
ATOM    117  O   PRO A   8       0.493  -3.983   4.491  1.00 44.44           O 
ATOM    118  CB  PRO A   8      -1.961  -5.111   4.094  1.00 31.01           C 
ATOM    119  CG  PRO A   8      -1.531  -6.080   3.048  1.00 52.44           C 
ATOM    120  CD  PRO A   8      -1.807  -5.413   1.728  1.00 42.14           C 
ATOM    121  HA  PRO A   8      -2.438  -3.036   3.801  1.00 14.42           H 
ATOM    122 2HB  PRO A   8      -1.392  -5.234   5.005  1.00 42.31           H 
ATOM    123 3HB  PRO A   8      -3.016  -5.202   4.306  1.00 11.23           H 
ATOM    124 2HG  PRO A   8      -0.477  -6.287   3.149  1.00 15.24           H 
ATOM    125 3HG  PRO A   8      -2.105  -6.991   3.133  1.00 32.20           H 
ATOM    126 2HD  PRO A   8      -1.059  -5.691   1.001  1.00 24.43           H 
ATOM    127 3HD  PRO A   8      -2.794  -5.672   1.373  1.00 21.40           H 
ATOM    128  N   DLE A   9      -0.056  -1.941   3.722  1.00 20.13           N 
ATOM    129  CA  DLE A   9       1.220  -1.329   4.113  1.00 24.31           C 
ATOM    130  C   DLE A   9       1.925  -0.811   2.886  1.00 54.22           C 
ATOM    131  O   DLE A   9       1.272  -0.239   2.014  1.00 21.05           O 
ATOM    132  CB  DLE A   9       0.956  -0.174   5.078  1.00 25.41           C 
ATOM    133  CG  DLE A   9       0.832  -0.716   6.503  1.00  3.42           C 
ATOM    134  CD1 DLE A   9       1.392   0.310   7.489  1.00 25.33           C 
ATOM    135  CD2 DLE A   9      -0.639  -0.979   6.822  1.00 12.53           C 
ATOM    136  H   DLE A   9      -0.738  -1.389   3.285  1.00 64.42           H 
ATOM    137  HA  DLE A   9       1.845  -2.076   4.602  1.00 71.00           H 
ATOM    138 2HB  DLE A   9       0.032   0.330   4.797  1.00  1.33           H 
ATOM    139 3HB  DLE A   9       1.783   0.535   5.030  1.00 64.42           H 
ATOM    140  HG  DLE A   9       1.393  -1.646   6.587  1.00 23.31           H 
ATOM    141 1HD1 DLE A   9       1.837  -0.208   8.338  1.00 33.31           H 
ATOM    142 2HD1 DLE A   9       2.153   0.913   6.993  1.00  3.31           H 
ATOM    143 3HD1 DLE A   9       0.586   0.956   7.838  1.00 12.13           H 
ATOM    144 1HD2 DLE A   9      -0.827  -2.053   6.812  1.00 43.01           H 
ATOM    145 2HD2 DLE A   9      -0.876  -0.580   7.809  1.00 60.32           H 
ATOM    146 3HD2 DLE A   9      -1.268  -0.494   6.076  1.00 63.42           H 
TER     147      DLE A   9
ENDMDL
MODEL        9
REMARK MDL/CONF     9  E:      0.000 Erst:   0.000 Ehb:   0.000
ATOM      1  N   DPR A   1       3.438  -1.148   2.974  1.00  4.11           N 
ATOM      2  CA  DPR A   1       4.094  -1.087   1.655  1.00 50.10           C 
ATOM      3  C   DPR A   1       4.142   0.340   1.173  1.00 52.43           C 
ATOM      4  O   DPR A   1       3.900   1.272   1.937  1.00 35.24           O 
ATOM      5  CB  DPR A   1       5.488  -1.735   1.859  1.00 73.21           C 
ATOM      6  CG  DPR A   1       5.820  -1.162   3.262  1.00 53.03           C 
ATOM      7  CD  DPR A   1       4.477  -1.359   4.005  1.00 34.35           C 
ATOM      8  HA  DPR A   1       3.547  -1.703   0.941  1.00  5.20           H 
ATOM      9 2HB  DPR A   1       5.442  -2.824   1.888  1.00 52.14           H 
ATOM     10 3HB  DPR A   1       6.217  -1.399   1.122  1.00 70.24           H 
ATOM     11 2HG  DPR A   1       6.618  -1.733   3.738  1.00 21.23           H 
ATOM     12 3HG  DPR A   1       6.083  -0.106   3.199  1.00 34.41           H 
ATOM     13 2HD  DPR A   1       4.374  -0.621   4.804  1.00 43.14           H 
ATOM     14 3HD  DPR A   1       4.410  -2.368   4.411  1.00 43.54           H 
ATOM     15  N   MAA A   2       4.458   0.517  -0.107  1.00 32.14           N 
ATOM     16  CA  MAA A   2       4.539   1.857  -0.700  1.00  3.13           C 
ATOM     17  C   MAA A   2       3.804   1.872  -2.014  1.00 23.32           C 
ATOM     18  O   MAA A   2       4.352   2.277  -3.039  1.00 22.24           O 
ATOM     19  CB  MAA A   2       6.006   2.224  -0.933  1.00 45.51           C 
ATOM     20  HA  MAA A   2       4.088   2.583  -0.024  1.00 12.22           H 
ATOM     21 1HB  MAA A   2       6.619   1.789  -0.145  1.00 64.45           H 
ATOM     22 2HB  MAA A   2       6.329   1.838  -1.899  1.00 44.24           H 
ATOM     23 3HB  MAA A   2       6.116   3.308  -0.923  1.00 22.33           H 
ATOM     24  CM  MAA A   2       4.778  -0.439  -1.174  1.00 44.41           C 
ATOM     25 1HM  MAA A   2       3.895  -0.608  -1.789  1.00 74.21           H 
ATOM     26 2HM  MAA A   2       5.579  -0.038  -1.793  1.00  3.20           H 
ATOM     27 3HM  MAA A   2       5.100  -1.383  -0.732  1.00 70.04           H 
ATOM     28  N   ALA A   3       2.552   1.425  -1.990  1.00 42.42           N 
ATOM     29  CA  ALA A   3       1.733   1.389  -3.195  1.00 72.32           C 
ATOM     30  C   ALA A   3       0.372   2.033  -2.952  1.00 54.24           C 
ATOM     31  O   ALA A   3      -0.666   1.438  -3.237  1.00 31.30           O 
ATOM     32  CB  ALA A   3       1.561  -0.046  -3.674  1.00 12.52           C 
ATOM     33  H   ALA A   3       2.172   1.115  -1.143  1.00 73.13           H 
ATOM     34  HA  ALA A   3       2.248   1.941  -3.967  1.00  4.51           H 
ATOM     35 1HB  ALA A   3       0.668  -0.120  -4.275  1.00 73.23           H 
ATOM     36 2HB  ALA A   3       2.418  -0.331  -4.267  1.00 62.11           H 
ATOM     37 3HB  ALA A   3       1.478  -0.702  -2.821  1.00 45.34           H 
ATOM     38  N   DVA A   4       0.385   3.252  -2.424  1.00 11.42           N 
ATOM     39  CA  DVA A   4      -0.857   3.982  -2.140  1.00  2.41           C 
ATOM     40  C   DVA A   4      -1.636   3.253  -1.078  1.00  1.01           C 
ATOM     41  O   DVA A   4      -1.084   2.851  -0.055  1.00  2.41           O 
ATOM     42  CB  DVA A   4      -0.521   5.391  -1.650  1.00 25.25           C 
ATOM     43  CG1 DVA A   4      -1.812   6.159  -1.372  1.00 73.22           C 
ATOM     44  CG2 DVA A   4       0.304   5.299  -0.364  1.00 70.12           C 
ATOM     45  H   DVA A   4       1.245   3.675  -2.219  1.00 30.22           H 
ATOM     46  HA  DVA A   4      -1.455   4.049  -3.049  1.00 64.24           H 
ATOM     47  HB  DVA A   4       0.056   5.913  -2.413  1.00 43.50           H 
ATOM     48 1HG1 DVA A   4      -2.592   5.823  -2.056  1.00 24.41           H 
ATOM     49 2HG1 DVA A   4      -2.127   5.979  -0.344  1.00 61.23           H 
ATOM     50 3HG1 DVA A   4      -1.638   7.226  -1.514  1.00 75.43           H 
ATOM     51 1HG2 DVA A   4       1.116   4.586  -0.503  1.00 74.22           H 
ATOM     52 2HG2 DVA A   4       0.719   6.280  -0.127  1.00 61.01           H 
ATOM     53 3HG2 DVA A   4      -0.334   4.968   0.454  1.00 45.04           H 
ATOM     54  N   MLE A   5      -2.932   3.077  -1.317  1.00  0.21           N 
ATOM     55  CA  MLE A   5      -3.803   2.381  -0.361  1.00 54.51           C 
ATOM     56  C   MLE A   5      -4.323   1.114  -0.987  1.00 23.11           C 
ATOM     57  O   MLE A   5      -5.442   0.683  -0.706  1.00 32.23           O 
ATOM     58  CB  MLE A   5      -4.979   3.287   0.009  1.00 22.22           C 
ATOM     59  CG  MLE A   5      -4.453   4.669   0.401  1.00 51.11           C 
ATOM     60  CD1 MLE A   5      -5.628   5.571   0.785  1.00 74.54           C 
ATOM     61  CD2 MLE A   5      -3.503   4.535   1.592  1.00 54.24           C 
ATOM     62  HA  MLE A   5      -3.236   2.137   0.537  1.00 73.23           H 
ATOM     63 2HB  MLE A   5      -5.647   3.381  -0.846  1.00 42.10           H 
ATOM     64 3HB  MLE A   5      -5.521   2.853   0.848  1.00 61.33           H 
ATOM     65  HG  MLE A   5      -3.921   5.108  -0.442  1.00 23.41           H 
ATOM     66 1HD1 MLE A   5      -5.386   6.605   0.544  1.00 72.23           H 
ATOM     67 2HD1 MLE A   5      -6.517   5.266   0.231  1.00 13.45           H 
ATOM     68 3HD1 MLE A   5      -5.820   5.482   1.855  1.00 50.45           H 
ATOM     69 1HD2 MLE A   5      -3.583   3.533   2.010  1.00 62.13           H 
ATOM     70 2HD2 MLE A   5      -2.481   4.710   1.261  1.00  1.35           H 
ATOM     71 3HD2 MLE A   5      -3.770   5.268   2.353  1.00 52.32           H 
ATOM     72  CM  MLE A   5      -3.777   3.470  -2.453  1.00 64.42           C 
ATOM     73 1HM  MLE A   5      -3.221   3.344  -3.381  1.00 42.41           H 
ATOM     74 2HM  MLE A   5      -4.668   2.843  -2.475  1.00 72.14           H 
ATOM     75 3HM  MLE A   5      -4.070   4.514  -2.343  1.00 50.11           H 
ATOM     76  N   LEU A   6      -3.509   0.506  -1.844  1.00 35.41           N 
ATOM     77  CA  LEU A   6      -3.892  -0.729  -2.518  1.00 60.52           C 
ATOM     78  C   LEU A   6      -3.564  -1.944  -1.657  1.00 32.33           C 
ATOM     79  O   LEU A   6      -4.445  -2.734  -1.316  1.00 74.14           O 
ATOM     80  CB  LEU A   6      -3.180  -0.839  -3.867  1.00 33.02           C 
ATOM     81  CG  LEU A   6      -3.991  -0.411  -5.091  1.00 11.43           C 
ATOM     82  CD1 LEU A   6      -3.074  -0.159  -6.277  1.00 12.53           C 
ATOM     83  CD2 LEU A   6      -5.034  -1.464  -5.435  1.00 33.15           C 
ATOM     84  H   LEU A   6      -2.630   0.897  -2.028  1.00 31.22           H 
ATOM     85  HA  LEU A   6      -4.959  -0.699  -2.684  1.00  0.34           H 
ATOM     86 2HB  LEU A   6      -2.295  -0.223  -3.825  1.00 63.32           H 
ATOM     87 3HB  LEU A   6      -2.892  -1.872  -4.005  1.00 33.35           H 
ATOM     88  HG  LEU A   6      -4.508   0.513  -4.868  1.00 24.42           H 
ATOM     89 1HD1 LEU A   6      -3.669   0.041  -7.156  1.00 12.24           H 
ATOM     90 2HD1 LEU A   6      -2.441   0.692  -6.070  1.00 65.40           H 
ATOM     91 3HD1 LEU A   6      -2.460  -1.031  -6.449  1.00 71.40           H 
ATOM     92 1HD2 LEU A   6      -5.774  -1.036  -6.096  1.00 15.33           H 
ATOM     93 2HD2 LEU A   6      -4.555  -2.299  -5.924  1.00 53.03           H 
ATOM     94 3HD2 LEU A   6      -5.515  -1.803  -4.529  1.00 65.21           H 
ATOM     95  N   LEU A   7      -2.292  -2.086  -1.304  1.00  4.21           N 
ATOM     96  CA  LEU A   7      -1.846  -3.203  -0.479  1.00 22.44           C 
ATOM     97  C   LEU A   7      -1.632  -2.763   0.966  1.00  2.20           C 
ATOM     98  O   LEU A   7      -1.462  -1.580   1.262  1.00 41.15           O 
ATOM     99  CB  LEU A   7      -0.552  -3.794  -1.041  1.00 23.02           C 
ATOM    100  CG  LEU A   7       0.354  -2.824  -1.802  1.00 24.40           C 
ATOM    101  CD1 LEU A   7       1.811  -3.236  -1.667  1.00 20.43           C 
ATOM    102  CD2 LEU A   7      -0.050  -2.757  -3.268  1.00  3.14           C 
ATOM    103  H   LEU A   7      -1.634  -1.424  -1.605  1.00 61.51           H 
ATOM    104  HA  LEU A   7      -2.616  -3.960  -0.502  1.00 13.24           H 
ATOM    105 2HB  LEU A   7       0.015  -4.195  -0.215  1.00 34.02           H 
ATOM    106 3HB  LEU A   7      -0.819  -4.595  -1.714  1.00 41.13           H 
ATOM    107  HG  LEU A   7       0.246  -1.835  -1.378  1.00  1.53           H 
ATOM    108 1HD1 LEU A   7       2.417  -2.362  -1.482  1.00 63.12           H 
ATOM    109 2HD1 LEU A   7       1.915  -3.927  -0.843  1.00 31.25           H 
ATOM    110 3HD1 LEU A   7       2.136  -3.714  -2.579  1.00 12.31           H 
ATOM    111 1HD2 LEU A   7       0.835  -2.664  -3.880  1.00 53.21           H 
ATOM    112 2HD2 LEU A   7      -0.582  -3.658  -3.536  1.00  3.32           H 
ATOM    113 3HD2 LEU A   7      -0.689  -1.901  -3.425  1.00 43.13           H 
ATOM    114  N   PRO A   8      -1.638  -3.736   1.888  1.00 31.20           N 
ATOM    115  CA  PRO A   8      -1.444  -3.473   3.318  1.00 64.01           C 
ATOM    116  C   PRO A   8      -0.016  -3.044   3.639  1.00 74.00           C 
ATOM    117  O   PRO A   8       0.917  -3.839   3.545  1.00 22.50           O 
ATOM    118  CB  PRO A   8      -1.756  -4.822   3.972  1.00 53.25           C 
ATOM    119  CG  PRO A   8      -1.481  -5.831   2.911  1.00 52.31           C 
ATOM    120  CD  PRO A   8      -1.835  -5.169   1.608  1.00 52.10           C 
ATOM    121  HA  PRO A   8      -2.134  -2.726   3.681  1.00 40.05           H 
ATOM    122 2HB  PRO A   8      -1.115  -4.965   4.831  1.00 54.21           H 
ATOM    123 3HB  PRO A   8      -2.790  -4.845   4.280  1.00 62.44           H 
ATOM    124 2HG  PRO A   8      -0.435  -6.100   2.923  1.00 73.23           H 
ATOM    125 3HG  PRO A   8      -2.097  -6.704   3.067  1.00  1.01           H 
ATOM    126 2HD  PRO A   8      -1.173  -5.502   0.823  1.00 13.10           H 
ATOM    127 3HD  PRO A   8      -2.864  -5.372   1.349  1.00 40.14           H 
ATOM    128  N   DLE A   9       0.144  -1.780   4.018  1.00  4.00           N 
ATOM    129  CA  DLE A   9       1.469  -1.241   4.357  1.00 51.33           C 
ATOM    130  C   DLE A   9       2.153  -0.770   3.099  1.00 24.13           C 
ATOM    131  O   DLE A   9       1.494  -0.202   2.231  1.00 21.14           O 
ATOM    132  CB  DLE A   9       1.309  -0.067   5.322  1.00 62.30           C 
ATOM    133  CG  DLE A   9       0.514   1.050   4.643  1.00 61.14           C 
ATOM    134  CD1 DLE A   9      -0.494   1.632   5.633  1.00 14.54           C 
ATOM    135  CD2 DLE A   9       1.470   2.149   4.180  1.00 72.40           C 
ATOM    136  H   DLE A   9      -0.639  -1.194   4.073  1.00  2.42           H 
ATOM    137  HA  DLE A   9       2.067  -2.020   4.827  1.00  2.14           H 
ATOM    138 2HB  DLE A   9       2.293   0.307   5.606  1.00  3.41           H 
ATOM    139 3HB  DLE A   9       0.778  -0.400   6.213  1.00 62.03           H 
ATOM    140  HG  DLE A   9      -0.016   0.644   3.781  1.00 61.35           H 
ATOM    141 1HD1 DLE A   9      -1.293   0.912   5.806  1.00 53.40           H 
ATOM    142 2HD1 DLE A   9       0.007   1.850   6.577  1.00 51.42           H 
ATOM    143 3HD1 DLE A   9      -0.914   2.552   5.224  1.00 32.41           H 
ATOM    144 1HD2 DLE A   9       1.741   1.982   3.139  1.00 71.52           H 
ATOM    145 2HD2 DLE A   9       0.982   3.119   4.276  1.00 32.32           H 
ATOM    146 3HD2 DLE A   9       2.368   2.133   4.797  1.00 43.31           H 
TER     147      DLE A   9
ENDMDL
MODEL        8
REMARK MDL/CONF     8  E:      0.000 Erst:   0.000 Ehb:   0.000
ATOM      1  N   DPR A   1       3.331  -1.022   2.988  1.00 65.23           N 
ATOM      2  CA  DPR A   1       4.160  -1.017   1.768  1.00 62.04           C 
ATOM      3  C   DPR A   1       4.236   0.379   1.206  1.00 45.22           C 
ATOM      4  O   DPR A   1       4.062   1.359   1.928  1.00 64.14           O 
ATOM      5  CB  DPR A   1       5.549  -1.589   2.235  1.00 45.10           C 
ATOM      6  CG  DPR A   1       5.418  -1.933   3.742  1.00 24.12           C 
ATOM      7  CD  DPR A   1       4.226  -1.040   4.165  1.00  1.11           C 
ATOM      8  HA  DPR A   1       3.734  -1.695   1.029  1.00  1.20           H 
ATOM      9 2HB  DPR A   1       5.771  -2.484   1.653  1.00 50.34           H 
ATOM     10 3HB  DPR A   1       6.312  -0.827   2.078  1.00  0.52           H 
ATOM     11 2HG  DPR A   1       5.185  -2.989   3.883  1.00 12.13           H 
ATOM     12 3HG  DPR A   1       6.324  -1.660   4.285  1.00 34.35           H 
ATOM     13 2HD  DPR A   1       4.571  -0.031   4.395  1.00 62.14           H 
ATOM     14 3HD  DPR A   1       3.714  -1.472   5.026  1.00 73.14           H 
ATOM     15  N   MAA A   2       4.497   0.474  -0.094  1.00 53.42           N 
ATOM     16  CA  MAA A   2       4.597   1.777  -0.764  1.00 15.11           C 
ATOM     17  C   MAA A   2       3.796   1.750  -2.038  1.00 74.41           C 
ATOM     18  O   MAA A   2       4.300   2.094  -3.107  1.00 71.24           O 
ATOM     19  CB  MAA A   2       6.062   2.071  -1.090  1.00 42.50           C 
ATOM     20  HA  MAA A   2       4.208   2.555  -0.107  1.00 21.14           H 
ATOM     21 1HB  MAA A   2       6.210   3.149  -1.153  1.00 12.02           H 
ATOM     22 2HB  MAA A   2       6.699   1.663  -0.307  1.00  4.21           H 
ATOM     23 3HB  MAA A   2       6.322   1.613  -2.044  1.00  2.45           H 
ATOM     24  CM  MAA A   2       4.733  -0.549  -1.120  1.00 35.13           C 
ATOM     25 1HM  MAA A   2       5.461  -0.179  -1.842  1.00  2.43           H 
ATOM     26 2HM  MAA A   2       5.116  -1.453  -0.651  1.00  4.03           H 
ATOM     27 3HM  MAA A   2       3.796  -0.774  -1.631  1.00 53.55           H 
ATOM     28  N   ALA A   3       2.537   1.338  -1.931  1.00 53.44           N 
ATOM     29  CA  ALA A   3       1.655   1.269  -3.090  1.00 71.21           C 
ATOM     30  C   ALA A   3       0.320   1.949  -2.806  1.00 52.41           C 
ATOM     31  O   ALA A   3      -0.736   1.326  -2.893  1.00 34.25           O 
ATOM     32  CB  ALA A   3       1.434  -0.180  -3.499  1.00 25.44           C 
ATOM     33  H   ALA A   3       2.192   1.078  -1.052  1.00 42.23           H 
ATOM     34  HA  ALA A   3       2.140   1.778  -3.911  1.00  2.05           H 
ATOM     35 1HB  ALA A   3       0.544  -0.251  -4.107  1.00 63.11           H 
ATOM     36 2HB  ALA A   3       2.286  -0.529  -4.064  1.00 23.24           H 
ATOM     37 3HB  ALA A   3       1.315  -0.789  -2.615  1.00 23.34           H 
ATOM     38  N   DVA A   4       0.376   3.233  -2.467  1.00 42.01           N 
ATOM     39  CA  DVA A   4      -0.837   4.004  -2.167  1.00 42.31           C 
ATOM     40  C   DVA A   4      -1.619   3.308  -1.084  1.00 51.11           C 
ATOM     41  O   DVA A   4      -1.065   2.923  -0.056  1.00 33.10           O 
ATOM     42  CB  DVA A   4      -0.448   5.405  -1.696  1.00 42.14           C 
ATOM     43  CG1 DVA A   4       0.481   5.299  -0.485  1.00 30.32           C 
ATOM     44  CG2 DVA A   4       0.274   6.141  -2.827  1.00 13.32           C 
ATOM     45  H   DVA A   4       1.249   3.677  -2.415  1.00 30.32           H 
ATOM     46  HA  DVA A   4      -1.449   4.081  -3.065  1.00 74.12           H 
ATOM     47  HB  DVA A   4      -1.344   5.958  -1.419  1.00 11.24           H 
ATOM     48 1HG1 DVA A   4       1.292   4.606  -0.706  1.00 33.43           H 
ATOM     49 2HG1 DVA A   4       0.896   6.282  -0.259  1.00 33.23           H 
ATOM     50 3HG1 DVA A   4      -0.082   4.938   0.375  1.00  1.30           H 
ATOM     51 1HG2 DVA A   4       1.345   5.957  -2.756  1.00 33.21           H 
ATOM     52 2HG2 DVA A   4      -0.094   5.781  -3.788  1.00 24.21           H 
ATOM     53 3HG2 DVA A   4       0.084   7.211  -2.743  1.00 54.22           H 
ATOM     54  N   MLE A   5      -2.918   3.144  -1.313  1.00 43.01           N 
ATOM     55  CA  MLE A   5      -3.793   2.480  -0.337  1.00 44.34           C 
ATOM     56  C   MLE A   5      -4.354   1.220  -0.941  1.00 45.12           C 
ATOM     57  O   MLE A   5      -5.523   0.889  -0.739  1.00 43.55           O 
ATOM     58  CB  MLE A   5      -4.939   3.420   0.041  1.00 62.10           C 
ATOM     59  CG  MLE A   5      -4.374   4.795   0.401  1.00 71.34           C 
ATOM     60  CD1 MLE A   5      -5.524   5.747   0.735  1.00 62.11           C 
ATOM     61  CD2 MLE A   5      -3.450   4.667   1.612  1.00  2.00           C 
ATOM     62  HA  MLE A   5      -3.219   2.232   0.556  1.00 23.41           H 
ATOM     63 2HB  MLE A   5      -5.621   3.515  -0.803  1.00  2.53           H 
ATOM     64 3HB  MLE A   5      -5.476   3.012   0.897  1.00 51.34           H 
ATOM     65  HG  MLE A   5      -3.812   5.189  -0.445  1.00 71.21           H 
ATOM     66 1HD1 MLE A   5      -5.144   6.586   1.318  1.00  1.10           H 
ATOM     67 2HD1 MLE A   5      -5.969   6.118  -0.188  1.00 54.42           H 
ATOM     68 3HD1 MLE A   5      -6.280   5.215   1.313  1.00 42.42           H 
ATOM     69 1HD2 MLE A   5      -3.302   5.648   2.062  1.00 74.35           H 
ATOM     70 2HD2 MLE A   5      -3.903   3.998   2.343  1.00 24.42           H 
ATOM     71 3HD2 MLE A   5      -2.489   4.263   1.294  1.00 25.12           H 
ATOM     72  CM  MLE A   5      -3.765   3.521  -2.452  1.00  2.32           C 
ATOM     73 1HM  MLE A   5      -4.679   2.928  -2.439  1.00 23.53           H 
ATOM     74 2HM  MLE A   5      -4.018   4.579  -2.381  1.00 42.35           H 
ATOM     75 3HM  MLE A   5      -3.226   3.337  -3.381  1.00 10.50           H 
ATOM     76  N   LEU A   6      -3.519   0.506  -1.687  1.00 74.24           N 
ATOM     77  CA  LEU A   6      -3.938  -0.735  -2.329  1.00 50.14           C 
ATOM     78  C   LEU A   6      -3.482  -1.946  -1.521  1.00 13.55           C 
ATOM     79  O   LEU A   6      -4.296  -2.781  -1.122  1.00 42.34           O 
ATOM     80  CB  LEU A   6      -3.373  -0.814  -3.749  1.00 24.51           C 
ATOM     81  CG  LEU A   6      -4.270  -0.266  -4.860  1.00  3.24           C 
ATOM     82  CD1 LEU A   6      -3.647   0.971  -5.486  1.00 54.11           C 
ATOM     83  CD2 LEU A   6      -4.524  -1.332  -5.915  1.00 24.22           C 
ATOM     84  H   LEU A   6      -2.599   0.821  -1.811  1.00 34.41           H 
ATOM     85  HA  LEU A   6      -5.016  -0.735  -2.379  1.00 13.13           H 
ATOM     86 2HB  LEU A   6      -2.447  -0.260  -3.768  1.00 14.32           H 
ATOM     87 3HB  LEU A   6      -3.173  -1.854  -3.967  1.00 43.01           H 
ATOM     88  HG  LEU A   6      -5.223   0.019  -4.435  1.00 75.03           H 
ATOM     89 1HD1 LEU A   6      -2.592   0.804  -5.640  1.00 65.51           H 
ATOM     90 2HD1 LEU A   6      -4.122   1.171  -6.436  1.00 40.43           H 
ATOM     91 3HD1 LEU A   6      -3.786   1.817  -4.829  1.00 53.21           H 
ATOM     92 1HD2 LEU A   6      -3.599  -1.559  -6.426  1.00 31.33           H 
ATOM     93 2HD2 LEU A   6      -4.903  -2.225  -5.441  1.00 42.14           H 
ATOM     94 3HD2 LEU A   6      -5.248  -0.968  -6.628  1.00 54.10           H 
ATOM     95  N   LEU A   7      -2.179  -2.035  -1.281  1.00 11.22           N 
ATOM     96  CA  LEU A   7      -1.615  -3.143  -0.517  1.00  2.21           C 
ATOM     97  C   LEU A   7      -1.566  -2.810   0.971  1.00 52.33           C 
ATOM     98  O   LEU A   7      -1.610  -1.647   1.373  1.00 65.15           O 
ATOM     99  CB  LEU A   7      -0.211  -3.474  -1.024  1.00 62.34           C 
ATOM    100  CG  LEU A   7      -0.088  -4.728  -1.892  1.00 12.34           C 
ATOM    101  CD1 LEU A   7      -0.327  -4.388  -3.355  1.00  0.40           C 
ATOM    102  CD2 LEU A   7       1.276  -5.374  -1.707  1.00 53.05           C 
ATOM    103  H   LEU A   7      -1.581  -1.339  -1.624  1.00 32.33           H 
ATOM    104  HA  LEU A   7      -2.254  -4.003  -0.661  1.00 45.41           H 
ATOM    105 2HB  LEU A   7       0.138  -2.634  -1.605  1.00 25.41           H 
ATOM    106 3HB  LEU A   7       0.429  -3.604  -0.162  1.00 14.35           H 
ATOM    107  HG  LEU A   7      -0.842  -5.443  -1.589  1.00 43.44           H 
ATOM    108 1HD1 LEU A   7      -1.370  -4.155  -3.505  1.00 51.34           H 
ATOM    109 2HD1 LEU A   7       0.276  -3.535  -3.629  1.00 74.43           H 
ATOM    110 3HD1 LEU A   7      -0.055  -5.233  -3.970  1.00 21.10           H 
ATOM    111 1HD2 LEU A   7       1.451  -6.081  -2.505  1.00  1.12           H 
ATOM    112 2HD2 LEU A   7       2.041  -4.611  -1.729  1.00 22.24           H 
ATOM    113 3HD2 LEU A   7       1.307  -5.887  -0.758  1.00 11.52           H 
ATOM    114  N   PRO A   8      -1.471  -3.853   1.808  1.00 55.41           N 
ATOM    115  CA  PRO A   8      -1.412  -3.696   3.265  1.00 62.43           C 
ATOM    116  C   PRO A   8      -0.096  -3.081   3.727  1.00 42.45           C 
ATOM    117  O   PRO A   8       0.830  -3.792   4.114  1.00 50.51           O 
ATOM    118  CB  PRO A   8      -1.541  -5.131   3.781  1.00  2.23           C 
ATOM    119  CG  PRO A   8      -1.041  -5.983   2.666  1.00 50.22           C 
ATOM    120  CD  PRO A   8      -1.416  -5.267   1.398  1.00 43.41           C 
ATOM    121  HA  PRO A   8      -2.235  -3.103   3.634  1.00 74.31           H 
ATOM    122 2HB  PRO A   8      -0.941  -5.252   4.672  1.00 42.14           H 
ATOM    123 3HB  PRO A   8      -2.575  -5.344   4.007  1.00 32.25           H 
ATOM    124 2HG  PRO A   8       0.032  -6.086   2.735  1.00 53.34           H 
ATOM    125 3HG  PRO A   8      -1.516  -6.952   2.703  1.00 73.25           H 
ATOM    126 2HD  PRO A   8      -0.661  -5.418   0.641  1.00 63.33           H 
ATOM    127 3HD  PRO A   8      -2.380  -5.603   1.045  1.00 25.13           H 
ATOM    128  N   DLE A   9      -0.021  -1.753   3.685  1.00 35.55           N 
ATOM    129  CA  DLE A   9       1.190  -1.037   4.104  1.00 61.35           C 
ATOM    130  C   DLE A   9       2.022  -0.709   2.892  1.00 23.10           C 
ATOM    131  O   DLE A   9       1.474  -0.252   1.890  1.00 23.03           O 
ATOM    132  CB  DLE A   9       0.797   0.255   4.819  1.00 15.14           C 
ATOM    133  CG  DLE A   9       0.839   0.036   6.332  1.00 13.11           C 
ATOM    134  CD1 DLE A   9      -0.012  -1.181   6.696  1.00 11.24           C 
ATOM    135  CD2 DLE A   9       2.283  -0.202   6.773  1.00 41.14           C 
ATOM    136  H   DLE A   9      -0.794  -1.241   3.367  1.00 31.14           H 
ATOM    137  HA  DLE A   9       1.767  -1.666   4.781  1.00 22.35           H 
ATOM    138 2HB  DLE A   9      -0.212   0.542   4.520  1.00 13.44           H 
ATOM    139 3HB  DLE A   9       1.494   1.047   4.547  1.00 14.21           H 
ATOM    140  HG  DLE A   9       0.447   0.919   6.837  1.00 54.22           H 
ATOM    141 1HD1 DLE A   9      -0.943  -1.156   6.129  1.00 53.20           H 
ATOM    142 2HD1 DLE A   9       0.535  -2.092   6.456  1.00 11.34           H 
ATOM    143 3HD1 DLE A   9      -0.236  -1.161   7.763  1.00 65.51           H 
ATOM    144 1HD2 DLE A   9       2.958   0.353   6.121  1.00 24.44           H 
ATOM    145 2HD2 DLE A   9       2.411   0.139   7.801  1.00 73.04           H 
ATOM    146 3HD2 DLE A   9       2.512  -1.266   6.712  1.00 43.53           H 
TER     147      DLE A   9
ENDMDL
MODEL       15
REMARK MDL/CONF    15  E:      0.000 Erst:   0.000 Ehb:   0.000
ATOM      1  N   DPR A   1       3.217  -1.196   2.799  1.00 64.01           N 
ATOM      2  CA  DPR A   1       3.900  -1.067   1.498  1.00 71.43           C 
ATOM      3  C   DPR A   1       3.967   0.384   1.098  1.00 51.44           C 
ATOM      4  O   DPR A   1       3.646   1.271   1.886  1.00 64.14           O 
ATOM      5  CB  DPR A   1       5.307  -1.732   1.722  1.00 31.34           C 
ATOM      6  CG  DPR A   1       5.328  -2.270   3.178  1.00 51.20           C 
ATOM      7  CD  DPR A   1       4.238  -1.399   3.849  1.00 33.44           C 
ATOM      8  HA  DPR A   1       3.365  -1.640   0.741  1.00 11.35           H 
ATOM      9 2HB  DPR A   1       5.426  -2.547   1.008  1.00 22.22           H 
ATOM     10 3HB  DPR A   1       6.078  -0.976   1.579  1.00 21.01           H 
ATOM     11 2HG  DPR A   1       5.058  -3.326   3.207  1.00 53.42           H 
ATOM     12 3HG  DPR A   1       6.301  -2.104   3.641  1.00 52.40           H 
ATOM     13 2HD  DPR A   1       4.656  -0.442   4.162  1.00 41.41           H 
ATOM     14 3HD  DPR A   1       3.806  -1.923   4.703  1.00 42.15           H 
ATOM     15  N   MAA A   2       4.389   0.632  -0.139  1.00 34.52           N 
ATOM     16  CA  MAA A   2       4.499   2.003  -0.653  1.00 12.40           C 
ATOM     17  C   MAA A   2       3.912   2.069  -2.038  1.00 64.00           C 
ATOM     18  O   MAA A   2       4.576   2.493  -2.984  1.00 30.12           O 
ATOM     19  CB  MAA A   2       5.973   2.411  -0.705  1.00 72.44           C 
ATOM     20  HA  MAA A   2       3.958   2.683   0.005  1.00 21.11           H 
ATOM     21 1HB  MAA A   2       6.495   1.992   0.154  1.00 73.54           H 
ATOM     22 2HB  MAA A   2       6.423   2.035  -1.622  1.00 30.43           H 
ATOM     23 3HB  MAA A   2       6.049   3.497  -0.681  1.00 43.14           H 
ATOM     24  CM  MAA A   2       4.813  -0.263  -1.224  1.00 73.34           C 
ATOM     25 1HM  MAA A   2       5.652   0.186  -1.756  1.00 35.14           H 
ATOM     26 2HM  MAA A   2       5.120  -1.221  -0.806  1.00  3.14           H 
ATOM     27 3HM  MAA A   2       3.984  -0.416  -1.914  1.00 22.24           H 
ATOM     28  N   ALA A   3       2.658   1.650  -2.164  1.00  2.24           N 
ATOM     29  CA  ALA A   3       1.974   1.666  -3.452  1.00 30.51           C 
ATOM     30  C   ALA A   3       0.605   2.328  -3.337  1.00 25.01           C 
ATOM     31  O   ALA A   3      -0.344   1.935  -4.013  1.00 54.41           O 
ATOM     32  CB  ALA A   3       1.833   0.250  -3.991  1.00 25.23           C 
ATOM     33  H   ALA A   3       2.181   1.324  -1.373  1.00 54.33           H 
ATOM     34  HA  ALA A   3       2.580   2.231  -4.145  1.00 32.43           H 
ATOM     35 1HB  ALA A   3       1.346   0.279  -4.955  1.00 51.31           H 
ATOM     36 2HB  ALA A   3       2.812  -0.194  -4.096  1.00 71.31           H 
ATOM     37 3HB  ALA A   3       1.240  -0.339  -3.308  1.00 73.45           H 
ATOM     38  N   DVA A   4       0.511   3.338  -2.478  1.00 71.32           N 
ATOM     39  CA  DVA A   4      -0.751   4.060  -2.273  1.00 23.11           C 
ATOM     40  C   DVA A   4      -1.550   3.379  -1.195  1.00 75.40           C 
ATOM     41  O   DVA A   4      -1.009   2.989  -0.161  1.00 15.43           O 
ATOM     42  CB  DVA A   4      -0.452   5.500  -1.856  1.00 44.01           C 
ATOM     43  CG1 DVA A   4       0.348   5.501  -0.552  1.00 75.00           C 
ATOM     44  CG2 DVA A   4       0.362   6.190  -2.953  1.00 62.40           C 
ATOM     45  H   DVA A   4       1.304   3.606  -1.968  1.00 34.43           H 
ATOM     46  HA  DVA A   4      -1.322   4.063  -3.202  1.00 61.23           H 
ATOM     47  HB  DVA A   4      -1.388   6.037  -1.708  1.00  1.23           H 
ATOM     48 1HG1 DVA A   4       1.197   6.176  -0.646  1.00 63.32           H 
ATOM     49 2HG1 DVA A   4      -0.293   5.832   0.265  1.00 63.42           H 
ATOM     50 3HG1 DVA A   4       0.705   4.493  -0.344  1.00 11.51           H 
ATOM     51 1HG2 DVA A   4       0.089   7.243  -2.999  1.00 65.34           H 
ATOM     52 2HG2 DVA A   4       1.425   6.101  -2.728  1.00 73.44           H 
ATOM     53 3HG2 DVA A   4       0.153   5.719  -3.912  1.00 32.24           H 
ATOM     54  N   MLE A   5      -2.850   3.233  -1.431  1.00 23.30           N 
ATOM     55  CA  MLE A   5      -3.740   2.586  -0.459  1.00 34.43           C 
ATOM     56  C   MLE A   5      -4.295   1.318  -1.053  1.00  4.53           C 
ATOM     57  O   MLE A   5      -5.511   1.129  -1.118  1.00  4.10           O 
ATOM     58  CB  MLE A   5      -4.890   3.532  -0.111  1.00 41.20           C 
ATOM     59  CG  MLE A   5      -5.631   3.005   1.119  1.00  4.11           C 
ATOM     60  CD1 MLE A   5      -4.735   3.144   2.352  1.00  2.05           C 
ATOM     61  CD2 MLE A   5      -6.912   3.812   1.327  1.00  5.23           C 
ATOM     62  HA  MLE A   5      -3.181   2.347   0.446  1.00 43.43           H 
ATOM     63 2HB  MLE A   5      -4.491   4.524   0.101  1.00 34.10           H 
ATOM     64 3HB  MLE A   5      -5.579   3.591  -0.953  1.00 30.20           H 
ATOM     65  HG  MLE A   5      -5.881   1.955   0.970  1.00  2.33           H 
ATOM     66 1HD1 MLE A   5      -4.019   3.949   2.193  1.00 44.53           H 
ATOM     67 2HD1 MLE A   5      -5.350   3.372   3.224  1.00 44.11           H 
ATOM     68 3HD1 MLE A   5      -4.200   2.209   2.520  1.00  4.34           H 
ATOM     69 1HD2 MLE A   5      -7.085   3.952   2.393  1.00 44.05           H 
ATOM     70 2HD2 MLE A   5      -6.812   4.784   0.844  1.00 62.40           H 
ATOM     71 3HD2 MLE A   5      -7.755   3.275   0.890  1.00 41.04           H 
ATOM     72  CM  MLE A   5      -3.683   3.619  -2.577  1.00 25.43           C 
ATOM     73 1HM  MLE A   5      -3.925   4.680  -2.510  1.00 50.31           H 
ATOM     74 2HM  MLE A   5      -3.140   3.427  -3.501  1.00  4.34           H 
ATOM     75 3HM  MLE A   5      -4.605   3.036  -2.568  1.00 25.11           H 
ATOM     76  N   LEU A   6      -3.403   0.437  -1.494  1.00 31.42           N 
ATOM     77  CA  LEU A   6      -3.810  -0.830  -2.091  1.00 45.32           C 
ATOM     78  C   LEU A   6      -3.452  -2.001  -1.182  1.00 40.04           C 
ATOM     79  O   LEU A   6      -4.320  -2.587  -0.536  1.00 31.45           O 
ATOM     80  CB  LEU A   6      -3.145  -1.009  -3.458  1.00 24.34           C 
ATOM     81  CG  LEU A   6      -3.981  -0.594  -4.669  1.00 41.54           C 
ATOM     82  CD1 LEU A   6      -3.179   0.325  -5.581  1.00 72.00           C 
ATOM     83  CD2 LEU A   6      -4.459  -1.820  -5.433  1.00 61.04           C 
ATOM     84  H   LEU A   6      -2.449   0.643  -1.416  1.00 70.00           H 
ATOM     85  HA  LEU A   6      -4.882  -0.805  -2.222  1.00 74.02           H 
ATOM     86 2HB  LEU A   6      -2.239  -0.421  -3.464  1.00 15.34           H 
ATOM     87 3HB  LEU A   6      -2.896  -2.054  -3.569  1.00 53.14           H 
ATOM     88  HG  LEU A   6      -4.851  -0.050  -4.330  1.00 45.12           H 
ATOM     89 1HD1 LEU A   6      -2.673   1.069  -4.985  1.00 25.44           H 
ATOM     90 2HD1 LEU A   6      -2.451  -0.257  -6.127  1.00 30.34           H 
ATOM     91 3HD1 LEU A   6      -3.846   0.812  -6.276  1.00 53.32           H 
ATOM     92 1HD2 LEU A   6      -3.607  -2.349  -5.836  1.00 23.40           H 
ATOM     93 2HD2 LEU A   6      -5.003  -2.471  -4.764  1.00 61.13           H 
ATOM     94 3HD2 LEU A   6      -5.106  -1.512  -6.241  1.00 60.11           H 
ATOM     95  N   LEU A   7      -2.167  -2.335  -1.134  1.00  5.45           N 
ATOM     96  CA  LEU A   7      -1.692  -3.435  -0.303  1.00 24.41           C 
ATOM     97  C   LEU A   7      -1.647  -3.026   1.166  1.00 64.21           C 
ATOM     98  O   LEU A   7      -1.609  -1.842   1.505  1.00 21.31           O 
ATOM     99  CB  LEU A   7      -0.305  -3.885  -0.761  1.00 55.11           C 
ATOM    100  CG  LEU A   7      -0.271  -4.864  -1.935  1.00 12.51           C 
ATOM    101  CD1 LEU A   7       0.937  -4.596  -2.819  1.00 15.25           C 
ATOM    102  CD2 LEU A   7      -0.259  -6.300  -1.434  1.00 33.02           C 
ATOM    103  H   LEU A   7      -1.521  -1.831  -1.673  1.00 25.23           H 
ATOM    104  HA  LEU A   7      -2.385  -4.256  -0.413  1.00 40.35           H 
ATOM    105 2HB  LEU A   7       0.251  -3.007  -1.048  1.00 24.33           H 
ATOM    106 3HB  LEU A   7       0.183  -4.359   0.079  1.00 54.23           H 
ATOM    107  HG  LEU A   7      -1.160  -4.726  -2.536  1.00 54.41           H 
ATOM    108 1HD1 LEU A   7       1.464  -3.727  -2.456  1.00 31.52           H 
ATOM    109 2HD1 LEU A   7       1.596  -5.452  -2.798  1.00 24.54           H 
ATOM    110 3HD1 LEU A   7       0.609  -4.420  -3.834  1.00 63.21           H 
ATOM    111 1HD2 LEU A   7      -1.189  -6.513  -0.925  1.00 44.43           H 
ATOM    112 2HD2 LEU A   7      -0.144  -6.973  -2.270  1.00 52.12           H 
ATOM    113 3HD2 LEU A   7       0.564  -6.435  -0.748  1.00 51.14           H 
ATOM    114  N   PRO A   8      -1.648  -4.026   2.060  1.00 44.05           N 
ATOM    115  CA  PRO A   8      -1.604  -3.794   3.507  1.00 51.43           C 
ATOM    116  C   PRO A   8      -0.254  -3.253   3.967  1.00 14.14           C 
ATOM    117  O   PRO A   8       0.569  -3.992   4.505  1.00 23.42           O 
ATOM    118  CB  PRO A   8      -1.852  -5.185   4.096  1.00 74.34           C 
ATOM    119  CG  PRO A   8      -1.396  -6.131   3.039  1.00 24.12           C 
ATOM    120  CD  PRO A   8      -1.692  -5.459   1.727  1.00 44.51           C 
ATOM    121  HA  PRO A   8      -2.388  -3.122   3.825  1.00 45.43           H 
ATOM    122 2HB  PRO A   8      -1.279  -5.301   5.005  1.00 70.42           H 
ATOM    123 3HB  PRO A   8      -2.903  -5.307   4.309  1.00 15.15           H 
ATOM    124 2HG  PRO A   8      -0.336  -6.310   3.139  1.00 30.24           H 
ATOM    125 3HG  PRO A   8      -1.943  -7.059   3.117  1.00 42.02           H 
ATOM    126 2HD  PRO A   8      -0.936  -5.709   0.997  1.00 45.25           H 
ATOM    127 3HD  PRO A   8      -2.671  -5.741   1.370  1.00 75.02           H 
ATOM    128  N   DLE A   9      -0.036  -1.960   3.752  1.00 55.34           N 
ATOM    129  CA  DLE A   9       1.224  -1.317   4.147  1.00 70.43           C 
ATOM    130  C   DLE A   9       1.933  -0.805   2.921  1.00 52.24           C 
ATOM    131  O   DLE A   9       1.294  -0.192   2.069  1.00  1.42           O 
ATOM    132  CB  DLE A   9       0.926  -0.150   5.090  1.00 55.41           C 
ATOM    133  CG  DLE A   9       2.238   0.494   5.537  1.00 23.22           C 
ATOM    134  CD1 DLE A   9       1.950   1.866   6.150  1.00 51.43           C 
ATOM    135  CD2 DLE A   9       2.917  -0.397   6.577  1.00 23.03           C 
ATOM    136  H   DLE A   9      -0.731  -1.424   3.317  1.00 31.30           H 
ATOM    137  HA  DLE A   9       1.857  -2.042   4.657  1.00 52.00           H 
ATOM    138 2HB  DLE A   9       0.384  -0.517   5.961  1.00 31.50           H 
ATOM    139 3HB  DLE A   9       0.317   0.589   4.569  1.00  2.21           H 
ATOM    140  HG  DLE A   9       2.896   0.612   4.675  1.00 44.10           H 
ATOM    141 1HD1 DLE A   9       0.873   2.033   6.176  1.00 43.14           H 
ATOM    142 2HD1 DLE A   9       2.347   1.901   7.164  1.00 64.03           H 
ATOM    143 3HD1 DLE A   9       2.425   2.640   5.546  1.00 41.13           H 
ATOM    144 1HD2 DLE A   9       2.642  -0.063   7.577  1.00 41.43           H 
ATOM    145 2HD2 DLE A   9       2.595  -1.429   6.438  1.00 23.32           H 
ATOM    146 3HD2 DLE A   9       3.999  -0.335   6.458  1.00 55.30           H 
TER     147      DLE A   9
ENDMDL
MODEL        6
REMARK MDL/CONF     6  E:      0.000 Erst:   0.000 Ehb:   0.000
ATOM      1  N   DPR A   1       3.194  -0.875   2.877  1.00 22.25           N 
ATOM      2  CA  DPR A   1       3.973  -0.872   1.626  1.00 60.30           C 
ATOM      3  C   DPR A   1       4.012   0.519   1.050  1.00 75.21           C 
ATOM      4  O   DPR A   1       3.490   1.461   1.644  1.00 54.21           O 
ATOM      5  CB  DPR A   1       5.360  -1.446   2.015  1.00 61.44           C 
ATOM      6  CG  DPR A   1       5.535  -0.741   3.385  1.00 14.14           C 
ATOM      7  CD  DPR A   1       4.134  -0.935   4.017  1.00 42.10           C 
ATOM      8  HA  DPR A   1       3.525  -1.561   0.910  1.00 61.31           H 
ATOM      9 2HB  DPR A   1       5.342  -2.529   2.138  1.00 62.44           H 
ATOM     10 3HB  DPR A   1       6.149  -1.148   1.325  1.00 23.12           H 
ATOM     11 2HG  DPR A   1       6.304  -1.232   3.983  1.00 70.02           H 
ATOM     12 3HG  DPR A   1       5.761   0.317   3.254  1.00 54.24           H 
ATOM     13 2HD  DPR A   1       3.923  -0.133   4.725  1.00 40.32           H 
ATOM     14 3HD  DPR A   1       4.071  -1.905   4.512  1.00 43.42           H 
ATOM     15  N   MAA A   2       4.633   0.654  -0.117  1.00 72.21           N 
ATOM     16  CA  MAA A   2       4.740   1.957  -0.786  1.00 20.54           C 
ATOM     17  C   MAA A   2       3.943   1.935  -2.062  1.00 55.15           C 
ATOM     18  O   MAA A   2       4.421   2.369  -3.111  1.00 15.30           O 
ATOM     19  CB  MAA A   2       6.207   2.247  -1.106  1.00 63.35           C 
ATOM     20  HA  MAA A   2       4.351   2.735  -0.129  1.00 41.51           H 
ATOM     21 1HB  MAA A   2       6.477   1.762  -2.044  1.00 14.30           H 
ATOM     22 2HB  MAA A   2       6.355   3.323  -1.197  1.00 22.32           H 
ATOM     23 3HB  MAA A   2       6.838   1.862  -0.304  1.00 34.50           H 
ATOM     24  CM  MAA A   2       5.311  -0.322  -0.982  1.00 33.02           C 
ATOM     25 1HM  MAA A   2       6.379  -0.312  -0.770  1.00  3.31           H 
ATOM     26 2HM  MAA A   2       4.911  -1.316  -0.790  1.00 64.13           H 
ATOM     27 3HM  MAA A   2       5.144  -0.058  -2.027  1.00 22.13           H 
ATOM     28  N   ALA A   3       2.719   1.427  -1.982  1.00 22.43           N 
ATOM     29  CA  ALA A   3       1.844   1.349  -3.146  1.00 41.03           C 
ATOM     30  C   ALA A   3       0.469   1.931  -2.839  1.00 73.43           C 
ATOM     31  O   ALA A   3      -0.525   1.208  -2.795  1.00 55.11           O 
ATOM     32  CB  ALA A   3       1.717  -0.092  -3.616  1.00 64.42           C 
ATOM     33  H   ALA A   3       2.394   1.096  -1.118  1.00 44.44           H 
ATOM     34  HA  ALA A   3       2.298   1.922  -3.942  1.00 12.31           H 
ATOM     35 1HB  ALA A   3       2.602  -0.370  -4.170  1.00 70.40           H 
ATOM     36 2HB  ALA A   3       1.610  -0.742  -2.760  1.00 15.21           H 
ATOM     37 3HB  ALA A   3       0.849  -0.188  -4.252  1.00 70.05           H 
ATOM     38  N   DVA A   4       0.420   3.242  -2.627  1.00  2.43           N 
ATOM     39  CA  DVA A   4      -0.843   3.926  -2.321  1.00 32.11           C 
ATOM     40  C   DVA A   4      -1.520   3.236  -1.167  1.00 33.22           C 
ATOM     41  O   DVA A   4      -0.867   2.807  -0.218  1.00 64.51           O 
ATOM     42  CB  DVA A   4      -0.558   5.382  -1.950  1.00 65.13           C 
ATOM     43  CG1 DVA A   4      -1.862   6.072  -1.548  1.00 51.55           C 
ATOM     44  CG2 DVA A   4       0.424   5.425  -0.778  1.00 11.40           C 
ATOM     45  H   DVA A   4       1.247   3.765  -2.675  1.00 44.44           H 
ATOM     46  HA  DVA A   4      -1.493   3.895  -3.195  1.00 20.44           H 
ATOM     47  HB  DVA A   4      -0.123   5.895  -2.807  1.00  4.51           H 
ATOM     48 1HG1 DVA A   4      -2.273   5.590  -0.663  1.00 61.53           H 
ATOM     49 2HG1 DVA A   4      -1.662   7.123  -1.331  1.00 33.41           H 
ATOM     50 3HG1 DVA A   4      -2.577   6.003  -2.368  1.00  1.35           H 
ATOM     51 1HG2 DVA A   4       0.649   6.462  -0.531  1.00 32.31           H 
ATOM     52 2HG2 DVA A   4      -0.021   4.936   0.089  1.00 72.23           H 
ATOM     53 3HG2 DVA A   4       1.344   4.910  -1.054  1.00 33.00           H 
ATOM     54  N   MLE A   5      -2.843   3.126  -1.243  1.00 10.31           N 
ATOM     55  CA  MLE A   5      -3.624   2.475  -0.183  1.00 42.51           C 
ATOM     56  C   MLE A   5      -4.211   1.192  -0.709  1.00 44.34           C 
ATOM     57  O   MLE A   5      -5.315   0.800  -0.328  1.00 53.23           O 
ATOM     58  CB  MLE A   5      -4.750   3.406   0.265  1.00 22.34           C 
ATOM     59  CG  MLE A   5      -5.256   2.968   1.641  1.00 31.22           C 
ATOM     60  CD1 MLE A   5      -4.198   3.284   2.699  1.00 41.20           C 
ATOM     61  CD2 MLE A   5      -6.547   3.718   1.972  1.00 41.31           C 
ATOM     62  HA  MLE A   5      -2.974   2.257   0.665  1.00 65.11           H 
ATOM     63 2HB  MLE A   5      -4.374   4.427   0.324  1.00 21.33           H 
ATOM     64 3HB  MLE A   5      -5.567   3.362  -0.454  1.00 60.43           H 
ATOM     65  HG  MLE A   5      -5.451   1.897   1.631  1.00 22.33           H 
ATOM     66 1HD1 MLE A   5      -3.451   3.956   2.277  1.00  2.43           H 
ATOM     67 2HD1 MLE A   5      -4.673   3.761   3.558  1.00 50.21           H 
ATOM     68 3HD1 MLE A   5      -3.716   2.360   3.019  1.00 72.04           H 
ATOM     69 1HD2 MLE A   5      -7.332   3.413   1.281  1.00 12.54           H 
ATOM     70 2HD2 MLE A   5      -6.849   3.486   2.992  1.00 34.34           H 
ATOM     71 3HD2 MLE A   5      -6.378   4.790   1.879  1.00 54.44           H 
ATOM     72  CM  MLE A   5      -3.801   3.562  -2.267  1.00 73.52           C 
ATOM     73 1HM  MLE A   5      -3.359   3.439  -3.255  1.00 52.14           H 
ATOM     74 2HM  MLE A   5      -4.707   2.960  -2.196  1.00 32.12           H 
ATOM     75 3HM  MLE A   5      -4.049   4.611  -2.109  1.00 12.32           H 
ATOM     76  N   LEU A   6      -3.472   0.527  -1.590  1.00 72.00           N 
ATOM     77  CA  LEU A   6      -3.926  -0.729  -2.176  1.00 21.31           C 
ATOM     78  C   LEU A   6      -3.509  -1.915  -1.311  1.00 20.41           C 
ATOM     79  O   LEU A   6      -4.349  -2.576  -0.697  1.00 55.54           O 
ATOM     80  CB  LEU A   6      -3.362  -0.891  -3.588  1.00 54.21           C 
ATOM     81  CG  LEU A   6      -4.346  -0.655  -4.735  1.00 45.02           C 
ATOM     82  CD1 LEU A   6      -3.626  -0.702  -6.074  1.00 12.22           C 
ATOM     83  CD2 LEU A   6      -5.468  -1.682  -4.695  1.00  1.24           C 
ATOM     84  H   LEU A   6      -2.601   0.889  -1.855  1.00 61.41           H 
ATOM     85  HA  LEU A   6      -5.005  -0.700  -2.229  1.00 55.41           H 
ATOM     86 2HB  LEU A   6      -2.549  -0.189  -3.702  1.00 22.03           H 
ATOM     87 3HB  LEU A   6      -2.982  -1.898  -3.679  1.00 14.21           H 
ATOM     88  HG  LEU A   6      -4.786   0.327  -4.628  1.00 23.34           H 
ATOM     89 1HD1 LEU A   6      -2.701  -0.149  -6.005  1.00 31.12           H 
ATOM     90 2HD1 LEU A   6      -3.413  -1.729  -6.332  1.00 31.32           H 
ATOM     91 3HD1 LEU A   6      -4.254  -0.262  -6.835  1.00 40.12           H 
ATOM     92 1HD2 LEU A   6      -5.357  -2.369  -5.520  1.00 61.43           H 
ATOM     93 2HD2 LEU A   6      -5.423  -2.227  -3.763  1.00 21.53           H 
ATOM     94 3HD2 LEU A   6      -6.420  -1.178  -4.771  1.00 42.01           H 
ATOM     95  N   LEU A   7      -2.209  -2.179  -1.267  1.00  3.21           N 
ATOM     96  CA  LEU A   7      -1.679  -3.284  -0.475  1.00  3.12           C 
ATOM     97  C   LEU A   7      -1.658  -2.930   1.009  1.00 20.53           C 
ATOM     98  O   LEU A   7      -1.686  -1.762   1.394  1.00 53.41           O 
ATOM     99  CB  LEU A   7      -0.268  -3.644  -0.944  1.00 53.14           C 
ATOM    100  CG  LEU A   7      -0.181  -4.584  -2.147  1.00 61.22           C 
ATOM    101  CD1 LEU A   7       0.961  -4.173  -3.065  1.00  0.24           C 
ATOM    102  CD2 LEU A   7      -0.006  -6.024  -1.688  1.00  2.21           C 
ATOM    103  H   LEU A   7      -1.589  -1.618  -1.777  1.00  4.42           H 
ATOM    104  HA  LEU A   7      -2.326  -4.136  -0.620  1.00 32.42           H 
ATOM    105 2HB  LEU A   7       0.238  -2.727  -1.205  1.00 12.24           H 
ATOM    106 3HB  LEU A   7       0.245  -4.115  -0.117  1.00 55.44           H 
ATOM    107  HG  LEU A   7      -1.101  -4.522  -2.713  1.00 22.25           H 
ATOM    108 1HD1 LEU A   7       1.618  -3.496  -2.539  1.00  2.22           H 
ATOM    109 2HD1 LEU A   7       1.514  -5.050  -3.367  1.00 11.03           H 
ATOM    110 3HD1 LEU A   7       0.561  -3.680  -3.939  1.00 23.52           H 
ATOM    111 1HD2 LEU A   7       0.153  -6.660  -2.546  1.00 54.32           H 
ATOM    112 2HD2 LEU A   7       0.847  -6.090  -1.028  1.00 21.32           H 
ATOM    113 3HD2 LEU A   7      -0.893  -6.344  -1.162  1.00 63.31           H 
ATOM    114  N   PRO A   8      -1.607  -3.963   1.863  1.00 51.21           N 
ATOM    115  CA  PRO A   8      -1.579  -3.786   3.318  1.00 45.04           C 
ATOM    116  C   PRO A   8      -0.261  -3.192   3.804  1.00 20.34           C 
ATOM    117  O   PRO A   8       0.597  -3.903   4.324  1.00 24.40           O 
ATOM    118  CB  PRO A   8      -1.751  -5.211   3.852  1.00 14.24           C 
ATOM    119  CG  PRO A   8      -1.243  -6.089   2.761  1.00 50.31           C 
ATOM    120  CD  PRO A   8      -1.572  -5.383   1.474  1.00 41.40           C 
ATOM    121  HA  PRO A   8      -2.398  -3.170   3.659  1.00 42.11           H 
ATOM    122 2HB  PRO A   8      -1.174  -5.331   4.758  1.00 32.34           H 
ATOM    123 3HB  PRO A   8      -2.795  -5.398   4.056  1.00 74.54           H 
ATOM    124 2HG  PRO A   8      -0.175  -6.213   2.858  1.00 75.31           H 
ATOM    125 3HG  PRO A   8      -1.740  -7.047   2.800  1.00 45.40           H 
ATOM    126 2HD  PRO A   8      -0.803  -5.562   0.738  1.00 42.04           H 
ATOM    127 3HD  PRO A   8      -2.534  -5.704   1.104  1.00 41.35           H 
ATOM    128  N   DLE A   9      -0.108  -1.883   3.632  1.00 73.45           N 
ATOM    129  CA  DLE A   9       1.115  -1.188   4.056  1.00 75.11           C 
ATOM    130  C   DLE A   9       1.866  -0.710   2.842  1.00 53.25           C 
ATOM    131  O   DLE A   9       1.240  -0.260   1.884  1.00 53.14           O 
ATOM    132  CB  DLE A   9       0.741   0.008   4.932  1.00 43.25           C 
ATOM    133  CG  DLE A   9       0.406  -0.475   6.343  1.00 62.02           C 
ATOM    134  CD1 DLE A   9       1.696  -0.626   7.151  1.00 40.21           C 
ATOM    135  CD2 DLE A   9      -0.510   0.540   7.026  1.00  4.23           C 
ATOM    136  H   DLE A   9      -0.828  -1.369   3.210  1.00 73.01           H 
ATOM    137  HA  DLE A   9       1.741  -1.874   4.625  1.00  0.51           H 
ATOM    138 2HB  DLE A   9      -0.123   0.516   4.504  1.00 20.52           H 
ATOM    139 3HB  DLE A   9       1.582   0.700   4.975  1.00 12.32           H 
ATOM    140  HG  DLE A   9      -0.100  -1.439   6.284  1.00 71.20           H 
ATOM    141 1HD1 DLE A   9       2.394   0.161   6.869  1.00  4.41           H 
ATOM    142 2HD1 DLE A   9       1.469  -0.547   8.215  1.00 42.53           H 
ATOM    143 3HD1 DLE A   9       2.141  -1.600   6.946  1.00 72.01           H 
ATOM    144 1HD2 DLE A   9      -1.329   0.799   6.358  1.00 50.34           H 
ATOM    145 2HD2 DLE A   9      -0.914   0.107   7.942  1.00  4.41           H 
ATOM    146 3HD2 DLE A   9       0.060   1.436   7.269  1.00 14.44           H 
TER     147      DLE A   9
ENDMDL
MODEL       19
REMARK MDL/CONF    19  E:      0.000 Erst:   0.000 Ehb:   0.000
ATOM      1  N   DPR A   1       3.264  -1.051   2.815  1.00 42.01           N 
ATOM      2  CA  DPR A   1       3.994  -0.933   1.539  1.00 41.12           C 
ATOM      3  C   DPR A   1       4.040   0.510   1.107  1.00 63.23           C 
ATOM      4  O   DPR A   1       3.685   1.407   1.870  1.00 64.30           O 
ATOM      5  CB  DPR A   1       5.381  -1.565   1.814  1.00 15.53           C 
ATOM      6  CG  DPR A   1       5.624  -0.995   3.237  1.00 72.20           C 
ATOM      7  CD  DPR A   1       4.246  -1.225   3.906  1.00 33.34           C 
ATOM      8  HA  DPR A   1       3.504  -1.537   0.775  1.00 64.51           H 
ATOM      9 2HB  DPR A   1       5.349  -2.655   1.836  1.00  2.31           H 
ATOM     10 3HB  DPR A   1       6.147  -1.215   1.122  1.00  2.13           H 
ATOM     11 2HG  DPR A   1       6.407  -1.553   3.753  1.00 73.42           H 
ATOM     12 3HG  DPR A   1       5.867   0.066   3.196  1.00 60.40           H 
ATOM     13 2HD  DPR A   1       4.077  -0.486   4.690  1.00 33.42           H 
ATOM     14 3HD  DPR A   1       4.186  -2.234   4.314  1.00 40.51           H 
ATOM     15  N   MAA A   2       4.479   0.740  -0.127  1.00 43.52           N 
ATOM     16  CA  MAA A   2       4.572   2.101  -0.669  1.00 43.52           C 
ATOM     17  C   MAA A   2       3.981   2.132  -2.054  1.00 30.10           C 
ATOM     18  O   MAA A   2       4.623   2.584  -3.002  1.00 53.10           O 
ATOM     19  CB  MAA A   2       6.040   2.527  -0.731  1.00 11.41           C 
ATOM     20  HA  MAA A   2       4.022   2.787  -0.024  1.00 73.21           H 
ATOM     21 1HB  MAA A   2       6.578   2.098   0.114  1.00 62.24           H 
ATOM     22 2HB  MAA A   2       6.483   2.172  -1.661  1.00  4.30           H 
ATOM     23 3HB  MAA A   2       6.105   3.613  -0.689  1.00 61.54           H 
ATOM     24  CM  MAA A   2       4.943  -0.169  -1.182  1.00 74.12           C 
ATOM     25 1HM  MAA A   2       5.250  -1.115  -0.738  1.00 13.33           H 
ATOM     26 2HM  MAA A   2       4.135  -0.347  -1.890  1.00 55.11           H 
ATOM     27 3HM  MAA A   2       5.790   0.281  -1.702  1.00 42.44           H 
ATOM     28  N   ALA A   3       2.750   1.650  -2.178  1.00 51.12           N 
ATOM     29  CA  ALA A   3       2.065   1.625  -3.465  1.00 13.35           C 
ATOM     30  C   ALA A   3       0.662   2.212  -3.351  1.00 11.32           C 
ATOM     31  O   ALA A   3      -0.263   1.769  -4.032  1.00 22.23           O 
ATOM     32  CB  ALA A   3       2.002   0.203  -4.002  1.00 60.11           C 
ATOM     33  H   ALA A   3       2.290   1.303  -1.384  1.00 72.43           H 
ATOM     34  HA  ALA A   3       2.638   2.222  -4.159  1.00 34.23           H 
ATOM     35 1HB  ALA A   3       2.029   0.224  -5.081  1.00 62.35           H 
ATOM     36 2HB  ALA A   3       2.847  -0.359  -3.632  1.00 60.11           H 
ATOM     37 3HB  ALA A   3       1.087  -0.266  -3.673  1.00 21.31           H 
ATOM     38  N   DVA A   4       0.511   3.210  -2.487  1.00 21.12           N 
ATOM     39  CA  DVA A   4      -0.790   3.861  -2.282  1.00 34.54           C 
ATOM     40  C   DVA A   4      -1.508   3.199  -1.138  1.00 42.23           C 
ATOM     41  O   DVA A   4      -0.892   2.805  -0.149  1.00 22.45           O 
ATOM     42  CB  DVA A   4      -0.574   5.340  -1.963  1.00 31.45           C 
ATOM     43  CG1 DVA A   4      -1.925   6.020  -1.740  1.00 74.04           C 
ATOM     44  CG2 DVA A   4       0.275   5.469  -0.696  1.00 22.20           C 
ATOM     45  H   DVA A   4       1.286   3.519  -1.972  1.00 53.23           H 
ATOM     46  HA  DVA A   4      -1.388   3.770  -3.189  1.00 32.34           H 
ATOM     47  HB  DVA A   4      -0.057   5.821  -2.793  1.00 52.14           H 
ATOM     48 1HG1 DVA A   4      -2.514   5.969  -2.656  1.00 54.31           H 
ATOM     49 2HG1 DVA A   4      -2.458   5.512  -0.937  1.00 50.53           H 
ATOM     50 3HG1 DVA A   4      -1.768   7.063  -1.466  1.00 54.24           H 
ATOM     51 1HG2 DVA A   4       1.116   6.135  -0.888  1.00 11.44           H 
ATOM     52 2HG2 DVA A   4      -0.334   5.879   0.110  1.00  5.41           H 
ATOM     53 3HG2 DVA A   4       0.649   4.487  -0.407  1.00 44.31           H 
ATOM     54  N   MLE A   5      -2.825   3.071  -1.267  1.00 51.12           N 
ATOM     55  CA  MLE A   5      -3.643   2.442  -0.223  1.00 44.33           C 
ATOM     56  C   MLE A   5      -4.204   1.143  -0.737  1.00 50.04           C 
ATOM     57  O   MLE A   5      -5.304   0.736  -0.361  1.00 23.32           O 
ATOM     58  CB  MLE A   5      -4.791   3.378   0.157  1.00  2.25           C 
ATOM     59  CG  MLE A   5      -4.826   3.553   1.677  1.00 33.33           C 
ATOM     60  CD1 MLE A   5      -5.918   4.558   2.050  1.00 14.24           C 
ATOM     61  CD2 MLE A   5      -5.125   2.207   2.338  1.00 60.21           C 
ATOM     62  HA  MLE A   5      -3.027   2.250   0.656  1.00 42.42           H 
ATOM     63 2HB  MLE A   5      -4.640   4.348  -0.317  1.00  1.23           H 
ATOM     64 3HB  MLE A   5      -5.735   2.953  -0.181  1.00 43.40           H 
ATOM     65  HG  MLE A   5      -3.860   3.921   2.022  1.00 71.21           H 
ATOM     66 1HD1 MLE A   5      -6.001   4.618   3.135  1.00 42.42           H 
ATOM     67 2HD1 MLE A   5      -5.660   5.540   1.651  1.00  1.01           H 
ATOM     68 3HD1 MLE A   5      -6.869   4.234   1.629  1.00 11.32           H 
ATOM     69 1HD2 MLE A   5      -5.983   1.745   1.852  1.00 61.22           H 
ATOM     70 2HD2 MLE A   5      -4.258   1.555   2.241  1.00  1.21           H 
ATOM     71 3HD2 MLE A   5      -5.347   2.362   3.394  1.00 21.43           H 
ATOM     72  CM  MLE A   5      -3.742   3.463  -2.345  1.00 44.12           C 
ATOM     73 1HM  MLE A   5      -4.629   2.830  -2.316  1.00 44.24           H 
ATOM     74 2HM  MLE A   5      -4.035   4.505  -2.212  1.00 42.11           H 
ATOM     75 3HM  MLE A   5      -3.244   3.345  -3.307  1.00 25.23           H 
ATOM     76  N   LEU A   6      -3.447   0.481  -1.605  1.00 71.40           N 
ATOM     77  CA  LEU A   6      -3.874  -0.790  -2.179  1.00 42.43           C 
ATOM     78  C   LEU A   6      -3.532  -1.950  -1.249  1.00 73.53           C 
ATOM     79  O   LEU A   6      -4.409  -2.512  -0.592  1.00 41.31           O 
ATOM     80  CB  LEU A   6      -3.215  -1.004  -3.543  1.00 50.24           C 
ATOM     81  CG  LEU A   6      -4.103  -0.760  -4.764  1.00  4.20           C 
ATOM     82  CD1 LEU A   6      -3.255  -0.537  -6.005  1.00 23.30           C 
ATOM     83  CD2 LEU A   6      -5.059  -1.926  -4.970  1.00 11.32           C 
ATOM     84  H   LEU A   6      -2.581   0.855  -1.867  1.00 32.34           H 
ATOM     85  HA  LEU A   6      -4.945  -0.752  -2.308  1.00 51.14           H 
ATOM     86 2HB  LEU A   6      -2.370  -0.335  -3.610  1.00 54.11           H 
ATOM     87 3HB  LEU A   6      -2.867  -2.026  -3.585  1.00 42.23           H 
ATOM     88  HG  LEU A   6      -4.693   0.132  -4.598  1.00 72.43           H 
ATOM     89 1HD1 LEU A   6      -3.851  -0.059  -6.768  1.00 43.15           H 
ATOM     90 2HD1 LEU A   6      -2.413   0.095  -5.758  1.00 51.54           H 
ATOM     91 3HD1 LEU A   6      -2.896  -1.487  -6.371  1.00 11.01           H 
ATOM     92 1HD2 LEU A   6      -5.884  -1.843  -4.278  1.00 72.12           H 
ATOM     93 2HD2 LEU A   6      -5.434  -1.908  -5.982  1.00  4.40           H 
ATOM     94 3HD2 LEU A   6      -4.535  -2.855  -4.796  1.00 62.01           H 
ATOM     95  N   LEU A   7      -2.252  -2.301  -1.197  1.00 55.53           N 
ATOM     96  CA  LEU A   7      -1.793  -3.394  -0.345  1.00 33.32           C 
ATOM     97  C   LEU A   7      -1.729  -2.955   1.114  1.00 40.34           C 
ATOM     98  O   LEU A   7      -1.617  -1.771   1.428  1.00 22.32           O 
ATOM     99  CB  LEU A   7      -0.417  -3.881  -0.804  1.00 22.42           C 
ATOM    100  CG  LEU A   7      -0.396  -4.738  -2.070  1.00 11.22           C 
ATOM    101  CD1 LEU A   7       0.880  -4.491  -2.861  1.00  3.24           C 
ATOM    102  CD2 LEU A   7      -0.530  -6.212  -1.717  1.00 52.52           C 
ATOM    103  H   LEU A   7      -1.600  -1.817  -1.744  1.00 22.30           H 
ATOM    104  HA  LEU A   7      -2.501  -4.204  -0.435  1.00 33.13           H 
ATOM    105 2HB  LEU A   7       0.197  -3.012  -0.983  1.00 32.44           H 
ATOM    106 3HB  LEU A   7       0.012  -4.463  -0.001  1.00 42.41           H 
ATOM    107  HG  LEU A   7      -1.234  -4.465  -2.696  1.00 21.02           H 
ATOM    108 1HD1 LEU A   7       1.420  -3.664  -2.423  1.00 14.21           H 
ATOM    109 2HD1 LEU A   7       1.496  -5.378  -2.834  1.00 31.22           H 
ATOM    110 3HD1 LEU A   7       0.629  -4.257  -3.884  1.00 13.03           H 
ATOM    111 1HD2 LEU A   7       0.150  -6.453  -0.913  1.00  0.41           H 
ATOM    112 2HD2 LEU A   7      -1.544  -6.416  -1.406  1.00 12.33           H 
ATOM    113 3HD2 LEU A   7      -0.291  -6.812  -2.582  1.00 54.34           H 
ATOM    114  N   PRO A   8      -1.801  -3.934   2.030  1.00 71.14           N 
ATOM    115  CA  PRO A   8      -1.752  -3.674   3.471  1.00 15.02           C 
ATOM    116  C   PRO A   8      -0.373  -3.212   3.930  1.00 34.43           C 
ATOM    117  O   PRO A   8       0.395  -3.989   4.497  1.00 73.00           O 
ATOM    118  CB  PRO A   8      -2.094  -5.033   4.088  1.00 22.54           C 
ATOM    119  CG  PRO A   8      -1.694  -6.029   3.056  1.00 72.22           C 
ATOM    120  CD  PRO A   8      -1.936  -5.369   1.727  1.00 44.22           C 
ATOM    121  HA  PRO A   8      -2.491  -2.945   3.769  1.00 20.01           H 
ATOM    122 2HB  PRO A   8      -1.534  -5.165   5.004  1.00 42.13           H 
ATOM    123 3HB  PRO A   8      -3.152  -5.082   4.296  1.00 60.54           H 
ATOM    124 2HG  PRO A   8      -0.648  -6.274   3.167  1.00 44.54           H 
ATOM    125 3HG  PRO A   8      -2.301  -6.918   3.149  1.00 62.40           H 
ATOM    126 2HD  PRO A   8      -1.194  -5.683   1.009  1.00 63.35           H 
ATOM    127 3HD  PRO A   8      -2.930  -5.595   1.369  1.00 43.33           H 
ATOM    128  N   DLE A   9      -0.065  -1.944   3.680  1.00  3.15           N 
ATOM    129  CA  DLE A   9       1.231  -1.375   4.072  1.00 34.31           C 
ATOM    130  C   DLE A   9       1.937  -0.851   2.849  1.00 32.42           C 
ATOM    131  O   DLE A   9       1.275  -0.363   1.934  1.00 33.40           O 
ATOM    132  CB  DLE A   9       1.008  -0.233   5.062  1.00 13.04           C 
ATOM    133  CG  DLE A   9       0.084   0.813   4.439  1.00 71.12           C 
ATOM    134  CD1 DLE A   9      -1.160   0.981   5.312  1.00 31.04           C 
ATOM    135  CD2 DLE A   9       0.819   2.149   4.335  1.00  3.02           C 
ATOM    136  H   DLE A   9      -0.719  -1.373   3.225  1.00 53.43           H 
ATOM    137  HA  DLE A   9       1.840  -2.149   4.539  1.00 62.11           H 
ATOM    138 2HB  DLE A   9       1.966   0.226   5.309  1.00 63.42           H 
ATOM    139 3HB  DLE A   9       0.552  -0.626   5.970  1.00 24.14           H 
ATOM    140  HG  DLE A   9      -0.214   0.485   3.442  1.00 34.13           H 
ATOM    141 1HD1 DLE A   9      -0.994   1.784   6.030  1.00 35.10           H 
ATOM    142 2HD1 DLE A   9      -2.015   1.227   4.683  1.00 51.11           H 
ATOM    143 3HD1 DLE A   9      -1.357   0.050   5.845  1.00 22.15           H 
ATOM    144 1HD2 DLE A   9       0.660   2.723   5.247  1.00 21.03           H 
ATOM    145 2HD2 DLE A   9       1.886   1.968   4.203  1.00 25.04           H 
ATOM    146 3HD2 DLE A   9       0.439   2.709   3.482  1.00 43.01           H 
TER     147      DLE A   9
ENDMDL
MODEL       13
REMARK MDL/CONF    13  E:      0.000 Erst:   0.000 Ehb:   0.000
ATOM      1  N   DPR A   1       3.703  -1.252   2.942  1.00 52.40           N 
ATOM      2  CA  DPR A   1       4.475  -1.034   1.705  1.00 21.03           C 
ATOM      3  C   DPR A   1       4.354   0.405   1.273  1.00 42.31           C 
ATOM      4  O   DPR A   1       4.070   1.285   2.084  1.00 74.24           O 
ATOM      5  CB  DPR A   1       5.942  -1.469   2.054  1.00 43.43           C 
ATOM      6  CG  DPR A   1       5.892  -2.065   3.485  1.00 21.14           C 
ATOM      7  CD  DPR A   1       4.647  -1.359   4.074  1.00 14.34           C 
ATOM      8  HA  DPR A   1       4.108  -1.692   0.917  1.00 73.11           H 
ATOM      9 2HB  DPR A   1       6.271  -2.220   1.335  1.00 44.40           H 
ATOM     10 3HB  DPR A   1       6.591  -0.595   2.022  1.00 11.32           H 
ATOM     11 2HG  DPR A   1       5.751  -3.146   3.454  1.00 53.24           H 
ATOM     12 3HG  DPR A   1       6.790  -1.807   4.047  1.00  2.03           H 
ATOM     13 2HD  DPR A   1       4.911  -0.367   4.443  1.00 43.32           H 
ATOM     14 3HD  DPR A   1       4.213  -1.958   4.875  1.00 20.31           H 
ATOM     15  N   MAA A   2       4.572   0.651  -0.015  1.00 14.12           N 
ATOM     16  CA  MAA A   2       4.485   2.010  -0.563  1.00 45.52           C 
ATOM     17  C   MAA A   2       3.763   1.975  -1.884  1.00 12.01           C 
ATOM     18  O   MAA A   2       4.309   2.376  -2.912  1.00 32.25           O 
ATOM     19  CB  MAA A   2       5.895   2.568  -0.768  1.00 43.44           C 
ATOM     20  HA  MAA A   2       3.941   2.650   0.132  1.00 72.32           H 
ATOM     21 1HB  MAA A   2       5.882   3.298  -1.578  1.00 64.43           H 
ATOM     22 2HB  MAA A   2       6.234   3.050   0.148  1.00 54.44           H 
ATOM     23 3HB  MAA A   2       6.574   1.756  -1.023  1.00 24.10           H 
ATOM     24  CM  MAA A   2       4.918  -0.235  -1.134  1.00  4.23           C 
ATOM     25 1HM  MAA A   2       5.426  -1.121  -0.751  1.00 54.41           H 
ATOM     26 2HM  MAA A   2       4.011  -0.533  -1.656  1.00 21.42           H 
ATOM     27 3HM  MAA A   2       5.578   0.292  -1.823  1.00 61.33           H 
ATOM     28  N   ALA A   3       2.524   1.494  -1.863  1.00 24.52           N 
ATOM     29  CA  ALA A   3       1.717   1.408  -3.073  1.00  5.20           C 
ATOM     30  C   ALA A   3       0.335   2.014  -2.856  1.00 13.34           C 
ATOM     31  O   ALA A   3      -0.672   1.309  -2.882  1.00 15.11           O 
ATOM     32  CB  ALA A   3       1.596  -0.039  -3.526  1.00 30.32           C 
ATOM     33  H   ALA A   3       2.145   1.191  -1.013  1.00 34.31           H 
ATOM     34  HA  ALA A   3       2.223   1.961  -3.851  1.00 43.33           H 
ATOM     35 1HB  ALA A   3       1.307  -0.655  -2.686  1.00 42.32           H 
ATOM     36 2HB  ALA A   3       0.847  -0.113  -4.300  1.00 61.05           H 
ATOM     37 3HB  ALA A   3       2.547  -0.378  -3.909  1.00  2.30           H 
ATOM     38  N   DVA A   4       0.296   3.325  -2.640  1.00 41.45           N 
ATOM     39  CA  DVA A   4      -0.971   4.031  -2.416  1.00 74.42           C 
ATOM     40  C   DVA A   4      -1.730   3.358  -1.302  1.00  1.04           C 
ATOM     41  O   DVA A   4      -1.164   3.037  -0.259  1.00 10.15           O 
ATOM     42  CB  DVA A   4      -0.686   5.484  -2.034  1.00 60.42           C 
ATOM     43  CG1 DVA A   4       0.204   5.522  -0.791  1.00 44.32           C 
ATOM     44  CG2 DVA A   4       0.028   6.184  -3.193  1.00 53.13           C 
ATOM     45  H   DVA A   4       1.134   3.833  -2.630  1.00 44.53           H 
ATOM     46  HA  DVA A   4      -1.568   4.006  -3.328  1.00 71.40           H 
ATOM     47  HB  DVA A   4      -1.624   5.996  -1.825  1.00 12.32           H 
ATOM     48 1HG1 DVA A   4      -0.353   5.154   0.069  1.00 53.32           H 
ATOM     49 2HG1 DVA A   4       1.080   4.892  -0.953  1.00 52.33           H 
ATOM     50 3HG1 DVA A   4       0.526   6.546  -0.607  1.00 32.34           H 
ATOM     51 1HG2 DVA A   4       0.926   5.627  -3.456  1.00 12.21           H 
ATOM     52 2HG2 DVA A   4      -0.637   6.228  -4.057  1.00 34.23           H 
ATOM     53 3HG2 DVA A   4       0.301   7.195  -2.893  1.00 42.24           H 
ATOM     54  N   MLE A   5      -3.023   3.142  -1.519  1.00 64.25           N 
ATOM     55  CA  MLE A   5      -3.875   2.494  -0.514  1.00 23.24           C 
ATOM     56  C   MLE A   5      -4.396   1.192  -1.061  1.00 64.42           C 
ATOM     57  O   MLE A   5      -5.554   0.833  -0.842  1.00 63.33           O 
ATOM     58  CB  MLE A   5      -5.050   3.412  -0.173  1.00 45.02           C 
ATOM     59  CG  MLE A   5      -4.528   4.818   0.123  1.00 32.02           C 
ATOM     60  CD1 MLE A   5      -5.708   5.747   0.421  1.00 21.01           C 
ATOM     61  CD2 MLE A   5      -3.597   4.774   1.336  1.00 74.54           C 
ATOM     62  HA  MLE A   5      -3.292   2.301   0.387  1.00  4.55           H 
ATOM     63 2HB  MLE A   5      -5.737   3.449  -1.018  1.00 25.54           H 
ATOM     64 3HB  MLE A   5      -5.571   3.025   0.701  1.00 32.04           H 
ATOM     65  HG  MLE A   5      -3.981   5.193  -0.741  1.00 41.44           H 
ATOM     66 1HD1 MLE A   5      -5.389   6.784   0.321  1.00  3.12           H 
ATOM     67 2HD1 MLE A   5      -6.516   5.546  -0.284  1.00 31.12           H 
ATOM     68 3HD1 MLE A   5      -6.060   5.572   1.437  1.00 52.21           H 
ATOM     69 1HD2 MLE A   5      -3.470   5.779   1.734  1.00  4.01           H 
ATOM     70 2HD2 MLE A   5      -4.033   4.132   2.102  1.00  4.24           H 
ATOM     71 3HD2 MLE A   5      -2.628   4.376   1.035  1.00 73.42           H 
ATOM     72  CM  MLE A   5      -3.882   3.441  -2.672  1.00 73.33           C 
ATOM     73 1HM  MLE A   5      -4.778   2.822  -2.629  1.00 72.24           H 
ATOM     74 2HM  MLE A   5      -4.167   4.493  -2.650  1.00 24.01           H 
ATOM     75 3HM  MLE A   5      -3.339   3.230  -3.594  1.00 75.35           H 
ATOM     76  N   LEU A   6      -3.541   0.473  -1.780  1.00  2.55           N 
ATOM     77  CA  LEU A   6      -3.921  -0.807  -2.367  1.00 24.12           C 
ATOM     78  C   LEU A   6      -3.536  -1.962  -1.448  1.00 72.31           C 
ATOM     79  O   LEU A   6      -4.399  -2.673  -0.931  1.00 15.33           O 
ATOM     80  CB  LEU A   6      -3.254  -0.983  -3.732  1.00 15.23           C 
ATOM     81  CG  LEU A   6      -4.163  -0.816  -4.949  1.00 52.15           C 
ATOM     82  CD1 LEU A   6      -3.337  -0.602  -6.208  1.00 61.12           C 
ATOM     83  CD2 LEU A   6      -5.074  -2.026  -5.105  1.00 44.42           C 
ATOM     84  H   LEU A   6      -2.631   0.811  -1.921  1.00 74.41           H 
ATOM     85  HA  LEU A   6      -4.992  -0.808  -2.496  1.00 13.41           H 
ATOM     86 2HB  LEU A   6      -2.462  -0.255  -3.809  1.00  2.42           H 
ATOM     87 3HB  LEU A   6      -2.832  -1.977  -3.767  1.00 62.51           H 
ATOM     88  HG  LEU A   6      -4.787   0.056  -4.808  1.00  2.11           H 
ATOM     89 1HD1 LEU A   6      -3.659  -1.294  -6.972  1.00  3.24           H 
ATOM     90 2HD1 LEU A   6      -3.472   0.410  -6.560  1.00 22.25           H 
ATOM     91 3HD1 LEU A   6      -2.293  -0.770  -5.986  1.00 73.52           H 
ATOM     92 1HD2 LEU A   6      -4.580  -2.901  -4.711  1.00 20.54           H 
ATOM     93 2HD2 LEU A   6      -5.993  -1.856  -4.566  1.00 42.13           H 
ATOM     94 3HD2 LEU A   6      -5.293  -2.178  -6.152  1.00 42.13           H 
ATOM     95  N   LEU A   7      -2.236  -2.143  -1.247  1.00 61.50           N 
ATOM     96  CA  LEU A   7      -1.736  -3.211  -0.387  1.00 62.52           C 
ATOM     97  C   LEU A   7      -1.576  -2.725   1.049  1.00 34.15           C 
ATOM     98  O   LEU A   7      -1.173  -1.590   1.305  1.00 42.42           O 
ATOM     99  CB  LEU A   7      -0.397  -3.732  -0.914  1.00 71.45           C 
ATOM    100  CG  LEU A   7       0.592  -4.228   0.141  1.00  3.12           C 
ATOM    101  CD1 LEU A   7       1.455  -5.347  -0.420  1.00 24.41           C 
ATOM    102  CD2 LEU A   7       1.460  -3.081   0.639  1.00 13.42           C 
ATOM    103  H   LEU A   7      -1.596  -1.546  -1.685  1.00 61.32           H 
ATOM    104  HA  LEU A   7      -2.457  -4.016  -0.404  1.00 13.32           H 
ATOM    105 2HB  LEU A   7      -0.602  -4.553  -1.585  1.00 54.00           H 
ATOM    106 3HB  LEU A   7       0.076  -2.931  -1.462  1.00 10.42           H 
ATOM    107  HG  LEU A   7       0.041  -4.623   0.985  1.00  3.42           H 
ATOM    108 1HD1 LEU A   7       2.064  -5.762   0.370  1.00 72.43           H 
ATOM    109 2HD1 LEU A   7       0.821  -6.119  -0.831  1.00 21.05           H 
ATOM    110 3HD1 LEU A   7       2.093  -4.953  -1.197  1.00 64.34           H 
ATOM    111 1HD2 LEU A   7       1.653  -3.207   1.694  1.00 52.55           H 
ATOM    112 2HD2 LEU A   7       2.395  -3.077   0.099  1.00 12.11           H 
ATOM    113 3HD2 LEU A   7       0.946  -2.144   0.476  1.00 61.33           H 
ATOM    114  N   PRO A   8      -1.896  -3.604   2.011  1.00 31.05           N 
ATOM    115  CA  PRO A   8      -1.793  -3.286   3.439  1.00 62.23           C 
ATOM    116  C   PRO A   8      -0.345  -3.158   3.901  1.00 71.33           C 
ATOM    117  O   PRO A   8       0.226  -4.101   4.447  1.00  3.04           O 
ATOM    118  CB  PRO A   8      -2.467  -4.482   4.117  1.00  2.10           C 
ATOM    119  CG  PRO A   8      -2.322  -5.601   3.145  1.00 65.00           C 
ATOM    120  CD  PRO A   8      -2.382  -4.973   1.779  1.00 74.23           C 
ATOM    121  HA  PRO A   8      -2.329  -2.382   3.684  1.00  4.13           H 
ATOM    122 2HB  PRO A   8      -1.966  -4.700   5.050  1.00 41.11           H 
ATOM    123 3HB  PRO A   8      -3.506  -4.255   4.305  1.00  1.50           H 
ATOM    124 2HG  PRO A   8      -1.372  -6.092   3.290  1.00  5.41           H 
ATOM    125 3HG  PRO A   8      -3.132  -6.304   3.270  1.00 73.00           H 
ATOM    126 2HD  PRO A   8      -1.737  -5.501   1.092  1.00 62.41           H 
ATOM    127 3HD  PRO A   8      -3.399  -4.964   1.413  1.00 64.11           H 
ATOM    128  N   DLE A   9       0.241  -1.987   3.678  1.00 12.14           N 
ATOM    129  CA  DLE A   9       1.633  -1.735   4.076  1.00 55.30           C 
ATOM    130  C   DLE A   9       2.370  -1.086   2.934  1.00 44.41           C 
ATOM    131  O   DLE A   9       1.730  -0.537   2.037  1.00 34.34           O 
ATOM    132  CB  DLE A   9       1.655  -0.807   5.291  1.00 63.11           C 
ATOM    133  CG  DLE A   9       1.043   0.543   4.915  1.00 60.32           C 
ATOM    134  CD1 DLE A   9       0.166   1.043   6.064  1.00 21.11           C 
ATOM    135  CD2 DLE A   9       2.159   1.552   4.648  1.00  1.32           C 
ATOM    136  H   DLE A   9      -0.267  -1.274   3.238  1.00 74.41           H 
ATOM    137  HA  DLE A   9       2.114  -2.679   4.330  1.00 53.52           H 
ATOM    138 2HB  DLE A   9       2.684  -0.663   5.618  1.00 22.43           H 
ATOM    139 3HB  DLE A   9       1.077  -1.256   6.099  1.00 54.20           H 
ATOM    140  HG  DLE A   9       0.435   0.428   4.018  1.00  2.21           H 
ATOM    141 1HD1 DLE A   9       0.800   1.412   6.870  1.00 35.04           H 
ATOM    142 2HD1 DLE A   9      -0.474   1.850   5.708  1.00 62.13           H 
ATOM    143 3HD1 DLE A   9      -0.452   0.224   6.432  1.00 72.14           H 
ATOM    144 1HD2 DLE A   9       1.985   2.041   3.690  1.00 24.21           H 
ATOM    145 2HD2 DLE A   9       2.169   2.302   5.440  1.00 52.44           H 
ATOM    146 3HD2 DLE A   9       3.118   1.037   4.625  1.00 61.11           H 
TER     147      DLE A   9
ENDMDL
MODEL       12
REMARK MDL/CONF    12  E:      0.000 Erst:   0.000 Ehb:   0.000
ATOM      1  N   DPR A   1       3.736  -1.199   2.951  1.00 11.24           N 
ATOM      2  CA  DPR A   1       4.522  -0.981   1.722  1.00 13.21           C 
ATOM      3  C   DPR A   1       4.367   0.446   1.262  1.00 74.54           C 
ATOM      4  O   DPR A   1       4.050   1.333   2.053  1.00 14.24           O 
ATOM      5  CB  DPR A   1       5.995  -1.368   2.103  1.00  5.24           C 
ATOM      6  CG  DPR A   1       5.941  -1.930   3.548  1.00 72.20           C 
ATOM      7  CD  DPR A   1       4.665  -1.251   4.100  1.00 51.43           C 
ATOM      8  HA  DPR A   1       4.185  -1.664   0.942  1.00 61.01           H 
ATOM      9 2HB  DPR A   1       6.355  -2.125   1.407  1.00 62.32           H 
ATOM     10 3HB  DPR A   1       6.619  -0.475   2.060  1.00 34.10           H 
ATOM     11 2HG  DPR A   1       5.833  -3.016   3.540  1.00 30.24           H 
ATOM     12 3HG  DPR A   1       6.821  -1.631   4.116  1.00 14.12           H 
ATOM     13 2HD  DPR A   1       4.892  -0.244   4.451  1.00 64.31           H 
ATOM     14 3HD  DPR A   1       4.236  -1.846   4.908  1.00 34.12           H 
ATOM     15  N   MAA A   2       4.590   0.673  -0.028  1.00 65.50           N 
ATOM     16  CA  MAA A   2       4.474   2.018  -0.603  1.00 60.04           C 
ATOM     17  C   MAA A   2       3.709   1.948  -1.899  1.00 14.03           C 
ATOM     18  O   MAA A   2       4.201   2.371  -2.945  1.00 55.43           O 
ATOM     19  CB  MAA A   2       5.870   2.585  -0.867  1.00  3.24           C 
ATOM     20  HA  MAA A   2       3.945   2.668   0.095  1.00 74.01           H 
ATOM     21 1HB  MAA A   2       6.541   2.285  -0.063  1.00 15.34           H 
ATOM     22 2HB  MAA A   2       6.245   2.202  -1.816  1.00 12.53           H 
ATOM     23 3HB  MAA A   2       5.819   3.673  -0.910  1.00 31.43           H 
ATOM     24  CM  MAA A   2       4.972  -0.225  -1.126  1.00 62.44           C 
ATOM     25 1HM  MAA A   2       5.672   0.286  -1.787  1.00 11.14           H 
ATOM     26 2HM  MAA A   2       5.443  -1.118  -0.719  1.00 72.22           H 
ATOM     27 3HM  MAA A   2       4.082  -0.507  -1.690  1.00 53.21           H 
ATOM     28  N   ALA A   3       2.495   1.410  -1.835  1.00 20.04           N 
ATOM     29  CA  ALA A   3       1.653   1.284  -3.018  1.00 52.45           C 
ATOM     30  C   ALA A   3       0.298   1.951  -2.800  1.00 12.13           C 
ATOM     31  O   ALA A   3      -0.743   1.301  -2.881  1.00 50.44           O 
ATOM     32  CB  ALA A   3       1.469  -0.182  -3.382  1.00 61.04           C 
ATOM     33  H   ALA A   3       2.158   1.091  -0.972  1.00 31.24           H 
ATOM     34  HA  ALA A   3       2.156   1.774  -3.839  1.00 50.24           H 
ATOM     35 1HB  ALA A   3       2.389  -0.716  -3.198  1.00  1.54           H 
ATOM     36 2HB  ALA A   3       0.679  -0.605  -2.781  1.00 13.13           H 
ATOM     37 3HB  ALA A   3       1.210  -0.262  -4.427  1.00 55.05           H 
ATOM     38  N   DVA A   4       0.321   3.251  -2.522  1.00 34.43           N 
ATOM     39  CA  DVA A   4      -0.914   4.009  -2.290  1.00 24.42           C 
ATOM     40  C   DVA A   4      -1.727   3.331  -1.219  1.00 73.40           C 
ATOM     41  O   DVA A   4      -1.211   2.997  -0.154  1.00 43.40           O 
ATOM     42  CB  DVA A   4      -0.564   5.429  -1.844  1.00  5.02           C 
ATOM     43  CG1 DVA A   4       0.358   6.079  -2.877  1.00 31.05           C 
ATOM     44  CG2 DVA A   4      -1.845   6.255  -1.714  1.00 73.31           C 
ATOM     45  H   DVA A   4       1.184   3.713  -2.472  1.00 64.04           H 
ATOM     46  HA  DVA A   4      -1.493   4.052  -3.213  1.00 61.45           H 
ATOM     47  HB  DVA A   4      -0.059   5.392  -0.879  1.00 12.23           H 
ATOM     48 1HG1 DVA A   4       1.373   5.702  -2.748  1.00 73.43           H 
ATOM     49 2HG1 DVA A   4       0.005   5.837  -3.880  1.00 12.22           H 
ATOM     50 3HG1 DVA A   4       0.351   7.160  -2.742  1.00 13.11           H 
ATOM     51 1HG2 DVA A   4      -2.614   5.833  -2.360  1.00 52.54           H 
ATOM     52 2HG2 DVA A   4      -2.188   6.234  -0.680  1.00 44.25           H 
ATOM     53 3HG2 DVA A   4      -1.646   7.284  -2.012  1.00 20.40           H 
ATOM     54  N   MLE A   5      -3.009   3.123  -1.500  1.00  2.43           N 
ATOM     55  CA  MLE A   5      -3.910   2.471  -0.541  1.00  2.32           C 
ATOM     56  C   MLE A   5      -4.425   1.185  -1.130  1.00 12.23           C 
ATOM     57  O   MLE A   5      -5.594   0.835  -0.959  1.00 64.10           O 
ATOM     58  CB  MLE A   5      -5.085   3.399  -0.233  1.00 41.33           C 
ATOM     59  CG  MLE A   5      -4.559   4.795   0.102  1.00 42.55           C 
ATOM     60  CD1 MLE A   5      -5.737   5.731   0.381  1.00 52.25           C 
ATOM     61  CD2 MLE A   5      -3.665   4.719   1.340  1.00 45.50           C 
ATOM     62  HA  MLE A   5      -3.367   2.257   0.380  1.00 11.35           H 
ATOM     63 2HB  MLE A   5      -5.739   3.456  -1.102  1.00 60.42           H 
ATOM     64 3HB  MLE A   5      -5.646   3.008   0.615  1.00  4.21           H 
ATOM     65  HG  MLE A   5      -3.983   5.178  -0.740  1.00  2.32           H 
ATOM     66 1HD1 MLE A   5      -6.038   6.223  -0.542  1.00 60.44           H 
ATOM     67 2HD1 MLE A   5      -6.575   5.154   0.775  1.00  1.01           H 
ATOM     68 3HD1 MLE A   5      -5.438   6.483   1.113  1.00 73.35           H 
ATOM     69 1HD2 MLE A   5      -3.890   5.555   2.003  1.00 74.43           H 
ATOM     70 2HD2 MLE A   5      -3.849   3.782   1.863  1.00 21.05           H 
ATOM     71 3HD2 MLE A   5      -2.619   4.769   1.036  1.00 12.40           H 
ATOM     72  CM  MLE A   5      -3.812   3.437  -2.688  1.00 72.31           C 
ATOM     73 1HM  MLE A   5      -4.720   2.834  -2.685  1.00 11.03           H 
ATOM     74 2HM  MLE A   5      -4.079   4.494  -2.678  1.00 21.23           H 
ATOM     75 3HM  MLE A   5      -3.234   3.216  -3.585  1.00 62.22           H 
ATOM     76  N   LEU A   6      -3.552   0.471  -1.832  1.00 22.01           N 
ATOM     77  CA  LEU A   6      -3.924  -0.794  -2.456  1.00 40.12           C 
ATOM     78  C   LEU A   6      -3.543  -1.973  -1.566  1.00 20.23           C 
ATOM     79  O   LEU A   6      -4.395  -2.775  -1.181  1.00 13.31           O 
ATOM     80  CB  LEU A   6      -3.248  -0.932  -3.821  1.00 64.41           C 
ATOM     81  CG  LEU A   6      -4.138  -0.683  -5.039  1.00 53.44           C 
ATOM     82  CD1 LEU A   6      -3.293  -0.359  -6.261  1.00 73.43           C 
ATOM     83  CD2 LEU A   6      -5.025  -1.891  -5.307  1.00 22.32           C 
ATOM     84  H   LEU A   6      -2.636   0.801  -1.934  1.00 33.33           H 
ATOM     85  HA  LEU A   6      -4.996  -0.794  -2.592  1.00 71.22           H 
ATOM     86 2HB  LEU A   6      -2.433  -0.225  -3.859  1.00 43.41           H 
ATOM     87 3HB  LEU A   6      -2.856  -1.935  -3.896  1.00 12.54           H 
ATOM     88  HG  LEU A   6      -4.779   0.166  -4.843  1.00 12.14           H 
ATOM     89 1HD1 LEU A   6      -3.730   0.474  -6.791  1.00 44.40           H 
ATOM     90 2HD1 LEU A   6      -2.292  -0.101  -5.948  1.00 32.11           H 
ATOM     91 3HD1 LEU A   6      -3.256  -1.220  -6.912  1.00 73.23           H 
ATOM     92 1HD2 LEU A   6      -4.652  -2.740  -4.754  1.00 11.04           H 
ATOM     93 2HD2 LEU A   6      -6.035  -1.672  -4.993  1.00 33.11           H 
ATOM     94 3HD2 LEU A   6      -5.017  -2.116  -6.363  1.00 13.23           H 
ATOM     95  N   LEU A   7      -2.258  -2.072  -1.242  1.00 43.23           N 
ATOM     96  CA  LEU A   7      -1.764  -3.152  -0.395  1.00 25.01           C 
ATOM     97  C   LEU A   7      -1.581  -2.675   1.043  1.00 20.32           C 
ATOM     98  O   LEU A   7      -1.158  -1.548   1.300  1.00 43.25           O 
ATOM     99  CB  LEU A   7      -0.439  -3.687  -0.939  1.00 63.34           C 
ATOM    100  CG  LEU A   7       0.555  -4.206   0.101  1.00 41.34           C 
ATOM    101  CD1 LEU A   7       1.392  -5.335  -0.477  1.00 31.34           C 
ATOM    102  CD2 LEU A   7       1.446  -3.077   0.596  1.00  3.33           C 
ATOM    103  H   LEU A   7      -1.628  -1.402  -1.579  1.00 14.15           H 
ATOM    104  HA  LEU A   7      -2.496  -3.945  -0.408  1.00 63.12           H 
ATOM    105 2HB  LEU A   7      -0.662  -4.497  -1.616  1.00 11.42           H 
ATOM    106 3HB  LEU A   7       0.041  -2.887  -1.486  1.00 70.21           H 
ATOM    107  HG  LEU A   7       0.007  -4.596   0.948  1.00 11.12           H 
ATOM    108 1HD1 LEU A   7       1.351  -6.189   0.183  1.00  4.31           H 
ATOM    109 2HD1 LEU A   7       1.004  -5.611  -1.446  1.00 32.41           H 
ATOM    110 3HD1 LEU A   7       2.417  -5.008  -0.579  1.00 42.23           H 
ATOM    111 1HD2 LEU A   7       2.380  -3.092   0.055  1.00 21.54           H 
ATOM    112 2HD2 LEU A   7       0.952  -2.130   0.435  1.00 72.11           H 
ATOM    113 3HD2 LEU A   7       1.639  -3.207   1.651  1.00 24.15           H 
ATOM    114  N   PRO A   8      -1.903  -3.554   2.002  1.00 10.52           N 
ATOM    115  CA  PRO A   8      -1.780  -3.248   3.431  1.00 44.01           C 
ATOM    116  C   PRO A   8      -0.326  -3.144   3.879  1.00 73.32           C 
ATOM    117  O   PRO A   8       0.242  -4.102   4.400  1.00 32.10           O 
ATOM    118  CB  PRO A   8      -2.465  -4.437   4.109  1.00  5.23           C 
ATOM    119  CG  PRO A   8      -2.346  -5.553   3.129  1.00 43.23           C 
ATOM    120  CD  PRO A   8      -2.413  -4.916   1.768  1.00 43.11           C 
ATOM    121  HA  PRO A   8      -2.300  -2.336   3.687  1.00 13.04           H 
ATOM    122 2HB  PRO A   8      -1.956  -4.667   5.035  1.00 13.30           H 
ATOM    123 3HB  PRO A   8      -3.498  -4.196   4.310  1.00  5.32           H 
ATOM    124 2HG  PRO A   8      -1.402  -6.058   3.261  1.00 72.22           H 
ATOM    125 3HG  PRO A   8      -3.166  -6.244   3.260  1.00 63.44           H 
ATOM    126 2HD  PRO A   8      -1.783  -5.449   1.072  1.00  2.00           H 
ATOM    127 3HD  PRO A   8      -3.433  -4.890   1.414  1.00 22.52           H 
ATOM    128  N   DLE A   9       0.270  -1.974   3.671  1.00 61.31           N 
ATOM    129  CA  DLE A   9       1.669  -1.744   4.056  1.00 32.03           C 
ATOM    130  C   DLE A   9       2.400  -1.084   2.917  1.00 63.12           C 
ATOM    131  O   DLE A   9       1.754  -0.565   2.007  1.00 30.01           O 
ATOM    132  CB  DLE A   9       1.716  -0.840   5.287  1.00 54.44           C 
ATOM    133  CG  DLE A   9       1.836  -1.698   6.547  1.00 53.43           C 
ATOM    134  CD1 DLE A   9       2.527  -0.893   7.649  1.00 13.14           C 
ATOM    135  CD2 DLE A   9       0.442  -2.113   7.018  1.00 52.43           C 
ATOM    136  H   DLE A   9      -0.236  -1.248   3.250  1.00  4.42           H 
ATOM    137  HA  DLE A   9       2.142  -2.698   4.287  1.00 21.44           H 
ATOM    138 2HB  DLE A   9       0.803  -0.245   5.337  1.00 73.33           H 
ATOM    139 3HB  DLE A   9       2.577  -0.176   5.217  1.00 51.23           H 
ATOM    140  HG  DLE A   9       2.423  -2.589   6.325  1.00 24.44           H 
ATOM    141 1HD1 DLE A   9       3.554  -1.238   7.760  1.00 12.14           H 
ATOM    142 2HD1 DLE A   9       2.526   0.164   7.381  1.00 11.53           H 
ATOM    143 3HD1 DLE A   9       1.992  -1.030   8.589  1.00 15.43           H 
ATOM    144 1HD2 DLE A   9      -0.281  -1.349   6.732  1.00 61.04           H 
ATOM    145 2HD2 DLE A   9       0.168  -3.061   6.554  1.00 20.51           H 
ATOM    146 3HD2 DLE A   9       0.442  -2.225   8.101  1.00 55.21           H 
TER     147      DLE A   9
ENDMDL
MODEL       11
REMARK MDL/CONF    11  E:      0.000 Erst:   0.000 Ehb:   0.000
ATOM      1  N   DPR A   1       3.716  -1.168   3.023  1.00 11.33           N 
ATOM      2  CA  DPR A   1       4.525  -1.014   1.800  1.00 73.11           C 
ATOM      3  C   DPR A   1       4.405   0.395   1.280  1.00  1.35           C 
ATOM      4  O   DPR A   1       4.173   1.331   2.044  1.00 11.24           O 
ATOM      5  CB  DPR A   1       5.970  -1.415   2.200  1.00 52.14           C 
ATOM      6  CG  DPR A   1       6.010  -0.814   3.629  1.00 12.10           C 
ATOM      7  CD  DPR A   1       4.628  -1.237   4.185  1.00 60.04           C 
ATOM      8  HA  DPR A   1       4.187  -1.722   1.042  1.00  5.01           H 
ATOM      9 2HB  DPR A   1       6.107  -2.495   2.231  1.00 63.41           H 
ATOM     10 3HB  DPR A   1       6.722  -0.948   1.564  1.00 14.14           H 
ATOM     11 2HG  DPR A   1       6.818  -1.254   4.215  1.00  1.35           H 
ATOM     12 3HG  DPR A   1       6.102   0.271   3.594  1.00 14.14           H 
ATOM     13 2HD  DPR A   1       4.304  -0.545   4.964  1.00 71.53           H 
ATOM     14 3HD  DPR A   1       4.670  -2.255   4.574  1.00 30.02           H 
ATOM     15  N   MAA A   2       4.563   0.553  -0.030  1.00 44.20           N 
ATOM     16  CA  MAA A   2       4.471   1.875  -0.662  1.00 33.31           C 
ATOM     17  C   MAA A   2       3.685   1.767  -1.941  1.00 53.35           C 
ATOM     18  O   MAA A   2       4.200   2.046  -3.024  1.00 64.50           O 
ATOM     19  CB  MAA A   2       5.878   2.393  -0.971  1.00 35.53           C 
ATOM     20  HA  MAA A   2       3.970   2.568   0.014  1.00 25.24           H 
ATOM     21 1HB  MAA A   2       6.259   2.940  -0.111  1.00 10.34           H 
ATOM     22 2HB  MAA A   2       6.535   1.552  -1.188  1.00 50.20           H 
ATOM     23 3HB  MAA A   2       5.840   3.055  -1.835  1.00 35.45           H 
ATOM     24  CM  MAA A   2       4.843  -0.410  -1.103  1.00 33.30           C 
ATOM     25 1HM  MAA A   2       5.476   0.057  -1.855  1.00 41.01           H 
ATOM     26 2HM  MAA A   2       5.351  -1.279  -0.688  1.00 43.34           H 
ATOM     27 3HM  MAA A   2       3.905  -0.724  -1.562  1.00 32.12           H 
ATOM     28  N   ALA A   3       2.425   1.360  -1.823  1.00 54.03           N 
ATOM     29  CA  ALA A   3       1.556   1.217  -2.985  1.00 43.05           C 
ATOM     30  C   ALA A   3       0.221   1.919  -2.764  1.00 45.22           C 
ATOM     31  O   ALA A   3      -0.838   1.301  -2.856  1.00 24.23           O 
ATOM     32  CB  ALA A   3       1.335  -0.255  -3.299  1.00 73.23           C 
ATOM     33  H   ALA A   3       2.071   1.154  -0.934  1.00 13.22           H 
ATOM     34  HA  ALA A   3       2.054   1.669  -3.832  1.00 11.53           H 
ATOM     35 1HB  ALA A   3       0.895  -0.352  -4.281  1.00 41.42           H 
ATOM     36 2HB  ALA A   3       2.281  -0.775  -3.276  1.00 42.24           H 
ATOM     37 3HB  ALA A   3       0.671  -0.684  -2.564  1.00 10.02           H 
ATOM     38  N   DVA A   4       0.281   3.215  -2.471  1.00 31.51           N 
ATOM     39  CA  DVA A   4      -0.932   4.006  -2.234  1.00 31.04           C 
ATOM     40  C   DVA A   4      -1.772   3.334  -1.179  1.00 72.21           C 
ATOM     41  O   DVA A   4      -1.282   3.002  -0.101  1.00 70.12           O 
ATOM     42  CB  DVA A   4      -0.542   5.407  -1.761  1.00 34.44           C 
ATOM     43  CG1 DVA A   4       0.376   6.059  -2.795  1.00  1.44           C 
ATOM     44  CG2 DVA A   4      -1.803   6.257  -1.590  1.00 75.20           C 
ATOM     45  H   DVA A   4       1.156   3.651  -2.412  1.00 42.02           H 
ATOM     46  HA  DVA A   4      -1.503   4.082  -3.158  1.00 74.21           H 
ATOM     47  HB  DVA A   4      -0.023   5.336  -0.806  1.00 44.41           H 
ATOM     48 1HG1 DVA A   4       0.319   7.144  -2.700  1.00 33.33           H 
ATOM     49 2HG1 DVA A   4       1.402   5.733  -2.625  1.00 12.25           H 
ATOM     50 3HG1 DVA A   4       0.064   5.764  -3.796  1.00  4.34           H 
ATOM     51 1HG2 DVA A   4      -2.577   5.897  -2.267  1.00 14.13           H 
ATOM     52 2HG2 DVA A   4      -2.157   6.182  -0.563  1.00  2.54           H 
ATOM     53 3HG2 DVA A   4      -1.574   7.297  -1.822  1.00 62.41           H 
ATOM     54  N   MLE A   5      -3.049   3.131  -1.488  1.00 24.23           N 
ATOM     55  CA  MLE A   5      -3.974   2.485  -0.547  1.00 72.13           C 
ATOM     56  C   MLE A   5      -4.478   1.198  -1.144  1.00 11.02           C 
ATOM     57  O   MLE A   5      -5.651   0.850  -0.995  1.00 21.33           O 
ATOM     58  CB  MLE A   5      -5.154   3.417  -0.271  1.00 43.22           C 
ATOM     59  CG  MLE A   5      -4.630   4.813   0.072  1.00 32.00           C 
ATOM     60  CD1 MLE A   5      -5.813   5.757   0.306  1.00 43.53           C 
ATOM     61  CD2 MLE A   5      -3.778   4.741   1.339  1.00 51.14           C 
ATOM     62  HA  MLE A   5      -3.453   2.273   0.387  1.00 60.11           H 
ATOM     63 2HB  MLE A   5      -5.785   3.474  -1.157  1.00 20.52           H 
ATOM     64 3HB  MLE A   5      -5.735   3.031   0.565  1.00  2.03           H 
ATOM     65  HG  MLE A   5      -4.026   5.187  -0.753  1.00 65.03           H 
ATOM     66 1HD1 MLE A   5      -6.482   5.721  -0.552  1.00  2.11           H 
ATOM     67 2HD1 MLE A   5      -6.352   5.449   1.203  1.00 63.35           H 
ATOM     68 3HD1 MLE A   5      -5.444   6.775   0.437  1.00 23.21           H 
ATOM     69 1HD2 MLE A   5      -2.725   4.682   1.066  1.00 44.24           H 
ATOM     70 2HD2 MLE A   5      -3.946   5.633   1.941  1.00 14.31           H 
ATOM     71 3HD2 MLE A   5      -4.054   3.857   1.913  1.00  0.02           H 
ATOM     72  CM  MLE A   5      -3.823   3.443  -2.695  1.00 32.12           C 
ATOM     73 1HM  MLE A   5      -4.732   2.840  -2.712  1.00  5.30           H 
ATOM     74 2HM  MLE A   5      -4.089   4.500  -2.693  1.00 43.24           H 
ATOM     75 3HM  MLE A   5      -3.224   3.221  -3.578  1.00 65.33           H 
ATOM     76  N   LEU A   6      -3.593   0.479  -1.825  1.00  5.51           N 
ATOM     77  CA  LEU A   6      -3.954  -0.786  -2.452  1.00 32.30           C 
ATOM     78  C   LEU A   6      -3.447  -1.966  -1.630  1.00 65.14           C 
ATOM     79  O   LEU A   6      -4.194  -2.901  -1.338  1.00 72.11           O 
ATOM     80  CB  LEU A   6      -3.385  -0.856  -3.871  1.00 22.54           C 
ATOM     81  CG  LEU A   6      -4.351  -0.498  -5.000  1.00 50.02           C 
ATOM     82  CD1 LEU A   6      -3.585  -0.027  -6.227  1.00 51.13           C 
ATOM     83  CD2 LEU A   6      -5.234  -1.688  -5.345  1.00 63.23           C 
ATOM     84  H   LEU A   6      -2.673   0.808  -1.909  1.00 52.11           H 
ATOM     85  HA  LEU A   6      -5.031  -0.835  -2.503  1.00  0.03           H 
ATOM     86 2HB  LEU A   6      -2.547  -0.179  -3.924  1.00 64.24           H 
ATOM     87 3HB  LEU A   6      -3.039  -1.867  -4.038  1.00 21.31           H 
ATOM     88  HG  LEU A   6      -4.990   0.312  -4.675  1.00 22.02           H 
ATOM     89 1HD1 LEU A   6      -2.629   0.373  -5.924  1.00 11.33           H 
ATOM     90 2HD1 LEU A   6      -3.431  -0.860  -6.897  1.00 53.12           H 
ATOM     91 3HD1 LEU A   6      -4.153   0.741  -6.732  1.00 41.35           H 
ATOM     92 1HD2 LEU A   6      -5.302  -1.786  -6.419  1.00 10.34           H 
ATOM     93 2HD2 LEU A   6      -4.805  -2.587  -4.928  1.00 12.24           H 
ATOM     94 3HD2 LEU A   6      -6.221  -1.535  -4.933  1.00 42.43           H 
ATOM     95  N   LEU A   7      -2.173  -1.916  -1.256  1.00  1.12           N 
ATOM     96  CA  LEU A   7      -1.565  -2.979  -0.464  1.00 32.14           C 
ATOM     97  C   LEU A   7      -1.476  -2.580   1.006  1.00 21.24           C 
ATOM     98  O   LEU A   7      -1.152  -1.443   1.347  1.00  5.01           O 
ATOM     99  CB  LEU A   7      -0.172  -3.309  -1.000  1.00 64.14           C 
ATOM    100  CG  LEU A   7       0.639  -4.319  -0.187  1.00  5.44           C 
ATOM    101  CD1 LEU A   7       0.505  -5.712  -0.781  1.00 24.54           C 
ATOM    102  CD2 LEU A   7       2.102  -3.902  -0.124  1.00 34.30           C 
ATOM    103  H   LEU A   7      -1.627  -1.145  -1.518  1.00 22.15           H 
ATOM    104  HA  LEU A   7      -2.192  -3.855  -0.549  1.00 41.42           H 
ATOM    105 2HB  LEU A   7      -0.286  -3.704  -1.998  1.00  2.32           H 
ATOM    106 3HB  LEU A   7       0.392  -2.387  -1.042  1.00 23.42           H 
ATOM    107  HG  LEU A   7       0.256  -4.349   0.823  1.00 23.25           H 
ATOM    108 1HD1 LEU A   7       1.306  -5.883  -1.485  1.00 10.14           H 
ATOM    109 2HD1 LEU A   7       0.558  -6.447   0.010  1.00 53.31           H 
ATOM    110 3HD1 LEU A   7      -0.445  -5.798  -1.288  1.00 42.12           H 
ATOM    111 1HD2 LEU A   7       2.728  -4.750  -0.363  1.00 72.21           H 
ATOM    112 2HD2 LEU A   7       2.281  -3.111  -0.836  1.00 53.34           H 
ATOM    113 3HD2 LEU A   7       2.334  -3.552   0.870  1.00 31.25           H 
ATOM    114  N   PRO A   8      -1.769  -3.539   1.899  1.00 45.24           N 
ATOM    115  CA  PRO A   8      -1.725  -3.312   3.346  1.00 41.03           C 
ATOM    116  C   PRO A   8      -0.302  -3.129   3.862  1.00 44.13           C 
ATOM    117  O   PRO A   8       0.283  -4.047   4.435  1.00 40.04           O 
ATOM    118  CB  PRO A   8      -2.343  -4.588   3.924  1.00 53.45           C 
ATOM    119  CG  PRO A   8      -2.102  -5.629   2.886  1.00 63.24           C 
ATOM    120  CD  PRO A   8      -2.162  -4.917   1.563  1.00 51.43           C 
ATOM    121  HA  PRO A   8      -2.323  -2.459   3.633  1.00 55.24           H 
ATOM    122 2HB  PRO A   8      -1.855  -4.836   4.856  1.00 73.41           H 
ATOM    123 3HB  PRO A   8      -3.399  -4.436   4.092  1.00 63.42           H 
ATOM    124 2HG  PRO A   8      -1.127  -6.071   3.030  1.00 54.24           H 
ATOM    125 3HG  PRO A   8      -2.870  -6.385   2.940  1.00 62.42           H 
ATOM    126 2HD  PRO A   8      -1.467  -5.358   0.864  1.00  1.10           H 
ATOM    127 3HD  PRO A   8      -3.166  -4.944   1.166  1.00 15.04           H 
ATOM    128  N   DLE A   9       0.249  -1.936   3.656  1.00 75.42           N 
ATOM    129  CA  DLE A   9       1.614  -1.631   4.104  1.00 73.00           C 
ATOM    130  C   DLE A   9       2.386  -1.007   2.971  1.00 35.45           C 
ATOM    131  O   DLE A   9       1.773  -0.488   2.040  1.00 53.24           O 
ATOM    132  CB  DLE A   9       1.557  -0.659   5.281  1.00  4.51           C 
ATOM    133  CG  DLE A   9       1.600  -1.442   6.595  1.00 75.41           C 
ATOM    134  CD1 DLE A   9       3.039  -1.870   6.888  1.00 74.53           C 
ATOM    135  CD2 DLE A   9       1.089  -0.560   7.733  1.00 74.30           C 
ATOM    136  H   DLE A   9      -0.269  -1.245   3.193  1.00 44.14           H 
ATOM    137  HA  DLE A   9       2.107  -2.552   4.416  1.00 54.24           H 
ATOM    138 2HB  DLE A   9       0.634  -0.081   5.231  1.00  5.22           H 
ATOM    139 3HB  DLE A   9       2.411   0.017   5.235  1.00 51.34           H 
ATOM    140  HG  DLE A   9       0.968  -2.326   6.509  1.00 62.41           H 
ATOM    141 1HD1 DLE A   9       3.385  -2.541   6.102  1.00 65.21           H 
ATOM    142 2HD1 DLE A   9       3.680  -0.989   6.921  1.00  3.32           H 
ATOM    143 3HD1 DLE A   9       3.076  -2.384   7.849  1.00 73.21           H 
ATOM    144 1HD2 DLE A   9       0.450   0.224   7.326  1.00 30.13           H 
ATOM    145 2HD2 DLE A   9       0.515  -1.167   8.434  1.00 24.13           H 
ATOM    146 3HD2 DLE A   9       1.933  -0.108   8.251  1.00 51.52           H 
TER     147      DLE A   9
ENDMDL
MODEL       10
REMARK MDL/CONF    10  E:      0.000 Erst:   0.000 Ehb:   0.000
ATOM      1  N   DPR A   1       3.465  -1.118   2.873  1.00 23.13           N 
ATOM      2  CA  DPR A   1       4.224  -1.097   1.610  1.00 50.42           C 
ATOM      3  C   DPR A   1       4.283   0.311   1.072  1.00 65.55           C 
ATOM      4  O   DPR A   1       4.211   1.277   1.828  1.00 75.21           O 
ATOM      5  CB  DPR A   1       5.628  -1.695   1.994  1.00 12.20           C 
ATOM      6  CG  DPR A   1       5.587  -2.040   3.506  1.00 74.15           C 
ATOM      7  CD  DPR A   1       4.423  -1.146   3.999  1.00 12.30           C 
ATOM      8  HA  DPR A   1       3.752  -1.756   0.882  1.00 31.14           H 
ATOM      9 2HB  DPR A   1       5.796  -2.592   1.397  1.00 41.13           H 
ATOM     10 3HB  DPR A   1       6.392  -0.946   1.790  1.00 52.14           H 
ATOM     11 2HG  DPR A   1       5.361  -3.096   3.659  1.00 61.31           H 
ATOM     12 3HG  DPR A   1       6.523  -1.768   3.993  1.00 52.45           H 
ATOM     13 2HD  DPR A   1       4.783  -0.140   4.217  1.00 20.41           H 
ATOM     14 3HD  DPR A   1       3.958  -1.582   4.883  1.00 31.44           H 
ATOM     15  N   MAA A   2       4.415   0.429  -0.245  1.00 53.32           N 
ATOM     16  CA  MAA A   2       4.484   1.743  -0.896  1.00 61.02           C 
ATOM     17  C   MAA A   2       3.643   1.732  -2.144  1.00 34.12           C 
ATOM     18  O   MAA A   2       4.142   1.972  -3.243  1.00 32.30           O 
ATOM     19  CB  MAA A   2       5.937   2.055  -1.264  1.00 20.15           C 
ATOM     20  HA  MAA A   2       4.111   2.507  -0.213  1.00 41.13           H 
ATOM     21 1HB  MAA A   2       5.957   2.718  -2.128  1.00 44.42           H 
ATOM     22 2HB  MAA A   2       6.428   2.539  -0.422  1.00 64.12           H 
ATOM     23 3HB  MAA A   2       6.457   1.129  -1.504  1.00 33.21           H 
ATOM     24  CM  MAA A   2       4.518  -0.577  -1.311  1.00 73.14           C 
ATOM     25 1HM  MAA A   2       3.529  -0.768  -1.727  1.00 62.23           H 
ATOM     26 2HM  MAA A   2       5.176  -0.209  -2.096  1.00 14.22           H 
ATOM     27 3HM  MAA A   2       4.924  -1.501  -0.900  1.00 43.22           H 
ATOM     28  N   ALA A   3       2.354   1.452  -1.981  1.00 40.41           N 
ATOM     29  CA  ALA A   3       1.432   1.412  -3.109  1.00 21.43           C 
ATOM     30  C   ALA A   3       0.182   2.238  -2.826  1.00 14.31           C 
ATOM     31  O   ALA A   3      -0.915   1.889  -3.260  1.00 11.33           O 
ATOM     32  CB  ALA A   3       1.055  -0.027  -3.431  1.00 33.31           C 
ATOM     33  H   ALA A   3       2.015   1.270  -1.080  1.00 10.34           H 
ATOM     34  HA  ALA A   3       1.938   1.826  -3.968  1.00 75.43           H 
ATOM     35 1HB  ALA A   3       0.437  -0.423  -2.638  1.00  4.30           H 
ATOM     36 2HB  ALA A   3       0.508  -0.055  -4.361  1.00 32.51           H 
ATOM     37 3HB  ALA A   3       1.950  -0.623  -3.521  1.00 42.21           H 
ATOM     38  N   DVA A   4       0.356   3.335  -2.096  1.00 55.44           N 
ATOM     39  CA  DVA A   4      -0.767   4.217  -1.753  1.00 72.24           C 
ATOM     40  C   DVA A   4      -1.752   3.466  -0.896  1.00 54.21           C 
ATOM     41  O   DVA A   4      -1.458   3.123   0.248  1.00 74.31           O 
ATOM     42  CB  DVA A   4      -0.244   5.432  -0.986  1.00 25.23           C 
ATOM     43  CG1 DVA A   4       0.825   6.141  -1.817  1.00 43.24           C 
ATOM     44  CG2 DVA A   4      -1.400   6.397  -0.712  1.00 51.35           C 
ATOM     45  H   DVA A   4       1.255   3.560  -1.780  1.00 11.32           H 
ATOM     46  HA  DVA A   4      -1.260   4.550  -2.666  1.00 32.13           H 
ATOM     47  HB  DVA A   4       0.186   5.106  -0.039  1.00 62.14           H 
ATOM     48 1HG1 DVA A   4       0.845   5.721  -2.822  1.00  3.30           H 
ATOM     49 2HG1 DVA A   4       0.595   7.206  -1.872  1.00 25.23           H 
ATOM     50 3HG1 DVA A   4       1.799   6.007  -1.346  1.00 72.54           H 
ATOM     51 1HG2 DVA A   4      -2.163   5.892  -0.122  1.00 21.10           H 
ATOM     52 2HG2 DVA A   4      -1.029   7.262  -0.161  1.00 43.33           H 
ATOM     53 3HG2 DVA A   4      -1.830   6.726  -1.658  1.00 44.43           H 
ATOM     54  N   MLE A   5      -2.931   3.206  -1.449  1.00 34.52           N 
ATOM     55  CA  MLE A   5      -3.980   2.481  -0.721  1.00 64.13           C 
ATOM     56  C   MLE A   5      -4.288   1.191  -1.434  1.00 52.34           C 
ATOM     57  O   MLE A   5      -5.451   0.840  -1.630  1.00 34.21           O 
ATOM     58  CB  MLE A   5      -5.243   3.340  -0.653  1.00 42.41           C 
ATOM     59  CG  MLE A   5      -4.876   4.747  -0.178  1.00 15.11           C 
ATOM     60  CD1 MLE A   5      -6.133   5.620  -0.152  1.00 54.33           C 
ATOM     61  CD2 MLE A   5      -4.279   4.672   1.227  1.00  2.34           C 
ATOM     62  HA  MLE A   5      -3.636   2.262   0.291  1.00 44.45           H 
ATOM     63 2HB  MLE A   5      -5.695   3.397  -1.642  1.00 72.10           H 
ATOM     64 3HB  MLE A   5      -5.950   2.894   0.045  1.00 63.45           H 
ATOM     65  HG  MLE A   5      -4.146   5.182  -0.860  1.00 10.22           H 
ATOM     66 1HD1 MLE A   5      -7.004   4.998   0.046  1.00 72.22           H 
ATOM     67 2HD1 MLE A   5      -6.037   6.373   0.633  1.00 72.43           H 
ATOM     68 3HD1 MLE A   5      -6.251   6.115  -1.116  1.00 53.23           H 
ATOM     69 1HD2 MLE A   5      -4.905   4.039   1.855  1.00 64.11           H 
ATOM     70 2HD2 MLE A   5      -3.276   4.252   1.174  1.00 63.02           H 
ATOM     71 3HD2 MLE A   5      -4.233   5.674   1.656  1.00 41.14           H 
ATOM     72  CM  MLE A   5      -3.478   3.519  -2.777  1.00  1.23           C 
ATOM     73 1HM  MLE A   5      -2.705   3.380  -3.531  1.00 62.51           H 
ATOM     74 2HM  MLE A   5      -4.317   2.857  -2.988  1.00 32.41           H 
ATOM     75 3HM  MLE A   5      -3.820   4.555  -2.793  1.00 22.31           H 
ATOM     76  N   LEU A   6      -3.240   0.475  -1.829  1.00 31.11           N 
ATOM     77  CA  LEU A   6      -3.402  -0.793  -2.531  1.00 72.15           C 
ATOM     78  C   LEU A   6      -3.225  -1.970  -1.578  1.00 21.30           C 
ATOM     79  O   LEU A   6      -4.197  -2.621  -1.190  1.00 52.21           O 
ATOM     80  CB  LEU A   6      -2.394  -0.896  -3.678  1.00 11.23           C 
ATOM     81  CG  LEU A   6      -2.876  -0.400  -5.042  1.00 71.41           C 
ATOM     82  CD1 LEU A   6      -1.693  -0.043  -5.928  1.00 42.32           C 
ATOM     83  CD2 LEU A   6      -3.749  -1.450  -5.713  1.00 25.04           C 
ATOM     84  H   LEU A   6      -2.336   0.806  -1.645  1.00 33.34           H 
ATOM     85  HA  LEU A   6      -4.401  -0.822  -2.939  1.00 52.30           H 
ATOM     86 2HB  LEU A   6      -1.523  -0.319  -3.405  1.00 33.52           H 
ATOM     87 3HB  LEU A   6      -2.116  -1.935  -3.782  1.00 24.14           H 
ATOM     88  HG  LEU A   6      -3.470   0.492  -4.904  1.00 13.31           H 
ATOM     89 1HD1 LEU A   6      -1.327   0.938  -5.662  1.00  5.34           H 
ATOM     90 2HD1 LEU A   6      -0.907  -0.770  -5.790  1.00 40.25           H 
ATOM     91 3HD1 LEU A   6      -2.006  -0.041  -6.962  1.00 40.32           H 
ATOM     92 1HD2 LEU A   6      -4.105  -2.150  -4.971  1.00 45.33           H 
ATOM     93 2HD2 LEU A   6      -4.591  -0.968  -6.186  1.00 33.23           H 
ATOM     94 3HD2 LEU A   6      -3.171  -1.977  -6.457  1.00 60.20           H 
ATOM     95  N   LEU A   7      -1.980  -2.238  -1.200  1.00 15.20           N 
ATOM     96  CA  LEU A   7      -1.676  -3.336  -0.289  1.00 51.22           C 
ATOM     97  C   LEU A   7      -1.607  -2.843   1.153  1.00 63.44           C 
ATOM     98  O   LEU A   7      -1.435  -1.654   1.421  1.00 71.21           O 
ATOM     99  CB  LEU A   7      -0.352  -3.996  -0.678  1.00 11.30           C 
ATOM    100  CG  LEU A   7      -0.438  -5.111  -1.721  1.00 30.23           C 
ATOM    101  CD1 LEU A   7      -0.175  -4.561  -3.114  1.00  0.35           C 
ATOM    102  CD2 LEU A   7       0.542  -6.227  -1.392  1.00 41.20           C 
ATOM    103  H   LEU A   7      -1.247  -1.685  -1.543  1.00  2.15           H 
ATOM    104  HA  LEU A   7      -2.469  -4.064  -0.371  1.00 14.40           H 
ATOM    105 2HB  LEU A   7       0.298  -3.228  -1.069  1.00 31.43           H 
ATOM    106 3HB  LEU A   7       0.085  -4.412   0.218  1.00 34.52           H 
ATOM    107  HG  LEU A   7      -1.436  -5.528  -1.711  1.00 13.51           H 
ATOM    108 1HD1 LEU A   7       0.637  -3.849  -3.072  1.00 32.43           H 
ATOM    109 2HD1 LEU A   7       0.090  -5.371  -3.777  1.00  4.42           H 
ATOM    110 3HD1 LEU A   7      -1.064  -4.071  -3.482  1.00 35.44           H 
ATOM    111 1HD2 LEU A   7       0.130  -6.850  -0.611  1.00 53.41           H 
ATOM    112 2HD2 LEU A   7       0.717  -6.824  -2.274  1.00 44.54           H 
ATOM    113 3HD2 LEU A   7       1.475  -5.799  -1.056  1.00 41.45           H 
ATOM    114  N   PRO A   8      -1.742  -3.778   2.105  1.00  3.13           N 
ATOM    115  CA  PRO A   8      -1.695  -3.463   3.536  1.00 35.53           C 
ATOM    116  C   PRO A   8      -0.300  -3.057   3.995  1.00 13.02           C 
ATOM    117  O   PRO A   8       0.420  -3.851   4.601  1.00 34.31           O 
ATOM    118  CB  PRO A   8      -2.118  -4.776   4.201  1.00  2.42           C 
ATOM    119  CG  PRO A   8      -1.759  -5.832   3.215  1.00 22.33           C 
ATOM    120  CD  PRO A   8      -1.950  -5.215   1.858  1.00 14.40           C 
ATOM    121  HA  PRO A   8      -2.399  -2.685   3.794  1.00 13.42           H 
ATOM    122 2HB  PRO A   8      -1.578  -4.901   5.130  1.00 13.21           H 
ATOM    123 3HB  PRO A   8      -3.180  -4.760   4.395  1.00 24.24           H 
ATOM    124 2HG  PRO A   8      -0.730  -6.129   3.351  1.00 14.35           H 
ATOM    125 3HG  PRO A   8      -2.414  -6.683   3.335  1.00 32.21           H 
ATOM    126 2HD  PRO A   8      -1.217  -5.597   1.163  1.00 72.11           H 
ATOM    127 3HD  PRO A   8      -2.950  -5.402   1.495  1.00 10.35           H 
ATOM    128  N   DLE A   9       0.077  -1.817   3.704  1.00 34.15           N 
ATOM    129  CA  DLE A   9       1.397  -1.302   4.091  1.00 13.12           C 
ATOM    130  C   DLE A   9       2.145  -0.866   2.859  1.00 42.24           C 
ATOM    131  O   DLE A   9       1.520  -0.396   1.909  1.00 41.41           O 
ATOM    132  CB  DLE A   9       1.223  -0.111   5.032  1.00 11.53           C 
ATOM    133  CG  DLE A   9       0.492   1.017   4.301  1.00 51.13           C 
ATOM    134  CD1 DLE A   9      -0.590   1.598   5.212  1.00 50.23           C 
ATOM    135  CD2 DLE A   9       1.488   2.114   3.927  1.00 72.22           C 
ATOM    136  H   DLE A   9      -0.542  -1.230   3.219  1.00 23.43           H 
ATOM    137  HA  DLE A   9       1.957  -2.087   4.598  1.00  3.35           H 
ATOM    138 2HB  DLE A   9       2.202   0.241   5.358  1.00 42.42           H 
ATOM    139 3HB  DLE A   9       0.641  -0.416   5.901  1.00 40.22           H 
ATOM    140  HG  DLE A   9       0.031   0.621   3.396  1.00 51.44           H 
ATOM    141 1HD1 DLE A   9      -0.134   2.285   5.924  1.00 22.13           H 
ATOM    142 2HD1 DLE A   9      -1.322   2.135   4.609  1.00 75.20           H 
ATOM    143 3HD1 DLE A   9      -1.085   0.789   5.750  1.00 53.20           H 
ATOM    144 1HD2 DLE A   9       1.350   2.970   4.586  1.00 51.15           H 
ATOM    145 2HD2 DLE A   9       2.505   1.735   4.034  1.00  0.14           H 
ATOM    146 3HD2 DLE A   9       1.322   2.420   2.895  1.00 40.23           H 
TER     147      DLE A   9
ENDMDL
MODEL        1
REMARK MDL/CONF     1  E:      0.000 Erst:   0.000 Ehb:   0.000
ATOM      1  N   DPR A   1       3.488  -1.103   2.931  1.00  0.00           N 
ATOM      2  CA  DPR A   1       4.261  -1.102   1.675  1.00 34.11           C 
ATOM      3  C   DPR A   1       4.317   0.293   1.110  1.00 55.23           C 
ATOM      4  O   DPR A   1       4.273   1.275   1.849  1.00  2.30           O 
ATOM      5  CB  DPR A   1       5.662  -1.684   2.084  1.00 65.21           C 
ATOM      6  CG  DPR A   1       5.609  -1.999   3.602  1.00 25.41           C 
ATOM      7  CD  DPR A   1       4.436  -1.103   4.067  1.00 54.03           C 
ATOM      8  HA  DPR A   1       3.798  -1.779   0.956  1.00  5.40           H 
ATOM      9 2HB  DPR A   1       5.842  -2.592   1.508  1.00 31.40           H 
ATOM     10 3HB  DPR A   1       6.425  -0.935   1.872  1.00 21.30           H 
ATOM     11 2HG  DPR A   1       5.388  -3.053   3.775  1.00 34.23           H 
ATOM     12 3HG  DPR A   1       6.539  -1.712   4.093  1.00 23.24           H 
ATOM     13 2HD  DPR A   1       4.787  -0.091   4.267  1.00 43.24           H 
ATOM     14 3HD  DPR A   1       3.964  -1.525   4.955  1.00 55.32           H 
ATOM     15  N   MAA A   2       4.413   0.387  -0.212  1.00 43.45           N 
ATOM     16  CA  MAA A   2       4.476   1.688  -0.889  1.00 41.43           C 
ATOM     17  C   MAA A   2       3.596   1.665  -2.110  1.00  5.42           C 
ATOM     18  O   MAA A   2       4.061   1.893  -3.226  1.00 54.50           O 
ATOM     19  CB  MAA A   2       5.920   1.977  -1.307  1.00 15.52           C 
ATOM     20  HA  MAA A   2       4.133   2.469  -0.209  1.00 11.13           H 
ATOM     21 1HB  MAA A   2       5.920   2.622  -2.186  1.00  3.14           H 
ATOM     22 2HB  MAA A   2       6.442   2.475  -0.491  1.00 22.21           H 
ATOM     23 3HB  MAA A   2       6.424   1.041  -1.543  1.00 15.52           H 
ATOM     24  CM  MAA A   2       4.479  -0.638  -1.262  1.00 53.15           C 
ATOM     25 1HM  MAA A   2       4.895  -1.556  -0.847  1.00 12.52           H 
ATOM     26 2HM  MAA A   2       3.478  -0.834  -1.642  1.00 50.44           H 
ATOM     27 3HM  MAA A   2       5.115  -0.286  -2.075  1.00 21.32           H 
ATOM     28  N   ALA A   3       2.313   1.386  -1.904  1.00  4.34           N 
ATOM     29  CA  ALA A   3       1.357   1.334  -3.002  1.00 51.12           C 
ATOM     30  C   ALA A   3       0.114   2.160  -2.687  1.00 74.23           C 
ATOM     31  O   ALA A   3      -1.011   1.707  -2.890  1.00  1.15           O 
ATOM     32  CB  ALA A   3       0.973  -0.108  -3.299  1.00 55.23           C 
ATOM     33  H   ALA A   3       2.003   1.212  -0.991  1.00 14.54           H 
ATOM     34  HA  ALA A   3       1.835   1.743  -3.881  1.00 74.32           H 
ATOM     35 1HB  ALA A   3       0.316  -0.136  -4.157  1.00 23.14           H 
ATOM     36 2HB  ALA A   3       1.863  -0.682  -3.509  1.00 50.14           H 
ATOM     37 3HB  ALA A   3       0.466  -0.530  -2.444  1.00  4.33           H 
ATOM     38  N   DVA A   4       0.326   3.374  -2.189  1.00 65.11           N 
ATOM     39  CA  DVA A   4      -0.785   4.269  -1.843  1.00 23.30           C 
ATOM     40  C   DVA A   4      -1.750   3.546  -0.940  1.00 70.45           C 
ATOM     41  O   DVA A   4      -1.452   3.294   0.225  1.00 34.33           O 
ATOM     42  CB  DVA A   4      -0.240   5.503  -1.125  1.00 14.24           C 
ATOM     43  CG1 DVA A   4       0.744   5.070  -0.036  1.00 53.41           C 
ATOM     44  CG2 DVA A   4       0.478   6.404  -2.132  1.00 20.34           C 
ATOM     45  H   DVA A   4       1.247   3.679  -2.050  1.00 23.44           H 
ATOM     46  HA  DVA A   4      -1.300   4.578  -2.753  1.00 73.31           H 
ATOM     47  HB  DVA A   4      -1.065   6.054  -0.671  1.00 64.01           H 
ATOM     48 1HG1 DVA A   4       0.492   5.566   0.901  1.00 51.11           H 
ATOM     49 2HG1 DVA A   4       0.684   3.990   0.096  1.00 50.01           H 
ATOM     50 3HG1 DVA A   4       1.756   5.344  -0.333  1.00 24.24           H 
ATOM     51 1HG2 DVA A   4       1.346   5.881  -2.532  1.00 40.21           H 
ATOM     52 2HG2 DVA A   4      -0.202   6.655  -2.945  1.00 42.20           H 
ATOM     53 3HG2 DVA A   4       0.804   7.318  -1.634  1.00 33.51           H 
ATOM     54  N   MLE A   5      -2.917   3.208  -1.480  1.00 23.32           N 
ATOM     55  CA  MLE A   5      -3.945   2.499  -0.707  1.00 23.01           C 
ATOM     56  C   MLE A   5      -4.298   1.211  -1.403  1.00  2.34           C 
ATOM     57  O   MLE A   5      -5.474   0.873  -1.546  1.00 25.13           O 
ATOM     58  CB  MLE A   5      -5.191   3.376  -0.593  1.00  0.22           C 
ATOM     59  CG  MLE A   5      -4.794   4.764  -0.086  1.00 72.23           C 
ATOM     60  CD1 MLE A   5      -4.998   5.792  -1.203  1.00 11.24           C 
ATOM     61  CD2 MLE A   5      -5.664   5.138   1.114  1.00 22.51           C 
ATOM     62  HA  MLE A   5      -3.563   2.280   0.291  1.00 14.21           H 
ATOM     63 2HB  MLE A   5      -5.662   3.467  -1.572  1.00  3.34           H 
ATOM     64 3HB  MLE A   5      -5.893   2.922   0.106  1.00 54.44           H 
ATOM     65  HG  MLE A   5      -3.747   4.756   0.211  1.00 65.00           H 
ATOM     66 1HD1 MLE A   5      -5.342   6.731  -0.772  1.00 40.24           H 
ATOM     67 2HD1 MLE A   5      -4.054   5.955  -1.724  1.00 23.12           H 
ATOM     68 3HD1 MLE A   5      -5.742   5.420  -1.907  1.00 40.32           H 
ATOM     69 1HD2 MLE A   5      -5.702   4.300   1.810  1.00 54.41           H 
ATOM     70 2HD2 MLE A   5      -5.236   6.005   1.615  1.00 51.53           H 
ATOM     71 3HD2 MLE A   5      -6.672   5.374   0.774  1.00 45.12           H 
ATOM     72  CM  MLE A   5      -3.464   3.409  -2.828  1.00 60.40           C 
ATOM     73 1HM  MLE A   5      -3.651   4.470  -2.991  1.00 24.15           H 
ATOM     74 2HM  MLE A   5      -2.750   3.047  -3.567  1.00 43.44           H 
ATOM     75 3HM  MLE A   5      -4.399   2.857  -2.926  1.00 13.25           H 
ATOM     76  N   LEU A   6      -3.276   0.484  -1.842  1.00 75.43           N 
ATOM     77  CA  LEU A   6      -3.483  -0.785  -2.534  1.00 11.22           C 
ATOM     78  C   LEU A   6      -3.270  -1.961  -1.586  1.00 73.34           C 
ATOM     79  O   LEU A   6      -4.227  -2.610  -1.160  1.00 13.00           O 
ATOM     80  CB  LEU A   6      -2.533  -0.898  -3.727  1.00 51.13           C 
ATOM     81  CG  LEU A   6      -3.003  -0.236  -5.024  1.00 10.10           C 
ATOM     82  CD1 LEU A   6      -1.865  -0.164  -6.029  1.00 72.54           C 
ATOM     83  CD2 LEU A   6      -4.188  -0.992  -5.609  1.00 43.33           C 
ATOM     84  H   LEU A   6      -2.363   0.805  -1.699  1.00 73.00           H 
ATOM     85  HA  LEU A   6      -4.502  -0.805  -2.891  1.00 23.05           H 
ATOM     86 2HB  LEU A   6      -1.595  -0.445  -3.447  1.00 12.01           H 
ATOM     87 3HB  LEU A   6      -2.379  -1.948  -3.928  1.00 54.12           H 
ATOM     88  HG  LEU A   6      -3.323   0.775  -4.809  1.00 41.14           H 
ATOM     89 1HD1 LEU A   6      -1.190  -0.993  -5.869  1.00 41.51           H 
ATOM     90 2HD1 LEU A   6      -2.266  -0.216  -7.031  1.00 64.01           H 
ATOM     91 3HD1 LEU A   6      -1.330   0.765  -5.903  1.00 13.11           H 
ATOM     92 1HD2 LEU A   6      -4.244  -0.806  -6.672  1.00 23.11           H 
ATOM     93 2HD2 LEU A   6      -4.063  -2.050  -5.434  1.00  5.03           H 
ATOM     94 3HD2 LEU A   6      -5.098  -0.654  -5.136  1.00 55.25           H 
ATOM     95  N   LEU A   7      -2.011  -2.231  -1.260  1.00 75.32           N 
ATOM     96  CA  LEU A   7      -1.672  -3.329  -0.362  1.00 14.14           C 
ATOM     97  C   LEU A   7      -1.575  -2.842   1.080  1.00 13.13           C 
ATOM     98  O   LEU A   7      -1.410  -1.652   1.350  1.00  3.11           O 
ATOM     99  CB  LEU A   7      -0.351  -3.971  -0.785  1.00 65.24           C 
ATOM    100  CG  LEU A   7      -0.450  -5.087  -1.827  1.00  3.44           C 
ATOM    101  CD1 LEU A   7      -0.937  -4.532  -3.157  1.00 35.44           C 
ATOM    102  CD2 LEU A   7       0.896  -5.778  -1.997  1.00 33.32           C 
ATOM    103  H   LEU A   7      -1.292  -1.679  -1.631  1.00 63.35           H 
ATOM    104  HA  LEU A   7      -2.459  -4.065  -0.427  1.00 72.55           H 
ATOM    105 2HB  LEU A   7       0.280  -3.194  -1.191  1.00 32.15           H 
ATOM    106 3HB  LEU A   7       0.115  -4.383   0.099  1.00 34.34           H 
ATOM    107  HG  LEU A   7      -1.165  -5.823  -1.489  1.00 52.11           H 
ATOM    108 1HD1 LEU A   7      -1.962  -4.203  -3.054  1.00 45.34           H 
ATOM    109 2HD1 LEU A   7      -0.318  -3.698  -3.448  1.00 63.40           H 
ATOM    110 3HD1 LEU A   7      -0.881  -5.304  -3.910  1.00 35.32           H 
ATOM    111 1HD2 LEU A   7       1.688  -5.052  -1.898  1.00  5.32           H 
ATOM    112 2HD2 LEU A   7       1.007  -6.539  -1.238  1.00 54.04           H 
ATOM    113 3HD2 LEU A   7       0.945  -6.234  -2.974  1.00 51.34           H 
ATOM    114  N   PRO A   8      -1.677  -3.782   2.032  1.00 55.14           N 
ATOM    115  CA  PRO A   8      -1.600  -3.473   3.462  1.00 14.13           C 
ATOM    116  C   PRO A   8      -0.198  -3.053   3.891  1.00 53.31           C 
ATOM    117  O   PRO A   8       0.600  -3.880   4.328  1.00 14.23           O 
ATOM    118  CB  PRO A   8      -1.992  -4.792   4.132  1.00 34.15           C 
ATOM    119  CG  PRO A   8      -1.645  -5.842   3.133  1.00 42.11           C 
ATOM    120  CD  PRO A   8      -1.875  -5.220   1.783  1.00 43.23           C 
ATOM    121  HA  PRO A   8      -2.307  -2.703   3.740  1.00  5.15           H 
ATOM    122 2HB  PRO A   8      -1.429  -4.916   5.047  1.00 51.15           H 
ATOM    123 3HB  PRO A   8      -3.049  -4.790   4.351  1.00 43.12           H 
ATOM    124 2HG  PRO A   8      -0.610  -6.126   3.243  1.00 43.11           H 
ATOM    125 3HG  PRO A   8      -2.288  -6.700   3.264  1.00  1.53           H 
ATOM    126 2HD  PRO A   8      -1.154  -5.590   1.069  1.00 20.24           H 
ATOM    127 3HD  PRO A   8      -2.881  -5.417   1.444  1.00 42.54           H 
ATOM    128  N   DLE A   9       0.093  -1.763   3.761  1.00  3.23           N 
ATOM    129  CA  DLE A   9       1.410  -1.230   4.139  1.00 75.33           C 
ATOM    130  C   DLE A   9       2.169  -0.847   2.896  1.00 10.32           C 
ATOM    131  O   DLE A   9       1.554  -0.401   1.928  1.00 71.15           O 
ATOM    132  CB  DLE A   9       1.224   0.001   5.027  1.00 64.44           C 
ATOM    133  CG  DLE A   9       1.118  -0.435   6.489  1.00 52.11           C 
ATOM    134  CD1 DLE A   9       1.556   0.715   7.397  1.00 62.02           C 
ATOM    135  CD2 DLE A   9      -0.330  -0.812   6.805  1.00 21.00           C 
ATOM    136  H   DLE A   9      -0.586  -1.152   3.406  1.00 35.03           H 
ATOM    137  HA  DLE A   9       1.965  -1.992   4.684  1.00 71.11           H 
ATOM    138 2HB  DLE A   9       0.315   0.526   4.734  1.00  2.35           H 
ATOM    139 3HB  DLE A   9       2.080   0.664   4.908  1.00 44.44           H 
ATOM    140  HG  DLE A   9       1.763  -1.298   6.657  1.00 11.24           H 
ATOM    141 1HD1 DLE A   9       2.587   0.984   7.170  1.00 42.43           H 
ATOM    142 2HD1 DLE A   9       0.909   1.577   7.230  1.00 62.02           H 
ATOM    143 3HD1 DLE A   9       1.483   0.402   8.439  1.00 71.30           H 
ATOM    144 1HD2 DLE A   9      -0.463  -0.866   7.885  1.00 61.12           H 
ATOM    145 2HD2 DLE A   9      -1.000  -0.057   6.396  1.00 53.54           H 
ATOM    146 3HD2 DLE A   9      -0.559  -1.780   6.361  1.00 24.25           H 
TER     147      DLE A   9
ENDMDL
MODEL       14
REMARK MDL/CONF    14  E:      0.000 Erst:   0.000 Ehb:   0.000
ATOM      1  N   DPR A   1       3.242  -0.667   2.937  1.00 53.53           N 
ATOM      2  CA  DPR A   1       4.114  -0.711   1.749  1.00 12.40           C 
ATOM      3  C   DPR A   1       4.112   0.631   1.063  1.00 32.31           C 
ATOM      4  O   DPR A   1       3.623   1.618   1.611  1.00 35.42           O 
ATOM      5  CB  DPR A   1       5.512  -1.134   2.332  1.00 42.13           C 
ATOM      6  CG  DPR A   1       5.374  -1.240   3.874  1.00 22.53           C 
ATOM      7  CD  DPR A   1       4.083  -0.425   4.129  1.00 11.23           C 
ATOM      8  HA  DPR A   1       3.764  -1.482   1.062  1.00 11.11           H 
ATOM      9 2HB  DPR A   1       5.785  -2.098   1.902  1.00  1.14           H 
ATOM     10 3HB  DPR A   1       6.241  -0.371   2.062  1.00 42.11           H 
ATOM     11 2HG  DPR A   1       5.249  -2.279   4.184  1.00 51.30           H 
ATOM     12 3HG  DPR A   1       6.229  -0.786   4.374  1.00 42.32           H 
ATOM     13 2HD  DPR A   1       4.316   0.636   4.220  1.00  5.22           H 
ATOM     14 3HD  DPR A   1       3.579  -0.782   5.028  1.00 25.50           H 
ATOM     15  N   MAA A   2       4.662   0.672  -0.147  1.00 11.11           N 
ATOM     16  CA  MAA A   2       4.724   1.917  -0.920  1.00 73.44           C 
ATOM     17  C   MAA A   2       3.833   1.805  -2.129  1.00 25.31           C 
ATOM     18  O   MAA A   2       4.207   2.211  -3.229  1.00 52.43           O 
ATOM     19  CB  MAA A   2       6.164   2.166  -1.373  1.00 41.34           C 
ATOM     20  HA  MAA A   2       4.390   2.749  -0.300  1.00 44.11           H 
ATOM     21 1HB  MAA A   2       6.322   1.714  -2.351  1.00  2.34           H 
ATOM     22 2HB  MAA A   2       6.346   3.238  -1.434  1.00 74.24           H 
ATOM     23 3HB  MAA A   2       6.853   1.724  -0.653  1.00  4.42           H 
ATOM     24  CM  MAA A   2       5.291  -0.369  -0.969  1.00  1.24           C 
ATOM     25 1HM  MAA A   2       5.075  -0.182  -2.020  1.00 52.01           H 
ATOM     26 2HM  MAA A   2       6.368  -0.355  -0.813  1.00 23.25           H 
ATOM     27 3HM  MAA A   2       4.895  -1.345  -0.686  1.00  3.42           H 
ATOM     28  N   ALA A   3       2.643   1.247  -1.931  1.00  1.22           N 
ATOM     29  CA  ALA A   3       1.686   1.081  -3.018  1.00 44.31           C 
ATOM     30  C   ALA A   3       0.376   1.799  -2.710  1.00 21.34           C 
ATOM     31  O   ALA A   3      -0.696   1.198  -2.758  1.00 75.11           O 
ATOM     32  CB  ALA A   3       1.432  -0.397  -3.275  1.00 63.14           C 
ATOM     33  H   ALA A   3       2.403   0.942  -1.031  1.00 20.15           H 
ATOM     34  HA  ALA A   3       2.118   1.508  -3.910  1.00 62.43           H 
ATOM     35 1HB  ALA A   3       0.496  -0.515  -3.800  1.00 33.02           H 
ATOM     36 2HB  ALA A   3       2.234  -0.801  -3.875  1.00 44.34           H 
ATOM     37 3HB  ALA A   3       1.386  -0.925  -2.334  1.00 53.14           H 
ATOM     38  N   DVA A   4       0.472   3.086  -2.394  1.00 72.01           N 
ATOM     39  CA  DVA A   4      -0.714   3.891  -2.076  1.00 33.02           C 
ATOM     40  C   DVA A   4      -1.505   3.212  -0.989  1.00 61.35           C 
ATOM     41  O   DVA A   4      -0.952   2.802   0.030  1.00 63.33           O 
ATOM     42  CB  DVA A   4      -0.277   5.277  -1.601  1.00 70.32           C 
ATOM     43  CG1 DVA A   4      -1.510   6.109  -1.247  1.00 53.42           C 
ATOM     44  CG2 DVA A   4       0.613   5.134  -0.366  1.00 42.32           C 
ATOM     45  H   DVA A   4       1.356   3.508  -2.373  1.00 62.31           H 
ATOM     46  HA  DVA A   4      -1.335   3.992  -2.967  1.00 65.44           H 
ATOM     47  HB  DVA A   4       0.282   5.773  -2.394  1.00 55.11           H 
ATOM     48 1HG1 DVA A   4      -1.292   7.166  -1.397  1.00 44.03           H 
ATOM     49 2HG1 DVA A   4      -2.341   5.816  -1.887  1.00 21.34           H 
ATOM     50 3HG1 DVA A   4      -1.778   5.937  -0.205  1.00 20.41           H 
ATOM     51 1HG2 DVA A   4       1.377   4.381  -0.552  1.00 10.03           H 
ATOM     52 2HG2 DVA A   4       1.093   6.090  -0.150  1.00 32.31           H 
ATOM     53 3HG2 DVA A   4       0.007   4.832   0.487  1.00  1.25           H 
ATOM     54  N   MLE A   5      -2.811   3.091  -1.203  1.00  3.12           N 
ATOM     55  CA  MLE A   5      -3.694   2.448  -0.220  1.00 35.15           C 
ATOM     56  C   MLE A   5      -4.278   1.194  -0.816  1.00 55.43           C 
ATOM     57  O   MLE A   5      -5.411   0.819  -0.510  1.00 63.30           O 
ATOM     58  CB  MLE A   5      -4.822   3.409   0.155  1.00  4.42           C 
ATOM     59  CG  MLE A   5      -4.232   4.773   0.516  1.00 24.13           C 
ATOM     60  CD1 MLE A   5      -5.361   5.733   0.898  1.00 20.11           C 
ATOM     61  CD2 MLE A   5      -3.274   4.618   1.698  1.00 30.41           C 
ATOM     62  HA  MLE A   5      -3.122   2.194   0.672  1.00 14.10           H 
ATOM     63 2HB  MLE A   5      -5.501   3.518  -0.690  1.00 13.21           H 
ATOM     64 3HB  MLE A   5      -5.369   3.012   1.010  1.00 43.21           H 
ATOM     65  HG  MLE A   5      -3.691   5.172  -0.342  1.00 44.34           H 
ATOM     66 1HD1 MLE A   5      -5.072   6.301   1.780  1.00 11.51           H 
ATOM     67 2HD1 MLE A   5      -5.551   6.418   0.070  1.00 31.12           H 
ATOM     68 3HD1 MLE A   5      -6.266   5.163   1.112  1.00 61.23           H 
ATOM     69 1HD2 MLE A   5      -2.263   4.451   1.327  1.00 14.22           H 
ATOM     70 2HD2 MLE A   5      -3.295   5.525   2.301  1.00 45.42           H 
ATOM     71 3HD2 MLE A   5      -3.583   3.768   2.306  1.00 52.24           H 
ATOM     72  CM  MLE A   5      -3.659   3.502  -2.329  1.00 53.12           C 
ATOM     73 1HM  MLE A   5      -3.905   4.560  -2.231  1.00 71.52           H 
ATOM     74 2HM  MLE A   5      -3.125   3.337  -3.264  1.00 31.21           H 
ATOM     75 3HM  MLE A   5      -4.577   2.915  -2.325  1.00 40.41           H 
ATOM     76  N   LEU A   6      -3.506   0.537  -1.674  1.00 32.11           N 
ATOM     77  CA  LEU A   6      -3.953  -0.691  -2.321  1.00  0.41           C 
ATOM     78  C   LEU A   6      -3.537  -1.916  -1.511  1.00 71.34           C 
ATOM     79  O   LEU A   6      -4.377  -2.716  -1.100  1.00 21.33           O 
ATOM     80  CB  LEU A   6      -3.382  -0.784  -3.737  1.00 55.44           C 
ATOM     81  CG  LEU A   6      -4.291  -0.288  -4.861  1.00 12.25           C 
ATOM     82  CD1 LEU A   6      -3.558  -0.312  -6.192  1.00 61.45           C 
ATOM     83  CD2 LEU A   6      -5.557  -1.130  -4.933  1.00 14.44           C 
ATOM     84  H   LEU A   6      -2.614   0.886  -1.878  1.00 61.54           H 
ATOM     85  HA  LEU A   6      -5.032  -0.662  -2.378  1.00 52.04           H 
ATOM     86 2HB  LEU A   6      -2.474  -0.200  -3.765  1.00 34.42           H 
ATOM     87 3HB  LEU A   6      -3.148  -1.820  -3.932  1.00  5.10           H 
ATOM     88  HG  LEU A   6      -4.580   0.734  -4.658  1.00 54.23           H 
ATOM     89 1HD1 LEU A   6      -3.102  -1.280  -6.334  1.00 23.41           H 
ATOM     90 2HD1 LEU A   6      -4.257  -0.122  -6.994  1.00 40.41           H 
ATOM     91 3HD1 LEU A   6      -2.792   0.450  -6.195  1.00 33.41           H 
ATOM     92 1HD2 LEU A   6      -5.460  -1.983  -4.279  1.00  0.01           H 
ATOM     93 2HD2 LEU A   6      -6.404  -0.534  -4.624  1.00 61.50           H 
ATOM     94 3HD2 LEU A   6      -5.707  -1.469  -5.948  1.00 44.12           H 
ATOM     95  N   LEU A   7      -2.235  -2.053  -1.285  1.00 13.11           N 
ATOM     96  CA  LEU A   7      -1.706  -3.179  -0.522  1.00 72.23           C 
ATOM     97  C   LEU A   7      -1.664  -2.855   0.967  1.00  0.44           C 
ATOM     98  O   LEU A   7      -1.692  -1.694   1.377  1.00 44.02           O 
ATOM     99  CB  LEU A   7      -0.305  -3.541  -1.016  1.00 22.04           C 
ATOM    100  CG  LEU A   7      -0.239  -4.523  -2.187  1.00 12.41           C 
ATOM    101  CD1 LEU A   7      -1.119  -4.047  -3.332  1.00 35.11           C 
ATOM    102  CD2 LEU A   7       1.198  -4.699  -2.654  1.00 30.54           C 
ATOM    103  H   LEU A   7      -1.614  -1.383  -1.638  1.00 52.52           H 
ATOM    104  HA  LEU A   7      -2.364  -4.022  -0.677  1.00 70.55           H 
ATOM    105 2HB  LEU A   7       0.184  -2.629  -1.322  1.00 62.25           H 
ATOM    106 3HB  LEU A   7       0.235  -3.977  -0.188  1.00 50.30           H 
ATOM    107  HG  LEU A   7      -0.606  -5.486  -1.862  1.00 13.15           H 
ATOM    108 1HD1 LEU A   7      -2.158  -4.127  -3.045  1.00 73.43           H 
ATOM    109 2HD1 LEU A   7      -0.887  -3.018  -3.561  1.00 31.41           H 
ATOM    110 3HD1 LEU A   7      -0.939  -4.659  -4.204  1.00  4.13           H 
ATOM    111 1HD2 LEU A   7       1.228  -4.698  -3.735  1.00 44.30           H 
ATOM    112 2HD2 LEU A   7       1.802  -3.888  -2.277  1.00 60.02           H 
ATOM    113 3HD2 LEU A   7       1.585  -5.638  -2.285  1.00  1.13           H 
ATOM    114  N   PRO A   8      -1.596  -3.905   1.800  1.00 61.12           N 
ATOM    115  CA  PRO A   8      -1.546  -3.758   3.257  1.00 70.04           C 
ATOM    116  C   PRO A   8      -0.223  -3.168   3.735  1.00 53.44           C 
ATOM    117  O   PRO A   8       0.649  -3.886   4.222  1.00 34.34           O 
ATOM    118  CB  PRO A   8      -1.704  -5.193   3.764  1.00 22.05           C 
ATOM    119  CG  PRO A   8      -1.208  -6.046   2.648  1.00 24.24           C 
ATOM    120  CD  PRO A   8      -1.560  -5.316   1.381  1.00 24.11           C 
ATOM    121  HA  PRO A   8      -2.362  -3.153   3.623  1.00  5.45           H 
ATOM    122 2HB  PRO A   8      -1.113  -5.330   4.659  1.00 73.24           H 
ATOM    123 3HB  PRO A   8      -2.743  -5.391   3.980  1.00 32.42           H 
ATOM    124 2HG  PRO A   8      -0.138  -6.168   2.727  1.00 35.34           H 
ATOM    125 3HG  PRO A   8      -1.699  -7.008   2.675  1.00 31.21           H 
ATOM    126 2HD  PRO A   8      -0.801  -5.477   0.630  1.00 73.02           H 
ATOM    127 3HD  PRO A   8      -2.526  -5.635   1.019  1.00 32.51           H 
ATOM    128  N   DLE A   9      -0.082  -1.853   3.594  1.00 33.33           N 
ATOM    129  CA  DLE A   9       1.144  -1.161   4.015  1.00 12.11           C 
ATOM    130  C   DLE A   9       1.912  -0.717   2.798  1.00 73.21           C 
ATOM    131  O   DLE A   9       1.308  -0.515   1.746  1.00 31.35           O 
ATOM    132  CB  DLE A   9       0.775   0.057   4.860  1.00 54.11           C 
ATOM    133  CG  DLE A   9      -0.164   0.967   4.065  1.00 22.13           C 
ATOM    134  CD1 DLE A   9      -1.562   0.924   4.684  1.00  4.34           C 
ATOM    135  CD2 DLE A   9       0.364   2.400   4.096  1.00 50.54           C 
ATOM    136  H   DLE A   9      -0.813  -1.334   3.198  1.00 43.34           H 
ATOM    137  HA  DLE A   9       1.758  -1.840   4.605  1.00 10.11           H 
ATOM    138 2HB  DLE A   9       1.679   0.607   5.120  1.00  0.02           H 
ATOM    139 3HB  DLE A   9       0.275  -0.270   5.772  1.00 65.21           H 
ATOM    140  HG  DLE A   9      -0.214   0.620   3.033  1.00 70.34           H 
ATOM    141 1HD1 DLE A   9      -1.671   0.012   5.273  1.00 74.54           H 
ATOM    142 2HD1 DLE A   9      -1.699   1.791   5.331  1.00 33.52           H 
ATOM    143 3HD1 DLE A   9      -2.311   0.939   3.892  1.00 24.53           H 
ATOM    144 1HD2 DLE A   9       1.123   2.525   3.325  1.00 74.23           H 
ATOM    145 2HD2 DLE A   9      -0.456   3.095   3.914  1.00 51.20           H 
ATOM    146 3HD2 DLE A   9       0.801   2.606   5.073  1.00 63.42           H 
TER     147      DLE A   9
ENDMDL
MODEL        7
REMARK MDL/CONF     7  E:      0.000 Erst:   0.000 Ehb:   0.000
ATOM      1  N   DPR A   1       3.756  -1.182   3.004  1.00  2.41           N 
ATOM      2  CA  DPR A   1       4.585  -0.986   1.801  1.00 22.32           C 
ATOM      3  C   DPR A   1       4.431   0.424   1.296  1.00 42.42           C 
ATOM      4  O   DPR A   1       4.164   1.344   2.067  1.00 15.14           O 
ATOM      5  CB  DPR A   1       6.047  -1.343   2.253  1.00 13.32           C 
ATOM      6  CG  DPR A   1       5.949  -1.843   3.718  1.00 52.21           C 
ATOM      7  CD  DPR A   1       4.638  -1.168   4.191  1.00 61.11           C 
ATOM      8  HA  DPR A   1       4.289  -1.695   1.028  1.00 62.14           H 
ATOM      9 2HB  DPR A   1       6.438  -2.127   1.604  1.00 50.24           H 
ATOM     10 3HB  DPR A   1       6.665  -0.447   2.192  1.00 13.20           H 
ATOM     11 2HG  DPR A   1       5.864  -2.930   3.755  1.00 12.43           H 
ATOM     12 3HG  DPR A   1       6.800  -1.499   4.307  1.00 44.44           H 
ATOM     13 2HD  DPR A   1       4.831  -0.143   4.508  1.00 71.31           H 
ATOM     14 3HD  DPR A   1       4.189  -1.739   5.004  1.00 35.24           H 
ATOM     15  N   MAA A   2       4.598   0.601  -0.011  1.00 40.22           N 
ATOM     16  CA  MAA A   2       4.475   1.927  -0.629  1.00 63.55           C 
ATOM     17  C   MAA A   2       3.700   1.812  -1.916  1.00  3.23           C 
ATOM     18  O   MAA A   2       4.222   2.097  -2.993  1.00  2.21           O 
ATOM     19  CB  MAA A   2       5.868   2.486  -0.922  1.00  2.42           C 
ATOM     20  HA  MAA A   2       3.950   2.598   0.050  1.00 15.33           H 
ATOM     21 1HB  MAA A   2       5.820   3.148  -1.786  1.00 71.32           H 
ATOM     22 2HB  MAA A   2       6.226   3.042  -0.057  1.00 13.22           H 
ATOM     23 3HB  MAA A   2       6.552   1.664  -1.133  1.00  1.23           H 
ATOM     24  CM  MAA A   2       4.915  -0.342  -1.092  1.00  0.11           C 
ATOM     25 1HM  MAA A   2       3.992  -0.680  -1.561  1.00 41.21           H 
ATOM     26 2HM  MAA A   2       5.539   0.152  -1.834  1.00  1.43           H 
ATOM     27 3HM  MAA A   2       5.449  -1.200  -0.680  1.00 55.42           H 
ATOM     28  N   ALA A   3       2.445   1.390  -1.810  1.00 11.43           N 
ATOM     29  CA  ALA A   3       1.588   1.238  -2.980  1.00  4.23           C 
ATOM     30  C   ALA A   3       0.243   1.924  -2.768  1.00 23.10           C 
ATOM     31  O   ALA A   3      -0.807   1.290  -2.856  1.00 73.10           O 
ATOM     32  CB  ALA A   3       1.388  -0.236  -3.299  1.00 12.03           C 
ATOM     33  H   ALA A   3       2.086   1.178  -0.923  1.00 73.24           H 
ATOM     34  HA  ALA A   3       2.087   1.698  -3.820  1.00 45.14           H 
ATOM     35 1HB  ALA A   3       0.733  -0.677  -2.562  1.00 30.23           H 
ATOM     36 2HB  ALA A   3       0.946  -0.335  -4.278  1.00 63.01           H 
ATOM     37 3HB  ALA A   3       2.342  -0.741  -3.280  1.00 60.24           H 
ATOM     38  N   DVA A   4       0.284   3.223  -2.489  1.00 35.43           N 
ATOM     39  CA  DVA A   4      -0.942   3.999  -2.263  1.00 15.03           C 
ATOM     40  C   DVA A   4      -1.772   3.328  -1.201  1.00 74.24           C 
ATOM     41  O   DVA A   4      -1.275   2.998  -0.126  1.00  3.12           O 
ATOM     42  CB  DVA A   4      -0.573   5.411  -1.805  1.00 43.34           C 
ATOM     43  CG1 DVA A   4       0.355   6.057  -2.835  1.00 52.35           C 
ATOM     44  CG2 DVA A   4      -1.845   6.251  -1.668  1.00 21.24           C 
ATOM     45  H   DVA A   4       1.152   3.672  -2.432  1.00 54.52           H 
ATOM     46  HA  DVA A   4      -1.514   4.055  -3.189  1.00  5.44           H 
ATOM     47  HB  DVA A   4      -0.067   5.360  -0.842  1.00 21.14           H 
ATOM     48 1HG1 DVA A   4       1.390   5.823  -2.591  1.00 71.45           H 
ATOM     49 2HG1 DVA A   4       0.118   5.671  -3.827  1.00 25.02           H 
ATOM     50 3HG1 DVA A   4       0.212   7.137  -2.825  1.00  3.13           H 
ATOM     51 1HG2 DVA A   4      -2.149   6.281  -0.623  1.00 32.01           H 
ATOM     52 2HG2 DVA A   4      -1.651   7.264  -2.018  1.00 40.35           H 
ATOM     53 3HG2 DVA A   4      -2.640   5.805  -2.265  1.00 75.12           H 
ATOM     54  N   MLE A   5      -3.051   3.122  -1.500  1.00 31.11           N 
ATOM     55  CA  MLE A   5      -3.969   2.476  -0.552  1.00 41.13           C 
ATOM     56  C   MLE A   5      -4.476   1.188  -1.143  1.00 31.41           C 
ATOM     57  O   MLE A   5      -5.644   0.834  -0.979  1.00 74.04           O 
ATOM     58  CB  MLE A   5      -5.149   3.408  -0.270  1.00 21.11           C 
ATOM     59  CG  MLE A   5      -4.625   4.805   0.067  1.00 75.43           C 
ATOM     60  CD1 MLE A   5      -5.808   5.747   0.311  1.00 32.45           C 
ATOM     61  CD2 MLE A   5      -3.760   4.736   1.326  1.00 75.14           C 
ATOM     62  HA  MLE A   5      -3.441   2.267   0.379  1.00 72.42           H 
ATOM     63 2HB  MLE A   5      -5.787   3.461  -1.151  1.00 30.51           H 
ATOM     64 3HB  MLE A   5      -5.723   3.022   0.571  1.00 20.21           H 
ATOM     65  HG  MLE A   5      -4.030   5.180  -0.764  1.00 61.02           H 
ATOM     66 1HD1 MLE A   5      -5.939   5.895   1.383  1.00 61.30           H 
ATOM     67 2HD1 MLE A   5      -5.612   6.707  -0.167  1.00 41.13           H 
ATOM     68 3HD1 MLE A   5      -6.714   5.309  -0.109  1.00 25.23           H 
ATOM     69 1HD2 MLE A   5      -2.716   4.609   1.043  1.00 54.23           H 
ATOM     70 2HD2 MLE A   5      -3.873   5.659   1.894  1.00 51.15           H 
ATOM     71 3HD2 MLE A   5      -4.077   3.892   1.938  1.00 12.14           H 
ATOM     72  CM  MLE A   5      -3.835   3.432  -2.703  1.00 41.10           C 
ATOM     73 1HM  MLE A   5      -3.243   3.212  -3.590  1.00 21.21           H 
ATOM     74 2HM  MLE A   5      -4.741   2.826  -2.712  1.00 15.20           H 
ATOM     75 3HM  MLE A   5      -4.103   4.489  -2.698  1.00 61.44           H 
ATOM     76  N   LEU A   6      -3.596   0.475  -1.837  1.00 31.53           N 
ATOM     77  CA  LEU A   6      -3.960  -0.793  -2.460  1.00 64.14           C 
ATOM     78  C   LEU A   6      -3.493  -1.972  -1.612  1.00 22.05           C 
ATOM     79  O   LEU A   6      -4.274  -2.866  -1.287  1.00 42.03           O 
ATOM     80  CB  LEU A   6      -3.354  -0.888  -3.861  1.00  5.31           C 
ATOM     81  CG  LEU A   6      -4.302  -0.588  -5.024  1.00 23.24           C 
ATOM     82  CD1 LEU A   6      -3.514  -0.216  -6.271  1.00 75.14           C 
ATOM     83  CD2 LEU A   6      -5.204  -1.783  -5.297  1.00 50.32           C 
ATOM     84  H   LEU A   6      -2.679   0.807  -1.932  1.00 63.53           H 
ATOM     85  HA  LEU A   6      -5.037  -0.827  -2.539  1.00  4.14           H 
ATOM     86 2HB  LEU A   6      -2.534  -0.188  -3.915  1.00 62.22           H 
ATOM     87 3HB  LEU A   6      -2.977  -1.892  -3.991  1.00  2.51           H 
ATOM     88  HG  LEU A   6      -4.928   0.253  -4.761  1.00 52.04           H 
ATOM     89 1HD1 LEU A   6      -3.847   0.746  -6.633  1.00 74.41           H 
ATOM     90 2HD1 LEU A   6      -2.463  -0.167  -6.032  1.00  0.44           H 
ATOM     91 3HD1 LEU A   6      -3.676  -0.963  -7.035  1.00 30.02           H 
ATOM     92 1HD2 LEU A   6      -4.664  -2.695  -5.096  1.00 24.41           H 
ATOM     93 2HD2 LEU A   6      -6.073  -1.730  -4.658  1.00 22.33           H 
ATOM     94 3HD2 LEU A   6      -5.517  -1.769  -6.330  1.00 50.10           H 
ATOM     95  N   LEU A   7      -2.213  -1.965  -1.252  1.00 12.10           N 
ATOM     96  CA  LEU A   7      -1.641  -3.032  -0.438  1.00 43.33           C 
ATOM     97  C   LEU A   7      -1.515  -2.597   1.018  1.00 25.41           C 
ATOM     98  O   LEU A   7      -1.137  -1.467   1.324  1.00 51.23           O 
ATOM     99  CB  LEU A   7      -0.270  -3.436  -0.982  1.00 63.15           C 
ATOM    100  CG  LEU A   7       0.507  -4.457  -0.152  1.00 63.12           C 
ATOM    101  CD1 LEU A   7       0.305  -5.860  -0.706  1.00  2.14           C 
ATOM    102  CD2 LEU A   7       1.987  -4.104  -0.119  1.00 54.43           C 
ATOM    103  H   LEU A   7      -1.640  -1.225  -1.541  1.00  0.34           H 
ATOM    104  HA  LEU A   7      -2.306  -3.881  -0.492  1.00 64.11           H 
ATOM    105 2HB  LEU A   7      -0.415  -3.853  -1.967  1.00 43.41           H 
ATOM    106 3HB  LEU A   7       0.332  -2.542  -1.057  1.00  0.45           H 
ATOM    107  HG  LEU A   7       0.136  -4.444   0.863  1.00 52.21           H 
ATOM    108 1HD1 LEU A   7      -0.619  -5.898  -1.262  1.00 11.43           H 
ATOM    109 2HD1 LEU A   7       1.129  -6.111  -1.357  1.00 64.05           H 
ATOM    110 3HD1 LEU A   7       0.264  -6.566   0.110  1.00 53.00           H 
ATOM    111 1HD2 LEU A   7       2.216  -3.602   0.810  1.00 21.22           H 
ATOM    112 2HD2 LEU A   7       2.575  -5.006  -0.197  1.00  0.42           H 
ATOM    113 3HD2 LEU A   7       2.219  -3.450  -0.946  1.00 45.25           H 
ATOM    114  N   PRO A   8      -1.836  -3.518   1.940  1.00 15.43           N 
ATOM    115  CA  PRO A   8      -1.764  -3.254   3.380  1.00 70.11           C 
ATOM    116  C   PRO A   8      -0.327  -3.119   3.874  1.00 40.03           C 
ATOM    117  O   PRO A   8       0.227  -4.047   4.460  1.00 32.03           O 
ATOM    118  CB  PRO A   8      -2.428  -4.485   4.000  1.00 60.34           C 
ATOM    119  CG  PRO A   8      -2.246  -5.564   2.989  1.00 62.42           C 
ATOM    120  CD  PRO A   8      -2.294  -4.886   1.647  1.00 62.42           C 
ATOM    121  HA  PRO A   8      -2.321  -2.368   3.650  1.00 22.13           H 
ATOM    122 2HB  PRO A   8      -1.940  -4.731   4.933  1.00 52.31           H 
ATOM    123 3HB  PRO A   8      -3.474  -4.284   4.177  1.00 62.40           H 
ATOM    124 2HG  PRO A   8      -1.289  -6.044   3.132  1.00 72.40           H 
ATOM    125 3HG  PRO A   8      -3.046  -6.285   3.072  1.00 31.15           H 
ATOM    126 2HD  PRO A   8      -1.628  -5.376   0.953  1.00  4.31           H 
ATOM    127 3HD  PRO A   8      -3.303  -4.881   1.263  1.00 72.11           H 
ATOM    128  N   DLE A   9       0.270  -1.956   3.632  1.00 72.25           N 
ATOM    129  CA  DLE A   9       1.652  -1.698   4.056  1.00 60.33           C 
ATOM    130  C   DLE A   9       2.420  -1.085   2.914  1.00 42.44           C 
ATOM    131  O   DLE A   9       1.804  -0.625   1.952  1.00 21.42           O 
ATOM    132  CB  DLE A   9       1.650  -0.737   5.244  1.00 34.42           C 
ATOM    133  CG  DLE A   9       1.774  -1.533   6.544  1.00  2.34           C 
ATOM    134  CD1 DLE A   9       2.525  -0.698   7.583  1.00 32.14           C 
ATOM    135  CD2 DLE A   9       0.380  -1.871   7.073  1.00 64.30           C 
ATOM    136  H   DLE A   9      -0.225  -1.254   3.159  1.00 15.20           H 
ATOM    137  HA  DLE A   9       2.123  -2.637   4.347  1.00 55.20           H 
ATOM    138 2HB  DLE A   9       0.719  -0.171   5.251  1.00 34.11           H 
ATOM    139 3HB  DLE A   9       2.491  -0.051   5.157  1.00 42.53           H 
ATOM    140  HG  DLE A   9       2.325  -2.455   6.353  1.00 55.02           H 
ATOM    141 1HD1 DLE A   9       2.737  -1.312   8.458  1.00 33.01           H 
ATOM    142 2HD1 DLE A   9       3.462  -0.341   7.154  1.00 34.34           H 
ATOM    143 3HD1 DLE A   9       1.910   0.154   7.876  1.00  0.12           H 
ATOM    144 1HD2 DLE A   9      -0.356  -1.227   6.593  1.00 35.44           H 
ATOM    145 2HD2 DLE A   9       0.150  -2.913   6.849  1.00 62.02           H 
ATOM    146 3HD2 DLE A   9       0.352  -1.717   8.151  1.00 62.11           H 
TER     147      DLE A   9
ENDMDL
MASTER
END
