# Supplementary material for: Accurate de novo design of membrane-traversing macrocycles
Source: Cell. 2022 Sep 15;185(19):3520–3532.e26. doi: 10.1016/j.cell.2022.07.019 (PMC9490236; doi:10.1016/j.cell.2022.07.019)
Supplement: Data S6. PDB files for experimental structures, related to STAR Methods [file mmc10.zip › Supplemental_Data_file_6_experimental_structures/NMR_structures/2a.D9.16-CDCl3-tt/A-tt-medoid.pdb]

REMARK   PdbStat --  
REMARK   PdbStat --   PDB COORDINATES FOR A-TT.PDB, MODEL/S 1  A-TT.PDB  
REMARK   PdbStat --  
SEQRES   1 A    9  DPR MAA ALA DVA MLE LEU LEU PRO DLE 
MODEL        1
REMARK MDL/CONF     2  E:      0.000 Erst:   0.000 Ehb:   0.000
ATOM      1  N   DPR A   1       3.350  -1.038   2.899  1.00 33.40           N 
ATOM      2  CA  DPR A   1       4.115  -1.010   1.639  1.00 33.22           C 
ATOM      3  C   DPR A   1       4.201   0.403   1.123  1.00 63.12           C 
ATOM      4  O   DPR A   1       4.023   1.360   1.876  1.00 24.04           O 
ATOM      5  CB  DPR A   1       5.503  -1.639   2.032  1.00 65.04           C 
ATOM      6  CG  DPR A   1       5.473  -1.946   3.553  1.00 14.32           C 
ATOM      7  CD  DPR A   1       4.304  -1.049   4.029  1.00 11.01           C 
ATOM      8  HA  DPR A   1       3.634  -1.649   0.898  1.00 23.52           H 
ATOM      9 2HB  DPR A   1       5.639  -2.555   1.457  1.00 41.23           H 
ATOM     10 3HB  DPR A   1       6.286  -0.917   1.800  1.00  3.45           H 
ATOM     11 2HG  DPR A   1       5.255  -2.999   3.734  1.00 22.22           H 
ATOM     12 3HG  DPR A   1       6.408  -1.654   4.028  1.00 43.05           H 
ATOM     13 2HD  DPR A   1       4.660  -0.039   4.234  1.00 21.12           H 
ATOM     14 3HD  DPR A   1       3.836  -1.474   4.917  1.00 31.10           H 
ATOM     15  N   MAA A   2       4.476   0.541  -0.169  1.00 10.14           N 
ATOM     16  CA  MAA A   2       4.586   1.864  -0.796  1.00 71.41           C 
ATOM     17  C   MAA A   2       3.809   1.878  -2.085  1.00 71.41           C 
ATOM     18  O   MAA A   2       4.340   2.231  -3.137  1.00 52.24           O 
ATOM     19  CB  MAA A   2       6.057   2.171  -1.084  1.00 31.21           C 
ATOM     20  HA  MAA A   2       4.185   2.620  -0.122  1.00 23.14           H 
ATOM     21 1HB  MAA A   2       6.679   1.736  -0.302  1.00  3.32           H 
ATOM     22 2HB  MAA A   2       6.336   1.744  -2.048  1.00  2.32           H 
ATOM     23 3HB  MAA A   2       6.205   3.250  -1.109  1.00 55.21           H 
ATOM     24  CM  MAA A   2       4.720  -0.449  -1.227  1.00 70.30           C 
ATOM     25 1HM  MAA A   2       5.016  -1.396  -0.776  1.00 61.52           H 
ATOM     26 2HM  MAA A   2       3.811  -0.594  -1.807  1.00 41.10           H 
ATOM     27 3HM  MAA A   2       5.516  -0.093  -1.880  1.00 52.10           H 
ATOM     28  N   ALA A   3       2.540   1.489  -2.010  1.00 72.24           N 
ATOM     29  CA  ALA A   3       1.680   1.458  -3.185  1.00 51.34           C 
ATOM     30  C   ALA A   3       0.353   2.159  -2.913  1.00 72.34           C 
ATOM     31  O   ALA A   3      -0.716   1.590  -3.131  1.00 65.41           O 
ATOM     32  CB  ALA A   3       1.439   0.023  -3.627  1.00 62.42           C 
ATOM     33  H   ALA A   3       2.174   1.219  -1.142  1.00 34.20           H 
ATOM     34  HA  ALA A   3       2.190   1.974  -3.986  1.00  3.52           H 
ATOM     35 1HB  ALA A   3       0.933  -0.516  -2.840  1.00 24.15           H 
ATOM     36 2HB  ALA A   3       0.830   0.017  -4.518  1.00 24.11           H 
ATOM     37 3HB  ALA A   3       2.387  -0.453  -3.836  1.00 21.32           H 
ATOM     38  N   DVA A   4       0.430   3.397  -2.435  1.00 61.40           N 
ATOM     39  CA  DVA A   4      -0.774   4.180  -2.130  1.00 22.41           C 
ATOM     40  C   DVA A   4      -1.614   3.438  -1.125  1.00 25.23           C 
ATOM     41  O   DVA A   4      -1.125   3.030  -0.072  1.00 54.43           O 
ATOM     42  CB  DVA A   4      -0.367   5.536  -1.554  1.00 51.13           C 
ATOM     43  CG1 DVA A   4       0.551   6.258  -2.542  1.00  3.40           C 
ATOM     44  CG2 DVA A   4      -1.618   6.383  -1.311  1.00 50.12           C 
ATOM     45  H   DVA A   4       1.312   3.797  -2.283  1.00 22.22           H 
ATOM     46  HA  DVA A   4      -1.349   4.332  -3.043  1.00  1.14           H 
ATOM     47  HB  DVA A   4       0.158   5.388  -0.611  1.00 41.14           H 
ATOM     48 1HG1 DVA A   4       0.262   7.306  -2.609  1.00 13.02           H 
ATOM     49 2HG1 DVA A   4       1.582   6.188  -2.195  1.00 31.33           H 
ATOM     50 3HG1 DVA A   4       0.467   5.793  -3.523  1.00 74.21           H 
ATOM     51 1HG2 DVA A   4      -2.161   6.508  -2.246  1.00 35.31           H 
ATOM     52 2HG2 DVA A   4      -2.259   5.885  -0.583  1.00 12.12           H 
ATOM     53 3HG2 DVA A   4      -1.327   7.361  -0.928  1.00 65.43           H 
ATOM     54  N   MLE A   5      -2.891   3.258  -1.446  1.00 42.20           N 
ATOM     55  CA  MLE A   5      -3.818   2.550  -0.553  1.00 42.22           C 
ATOM     56  C   MLE A   5      -4.327   1.310  -1.238  1.00 73.34           C 
ATOM     57  O   MLE A   5      -5.532   1.143  -1.429  1.00 40.40           O 
ATOM     58  CB  MLE A   5      -4.994   3.464  -0.210  1.00 41.00           C 
ATOM     59  CG  MLE A   5      -5.806   2.847   0.929  1.00 33.25           C 
ATOM     60  CD1 MLE A   5      -4.990   2.896   2.222  1.00 65.24           C 
ATOM     61  CD2 MLE A   5      -7.104   3.632   1.116  1.00 11.11           C 
ATOM     62  HA  MLE A   5      -3.296   2.271   0.364  1.00  3.45           H 
ATOM     63 2HB  MLE A   5      -4.618   4.439   0.098  1.00 11.21           H 
ATOM     64 3HB  MLE A   5      -5.630   3.583  -1.087  1.00 75.32           H 
ATOM     65  HG  MLE A   5      -6.040   1.810   0.688  1.00 31.13           H 
ATOM     66 1HD1 MLE A   5      -4.544   1.920   2.408  1.00 62.35           H 
ATOM     67 2HD1 MLE A   5      -4.202   3.644   2.127  1.00 40.34           H 
ATOM     68 3HD1 MLE A   5      -5.643   3.161   3.054  1.00 51.45           H 
ATOM     69 1HD2 MLE A   5      -7.606   3.295   2.022  1.00  0.10           H 
ATOM     70 2HD2 MLE A   5      -6.875   4.694   1.203  1.00 13.44           H 
ATOM     71 3HD2 MLE A   5      -7.755   3.469   0.258  1.00 74.34           H 
ATOM     72  CM  MLE A   5      -3.666   3.656  -2.629  1.00 71.33           C 
ATOM     73 1HM  MLE A   5      -3.075   3.480  -3.527  1.00 32.23           H 
ATOM     74 2HM  MLE A   5      -4.583   3.070  -2.676  1.00 21.23           H 
ATOM     75 3HM  MLE A   5      -3.915   4.715  -2.560  1.00 15.41           H 
ATOM     76  N   LEU A   6      -3.407   0.428  -1.614  1.00  0.51           N 
ATOM     77  CA  LEU A   6      -3.769  -0.814  -2.288  1.00 63.34           C 
ATOM     78  C   LEU A   6      -3.436  -2.022  -1.417  1.00 20.23           C 
ATOM     79  O   LEU A   6      -4.328  -2.757  -0.990  1.00 70.40           O 
ATOM     80  CB  LEU A   6      -3.039  -0.921  -3.628  1.00 21.20           C 
ATOM     81  CG  LEU A   6      -3.872  -0.611  -4.872  1.00 20.44           C 
ATOM     82  CD1 LEU A   6      -3.007  -0.663  -6.121  1.00 21.01           C 
ATOM     83  CD2 LEU A   6      -5.038  -1.582  -4.988  1.00 12.15           C 
ATOM     84  H   LEU A   6      -2.462   0.616  -1.434  1.00 53.34           H 
ATOM     85  HA  LEU A   6      -4.833  -0.797  -2.466  1.00  3.42           H 
ATOM     86 2HB  LEU A   6      -2.208  -0.234  -3.607  1.00 55.33           H 
ATOM     87 3HB  LEU A   6      -2.667  -1.932  -3.722  1.00 64.31           H 
ATOM     88  HG  LEU A   6      -4.276   0.388  -4.787  1.00 44.11           H 
ATOM     89 1HD1 LEU A   6      -3.371   0.055  -6.841  1.00 33.23           H 
ATOM     90 2HD1 LEU A   6      -1.986  -0.425  -5.862  1.00 62.33           H 
ATOM     91 3HD1 LEU A   6      -3.049  -1.654  -6.548  1.00  2.32           H 
ATOM     92 1HD2 LEU A   6      -4.996  -2.294  -4.178  1.00 11.35           H 
ATOM     93 2HD2 LEU A   6      -5.969  -1.035  -4.939  1.00 51.14           H 
ATOM     94 3HD2 LEU A   6      -4.978  -2.105  -5.931  1.00 21.12           H 
ATOM     95  N   LEU A   7      -2.149  -2.221  -1.156  1.00 45.12           N 
ATOM     96  CA  LEU A   7      -1.698  -3.338  -0.334  1.00  0.44           C 
ATOM     97  C   LEU A   7      -1.635  -2.941   1.137  1.00 30.54           C 
ATOM     98  O   LEU A   7      -1.575  -1.762   1.486  1.00  0.02           O 
ATOM     99  CB  LEU A   7      -0.325  -3.821  -0.803  1.00 20.21           C 
ATOM    100  CG  LEU A   7      -0.317  -5.079  -1.672  1.00 61.30           C 
ATOM    101  CD1 LEU A   7      -1.282  -4.929  -2.838  1.00 64.22           C 
ATOM    102  CD2 LEU A   7       1.089  -5.370  -2.176  1.00 64.44           C 
ATOM    103  H   LEU A   7      -1.485  -1.601  -1.524  1.00 21.10           H 
ATOM    104  HA  LEU A   7      -2.411  -4.141  -0.447  1.00 21.11           H 
ATOM    105 2HB  LEU A   7       0.129  -3.024  -1.372  1.00 11.02           H 
ATOM    106 3HB  LEU A   7       0.272  -4.020   0.075  1.00 51.03           H 
ATOM    107  HG  LEU A   7      -0.641  -5.922  -1.078  1.00 64.23           H 
ATOM    108 1HD1 LEU A   7      -1.422  -3.881  -3.056  1.00 33.31           H 
ATOM    109 2HD1 LEU A   7      -0.876  -5.427  -3.707  1.00 45.33           H 
ATOM    110 3HD1 LEU A   7      -2.231  -5.373  -2.579  1.00 21.14           H 
ATOM    111 1HD2 LEU A   7       1.087  -5.402  -3.255  1.00 41.31           H 
ATOM    112 2HD2 LEU A   7       1.761  -4.593  -1.839  1.00 11.23           H 
ATOM    113 3HD2 LEU A   7       1.421  -6.323  -1.788  1.00 32.01           H 
ATOM    114  N   PRO A   8      -1.646  -3.948   2.023  1.00 22.42           N 
ATOM    115  CA  PRO A   8      -1.588  -3.730   3.472  1.00 52.35           C 
ATOM    116  C   PRO A   8      -0.226  -3.215   3.926  1.00 54.43           C 
ATOM    117  O   PRO A   8       0.589  -3.971   4.452  1.00 42.12           O 
ATOM    118  CB  PRO A   8      -1.854  -5.120   4.052  1.00 60.20           C 
ATOM    119  CG  PRO A   8      -1.422  -6.065   2.985  1.00 74.25           C 
ATOM    120  CD  PRO A   8      -1.715  -5.378   1.679  1.00 20.12           C 
ATOM    121  HA  PRO A   8      -2.357  -3.047   3.801  1.00 13.42           H 
ATOM    122 2HB  PRO A   8      -1.277  -5.253   4.955  1.00 64.41           H 
ATOM    123 3HB  PRO A   8      -2.906  -5.228   4.271  1.00 45.40           H 
ATOM    124 2HG  PRO A   8      -0.364  -6.262   3.074  1.00  5.15           H 
ATOM    125 3HG  PRO A   8      -1.983  -6.985   3.058  1.00  2.44           H 
ATOM    126 2HD  PRO A   8      -0.970  -5.634   0.941  1.00 42.11           H 
ATOM    127 3HD  PRO A   8      -2.702  -5.642   1.328  1.00 53.41           H 
ATOM    128  N   DLE A   9       0.013  -1.924   3.719  1.00 73.00           N 
ATOM    129  CA  DLE A   9       1.286  -1.304   4.110  1.00 23.04           C 
ATOM    130  C   DLE A   9       2.021  -0.849   2.878  1.00 55.24           C 
ATOM    131  O   DLE A   9       1.382  -0.428   1.915  1.00 32.14           O 
ATOM    132  CB  DLE A   9       1.010  -0.103   5.014  1.00 72.20           C 
ATOM    133  CG  DLE A   9       0.193   0.938   4.247  1.00 41.13           C 
ATOM    134  CD1 DLE A   9      -0.991   1.389   5.103  1.00 20.52           C 
ATOM    135  CD2 DLE A   9       1.077   2.143   3.923  1.00  1.54           C 
ATOM    136  H   DLE A   9      -0.677  -1.372   3.294  1.00 21.14           H 
ATOM    137  HA  DLE A   9       1.892  -2.032   4.648  1.00 73.12           H 
ATOM    138 2HB  DLE A   9       1.955   0.337   5.332  1.00 74.04           H 
ATOM    139 3HB  DLE A   9       0.450  -0.430   5.891  1.00 55.23           H 
ATOM    140  HG  DLE A   9      -0.174   0.498   3.320  1.00  2.31           H 
ATOM    141 1HD1 DLE A   9      -1.603   0.525   5.360  1.00 25.42           H 
ATOM    142 2HD1 DLE A   9      -0.622   1.857   6.015  1.00  4.14           H 
ATOM    143 3HD1 DLE A   9      -1.592   2.106   4.543  1.00 54.23           H 
ATOM    144 1HD2 DLE A   9       2.113   1.821   3.832  1.00 31.45           H 
ATOM    145 2HD2 DLE A   9       0.752   2.589   2.982  1.00 63.25           H 
ATOM    146 3HD2 DLE A   9       0.994   2.879   4.722  1.00 53.44           H 
TER     147      DLE A   9
ENDMDL
MASTER
END
