# Supplementary material for: Accurate de novo design of membrane-traversing macrocycles
Source: Cell. 2022 Sep 15;185(19):3520–3532.e26. doi: 10.1016/j.cell.2022.07.019 (PMC9490236; doi:10.1016/j.cell.2022.07.019)
Supplement: Data S6. PDB files for experimental structures, related to STAR Methods [file mmc10.zip › Supplemental_Data_file_6_experimental_structures/NMR_structures/2b.D9.16-CDCl3-tc/B-tc-medoid.pdb]

REMARK   PdbStat --  
REMARK   PdbStat --   PDB COORDINATES FOR B-TC.PDB, MODEL/S 1  B-TC.PDB  
REMARK   PdbStat --  
SEQRES   1 A    9  DPR MAA ALA DVA MLE LEU LEU PRO DLE 
MODEL        1
REMARK MDL/CONF    11  E:      0.000 Erst:   0.000 Ehb:   0.000
ATOM      1  N   DPR A  21       1.996  -0.150   3.825  1.00 65.12           N 
ATOM      2  CA  DPR A  21       2.821  -1.354   4.030  1.00 60.32           C 
ATOM      3  C   DPR A  21       3.406  -1.805   2.717  1.00 23.22           C 
ATOM      4  O   DPR A  21       4.190  -1.087   2.097  1.00 72.31           O 
ATOM      5  CB  DPR A  21       3.902  -0.931   5.087  1.00 33.05           C 
ATOM      6  CG  DPR A  21       3.693   0.583   5.354  1.00 43.15           C 
ATOM      7  CD  DPR A  21       2.204   0.764   4.967  1.00 14.24           C 
ATOM      8  HA  DPR A  21       2.214  -2.150   4.462  1.00 23.40           H 
ATOM      9 2HB  DPR A  21       3.750  -1.508   6.000  1.00 33.42           H 
ATOM     10 3HB  DPR A  21       4.894  -1.116   4.674  1.00 42.22           H 
ATOM     11 2HG  DPR A  21       3.855   0.821   6.405  1.00  0.51           H 
ATOM     12 3HG  DPR A  21       4.339   1.185   4.714  1.00 52.20           H 
ATOM     13 2HD  DPR A  21       2.013   1.795   4.667  1.00 14.32           H 
ATOM     14 3HD  DPR A  21       1.558   0.485   5.800  1.00  5.21           H 
ATOM     15  N   MAA A  22       3.025  -3.003   2.284  1.00  1.44           N 
ATOM     16  CA  MAA A  22       3.522  -3.558   1.020  1.00  3.00           C 
ATOM     17  C   MAA A  22       2.365  -4.076   0.208  1.00  2.42           C 
ATOM     18  O   MAA A  22       2.371  -5.222  -0.239  1.00  2.11           O 
ATOM     19  CB  MAA A  22       4.493  -4.704   1.311  1.00  1.03           C 
ATOM     20  HA  MAA A  22       4.039  -2.779   0.459  1.00 24.11           H 
ATOM     21 1HB  MAA A  22       3.936  -5.635   1.402  1.00 61.54           H 
ATOM     22 2HB  MAA A  22       5.212  -4.787   0.498  1.00 74.51           H 
ATOM     23 3HB  MAA A  22       5.022  -4.504   2.243  1.00 50.52           H 
ATOM     24  CM  MAA A  22       2.115  -4.004   2.857  1.00 33.24           C 
ATOM     25 1HM  MAA A  22       1.088  -3.747   2.605  1.00  3.31           H 
ATOM     26 2HM  MAA A  22       2.354  -4.985   2.453  1.00 44.13           H 
ATOM     27 3HM  MAA A  22       2.230  -4.019   3.942  1.00 64.32           H 
ATOM     28  N   ALA A  23       1.360  -3.229   0.013  1.00  2.20           N 
ATOM     29  CA  ALA A  23       0.181  -3.607  -0.758  1.00 32.13           C 
ATOM     30  C   ALA A  23      -0.013  -2.681  -1.954  1.00 25.11           C 
ATOM     31  O   ALA A  23      -0.963  -1.901  -2.000  1.00 73.04           O 
ATOM     32  CB  ALA A  23      -1.056  -3.593   0.129  1.00 22.12           C 
ATOM     33  H   ALA A  23       1.413  -2.328   0.394  1.00  2.22           H 
ATOM     34  HA  ALA A  23       0.326  -4.615  -1.116  1.00 71.42           H 
ATOM     35 1HB  ALA A  23      -0.852  -4.135   1.040  1.00 31.43           H 
ATOM     36 2HB  ALA A  23      -1.315  -2.572   0.368  1.00 63.23           H 
ATOM     37 3HB  ALA A  23      -1.878  -4.060  -0.393  1.00 33.44           H 
ATOM     38  N   DVA A  24       0.896  -2.772  -2.920  1.00 50.33           N 
ATOM     39  CA  DVA A  24       0.823  -1.936  -4.125  1.00 61.14           C 
ATOM     40  C   DVA A  24       1.231  -0.527  -3.784  1.00 41.11           C 
ATOM     41  O   DVA A  24       1.940  -0.296  -2.806  1.00 11.31           O 
ATOM     42  CB  DVA A  24       1.765  -2.497  -5.191  1.00  2.24           C 
ATOM     43  CG1 DVA A  24       3.192  -2.544  -4.641  1.00 40.23           C 
ATOM     44  CG2 DVA A  24       1.320  -3.909  -5.573  1.00 75.51           C 
ATOM     45  H   DVA A  24       1.631  -3.413  -2.826  1.00 72.24           H 
ATOM     46  HA  DVA A  24      -0.197  -1.937  -4.507  1.00 62.23           H 
ATOM     47  HB  DVA A  24       1.737  -1.858  -6.073  1.00  2.15           H 
ATOM     48 1HG1 DVA A  24       3.262  -3.316  -3.876  1.00 63.55           H 
ATOM     49 2HG1 DVA A  24       3.885  -2.769  -5.451  1.00 50.21           H 
ATOM     50 3HG1 DVA A  24       3.446  -1.578  -4.206  1.00  1.23           H 
ATOM     51 1HG2 DVA A  24       1.878  -4.242  -6.447  1.00 30.22           H 
ATOM     52 2HG2 DVA A  24       1.511  -4.588  -4.741  1.00 63.32           H 
ATOM     53 3HG2 DVA A  24       0.256  -3.906  -5.801  1.00 41.54           H 
ATOM     54  N   MLE A  25       0.780   0.426  -4.593  1.00 63.40           N 
ATOM     55  CA  MLE A  25       1.106   1.841  -4.371  1.00 43.13           C 
ATOM     56  C   MLE A  25      -0.141   2.585  -3.974  1.00 52.52           C 
ATOM     57  O   MLE A  25      -0.359   3.723  -4.395  1.00 74.21           O 
ATOM     58  CB  MLE A  25       1.671   2.442  -5.658  1.00  3.13           C 
ATOM     59  CG  MLE A  25       2.593   3.612  -5.312  1.00 61.02           C 
ATOM     60  CD1 MLE A  25       4.004   3.087  -5.035  1.00 44.14           C 
ATOM     61  CD2 MLE A  25       2.637   4.592  -6.485  1.00 65.41           C 
ATOM     62  HA  MLE A  25       1.847   1.923  -3.576  1.00 62.33           H 
ATOM     63 2HB  MLE A  25       2.236   1.681  -6.196  1.00 52.55           H 
ATOM     64 3HB  MLE A  25       0.853   2.797  -6.284  1.00 74.35           H 
ATOM     65  HG  MLE A  25       2.216   4.122  -4.426  1.00  1.13           H 
ATOM     66 1HD1 MLE A  25       3.969   2.367  -4.218  1.00 72.30           H 
ATOM     67 2HD1 MLE A  25       4.393   2.601  -5.931  1.00 34.54           H 
ATOM     68 3HD1 MLE A  25       4.653   3.918  -4.762  1.00 35.40           H 
ATOM     69 1HD2 MLE A  25       2.627   4.037  -7.423  1.00 53.33           H 
ATOM     70 2HD2 MLE A  25       1.768   5.248  -6.442  1.00 51.54           H 
ATOM     71 3HD2 MLE A  25       3.546   5.189  -6.426  1.00 25.40           H 
ATOM     72  CM  MLE A  25      -0.063   0.369  -5.794  1.00 41.32           C 
ATOM     73 1HM  MLE A  25       0.566   0.254  -6.677  1.00 52.45           H 
ATOM     74 2HM  MLE A  25      -0.744  -0.479  -5.720  1.00 12.14           H 
ATOM     75 3HM  MLE A  25      -0.639   1.292  -5.876  1.00 22.51           H 
ATOM     76  N   LEU A  26      -0.971   1.946  -3.156  1.00 63.20           N 
ATOM     77  CA  LEU A  26      -2.214   2.557  -2.696  1.00 63.31           C 
ATOM     78  C   LEU A  26      -2.405   2.340  -1.199  1.00 43.54           C 
ATOM     79  O   LEU A  26      -2.098   1.270  -0.671  1.00 63.23           O 
ATOM     80  CB  LEU A  26      -3.404   1.979  -3.464  1.00 71.32           C 
ATOM     81  CG  LEU A  26      -3.661   0.483  -3.276  1.00 30.51           C 
ATOM     82  CD1 LEU A  26      -5.143   0.219  -3.062  1.00 25.01           C 
ATOM     83  CD2 LEU A  26      -3.145  -0.301  -4.474  1.00 74.22           C 
ATOM     84  H   LEU A  26      -0.744   1.043  -2.855  1.00 51.11           H 
ATOM     85  HA  LEU A  26      -2.153   3.617  -2.890  1.00 15.24           H 
ATOM     86 2HB  LEU A  26      -4.289   2.508  -3.148  1.00 24.10           H 
ATOM     87 3HB  LEU A  26      -3.236   2.157  -4.517  1.00 21.41           H 
ATOM     88  HG  LEU A  26      -3.131   0.141  -2.398  1.00 41.22           H 
ATOM     89 1HD1 LEU A  26      -5.567   1.011  -2.462  1.00 71.13           H 
ATOM     90 2HD1 LEU A  26      -5.644   0.185  -4.019  1.00 73.02           H 
ATOM     91 3HD1 LEU A  26      -5.271  -0.726  -2.554  1.00  5.44           H 
ATOM     92 1HD2 LEU A  26      -3.777  -1.160  -4.641  1.00 74.43           H 
ATOM     93 2HD2 LEU A  26      -3.156   0.330  -5.350  1.00 33.14           H 
ATOM     94 3HD2 LEU A  26      -2.135  -0.630  -4.280  1.00 62.42           H 
ATOM     95  N   LEU A  27      -2.917   3.360  -0.519  1.00  4.24           N 
ATOM     96  CA  LEU A  27      -3.152   3.281   0.917  1.00 35.04           C 
ATOM     97  C   LEU A  27      -3.825   1.963   1.287  1.00 74.12           C 
ATOM     98  O   LEU A  27      -4.436   1.294   0.453  1.00 34.32           O 
ATOM     99  CB  LEU A  27      -4.018   4.455   1.378  1.00 33.04           C 
ATOM    100  CG  LEU A  27      -3.288   5.781   1.595  1.00 23.02           C 
ATOM    101  CD1 LEU A  27      -2.155   5.611   2.596  1.00 42.42           C 
ATOM    102  CD2 LEU A  27      -2.758   6.321   0.274  1.00 55.04           C 
ATOM    103  H   LEU A  27      -3.142   4.187  -0.994  1.00 62.42           H 
ATOM    104  HA  LEU A  27      -2.195   3.334   1.414  1.00 61.31           H 
ATOM    105 2HB  LEU A  27      -4.781   4.616   0.633  1.00 33.54           H 
ATOM    106 3HB  LEU A  27      -4.482   4.175   2.313  1.00 54.22           H 
ATOM    107  HG  LEU A  27      -3.983   6.505   1.998  1.00 12.23           H 
ATOM    108 1HD1 LEU A  27      -2.543   5.176   3.506  1.00 24.51           H 
ATOM    109 2HD1 LEU A  27      -1.401   4.961   2.179  1.00  2.01           H 
ATOM    110 3HD1 LEU A  27      -1.721   6.575   2.815  1.00 21.41           H 
ATOM    111 1HD2 LEU A  27      -2.513   7.366   0.386  1.00  4.32           H 
ATOM    112 2HD2 LEU A  27      -1.873   5.771  -0.009  1.00 23.21           H 
ATOM    113 3HD2 LEU A  27      -3.513   6.207  -0.489  1.00 24.13           H 
ATOM    114  N   PRO A  28      -3.714   1.580   2.568  1.00 40.45           N 
ATOM    115  CA  PRO A  28      -2.991   2.368   3.570  1.00 25.41           C 
ATOM    116  C   PRO A  28      -1.484   2.359   3.335  1.00  1.04           C 
ATOM    117  O   PRO A  28      -0.791   3.323   3.660  1.00 22.44           O 
ATOM    118  CB  PRO A  28      -3.330   1.666   4.887  1.00 54.24           C 
ATOM    119  CG  PRO A  28      -3.652   0.264   4.497  1.00 10.01           C 
ATOM    120  CD  PRO A  28      -4.288   0.348   3.137  1.00 13.04           C 
ATOM    121  HA  PRO A  28      -3.342   3.389   3.602  1.00 54.34           H 
ATOM    122 2HB  PRO A  28      -2.478   1.706   5.550  1.00 11.13           H 
ATOM    123 3HB  PRO A  28      -4.176   2.150   5.349  1.00 14.31           H 
ATOM    124 2HG  PRO A  28      -2.747  -0.321   4.452  1.00 61.34           H 
ATOM    125 3HG  PRO A  28      -4.344  -0.165   5.207  1.00  1.02           H 
ATOM    126 2HD  PRO A  28      -4.021  -0.512   2.541  1.00 15.25           H 
ATOM    127 3HD  PRO A  28      -5.361   0.430   3.227  1.00 62.22           H 
ATOM    128  N   DLE A  29      -0.984   1.266   2.769  1.00 22.54           N 
ATOM    129  CA  DLE A  29       0.453   1.132   2.489  1.00 43.14           C 
ATOM    130  C   DLE A  29       0.933  -0.211   2.970  1.00 34.32           C 
ATOM    131  O   DLE A  29       0.487  -1.251   2.487  1.00 21.23           O 
ATOM    132  CB  DLE A  29       0.690   1.252   0.984  1.00 31.11           C 
ATOM    133  CG  DLE A  29       1.843   2.224   0.724  1.00 74.31           C 
ATOM    134  CD1 DLE A  29       3.141   1.636   1.280  1.00 43.25           C 
ATOM    135  CD2 DLE A  29       1.989   2.452  -0.780  1.00 32.42           C 
ATOM    136  H   DLE A  29      -1.587   0.531   2.533  1.00 12.12           H 
ATOM    137  HA  DLE A  29       0.997   1.921   3.008  1.00 44.21           H 
ATOM    138 2HB  DLE A  29      -0.214   1.622   0.501  1.00 31.40           H 
ATOM    139 3HB  DLE A  29       0.943   0.274   0.578  1.00 60.54           H 
ATOM    140  HG  DLE A  29       1.634   3.173   1.217  1.00  2.32           H 
ATOM    141 1HD1 DLE A  29       3.052   1.513   2.359  1.00 11.21           H 
ATOM    142 2HD1 DLE A  29       3.327   0.666   0.818  1.00 34.44           H 
ATOM    143 3HD1 DLE A  29       3.969   2.309   1.056  1.00 55.30           H 
ATOM    144 1HD2 DLE A  29       2.737   3.224  -0.959  1.00 64.02           H 
ATOM    145 2HD2 DLE A  29       2.305   1.525  -1.261  1.00 55.31           H 
ATOM    146 3HD2 DLE A  29       1.033   2.767  -1.195  1.00  3.43           H 
TER     147      DLE A  29
ENDMDL
MASTER
END
