# Supplementary material for: Accurate de novo design of membrane-traversing macrocycles
Source: Cell. 2022 Sep 15;185(19):3520–3532.e26. doi: 10.1016/j.cell.2022.07.019 (PMC9490236; doi:10.1016/j.cell.2022.07.019)
Supplement: Data S6. PDB files for experimental structures, related to STAR Methods [file mmc10.zip › Supplemental_Data_file_6_experimental_structures/NMR_structures/2b.D9.16-CDCl3-tc/B-tc-super.pdb]

REMARK   PdbStat --  ~~~~~~~~~~~~~~~~~~~~~~~~~~~~~~~~~~~~~~~~~~~~~~~~~~~~~~~~~
REMARK   PdbStat --  PDB COORDINATES FOR B-TC.PDB, 20 MODEL/S  B-TC.PDB  
REMARK   PdbStat --  ~~~~~~~~~~~~~~~~~~~~~~~~~~~~~~~~~~~~~~~~~~~~~~~~~~~~~~~~~
SEQRES   1 A    9  DPR MAA ALA DVA MLE LEU LEU PRO DLE 
MODEL       11
REMARK MDL/CONF    11  E:      0.000 Erst:   0.000 Ehb:   0.000
ATOM      1  N   DPR A  21       1.996  -0.150   3.825  1.00 65.12           N 
ATOM      2  CA  DPR A  21       2.821  -1.354   4.030  1.00 60.32           C 
ATOM      3  C   DPR A  21       3.406  -1.805   2.717  1.00 23.22           C 
ATOM      4  O   DPR A  21       4.190  -1.087   2.097  1.00 72.31           O 
ATOM      5  CB  DPR A  21       3.902  -0.931   5.087  1.00 33.05           C 
ATOM      6  CG  DPR A  21       3.693   0.583   5.354  1.00 43.15           C 
ATOM      7  CD  DPR A  21       2.204   0.764   4.967  1.00 14.24           C 
ATOM      8  HA  DPR A  21       2.214  -2.150   4.462  1.00 23.40           H 
ATOM      9 2HB  DPR A  21       3.750  -1.508   6.000  1.00 33.42           H 
ATOM     10 3HB  DPR A  21       4.894  -1.116   4.674  1.00 42.22           H 
ATOM     11 2HG  DPR A  21       3.855   0.821   6.405  1.00  0.51           H 
ATOM     12 3HG  DPR A  21       4.339   1.185   4.714  1.00 52.20           H 
ATOM     13 2HD  DPR A  21       2.013   1.795   4.667  1.00 14.32           H 
ATOM     14 3HD  DPR A  21       1.558   0.485   5.800  1.00  5.21           H 
ATOM     15  N   MAA A  22       3.025  -3.003   2.284  1.00  1.44           N 
ATOM     16  CA  MAA A  22       3.522  -3.558   1.020  1.00  3.00           C 
ATOM     17  C   MAA A  22       2.365  -4.076   0.208  1.00  2.42           C 
ATOM     18  O   MAA A  22       2.371  -5.222  -0.239  1.00  2.11           O 
ATOM     19  CB  MAA A  22       4.493  -4.704   1.311  1.00  1.03           C 
ATOM     20  HA  MAA A  22       4.039  -2.779   0.459  1.00 24.11           H 
ATOM     21 1HB  MAA A  22       3.936  -5.635   1.402  1.00 61.54           H 
ATOM     22 2HB  MAA A  22       5.212  -4.787   0.498  1.00 74.51           H 
ATOM     23 3HB  MAA A  22       5.022  -4.504   2.243  1.00 50.52           H 
ATOM     24  CM  MAA A  22       2.115  -4.004   2.857  1.00 33.24           C 
ATOM     25 1HM  MAA A  22       1.088  -3.747   2.605  1.00  3.31           H 
ATOM     26 2HM  MAA A  22       2.354  -4.985   2.453  1.00 44.13           H 
ATOM     27 3HM  MAA A  22       2.230  -4.019   3.942  1.00 64.32           H 
ATOM     28  N   ALA A  23       1.360  -3.229   0.013  1.00  2.20           N 
ATOM     29  CA  ALA A  23       0.181  -3.607  -0.758  1.00 32.13           C 
ATOM     30  C   ALA A  23      -0.013  -2.681  -1.954  1.00 25.11           C 
ATOM     31  O   ALA A  23      -0.963  -1.901  -2.000  1.00 73.04           O 
ATOM     32  CB  ALA A  23      -1.056  -3.593   0.129  1.00 22.12           C 
ATOM     33  H   ALA A  23       1.413  -2.328   0.394  1.00  2.22           H 
ATOM     34  HA  ALA A  23       0.326  -4.615  -1.116  1.00 71.42           H 
ATOM     35 1HB  ALA A  23      -0.852  -4.135   1.040  1.00 31.43           H 
ATOM     36 2HB  ALA A  23      -1.315  -2.572   0.368  1.00 63.23           H 
ATOM     37 3HB  ALA A  23      -1.878  -4.060  -0.393  1.00 33.44           H 
ATOM     38  N   DVA A  24       0.896  -2.772  -2.920  1.00 50.33           N 
ATOM     39  CA  DVA A  24       0.823  -1.936  -4.125  1.00 61.14           C 
ATOM     40  C   DVA A  24       1.231  -0.527  -3.784  1.00 41.11           C 
ATOM     41  O   DVA A  24       1.940  -0.296  -2.806  1.00 11.31           O 
ATOM     42  CB  DVA A  24       1.765  -2.497  -5.191  1.00  2.24           C 
ATOM     43  CG1 DVA A  24       3.192  -2.544  -4.641  1.00 40.23           C 
ATOM     44  CG2 DVA A  24       1.320  -3.909  -5.573  1.00 75.51           C 
ATOM     45  H   DVA A  24       1.631  -3.413  -2.826  1.00 72.24           H 
ATOM     46  HA  DVA A  24      -0.197  -1.937  -4.507  1.00 62.23           H 
ATOM     47  HB  DVA A  24       1.737  -1.858  -6.073  1.00  2.15           H 
ATOM     48 1HG1 DVA A  24       3.262  -3.316  -3.876  1.00 63.55           H 
ATOM     49 2HG1 DVA A  24       3.885  -2.769  -5.451  1.00 50.21           H 
ATOM     50 3HG1 DVA A  24       3.446  -1.578  -4.206  1.00  1.23           H 
ATOM     51 1HG2 DVA A  24       1.878  -4.242  -6.447  1.00 30.22           H 
ATOM     52 2HG2 DVA A  24       1.511  -4.588  -4.741  1.00 63.32           H 
ATOM     53 3HG2 DVA A  24       0.256  -3.906  -5.801  1.00 41.54           H 
ATOM     54  N   MLE A  25       0.780   0.426  -4.593  1.00 63.40           N 
ATOM     55  CA  MLE A  25       1.106   1.841  -4.371  1.00 43.13           C 
ATOM     56  C   MLE A  25      -0.141   2.585  -3.974  1.00 52.52           C 
ATOM     57  O   MLE A  25      -0.359   3.723  -4.395  1.00 74.21           O 
ATOM     58  CB  MLE A  25       1.671   2.442  -5.658  1.00  3.13           C 
ATOM     59  CG  MLE A  25       2.593   3.612  -5.312  1.00 61.02           C 
ATOM     60  CD1 MLE A  25       4.004   3.087  -5.035  1.00 44.14           C 
ATOM     61  CD2 MLE A  25       2.637   4.592  -6.485  1.00 65.41           C 
ATOM     62  HA  MLE A  25       1.847   1.923  -3.576  1.00 62.33           H 
ATOM     63 2HB  MLE A  25       2.236   1.681  -6.196  1.00 52.55           H 
ATOM     64 3HB  MLE A  25       0.853   2.797  -6.284  1.00 74.35           H 
ATOM     65  HG  MLE A  25       2.216   4.122  -4.426  1.00  1.13           H 
ATOM     66 1HD1 MLE A  25       3.969   2.367  -4.218  1.00 72.30           H 
ATOM     67 2HD1 MLE A  25       4.393   2.601  -5.931  1.00 34.54           H 
ATOM     68 3HD1 MLE A  25       4.653   3.918  -4.762  1.00 35.40           H 
ATOM     69 1HD2 MLE A  25       2.627   4.037  -7.423  1.00 53.33           H 
ATOM     70 2HD2 MLE A  25       1.768   5.248  -6.442  1.00 51.54           H 
ATOM     71 3HD2 MLE A  25       3.546   5.189  -6.426  1.00 25.40           H 
ATOM     72  CM  MLE A  25      -0.063   0.369  -5.794  1.00 41.32           C 
ATOM     73 1HM  MLE A  25       0.566   0.254  -6.677  1.00 52.45           H 
ATOM     74 2HM  MLE A  25      -0.744  -0.479  -5.720  1.00 12.14           H 
ATOM     75 3HM  MLE A  25      -0.639   1.292  -5.876  1.00 22.51           H 
ATOM     76  N   LEU A  26      -0.971   1.946  -3.156  1.00 63.20           N 
ATOM     77  CA  LEU A  26      -2.214   2.557  -2.696  1.00 63.31           C 
ATOM     78  C   LEU A  26      -2.405   2.340  -1.199  1.00 43.54           C 
ATOM     79  O   LEU A  26      -2.098   1.270  -0.671  1.00 63.23           O 
ATOM     80  CB  LEU A  26      -3.404   1.979  -3.464  1.00 71.32           C 
ATOM     81  CG  LEU A  26      -3.661   0.483  -3.276  1.00 30.51           C 
ATOM     82  CD1 LEU A  26      -5.143   0.219  -3.062  1.00 25.01           C 
ATOM     83  CD2 LEU A  26      -3.145  -0.301  -4.474  1.00 74.22           C 
ATOM     84  H   LEU A  26      -0.744   1.043  -2.855  1.00 51.11           H 
ATOM     85  HA  LEU A  26      -2.153   3.617  -2.890  1.00 15.24           H 
ATOM     86 2HB  LEU A  26      -4.289   2.508  -3.148  1.00 24.10           H 
ATOM     87 3HB  LEU A  26      -3.236   2.157  -4.517  1.00 21.41           H 
ATOM     88  HG  LEU A  26      -3.131   0.141  -2.398  1.00 41.22           H 
ATOM     89 1HD1 LEU A  26      -5.567   1.011  -2.462  1.00 71.13           H 
ATOM     90 2HD1 LEU A  26      -5.644   0.185  -4.019  1.00 73.02           H 
ATOM     91 3HD1 LEU A  26      -5.271  -0.726  -2.554  1.00  5.44           H 
ATOM     92 1HD2 LEU A  26      -3.777  -1.160  -4.641  1.00 74.43           H 
ATOM     93 2HD2 LEU A  26      -3.156   0.330  -5.350  1.00 33.14           H 
ATOM     94 3HD2 LEU A  26      -2.135  -0.630  -4.280  1.00 62.42           H 
ATOM     95  N   LEU A  27      -2.917   3.360  -0.519  1.00  4.24           N 
ATOM     96  CA  LEU A  27      -3.152   3.281   0.917  1.00 35.04           C 
ATOM     97  C   LEU A  27      -3.825   1.963   1.287  1.00 74.12           C 
ATOM     98  O   LEU A  27      -4.436   1.294   0.453  1.00 34.32           O 
ATOM     99  CB  LEU A  27      -4.018   4.455   1.378  1.00 33.04           C 
ATOM    100  CG  LEU A  27      -3.288   5.781   1.595  1.00 23.02           C 
ATOM    101  CD1 LEU A  27      -2.155   5.611   2.596  1.00 42.42           C 
ATOM    102  CD2 LEU A  27      -2.758   6.321   0.274  1.00 55.04           C 
ATOM    103  H   LEU A  27      -3.142   4.187  -0.994  1.00 62.42           H 
ATOM    104  HA  LEU A  27      -2.195   3.334   1.414  1.00 61.31           H 
ATOM    105 2HB  LEU A  27      -4.781   4.616   0.633  1.00 33.54           H 
ATOM    106 3HB  LEU A  27      -4.482   4.175   2.313  1.00 54.22           H 
ATOM    107  HG  LEU A  27      -3.983   6.505   1.998  1.00 12.23           H 
ATOM    108 1HD1 LEU A  27      -2.543   5.176   3.506  1.00 24.51           H 
ATOM    109 2HD1 LEU A  27      -1.401   4.961   2.179  1.00  2.01           H 
ATOM    110 3HD1 LEU A  27      -1.721   6.575   2.815  1.00 21.41           H 
ATOM    111 1HD2 LEU A  27      -2.513   7.366   0.386  1.00  4.32           H 
ATOM    112 2HD2 LEU A  27      -1.873   5.771  -0.009  1.00 23.21           H 
ATOM    113 3HD2 LEU A  27      -3.513   6.207  -0.489  1.00 24.13           H 
ATOM    114  N   PRO A  28      -3.714   1.580   2.568  1.00 40.45           N 
ATOM    115  CA  PRO A  28      -2.991   2.368   3.570  1.00 25.41           C 
ATOM    116  C   PRO A  28      -1.484   2.359   3.335  1.00  1.04           C 
ATOM    117  O   PRO A  28      -0.791   3.323   3.660  1.00 22.44           O 
ATOM    118  CB  PRO A  28      -3.330   1.666   4.887  1.00 54.24           C 
ATOM    119  CG  PRO A  28      -3.652   0.264   4.497  1.00 10.01           C 
ATOM    120  CD  PRO A  28      -4.288   0.348   3.137  1.00 13.04           C 
ATOM    121  HA  PRO A  28      -3.342   3.389   3.602  1.00 54.34           H 
ATOM    122 2HB  PRO A  28      -2.478   1.706   5.550  1.00 11.13           H 
ATOM    123 3HB  PRO A  28      -4.176   2.150   5.349  1.00 14.31           H 
ATOM    124 2HG  PRO A  28      -2.747  -0.321   4.452  1.00 61.34           H 
ATOM    125 3HG  PRO A  28      -4.344  -0.165   5.207  1.00  1.02           H 
ATOM    126 2HD  PRO A  28      -4.021  -0.512   2.541  1.00 15.25           H 
ATOM    127 3HD  PRO A  28      -5.361   0.430   3.227  1.00 62.22           H 
ATOM    128  N   DLE A  29      -0.984   1.266   2.769  1.00 22.54           N 
ATOM    129  CA  DLE A  29       0.453   1.132   2.489  1.00 43.14           C 
ATOM    130  C   DLE A  29       0.933  -0.211   2.970  1.00 34.32           C 
ATOM    131  O   DLE A  29       0.487  -1.251   2.487  1.00 21.23           O 
ATOM    132  CB  DLE A  29       0.690   1.252   0.984  1.00 31.11           C 
ATOM    133  CG  DLE A  29       1.843   2.224   0.724  1.00 74.31           C 
ATOM    134  CD1 DLE A  29       3.141   1.636   1.280  1.00 43.25           C 
ATOM    135  CD2 DLE A  29       1.989   2.452  -0.780  1.00 32.42           C 
ATOM    136  H   DLE A  29      -1.587   0.531   2.533  1.00 12.12           H 
ATOM    137  HA  DLE A  29       0.997   1.921   3.008  1.00 44.21           H 
ATOM    138 2HB  DLE A  29      -0.214   1.622   0.501  1.00 31.40           H 
ATOM    139 3HB  DLE A  29       0.943   0.274   0.578  1.00 60.54           H 
ATOM    140  HG  DLE A  29       1.634   3.173   1.217  1.00  2.32           H 
ATOM    141 1HD1 DLE A  29       3.052   1.513   2.359  1.00 11.21           H 
ATOM    142 2HD1 DLE A  29       3.327   0.666   0.818  1.00 34.44           H 
ATOM    143 3HD1 DLE A  29       3.969   2.309   1.056  1.00 55.30           H 
ATOM    144 1HD2 DLE A  29       2.737   3.224  -0.959  1.00 64.02           H 
ATOM    145 2HD2 DLE A  29       2.305   1.525  -1.261  1.00 55.31           H 
ATOM    146 3HD2 DLE A  29       1.033   2.767  -1.195  1.00  3.43           H 
TER     147      DLE A  29
ENDMDL
MODEL        9
REMARK MDL/CONF     9  E:      0.000 Erst:   0.000 Ehb:   0.000
ATOM      1  N   DPR A  21       2.007  -0.149   3.846  1.00 24.32           N 
ATOM      2  CA  DPR A  21       2.827  -1.360   4.034  1.00 32.12           C 
ATOM      3  C   DPR A  21       3.408  -1.795   2.713  1.00 60.22           C 
ATOM      4  O   DPR A  21       4.181  -1.065   2.094  1.00 12.11           O 
ATOM      5  CB  DPR A  21       3.915  -0.968   5.095  1.00 70.42           C 
ATOM      6  CG  DPR A  21       3.750   0.557   5.336  1.00 34.53           C 
ATOM      7  CD  DPR A  21       2.260   0.771   4.976  1.00  3.44           C 
ATOM      8  HA  DPR A  21       2.217  -2.159   4.455  1.00 54.42           H 
ATOM      9 2HB  DPR A  21       3.736  -1.525   6.015  1.00 73.44           H 
ATOM     10 3HB  DPR A  21       4.903  -1.190   4.693  1.00  3.14           H 
ATOM     11 2HG  DPR A  21       3.941   0.809   6.380  1.00 73.34           H 
ATOM     12 3HG  DPR A  21       4.399   1.129   4.673  1.00 75.20           H 
ATOM     13 2HD  DPR A  21       2.089   1.804   4.671  1.00 15.43           H 
ATOM     14 3HD  DPR A  21       1.624   0.514   5.824  1.00  5.22           H 
ATOM     15  N   MAA A  22       3.037  -2.993   2.275  1.00 74.23           N 
ATOM     16  CA  MAA A  22       3.531  -3.534   1.002  1.00  3.13           C 
ATOM     17  C   MAA A  22       2.375  -4.065   0.198  1.00 24.10           C 
ATOM     18  O   MAA A  22       2.391  -5.212  -0.247  1.00 15.43           O 
ATOM     19  CB  MAA A  22       4.522  -4.667   1.280  1.00 15.43           C 
ATOM     20  HA  MAA A  22       4.032  -2.745   0.442  1.00 45.45           H 
ATOM     21 1HB  MAA A  22       5.235  -4.733   0.461  1.00 72.33           H 
ATOM     22 2HB  MAA A  22       5.052  -4.467   2.210  1.00 61.32           H 
ATOM     23 3HB  MAA A  22       3.980  -5.609   1.367  1.00 22.20           H 
ATOM     24  CM  MAA A  22       2.141  -4.008   2.846  1.00 25.20           C 
ATOM     25 1HM  MAA A  22       2.396  -4.986   2.441  1.00 14.21           H 
ATOM     26 2HM  MAA A  22       2.254  -4.024   3.929  1.00 45.43           H 
ATOM     27 3HM  MAA A  22       1.109  -3.766   2.592  1.00 43.14           H 
ATOM     28  N   ALA A  23       1.360  -3.228   0.005  1.00 20.10           N 
ATOM     29  CA  ALA A  23       0.182  -3.619  -0.758  1.00 43.20           C 
ATOM     30  C   ALA A  23      -0.027  -2.697  -1.955  1.00 25.41           C 
ATOM     31  O   ALA A  23      -0.986  -1.929  -1.999  1.00  2.14           O 
ATOM     32  CB  ALA A  23      -1.050  -3.615   0.135  1.00 70.25           C 
ATOM     33  H   ALA A  23       1.407  -2.326   0.385  1.00 61.20           H 
ATOM     34  HA  ALA A  23       0.335  -4.627  -1.115  1.00 72.24           H 
ATOM     35 1HB  ALA A  23      -1.347  -2.596   0.335  1.00 64.40           H 
ATOM     36 2HB  ALA A  23      -1.857  -4.133  -0.363  1.00 33.11           H 
ATOM     37 3HB  ALA A  23      -0.822  -4.113   1.065  1.00 65.05           H 
ATOM     38  N   DVA A  24       0.879  -2.780  -2.925  1.00  2.40           N 
ATOM     39  CA  DVA A  24       0.793  -1.947  -4.131  1.00 41.32           C 
ATOM     40  C   DVA A  24       1.218  -0.540  -3.801  1.00  4.23           C 
ATOM     41  O   DVA A  24       1.941  -0.311  -2.832  1.00 72.31           O 
ATOM     42  CB  DVA A  24       1.712  -2.517  -5.211  1.00 13.24           C 
ATOM     43  CG1 DVA A  24       3.158  -2.502  -4.715  1.00 61.22           C 
ATOM     44  CG2 DVA A  24       1.297  -3.957  -5.524  1.00  4.11           C 
ATOM     45  H   DVA A  24       1.622  -3.412  -2.832  1.00 14.42           H 
ATOM     46  HA  DVA A  24      -0.234  -1.939  -4.495  1.00 13.30           H 
ATOM     47  HB  DVA A  24       1.630  -1.914  -6.114  1.00 62.23           H 
ATOM     48 1HG1 DVA A  24       3.182  -2.197  -3.669  1.00 33.01           H 
ATOM     49 2HG1 DVA A  24       3.586  -3.499  -4.813  1.00 15.13           H 
ATOM     50 3HG1 DVA A  24       3.739  -1.799  -5.311  1.00 74.21           H 
ATOM     51 1HG2 DVA A  24       0.210  -4.029  -5.532  1.00 64.13           H 
ATOM     52 2HG2 DVA A  24       1.687  -4.244  -6.501  1.00 54.52           H 
ATOM     53 3HG2 DVA A  24       1.698  -4.624  -4.762  1.00 21.15           H 
ATOM     54  N   MLE A  25       0.767   0.414  -4.609  1.00 31.51           N 
ATOM     55  CA  MLE A  25       1.108   1.826  -4.397  1.00 44.14           C 
ATOM     56  C   MLE A  25      -0.126   2.585  -3.989  1.00 71.13           C 
ATOM     57  O   MLE A  25      -0.332   3.727  -4.404  1.00 63.24           O 
ATOM     58  CB  MLE A  25       1.666   2.416  -5.693  1.00  0.24           C 
ATOM     59  CG  MLE A  25       2.568   3.606  -5.365  1.00 64.25           C 
ATOM     60  CD1 MLE A  25       3.996   3.111  -5.116  1.00 43.15           C 
ATOM     61  CD2 MLE A  25       2.568   4.586  -6.538  1.00 71.33           C 
ATOM     62  HA  MLE A  25       1.860   1.905  -3.610  1.00 41.33           H 
ATOM     63 2HB  MLE A  25       2.242   1.655  -6.218  1.00 23.32           H 
ATOM     64 3HB  MLE A  25       0.843   2.747  -6.325  1.00 42.33           H 
ATOM     65  HG  MLE A  25       2.198   4.107  -4.472  1.00 42.54           H 
ATOM     66 1HD1 MLE A  25       4.064   2.689  -4.115  1.00 33.12           H 
ATOM     67 2HD1 MLE A  25       4.249   2.348  -5.852  1.00  0.10           H 
ATOM     68 3HD1 MLE A  25       4.690   3.947  -5.206  1.00 31.13           H 
ATOM     69 1HD2 MLE A  25       1.657   4.454  -7.123  1.00 25.24           H 
ATOM     70 2HD2 MLE A  25       2.610   5.607  -6.159  1.00 23.42           H 
ATOM     71 3HD2 MLE A  25       3.435   4.397  -7.171  1.00 33.00           H 
ATOM     72  CM  MLE A  25      -0.091   0.360  -5.799  1.00 10.42           C 
ATOM     73 1HM  MLE A  25      -0.659   1.287  -5.881  1.00  4.54           H 
ATOM     74 2HM  MLE A  25       0.527   0.233  -6.688  1.00  2.24           H 
ATOM     75 3HM  MLE A  25      -0.780  -0.481  -5.712  1.00  4.31           H 
ATOM     76  N   LEU A  26      -0.960   1.953  -3.171  1.00 71.13           N 
ATOM     77  CA  LEU A  26      -2.192   2.578  -2.701  1.00 35.23           C 
ATOM     78  C   LEU A  26      -2.381   2.351  -1.205  1.00 74.12           C 
ATOM     79  O   LEU A  26      -2.063   1.281  -0.683  1.00 44.13           O 
ATOM     80  CB  LEU A  26      -3.393   2.023  -3.469  1.00 40.23           C 
ATOM     81  CG  LEU A  26      -3.443   2.348  -4.963  1.00 12.04           C 
ATOM     82  CD1 LEU A  26      -4.567   1.577  -5.639  1.00  5.32           C 
ATOM     83  CD2 LEU A  26      -3.615   3.844  -5.177  1.00 63.23           C 
ATOM     84  H   LEU A  26      -0.743   1.045  -2.874  1.00 51.21           H 
ATOM     85  HA  LEU A  26      -2.116   3.639  -2.886  1.00  4.10           H 
ATOM     86 2HB  LEU A  26      -3.385   0.948  -3.365  1.00 45.03           H 
ATOM     87 3HB  LEU A  26      -4.288   2.420  -3.013  1.00 60.10           H 
ATOM     88  HG  LEU A  26      -2.511   2.047  -5.421  1.00 40.54           H 
ATOM     89 1HD1 LEU A  26      -5.190   2.263  -6.194  1.00 71.13           H 
ATOM     90 2HD1 LEU A  26      -4.148   0.846  -6.313  1.00  2.24           H 
ATOM     91 3HD1 LEU A  26      -5.163   1.078  -4.889  1.00 23.44           H 
ATOM     92 1HD2 LEU A  26      -2.646   4.300  -5.326  1.00 14.41           H 
ATOM     93 2HD2 LEU A  26      -4.230   4.015  -6.049  1.00 22.02           H 
ATOM     94 3HD2 LEU A  26      -4.089   4.280  -4.311  1.00 71.31           H 
ATOM     95  N   LEU A  27      -2.903   3.363  -0.520  1.00 14.45           N 
ATOM     96  CA  LEU A  27      -3.139   3.273   0.917  1.00 24.20           C 
ATOM     97  C   LEU A  27      -3.813   1.953   1.277  1.00 30.40           C 
ATOM     98  O   LEU A  27      -4.408   1.282   0.435  1.00 32.32           O 
ATOM     99  CB  LEU A  27      -4.002   4.445   1.386  1.00  4.44           C 
ATOM    100  CG  LEU A  27      -5.483   4.139   1.614  1.00 31.35           C 
ATOM    101  CD1 LEU A  27      -6.194   5.348   2.202  1.00 22.22           C 
ATOM    102  CD2 LEU A  27      -6.146   3.709   0.314  1.00 71.50           C 
ATOM    103  H   LEU A  27      -3.138   4.189  -0.991  1.00 72.31           H 
ATOM    104  HA  LEU A  27      -2.180   3.321   1.412  1.00  4.31           H 
ATOM    105 2HB  LEU A  27      -3.592   4.806   2.317  1.00  2.23           H 
ATOM    106 3HB  LEU A  27      -3.935   5.224   0.639  1.00 14.35           H 
ATOM    107  HG  LEU A  27      -5.571   3.325   2.321  1.00 55.03           H 
ATOM    108 1HD1 LEU A  27      -6.039   6.203   1.562  1.00 71.22           H 
ATOM    109 2HD1 LEU A  27      -7.251   5.142   2.279  1.00 71.41           H 
ATOM    110 3HD1 LEU A  27      -5.796   5.557   3.184  1.00 24.34           H 
ATOM    111 1HD2 LEU A  27      -6.639   2.759   0.457  1.00  3.24           H 
ATOM    112 2HD2 LEU A  27      -6.872   4.451   0.017  1.00 61.21           H 
ATOM    113 3HD2 LEU A  27      -5.396   3.611  -0.458  1.00 24.54           H 
ATOM    114  N   PRO A  28      -3.721   1.572   2.561  1.00 73.24           N 
ATOM    115  CA  PRO A  28      -3.015   2.364   3.572  1.00 62.52           C 
ATOM    116  C   PRO A  28      -1.504   2.360   3.361  1.00 52.13           C 
ATOM    117  O   PRO A  28      -0.819   3.323   3.700  1.00 51.44           O 
ATOM    118  CB  PRO A  28      -3.373   1.661   4.884  1.00 65.12           C 
ATOM    119  CG  PRO A  28      -3.684   0.259   4.492  1.00 54.12           C 
ATOM    120  CD  PRO A  28      -4.299   0.339   3.121  1.00 43.53           C 
ATOM    121  HA  PRO A  28      -3.371   3.383   3.598  1.00 12.42           H 
ATOM    122 2HB  PRO A  28      -2.530   1.706   5.561  1.00 61.22           H 
ATOM    123 3HB  PRO A  28      -4.227   2.144   5.334  1.00 41.23           H 
ATOM    124 2HG  PRO A  28      -2.776  -0.324   4.461  1.00 32.40           H 
ATOM    125 3HG  PRO A  28      -4.385  -0.171   5.191  1.00  1.12           H 
ATOM    126 2HD  PRO A  28      -4.020  -0.520   2.532  1.00 73.45           H 
ATOM    127 3HD  PRO A  28      -5.374   0.417   3.195  1.00 72.20           H 
ATOM    128  N   DLE A  29      -0.993   1.270   2.798  1.00 53.20           N 
ATOM    129  CA  DLE A  29       0.448   1.141   2.539  1.00 40.33           C 
ATOM    130  C   DLE A  29       0.924  -0.204   3.020  1.00 23.25           C 
ATOM    131  O   DLE A  29       0.448  -1.241   2.563  1.00 74.52           O 
ATOM    132  CB  DLE A  29       0.709   1.270   1.039  1.00 73.11           C 
ATOM    133  CG  DLE A  29       1.856   2.253   0.802  1.00 50.53           C 
ATOM    134  CD1 DLE A  29       3.156   1.661   1.344  1.00 33.54           C 
ATOM    135  CD2 DLE A  29       2.000   2.517  -0.697  1.00 32.53           C 
ATOM    136  H   DLE A  29      -1.591   0.535   2.549  1.00 32.23           H 
ATOM    137  HA  DLE A  29       0.982   1.928   3.070  1.00 22.23           H 
ATOM    138 2HB  DLE A  29      -0.191   1.633   0.543  1.00 11.41           H 
ATOM    139 3HB  DLE A  29       0.978   0.294   0.633  1.00 51.54           H 
ATOM    140  HG  DLE A  29       1.641   3.190   1.315  1.00 43.51           H 
ATOM    141 1HD1 DLE A  29       3.984   2.332   1.117  1.00 42.32           H 
ATOM    142 2HD1 DLE A  29       3.076   1.535   2.424  1.00 43.10           H 
ATOM    143 3HD1 DLE A  29       3.336   0.691   0.877  1.00 12.01           H 
ATOM    144 1HD2 DLE A  29       1.036   2.810  -1.110  1.00 71.15           H 
ATOM    145 2HD2 DLE A  29       2.721   3.319  -0.858  1.00 25.22           H 
ATOM    146 3HD2 DLE A  29       2.348   1.612  -1.195  1.00 25.44           H 
TER     147      DLE A  29
ENDMDL
MODEL        6
REMARK MDL/CONF     6  E:      0.000 Erst:   0.000 Ehb:   0.000
ATOM      1  N   DPR A  21       1.993  -0.154   3.865  1.00 33.54           N 
ATOM      2  CA  DPR A  21       2.833  -1.353   4.037  1.00 71.32           C 
ATOM      3  C   DPR A  21       3.407  -1.771   2.708  1.00 34.52           C 
ATOM      4  O   DPR A  21       4.160  -1.026   2.085  1.00 10.20           O 
ATOM      5  CB  DPR A  21       3.921  -0.958   5.071  1.00 11.40           C 
ATOM      6  CG  DPR A  21       3.062  -0.071   6.011  1.00 13.45           C 
ATOM      7  CD  DPR A  21       2.249   0.767   4.993  1.00 60.30           C 
ATOM      8  HA  DPR A  21       2.239  -2.165   4.460  1.00  1.32           H 
ATOM      9 2HB  DPR A  21       4.316  -1.819   5.608  1.00 64.15           H 
ATOM     10 3HB  DPR A  21       4.727  -0.377   4.624  1.00 10.00           H 
ATOM     11 2HG  DPR A  21       2.403  -0.681   6.629  1.00 32.24           H 
ATOM     12 3HG  DPR A  21       3.693   0.569   6.628  1.00 75.32           H 
ATOM     13 2HD  DPR A  21       2.831   1.625   4.656  1.00 64.32           H 
ATOM     14 3HD  DPR A  21       1.308   1.095   5.436  1.00 42.44           H 
ATOM     15  N   MAA A  22       3.050  -2.974   2.266  1.00 63.45           N 
ATOM     16  CA  MAA A  22       3.539  -3.500   0.987  1.00 44.52           C 
ATOM     17  C   MAA A  22       2.384  -4.045   0.191  1.00 62.43           C 
ATOM     18  O   MAA A  22       2.409  -5.194  -0.250  1.00 51.42           O 
ATOM     19  CB  MAA A  22       4.552  -4.617   1.248  1.00 14.21           C 
ATOM     20  HA  MAA A  22       4.021  -2.699   0.425  1.00 44.04           H 
ATOM     21 1HB  MAA A  22       5.098  -4.405   2.165  1.00 74.23           H 
ATOM     22 2HB  MAA A  22       4.028  -5.567   1.347  1.00 25.32           H 
ATOM     23 3HB  MAA A  22       5.250  -4.676   0.414  1.00 53.14           H 
ATOM     24  CM  MAA A  22       2.179  -4.006   2.843  1.00 32.22           C 
ATOM     25 1HM  MAA A  22       2.444  -4.978   2.427  1.00 65.43           H 
ATOM     26 2HM  MAA A  22       2.304  -4.027   3.924  1.00  4.33           H 
ATOM     27 3HM  MAA A  22       1.140  -3.780   2.601  1.00 32.10           H 
ATOM     28  N   ALA A  23       1.359  -3.221   0.005  1.00  0.22           N 
ATOM     29  CA  ALA A  23       0.180  -3.627  -0.749  1.00 12.22           C 
ATOM     30  C   ALA A  23      -0.048  -2.711  -1.947  1.00 12.50           C 
ATOM     31  O   ALA A  23      -1.015  -1.951  -1.985  1.00 61.41           O 
ATOM     32  CB  ALA A  23      -1.046  -3.634   0.151  1.00 63.11           C 
ATOM     33  H   ALA A  23       1.398  -2.317   0.381  1.00 24.53           H 
ATOM     34  HA  ALA A  23       0.341  -4.634  -1.105  1.00 63.33           H 
ATOM     35 1HB  ALA A  23      -1.100  -2.701   0.694  1.00 74.20           H 
ATOM     36 2HB  ALA A  23      -1.935  -3.753  -0.450  1.00 12.15           H 
ATOM     37 3HB  ALA A  23      -0.974  -4.453   0.852  1.00 34.20           H 
ATOM     38  N   DVA A  24       0.850  -2.789  -2.924  1.00 13.24           N 
ATOM     39  CA  DVA A  24       0.746  -1.960  -4.133  1.00 60.20           C 
ATOM     40  C   DVA A  24       1.201  -0.559  -3.821  1.00  2.23           C 
ATOM     41  O   DVA A  24       1.947  -0.336  -2.869  1.00 22.14           O 
ATOM     42  CB  DVA A  24       1.629  -2.551  -5.233  1.00 22.54           C 
ATOM     43  CG1 DVA A  24       3.091  -2.524  -4.786  1.00 34.20           C 
ATOM     44  CG2 DVA A  24       1.205  -3.996  -5.505  1.00 45.22           C 
ATOM     45  H   DVA A  24       1.599  -3.414  -2.837  1.00 70.15           H 
ATOM     46  HA  DVA A  24      -0.290  -1.939  -4.471  1.00 52.32           H 
ATOM     47  HB  DVA A  24       1.515  -1.963  -6.144  1.00 62.12           H 
ATOM     48 1HG1 DVA A  24       3.208  -3.130  -3.889  1.00 54.44           H 
ATOM     49 2HG1 DVA A  24       3.719  -2.926  -5.582  1.00 60.10           H 
ATOM     50 3HG1 DVA A  24       3.388  -1.499  -4.575  1.00  3.34           H 
ATOM     51 1HG2 DVA A  24       1.351  -4.225  -6.560  1.00 63.10           H 
ATOM     52 2HG2 DVA A  24       1.809  -4.672  -4.900  1.00 50.25           H 
ATOM     53 3HG2 DVA A  24       0.153  -4.121  -5.249  1.00 41.41           H 
ATOM     54  N   MLE A  25       0.750   0.397  -4.627  1.00 40.52           N 
ATOM     55  CA  MLE A  25       1.119   1.806  -4.432  1.00 34.10           C 
ATOM     56  C   MLE A  25      -0.095   2.588  -4.005  1.00 74.51           C 
ATOM     57  O   MLE A  25      -0.280   3.736  -4.410  1.00 32.31           O 
ATOM     58  CB  MLE A  25       1.661   2.376  -5.743  1.00 22.34           C 
ATOM     59  CG  MLE A  25       2.630   3.519  -5.440  1.00 50.34           C 
ATOM     60  CD1 MLE A  25       4.037   2.953  -5.233  1.00 73.03           C 
ATOM     61  CD2 MLE A  25       2.644   4.502  -6.611  1.00 62.33           C 
ATOM     62  HA  MLE A  25       1.887   1.877  -3.661  1.00 72.03           H 
ATOM     63 2HB  MLE A  25       2.181   1.593  -6.291  1.00 15.13           H 
ATOM     64 3HB  MLE A  25       0.833   2.752  -6.344  1.00 13.42           H 
ATOM     65  HG  MLE A  25       2.311   4.036  -4.535  1.00 51.24           H 
ATOM     66 1HD1 MLE A  25       4.698   3.328  -6.015  1.00 72.22           H 
ATOM     67 2HD1 MLE A  25       4.414   3.263  -4.258  1.00 54.42           H 
ATOM     68 3HD1 MLE A  25       4.001   1.864  -5.279  1.00  1.52           H 
ATOM     69 1HD2 MLE A  25       1.621   4.729  -6.907  1.00 13.04           H 
ATOM     70 2HD2 MLE A  25       3.146   5.420  -6.307  1.00 12.03           H 
ATOM     71 3HD2 MLE A  25       3.176   4.057  -7.452  1.00 24.33           H 
ATOM     72  CM  MLE A  25      -0.133   0.350  -5.800  1.00 53.12           C 
ATOM     73 1HM  MLE A  25      -0.688   1.284  -5.876  1.00 32.43           H 
ATOM     74 2HM  MLE A  25       0.467   0.209  -6.700  1.00 64.10           H 
ATOM     75 3HM  MLE A  25      -0.831  -0.481  -5.695  1.00 55.42           H 
ATOM     76  N   LEU A  26      -0.932   1.967  -3.182  1.00 34.15           N 
ATOM     77  CA  LEU A  26      -2.146   2.614  -2.695  1.00 61.32           C 
ATOM     78  C   LEU A  26      -2.325   2.377  -1.198  1.00 35.15           C 
ATOM     79  O   LEU A  26      -1.954   1.324  -0.676  1.00 14.54           O 
ATOM     80  CB  LEU A  26      -3.367   2.094  -3.456  1.00 42.42           C 
ATOM     81  CG  LEU A  26      -3.544   2.622  -4.880  1.00 23.30           C 
ATOM     82  CD1 LEU A  26      -4.591   1.807  -5.624  1.00 55.34           C 
ATOM     83  CD2 LEU A  26      -3.930   4.094  -4.858  1.00 41.14           C 
ATOM     84  H   LEU A  26      -0.732   1.052  -2.895  1.00  0.40           H 
ATOM     85  HA  LEU A  26      -2.048   3.676  -2.869  1.00 32.42           H 
ATOM     86 2HB  LEU A  26      -3.289   1.018  -3.509  1.00  5.32           H 
ATOM     87 3HB  LEU A  26      -4.246   2.362  -2.889  1.00 31.14           H 
ATOM     88  HG  LEU A  26      -2.607   2.528  -5.411  1.00 21.24           H 
ATOM     89 1HD1 LEU A  26      -4.113   0.969  -6.112  1.00 24.21           H 
ATOM     90 2HD1 LEU A  26      -5.328   1.443  -4.925  1.00 24.34           H 
ATOM     91 3HD1 LEU A  26      -5.071   2.429  -6.365  1.00 72.44           H 
ATOM     92 1HD2 LEU A  26      -4.246   4.398  -5.844  1.00 52.31           H 
ATOM     93 2HD2 LEU A  26      -4.739   4.244  -4.159  1.00 51.34           H 
ATOM     94 3HD2 LEU A  26      -3.078   4.684  -4.555  1.00 21.12           H 
ATOM     95  N   LEU A  27      -2.900   3.359  -0.514  1.00 52.21           N 
ATOM     96  CA  LEU A  27      -3.132   3.257   0.923  1.00 34.35           C 
ATOM     97  C   LEU A  27      -3.805   1.933   1.273  1.00  5.32           C 
ATOM     98  O   LEU A  27      -4.386   1.260   0.421  1.00 61.25           O 
ATOM     99  CB  LEU A  27      -3.997   4.424   1.404  1.00 32.30           C 
ATOM    100  CG  LEU A  27      -3.251   5.587   2.060  1.00 54.35           C 
ATOM    101  CD1 LEU A  27      -2.931   6.662   1.032  1.00 24.23           C 
ATOM    102  CD2 LEU A  27      -4.067   6.165   3.206  1.00 11.33           C 
ATOM    103  H   LEU A  27      -3.175   4.173  -0.984  1.00 13.33           H 
ATOM    104  HA  LEU A  27      -2.173   3.302   1.417  1.00 62.51           H 
ATOM    105 2HB  LEU A  27      -4.531   4.813   0.551  1.00 63.22           H 
ATOM    106 3HB  LEU A  27      -4.704   4.036   2.123  1.00 31.42           H 
ATOM    107  HG  LEU A  27      -2.315   5.224   2.463  1.00 31.20           H 
ATOM    108 1HD1 LEU A  27      -3.212   6.315   0.049  1.00 52.31           H 
ATOM    109 2HD1 LEU A  27      -3.482   7.560   1.269  1.00  0.14           H 
ATOM    110 3HD1 LEU A  27      -1.872   6.874   1.051  1.00 20.02           H 
ATOM    111 1HD2 LEU A  27      -4.539   5.363   3.754  1.00 52.14           H 
ATOM    112 2HD2 LEU A  27      -3.416   6.720   3.866  1.00 72.41           H 
ATOM    113 3HD2 LEU A  27      -4.825   6.826   2.810  1.00 72.02           H 
ATOM    114  N   PRO A  28      -3.727   1.551   2.556  1.00 61.52           N 
ATOM    115  CA  PRO A  28      -3.038   2.344   3.578  1.00 63.11           C 
ATOM    116  C   PRO A  28      -1.525   2.349   3.385  1.00 71.45           C 
ATOM    117  O   PRO A  28      -0.847   3.308   3.752  1.00 14.30           O 
ATOM    118  CB  PRO A  28      -3.408   1.638   4.885  1.00 43.21           C 
ATOM    119  CG  PRO A  28      -3.707   0.234   4.485  1.00  5.31           C 
ATOM    120  CD  PRO A  28      -4.305   0.314   3.108  1.00 12.25           C 
ATOM    121  HA  PRO A  28      -3.399   3.362   3.601  1.00 71.44           H 
ATOM    122 2HB  PRO A  28      -2.575   1.685   5.572  1.00 11.33           H 
ATOM    123 3HB  PRO A  28      -4.271   2.116   5.324  1.00 33.03           H 
ATOM    124 2HG  PRO A  28      -2.796  -0.344   4.466  1.00 13.45           H 
ATOM    125 3HG  PRO A  28      -4.414  -0.201   5.176  1.00 11.04           H 
ATOM    126 2HD  PRO A  28      -4.014  -0.543   2.520  1.00 35.33           H 
ATOM    127 3HD  PRO A  28      -5.381   0.386   3.168  1.00 12.43           H 
ATOM    128  N   DLE A  29      -1.003   1.271   2.810  1.00 73.02           N 
ATOM    129  CA  DLE A  29       0.441   1.150   2.567  1.00 13.33           C 
ATOM    130  C   DLE A  29       0.917  -0.200   3.035  1.00 41.30           C 
ATOM    131  O   DLE A  29       0.455  -1.232   2.551  1.00 64.23           O 
ATOM    132  CB  DLE A  29       0.720   1.302   1.071  1.00 63.33           C 
ATOM    133  CG  DLE A  29       0.766   2.786   0.708  1.00 44.41           C 
ATOM    134  CD1 DLE A  29       2.062   3.402   1.239  1.00 62.25           C 
ATOM    135  CD2 DLE A  29       0.714   2.942  -0.813  1.00 24.51           C 
ATOM    136  H   DLE A  29      -1.595   0.538   2.540  1.00 31.44           H 
ATOM    137  HA  DLE A  29       0.966   1.932   3.116  1.00 52.32           H 
ATOM    138 2HB  DLE A  29      -0.070   0.812   0.503  1.00 12.02           H 
ATOM    139 3HB  DLE A  29       1.678   0.840   0.833  1.00 64.42           H 
ATOM    140  HG  DLE A  29      -0.088   3.296   1.154  1.00 64.22           H 
ATOM    141 1HD1 DLE A  29       1.871   4.423   1.569  1.00 12.13           H 
ATOM    142 2HD1 DLE A  29       2.427   2.812   2.079  1.00 73.35           H 
ATOM    143 3HD1 DLE A  29       2.811   3.410   0.447  1.00 74.01           H 
ATOM    144 1HD2 DLE A  29       0.601   1.962  -1.274  1.00 74.15           H 
ATOM    145 2HD2 DLE A  29      -0.135   3.571  -1.085  1.00 71.43           H 
ATOM    146 3HD2 DLE A  29       1.636   3.406  -1.163  1.00 31.53           H 
TER     147      DLE A  29
ENDMDL
MODEL        1
REMARK MDL/CONF     1  E:      0.000 Erst:   0.000 Ehb:   0.000
ATOM      1  N   DPR A  21       1.990  -0.151   3.861  1.00 15.25           N 
ATOM      2  CA  DPR A  21       2.828  -1.351   4.030  1.00 25.03           C 
ATOM      3  C   DPR A  21       3.403  -1.765   2.700  1.00  3.32           C 
ATOM      4  O   DPR A  21       4.150  -1.013   2.075  1.00 53.21           O 
ATOM      5  CB  DPR A  21       3.914  -0.958   5.067  1.00  2.43           C 
ATOM      6  CG  DPR A  21       3.049  -0.082   6.011  1.00  5.45           C 
ATOM      7  CD  DPR A  21       2.235   0.761   4.999  1.00 25.35           C 
ATOM      8  HA  DPR A  21       2.234  -2.163   4.449  1.00  2.13           H 
ATOM      9 2HB  DPR A  21       4.314  -1.821   5.600  1.00 43.24           H 
ATOM     10 3HB  DPR A  21       4.718  -0.370   4.626  1.00 43.22           H 
ATOM     11 2HG  DPR A  21       2.392  -0.700   6.624  1.00 13.52           H 
ATOM     12 3HG  DPR A  21       3.676   0.555   6.636  1.00 23.24           H 
ATOM     13 2HD  DPR A  21       2.814   1.626   4.674  1.00 21.41           H 
ATOM     14 3HD  DPR A  21       1.292   1.080   5.442  1.00 51.20           H 
ATOM     15  N   MAA A  22       3.056  -2.970   2.261  1.00 62.01           N 
ATOM     16  CA  MAA A  22       3.548  -3.493   0.980  1.00 14.04           C 
ATOM     17  C   MAA A  22       2.395  -4.048   0.186  1.00  2.40           C 
ATOM     18  O   MAA A  22       2.430  -5.194  -0.259  1.00 14.14           O 
ATOM     19  CB  MAA A  22       4.568  -4.603   1.239  1.00  2.21           C 
ATOM     20  HA  MAA A  22       4.023  -2.689   0.417  1.00 61.10           H 
ATOM     21 1HB  MAA A  22       4.049  -5.555   1.346  1.00 42.10           H 
ATOM     22 2HB  MAA A  22       5.264  -4.661   0.403  1.00  2.25           H 
ATOM     23 3HB  MAA A  22       5.118  -4.384   2.154  1.00 61.41           H 
ATOM     24  CM  MAA A  22       2.194  -4.009   2.839  1.00 65.34           C 
ATOM     25 1HM  MAA A  22       1.153  -3.791   2.600  1.00 25.54           H 
ATOM     26 2HM  MAA A  22       2.465  -4.979   2.424  1.00  1.13           H 
ATOM     27 3HM  MAA A  22       2.323  -4.028   3.921  1.00 41.32           H 
ATOM     28  N   ALA A  23       1.362  -3.231   0.004  1.00 32.14           N 
ATOM     29  CA  ALA A  23       0.184  -3.646  -0.747  1.00 75.35           C 
ATOM     30  C   ALA A  23      -0.055  -2.730  -1.942  1.00 55.53           C 
ATOM     31  O   ALA A  23      -1.030  -1.980  -1.975  1.00 73.43           O 
ATOM     32  CB  ALA A  23      -1.039  -3.668   0.158  1.00 54.12           C 
ATOM     33  H   ALA A  23       1.393  -2.329   0.385  1.00 54.25           H 
ATOM     34  HA  ALA A  23       0.354  -4.651  -1.106  1.00  1.21           H 
ATOM     35 1HB  ALA A  23      -0.900  -4.405   0.934  1.00 31.22           H 
ATOM     36 2HB  ALA A  23      -1.173  -2.694   0.606  1.00 44.15           H 
ATOM     37 3HB  ALA A  23      -1.913  -3.919  -0.425  1.00 70.12           H 
ATOM     38  N   DVA A  24       0.841  -2.794  -2.921  1.00 41.22           N 
ATOM     39  CA  DVA A  24       0.726  -1.962  -4.125  1.00 72.42           C 
ATOM     40  C   DVA A  24       1.191  -0.564  -3.817  1.00 41.14           C 
ATOM     41  O   DVA A  24       1.940  -0.344  -2.866  1.00 60.40           O 
ATOM     42  CB  DVA A  24       1.591  -2.555  -5.238  1.00  4.03           C 
ATOM     43  CG1 DVA A  24       3.048  -2.614  -4.778  1.00 62.21           C 
ATOM     44  CG2 DVA A  24       1.104  -3.968  -5.565  1.00  1.11           C 
ATOM     45  H   DVA A  24       1.597  -3.411  -2.837  1.00 21.33           H 
ATOM     46  HA  DVA A  24      -0.315  -1.936  -4.451  1.00 64.41           H 
ATOM     47  HB  DVA A  24       1.515  -1.932  -6.128  1.00  4.21           H 
ATOM     48 1HG1 DVA A  24       3.651  -1.942  -5.388  1.00 64.15           H 
ATOM     49 2HG1 DVA A  24       3.110  -2.309  -3.733  1.00  3.42           H 
ATOM     50 3HG1 DVA A  24       3.421  -3.633  -4.880  1.00 41.40           H 
ATOM     51 1HG2 DVA A  24       0.020  -4.008  -5.473  1.00 73.43           H 
ATOM     52 2HG2 DVA A  24       1.392  -4.226  -6.584  1.00 42.03           H 
ATOM     53 3HG2 DVA A  24       1.553  -4.678  -4.870  1.00 53.35           H 
ATOM     54  N   MLE A  25       0.747   0.394  -4.625  1.00 13.15           N 
ATOM     55  CA  MLE A  25       1.126   1.800  -4.432  1.00 74.41           C 
ATOM     56  C   MLE A  25      -0.080   2.591  -4.002  1.00 34.04           C 
ATOM     57  O   MLE A  25      -0.257   3.742  -4.403  1.00 23.34           O 
ATOM     58  CB  MLE A  25       1.667   2.365  -5.746  1.00 53.11           C 
ATOM     59  CG  MLE A  25       2.655   3.494  -5.447  1.00 73.51           C 
ATOM     60  CD1 MLE A  25       3.999   2.895  -5.024  1.00 14.45           C 
ATOM     61  CD2 MLE A  25       2.851   4.347  -6.700  1.00 54.02           C 
ATOM     62  HA  MLE A  25       1.898   1.866  -3.664  1.00 53.40           H 
ATOM     63 2HB  MLE A  25       2.172   1.576  -6.300  1.00 35.25           H 
ATOM     64 3HB  MLE A  25       0.841   2.754  -6.341  1.00 71.10           H 
ATOM     65  HG  MLE A  25       2.265   4.114  -4.641  1.00 11.20           H 
ATOM     66 1HD1 MLE A  25       4.797   3.602  -5.245  1.00 21.31           H 
ATOM     67 2HD1 MLE A  25       3.983   2.687  -3.953  1.00  4.25           H 
ATOM     68 3HD1 MLE A  25       4.172   1.968  -5.570  1.00 71.30           H 
ATOM     69 1HD2 MLE A  25       3.239   3.725  -7.507  1.00 35.13           H 
ATOM     70 2HD2 MLE A  25       1.895   4.774  -7.001  1.00 13.34           H 
ATOM     71 3HD2 MLE A  25       3.557   5.148  -6.487  1.00 53.13           H 
ATOM     72  CM  MLE A  25      -0.138   0.350  -5.796  1.00  3.31           C 
ATOM     73 1HM  MLE A  25       0.457   0.214  -6.697  1.00 63.24           H 
ATOM     74 2HM  MLE A  25      -0.837  -0.479  -5.692  1.00 64.35           H 
ATOM     75 3HM  MLE A  25      -0.693   1.286  -5.866  1.00  4.44           H 
ATOM     76  N   LEU A  26      -0.923   1.975  -3.180  1.00 32.44           N 
ATOM     77  CA  LEU A  26      -2.130   2.631  -2.689  1.00 53.14           C 
ATOM     78  C   LEU A  26      -2.312   2.390  -1.194  1.00  4.04           C 
ATOM     79  O   LEU A  26      -1.926   1.342  -0.671  1.00 44.24           O 
ATOM     80  CB  LEU A  26      -3.355   2.124  -3.451  1.00 72.34           C 
ATOM     81  CG  LEU A  26      -3.408   2.465  -4.942  1.00  4.24           C 
ATOM     82  CD1 LEU A  26      -4.218   1.425  -5.698  1.00 54.34           C 
ATOM     83  CD2 LEU A  26      -3.992   3.854  -5.150  1.00 44.10           C 
ATOM     84  H   LEU A  26      -0.730   1.058  -2.896  1.00 64.01           H 
ATOM     85  HA  LEU A  26      -2.023   3.692  -2.860  1.00 61.21           H 
ATOM     86 2HB  LEU A  26      -3.383   1.049  -3.358  1.00  3.25           H 
ATOM     87 3HB  LEU A  26      -4.233   2.546  -2.983  1.00  2.22           H 
ATOM     88  HG  LEU A  26      -2.403   2.459  -5.340  1.00 52.13           H 
ATOM     89 1HD1 LEU A  26      -3.687   0.485  -5.699  1.00 73.50           H 
ATOM     90 2HD1 LEU A  26      -5.178   1.297  -5.218  1.00 24.31           H 
ATOM     91 3HD1 LEU A  26      -4.367   1.755  -6.716  1.00 71.22           H 
ATOM     92 1HD2 LEU A  26      -3.961   4.103  -6.201  1.00 13.20           H 
ATOM     93 2HD2 LEU A  26      -5.014   3.871  -4.805  1.00 15.11           H 
ATOM     94 3HD2 LEU A  26      -3.411   4.576  -4.593  1.00 33.35           H 
ATOM     95  N   LEU A  27      -2.902   3.363  -0.511  1.00 12.42           N 
ATOM     96  CA  LEU A  27      -3.137   3.257   0.925  1.00 24.55           C 
ATOM     97  C   LEU A  27      -3.805   1.929   1.270  1.00 13.43           C 
ATOM     98  O   LEU A  27      -4.382   1.256   0.416  1.00 61.14           O 
ATOM     99  CB  LEU A  27      -4.006   4.419   1.408  1.00 75.00           C 
ATOM    100  CG  LEU A  27      -3.267   5.575   2.083  1.00 43.31           C 
ATOM    101  CD1 LEU A  27      -2.821   6.599   1.052  1.00 41.41           C 
ATOM    102  CD2 LEU A  27      -4.148   6.227   3.138  1.00 12.43           C 
ATOM    103  H   LEU A  27      -3.187   4.174  -0.981  1.00 63.24           H 
ATOM    104  HA  LEU A  27      -2.179   3.303   1.422  1.00 15.11           H 
ATOM    105 2HB  LEU A  27      -4.530   4.817   0.553  1.00 42.13           H 
ATOM    106 3HB  LEU A  27      -4.722   4.025   2.114  1.00 32.35           H 
ATOM    107  HG  LEU A  27      -2.383   5.191   2.575  1.00 74.32           H 
ATOM    108 1HD1 LEU A  27      -2.022   7.199   1.461  1.00 15.04           H 
ATOM    109 2HD1 LEU A  27      -2.469   6.089   0.166  1.00 14.53           H 
ATOM    110 3HD1 LEU A  27      -3.654   7.236   0.794  1.00 42.32           H 
ATOM    111 1HD2 LEU A  27      -3.693   7.150   3.466  1.00 12.53           H 
ATOM    112 2HD2 LEU A  27      -5.121   6.435   2.718  1.00  5.11           H 
ATOM    113 3HD2 LEU A  27      -4.256   5.560   3.981  1.00 63.04           H 
ATOM    114  N   PRO A  28      -3.730   1.544   2.553  1.00  3.34           N 
ATOM    115  CA  PRO A  28      -3.045   2.338   3.579  1.00 34.21           C 
ATOM    116  C   PRO A  28      -1.533   2.348   3.391  1.00 45.30           C 
ATOM    117  O   PRO A  28      -0.859   3.306   3.764  1.00 23.04           O 
ATOM    118  CB  PRO A  28      -3.418   1.627   4.883  1.00 40.34           C 
ATOM    119  CG  PRO A  28      -3.711   0.224   4.480  1.00 71.43           C 
ATOM    120  CD  PRO A  28      -4.305   0.305   3.101  1.00 75.25           C 
ATOM    121  HA  PRO A  28      -3.411   3.354   3.604  1.00 62.34           H 
ATOM    122 2HB  PRO A  28      -2.587   1.676   5.572  1.00 64.24           H 
ATOM    123 3HB  PRO A  28      -4.284   2.102   5.321  1.00 64.32           H 
ATOM    124 2HG  PRO A  28      -2.797  -0.352   4.461  1.00 54.40           H 
ATOM    125 3HG  PRO A  28      -4.419  -0.215   5.167  1.00 64.11           H 
ATOM    126 2HD  PRO A  28      -4.010  -0.550   2.511  1.00 21.33           H 
ATOM    127 3HD  PRO A  28      -5.382   0.373   3.157  1.00 21.44           H 
ATOM    128  N   DLE A  29      -1.007   1.276   2.809  1.00 64.42           N 
ATOM    129  CA  DLE A  29       0.438   1.161   2.568  1.00  2.35           C 
ATOM    130  C   DLE A  29       0.917  -0.192   3.027  1.00 42.54           C 
ATOM    131  O   DLE A  29       0.461  -1.221   2.530  1.00 21.34           O 
ATOM    132  CB  DLE A  29       0.721   1.326   1.076  1.00  1.11           C 
ATOM    133  CG  DLE A  29       0.702   2.811   0.713  1.00 73.05           C 
ATOM    134  CD1 DLE A  29       1.935   3.497   1.301  1.00 64.24           C 
ATOM    135  CD2 DLE A  29       0.709   2.966  -0.809  1.00 24.23           C 
ATOM    136  H   DLE A  29      -1.596   0.543   2.533  1.00 51.23           H 
ATOM    137  HA  DLE A  29       0.961   1.938   3.126  1.00 52.34           H 
ATOM    138 2HB  DLE A  29      -0.040   0.800   0.501  1.00 15.52           H 
ATOM    139 3HB  DLE A  29       1.701   0.909   0.844  1.00 21.30           H 
ATOM    140  HG  DLE A  29      -0.199   3.272   1.119  1.00 22.05           H 
ATOM    141 1HD1 DLE A  29       1.758   3.725   2.352  1.00 22.52           H 
ATOM    142 2HD1 DLE A  29       2.797   2.833   1.213  1.00 52.53           H 
ATOM    143 3HD1 DLE A  29       2.132   4.421   0.756  1.00 53.30           H 
ATOM    144 1HD2 DLE A  29       0.613   1.986  -1.273  1.00 73.33           H 
ATOM    145 2HD2 DLE A  29      -0.126   3.596  -1.115  1.00 62.20           H 
ATOM    146 3HD2 DLE A  29       1.646   3.425  -1.123  1.00 54.51           H 
TER     147      DLE A  29
ENDMDL
MODEL        4
REMARK MDL/CONF     4  E:      0.000 Erst:   0.000 Ehb:   0.000
ATOM      1  N   DPR A  21       2.022  -0.158   3.860  1.00 43.25           N 
ATOM      2  CA  DPR A  21       2.910  -1.314   4.083  1.00  1.21           C 
ATOM      3  C   DPR A  21       3.466  -1.795   2.767  1.00 33.44           C 
ATOM      4  O   DPR A  21       4.309  -1.135   2.160  1.00 24.45           O 
ATOM      5  CB  DPR A  21       3.998  -0.797   5.061  1.00 21.52           C 
ATOM      6  CG  DPR A  21       3.091   0.045   5.997  1.00  0.30           C 
ATOM      7  CD  DPR A  21       2.197   0.794   4.977  1.00  5.32           C 
ATOM      8  HA  DPR A  21       2.358  -2.117   4.571  1.00 33.25           H 
ATOM      9 2HB  DPR A  21       4.482  -1.603   5.614  1.00 33.04           H 
ATOM     10 3HB  DPR A  21       4.738  -0.166   4.570  1.00 11.41           H 
ATOM     11 2HG  DPR A  21       2.493  -0.598   6.644  1.00 54.02           H 
ATOM     12 3HG  DPR A  21       3.684   0.746   6.587  1.00 61.13           H 
ATOM     13 2HD  DPR A  21       2.694   1.700   4.631  1.00 42.42           H 
ATOM     14 3HD  DPR A  21       1.233   1.035   5.425  1.00 55.11           H 
ATOM     15  N   MAA A  22       2.993  -2.954   2.319  1.00 31.10           N 
ATOM     16  CA  MAA A  22       3.452  -3.532   1.051  1.00 64.01           C 
ATOM     17  C   MAA A  22       2.267  -4.025   0.263  1.00  2.13           C 
ATOM     18  O   MAA A  22       2.214  -5.187  -0.136  1.00 40.11           O 
ATOM     19  CB  MAA A  22       4.395  -4.703   1.335  1.00 62.13           C 
ATOM     20  HA  MAA A  22       3.981  -2.773   0.474  1.00 25.33           H 
ATOM     21 1HB  MAA A  22       4.084  -5.205   2.251  1.00 61.34           H 
ATOM     22 2HB  MAA A  22       4.364  -5.407   0.505  1.00 72.31           H 
ATOM     23 3HB  MAA A  22       5.412  -4.330   1.454  1.00 51.43           H 
ATOM     24  CM  MAA A  22       2.003  -3.886   2.876  1.00 41.44           C 
ATOM     25 1HM  MAA A  22       1.002  -3.558   2.600  1.00 30.32           H 
ATOM     26 2HM  MAA A  22       2.181  -4.884   2.481  1.00 71.02           H 
ATOM     27 3HM  MAA A  22       2.093  -3.904   3.963  1.00 34.41           H 
ATOM     28  N   ALA A  23       1.303  -3.138   0.037  1.00 53.40           N 
ATOM     29  CA  ALA A  23       0.104  -3.487  -0.714  1.00 64.44           C 
ATOM     30  C   ALA A  23      -0.058  -2.592  -1.938  1.00 45.43           C 
ATOM     31  O   ALA A  23      -0.985  -1.788  -2.011  1.00 72.15           O 
ATOM     32  CB  ALA A  23      -1.124  -3.391   0.178  1.00  3.12           C 
ATOM     33  H   ALA A  23       1.403  -2.226   0.381  1.00  2.54           H 
ATOM     34  HA  ALA A  23       0.202  -4.513  -1.041  1.00 42.40           H 
ATOM     35 1HB  ALA A  23      -1.150  -2.420   0.651  1.00  0.31           H 
ATOM     36 2HB  ALA A  23      -2.014  -3.525  -0.418  1.00 70.22           H 
ATOM     37 3HB  ALA A  23      -1.080  -4.159   0.936  1.00 42.32           H 
ATOM     38  N   DVA A  24       0.852  -2.737  -2.896  1.00 63.24           N 
ATOM     39  CA  DVA A  24       0.811  -1.935  -4.125  1.00 25.41           C 
ATOM     40  C   DVA A  24       1.238  -0.525  -3.819  1.00 11.23           C 
ATOM     41  O   DVA A  24       1.984  -0.283  -2.872  1.00 64.11           O 
ATOM     42  CB  DVA A  24       1.757  -2.542  -5.162  1.00 61.01           C 
ATOM     43  CG1 DVA A  24       3.189  -2.513  -4.627  1.00 73.01           C 
ATOM     44  CG2 DVA A  24       1.348  -3.990  -5.440  1.00 12.12           C 
ATOM     45  H   DVA A  24       1.569  -3.396  -2.779  1.00 30.23           H 
ATOM     46  HA  DVA A  24      -0.205  -1.931  -4.521  1.00 13.34           H 
ATOM     47  HB  DVA A  24       1.701  -1.967  -6.086  1.00 11.42           H 
ATOM     48 1HG1 DVA A  24       3.254  -3.115  -3.722  1.00 55.22           H 
ATOM     49 2HG1 DVA A  24       3.866  -2.916  -5.382  1.00 24.53           H 
ATOM     50 3HG1 DVA A  24       3.472  -1.485  -4.402  1.00 12.13           H 
ATOM     51 1HG2 DVA A  24       1.625  -4.615  -4.592  1.00 60.54           H 
ATOM     52 2HG2 DVA A  24       0.269  -4.041  -5.591  1.00  2.34           H 
ATOM     53 3HG2 DVA A  24       1.857  -4.346  -6.335  1.00 71.50           H 
ATOM     54  N   MLE A  25       0.762   0.420  -4.624  1.00 52.51           N 
ATOM     55  CA  MLE A  25       1.102   1.836  -4.434  1.00 33.11           C 
ATOM     56  C   MLE A  25      -0.128   2.595  -4.014  1.00 21.03           C 
ATOM     57  O   MLE A  25      -0.333   3.740  -4.419  1.00 72.52           O 
ATOM     58  CB  MLE A  25       1.635   2.413  -5.746  1.00  4.40           C 
ATOM     59  CG  MLE A  25       2.547   3.604  -5.446  1.00 62.35           C 
ATOM     60  CD1 MLE A  25       3.916   3.094  -4.989  1.00 53.40           C 
ATOM     61  CD2 MLE A  25       2.715   4.448  -6.711  1.00  2.33           C 
ATOM     62  HA  MLE A  25       1.867   1.926  -3.661  1.00 74.31           H 
ATOM     63 2HB  MLE A  25       2.199   1.646  -6.277  1.00  5.52           H 
ATOM     64 3HB  MLE A  25       0.800   2.740  -6.364  1.00 55.15           H 
ATOM     65  HG  MLE A  25       2.104   4.211  -4.659  1.00 33.52           H 
ATOM     66 1HD1 MLE A  25       4.696   3.738  -5.393  1.00 43.33           H 
ATOM     67 2HD1 MLE A  25       3.962   3.107  -3.899  1.00 53.43           H 
ATOM     68 3HD1 MLE A  25       4.063   2.076  -5.346  1.00 21.30           H 
ATOM     69 1HD2 MLE A  25       1.766   4.922  -6.960  1.00 10.52           H 
ATOM     70 2HD2 MLE A  25       3.469   5.214  -6.536  1.00 51.24           H 
ATOM     71 3HD2 MLE A  25       3.029   3.809  -7.535  1.00 35.30           H 
ATOM     72  CM  MLE A  25      -0.127   0.351  -5.791  1.00  0.21           C 
ATOM     73 1HM  MLE A  25      -0.829  -0.473  -5.667  1.00 44.14           H 
ATOM     74 2HM  MLE A  25      -0.678   1.288  -5.883  1.00 25.13           H 
ATOM     75 3HM  MLE A  25       0.467   0.190  -6.691  1.00 10.42           H 
ATOM     76  N   LEU A  26      -0.958   1.960  -3.194  1.00  2.42           N 
ATOM     77  CA  LEU A  26      -2.185   2.585  -2.712  1.00 31.32           C 
ATOM     78  C   LEU A  26      -2.369   2.342  -1.217  1.00 74.40           C 
ATOM     79  O   LEU A  26      -2.025   1.276  -0.704  1.00 15.54           O 
ATOM     80  CB  LEU A  26      -3.392   2.044  -3.481  1.00 53.01           C 
ATOM     81  CG  LEU A  26      -3.555   2.550  -4.914  1.00 20.53           C 
ATOM     82  CD1 LEU A  26      -4.761   1.899  -5.576  1.00 44.41           C 
ATOM     83  CD2 LEU A  26      -3.688   4.065  -4.933  1.00 74.54           C 
ATOM     84  H   LEU A  26      -0.741   1.049  -2.904  1.00 31.12           H 
ATOM     85  HA  LEU A  26      -2.105   3.648  -2.884  1.00 61.43           H 
ATOM     86 2HB  LEU A  26      -3.306   0.969  -3.517  1.00 62.33           H 
ATOM     87 3HB  LEU A  26      -4.282   2.313  -2.930  1.00 52.04           H 
ATOM     88  HG  LEU A  26      -2.678   2.283  -5.486  1.00 44.53           H 
ATOM     89 1HD1 LEU A  26      -4.429   1.265  -6.385  1.00  1.21           H 
ATOM     90 2HD1 LEU A  26      -5.293   1.305  -4.848  1.00 24.34           H 
ATOM     91 3HD1 LEU A  26      -5.416   2.665  -5.964  1.00 44.24           H 
ATOM     92 1HD2 LEU A  26      -2.708   4.513  -4.863  1.00 13.45           H 
ATOM     93 2HD2 LEU A  26      -4.160   4.374  -5.855  1.00 45.13           H 
ATOM     94 3HD2 LEU A  26      -4.291   4.385  -4.096  1.00 31.33           H 
ATOM     95  N   LEU A  27      -2.917   3.335  -0.525  1.00 71.04           N 
ATOM     96  CA  LEU A  27      -3.149   3.229   0.911  1.00  4.33           C 
ATOM     97  C   LEU A  27      -3.807   1.897   1.259  1.00 54.42           C 
ATOM     98  O   LEU A  27      -4.410   1.235   0.415  1.00 61.15           O 
ATOM     99  CB  LEU A  27      -4.027   4.385   1.392  1.00 14.11           C 
ATOM    100  CG  LEU A  27      -3.315   5.719   1.622  1.00 63.43           C 
ATOM    101  CD1 LEU A  27      -2.170   5.549   2.608  1.00 32.21           C 
ATOM    102  CD2 LEU A  27      -2.806   6.285   0.304  1.00 70.20           C 
ATOM    103  H   LEU A  27      -3.170   4.159  -0.989  1.00 62.11           H 
ATOM    104  HA  LEU A  27      -2.192   3.284   1.407  1.00 71.12           H 
ATOM    105 2HB  LEU A  27      -4.798   4.546   0.653  1.00 25.10           H 
ATOM    106 3HB  LEU A  27      -4.483   4.087   2.326  1.00 52.33           H 
ATOM    107  HG  LEU A  27      -4.016   6.427   2.042  1.00 42.45           H 
ATOM    108 1HD1 LEU A  27      -1.754   6.517   2.845  1.00 41.52           H 
ATOM    109 2HD1 LEU A  27      -2.539   5.084   3.511  1.00 14.30           H 
ATOM    110 3HD1 LEU A  27      -1.405   4.926   2.169  1.00 20.02           H 
ATOM    111 1HD2 LEU A  27      -1.854   5.836   0.063  1.00 14.21           H 
ATOM    112 2HD2 LEU A  27      -3.516   6.066  -0.480  1.00 44.14           H 
ATOM    113 3HD2 LEU A  27      -2.687   7.354   0.393  1.00 14.14           H 
ATOM    114  N   PRO A  28      -3.692   1.495   2.534  1.00 53.32           N 
ATOM    115  CA  PRO A  28      -2.976   2.275   3.548  1.00 11.02           C 
ATOM    116  C   PRO A  28      -1.469   2.288   3.313  1.00 32.21           C 
ATOM    117  O   PRO A  28      -0.792   3.266   3.627  1.00 21.22           O 
ATOM    118  CB  PRO A  28      -3.308   1.548   4.853  1.00  4.10           C 
ATOM    119  CG  PRO A  28      -3.614   0.149   4.441  1.00 43.43           C 
ATOM    120  CD  PRO A  28      -4.251   0.248   3.083  1.00 41.15           C 
ATOM    121  HA  PRO A  28      -3.340   3.291   3.597  1.00 23.44           H 
ATOM    122 2HB  PRO A  28      -2.455   1.587   5.517  1.00 53.21           H 
ATOM    123 3HB  PRO A  28      -4.160   2.015   5.324  1.00 41.13           H 
ATOM    124 2HG  PRO A  28      -2.701  -0.425   4.386  1.00 31.25           H 
ATOM    125 3HG  PRO A  28      -4.300  -0.299   5.144  1.00 50.42           H 
ATOM    126 2HD  PRO A  28      -3.974  -0.599   2.473  1.00 25.03           H 
ATOM    127 3HD  PRO A  28      -5.325   0.316   3.174  1.00 63.55           H 
ATOM    128  N   DLE A  29      -0.952   1.196   2.759  1.00 52.10           N 
ATOM    129  CA  DLE A  29       0.485   1.082   2.479  1.00  4.33           C 
ATOM    130  C   DLE A  29       0.989  -0.245   2.982  1.00 62.50           C 
ATOM    131  O   DLE A  29       0.604  -1.297   2.474  1.00 64.21           O 
ATOM    132  CB  DLE A  29       0.721   1.183   0.973  1.00  0.33           C 
ATOM    133  CG  DLE A  29       0.927   2.648   0.584  1.00  2.43           C 
ATOM    134  CD1 DLE A  29       2.282   3.128   1.105  1.00 11.22           C 
ATOM    135  CD2 DLE A  29       0.889   2.783  -0.937  1.00 35.22           C 
ATOM    136  H   DLE A  29      -1.544   0.450   2.532  1.00 70.54           H 
ATOM    137  HA  DLE A  29       1.017   1.888   2.986  1.00 42.41           H 
ATOM    138 2HB  DLE A  29      -0.143   0.783   0.443  1.00 14.23           H 
ATOM    139 3HB  DLE A  29       1.607   0.609   0.705  1.00 43.30           H 
ATOM    140  HG  DLE A  29       0.133   3.253   1.022  1.00 12.30           H 
ATOM    141 1HD1 DLE A  29       2.987   2.298   1.104  1.00 11.25           H 
ATOM    142 2HD1 DLE A  29       2.657   3.924   0.461  1.00  1.33           H 
ATOM    143 3HD1 DLE A  29       2.167   3.507   2.121  1.00 12.55           H 
ATOM    144 1HD2 DLE A  29       0.010   3.357  -1.229  1.00 71.21           H 
ATOM    145 2HD2 DLE A  29       1.787   3.296  -1.281  1.00 13.52           H 
ATOM    146 3HD2 DLE A  29       0.842   1.793  -1.390  1.00 22.02           H 
TER     147      DLE A  29
ENDMDL
MODEL       15
REMARK MDL/CONF    15  E:      0.000 Erst:   0.000 Ehb:   0.000
ATOM      1  N   DPR A  21       2.034  -0.131   3.786  1.00 12.21           N 
ATOM      2  CA  DPR A  21       2.831  -1.368   3.871  1.00 30.32           C 
ATOM      3  C   DPR A  21       3.296  -1.774   2.496  1.00  2.21           C 
ATOM      4  O   DPR A  21       3.736  -0.938   1.709  1.00 71.34           O 
ATOM      5  CB  DPR A  21       4.012  -1.074   4.841  1.00 41.11           C 
ATOM      6  CG  DPR A  21       3.353  -0.035   5.787  1.00 21.43           C 
ATOM      7  CD  DPR A  21       2.544   0.828   4.789  1.00 51.13           C 
ATOM      8  HA  DPR A  21       2.232  -2.165   4.313  1.00 21.01           H 
ATOM      9 2HB  DPR A  21       4.313  -1.964   5.395  1.00 44.10           H 
ATOM     10 3HB  DPR A  21       4.863  -0.635   4.321  1.00 62.41           H 
ATOM     11 2HG  DPR A  21       2.692  -0.525   6.504  1.00  4.15           H 
ATOM     12 3HG  DPR A  21       4.109   0.561   6.299  1.00 20.23           H 
ATOM     13 2HD  DPR A  21       3.193   1.565   4.314  1.00 61.54           H 
ATOM     14 3HD  DPR A  21       1.716   1.323   5.298  1.00 43.12           H 
ATOM     15  N   MAA A  22       3.200  -3.066   2.201  1.00 30.44           N 
ATOM     16  CA  MAA A  22       3.618  -3.591   0.896  1.00 44.34           C 
ATOM     17  C   MAA A  22       2.418  -4.118   0.156  1.00  2.12           C 
ATOM     18  O   MAA A  22       2.399  -5.270  -0.275  1.00 43.42           O 
ATOM     19  CB  MAA A  22       4.628  -4.722   1.100  1.00 52.23           C 
ATOM     20  HA  MAA A  22       4.082  -2.792   0.315  1.00 63.43           H 
ATOM     21 1HB  MAA A  22       5.280  -4.788   0.229  1.00 21.23           H 
ATOM     22 2HB  MAA A  22       5.227  -4.520   1.987  1.00 53.52           H 
ATOM     23 3HB  MAA A  22       4.096  -5.664   1.228  1.00  3.45           H 
ATOM     24  CM  MAA A  22       2.713  -4.211   2.982  1.00 65.50           C 
ATOM     25 1HM  MAA A  22       1.845  -3.910   3.566  1.00 30.21           H 
ATOM     26 2HM  MAA A  22       2.432  -5.018   2.306  1.00 44.01           H 
ATOM     27 3HM  MAA A  22       3.501  -4.556   3.651  1.00 12.10           H 
ATOM     28  N   ALA A  23       1.404  -3.273   0.006  1.00 61.14           N 
ATOM     29  CA  ALA A  23       0.184  -3.659  -0.693  1.00 63.31           C 
ATOM     30  C   ALA A  23      -0.056  -2.773  -1.910  1.00 70.13           C 
ATOM     31  O   ALA A  23      -1.071  -2.085  -1.998  1.00 52.30           O 
ATOM     32  CB  ALA A  23      -1.007  -3.596   0.251  1.00 23.43           C 
ATOM     33  H   ALA A  23       1.478  -2.366   0.372  1.00 23.53           H 
ATOM     34  HA  ALA A  23       0.298  -4.682  -1.022  1.00  3.22           H 
ATOM     35 1HB  ALA A  23      -1.135  -2.583   0.603  1.00 21.43           H 
ATOM     36 2HB  ALA A  23      -1.898  -3.911  -0.273  1.00 12.34           H 
ATOM     37 3HB  ALA A  23      -0.835  -4.251   1.093  1.00 43.33           H 
ATOM     38  N   DVA A  24       0.887  -2.795  -2.847  1.00 61.25           N 
ATOM     39  CA  DVA A  24       0.777  -1.986  -4.068  1.00 71.53           C 
ATOM     40  C   DVA A  24       1.250  -0.585  -3.786  1.00 61.21           C 
ATOM     41  O   DVA A  24       2.054  -0.361  -2.884  1.00 62.04           O 
ATOM     42  CB  DVA A  24       1.639  -2.605  -5.168  1.00 71.31           C 
ATOM     43  CG1 DVA A  24       3.100  -2.638  -4.717  1.00  1.21           C 
ATOM     44  CG2 DVA A  24       1.162  -4.032  -5.449  1.00 72.13           C 
ATOM     45  H   DVA A  24       1.674  -3.365  -2.720  1.00 55.34           H 
ATOM     46  HA  DVA A  24      -0.262  -1.961  -4.394  1.00 75.43           H 
ATOM     47  HB  DVA A  24       1.552  -2.010  -6.076  1.00 60.15           H 
ATOM     48 1HG1 DVA A  24       3.690  -1.969  -5.342  1.00 41.11           H 
ATOM     49 2HG1 DVA A  24       3.165  -2.315  -3.678  1.00 21.24           H 
ATOM     50 3HG1 DVA A  24       3.485  -3.653  -4.805  1.00 40.34           H 
ATOM     51 1HG2 DVA A  24       1.529  -4.699  -4.670  1.00 54.44           H 
ATOM     52 2HG2 DVA A  24       0.072  -4.054  -5.461  1.00 62.31           H 
ATOM     53 3HG2 DVA A  24       1.543  -4.358  -6.416  1.00 23.15           H 
ATOM     54  N   MLE A  25       0.748   0.370  -4.563  1.00  1.30           N 
ATOM     55  CA  MLE A  25       1.128   1.779  -4.392  1.00 61.11           C 
ATOM     56  C   MLE A  25      -0.080   2.578  -3.981  1.00 34.10           C 
ATOM     57  O   MLE A  25      -0.245   3.729  -4.390  1.00 32.31           O 
ATOM     58  CB  MLE A  25       1.676   2.323  -5.711  1.00 22.40           C 
ATOM     59  CG  MLE A  25       2.936   3.146  -5.440  1.00  4.24           C 
ATOM     60  CD1 MLE A  25       2.621   4.240  -4.417  1.00 63.50           C 
ATOM     61  CD2 MLE A  25       4.032   2.233  -4.888  1.00 65.02           C 
ATOM     62  HA  MLE A  25       1.895   1.858  -3.621  1.00 21.02           H 
ATOM     63 2HB  MLE A  25       1.919   1.492  -6.373  1.00 14.23           H 
ATOM     64 3HB  MLE A  25       0.924   2.954  -6.184  1.00 51.23           H 
ATOM     65  HG  MLE A  25       3.277   3.604  -6.368  1.00 24.21           H 
ATOM     66 1HD1 MLE A  25       2.430   3.785  -3.445  1.00 63.54           H 
ATOM     67 2HD1 MLE A  25       3.470   4.920  -4.339  1.00 63.02           H 
ATOM     68 3HD1 MLE A  25       1.740   4.795  -4.738  1.00 63.14           H 
ATOM     69 1HD2 MLE A  25       3.928   1.238  -5.319  1.00 75.01           H 
ATOM     70 2HD2 MLE A  25       5.008   2.640  -5.150  1.00 42.41           H 
ATOM     71 3HD2 MLE A  25       3.942   2.172  -3.804  1.00 33.40           H 
ATOM     72  CM  MLE A  25      -0.208   0.323  -5.677  1.00 32.33           C 
ATOM     73 1HM  MLE A  25      -0.965  -0.435  -5.475  1.00 11.32           H 
ATOM     74 2HM  MLE A  25      -0.688   1.295  -5.786  1.00 11.43           H 
ATOM     75 3HM  MLE A  25       0.320   0.072  -6.596  1.00 62.34           H 
ATOM     76  N   LEU A  26      -0.937   1.971  -3.168  1.00 33.24           N 
ATOM     77  CA  LEU A  26      -2.147   2.636  -2.696  1.00 22.55           C 
ATOM     78  C   LEU A  26      -2.353   2.395  -1.204  1.00 20.31           C 
ATOM     79  O   LEU A  26      -2.037   1.323  -0.686  1.00 64.32           O 
ATOM     80  CB  LEU A  26      -3.363   2.137  -3.478  1.00 31.44           C 
ATOM     81  CG  LEU A  26      -3.719   2.924  -4.739  1.00 31.34           C 
ATOM     82  CD1 LEU A  26      -3.102   2.272  -5.966  1.00 42.11           C 
ATOM     83  CD2 LEU A  26      -5.229   3.030  -4.893  1.00 73.23           C 
ATOM     84  H   LEU A  26      -0.752   1.053  -2.876  1.00 40.34           H 
ATOM     85  HA  LEU A  26      -2.030   3.695  -2.865  1.00 23.40           H 
ATOM     86 2HB  LEU A  26      -3.174   1.114  -3.768  1.00 51.54           H 
ATOM     87 3HB  LEU A  26      -4.217   2.169  -2.815  1.00 32.21           H 
ATOM     88  HG  LEU A  26      -3.319   3.925  -4.656  1.00 21.11           H 
ATOM     89 1HD1 LEU A  26      -2.787   1.269  -5.722  1.00 32.33           H 
ATOM     90 2HD1 LEU A  26      -3.831   2.237  -6.762  1.00 31.12           H 
ATOM     91 3HD1 LEU A  26      -2.247   2.848  -6.288  1.00 41.04           H 
ATOM     92 1HD2 LEU A  26      -5.656   3.427  -3.984  1.00 75.22           H 
ATOM     93 2HD2 LEU A  26      -5.461   3.688  -5.718  1.00 14.44           H 
ATOM     94 3HD2 LEU A  26      -5.641   2.052  -5.087  1.00 75.50           H 
ATOM     95  N   LEU A  27      -2.888   3.398  -0.517  1.00 41.50           N 
ATOM     96  CA  LEU A  27      -3.140   3.296   0.917  1.00 51.04           C 
ATOM     97  C   LEU A  27      -3.818   1.973   1.257  1.00  1.51           C 
ATOM     98  O   LEU A  27      -4.374   1.293   0.395  1.00 34.21           O 
ATOM     99  CB  LEU A  27      -4.009   4.464   1.386  1.00 72.23           C 
ATOM    100  CG  LEU A  27      -3.277   5.603   2.096  1.00 13.45           C 
ATOM    101  CD1 LEU A  27      -2.697   6.578   1.085  1.00 53.21           C 
ATOM    102  CD2 LEU A  27      -4.213   6.321   3.058  1.00 64.41           C 
ATOM    103  H   LEU A  27      -3.119   4.229  -0.984  1.00  3.14           H 
ATOM    104  HA  LEU A  27      -2.188   3.340   1.424  1.00 43.11           H 
ATOM    105 2HB  LEU A  27      -4.503   4.878   0.520  1.00  4.00           H 
ATOM    106 3HB  LEU A  27      -4.751   4.071   2.067  1.00 25.13           H 
ATOM    107  HG  LEU A  27      -2.458   5.192   2.671  1.00  5.40           H 
ATOM    108 1HD1 LEU A  27      -2.889   7.590   1.410  1.00 44.53           H 
ATOM    109 2HD1 LEU A  27      -1.632   6.422   1.003  1.00 54.33           H 
ATOM    110 3HD1 LEU A  27      -3.160   6.417   0.123  1.00 64.50           H 
ATOM    111 1HD2 LEU A  27      -4.339   5.726   3.951  1.00 73.54           H 
ATOM    112 2HD2 LEU A  27      -3.793   7.280   3.321  1.00  0.13           H 
ATOM    113 3HD2 LEU A  27      -5.172   6.467   2.584  1.00 72.44           H 
ATOM    114  N   PRO A  28      -3.773   1.600   2.545  1.00 62.23           N 
ATOM    115  CA  PRO A  28      -3.113   2.402   3.579  1.00 24.23           C 
ATOM    116  C   PRO A  28      -1.596   2.409   3.427  1.00  5.24           C 
ATOM    117  O   PRO A  28      -0.928   3.367   3.814  1.00 71.41           O 
ATOM    118  CB  PRO A  28      -3.516   1.703   4.880  1.00  1.03           C 
ATOM    119  CG  PRO A  28      -3.801   0.296   4.482  1.00 22.24           C 
ATOM    120  CD  PRO A  28      -4.363   0.365   3.089  1.00 15.13           C 
ATOM    121  HA  PRO A  28      -3.477   3.417   3.586  1.00 55.15           H 
ATOM    122 2HB  PRO A  28      -2.701   1.757   5.589  1.00 61.31           H 
ATOM    123 3HB  PRO A  28      -4.391   2.182   5.293  1.00 32.44           H 
ATOM    124 2HG  PRO A  28      -2.889  -0.280   4.490  1.00 14.35           H 
ATOM    125 3HG  PRO A  28      -4.526  -0.137   5.157  1.00 55.34           H 
ATOM    126 2HD  PRO A  28      -4.055  -0.496   2.515  1.00 14.40           H 
ATOM    127 3HD  PRO A  28      -5.440   0.434   3.120  1.00 51.15           H 
ATOM    128  N   DLE A  29      -1.058   1.334   2.860  1.00  1.24           N 
ATOM    129  CA  DLE A  29       0.393   1.216   2.655  1.00 41.11           C 
ATOM    130  C   DLE A  29       0.856  -0.140   3.119  1.00 32.03           C 
ATOM    131  O   DLE A  29       0.251  -1.159   2.792  1.00 72.21           O 
ATOM    132  CB  DLE A  29       0.713   1.385   1.170  1.00 35.33           C 
ATOM    133  CG  DLE A  29       1.221   2.804   0.915  1.00 52.23           C 
ATOM    134  CD1 DLE A  29       2.663   2.746   0.410  1.00 43.04           C 
ATOM    135  CD2 DLE A  29       0.340   3.482  -0.135  1.00 64.33           C 
ATOM    136  H   DLE A  29      -1.642   0.601   2.572  1.00  4.50           H 
ATOM    137  HA  DLE A  29       0.903   1.990   3.227  1.00 13.32           H 
ATOM    138 2HB  DLE A  29      -0.188   1.209   0.583  1.00 73.31           H 
ATOM    139 3HB  DLE A  29       1.479   0.667   0.880  1.00  3.33           H 
ATOM    140  HG  DLE A  29       1.183   3.375   1.843  1.00 72.45           H 
ATOM    141 1HD1 DLE A  29       2.924   3.696  -0.055  1.00 72.14           H 
ATOM    142 2HD1 DLE A  29       3.334   2.557   1.248  1.00 62.42           H 
ATOM    143 3HD1 DLE A  29       2.759   1.943  -0.322  1.00  5.40           H 
ATOM    144 1HD2 DLE A  29       0.867   4.337  -0.556  1.00 52.50           H 
ATOM    145 2HD2 DLE A  29       0.110   2.772  -0.930  1.00 21.31           H 
ATOM    146 3HD2 DLE A  29      -0.586   3.818   0.329  1.00 72.40           H 
TER     147      DLE A  29
ENDMDL
MODEL        5
REMARK MDL/CONF     5  E:      0.000 Erst:   0.000 Ehb:   0.000
ATOM      1  N   DPR A  21       1.989  -0.137   3.817  1.00  3.15           N 
ATOM      2  CA  DPR A  21       2.827  -1.336   4.003  1.00 21.45           C 
ATOM      3  C   DPR A  21       3.408  -1.764   2.680  1.00 21.11           C 
ATOM      4  O   DPR A  21       4.152  -1.015   2.047  1.00 14.11           O 
ATOM      5  CB  DPR A  21       3.902  -0.928   5.042  1.00 51.11           C 
ATOM      6  CG  DPR A  21       3.017  -0.070   5.983  1.00 41.23           C 
ATOM      7  CD  DPR A  21       2.199   0.766   4.968  1.00 50.33           C 
ATOM      8  HA  DPR A  21       2.230  -2.144   4.427  1.00 74.11           H 
ATOM      9 2HB  DPR A  21       4.316  -1.784   5.575  1.00 21.21           H 
ATOM     10 3HB  DPR A  21       4.697  -0.324   4.603  1.00 51.53           H 
ATOM     11 2HG  DPR A  21       2.363  -0.701   6.587  1.00 62.14           H 
ATOM     12 3HG  DPR A  21       3.629   0.573   6.616  1.00  5.22           H 
ATOM     13 2HD  DPR A  21       2.763   1.647   4.661  1.00 53.42           H 
ATOM     14 3HD  DPR A  21       1.241   1.058   5.401  1.00 64.20           H 
ATOM     15  N   MAA A  22       3.071  -2.977   2.255  1.00 21.22           N 
ATOM     16  CA  MAA A  22       3.569  -3.513   0.982  1.00 21.33           C 
ATOM     17  C   MAA A  22       2.421  -4.075   0.188  1.00 71.30           C 
ATOM     18  O   MAA A  22       2.470  -5.215  -0.273  1.00 24.00           O 
ATOM     19  CB  MAA A  22       4.587  -4.622   1.259  1.00 64.45           C 
ATOM     20  HA  MAA A  22       4.048  -2.715   0.414  1.00 13.11           H 
ATOM     21 1HB  MAA A  22       5.304  -4.667   0.439  1.00  4.53           H 
ATOM     22 2HB  MAA A  22       5.112  -4.410   2.190  1.00 30.31           H 
ATOM     23 3HB  MAA A  22       4.070  -5.577   1.344  1.00 31.50           H 
ATOM     24  CM  MAA A  22       2.214  -4.015   2.844  1.00 73.22           C 
ATOM     25 1HM  MAA A  22       2.344  -4.023   3.925  1.00 51.12           H 
ATOM     26 2HM  MAA A  22       1.172  -3.804   2.606  1.00 20.23           H 
ATOM     27 3HM  MAA A  22       2.489  -4.988   2.436  1.00 44.22           H 
ATOM     28  N   ALA A  23       1.375  -3.272   0.021  1.00 14.34           N 
ATOM     29  CA  ALA A  23       0.199  -3.696  -0.730  1.00 14.43           C 
ATOM     30  C   ALA A  23      -0.064  -2.765  -1.909  1.00  1.52           C 
ATOM     31  O   ALA A  23      -1.050  -2.031  -1.924  1.00  1.23           O 
ATOM     32  CB  ALA A  23      -1.018  -3.752   0.182  1.00  4.44           C 
ATOM     33  H   ALA A  23       1.395  -2.375   0.412  1.00 54.42           H 
ATOM     34  HA  ALA A  23       0.384  -4.693  -1.105  1.00 70.15           H 
ATOM     35 1HB  ALA A  23      -0.741  -4.200   1.125  1.00 21.42           H 
ATOM     36 2HB  ALA A  23      -1.386  -2.752   0.353  1.00 73.23           H 
ATOM     37 3HB  ALA A  23      -1.791  -4.345  -0.285  1.00 22.53           H 
ATOM     38  N   DVA A  24       0.826  -2.802  -2.895  1.00 13.04           N 
ATOM     39  CA  DVA A  24       0.689  -1.955  -4.087  1.00 45.01           C 
ATOM     40  C   DVA A  24       1.172  -0.564  -3.771  1.00 74.11           C 
ATOM     41  O   DVA A  24       1.918  -0.357  -2.815  1.00 53.11           O 
ATOM     42  CB  DVA A  24       1.525  -2.540  -5.226  1.00 54.04           C 
ATOM     43  CG1 DVA A  24       3.004  -2.524  -4.838  1.00 75.13           C 
ATOM     44  CG2 DVA A  24       1.084  -3.980  -5.494  1.00 53.11           C 
ATOM     45  H   DVA A  24       1.592  -3.409  -2.826  1.00 42.33           H 
ATOM     46  HA  DVA A  24      -0.358  -1.917  -4.388  1.00 44.33           H 
ATOM     47  HB  DVA A  24       1.378  -1.943  -6.127  1.00  4.51           H 
ATOM     48 1HG1 DVA A  24       3.316  -1.501  -4.632  1.00  2.30           H 
ATOM     49 2HG1 DVA A  24       3.150  -3.136  -3.948  1.00  5.51           H 
ATOM     50 3HG1 DVA A  24       3.598  -2.928  -5.657  1.00  0.33           H 
ATOM     51 1HG2 DVA A  24       1.600  -4.652  -4.809  1.00 71.13           H 
ATOM     52 2HG2 DVA A  24       0.007  -4.066  -5.343  1.00 30.10           H 
ATOM     53 3HG2 DVA A  24       1.329  -4.251  -6.520  1.00 73.42           H 
ATOM     54  N   MLE A  25       0.747   0.402  -4.580  1.00 10.43           N 
ATOM     55  CA  MLE A  25       1.144   1.802  -4.382  1.00 13.14           C 
ATOM     56  C   MLE A  25      -0.055   2.610  -3.962  1.00 10.54           C 
ATOM     57  O   MLE A  25      -0.205   3.767  -4.353  1.00 63.24           O 
ATOM     58  CB  MLE A  25       1.704   2.362  -5.689  1.00 63.10           C 
ATOM     59  CG  MLE A  25       2.655   3.521  -5.382  1.00 24.14           C 
ATOM     60  CD1 MLE A  25       4.062   2.973  -5.131  1.00 64.41           C 
ATOM     61  CD2 MLE A  25       2.687   4.483  -6.569  1.00 32.44           C 
ATOM     62  HA  MLE A  25       1.909   1.857  -3.607  1.00 10.43           H 
ATOM     63 2HB  MLE A  25       2.246   1.578  -6.217  1.00 13.33           H 
ATOM     64 3HB  MLE A  25       0.886   2.719  -6.313  1.00 71.04           H 
ATOM     65  HG  MLE A  25       2.308   4.049  -4.495  1.00 23.31           H 
ATOM     66 1HD1 MLE A  25       4.463   3.406  -4.216  1.00 64.31           H 
ATOM     67 2HD1 MLE A  25       4.018   1.888  -5.031  1.00  1.15           H 
ATOM     68 3HD1 MLE A  25       4.708   3.234  -5.969  1.00 75.42           H 
ATOM     69 1HD2 MLE A  25       1.717   4.966  -6.674  1.00 12.34           H 
ATOM     70 2HD2 MLE A  25       3.452   5.240  -6.402  1.00  4.35           H 
ATOM     71 3HD2 MLE A  25       2.917   3.929  -7.480  1.00 43.13           H 
ATOM     72  CM  MLE A  25      -0.131   0.374  -5.758  1.00 42.41           C 
ATOM     73 1HM  MLE A  25       0.474   0.291  -6.660  1.00 71.12           H 
ATOM     74 2HM  MLE A  25      -0.802  -0.482  -5.690  1.00 24.45           H 
ATOM     75 3HM  MLE A  25      -0.716   1.292  -5.796  1.00 53.43           H 
ATOM     76  N   LEU A  26      -0.921   2.000  -3.159  1.00 62.44           N 
ATOM     77  CA  LEU A  26      -2.124   2.672  -2.680  1.00 73.44           C 
ATOM     78  C   LEU A  26      -2.333   2.418  -1.190  1.00 75.50           C 
ATOM     79  O   LEU A  26      -1.980   1.356  -0.675  1.00 34.53           O 
ATOM     80  CB  LEU A  26      -3.345   2.196  -3.467  1.00 13.32           C 
ATOM     81  CG  LEU A  26      -3.421   2.646  -4.926  1.00 74.14           C 
ATOM     82  CD1 LEU A  26      -4.541   1.916  -5.653  1.00 24.34           C 
ATOM     83  CD2 LEU A  26      -3.624   4.152  -5.010  1.00 21.40           C 
ATOM     84  H   LEU A  26      -0.748   1.077  -2.882  1.00 10.52           H 
ATOM     85  HA  LEU A  26      -1.996   3.733  -2.837  1.00 23.21           H 
ATOM     86 2HB  LEU A  26      -3.348   1.117  -3.454  1.00 23.04           H 
ATOM     87 3HB  LEU A  26      -4.228   2.562  -2.961  1.00  2.15           H 
ATOM     88  HG  LEU A  26      -2.490   2.405  -5.420  1.00 70.23           H 
ATOM     89 1HD1 LEU A  26      -4.813   2.466  -6.541  1.00 21.30           H 
ATOM     90 2HD1 LEU A  26      -4.203   0.928  -5.932  1.00  0.12           H 
ATOM     91 3HD1 LEU A  26      -5.399   1.833  -5.004  1.00 43.11           H 
ATOM     92 1HD2 LEU A  26      -2.837   4.589  -5.607  1.00  2.22           H 
ATOM     93 2HD2 LEU A  26      -4.580   4.362  -5.466  1.00 74.33           H 
ATOM     94 3HD2 LEU A  26      -3.598   4.574  -4.016  1.00 72.31           H 
ATOM     95  N   LEU A  27      -2.912   3.397  -0.505  1.00  2.24           N 
ATOM     96  CA  LEU A  27      -3.171   3.278   0.926  1.00 50.42           C 
ATOM     97  C   LEU A  27      -3.825   1.939   1.252  1.00 30.12           C 
ATOM     98  O   LEU A  27      -4.404   1.278   0.391  1.00 32.14           O 
ATOM     99  CB  LEU A  27      -4.067   4.425   1.398  1.00 41.10           C 
ATOM    100  CG  LEU A  27      -3.368   5.760   1.658  1.00 33.22           C 
ATOM    101  CD1 LEU A  27      -2.255   5.590   2.680  1.00 10.11           C 
ATOM    102  CD2 LEU A  27      -2.820   6.336   0.361  1.00  2.05           C 
ATOM    103  H   LEU A  27      -3.171   4.219  -0.970  1.00 51.50           H 
ATOM    104  HA  LEU A  27      -2.224   3.337   1.441  1.00 62.52           H 
ATOM    105 2HB  LEU A  27      -4.821   4.588   0.644  1.00 52.10           H 
ATOM    106 3HB  LEU A  27      -4.542   4.114   2.318  1.00 43.34           H 
ATOM    107  HG  LEU A  27      -4.086   6.462   2.060  1.00 22.13           H 
ATOM    108 1HD1 LEU A  27      -1.843   6.556   2.927  1.00 63.43           H 
ATOM    109 2HD1 LEU A  27      -2.653   5.129   3.573  1.00 51.35           H 
ATOM    110 3HD1 LEU A  27      -1.480   4.962   2.267  1.00 23.20           H 
ATOM    111 1HD2 LEU A  27      -1.893   5.841   0.110  1.00 43.41           H 
ATOM    112 2HD2 LEU A  27      -3.536   6.181  -0.432  1.00 34.42           H 
ATOM    113 3HD2 LEU A  27      -2.642   7.394   0.484  1.00 33.30           H 
ATOM    114  N   PRO A  28      -3.733   1.530   2.526  1.00 41.23           N 
ATOM    115  CA  PRO A  28      -3.046   2.310   3.561  1.00 55.10           C 
ATOM    116  C   PRO A  28      -1.535   2.337   3.357  1.00 51.11           C 
ATOM    117  O   PRO A  28      -0.867   3.302   3.725  1.00 51.03           O 
ATOM    118  CB  PRO A  28      -3.399   1.572   4.854  1.00 13.12           C 
ATOM    119  CG  PRO A  28      -3.684   0.173   4.427  1.00 41.14           C 
ATOM    120  CD  PRO A  28      -4.293   0.276   3.056  1.00 12.35           C 
ATOM    121  HA  PRO A  28      -3.420   3.322   3.608  1.00 62.41           H 
ATOM    122 2HB  PRO A  28      -2.561   1.615   5.536  1.00 13.24           H 
ATOM    123 3HB  PRO A  28      -4.264   2.029   5.310  1.00 74.44           H 
ATOM    124 2HG  PRO A  28      -2.767  -0.393   4.388  1.00 22.25           H 
ATOM    125 3HG  PRO A  28      -4.381  -0.285   5.113  1.00 40.12           H 
ATOM    126 2HD  PRO A  28      -3.996  -0.566   2.448  1.00 75.32           H 
ATOM    127 3HD  PRO A  28      -5.369   0.333   3.124  1.00 50.00           H 
ATOM    128  N   DLE A  29      -1.002   1.270   2.770  1.00 61.13           N 
ATOM    129  CA  DLE A  29       0.441   1.172   2.516  1.00 22.21           C 
ATOM    130  C   DLE A  29       0.936  -0.181   2.956  1.00 51.41           C 
ATOM    131  O   DLE A  29       0.505  -1.209   2.436  1.00 25.41           O 
ATOM    132  CB  DLE A  29       0.709   1.354   1.023  1.00 20.53           C 
ATOM    133  CG  DLE A  29       0.731   2.845   0.684  1.00 21.14           C 
ATOM    134  CD1 DLE A  29       1.991   3.483   1.272  1.00 13.50           C 
ATOM    135  CD2 DLE A  29       0.729   3.025  -0.834  1.00  2.44           C 
ATOM    136  H   DLE A  29      -1.587   0.532   2.499  1.00 61.41           H 
ATOM    137  HA  DLE A  29       0.961   1.949   3.075  1.00 53.42           H 
ATOM    138 2HB  DLE A  29      -0.077   0.862   0.450  1.00 32.02           H 
ATOM    139 3HB  DLE A  29       1.672   0.911   0.770  1.00 13.10           H 
ATOM    140  HG  DLE A  29      -0.151   3.326   1.107  1.00 12.43           H 
ATOM    141 1HD1 DLE A  29       2.294   4.326   0.652  1.00 40.00           H 
ATOM    142 2HD1 DLE A  29       1.782   3.833   2.284  1.00 51.01           H 
ATOM    143 3HD1 DLE A  29       2.792   2.744   1.301  1.00 14.21           H 
ATOM    144 1HD2 DLE A  29       1.639   3.541  -1.140  1.00 32.33           H 
ATOM    145 2HD2 DLE A  29       0.688   2.048  -1.317  1.00  0.22           H 
ATOM    146 3HD2 DLE A  29      -0.139   3.612  -1.130  1.00 65.44           H 
TER     147      DLE A  29
ENDMDL
MODEL       19
REMARK MDL/CONF    19  E:      0.000 Erst:   0.000 Ehb:   0.000
ATOM      1  N   DPR A  21       2.362   0.012   3.537  1.00 11.33           N 
ATOM      2  CA  DPR A  21       3.095  -1.219   3.887  1.00 62.01           C 
ATOM      3  C   DPR A  21       3.542  -1.922   2.631  1.00 65.42           C 
ATOM      4  O   DPR A  21       4.466  -1.475   1.954  1.00 40.02           O 
ATOM      5  CB  DPR A  21       4.282  -0.776   4.808  1.00 74.01           C 
ATOM      6  CG  DPR A  21       3.963   0.693   5.190  1.00 54.13           C 
ATOM      7  CD  DPR A  21       3.177   1.177   3.947  1.00 63.32           C 
ATOM      8  HA  DPR A  21       2.454  -1.876   4.475  1.00 23.43           H 
ATOM      9 2HB  DPR A  21       4.316  -1.407   5.696  1.00 61.31           H 
ATOM     10 3HB  DPR A  21       5.220  -0.835   4.256  1.00 21.41           H 
ATOM     11 2HG  DPR A  21       3.340   0.736   6.086  1.00 42.44           H 
ATOM     12 3HG  DPR A  21       4.878   1.269   5.324  1.00 14.21           H 
ATOM     13 2HD  DPR A  21       3.866   1.456   3.149  1.00 41.54           H 
ATOM     14 3HD  DPR A  21       2.535   2.018   4.205  1.00 35.13           H 
ATOM     15  N   MAA A  22       2.884  -3.032   2.314  1.00 20.53           N 
ATOM     16  CA  MAA A  22       3.221  -3.811   1.116  1.00 23.15           C 
ATOM     17  C   MAA A  22       1.966  -4.115   0.343  1.00 21.10           C 
ATOM     18  O   MAA A  22       1.702  -5.266  -0.003  1.00 44.32           O 
ATOM     19  CB  MAA A  22       3.894  -5.121   1.532  1.00 63.52           C 
ATOM     20  HA  MAA A  22       3.904  -3.237   0.490  1.00  4.41           H 
ATOM     21 1HB  MAA A  22       3.132  -5.878   1.712  1.00 62.21           H 
ATOM     22 2HB  MAA A  22       4.559  -5.457   0.737  1.00 31.14           H 
ATOM     23 3HB  MAA A  22       4.470  -4.962   2.443  1.00 63.13           H 
ATOM     24  CM  MAA A  22       1.770  -3.729   2.972  1.00 24.12           C 
ATOM     25 1HM  MAA A  22       0.830  -3.256   2.691  1.00  3.11           H 
ATOM     26 2HM  MAA A  22       1.759  -4.772   2.659  1.00  0.03           H 
ATOM     27 3HM  MAA A  22       1.897  -3.675   4.053  1.00 31.22           H 
ATOM     28  N   ALA A  23       1.182  -3.078   0.067  1.00 71.52           N 
ATOM     29  CA  ALA A  23      -0.061  -3.238  -0.677  1.00 61.24           C 
ATOM     30  C   ALA A  23      -0.052  -2.398  -1.949  1.00 52.23           C 
ATOM     31  O   ALA A  23      -0.906  -1.533  -2.139  1.00 61.02           O 
ATOM     32  CB  ALA A  23      -1.251  -2.865   0.196  1.00 42.43           C 
ATOM     33  H   ALA A  23       1.446  -2.185   0.371  1.00 60.15           H 
ATOM     34  HA  ALA A  23      -0.157  -4.280  -0.947  1.00 70.25           H 
ATOM     35 1HB  ALA A  23      -1.273  -1.794   0.335  1.00 64.43           H 
ATOM     36 2HB  ALA A  23      -2.164  -3.186  -0.284  1.00 52.42           H 
ATOM     37 3HB  ALA A  23      -1.159  -3.350   1.156  1.00 73.30           H 
ATOM     38  N   DVA A  24       0.920  -2.657  -2.817  1.00  2.54           N 
ATOM     39  CA  DVA A  24       1.043  -1.918  -4.081  1.00 14.22           C 
ATOM     40  C   DVA A  24       1.402  -0.484  -3.790  1.00 22.35           C 
ATOM     41  O   DVA A  24       2.166  -0.201  -2.869  1.00 51.34           O 
ATOM     42  CB  DVA A  24       2.135  -2.555  -4.940  1.00 34.14           C 
ATOM     43  CG1 DVA A  24       2.256  -1.794  -6.260  1.00 64.14           C 
ATOM     44  CG2 DVA A  24       3.469  -2.495  -4.194  1.00 24.25           C 
ATOM     45  H   DVA A  24       1.573  -3.359  -2.609  1.00 74.42           H 
ATOM     46  HA  DVA A  24       0.094  -1.954  -4.615  1.00 43.14           H 
ATOM     47  HB  DVA A  24       1.879  -3.595  -5.141  1.00 53.03           H 
ATOM     48 1HG1 DVA A  24       3.024  -2.258  -6.880  1.00 71.15           H 
ATOM     49 2HG1 DVA A  24       1.300  -1.823  -6.784  1.00 50.33           H 
ATOM     50 3HG1 DVA A  24       2.527  -0.758  -6.060  1.00 22.04           H 
ATOM     51 1HG2 DVA A  24       3.729  -1.457  -3.994  1.00 42.12           H 
ATOM     52 2HG2 DVA A  24       3.383  -3.037  -3.251  1.00  5.42           H 
ATOM     53 3HG2 DVA A  24       4.248  -2.952  -4.806  1.00 11.02           H 
ATOM     54  N   MLE A  25       0.850   0.429  -4.581  1.00 54.51           N 
ATOM     55  CA  MLE A  25       1.118   1.863  -4.404  1.00 32.11           C 
ATOM     56  C   MLE A  25      -0.152   2.567  -4.005  1.00 64.41           C 
ATOM     57  O   MLE A  25      -0.413   3.692  -4.434  1.00 24.34           O 
ATOM     58  CB  MLE A  25       1.637   2.449  -5.717  1.00 50.54           C 
ATOM     59  CG  MLE A  25       2.504   3.674  -5.421  1.00 11.41           C 
ATOM     60  CD1 MLE A  25       3.834   3.224  -4.815  1.00 13.15           C 
ATOM     61  CD2 MLE A  25       2.769   4.438  -6.718  1.00 43.24           C 
ATOM     62  HA  MLE A  25       1.868   1.999  -3.624  1.00 51.33           H 
ATOM     63 2HB  MLE A  25       2.232   1.701  -6.238  1.00 41.02           H 
ATOM     64 3HB  MLE A  25       0.795   2.743  -6.342  1.00 73.31           H 
ATOM     65  HG  MLE A  25       1.986   4.324  -4.716  1.00 42.51           H 
ATOM     66 1HD1 MLE A  25       4.650   3.501  -5.481  1.00 31.32           H 
ATOM     67 2HD1 MLE A  25       3.975   3.707  -3.847  1.00 11.03           H 
ATOM     68 3HD1 MLE A  25       3.825   2.142  -4.681  1.00 31.21           H 
ATOM     69 1HD2 MLE A  25       3.043   5.466  -6.486  1.00  4.40           H 
ATOM     70 2HD2 MLE A  25       3.583   3.959  -7.262  1.00 33.22           H 
ATOM     71 3HD2 MLE A  25       1.869   4.433  -7.333  1.00 30.40           H 
ATOM     72  CM  MLE A  25      -0.073   0.310  -5.717  1.00  4.11           C 
ATOM     73 1HM  MLE A  25      -0.794  -0.482  -5.519  1.00 31.23           H 
ATOM     74 2HM  MLE A  25      -0.598   1.254  -5.859  1.00 64.34           H 
ATOM     75 3HM  MLE A  25       0.492   0.069  -6.618  1.00 65.02           H 
ATOM     76  N   LEU A  26      -0.955   1.905  -3.180  1.00 34.53           N 
ATOM     77  CA  LEU A  26      -2.217   2.474  -2.718  1.00  4.44           C 
ATOM     78  C   LEU A  26      -2.401   2.248  -1.220  1.00 24.10           C 
ATOM     79  O   LEU A  26      -2.022   1.202  -0.689  1.00 43.35           O 
ATOM     80  CB  LEU A  26      -3.388   1.861  -3.486  1.00  4.00           C 
ATOM     81  CG  LEU A  26      -3.616   2.396  -4.901  1.00 13.02           C 
ATOM     82  CD1 LEU A  26      -4.401   1.391  -5.730  1.00 44.33           C 
ATOM     83  CD2 LEU A  26      -4.340   3.733  -4.854  1.00 54.14           C 
ATOM     84  H   LEU A  26      -0.695   1.012  -2.872  1.00  4.44           H 
ATOM     85  HA  LEU A  26      -2.188   3.538  -2.908  1.00 21.32           H 
ATOM     86 2HB  LEU A  26      -3.215   0.798  -3.559  1.00 45.50           H 
ATOM     87 3HB  LEU A  26      -4.287   2.039  -2.914  1.00 60.23           H 
ATOM     88  HG  LEU A  26      -2.659   2.550  -5.379  1.00 64.33           H 
ATOM     89 1HD1 LEU A  26      -4.027   0.397  -5.539  1.00 44.03           H 
ATOM     90 2HD1 LEU A  26      -5.446   1.442  -5.463  1.00 23.43           H 
ATOM     91 3HD1 LEU A  26      -4.285   1.624  -6.779  1.00 72.44           H 
ATOM     92 1HD2 LEU A  26      -4.654   3.938  -3.841  1.00 75.52           H 
ATOM     93 2HD2 LEU A  26      -3.676   4.515  -5.189  1.00  2.10           H 
ATOM     94 3HD2 LEU A  26      -5.206   3.697  -5.498  1.00 22.50           H 
ATOM     95  N   LEU A  27      -2.986   3.231  -0.546  1.00  2.53           N 
ATOM     96  CA  LEU A  27      -3.223   3.138   0.890  1.00 41.31           C 
ATOM     97  C   LEU A  27      -3.822   1.784   1.256  1.00 54.34           C 
ATOM     98  O   LEU A  27      -4.387   1.080   0.418  1.00 41.40           O 
ATOM     99  CB  LEU A  27      -4.155   4.262   1.347  1.00  0.12           C 
ATOM    100  CG  LEU A  27      -3.504   5.630   1.554  1.00 73.42           C 
ATOM    101  CD1 LEU A  27      -2.356   5.530   2.546  1.00 40.14           C 
ATOM    102  CD2 LEU A  27      -3.020   6.197   0.228  1.00 63.30           C 
ATOM    103  H   LEU A  27      -3.265   4.039  -1.025  1.00 32.14           H 
ATOM    104  HA  LEU A  27      -2.272   3.244   1.390  1.00  0.50           H 
ATOM    105 2HB  LEU A  27      -4.928   4.373   0.602  1.00 12.24           H 
ATOM    106 3HB  LEU A  27      -4.601   3.960   2.284  1.00 44.31           H 
ATOM    107  HG  LEU A  27      -4.239   6.312   1.962  1.00  1.24           H 
ATOM    108 1HD1 LEU A  27      -2.704   5.061   3.453  1.00 21.11           H 
ATOM    109 2HD1 LEU A  27      -1.561   4.939   2.116  1.00  3.51           H 
ATOM    110 3HD1 LEU A  27      -1.988   6.521   2.771  1.00 23.21           H 
ATOM    111 1HD2 LEU A  27      -2.619   7.187   0.385  1.00  1.51           H 
ATOM    112 2HD2 LEU A  27      -2.250   5.557  -0.178  1.00 55.10           H 
ATOM    113 3HD2 LEU A  27      -3.846   6.249  -0.465  1.00 62.55           H 
ATOM    114  N   PRO A  28      -3.701   1.410   2.539  1.00 31.10           N 
ATOM    115  CA  PRO A  28      -3.032   2.239   3.545  1.00  4.22           C 
ATOM    116  C   PRO A  28      -1.525   2.317   3.323  1.00 24.04           C 
ATOM    117  O   PRO A  28      -0.897   3.334   3.613  1.00  3.30           O 
ATOM    118  CB  PRO A  28      -3.342   1.521   4.861  1.00 25.23           C 
ATOM    119  CG  PRO A  28      -3.580   0.103   4.471  1.00 24.34           C 
ATOM    120  CD  PRO A  28      -4.208   0.149   3.105  1.00  3.12           C 
ATOM    121  HA  PRO A  28      -3.442   3.238   3.573  1.00 62.03           H 
ATOM    122 2HB  PRO A  28      -2.498   1.611   5.530  1.00 11.01           H 
ATOM    123 3HB  PRO A  28      -4.218   1.957   5.315  1.00  1.33           H 
ATOM    124 2HG  PRO A  28      -2.642  -0.431   4.434  1.00 11.44           H 
ATOM    125 3HG  PRO A  28      -4.251  -0.363   5.176  1.00 33.31           H 
ATOM    126 2HD  PRO A  28      -3.887  -0.696   2.513  1.00 13.32           H 
ATOM    127 3HD  PRO A  28      -5.284   0.168   3.186  1.00 72.11           H 
ATOM    128  N   DLE A  29      -0.951   1.235   2.805  1.00 41.32           N 
ATOM    129  CA  DLE A  29       0.493   1.182   2.542  1.00  1.24           C 
ATOM    130  C   DLE A  29       1.067  -0.071   3.150  1.00 25.41           C 
ATOM    131  O   DLE A  29       0.377  -1.082   3.279  1.00 13.31           O 
ATOM    132  CB  DLE A  29       0.736   1.176   1.033  1.00 74.53           C 
ATOM    133  CG  DLE A  29       1.064   2.592   0.562  1.00 50.32           C 
ATOM    134  CD1 DLE A  29       2.482   2.961   1.001  1.00 21.31           C 
ATOM    135  CD2 DLE A  29       0.969   2.660  -0.962  1.00 72.45           C 
ATOM    136  H   DLE A  29      -1.505   0.455   2.595  1.00 63.32           H 
ATOM    137  HA  DLE A  29       0.974   2.053   2.984  1.00 50.53           H 
ATOM    138 2HB  DLE A  29      -0.160   0.820   0.523  1.00 40.25           H 
ATOM    139 3HB  DLE A  29       1.570   0.514   0.803  1.00 51.24           H 
ATOM    140  HG  DLE A  29       0.354   3.294   1.001  1.00 22.25           H 
ATOM    141 1HD1 DLE A  29       2.444   3.818   1.672  1.00 13.24           H 
ATOM    142 2HD1 DLE A  29       2.934   2.114   1.519  1.00 72.43           H 
ATOM    143 3HD1 DLE A  29       3.080   3.210   0.124  1.00 75.02           H 
ATOM    144 1HD2 DLE A  29      -0.004   3.058  -1.249  1.00 41.14           H 
ATOM    145 2HD2 DLE A  29       1.754   3.311  -1.348  1.00 22.34           H 
ATOM    146 3HD2 DLE A  29       1.089   1.660  -1.379  1.00 35.23           H 
TER     147      DLE A  29
ENDMDL
MODEL        2
REMARK MDL/CONF     2  E:      0.000 Erst:   0.000 Ehb:   0.000
ATOM      1  N   DPR A  21       2.358   0.022   3.555  1.00 44.34           N 
ATOM      2  CA  DPR A  21       3.077  -1.216   3.907  1.00 52.01           C 
ATOM      3  C   DPR A  21       3.535  -1.915   2.654  1.00 12.13           C 
ATOM      4  O   DPR A  21       4.470  -1.470   1.990  1.00  1.21           O 
ATOM      5  CB  DPR A  21       4.234  -0.775   4.842  1.00  1.33           C 
ATOM      6  CG  DPR A  21       4.618   0.560   4.150  1.00 32.41           C 
ATOM      7  CD  DPR A  21       3.226   1.178   3.868  1.00 34.43           C 
ATOM      8  HA  DPR A  21       2.424  -1.872   4.484  1.00 52.31           H 
ATOM      9 2HB  DPR A  21       3.900  -0.597   5.864  1.00 34.43           H 
ATOM     10 3HB  DPR A  21       5.071  -1.472   4.825  1.00 21.23           H 
ATOM     11 2HG  DPR A  21       5.198   1.195   4.821  1.00 14.25           H 
ATOM     12 3HG  DPR A  21       5.161   0.377   3.223  1.00 31.23           H 
ATOM     13 2HD  DPR A  21       3.278   1.855   3.015  1.00 35.32           H 
ATOM     14 3HD  DPR A  21       2.858   1.702   4.749  1.00 74.25           H 
ATOM     15  N   MAA A  22       2.876  -3.021   2.324  1.00 63.24           N 
ATOM     16  CA  MAA A  22       3.223  -3.796   1.126  1.00 33.11           C 
ATOM     17  C   MAA A  22       1.976  -4.089   0.336  1.00 43.44           C 
ATOM     18  O   MAA A  22       1.714  -5.235  -0.027  1.00 71.15           O 
ATOM     19  CB  MAA A  22       3.882  -5.112   1.543  1.00 13.20           C 
ATOM     20  HA  MAA A  22       3.917  -3.222   0.511  1.00 70.30           H 
ATOM     21 1HB  MAA A  22       4.565  -5.440   0.760  1.00 73.31           H 
ATOM     22 2HB  MAA A  22       4.436  -4.964   2.470  1.00 60.31           H 
ATOM     23 3HB  MAA A  22       3.115  -5.870   1.697  1.00 42.52           H 
ATOM     24  CM  MAA A  22       1.751  -3.715   2.964  1.00 71.25           C 
ATOM     25 1HM  MAA A  22       1.864  -3.667   4.047  1.00 22.35           H 
ATOM     26 2HM  MAA A  22       0.817  -3.234   2.677  1.00 22.33           H 
ATOM     27 3HM  MAA A  22       1.738  -4.757   2.645  1.00 64.15           H 
ATOM     28  N   ALA A  23       1.196  -3.048   0.063  1.00 75.22           N 
ATOM     29  CA  ALA A  23      -0.040  -3.197  -0.696  1.00 33.21           C 
ATOM     30  C   ALA A  23      -0.016  -2.338  -1.956  1.00 33.13           C 
ATOM     31  O   ALA A  23      -0.771  -1.375  -2.075  1.00 34.13           O 
ATOM     32  CB  ALA A  23      -1.237  -2.835   0.170  1.00 64.42           C 
ATOM     33  H   ALA A  23       1.458  -2.158   0.380  1.00 14.31           H 
ATOM     34  HA  ALA A  23      -0.132  -4.236  -0.981  1.00 45.34           H 
ATOM     35 1HB  ALA A  23      -1.094  -1.852   0.591  1.00 12.41           H 
ATOM     36 2HB  ALA A  23      -2.133  -2.841  -0.435  1.00 30.04           H 
ATOM     37 3HB  ALA A  23      -1.337  -3.558   0.967  1.00 12.40           H 
ATOM     38  N   DVA A  24       0.856  -2.696  -2.893  1.00 50.45           N 
ATOM     39  CA  DVA A  24       0.979  -1.951  -4.154  1.00 74.35           C 
ATOM     40  C   DVA A  24       1.371  -0.528  -3.859  1.00  1.53           C 
ATOM     41  O   DVA A  24       2.151  -0.264  -2.945  1.00 33.43           O 
ATOM     42  CB  DVA A  24       2.046  -2.606  -5.029  1.00 13.24           C 
ATOM     43  CG1 DVA A  24       2.209  -1.807  -6.324  1.00 72.41           C 
ATOM     44  CG2 DVA A  24       3.379  -2.630  -4.277  1.00 73.44           C 
ATOM     45  H   DVA A  24       1.431  -3.473  -2.740  1.00 75.41           H 
ATOM     46  HA  DVA A  24       0.023  -1.964  -4.677  1.00 62.33           H 
ATOM     47  HB  DVA A  24       1.747  -3.626  -5.267  1.00 54.04           H 
ATOM     48 1HG1 DVA A  24       2.975  -2.269  -6.944  1.00 21.12           H 
ATOM     49 2HG1 DVA A  24       1.261  -1.797  -6.863  1.00 41.13           H 
ATOM     50 3HG1 DVA A  24       2.500  -0.785  -6.085  1.00 45.11           H 
ATOM     51 1HG2 DVA A  24       4.136  -3.115  -4.893  1.00 74.15           H 
ATOM     52 2HG2 DVA A  24       3.691  -1.609  -4.056  1.00 60.13           H 
ATOM     53 3HG2 DVA A  24       3.260  -3.183  -3.345  1.00 25.40           H 
ATOM     54  N   MLE A  25       0.829   0.403  -4.639  1.00 32.30           N 
ATOM     55  CA  MLE A  25       1.131   1.829  -4.457  1.00 63.34           C 
ATOM     56  C   MLE A  25      -0.119   2.555  -4.032  1.00 45.43           C 
ATOM     57  O   MLE A  25      -0.363   3.689  -4.449  1.00 31.23           O 
ATOM     58  CB  MLE A  25       1.638   2.414  -5.774  1.00  3.34           C 
ATOM     59  CG  MLE A  25       2.538   3.617  -5.485  1.00 50.51           C 
ATOM     60  CD1 MLE A  25       3.966   3.135  -5.222  1.00 32.04           C 
ATOM     61  CD2 MLE A  25       2.533   4.560  -6.689  1.00 72.13           C 
ATOM     62  HA  MLE A  25       1.896   1.944  -3.689  1.00 62.21           H 
ATOM     63 2HB  MLE A  25       2.206   1.656  -6.312  1.00 33.03           H 
ATOM     64 3HB  MLE A  25       0.792   2.732  -6.382  1.00 10.02           H 
ATOM     65  HG  MLE A  25       2.167   4.145  -4.607  1.00  1.02           H 
ATOM     66 1HD1 MLE A  25       4.267   3.419  -4.215  1.00 13.21           H 
ATOM     67 2HD1 MLE A  25       4.008   2.049  -5.322  1.00 40.31           H 
ATOM     68 3HD1 MLE A  25       4.642   3.591  -5.946  1.00 23.34           H 
ATOM     69 1HD2 MLE A  25       1.504   4.770  -6.981  1.00 13.33           H 
ATOM     70 2HD2 MLE A  25       3.032   5.491  -6.422  1.00 71.03           H 
ATOM     71 3HD2 MLE A  25       3.058   4.090  -7.520  1.00 45.13           H 
ATOM     72  CM  MLE A  25      -0.108   0.309  -5.766  1.00 12.44           C 
ATOM     73 1HM  MLE A  25       0.440   0.062  -6.675  1.00 73.11           H 
ATOM     74 2HM  MLE A  25      -0.844  -0.470  -5.562  1.00 11.40           H 
ATOM     75 3HM  MLE A  25      -0.616   1.264  -5.896  1.00 74.01           H 
ATOM     76  N   LEU A  26      -0.921   1.904  -3.197  1.00 34.32           N 
ATOM     77  CA  LEU A  26      -2.162   2.497  -2.710  1.00 20.25           C 
ATOM     78  C   LEU A  26      -2.327   2.260  -1.212  1.00 62.10           C 
ATOM     79  O   LEU A  26      -1.886   1.239  -0.681  1.00 44.04           O 
ATOM     80  CB  LEU A  26      -3.358   1.914  -3.465  1.00 71.22           C 
ATOM     81  CG  LEU A  26      -3.777   2.657  -4.734  1.00 64.52           C 
ATOM     82  CD1 LEU A  26      -3.130   2.030  -5.958  1.00 24.22           C 
ATOM     83  CD2 LEU A  26      -5.293   2.662  -4.873  1.00 52.41           C 
ATOM     84  H   LEU A  26      -0.674   1.004  -2.900  1.00 15.22           H 
ATOM     85  HA  LEU A  26      -2.115   3.560  -2.892  1.00 35.12           H 
ATOM     86 2HB  LEU A  26      -3.113   0.900  -3.741  1.00  2.34           H 
ATOM     87 3HB  LEU A  26      -4.202   1.907  -2.790  1.00 65.31           H 
ATOM     88  HG  LEU A  26      -3.443   3.684  -4.670  1.00 71.41           H 
ATOM     89 1HD1 LEU A  26      -2.194   2.527  -6.165  1.00 24.33           H 
ATOM     90 2HD1 LEU A  26      -2.948   0.982  -5.772  1.00 64.43           H 
ATOM     91 3HD1 LEU A  26      -3.789   2.135  -6.808  1.00 41.30           H 
ATOM     92 1HD2 LEU A  26      -5.732   3.150  -4.015  1.00 73.51           H 
ATOM     93 2HD2 LEU A  26      -5.571   3.195  -5.771  1.00 34.42           H 
ATOM     94 3HD2 LEU A  26      -5.652   1.646  -4.932  1.00 32.31           H 
ATOM     95  N   LEU A  27      -2.967   3.208  -0.536  1.00  4.05           N 
ATOM     96  CA  LEU A  27      -3.193   3.102   0.901  1.00 42.43           C 
ATOM     97  C   LEU A  27      -3.791   1.746   1.260  1.00 44.15           C 
ATOM     98  O   LEU A  27      -4.324   1.031   0.410  1.00 73.30           O 
ATOM     99  CB  LEU A  27      -4.119   4.224   1.376  1.00  5.24           C 
ATOM    100  CG  LEU A  27      -3.446   5.390   2.098  1.00 51.33           C 
ATOM    101  CD1 LEU A  27      -3.174   6.532   1.132  1.00 43.22           C 
ATOM    102  CD2 LEU A  27      -4.305   5.865   3.260  1.00 74.44           C 
ATOM    103  H   LEU A  27      -3.295   3.998  -1.014  1.00 14.41           H 
ATOM    104  HA  LEU A  27      -2.237   3.203   1.394  1.00 74.43           H 
ATOM    105 2HB  LEU A  27      -4.628   4.621   0.510  1.00 30.14           H 
ATOM    106 3HB  LEU A  27      -4.844   3.789   2.048  1.00 50.14           H 
ATOM    107  HG  LEU A  27      -2.497   5.058   2.497  1.00  2.20           H 
ATOM    108 1HD1 LEU A  27      -2.827   6.133   0.190  1.00 75.22           H 
ATOM    109 2HD1 LEU A  27      -4.084   7.093   0.971  1.00 74.32           H 
ATOM    110 3HD1 LEU A  27      -2.419   7.183   1.547  1.00 44.32           H 
ATOM    111 1HD2 LEU A  27      -4.422   6.937   3.208  1.00 51.42           H 
ATOM    112 2HD2 LEU A  27      -5.277   5.395   3.205  1.00 52.34           H 
ATOM    113 3HD2 LEU A  27      -3.830   5.599   4.193  1.00 41.54           H 
ATOM    114  N   PRO A  28      -3.707   1.384   2.548  1.00 15.20           N 
ATOM    115  CA  PRO A  28      -3.076   2.227   3.567  1.00 55.31           C 
ATOM    116  C   PRO A  28      -1.563   2.316   3.391  1.00 53.12           C 
ATOM    117  O   PRO A  28      -0.947   3.321   3.742  1.00 13.52           O 
ATOM    118  CB  PRO A  28      -3.419   1.516   4.879  1.00 60.23           C 
ATOM    119  CG  PRO A  28      -3.634   0.093   4.494  1.00  0.22           C 
ATOM    120  CD  PRO A  28      -4.219   0.123   3.109  1.00 31.43           C 
ATOM    121  HA  PRO A  28      -3.495   3.222   3.575  1.00 52.23           H 
ATOM    122 2HB  PRO A  28      -2.598   1.619   5.574  1.00  5.14           H 
ATOM    123 3HB  PRO A  28      -4.313   1.949   5.303  1.00 70.21           H 
ATOM    124 2HG  PRO A  28      -2.690  -0.432   4.491  1.00 30.01           H 
ATOM    125 3HG  PRO A  28      -4.322  -0.373   5.182  1.00 32.44           H 
ATOM    126 2HD  PRO A  28      -3.873  -0.723   2.535  1.00 24.45           H 
ATOM    127 3HD  PRO A  28      -5.299   0.134   3.156  1.00 34.34           H 
ATOM    128  N   DLE A  29      -0.973   1.259   2.845  1.00 23.24           N 
ATOM    129  CA  DLE A  29       0.479   1.218   2.620  1.00 54.43           C 
ATOM    130  C   DLE A  29       1.045  -0.037   3.231  1.00 24.04           C 
ATOM    131  O   DLE A  29       0.336  -1.026   3.411  1.00  2.11           O 
ATOM    132  CB  DLE A  29       0.761   1.229   1.119  1.00  3.53           C 
ATOM    133  CG  DLE A  29       0.880   2.674   0.631  1.00 64.33           C 
ATOM    134  CD1 DLE A  29       2.179   3.286   1.156  1.00  3.31           C 
ATOM    135  CD2 DLE A  29       0.885   2.699  -0.898  1.00 71.45           C 
ATOM    136  H   DLE A  29      -1.518   0.487   2.585  1.00 54.13           H 
ATOM    137  HA  DLE A  29       0.941   2.089   3.084  1.00 31.20           H 
ATOM    138 2HB  DLE A  29      -0.053   0.731   0.591  1.00 11.40           H 
ATOM    139 3HB  DLE A  29       1.695   0.703   0.922  1.00 42.31           H 
ATOM    140  HG  DLE A  29       0.030   3.251   1.000  1.00 12.31           H 
ATOM    141 1HD1 DLE A  29       2.399   4.199   0.603  1.00 11.41           H 
ATOM    142 2HD1 DLE A  29       2.069   3.519   2.214  1.00 53.34           H 
ATOM    143 3HD1 DLE A  29       2.994   2.574   1.023  1.00 12.30           H 
ATOM    144 1HD2 DLE A  29       1.815   3.141  -1.251  1.00 72.14           H 
ATOM    145 2HD2 DLE A  29       0.799   1.681  -1.279  1.00 15.45           H 
ATOM    146 3HD2 DLE A  29       0.041   3.290  -1.255  1.00 52.30           H 
TER     147      DLE A  29
ENDMDL
MODEL       10
REMARK MDL/CONF    10  E:      0.000 Erst:   0.000 Ehb:   0.000
ATOM      1  N   DPR A  21       2.227  -0.013   3.469  1.00 42.01           N 
ATOM      2  CA  DPR A  21       2.858  -1.317   3.740  1.00 61.45           C 
ATOM      3  C   DPR A  21       3.350  -1.926   2.452  1.00 43.03           C 
ATOM      4  O   DPR A  21       4.031  -1.270   1.666  1.00  0.21           O 
ATOM      5  CB  DPR A  21       3.999  -0.966   4.764  1.00 34.14           C 
ATOM      6  CG  DPR A  21       4.013   0.573   4.958  1.00 52.24           C 
ATOM      7  CD  DPR A  21       3.221   1.053   3.716  1.00 23.25           C 
ATOM      8  HA  DPR A  21       2.139  -1.984   4.217  1.00 31.44           H 
ATOM      9 2HB  DPR A  21       3.781  -1.472   5.704  1.00 52.02           H 
ATOM     10 3HB  DPR A  21       4.947  -1.310   4.351  1.00 63.43           H 
ATOM     11 2HG  DPR A  21       3.502   0.855   5.879  1.00 32.32           H 
ATOM     12 3HG  DPR A  21       5.032   0.959   4.945  1.00 12.04           H 
ATOM     13 2HD  DPR A  21       3.887   1.156   2.859  1.00  4.41           H 
ATOM     14 3HD  DPR A  21       2.722   1.998   3.925  1.00 72.42           H 
ATOM     15  N   MAA A  22       3.004  -3.190   2.230  1.00 60.04           N 
ATOM     16  CA  MAA A  22       3.419  -3.899   1.014  1.00 25.11           C 
ATOM     17  C   MAA A  22       2.206  -4.231   0.186  1.00  3.51           C 
ATOM     18  O   MAA A  22       2.013  -5.377  -0.219  1.00 51.20           O 
ATOM     19  CB  MAA A  22       4.143  -5.191   1.397  1.00 44.02           C 
ATOM     20  HA  MAA A  22       4.092  -3.265   0.435  1.00 22.33           H 
ATOM     21 1HB  MAA A  22       4.679  -5.042   2.333  1.00 32.34           H 
ATOM     22 2HB  MAA A  22       3.416  -5.993   1.519  1.00 63.13           H 
ATOM     23 3HB  MAA A  22       4.849  -5.458   0.612  1.00 70.54           H 
ATOM     24  CM  MAA A  22       2.210  -4.139   3.023  1.00 41.50           C 
ATOM     25 1HM  MAA A  22       2.838  -4.579   3.796  1.00 23.42           H 
ATOM     26 2HM  MAA A  22       1.376  -3.616   3.487  1.00 65.31           H 
ATOM     27 3HM  MAA A  22       1.830  -4.926   2.372  1.00 43.40           H 
ATOM     28  N   ALA A  23       1.378  -3.224  -0.073  1.00 11.22           N 
ATOM     29  CA  ALA A  23       0.170  -3.412  -0.865  1.00  4.50           C 
ATOM     30  C   ALA A  23       0.179  -2.518  -2.101  1.00 54.23           C 
ATOM     31  O   ALA A  23      -0.605  -1.574  -2.200  1.00 11.22           O 
ATOM     32  CB  ALA A  23      -1.064  -3.135  -0.020  1.00 74.41           C 
ATOM     33  H   ALA A  23       1.587  -2.332   0.276  1.00 75.34           H 
ATOM     34  HA  ALA A  23       0.136  -4.445  -1.181  1.00 51.52           H 
ATOM     35 1HB  ALA A  23      -0.958  -3.619   0.940  1.00 53.14           H 
ATOM     36 2HB  ALA A  23      -1.170  -2.070   0.125  1.00 45.33           H 
ATOM     37 3HB  ALA A  23      -1.939  -3.520  -0.522  1.00 60.11           H 
ATOM     38  N   DVA A  24       1.069  -2.822  -3.039  1.00  2.03           N 
ATOM     39  CA  DVA A  24       1.180  -2.039  -4.276  1.00 42.20           C 
ATOM     40  C   DVA A  24       1.558  -0.621  -3.941  1.00  1.34           C 
ATOM     41  O   DVA A  24       2.496  -0.382  -3.181  1.00  2.44           O 
ATOM     42  CB  DVA A  24       2.252  -2.656  -5.174  1.00  1.24           C 
ATOM     43  CG1 DVA A  24       2.386  -1.829  -6.454  1.00  3.23           C 
ATOM     44  CG2 DVA A  24       3.592  -2.668  -4.435  1.00 74.35           C 
ATOM     45  H   DVA A  24       1.666  -3.587  -2.902  1.00 52.00           H 
ATOM     46  HA  DVA A  24       0.223  -2.046  -4.798  1.00  4.34           H 
ATOM     47  HB  DVA A  24       1.970  -3.676  -5.429  1.00 25.54           H 
ATOM     48 1HG1 DVA A  24       3.419  -1.503  -6.572  1.00 42.43           H 
ATOM     49 2HG1 DVA A  24       2.099  -2.439  -7.311  1.00 64.52           H 
ATOM     50 3HG1 DVA A  24       1.734  -0.959  -6.395  1.00 64.21           H 
ATOM     51 1HG2 DVA A  24       4.299  -3.295  -4.975  1.00 15.03           H 
ATOM     52 2HG2 DVA A  24       3.983  -1.651  -4.372  1.00 61.53           H 
ATOM     53 3HG2 DVA A  24       3.449  -3.065  -3.430  1.00 65.11           H 
ATOM     54  N   MLE A  25       0.827   0.332  -4.511  1.00 35.43           N 
ATOM     55  CA  MLE A  25       1.093   1.755  -4.265  1.00 11.32           C 
ATOM     56  C   MLE A  25      -0.196   2.455  -3.921  1.00 22.22           C 
ATOM     57  O   MLE A  25      -0.485   3.534  -4.438  1.00  0.20           O 
ATOM     58  CB  MLE A  25       1.696   2.384  -5.522  1.00 51.33           C 
ATOM     59  CG  MLE A  25       3.196   2.596  -5.317  1.00  2.33           C 
ATOM     60  CD1 MLE A  25       3.960   1.377  -5.841  1.00 44.54           C 
ATOM     61  CD2 MLE A  25       3.645   3.844  -6.078  1.00 23.22           C 
ATOM     62  HA  MLE A  25       1.795   1.857  -3.437  1.00 53.43           H 
ATOM     63 2HB  MLE A  25       1.533   1.722  -6.372  1.00 14.05           H 
ATOM     64 3HB  MLE A  25       1.217   3.344  -5.714  1.00 74.32           H 
ATOM     65  HG  MLE A  25       3.403   2.724  -4.255  1.00 30.53           H 
ATOM     66 1HD1 MLE A  25       3.479   1.010  -6.748  1.00 13.42           H 
ATOM     67 2HD1 MLE A  25       4.989   1.661  -6.064  1.00 21.15           H 
ATOM     68 3HD1 MLE A  25       3.956   0.593  -5.084  1.00 25.20           H 
ATOM     69 1HD2 MLE A  25       4.695   4.041  -5.867  1.00 32.10           H 
ATOM     70 2HD2 MLE A  25       3.515   3.682  -7.148  1.00 64.13           H 
ATOM     71 3HD2 MLE A  25       3.045   4.696  -5.764  1.00 53.23           H 
ATOM     72  CM  MLE A  25      -0.315   0.267  -5.431  1.00 52.25           C 
ATOM     73 1HM  MLE A  25      -0.206  -0.596  -6.087  1.00 24.02           H 
ATOM     74 2HM  MLE A  25      -1.238   0.175  -4.859  1.00 72.41           H 
ATOM     75 3HM  MLE A  25      -0.349   1.177  -6.032  1.00 32.03           H 
ATOM     76  N   LEU A  26      -0.979   1.841  -3.042  1.00 64.14           N 
ATOM     77  CA  LEU A  26      -2.255   2.413  -2.624  1.00 21.53           C 
ATOM     78  C   LEU A  26      -2.445   2.275  -1.117  1.00 30.54           C 
ATOM     79  O   LEU A  26      -2.081   1.258  -0.524  1.00 11.31           O 
ATOM     80  CB  LEU A  26      -3.408   1.728  -3.359  1.00 70.42           C 
ATOM     81  CG  LEU A  26      -3.717   2.255  -4.761  1.00 51.13           C 
ATOM     82  CD1 LEU A  26      -4.484   1.216  -5.564  1.00  2.52           C 
ATOM     83  CD2 LEU A  26      -4.502   3.556  -4.681  1.00 14.14           C 
ATOM     84  H   LEU A  26      -0.694   0.982  -2.665  1.00 42.23           H 
ATOM     85  HA  LEU A  26      -2.247   3.461  -2.879  1.00 62.32           H 
ATOM     86 2HB  LEU A  26      -3.169   0.679  -3.446  1.00 73.42           H 
ATOM     87 3HB  LEU A  26      -4.299   1.845  -2.757  1.00  4.14           H 
ATOM     88  HG  LEU A  26      -2.788   2.455  -5.276  1.00 51.21           H 
ATOM     89 1HD1 LEU A  26      -5.495   1.146  -5.190  1.00 11.14           H 
ATOM     90 2HD1 LEU A  26      -4.506   1.509  -6.604  1.00 11.24           H 
ATOM     91 3HD1 LEU A  26      -3.998   0.256  -5.470  1.00 12.43           H 
ATOM     92 1HD2 LEU A  26      -5.532   3.341  -4.439  1.00 13.10           H 
ATOM     93 2HD2 LEU A  26      -4.076   4.186  -3.914  1.00  3.31           H 
ATOM     94 3HD2 LEU A  26      -4.454   4.065  -5.632  1.00 63.51           H 
ATOM     95  N   LEU A  27      -3.018   3.304  -0.502  1.00 24.40           N 
ATOM     96  CA  LEU A  27      -3.259   3.298   0.937  1.00 65.33           C 
ATOM     97  C   LEU A  27      -3.907   1.987   1.375  1.00 12.54           C 
ATOM     98  O   LEU A  27      -4.482   1.252   0.572  1.00 71.45           O 
ATOM     99  CB  LEU A  27      -4.151   4.476   1.330  1.00 14.32           C 
ATOM    100  CG  LEU A  27      -5.625   4.152   1.573  1.00  2.51           C 
ATOM    101  CD1 LEU A  27      -6.365   5.378   2.085  1.00 33.43           C 
ATOM    102  CD2 LEU A  27      -6.273   3.630   0.298  1.00 34.51           C 
ATOM    103  H   LEU A  27      -3.286   4.086  -1.027  1.00 22.23           H 
ATOM    104  HA  LEU A  27      -2.305   3.396   1.433  1.00 42.20           H 
ATOM    105 2HB  LEU A  27      -3.753   4.904   2.237  1.00 34.43           H 
ATOM    106 3HB  LEU A  27      -4.098   5.208   0.536  1.00 14.21           H 
ATOM    107  HG  LEU A  27      -5.698   3.379   2.326  1.00 41.42           H 
ATOM    108 1HD1 LEU A  27      -6.179   6.212   1.425  1.00 32.01           H 
ATOM    109 2HD1 LEU A  27      -7.424   5.172   2.117  1.00 42.20           H 
ATOM    110 3HD1 LEU A  27      -6.015   5.620   3.078  1.00  0.34           H 
ATOM    111 1HD2 LEU A  27      -7.193   4.166   0.116  1.00 14.13           H 
ATOM    112 2HD2 LEU A  27      -5.601   3.777  -0.534  1.00 75.20           H 
ATOM    113 3HD2 LEU A  27      -6.485   2.577   0.407  1.00 62.45           H 
ATOM    114  N   PRO A  28      -3.814   1.688   2.679  1.00 51.35           N 
ATOM    115  CA  PRO A  28      -3.131   2.555   3.643  1.00 34.13           C 
ATOM    116  C   PRO A  28      -1.620   2.572   3.440  1.00 11.54           C 
ATOM    117  O   PRO A  28      -0.962   3.581   3.692  1.00 61.20           O 
ATOM    118  CB  PRO A  28      -3.481   1.928   4.995  1.00 30.32           C 
ATOM    119  CG  PRO A  28      -3.759   0.496   4.688  1.00 51.53           C 
ATOM    120  CD  PRO A  28      -4.369   0.480   3.312  1.00 13.43           C 
ATOM    121  HA  PRO A  28      -3.509   3.566   3.606  1.00 44.31           H 
ATOM    122 2HB  PRO A  28      -2.644   2.032   5.671  1.00 64.32           H 
ATOM    123 3HB  PRO A  28      -4.349   2.418   5.410  1.00 42.32           H 
ATOM    124 2HG  PRO A  28      -2.840  -0.067   4.697  1.00 10.43           H 
ATOM    125 3HG  PRO A  28      -4.455   0.095   5.410  1.00 62.23           H 
ATOM    126 2HD  PRO A  28      -4.067  -0.408   2.778  1.00 24.52           H 
ATOM    127 3HD  PRO A  28      -5.445   0.538   3.376  1.00 24.12           H 
ATOM    128  N   DLE A  29      -1.077   1.449   2.981  1.00 41.44           N 
ATOM    129  CA  DLE A  29       0.368   1.335   2.741  1.00 75.21           C 
ATOM    130  C   DLE A  29       0.878   0.058   3.357  1.00 12.32           C 
ATOM    131  O   DLE A  29       0.103  -0.844   3.671  1.00 41.54           O 
ATOM    132  CB  DLE A  29       0.635   1.320   1.236  1.00 51.15           C 
ATOM    133  CG  DLE A  29       0.847   2.751   0.741  1.00 43.31           C 
ATOM    134  CD1 DLE A  29       2.195   3.270   1.243  1.00 50.24           C 
ATOM    135  CD2 DLE A  29       0.831   2.770  -0.788  1.00  5.23           C 
ATOM    136  H   DLE A  29      -1.655   0.678   2.799  1.00  3.54           H 
ATOM    137  HA  DLE A  29       0.878   2.185   3.192  1.00 34.13           H 
ATOM    138 2HB  DLE A  29      -0.218   0.878   0.721  1.00  4.32           H 
ATOM    139 3HB  DLE A  29       1.527   0.729   1.032  1.00 31.33           H 
ATOM    140  HG  DLE A  29       0.048   3.388   1.119  1.00 60.44           H 
ATOM    141 1HD1 DLE A  29       2.591   3.998   0.535  1.00 54.11           H 
ATOM    142 2HD1 DLE A  29       2.061   3.745   2.215  1.00 13.11           H 
ATOM    143 3HD1 DLE A  29       2.892   2.438   1.338  1.00 44.00           H 
ATOM    144 1HD2 DLE A  29       1.711   3.297  -1.155  1.00 34.33           H 
ATOM    145 2HD2 DLE A  29       0.840   1.747  -1.165  1.00 74.44           H 
ATOM    146 3HD2 DLE A  29      -0.068   3.277  -1.137  1.00 31.11           H 
TER     147      DLE A  29
ENDMDL
MODEL       13
REMARK MDL/CONF    13  E:      0.000 Erst:   0.000 Ehb:   0.000
ATOM      1  N   DPR A  21       2.353  -0.016   3.429  1.00 62.10           N 
ATOM      2  CA  DPR A  21       3.047  -1.287   3.700  1.00 72.04           C 
ATOM      3  C   DPR A  21       3.419  -1.955   2.400  1.00  2.44           C 
ATOM      4  O   DPR A  21       4.168  -1.399   1.599  1.00 44.32           O 
ATOM      5  CB  DPR A  21       4.262  -0.916   4.590  1.00 61.04           C 
ATOM      6  CG  DPR A  21       4.659   0.426   3.919  1.00 15.00           C 
ATOM      7  CD  DPR A  21       3.278   1.099   3.724  1.00 12.21           C 
ATOM      8  HA  DPR A  21       2.403  -1.944   4.285  1.00 41.32           H 
ATOM      9 2HB  DPR A  21       3.982  -0.757   5.632  1.00 73.33           H 
ATOM     10 3HB  DPR A  21       5.072  -1.641   4.514  1.00  3.31           H 
ATOM     11 2HG  DPR A  21       5.294   1.019   4.578  1.00 34.21           H 
ATOM     12 3HG  DPR A  21       5.148   0.252   2.960  1.00 70.32           H 
ATOM     13 2HD  DPR A  21       3.311   1.797   2.888  1.00  1.14           H 
ATOM     14 3HD  DPR A  21       2.975   1.612   4.638  1.00 64.43           H 
ATOM     15  N   MAA A  22       2.895  -3.157   2.187  1.00 12.31           N 
ATOM     16  CA  MAA A  22       3.179  -3.914   0.961  1.00 50.51           C 
ATOM     17  C   MAA A  22       1.913  -4.070   0.161  1.00 12.13           C 
ATOM     18  O   MAA A  22       1.663  -5.123  -0.423  1.00 60.11           O 
ATOM     19  CB  MAA A  22       3.723  -5.295   1.328  1.00 55.40           C 
ATOM     20  HA  MAA A  22       3.920  -3.378   0.367  1.00 54.22           H 
ATOM     21 1HB  MAA A  22       4.287  -5.697   0.488  1.00 34.32           H 
ATOM     22 2HB  MAA A  22       4.375  -5.211   2.197  1.00 61.34           H 
ATOM     23 3HB  MAA A  22       2.894  -5.962   1.561  1.00 54.10           H 
ATOM     24  CM  MAA A  22       1.994  -3.988   2.997  1.00  1.43           C 
ATOM     25 1HM  MAA A  22       1.469  -4.689   2.352  1.00 75.52           H 
ATOM     26 2HM  MAA A  22       2.574  -4.539   3.736  1.00 21.41           H 
ATOM     27 3HM  MAA A  22       1.272  -3.350   3.506  1.00 63.34           H 
ATOM     28  N   ALA A  23       1.103  -3.016   0.133  1.00 22.24           N 
ATOM     29  CA  ALA A  23      -0.153  -3.038  -0.607  1.00 25.22           C 
ATOM     30  C   ALA A  23      -0.018  -2.308  -1.939  1.00  4.14           C 
ATOM     31  O   ALA A  23      -0.893  -1.535  -2.324  1.00 21.33           O 
ATOM     32  CB  ALA A  23      -1.266  -2.420   0.225  1.00 54.40           C 
ATOM     33  H   ALA A  23       1.357  -2.205   0.620  1.00 62.20           H 
ATOM     34  HA  ALA A  23      -0.409  -4.070  -0.798  1.00 72.43           H 
ATOM     35 1HB  ALA A  23      -1.026  -1.389   0.438  1.00 40.34           H 
ATOM     36 2HB  ALA A  23      -2.195  -2.468  -0.324  1.00 60.21           H 
ATOM     37 3HB  ALA A  23      -1.368  -2.965   1.152  1.00 30.04           H 
ATOM     38  N   DVA A  24       1.085  -2.559  -2.637  1.00  1.03           N 
ATOM     39  CA  DVA A  24       1.337  -1.920  -3.935  1.00 62.35           C 
ATOM     40  C   DVA A  24       1.588  -0.449  -3.731  1.00 73.14           C 
ATOM     41  O   DVA A  24       2.375  -0.059  -2.871  1.00 21.25           O 
ATOM     42  CB  DVA A  24       2.560  -2.561  -4.591  1.00 52.41           C 
ATOM     43  CG1 DVA A  24       2.378  -4.079  -4.640  1.00 43.13           C 
ATOM     44  CG2 DVA A  24       2.719  -2.021  -6.013  1.00 51.45           C 
ATOM     45  H   DVA A  24       1.747  -3.186  -2.277  1.00 11.24           H 
ATOM     46  HA  DVA A  24       0.468  -2.054  -4.580  1.00 50.24           H 
ATOM     47  HB  DVA A  24       3.450  -2.321  -4.011  1.00 21.31           H 
ATOM     48 1HG1 DVA A  24       1.343  -4.314  -4.888  1.00 32.04           H 
ATOM     49 2HG1 DVA A  24       3.039  -4.497  -5.399  1.00 74.55           H 
ATOM     50 3HG1 DVA A  24       2.626  -4.507  -3.670  1.00 10.12           H 
ATOM     51 1HG2 DVA A  24       3.395  -1.168  -6.005  1.00 35.15           H 
ATOM     52 2HG2 DVA A  24       3.126  -2.802  -6.656  1.00  4.44           H 
ATOM     53 3HG2 DVA A  24       1.747  -1.708  -6.393  1.00 71.05           H 
ATOM     54  N   MLE A  25       0.915   0.377  -4.525  1.00 35.33           N 
ATOM     55  CA  MLE A  25       1.070   1.834  -4.428  1.00 51.13           C 
ATOM     56  C   MLE A  25      -0.248   2.455  -4.046  1.00 33.23           C 
ATOM     57  O   MLE A  25      -0.606   3.526  -4.536  1.00 22.32           O 
ATOM     58  CB  MLE A  25       1.524   2.389  -5.777  1.00 23.43           C 
ATOM     59  CG  MLE A  25       2.706   1.568  -6.296  1.00 35.11           C 
ATOM     60  CD1 MLE A  25       3.139   2.102  -7.663  1.00 24.12           C 
ATOM     61  CD2 MLE A  25       3.874   1.677  -5.315  1.00 54.43           C 
ATOM     62  HA  MLE A  25       1.816   2.071  -3.668  1.00 74.31           H 
ATOM     63 2HB  MLE A  25       0.701   2.332  -6.489  1.00 10.34           H 
ATOM     64 3HB  MLE A  25       1.829   3.429  -5.660  1.00 52.31           H 
ATOM     65  HG  MLE A  25       2.408   0.524  -6.393  1.00  2.32           H 
ATOM     66 1HD1 MLE A  25       4.201   1.910  -7.809  1.00 14.34           H 
ATOM     67 2HD1 MLE A  25       2.567   1.602  -8.446  1.00 22.44           H 
ATOM     68 3HD1 MLE A  25       2.954   3.175  -7.709  1.00 43.31           H 
ATOM     69 1HD2 MLE A  25       3.901   2.680  -4.893  1.00 12.43           H 
ATOM     70 2HD2 MLE A  25       3.742   0.950  -4.514  1.00 35.13           H 
ATOM     71 3HD2 MLE A  25       4.808   1.477  -5.838  1.00 24.02           H 
ATOM     72  CM  MLE A  25      -0.056   0.126  -5.597  1.00 74.31           C 
ATOM     73 1HM  MLE A  25      -0.626   1.034  -5.793  1.00 72.53           H 
ATOM     74 2HM  MLE A  25       0.472  -0.175  -6.502  1.00 62.11           H 
ATOM     75 3HM  MLE A  25      -0.735  -0.670  -5.292  1.00 73.55           H 
ATOM     76  N   LEU A  26      -0.980   1.781  -3.167  1.00  1.13           N 
ATOM     77  CA  LEU A  26      -2.277   2.274  -2.714  1.00 35.12           C 
ATOM     78  C   LEU A  26      -2.418   2.126  -1.203  1.00  0.41           C 
ATOM     79  O   LEU A  26      -2.004   1.120  -0.624  1.00 42.21           O 
ATOM     80  CB  LEU A  26      -3.405   1.519  -3.419  1.00 53.33           C 
ATOM     81  CG  LEU A  26      -3.755   1.998  -4.828  1.00 51.40           C 
ATOM     82  CD1 LEU A  26      -4.759   1.058  -5.478  1.00 13.13           C 
ATOM     83  CD2 LEU A  26      -4.302   3.419  -4.787  1.00 74.20           C 
ATOM     84  H   LEU A  26      -0.642   0.933  -2.812  1.00 11.12           H 
ATOM     85  HA  LEU A  26      -2.341   3.321  -2.969  1.00 55.01           H 
ATOM     86 2HB  LEU A  26      -3.118   0.481  -3.485  1.00 30.12           H 
ATOM     87 3HB  LEU A  26      -4.293   1.606  -2.808  1.00 43.20           H 
ATOM     88  HG  LEU A  26      -2.860   2.000  -5.434  1.00 42.21           H 
ATOM     89 1HD1 LEU A  26      -5.751   1.474  -5.391  1.00  2.53           H 
ATOM     90 2HD1 LEU A  26      -4.510   0.933  -6.522  1.00 41.32           H 
ATOM     91 3HD1 LEU A  26      -4.726   0.099  -4.982  1.00 41.15           H 
ATOM     92 1HD2 LEU A  26      -4.440   3.721  -3.760  1.00 24.14           H 
ATOM     93 2HD2 LEU A  26      -3.603   4.086  -5.269  1.00  0.13           H 
ATOM     94 3HD2 LEU A  26      -5.249   3.454  -5.304  1.00 41.52           H 
ATOM     95  N   LEU A  27      -3.006   3.134  -0.568  1.00 54.44           N 
ATOM     96  CA  LEU A  27      -3.205   3.115   0.878  1.00  3.34           C 
ATOM     97  C   LEU A  27      -3.818   1.794   1.327  1.00 51.21           C 
ATOM     98  O   LEU A  27      -4.384   1.042   0.533  1.00 40.44           O 
ATOM     99  CB  LEU A  27      -4.102   4.278   1.303  1.00 44.43           C 
ATOM    100  CG  LEU A  27      -3.389   5.500   1.885  1.00 51.25           C 
ATOM    101  CD1 LEU A  27      -2.886   6.405   0.771  1.00 73.12           C 
ATOM    102  CD2 LEU A  27      -4.316   6.265   2.818  1.00 33.24           C 
ATOM    103  H   LEU A  27      -3.314   3.908  -1.081  1.00 51.14           H 
ATOM    104  HA  LEU A  27      -2.238   3.228   1.346  1.00 14.41           H 
ATOM    105 2HB  LEU A  27      -4.658   4.602   0.437  1.00 60.24           H 
ATOM    106 3HB  LEU A  27      -4.790   3.908   2.052  1.00 20.42           H 
ATOM    107  HG  LEU A  27      -2.534   5.170   2.457  1.00 11.04           H 
ATOM    108 1HD1 LEU A  27      -2.137   5.883   0.193  1.00 41.54           H 
ATOM    109 2HD1 LEU A  27      -3.711   6.677   0.128  1.00 12.31           H 
ATOM    110 3HD1 LEU A  27      -2.454   7.297   1.199  1.00 12.03           H 
ATOM    111 1HD2 LEU A  27      -3.893   7.236   3.030  1.00 62.55           H 
ATOM    112 2HD2 LEU A  27      -5.281   6.386   2.348  1.00 31.10           H 
ATOM    113 3HD2 LEU A  27      -4.432   5.715   3.741  1.00 62.00           H 
ATOM    114  N   PRO A  28      -3.706   1.502   2.631  1.00 32.11           N 
ATOM    115  CA  PRO A  28      -3.033   2.387   3.586  1.00 24.21           C 
ATOM    116  C   PRO A  28      -1.525   2.437   3.367  1.00 20.42           C 
ATOM    117  O   PRO A  28      -0.882   3.449   3.641  1.00 22.32           O 
ATOM    118  CB  PRO A  28      -3.355   1.757   4.943  1.00 61.34           C 
ATOM    119  CG  PRO A  28      -3.604   0.319   4.643  1.00 63.13           C 
ATOM    120  CD  PRO A  28      -4.226   0.283   3.274  1.00 25.05           C 
ATOM    121  HA  PRO A  28      -3.434   3.390   3.548  1.00 31.01           H 
ATOM    122 2HB  PRO A  28      -2.513   1.882   5.610  1.00 72.14           H 
ATOM    123 3HB  PRO A  28      -4.229   2.229   5.365  1.00 51.34           H 
ATOM    124 2HG  PRO A  28      -2.672  -0.224   4.646  1.00 23.14           H 
ATOM    125 3HG  PRO A  28      -4.283  -0.095   5.373  1.00 52.51           H 
ATOM    126 2HD  PRO A  28      -3.911  -0.600   2.740  1.00 11.11           H 
ATOM    127 3HD  PRO A  28      -5.303   0.317   3.349  1.00 60.40           H 
ATOM    128  N   DLE A  29      -0.967   1.338   2.869  1.00 25.34           N 
ATOM    129  CA  DLE A  29       0.478   1.257   2.611  1.00 62.35           C 
ATOM    130  C   DLE A  29       1.021  -0.018   3.201  1.00 51.02           C 
ATOM    131  O   DLE A  29       0.281  -0.974   3.425  1.00 54.45           O 
ATOM    132  CB  DLE A  29       0.726   1.270   1.103  1.00 20.43           C 
ATOM    133  CG  DLE A  29       0.850   2.715   0.617  1.00 73.42           C 
ATOM    134  CD1 DLE A  29       2.172   3.306   1.106  1.00 14.42           C 
ATOM    135  CD2 DLE A  29       0.812   2.745  -0.912  1.00 14.31           C 
ATOM    136  H   DLE A  29      -1.532   0.563   2.670  1.00 42.25           H 
ATOM    137  HA  DLE A  29       0.975   2.111   3.068  1.00 14.25           H 
ATOM    138 2HB  DLE A  29      -0.106   0.784   0.593  1.00 32.10           H 
ATOM    139 3HB  DLE A  29       1.648   0.733   0.883  1.00 21.23           H 
ATOM    140  HG  DLE A  29       0.020   3.301   1.011  1.00 10.34           H 
ATOM    141 1HD1 DLE A  29       2.372   4.237   0.578  1.00 64.42           H 
ATOM    142 2HD1 DLE A  29       2.108   3.503   2.177  1.00 74.41           H 
ATOM    143 3HD1 DLE A  29       2.979   2.598   0.915  1.00 31.51           H 
ATOM    144 1HD2 DLE A  29      -0.031   3.350  -1.242  1.00 54.12           H 
ATOM    145 2HD2 DLE A  29       1.739   3.177  -1.290  1.00 42.51           H 
ATOM    146 3HD2 DLE A  29       0.703   1.730  -1.293  1.00 43.31           H 
TER     147      DLE A  29
ENDMDL
MODEL       14
REMARK MDL/CONF    14  E:      0.000 Erst:   0.000 Ehb:   0.000
ATOM      1  N   DPR A  21       2.099   0.112   3.341  1.00 75.00           N 
ATOM      2  CA  DPR A  21       2.623  -1.233   3.640  1.00 22.22           C 
ATOM      3  C   DPR A  21       3.195  -1.849   2.390  1.00 60.33           C 
ATOM      4  O   DPR A  21       3.853  -1.176   1.600  1.00 24.00           O 
ATOM      5  CB  DPR A  21       3.650  -1.006   4.777  1.00 23.32           C 
ATOM      6  CG  DPR A  21       4.316   0.287   4.238  1.00  1.52           C 
ATOM      7  CD  DPR A  21       3.082   1.115   3.800  1.00 25.35           C 
ATOM      8  HA  DPR A  21       1.826  -1.862   4.036  1.00 20.44           H 
ATOM      9 2HB  DPR A  21       3.176  -0.822   5.742  1.00 64.00           H 
ATOM     10 3HB  DPR A  21       4.379  -1.812   4.853  1.00 40.15           H 
ATOM     11 2HG  DPR A  21       4.870   0.799   5.026  1.00 62.31           H 
ATOM     12 3HG  DPR A  21       4.962   0.068   3.388  1.00  4.42           H 
ATOM     13 2HD  DPR A  21       3.347   1.789   2.985  1.00 63.45           H 
ATOM     14 3HD  DPR A  21       2.684   1.679   4.644  1.00 20.23           H 
ATOM     15  N   MAA A  22       2.944  -3.142   2.204  1.00 34.24           N 
ATOM     16  CA  MAA A  22       3.443  -3.862   1.026  1.00 20.35           C 
ATOM     17  C   MAA A  22       2.282  -4.290   0.169  1.00 41.45           C 
ATOM     18  O   MAA A  22       2.218  -5.435  -0.279  1.00 14.11           O 
ATOM     19  CB  MAA A  22       4.227  -5.096   1.477  1.00 40.32           C 
ATOM     20  HA  MAA A  22       4.098  -3.207   0.451  1.00 52.31           H 
ATOM     21 1HB  MAA A  22       4.941  -5.373   0.703  1.00 23.32           H 
ATOM     22 2HB  MAA A  22       4.758  -4.873   2.401  1.00 24.24           H 
ATOM     23 3HB  MAA A  22       3.536  -5.922   1.647  1.00 23.21           H 
ATOM     24  CM  MAA A  22       2.193  -4.115   3.009  1.00 55.14           C 
ATOM     25 1HM  MAA A  22       2.832  -4.500   3.802  1.00 31.34           H 
ATOM     26 2HM  MAA A  22       1.322  -3.631   3.446  1.00 35.21           H 
ATOM     27 3HM  MAA A  22       1.869  -4.939   2.372  1.00 23.21           H 
ATOM     28  N   ALA A  23       1.354  -3.368  -0.066  1.00 32.32           N 
ATOM     29  CA  ALA A  23       0.182  -3.655  -0.882  1.00 51.45           C 
ATOM     30  C   ALA A  23       0.107  -2.719  -2.084  1.00 70.34           C 
ATOM     31  O   ALA A  23      -0.776  -1.867  -2.164  1.00 13.41           O 
ATOM     32  CB  ALA A  23      -1.085  -3.546  -0.047  1.00 31.34           C 
ATOM     33  H   ALA A  23       1.461  -2.473   0.319  1.00 63.25           H 
ATOM     34  HA  ALA A  23       0.263  -4.674  -1.237  1.00 12.55           H 
ATOM     35 1HB  ALA A  23      -1.210  -2.525   0.284  1.00 34.01           H 
ATOM     36 2HB  ALA A  23      -1.936  -3.838  -0.643  1.00 35.40           H 
ATOM     37 3HB  ALA A  23      -1.006  -4.195   0.813  1.00 33.03           H 
ATOM     38  N   DVA A  24       1.040  -2.884  -3.016  1.00 22.34           N 
ATOM     39  CA  DVA A  24       1.080  -2.046  -4.222  1.00 20.22           C 
ATOM     40  C   DVA A  24       1.522  -0.654  -3.851  1.00 52.24           C 
ATOM     41  O   DVA A  24       2.436  -0.476  -3.049  1.00 14.40           O 
ATOM     42  CB  DVA A  24       2.067  -2.645  -5.225  1.00 11.55           C 
ATOM     43  CG1 DVA A  24       2.104  -1.779  -6.485  1.00 41.24           C 
ATOM     44  CG2 DVA A  24       3.462  -2.695  -4.600  1.00 24.21           C 
ATOM     45  H   DVA A  24       1.718  -3.581  -2.895  1.00 21.31           H 
ATOM     46  HA  DVA A  24       0.087  -2.006  -4.669  1.00 23.42           H 
ATOM     47  HB  DVA A  24       1.751  -3.654  -5.486  1.00 74.22           H 
ATOM     48 1HG1 DVA A  24       1.130  -1.804  -6.974  1.00 73.35           H 
ATOM     49 2HG1 DVA A  24       2.346  -0.752  -6.212  1.00 24.31           H 
ATOM     50 3HG1 DVA A  24       2.864  -2.162  -7.166  1.00 53.43           H 
ATOM     51 1HG2 DVA A  24       3.897  -3.680  -4.760  1.00 43.04           H 
ATOM     52 2HG2 DVA A  24       4.096  -1.939  -5.064  1.00 43.24           H 
ATOM     53 3HG2 DVA A  24       3.389  -2.500  -3.531  1.00 72.53           H 
ATOM     54  N   MLE A  25       0.869   0.343  -4.440  1.00 22.34           N 
ATOM     55  CA  MLE A  25       1.201   1.747  -4.165  1.00 32.10           C 
ATOM     56  C   MLE A  25      -0.052   2.497  -3.799  1.00  2.13           C 
ATOM     57  O   MLE A  25      -0.274   3.618  -4.259  1.00 42.10           O 
ATOM     58  CB  MLE A  25       1.827   2.375  -5.410  1.00 42.25           C 
ATOM     59  CG  MLE A  25       2.996   3.271  -4.998  1.00 21.33           C 
ATOM     60  CD1 MLE A  25       3.822   3.634  -6.234  1.00  2.33           C 
ATOM     61  CD2 MLE A  25       2.457   4.549  -4.353  1.00 71.30           C 
ATOM     62  HA  MLE A  25       1.910   1.797  -3.338  1.00  0.45           H 
ATOM     63 2HB  MLE A  25       2.188   1.588  -6.071  1.00 72.31           H 
ATOM     64 3HB  MLE A  25       1.079   2.970  -5.933  1.00  1.03           H 
ATOM     65  HG  MLE A  25       3.625   2.741  -4.284  1.00 25.21           H 
ATOM     66 1HD1 MLE A  25       4.789   4.026  -5.922  1.00  3.33           H 
ATOM     67 2HD1 MLE A  25       3.971   2.744  -6.846  1.00 70.24           H 
ATOM     68 3HD1 MLE A  25       3.294   4.390  -6.814  1.00 61.15           H 
ATOM     69 1HD2 MLE A  25       3.265   5.270  -4.244  1.00 30.42           H 
ATOM     70 2HD2 MLE A  25       1.676   4.971  -4.985  1.00 23.24           H 
ATOM     71 3HD2 MLE A  25       2.044   4.314  -3.372  1.00 20.53           H 
ATOM     72  CM  MLE A  25      -0.234   0.351  -5.410  1.00 21.22           C 
ATOM     73 1HM  MLE A  25      -1.181   0.234  -4.886  1.00 54.43           H 
ATOM     74 2HM  MLE A  25      -0.232   1.296  -5.953  1.00 11.34           H 
ATOM     75 3HM  MLE A  25      -0.104  -0.472  -6.113  1.00 23.43           H 
ATOM     76  N   LEU A  26      -0.882   1.881  -2.965  1.00 62.03           N 
ATOM     77  CA  LEU A  26      -2.130   2.499  -2.532  1.00  3.31           C 
ATOM     78  C   LEU A  26      -2.345   2.302  -1.035  1.00 71.34           C 
ATOM     79  O   LEU A  26      -1.959   1.276  -0.471  1.00 44.25           O 
ATOM     80  CB  LEU A  26      -3.310   1.913  -3.311  1.00 31.25           C 
ATOM     81  CG  LEU A  26      -3.559   2.505  -4.698  1.00 23.10           C 
ATOM     82  CD1 LEU A  26      -4.622   1.706  -5.435  1.00  3.40           C 
ATOM     83  CD2 LEU A  26      -3.969   3.967  -4.588  1.00 64.42           C 
ATOM     84  H   LEU A  26      -0.651   0.989  -2.632  1.00 40.32           H 
ATOM     85  HA  LEU A  26      -2.064   3.558  -2.737  1.00 51.04           H 
ATOM     86 2HB  LEU A  26      -3.134   0.855  -3.429  1.00 33.14           H 
ATOM     87 3HB  LEU A  26      -4.202   2.063  -2.720  1.00 12.54           H 
ATOM     88  HG  LEU A  26      -2.645   2.455  -5.273  1.00 50.22           H 
ATOM     89 1HD1 LEU A  26      -4.606   1.968  -6.483  1.00 70.25           H 
ATOM     90 2HD1 LEU A  26      -4.421   0.651  -5.325  1.00 33.44           H 
ATOM     91 3HD1 LEU A  26      -5.594   1.932  -5.023  1.00  2.40           H 
ATOM     92 1HD2 LEU A  26      -3.305   4.572  -5.189  1.00 34.02           H 
ATOM     93 2HD2 LEU A  26      -4.982   4.084  -4.941  1.00 31.43           H 
ATOM     94 3HD2 LEU A  26      -3.907   4.282  -3.557  1.00 72.31           H 
ATOM     95  N   LEU A  27      -2.965   3.288  -0.396  1.00  1.00           N 
ATOM     96  CA  LEU A  27      -3.235   3.222   1.036  1.00 64.31           C 
ATOM     97  C   LEU A  27      -3.821   1.866   1.418  1.00 41.54           C 
ATOM     98  O   LEU A  27      -4.313   1.115   0.575  1.00  0.34           O 
ATOM     99  CB  LEU A  27      -4.194   4.339   1.447  1.00  5.10           C 
ATOM    100  CG  LEU A  27      -3.551   5.588   2.050  1.00 24.54           C 
ATOM    101  CD1 LEU A  27      -3.113   6.547   0.954  1.00 30.25           C 
ATOM    102  CD2 LEU A  27      -4.514   6.274   3.009  1.00 44.33           C 
ATOM    103  H   LEU A  27      -3.249   4.080  -0.899  1.00 74.33           H 
ATOM    104  HA  LEU A  27      -2.297   3.354   1.556  1.00 51.14           H 
ATOM    105 2HB  LEU A  27      -4.743   4.642   0.569  1.00  1.42           H 
ATOM    106 3HB  LEU A  27      -4.880   3.933   2.176  1.00 12.22           H 
ATOM    107  HG  LEU A  27      -2.671   5.298   2.610  1.00 55.10           H 
ATOM    108 1HD1 LEU A  27      -3.733   6.403   0.082  1.00 65.13           H 
ATOM    109 2HD1 LEU A  27      -3.214   7.564   1.304  1.00 41.43           H 
ATOM    110 3HD1 LEU A  27      -2.081   6.354   0.699  1.00  1.55           H 
ATOM    111 1HD2 LEU A  27      -5.489   6.344   2.549  1.00 13.12           H 
ATOM    112 2HD2 LEU A  27      -4.586   5.700   3.920  1.00 22.41           H 
ATOM    113 3HD2 LEU A  27      -4.150   7.265   3.236  1.00 12.42           H 
ATOM    114  N   PRO A  28      -3.770   1.545   2.720  1.00 40.45           N 
ATOM    115  CA  PRO A  28      -3.186   2.430   3.731  1.00 73.33           C 
ATOM    116  C   PRO A  28      -1.671   2.541   3.599  1.00 55.22           C 
ATOM    117  O   PRO A  28      -1.049   3.419   4.196  1.00 52.44           O 
ATOM    118  CB  PRO A  28      -3.560   1.752   5.052  1.00  0.03           C 
ATOM    119  CG  PRO A  28      -3.736   0.315   4.705  1.00 41.21           C 
ATOM    120  CD  PRO A  28      -4.279   0.292   3.302  1.00 23.23           C 
ATOM    121  HA  PRO A  28      -3.623   3.417   3.694  1.00 74.34           H 
ATOM    122 2HB  PRO A  28      -2.762   1.891   5.769  1.00 41.41           H 
ATOM    123 3HB  PRO A  28      -4.473   2.181   5.435  1.00 50.44           H 
ATOM    124 2HG  PRO A  28      -2.785  -0.193   4.747  1.00 51.32           H 
ATOM    125 3HG  PRO A  28      -4.439  -0.143   5.386  1.00 41.41           H 
ATOM    126 2HD  PRO A  28      -3.901  -0.565   2.766  1.00 44.22           H 
ATOM    127 3HD  PRO A  28      -5.359   0.284   3.316  1.00 64.23           H 
ATOM    128  N   DLE A  29      -1.083   1.645   2.813  1.00 70.42           N 
ATOM    129  CA  DLE A  29       0.371   1.643   2.600  1.00 34.24           C 
ATOM    130  C   DLE A  29       0.895   0.237   2.734  1.00  1.24           C 
ATOM    131  O   DLE A  29       0.272  -0.713   2.266  1.00 60.45           O 
ATOM    132  CB  DLE A  29       0.682   2.175   1.202  1.00 70.14           C 
ATOM    133  CG  DLE A  29       0.420   3.681   1.158  1.00  4.21           C 
ATOM    134  CD1 DLE A  29       1.676   4.432   1.604  1.00 72.43           C 
ATOM    135  CD2 DLE A  29       0.058   4.095  -0.270  1.00 64.51           C 
ATOM    136  H   DLE A  29      -1.632   0.970   2.364  1.00 72.24           H 
ATOM    137  HA  DLE A  29       0.846   2.281   3.346  1.00 53.15           H 
ATOM    138 2HB  DLE A  29       0.046   1.673   0.473  1.00 61.23           H 
ATOM    139 3HB  DLE A  29       1.728   1.982   0.965  1.00 32.50           H 
ATOM    140  HG  DLE A  29      -0.406   3.924   1.826  1.00  1.42           H 
ATOM    141 1HD1 DLE A  29       2.362   4.524   0.763  1.00  4.41           H 
ATOM    142 2HD1 DLE A  29       1.399   5.424   1.958  1.00 13.31           H 
ATOM    143 3HD1 DLE A  29       2.160   3.880   2.411  1.00 44.13           H 
ATOM    144 1HD2 DLE A  29      -0.895   4.620  -0.265  1.00 32.11           H 
ATOM    145 2HD2 DLE A  29       0.833   4.753  -0.665  1.00 31.22           H 
ATOM    146 3HD2 DLE A  29      -0.018   3.207  -0.897  1.00  1.32           H 
TER     147      DLE A  29
ENDMDL
MODEL        3
REMARK MDL/CONF     3  E:      0.000 Erst:   0.000 Ehb:   0.000
ATOM      1  N   DPR A  21       2.149  -0.038   3.548  1.00 55.25           N 
ATOM      2  CA  DPR A  21       2.845  -1.334   3.649  1.00 53.23           C 
ATOM      3  C   DPR A  21       3.319  -1.769   2.286  1.00 74.04           C 
ATOM      4  O   DPR A  21       3.759  -0.949   1.482  1.00 51.14           O 
ATOM      5  CB  DPR A  21       3.987  -1.109   4.674  1.00 52.05           C 
ATOM      6  CG  DPR A  21       4.413   0.323   4.254  1.00 10.44           C 
ATOM      7  CD  DPR A  21       3.041   1.018   4.073  1.00 73.42           C 
ATOM      8  HA  DPR A  21       2.173  -2.083   4.068  1.00  2.32           H 
ATOM      9 2HB  DPR A  21       3.631  -1.118   5.705  1.00 51.53           H 
ATOM     10 3HB  DPR A  21       4.810  -1.809   4.543  1.00 24.00           H 
ATOM     11 2HG  DPR A  21       4.995   0.805   5.040  1.00 44.24           H 
ATOM     12 3HG  DPR A  21       4.969   0.305   3.316  1.00  2.21           H 
ATOM     13 2HD  DPR A  21       3.122   1.837   3.358  1.00  3.52           H 
ATOM     14 3HD  DPR A  21       2.672   1.385   5.031  1.00 60.41           H 
ATOM     15  N   MAA A  22       3.230  -3.067   2.021  1.00  4.51           N 
ATOM     16  CA  MAA A  22       3.657  -3.620   0.729  1.00 75.12           C 
ATOM     17  C   MAA A  22       2.461  -4.151  -0.012  1.00  5.41           C 
ATOM     18  O   MAA A  22       2.525  -5.209  -0.638  1.00 33.11           O 
ATOM     19  CB  MAA A  22       4.656  -4.754   0.965  1.00 13.21           C 
ATOM     20  HA  MAA A  22       4.132  -2.836   0.138  1.00 51.21           H 
ATOM     21 1HB  MAA A  22       5.218  -4.559   1.878  1.00 73.20           H 
ATOM     22 2HB  MAA A  22       4.120  -5.697   1.063  1.00 52.10           H 
ATOM     23 3HB  MAA A  22       5.343  -4.814   0.122  1.00  1.14           H 
ATOM     24  CM  MAA A  22       2.743  -4.197   2.823  1.00 60.42           C 
ATOM     25 1HM  MAA A  22       3.539  -4.542   3.484  1.00 50.43           H 
ATOM     26 2HM  MAA A  22       1.889  -3.880   3.419  1.00 14.01           H 
ATOM     27 3HM  MAA A  22       2.442  -5.010   2.162  1.00 32.20           H 
ATOM     28  N   ALA A  23       1.355  -3.417   0.054  1.00  2.20           N 
ATOM     29  CA  ALA A  23       0.128  -3.821  -0.621  1.00 11.22           C 
ATOM     30  C   ALA A  23      -0.134  -2.954  -1.850  1.00 70.54           C 
ATOM     31  O   ALA A  23      -1.232  -2.431  -2.027  1.00  4.55           O 
ATOM     32  CB  ALA A  23      -1.051  -3.750   0.337  1.00 32.40           C 
ATOM     33  H   ALA A  23       1.365  -2.584   0.569  1.00 13.53           H 
ATOM     34  HA  ALA A  23       0.242  -4.848  -0.937  1.00 34.44           H 
ATOM     35 1HB  ALA A  23      -0.795  -4.250   1.260  1.00 23.03           H 
ATOM     36 2HB  ALA A  23      -1.287  -2.716   0.542  1.00 51.13           H 
ATOM     37 3HB  ALA A  23      -1.907  -4.233  -0.108  1.00 42.31           H 
ATOM     38  N   DVA A  24       0.884  -2.806  -2.691  1.00 20.12           N 
ATOM     39  CA  DVA A  24       0.763  -1.996  -3.910  1.00 32.34           C 
ATOM     40  C   DVA A  24       1.243  -0.596  -3.632  1.00 20.15           C 
ATOM     41  O   DVA A  24       1.983  -0.361  -2.678  1.00 22.14           O 
ATOM     42  CB  DVA A  24       1.612  -2.617  -5.020  1.00 44.55           C 
ATOM     43  CG1 DVA A  24       3.082  -2.618  -4.601  1.00 11.11           C 
ATOM     44  CG2 DVA A  24       1.152  -4.055  -5.269  1.00 51.01           C 
ATOM     45  H   DVA A  24       1.736  -3.248  -2.493  1.00  3.02           H 
ATOM     46  HA  DVA A  24      -0.280  -1.967  -4.224  1.00 73.31           H 
ATOM     47  HB  DVA A  24       1.495  -2.035  -5.934  1.00  4.44           H 
ATOM     48 1HG1 DVA A  24       3.522  -3.592  -4.815  1.00 54.03           H 
ATOM     49 2HG1 DVA A  24       3.618  -1.848  -5.156  1.00 52.52           H 
ATOM     50 3HG1 DVA A  24       3.156  -2.412  -3.533  1.00 14.43           H 
ATOM     51 1HG2 DVA A  24       1.668  -4.454  -6.141  1.00 24.21           H 
ATOM     52 2HG2 DVA A  24       1.384  -4.668  -4.398  1.00 55.01           H 
ATOM     53 3HG2 DVA A  24       0.077  -4.067  -5.446  1.00  4.14           H 
ATOM     54  N   MLE A  25       0.822   0.346  -4.470  1.00 64.34           N 
ATOM     55  CA  MLE A  25       1.217   1.751  -4.309  1.00  4.42           C 
ATOM     56  C   MLE A  25       0.015   2.569  -3.921  1.00 44.14           C 
ATOM     57  O   MLE A  25      -0.129   3.718  -4.339  1.00 53.52           O 
ATOM     58  CB  MLE A  25       1.786   2.273  -5.629  1.00 54.13           C 
ATOM     59  CG  MLE A  25       2.743   3.434  -5.348  1.00  5.41           C 
ATOM     60  CD1 MLE A  25       4.187   2.930  -5.407  1.00 43.30           C 
ATOM     61  CD2 MLE A  25       2.542   4.526  -6.398  1.00 11.32           C 
ATOM     62  HA  MLE A  25       1.977   1.828  -3.531  1.00 52.34           H 
ATOM     63 2HB  MLE A  25       2.324   1.472  -6.133  1.00 13.54           H 
ATOM     64 3HB  MLE A  25       0.971   2.620  -6.264  1.00 32.32           H 
ATOM     65  HG  MLE A  25       2.540   3.839  -4.358  1.00 52.13           H 
ATOM     66 1HD1 MLE A  25       4.472   2.530  -4.434  1.00 32.04           H 
ATOM     67 2HD1 MLE A  25       4.267   2.145  -6.161  1.00 31.22           H 
ATOM     68 3HD1 MLE A  25       4.848   3.755  -5.670  1.00  2.12           H 
ATOM     69 1HD2 MLE A  25       2.207   4.076  -7.332  1.00 62.12           H 
ATOM     70 2HD2 MLE A  25       1.791   5.233  -6.047  1.00 40.22           H 
ATOM     71 3HD2 MLE A  25       3.485   5.049  -6.564  1.00  5.54           H 
ATOM     72  CM  MLE A  25      -0.049   0.283  -5.650  1.00 41.32           C 
ATOM     73 1HM  MLE A  25      -0.614   1.212  -5.737  1.00 32.34           H 
ATOM     74 2HM  MLE A  25       0.559   0.142  -6.544  1.00 55.14           H 
ATOM     75 3HM  MLE A  25      -0.742  -0.553  -5.547  1.00 33.45           H 
ATOM     76  N   LEU A  26      -0.859   1.980  -3.113  1.00 44.13           N 
ATOM     77  CA  LEU A  26      -2.067   2.664  -2.661  1.00 34.12           C 
ATOM     78  C   LEU A  26      -2.295   2.440  -1.171  1.00 60.42           C 
ATOM     79  O   LEU A  26      -1.899   1.413  -0.619  1.00 22.54           O 
ATOM     80  CB  LEU A  26      -3.280   2.176  -3.454  1.00 45.33           C 
ATOM     81  CG  LEU A  26      -3.478   0.661  -3.513  1.00 21.43           C 
ATOM     82  CD1 LEU A  26      -4.365   0.193  -2.369  1.00 61.11           C 
ATOM     83  CD2 LEU A  26      -4.072   0.252  -4.853  1.00 41.30           C 
ATOM     84  H   LEU A  26      -0.692   1.063  -2.812  1.00 33.51           H 
ATOM     85  HA  LEU A  26      -1.933   3.721  -2.838  1.00 53.21           H 
ATOM     86 2HB  LEU A  26      -4.163   2.607  -3.007  1.00 34.11           H 
ATOM     87 3HB  LEU A  26      -3.179   2.537  -4.468  1.00 13.31           H 
ATOM     88  HG  LEU A  26      -2.518   0.175  -3.410  1.00 22.03           H 
ATOM     89 1HD1 LEU A  26      -3.748  -0.162  -1.558  1.00 23.32           H 
ATOM     90 2HD1 LEU A  26      -4.973   1.017  -2.025  1.00 52.44           H 
ATOM     91 3HD1 LEU A  26      -5.004  -0.606  -2.713  1.00  2.14           H 
ATOM     92 1HD2 LEU A  26      -4.879   0.923  -5.108  1.00 15.52           H 
ATOM     93 2HD2 LEU A  26      -3.309   0.301  -5.615  1.00 25.43           H 
ATOM     94 3HD2 LEU A  26      -4.451  -0.757  -4.786  1.00 61.23           H 
ATOM     95  N   LEU A  27      -2.937   3.405  -0.523  1.00 51.21           N 
ATOM     96  CA  LEU A  27      -3.222   3.313   0.904  1.00 73.30           C 
ATOM     97  C   LEU A  27      -3.871   1.976   1.245  1.00 45.21           C 
ATOM     98  O   LEU A  27      -4.401   1.278   0.380  1.00 22.03           O 
ATOM     99  CB  LEU A  27      -4.134   4.461   1.339  1.00 11.33           C 
ATOM    100  CG  LEU A  27      -3.436   5.679   1.947  1.00  2.11           C 
ATOM    101  CD1 LEU A  27      -3.319   6.794   0.920  1.00  0.23           C 
ATOM    102  CD2 LEU A  27      -4.187   6.163   3.179  1.00 34.20           C 
ATOM    103  H   LEU A  27      -3.229   4.200  -1.017  1.00 35.41           H 
ATOM    104  HA  LEU A  27      -2.283   3.389   1.434  1.00 21.12           H 
ATOM    105 2HB  LEU A  27      -4.683   4.793   0.472  1.00 35.25           H 
ATOM    106 3HB  LEU A  27      -4.825   4.073   2.074  1.00 63.11           H 
ATOM    107  HG  LEU A  27      -2.437   5.399   2.252  1.00 11.41           H 
ATOM    108 1HD1 LEU A  27      -4.300   7.186   0.700  1.00 42.44           H 
ATOM    109 2HD1 LEU A  27      -2.696   7.583   1.315  1.00 72.31           H 
ATOM    110 3HD1 LEU A  27      -2.875   6.405   0.014  1.00 64.45           H 
ATOM    111 1HD2 LEU A  27      -5.159   5.694   3.216  1.00 52.02           H 
ATOM    112 2HD2 LEU A  27      -3.628   5.904   4.066  1.00 14.21           H 
ATOM    113 3HD2 LEU A  27      -4.306   7.235   3.129  1.00 41.42           H 
ATOM    114  N   PRO A  28      -3.832   1.610   2.535  1.00  5.24           N 
ATOM    115  CA  PRO A  28      -3.203   2.432   3.572  1.00 33.21           C 
ATOM    116  C   PRO A  28      -1.685   2.475   3.437  1.00  1.34           C 
ATOM    117  O   PRO A  28      -1.047   3.459   3.808  1.00  2.33           O 
ATOM    118  CB  PRO A  28      -3.604   1.731   4.872  1.00 41.42           C 
ATOM    119  CG  PRO A  28      -3.851   0.315   4.478  1.00 62.52           C 
ATOM    120  CD  PRO A  28      -4.398   0.364   3.079  1.00 11.23           C 
ATOM    121  HA  PRO A  28      -3.592   3.439   3.570  1.00 41.50           H 
ATOM    122 2HB  PRO A  28      -2.799   1.808   5.589  1.00 23.12           H 
ATOM    123 3HB  PRO A  28      -4.496   2.190   5.272  1.00 60.51           H 
ATOM    124 2HG  PRO A  28      -2.926  -0.239   4.501  1.00 33.25           H 
ATOM    125 3HG  PRO A  28      -4.573  -0.131   5.148  1.00 12.23           H 
ATOM    126 2HD  PRO A  28      -4.062  -0.492   2.513  1.00 43.43           H 
ATOM    127 3HD  PRO A  28      -5.477   0.407   3.098  1.00 14.51           H 
ATOM    128  N   DLE A  29      -1.112   1.400   2.903  1.00 71.14           N 
ATOM    129  CA  DLE A  29       0.343   1.316   2.718  1.00 51.41           C 
ATOM    130  C   DLE A  29       0.837  -0.008   3.237  1.00 30.33           C 
ATOM    131  O   DLE A  29       0.086  -0.980   3.300  1.00 33.55           O 
ATOM    132  CB  DLE A  29       0.673   1.439   1.231  1.00 31.33           C 
ATOM    133  CG  DLE A  29       0.661   2.912   0.824  1.00 55.24           C 
ATOM    134  CD1 DLE A  29       1.877   3.619   1.425  1.00 42.25           C 
ATOM    135  CD2 DLE A  29       0.709   3.023  -0.701  1.00 21.32           C 
ATOM    136  H   DLE A  29      -1.674   0.647   2.626  1.00 63.41           H 
ATOM    137  HA  DLE A  29       0.825   2.125   3.265  1.00 71.23           H 
ATOM    138 2HB  DLE A  29      -0.067   0.892   0.647  1.00 55.32           H 
ATOM    139 3HB  DLE A  29       1.662   1.020   1.043  1.00 65.53           H 
ATOM    140  HG  DLE A  29      -0.251   3.382   1.193  1.00 55.20           H 
ATOM    141 1HD1 DLE A  29       1.698   3.815   2.481  1.00 41.24           H 
ATOM    142 2HD1 DLE A  29       2.757   2.983   1.318  1.00 42.33           H 
ATOM    143 3HD1 DLE A  29       2.044   4.561   0.902  1.00 31.12           H 
ATOM    144 1HD2 DLE A  29       0.616   2.030  -1.140  1.00 61.23           H 
ATOM    145 2HD2 DLE A  29      -0.112   3.650  -1.046  1.00 54.14           H 
ATOM    146 3HD2 DLE A  29       1.657   3.466  -1.004  1.00 63.54           H 
TER     147      DLE A  29
ENDMDL
MODEL       17
REMARK MDL/CONF    17  E:      0.000 Erst:   0.000 Ehb:   0.000
ATOM      1  N   DPR A  21       2.107   0.138   3.288  1.00 42.32           N 
ATOM      2  CA  DPR A  21       2.594  -1.212   3.629  1.00 73.20           C 
ATOM      3  C   DPR A  21       3.170  -1.874   2.404  1.00 44.45           C 
ATOM      4  O   DPR A  21       3.888  -1.245   1.628  1.00 62.00           O 
ATOM      5  CB  DPR A  21       3.650  -0.903   4.756  1.00 13.54           C 
ATOM      6  CG  DPR A  21       3.885   0.629   4.820  1.00 31.22           C 
ATOM      7  CD  DPR A  21       3.202   1.105   3.515  1.00 32.21           C 
ATOM      8  HA  DPR A  21       1.775  -1.811   4.027  1.00 22.24           H 
ATOM      9 2HB  DPR A  21       3.247  -1.272   5.700  1.00 73.11           H 
ATOM     10 3HB  DPR A  21       4.572  -1.424   4.500  1.00 31.14           H 
ATOM     11 2HG  DPR A  21       3.401   1.062   5.697  1.00 71.42           H 
ATOM     12 3HG  DPR A  21       4.951   0.861   4.811  1.00 32.25           H 
ATOM     13 2HD  DPR A  21       3.909   1.080   2.686  1.00 32.33           H 
ATOM     14 3HD  DPR A  21       2.799   2.110   3.642  1.00 40.35           H 
ATOM     15  N   MAA A  22       2.857  -3.153   2.226  1.00 60.33           N 
ATOM     16  CA  MAA A  22       3.353  -3.912   1.071  1.00 13.30           C 
ATOM     17  C   MAA A  22       2.198  -4.295   0.185  1.00 31.01           C 
ATOM     18  O   MAA A  22       2.093  -5.439  -0.254  1.00 65.52           O 
ATOM     19  CB  MAA A  22       4.060  -5.178   1.560  1.00 43.53           C 
ATOM     20  HA  MAA A  22       4.057  -3.299   0.508  1.00 73.44           H 
ATOM     21 1HB  MAA A  22       3.327  -5.968   1.712  1.00 52.22           H 
ATOM     22 2HB  MAA A  22       4.789  -5.497   0.817  1.00 45.43           H 
ATOM     23 3HB  MAA A  22       4.570  -4.968   2.501  1.00  4.14           H 
ATOM     24  CM  MAA A  22       2.030  -4.075   3.016  1.00 61.13           C 
ATOM     25 1HM  MAA A  22       1.167  -3.541   3.411  1.00 40.53           H 
ATOM     26 2HM  MAA A  22       1.692  -4.893   2.383  1.00 21.51           H 
ATOM     27 3HM  MAA A  22       2.621  -4.474   3.841  1.00 64.21           H 
ATOM     28  N   ALA A  23       1.322  -3.333  -0.084  1.00 34.34           N 
ATOM     29  CA  ALA A  23       0.160  -3.574  -0.931  1.00 73.11           C 
ATOM     30  C   ALA A  23       0.161  -2.645  -2.140  1.00 62.34           C 
ATOM     31  O   ALA A  23      -0.679  -1.751  -2.249  1.00 64.00           O 
ATOM     32  CB  ALA A  23      -1.122  -3.399  -0.130  1.00 72.51           C 
ATOM     33  H   ALA A  23       1.460  -2.440   0.296  1.00 71.20           H 
ATOM     34  HA  ALA A  23       0.204  -4.597  -1.275  1.00 71.20           H 
ATOM     35 1HB  ALA A  23      -1.189  -2.382   0.227  1.00 71.03           H 
ATOM     36 2HB  ALA A  23      -1.972  -3.616  -0.761  1.00 10.14           H 
ATOM     37 3HB  ALA A  23      -1.117  -4.076   0.711  1.00  1.34           H 
ATOM     38  N   DVA A  24       1.109  -2.861  -3.046  1.00 11.03           N 
ATOM     39  CA  DVA A  24       1.220  -2.037  -4.256  1.00 74.43           C 
ATOM     40  C   DVA A  24       1.610  -0.633  -3.873  1.00 72.21           C 
ATOM     41  O   DVA A  24       2.534  -0.429  -3.088  1.00 15.02           O 
ATOM     42  CB  DVA A  24       2.284  -2.629  -5.180  1.00 50.41           C 
ATOM     43  CG1 DVA A  24       3.610  -2.746  -4.426  1.00 21.42           C 
ATOM     44  CG2 DVA A  24       1.839  -4.015  -5.647  1.00 25.12           C 
ATOM     45  H   DVA A  24       1.749  -3.589  -2.903  1.00 53.45           H 
ATOM     46  HA  DVA A  24       0.261  -2.019  -4.773  1.00 15.03           H 
ATOM     47  HB  DVA A  24       2.415  -1.980  -6.046  1.00 12.21           H 
ATOM     48 1HG1 DVA A  24       3.980  -3.769  -4.498  1.00 11.23           H 
ATOM     49 2HG1 DVA A  24       4.338  -2.064  -4.865  1.00 24.43           H 
ATOM     50 3HG1 DVA A  24       3.456  -2.487  -3.379  1.00 43.22           H 
ATOM     51 1HG2 DVA A  24       1.248  -3.921  -6.556  1.00 63.42           H 
ATOM     52 2HG2 DVA A  24       2.717  -4.631  -5.848  1.00 35.34           H 
ATOM     53 3HG2 DVA A  24       1.235  -4.485  -4.870  1.00 11.51           H 
ATOM     54  N   MLE A  25       0.904   0.345  -4.430  1.00 34.44           N 
ATOM     55  CA  MLE A  25       1.183   1.757  -4.140  1.00 54.25           C 
ATOM     56  C   MLE A  25      -0.101   2.461  -3.787  1.00 23.33           C 
ATOM     57  O   MLE A  25      -0.373   3.560  -4.271  1.00 63.03           O 
ATOM     58  CB  MLE A  25       1.804   2.417  -5.372  1.00 10.00           C 
ATOM     59  CG  MLE A  25       3.288   2.681  -5.114  1.00  5.12           C 
ATOM     60  CD1 MLE A  25       4.015   2.856  -6.450  1.00 33.25           C 
ATOM     61  CD2 MLE A  25       3.444   3.953  -4.280  1.00 64.24           C 
ATOM     62  HA  MLE A  25       1.877   1.826  -3.302  1.00 63.13           H 
ATOM     63 2HB  MLE A  25       1.696   1.756  -6.231  1.00 31.03           H 
ATOM     64 3HB  MLE A  25       1.297   3.359  -5.574  1.00 55.44           H 
ATOM     65  HG  MLE A  25       3.720   1.838  -4.575  1.00 71.31           H 
ATOM     66 1HD1 MLE A  25       3.780   3.835  -6.866  1.00 63.22           H 
ATOM     67 2HD1 MLE A  25       5.091   2.776  -6.292  1.00 44.41           H 
ATOM     68 3HD1 MLE A  25       3.692   2.079  -7.143  1.00 34.32           H 
ATOM     69 1HD2 MLE A  25       2.611   4.626  -4.485  1.00  0.34           H 
ATOM     70 2HD2 MLE A  25       3.449   3.694  -3.222  1.00 41.53           H 
ATOM     71 3HD2 MLE A  25       4.381   4.446  -4.540  1.00 61.43           H 
ATOM     72  CM  MLE A  25      -0.220   0.322  -5.376  1.00 22.31           C 
ATOM     73 1HM  MLE A  25      -0.230   1.246  -5.953  1.00 60.41           H 
ATOM     74 2HM  MLE A  25      -0.108  -0.527  -6.052  1.00 23.12           H 
ATOM     75 3HM  MLE A  25      -1.156   0.227  -4.826  1.00  3.40           H 
ATOM     76  N   LEU A  26      -0.901   1.827  -2.937  1.00 34.02           N 
ATOM     77  CA  LEU A  26      -2.175   2.400  -2.514  1.00 14.52           C 
ATOM     78  C   LEU A  26      -2.374   2.232  -1.010  1.00 31.40           C 
ATOM     79  O   LEU A  26      -1.989   1.215  -0.432  1.00 22.32           O 
ATOM     80  CB  LEU A  26      -3.330   1.743  -3.270  1.00  2.34           C 
ATOM     81  CG  LEU A  26      -3.650   2.328  -4.646  1.00 22.22           C 
ATOM     82  CD1 LEU A  26      -4.294   1.275  -5.536  1.00 53.20           C 
ATOM     83  CD2 LEU A  26      -4.557   3.542  -4.511  1.00 40.42           C 
ATOM     84  H   LEU A  26      -0.631   0.954  -2.585  1.00 75.50           H 
ATOM     85  HA  LEU A  26      -2.157   3.455  -2.746  1.00 12.02           H 
ATOM     86 2HB  LEU A  26      -3.086   0.699  -3.403  1.00 15.11           H 
ATOM     87 3HB  LEU A  26      -4.217   1.828  -2.658  1.00 42.54           H 
ATOM     88  HG  LEU A  26      -2.731   2.646  -5.118  1.00 11.51           H 
ATOM     89 1HD1 LEU A  26      -4.676   0.471  -4.925  1.00 72.25           H 
ATOM     90 2HD1 LEU A  26      -5.106   1.722  -6.092  1.00 53.40           H 
ATOM     91 3HD1 LEU A  26      -3.558   0.887  -6.225  1.00 12.54           H 
ATOM     92 1HD2 LEU A  26      -5.078   3.707  -5.443  1.00 11.14           H 
ATOM     93 2HD2 LEU A  26      -5.274   3.370  -3.722  1.00  1.42           H 
ATOM     94 3HD2 LEU A  26      -3.961   4.411  -4.273  1.00 33.25           H 
ATOM     95  N   LEU A  27      -2.982   3.234  -0.384  1.00 13.51           N 
ATOM     96  CA  LEU A  27      -3.235   3.196   1.053  1.00 21.50           C 
ATOM     97  C   LEU A  27      -3.815   1.847   1.467  1.00 74.00           C 
ATOM     98  O   LEU A  27      -4.318   1.081   0.646  1.00 22.01           O 
ATOM     99  CB  LEU A  27      -4.194   4.321   1.450  1.00  1.53           C 
ATOM    100  CG  LEU A  27      -3.550   5.565   2.063  1.00  3.21           C 
ATOM    101  CD1 LEU A  27      -3.105   6.527   0.973  1.00 41.02           C 
ATOM    102  CD2 LEU A  27      -4.515   6.249   3.019  1.00 34.22           C 
ATOM    103  H   LEU A  27      -3.266   4.018  -0.898  1.00 13.51           H 
ATOM    104  HA  LEU A  27      -2.294   3.341   1.559  1.00  4.43           H 
ATOM    105 2HB  LEU A  27      -4.729   4.628   0.565  1.00 10.35           H 
ATOM    106 3HB  LEU A  27      -4.892   3.919   2.171  1.00 45.14           H 
ATOM    107  HG  LEU A  27      -2.674   5.270   2.625  1.00 71.33           H 
ATOM    108 1HD1 LEU A  27      -3.574   7.488   1.128  1.00  3.51           H 
ATOM    109 2HD1 LEU A  27      -2.032   6.641   1.010  1.00 44.14           H 
ATOM    110 3HD1 LEU A  27      -3.394   6.137   0.009  1.00  5.40           H 
ATOM    111 1HD2 LEU A  27      -5.037   5.501   3.599  1.00 75.12           H 
ATOM    112 2HD2 LEU A  27      -3.965   6.900   3.683  1.00 21.05           H 
ATOM    113 3HD2 LEU A  27      -5.230   6.830   2.456  1.00 62.12           H 
ATOM    114  N   PRO A  28      -3.747   1.551   2.773  1.00 14.44           N 
ATOM    115  CA  PRO A  28      -3.150   2.454   3.761  1.00 54.25           C 
ATOM    116  C   PRO A  28      -1.637   2.565   3.606  1.00 42.34           C 
ATOM    117  O   PRO A  28      -1.005   3.436   4.202  1.00  1.25           O 
ATOM    118  CB  PRO A  28      -3.504   1.803   5.100  1.00 23.30           C 
ATOM    119  CG  PRO A  28      -3.685   0.359   4.782  1.00 44.01           C 
ATOM    120  CD  PRO A  28      -4.246   0.308   3.387  1.00 50.21           C 
ATOM    121  HA  PRO A  28      -3.588   3.441   3.712  1.00 42.12           H 
ATOM    122 2HB  PRO A  28      -2.698   1.956   5.803  1.00 43.32           H 
ATOM    123 3HB  PRO A  28      -4.413   2.238   5.487  1.00 64.32           H 
ATOM    124 2HG  PRO A  28      -2.733  -0.148   4.820  1.00 44.51           H 
ATOM    125 3HG  PRO A  28      -4.377  -0.087   5.480  1.00  3.31           H 
ATOM    126 2HD  PRO A  28      -3.874  -0.558   2.862  1.00 45.54           H 
ATOM    127 3HD  PRO A  28      -5.325   0.300   3.416  1.00 73.23           H 
ATOM    128  N   DLE A  29      -1.062   1.676   2.802  1.00 74.35           N 
ATOM    129  CA  DLE A  29       0.388   1.675   2.566  1.00 32.45           C 
ATOM    130  C   DLE A  29       0.909   0.265   2.666  1.00 14.00           C 
ATOM    131  O   DLE A  29       0.289  -0.672   2.168  1.00 63.12           O 
ATOM    132  CB  DLE A  29       0.678   2.231   1.173  1.00 11.33           C 
ATOM    133  CG  DLE A  29       1.122   3.690   1.286  1.00 14.23           C 
ATOM    134  CD1 DLE A  29       2.314   3.936   0.360  1.00 23.52           C 
ATOM    135  CD2 DLE A  29      -0.034   4.608   0.887  1.00 40.34           C 
ATOM    136  H   DLE A  29      -1.621   1.007   2.354  1.00 43.02           H 
ATOM    137  HA  DLE A  29       0.876   2.297   3.316  1.00 41.34           H 
ATOM    138 2HB  DLE A  29      -0.223   2.171   0.562  1.00  1.42           H 
ATOM    139 3HB  DLE A  29       1.471   1.646   0.707  1.00  1.22           H 
ATOM    140  HG  DLE A  29       1.412   3.901   2.316  1.00  3.31           H 
ATOM    141 1HD1 DLE A  29       2.378   3.129  -0.370  1.00 61.54           H 
ATOM    142 2HD1 DLE A  29       2.181   4.885  -0.158  1.00 63.31           H 
ATOM    143 3HD1 DLE A  29       3.231   3.968   0.949  1.00 24.41           H 
ATOM    144 1HD2 DLE A  29      -0.580   4.163   0.057  1.00 71.33           H 
ATOM    145 2HD2 DLE A  29      -0.706   4.738   1.736  1.00 63.35           H 
ATOM    146 3HD2 DLE A  29       0.361   5.578   0.584  1.00 23.25           H 
TER     147      DLE A  29
ENDMDL
MODEL        7
REMARK MDL/CONF     7  E:      0.000 Erst:   0.000 Ehb:   0.000
ATOM      1  N   DPR A  21       2.165  -0.023   3.507  1.00 24.31           N 
ATOM      2  CA  DPR A  21       2.855  -1.320   3.619  1.00 72.43           C 
ATOM      3  C   DPR A  21       3.330  -1.767   2.259  1.00 24.11           C 
ATOM      4  O   DPR A  21       3.769  -0.954   1.448  1.00 44.04           O 
ATOM      5  CB  DPR A  21       3.994  -1.086   4.645  1.00 33.43           C 
ATOM      6  CG  DPR A  21       4.434   0.333   4.201  1.00 14.33           C 
ATOM      7  CD  DPR A  21       3.067   1.036   4.007  1.00 64.54           C 
ATOM      8  HA  DPR A  21       2.181  -2.064   4.042  1.00 33.04           H 
ATOM      9 2HB  DPR A  21       3.634  -1.075   5.674  1.00 41.22           H 
ATOM     10 3HB  DPR A  21       4.813  -1.797   4.530  1.00 23.33           H 
ATOM     11 2HG  DPR A  21       5.018   0.823   4.979  1.00 20.32           H 
ATOM     12 3HG  DPR A  21       4.990   0.295   3.263  1.00 20.44           H 
ATOM     13 2HD  DPR A  21       3.154   1.838   3.273  1.00 42.32           H 
ATOM     14 3HD  DPR A  21       2.704   1.429   4.957  1.00 11.12           H 
ATOM     15  N   MAA A  22       3.241  -3.068   2.005  1.00 40.24           N 
ATOM     16  CA  MAA A  22       3.668  -3.631   0.719  1.00 43.13           C 
ATOM     17  C   MAA A  22       2.471  -4.169  -0.019  1.00 23.45           C 
ATOM     18  O   MAA A  22       2.542  -5.222  -0.652  1.00 20.51           O 
ATOM     19  CB  MAA A  22       4.668  -4.763   0.964  1.00 14.15           C 
ATOM     20  HA  MAA A  22       4.143  -2.852   0.121  1.00 11.02           H 
ATOM     21 1HB  MAA A  22       5.306  -4.880   0.089  1.00 44.32           H 
ATOM     22 2HB  MAA A  22       5.280  -4.527   1.833  1.00 13.11           H 
ATOM     23 3HB  MAA A  22       4.127  -5.693   1.145  1.00 42.43           H 
ATOM     24  CM  MAA A  22       2.755  -4.191   2.818  1.00 63.04           C 
ATOM     25 1HM  MAA A  22       2.453  -5.009   2.164  1.00 42.53           H 
ATOM     26 2HM  MAA A  22       3.549  -4.531   3.480  1.00 50.54           H 
ATOM     27 3HM  MAA A  22       1.900  -3.866   3.412  1.00 72.32           H 
ATOM     28  N   ALA A  23       1.359  -3.446   0.061  1.00 31.13           N 
ATOM     29  CA  ALA A  23       0.131  -3.858  -0.608  1.00 62.22           C 
ATOM     30  C   ALA A  23      -0.145  -2.988  -1.830  1.00 41.02           C 
ATOM     31  O   ALA A  23      -1.255  -2.490  -2.011  1.00 25.04           O 
ATOM     32  CB  ALA A  23      -1.042  -3.800   0.359  1.00 11.44           C 
ATOM     33  H   ALA A  23       1.365  -2.616   0.581  1.00 22.43           H 
ATOM     34  HA  ALA A  23       0.252  -4.882  -0.928  1.00 74.31           H 
ATOM     35 1HB  ALA A  23      -1.828  -4.454   0.011  1.00 42.35           H 
ATOM     36 2HB  ALA A  23      -0.717  -4.117   1.339  1.00 15.14           H 
ATOM     37 3HB  ALA A  23      -1.414  -2.787   0.413  1.00 23.45           H 
ATOM     38  N   DVA A  24       0.873  -2.810  -2.667  1.00  4.34           N 
ATOM     39  CA  DVA A  24       0.738  -1.994  -3.880  1.00 24.01           C 
ATOM     40  C   DVA A  24       1.233  -0.599  -3.603  1.00 14.43           C 
ATOM     41  O   DVA A  24       1.975  -0.371  -2.649  1.00 52.42           O 
ATOM     42  CB  DVA A  24       1.565  -2.616  -5.006  1.00 31.40           C 
ATOM     43  CG1 DVA A  24       3.035  -2.679  -4.588  1.00 40.04           C 
ATOM     44  CG2 DVA A  24       1.056  -4.030  -5.291  1.00 33.41           C 
ATOM     45  H   DVA A  24       1.734  -3.234  -2.469  1.00 65.51           H 
ATOM     46  HA  DVA A  24      -0.309  -1.956  -4.177  1.00 15.25           H 
ATOM     47  HB  DVA A  24       1.469  -2.009  -5.905  1.00  0.33           H 
ATOM     48 1HG1 DVA A  24       3.133  -2.362  -3.550  1.00 51.21           H 
ATOM     49 2HG1 DVA A  24       3.397  -3.701  -4.691  1.00 53.21           H 
ATOM     50 3HG1 DVA A  24       3.622  -2.020  -5.227  1.00 30.20           H 
ATOM     51 1HG2 DVA A  24       1.350  -4.327  -6.297  1.00 62.23           H 
ATOM     52 2HG2 DVA A  24       1.486  -4.724  -4.568  1.00 14.31           H 
ATOM     53 3HG2 DVA A  24      -0.031  -4.049  -5.211  1.00 25.53           H 
ATOM     54  N   MLE A  25       0.821   0.346  -4.443  1.00 75.32           N 
ATOM     55  CA  MLE A  25       1.231   1.747  -4.285  1.00  5.43           C 
ATOM     56  C   MLE A  25       0.036   2.579  -3.901  1.00 20.14           C 
ATOM     57  O   MLE A  25      -0.090   3.732  -4.315  1.00 21.31           O 
ATOM     58  CB  MLE A  25       1.807   2.262  -5.604  1.00 73.44           C 
ATOM     59  CG  MLE A  25       2.840   3.353  -5.318  1.00 52.50           C 
ATOM     60  CD1 MLE A  25       4.139   2.712  -4.825  1.00 15.12           C 
ATOM     61  CD2 MLE A  25       3.116   4.143  -6.598  1.00 73.41           C 
ATOM     62  HA  MLE A  25       1.990   1.819  -3.505  1.00 12.01           H 
ATOM     63 2HB  MLE A  25       2.286   1.439  -6.135  1.00 12.43           H 
ATOM     64 3HB  MLE A  25       1.005   2.671  -6.217  1.00 23.42           H 
ATOM     65  HG  MLE A  25       2.454   4.026  -4.553  1.00 23.51           H 
ATOM     66 1HD1 MLE A  25       4.001   2.344  -3.809  1.00 53.25           H 
ATOM     67 2HD1 MLE A  25       4.405   1.881  -5.480  1.00 20.34           H 
ATOM     68 3HD1 MLE A  25       4.938   3.453  -4.840  1.00 25.14           H 
ATOM     69 1HD2 MLE A  25       3.791   3.575  -7.237  1.00 21.33           H 
ATOM     70 2HD2 MLE A  25       2.179   4.317  -7.126  1.00 51.23           H 
ATOM     71 3HD2 MLE A  25       3.574   5.099  -6.344  1.00 34.24           H 
ATOM     72  CM  MLE A  25      -0.050   0.290  -5.624  1.00 51.14           C 
ATOM     73 1HM  MLE A  25      -0.726  -0.560  -5.539  1.00 44.24           H 
ATOM     74 2HM  MLE A  25      -0.630   1.211  -5.691  1.00 74.23           H 
ATOM     75 3HM  MLE A  25       0.562   0.180  -6.521  1.00  2.33           H 
ATOM     76  N   LEU A  26      -0.852   1.997  -3.102  1.00 31.44           N 
ATOM     77  CA  LEU A  26      -2.053   2.694  -2.655  1.00 41.43           C 
ATOM     78  C   LEU A  26      -2.297   2.461  -1.168  1.00 44.50           C 
ATOM     79  O   LEU A  26      -1.908   1.430  -0.618  1.00 13.42           O 
ATOM     80  CB  LEU A  26      -3.266   2.228  -3.462  1.00 53.02           C 
ATOM     81  CG  LEU A  26      -3.411   2.826  -4.863  1.00 72.32           C 
ATOM     82  CD1 LEU A  26      -4.162   1.870  -5.775  1.00 52.41           C 
ATOM     83  CD2 LEU A  26      -4.117   4.172  -4.797  1.00 55.33           C 
ATOM     84  H   LEU A  26      -0.696   1.076  -2.805  1.00  3.14           H 
ATOM     85  HA  LEU A  26      -1.904   3.751  -2.822  1.00 34.12           H 
ATOM     86 2HB  LEU A  26      -3.202   1.156  -3.566  1.00 12.35           H 
ATOM     87 3HB  LEU A  26      -4.153   2.483  -2.900  1.00 31.04           H 
ATOM     88  HG  LEU A  26      -2.427   2.983  -5.284  1.00  4.02           H 
ATOM     89 1HD1 LEU A  26      -5.224   1.958  -5.593  1.00 73.20           H 
ATOM     90 2HD1 LEU A  26      -3.953   2.116  -6.806  1.00 62.35           H 
ATOM     91 3HD1 LEU A  26      -3.846   0.857  -5.576  1.00 73.32           H 
ATOM     92 1HD2 LEU A  26      -3.420   4.958  -5.045  1.00 30.40           H 
ATOM     93 2HD2 LEU A  26      -4.936   4.182  -5.502  1.00 24.00           H 
ATOM     94 3HD2 LEU A  26      -4.499   4.330  -3.800  1.00 44.12           H 
ATOM     95  N   LEU A  27      -2.945   3.425  -0.522  1.00 60.42           N 
ATOM     96  CA  LEU A  27      -3.243   3.324   0.902  1.00 23.14           C 
ATOM     97  C   LEU A  27      -3.884   1.979   1.230  1.00 71.31           C 
ATOM     98  O   LEU A  27      -4.410   1.286   0.359  1.00 25.25           O 
ATOM     99  CB  LEU A  27      -4.171   4.462   1.330  1.00 13.11           C 
ATOM    100  CG  LEU A  27      -5.648   4.098   1.493  1.00 41.30           C 
ATOM    101  CD1 LEU A  27      -6.429   5.277   2.050  1.00  0.13           C 
ATOM    102  CD2 LEU A  27      -6.235   3.646   0.164  1.00  5.14           C 
ATOM    103  H   LEU A  27      -3.229   4.223  -1.013  1.00 55.32           H 
ATOM    104  HA  LEU A  27      -2.312   3.407   1.442  1.00  1.43           H 
ATOM    105 2HB  LEU A  27      -3.818   4.838   2.277  1.00 21.02           H 
ATOM    106 3HB  LEU A  27      -4.102   5.242   0.586  1.00 60.11           H 
ATOM    107  HG  LEU A  27      -5.735   3.279   2.193  1.00 25.34           H 
ATOM    108 1HD1 LEU A  27      -6.249   5.359   3.112  1.00 42.41           H 
ATOM    109 2HD1 LEU A  27      -6.110   6.185   1.560  1.00 11.31           H 
ATOM    110 3HD1 LEU A  27      -7.484   5.125   1.875  1.00 44.53           H 
ATOM    111 1HD2 LEU A  27      -7.033   4.316  -0.123  1.00 31.52           H 
ATOM    112 2HD2 LEU A  27      -5.465   3.658  -0.593  1.00 20.43           H 
ATOM    113 3HD2 LEU A  27      -6.626   2.644   0.265  1.00 40.04           H 
ATOM    114  N   PRO A  28      -3.840   1.601   2.516  1.00 25.22           N 
ATOM    115  CA  PRO A  28      -3.215   2.417   3.562  1.00 54.15           C 
ATOM    116  C   PRO A  28      -1.697   2.472   3.424  1.00 13.13           C 
ATOM    117  O   PRO A  28      -1.067   3.464   3.788  1.00 35.23           O 
ATOM    118  CB  PRO A  28      -3.610   1.701   4.855  1.00 74.01           C 
ATOM    119  CG  PRO A  28      -3.848   0.288   4.448  1.00 42.01           C 
ATOM    120  CD  PRO A  28      -4.397   0.347   3.050  1.00 34.21           C 
ATOM    121  HA  PRO A  28      -3.611   3.422   3.569  1.00 10.00           H 
ATOM    122 2HB  PRO A  28      -2.804   1.776   5.571  1.00 65.25           H 
ATOM    123 3HB  PRO A  28      -4.504   2.150   5.261  1.00 61.43           H 
ATOM    124 2HG  PRO A  28      -2.917  -0.260   4.463  1.00 42.32           H 
ATOM    125 3HG  PRO A  28      -4.565  -0.169   5.113  1.00 32.54           H 
ATOM    126 2HD  PRO A  28      -4.057  -0.502   2.475  1.00 62.31           H 
ATOM    127 3HD  PRO A  28      -5.477   0.383   3.070  1.00 74.22           H 
ATOM    128  N   DLE A  29      -1.116   1.399   2.897  1.00 42.32           N 
ATOM    129  CA  DLE A  29       0.338   1.325   2.710  1.00 61.44           C 
ATOM    130  C   DLE A  29       0.844   0.006   3.232  1.00 14.31           C 
ATOM    131  O   DLE A  29       0.092  -0.963   3.331  1.00 51.41           O 
ATOM    132  CB  DLE A  29       0.668   1.447   1.223  1.00 61.11           C 
ATOM    133  CG  DLE A  29       0.661   2.922   0.817  1.00 71.50           C 
ATOM    134  CD1 DLE A  29       1.879   3.623   1.422  1.00 74.54           C 
ATOM    135  CD2 DLE A  29       0.714   3.033  -0.707  1.00 11.14           C 
ATOM    136  H   DLE A  29      -1.673   0.639   2.625  1.00 63.52           H 
ATOM    137  HA  DLE A  29       0.816   2.138   3.256  1.00  4.13           H 
ATOM    138 2HB  DLE A  29      -0.076   0.906   0.640  1.00  1.33           H 
ATOM    139 3HB  DLE A  29       1.655   1.024   1.034  1.00 12.33           H 
ATOM    140  HG  DLE A  29      -0.249   3.395   1.184  1.00 32.15           H 
ATOM    141 1HD1 DLE A  29       2.762   3.000   1.284  1.00 73.12           H 
ATOM    142 2HD1 DLE A  29       2.031   4.581   0.925  1.00  1.51           H 
ATOM    143 3HD1 DLE A  29       1.711   3.787   2.486  1.00 43.15           H 
ATOM    144 1HD2 DLE A  29       1.662   3.477  -1.007  1.00 53.11           H 
ATOM    145 2HD2 DLE A  29       0.622   2.040  -1.147  1.00 74.24           H 
ATOM    146 3HD2 DLE A  29      -0.107   3.660  -1.055  1.00  5.13           H 
TER     147      DLE A  29
ENDMDL
MODEL        8
REMARK MDL/CONF     8  E:      0.000 Erst:   0.000 Ehb:   0.000
ATOM      1  N   DPR A  21       2.490   0.069   3.217  1.00 20.10           N 
ATOM      2  CA  DPR A  21       3.206  -1.167   3.587  1.00 53.21           C 
ATOM      3  C   DPR A  21       3.478  -1.989   2.354  1.00  5.23           C 
ATOM      4  O   DPR A  21       4.250  -1.587   1.485  1.00 62.12           O 
ATOM      5  CB  DPR A  21       4.503  -0.662   4.320  1.00  3.21           C 
ATOM      6  CG  DPR A  21       4.438   0.887   4.352  1.00 55.00           C 
ATOM      7  CD  DPR A  21       3.460   1.185   3.189  1.00 71.11           C 
ATOM      8  HA  DPR A  21       2.611  -1.741   4.296  1.00 22.30           H 
ATOM      9 2HB  DPR A  21       4.511  -1.069   5.330  1.00 24.55           H 
ATOM     10 3HB  DPR A  21       5.375  -0.999   3.759  1.00 71.30           H 
ATOM     11 2HG  DPR A  21       4.036   1.241   5.302  1.00 51.35           H 
ATOM     12 3HG  DPR A  21       5.419   1.324   4.159  1.00 22.41           H 
ATOM     13 2HD  DPR A  21       3.994   1.199   2.239  1.00 12.41           H 
ATOM     14 3HD  DPR A  21       2.950   2.134   3.354  1.00 14.11           H 
ATOM     15  N   MAA A  22       2.840  -3.153   2.272  1.00 31.00           N 
ATOM     16  CA  MAA A  22       3.017  -4.048   1.123  1.00 30.12           C 
ATOM     17  C   MAA A  22       1.722  -4.156   0.363  1.00 74.14           C 
ATOM     18  O   MAA A  22       1.313  -5.246  -0.033  1.00 41.45           O 
ATOM     19  CB  MAA A  22       3.435  -5.435   1.616  1.00 30.43           C 
ATOM     20  HA  MAA A  22       3.792  -3.649   0.467  1.00 45.42           H 
ATOM     21 1HB  MAA A  22       2.547  -6.014   1.864  1.00  4.21           H 
ATOM     22 2HB  MAA A  22       3.995  -5.946   0.835  1.00  1.24           H 
ATOM     23 3HB  MAA A  22       4.061  -5.332   2.502  1.00 64.40           H 
ATOM     24  CM  MAA A  22       1.892  -3.812   3.180  1.00 74.03           C 
ATOM     25 1HM  MAA A  22       1.272  -3.060   3.667  1.00 14.24           H 
ATOM     26 2HM  MAA A  22       1.258  -4.492   2.613  1.00 34.33           H 
ATOM     27 3HM  MAA A  22       2.443  -4.373   3.935  1.00 22.35           H 
ATOM     28  N   ALA A  23       1.067  -3.018   0.157  1.00 14.02           N 
ATOM     29  CA  ALA A  23      -0.198  -2.985  -0.566  1.00  2.31           C 
ATOM     30  C   ALA A  23      -0.054  -2.244  -1.891  1.00 32.33           C 
ATOM     31  O   ALA A  23      -0.909  -1.440  -2.259  1.00 54.20           O 
ATOM     32  CB  ALA A  23      -1.278  -2.339   0.288  1.00 14.31           C 
ATOM     33  H   ALA A  23       1.444  -2.180   0.498  1.00 22.24           H 
ATOM     34  HA  ALA A  23      -0.494  -4.005  -0.766  1.00 50.34           H 
ATOM     35 1HB  ALA A  23      -1.525  -2.991   1.112  1.00 63.30           H 
ATOM     36 2HB  ALA A  23      -0.916  -1.396   0.673  1.00 41.55           H 
ATOM     37 3HB  ALA A  23      -2.158  -2.168  -0.313  1.00 50.45           H 
ATOM     38  N   DVA A  24       1.034  -2.520  -2.603  1.00 52.12           N 
ATOM     39  CA  DVA A  24       1.292  -1.873  -3.896  1.00 33.02           C 
ATOM     40  C   DVA A  24       1.557  -0.407  -3.680  1.00 50.21           C 
ATOM     41  O   DVA A  24       2.302  -0.027  -2.778  1.00 50.10           O 
ATOM     42  CB  DVA A  24       2.510  -2.520  -4.555  1.00 60.11           C 
ATOM     43  CG1 DVA A  24       2.311  -4.035  -4.622  1.00  1.00           C 
ATOM     44  CG2 DVA A  24       2.678  -1.966  -5.972  1.00 71.21           C 
ATOM     45  H   DVA A  24       1.680  -3.171  -2.257  1.00 55.24           H 
ATOM     46  HA  DVA A  24       0.423  -1.993  -4.542  1.00 65.11           H 
ATOM     47  HB  DVA A  24       3.401  -2.296  -3.971  1.00 30.44           H 
ATOM     48 1HG1 DVA A  24       3.014  -4.464  -5.337  1.00 74.15           H 
ATOM     49 2HG1 DVA A  24       2.486  -4.467  -3.637  1.00 31.42           H 
ATOM     50 3HG1 DVA A  24       1.292  -4.255  -4.937  1.00 62.52           H 
ATOM     51 1HG2 DVA A  24       3.255  -1.044  -5.934  1.00 21.20           H 
ATOM     52 2HG2 DVA A  24       3.201  -2.697  -6.589  1.00 24.01           H 
ATOM     53 3HG2 DVA A  24       1.697  -1.763  -6.401  1.00 64.15           H 
ATOM     54  N   MLE A  25       0.944   0.430  -4.512  1.00 63.21           N 
ATOM     55  CA  MLE A  25       1.118   1.884  -4.408  1.00 43.13           C 
ATOM     56  C   MLE A  25      -0.191   2.520  -4.024  1.00 61.01           C 
ATOM     57  O   MLE A  25      -0.520   3.614  -4.483  1.00 14.31           O 
ATOM     58  CB  MLE A  25       1.580   2.439  -5.757  1.00 75.33           C 
ATOM     59  CG  MLE A  25       2.297   3.772  -5.540  1.00 41.32           C 
ATOM     60  CD1 MLE A  25       3.728   3.511  -5.066  1.00 11.31           C 
ATOM     61  CD2 MLE A  25       2.331   4.552  -6.855  1.00 15.41           C 
ATOM     62  HA  MLE A  25       1.868   2.107  -3.649  1.00 74.23           H 
ATOM     63 2HB  MLE A  25       2.262   1.730  -6.225  1.00 52.42           H 
ATOM     64 3HB  MLE A  25       0.715   2.591  -6.401  1.00  2.12           H 
ATOM     65  HG  MLE A  25       1.766   4.353  -4.787  1.00 70.22           H 
ATOM     66 1HD1 MLE A  25       4.222   2.830  -5.758  1.00  0.30           H 
ATOM     67 2HD1 MLE A  25       4.277   4.454  -5.029  1.00 62.01           H 
ATOM     68 3HD1 MLE A  25       3.706   3.065  -4.072  1.00 72.04           H 
ATOM     69 1HD2 MLE A  25       1.625   5.382  -6.804  1.00 24.55           H 
ATOM     70 2HD2 MLE A  25       3.335   4.940  -7.020  1.00  2.15           H 
ATOM     71 3HD2 MLE A  25       2.056   3.892  -7.676  1.00 65.02           H 
ATOM     72  CM  MLE A  25       0.029   0.192  -5.636  1.00 12.21           C 
ATOM     73 1HM  MLE A  25       0.604  -0.073  -6.523  1.00  4.21           H 
ATOM     74 2HM  MLE A  25      -0.650  -0.624  -5.386  1.00 11.44           H 
ATOM     75 3HM  MLE A  25      -0.546   1.097  -5.833  1.00 45.33           H 
ATOM     76  N   LEU A  26      -0.949   1.834  -3.175  1.00 54.24           N 
ATOM     77  CA  LEU A  26      -2.241   2.340  -2.723  1.00 51.24           C 
ATOM     78  C   LEU A  26      -2.406   2.144  -1.219  1.00 42.42           C 
ATOM     79  O   LEU A  26      -1.964   1.140  -0.661  1.00 45.22           O 
ATOM     80  CB  LEU A  26      -3.375   1.636  -3.469  1.00 73.04           C 
ATOM     81  CG  LEU A  26      -3.827   2.288  -4.776  1.00 52.24           C 
ATOM     82  CD1 LEU A  26      -4.868   1.426  -5.471  1.00 45.22           C 
ATOM     83  CD2 LEU A  26      -4.376   3.684  -4.513  1.00 44.14           C 
ATOM     84  H   LEU A  26      -0.635   0.969  -2.844  1.00 20.15           H 
ATOM     85  HA  LEU A  26      -2.279   3.397  -2.943  1.00 33.22           H 
ATOM     86 2HB  LEU A  26      -3.050   0.633  -3.696  1.00 33.23           H 
ATOM     87 3HB  LEU A  26      -4.229   1.593  -2.807  1.00 75.01           H 
ATOM     88  HG  LEU A  26      -2.976   2.382  -5.437  1.00 74.11           H 
ATOM     89 1HD1 LEU A  26      -5.775   1.412  -4.885  1.00 53.12           H 
ATOM     90 2HD1 LEU A  26      -5.078   1.834  -6.449  1.00 44.52           H 
ATOM     91 3HD1 LEU A  26      -4.491   0.420  -5.575  1.00 25.21           H 
ATOM     92 1HD2 LEU A  26      -4.966   4.003  -5.359  1.00 41.45           H 
ATOM     93 2HD2 LEU A  26      -4.995   3.666  -3.628  1.00 44.33           H 
ATOM     94 3HD2 LEU A  26      -3.556   4.371  -4.366  1.00 50.43           H 
ATOM     95  N   LEU A  27      -3.048   3.110  -0.569  1.00  3.12           N 
ATOM     96  CA  LEU A  27      -3.275   3.042   0.870  1.00 13.04           C 
ATOM     97  C   LEU A  27      -3.814   1.674   1.273  1.00 11.40           C 
ATOM     98  O   LEU A  27      -4.343   0.922   0.454  1.00 42.04           O 
ATOM     99  CB  LEU A  27      -4.251   4.136   1.303  1.00 73.14           C 
ATOM    100  CG  LEU A  27      -5.695   3.692   1.539  1.00 41.44           C 
ATOM    101  CD1 LEU A  27      -6.525   4.841   2.090  1.00  0.30           C 
ATOM    102  CD2 LEU A  27      -6.307   3.161   0.250  1.00 71.53           C 
ATOM    103  H   LEU A  27      -3.377   3.886  -1.069  1.00 21.53           H 
ATOM    104  HA  LEU A  27      -2.327   3.202   1.362  1.00 32.35           H 
ATOM    105 2HB  LEU A  27      -3.883   4.563   2.224  1.00 62.11           H 
ATOM    106 3HB  LEU A  27      -4.259   4.896   0.534  1.00 54.05           H 
ATOM    107  HG  LEU A  27      -5.706   2.894   2.268  1.00 13.21           H 
ATOM    108 1HD1 LEU A  27      -6.388   4.904   3.160  1.00 65.35           H 
ATOM    109 2HD1 LEU A  27      -6.207   5.766   1.633  1.00 13.53           H 
ATOM    110 3HD1 LEU A  27      -7.568   4.671   1.870  1.00 63.13           H 
ATOM    111 1HD2 LEU A  27      -7.272   3.620   0.093  1.00 75.44           H 
ATOM    112 2HD2 LEU A  27      -5.657   3.396  -0.579  1.00 44.32           H 
ATOM    113 3HD2 LEU A  27      -6.425   2.090   0.323  1.00 44.34           H 
ATOM    114  N   PRO A  28      -3.680   1.342   2.566  1.00 12.23           N 
ATOM    115  CA  PRO A  28      -3.052   2.229   3.550  1.00  3.33           C 
ATOM    116  C   PRO A  28      -1.549   2.367   3.328  1.00 54.33           C 
ATOM    117  O   PRO A  28      -0.967   3.417   3.599  1.00 41.23           O 
ATOM    118  CB  PRO A  28      -3.334   1.534   4.884  1.00  4.14           C 
ATOM    119  CG  PRO A  28      -3.506   0.097   4.534  1.00 43.34           C 
ATOM    120  CD  PRO A  28      -4.131   0.076   3.166  1.00 74.21           C 
ATOM    121  HA  PRO A  28      -3.506   3.209   3.548  1.00 62.52           H 
ATOM    122 2HB  PRO A  28      -2.497   1.681   5.553  1.00  0.53           H 
ATOM    123 3HB  PRO A  28      -4.229   1.943   5.325  1.00 72.23           H 
ATOM    124 2HG  PRO A  28      -2.546  -0.395   4.514  1.00 33.25           H 
ATOM    125 3HG  PRO A  28      -4.159  -0.380   5.251  1.00 13.14           H 
ATOM    126 2HD  PRO A  28      -3.771  -0.770   2.600  1.00  4.14           H 
ATOM    127 3HD  PRO A  28      -5.209   0.049   3.244  1.00 23.12           H 
ATOM    128  N   DLE A  29      -0.927   1.302   2.835  1.00  5.51           N 
ATOM    129  CA  DLE A  29       0.519   1.306   2.574  1.00 64.14           C 
ATOM    130  C   DLE A  29       1.138   0.067   3.166  1.00 73.44           C 
ATOM    131  O   DLE A  29       0.433  -0.847   3.592  1.00  3.13           O 
ATOM    132  CB  DLE A  29       0.765   1.330   1.066  1.00 50.13           C 
ATOM    133  CG  DLE A  29       0.879   2.779   0.590  1.00 25.22           C 
ATOM    134  CD1 DLE A  29       2.195   3.378   1.090  1.00 44.32           C 
ATOM    135  CD2 DLE A  29       0.848   2.818  -0.939  1.00 33.22           C 
ATOM    136  H   DLE A  29      -1.446   0.493   2.638  1.00 54.15           H 
ATOM    137  HA  DLE A  29       0.966   2.189   3.030  1.00 62.01           H 
ATOM    138 2HB  DLE A  29      -0.066   0.843   0.555  1.00  3.24           H 
ATOM    139 3HB  DLE A  29       1.690   0.800   0.841  1.00 13.42           H 
ATOM    140  HG  DLE A  29       0.043   3.356   0.985  1.00 52.50           H 
ATOM    141 1HD1 DLE A  29       2.110   3.605   2.151  1.00 51.12           H 
ATOM    142 2HD1 DLE A  29       3.002   2.663   0.934  1.00 24.31           H 
ATOM    143 3HD1 DLE A  29       2.409   4.294   0.536  1.00 22.10           H 
ATOM    144 1HD2 DLE A  29      -0.009   3.404  -1.269  1.00 24.44           H 
ATOM    145 2HD2 DLE A  29       1.765   3.277  -1.310  1.00 73.45           H 
ATOM    146 3HD2 DLE A  29       0.767   1.804  -1.327  1.00 21.24           H 
TER     147      DLE A  29
ENDMDL
MODEL       18
REMARK MDL/CONF    18  E:      0.000 Erst:   0.000 Ehb:   0.000
ATOM      1  N   DPR A  21       2.074   0.127   3.397  1.00 31.23           N 
ATOM      2  CA  DPR A  21       2.480  -1.241   3.771  1.00 73.51           C 
ATOM      3  C   DPR A  21       3.141  -1.917   2.597  1.00 14.31           C 
ATOM      4  O   DPR A  21       4.083  -1.383   2.012  1.00 70.40           O 
ATOM      5  CB  DPR A  21       3.437  -0.999   4.995  1.00  2.01           C 
ATOM      6  CG  DPR A  21       3.654   0.528   5.157  1.00 75.11           C 
ATOM      7  CD  DPR A  21       3.148   1.063   3.793  1.00  4.22           C 
ATOM      8  HA  DPR A  21       1.607  -1.812   4.088  1.00 51.44           H 
ATOM      9 2HB  DPR A  21       2.961  -1.417   5.883  1.00 74.50           H 
ATOM     10 3HB  DPR A  21       4.381  -1.503   4.790  1.00 63.23           H 
ATOM     11 2HG  DPR A  21       3.055   0.924   5.978  1.00 54.15           H 
ATOM     12 3HG  DPR A  21       4.710   0.760   5.300  1.00 64.14           H 
ATOM     13 2HD  DPR A  21       3.954   1.048   3.059  1.00 51.30           H 
ATOM     14 3HD  DPR A  21       2.752   2.072   3.904  1.00 41.31           H 
ATOM     15  N   MAA A  22       2.649  -3.101   2.249  1.00 72.34           N 
ATOM     16  CA  MAA A  22       3.204  -3.863   1.123  1.00 23.34           C 
ATOM     17  C   MAA A  22       2.088  -4.297   0.210  1.00  0.32           C 
ATOM     18  O   MAA A  22       2.028  -5.453  -0.206  1.00 21.22           O 
ATOM     19  CB  MAA A  22       3.936  -5.097   1.654  1.00 55.13           C 
ATOM     20  HA  MAA A  22       3.903  -3.237   0.569  1.00 51.22           H 
ATOM     21 1HB  MAA A  22       4.770  -5.334   0.995  1.00  4.33           H 
ATOM     22 2HB  MAA A  22       4.310  -4.895   2.657  1.00 50.34           H 
ATOM     23 3HB  MAA A  22       3.248  -5.941   1.687  1.00  5.41           H 
ATOM     24  CM  MAA A  22       1.550  -3.903   2.802  1.00  5.14           C 
ATOM     25 1HM  MAA A  22       1.526  -3.786   3.885  1.00 21.22           H 
ATOM     26 2HM  MAA A  22       0.605  -3.566   2.380  1.00 11.34           H 
ATOM     27 3HM  MAA A  22       1.706  -4.953   2.553  1.00 33.10           H 
ATOM     28  N   ALA A  23       1.194  -3.366  -0.107  1.00 61.33           N 
ATOM     29  CA  ALA A  23       0.067  -3.657  -0.985  1.00 21.23           C 
ATOM     30  C   ALA A  23       0.063  -2.734  -2.199  1.00 43.11           C 
ATOM     31  O   ALA A  23      -0.941  -2.091  -2.497  1.00 61.43           O 
ATOM     32  CB  ALA A  23      -1.243  -3.531  -0.221  1.00  3.32           C 
ATOM     33  H   ALA A  23       1.296  -2.462   0.256  1.00 14.34           H 
ATOM     34  HA  ALA A  23       0.162  -4.679  -1.322  1.00  4.13           H 
ATOM     35 1HB  ALA A  23      -1.350  -2.521   0.146  1.00 30.44           H 
ATOM     36 2HB  ALA A  23      -2.068  -3.766  -0.878  1.00 40.54           H 
ATOM     37 3HB  ALA A  23      -1.241  -4.219   0.613  1.00 55.11           H 
ATOM     38  N   DVA A  24       1.195  -2.675  -2.894  1.00 22.34           N 
ATOM     39  CA  DVA A  24       1.323  -1.825  -4.084  1.00 13.52           C 
ATOM     40  C   DVA A  24       1.565  -0.400  -3.659  1.00 64.11           C 
ATOM     41  O   DVA A  24       2.267  -0.145  -2.682  1.00 11.40           O 
ATOM     42  CB  DVA A  24       2.497  -2.311  -4.934  1.00 52.13           C 
ATOM     43  CG1 DVA A  24       2.573  -1.488  -6.221  1.00 11.43           C 
ATOM     44  CG2 DVA A  24       3.798  -2.147  -4.147  1.00 12.44           C 
ATOM     45  H   DVA A  24       1.962  -3.212  -2.606  1.00  5.30           H 
ATOM     46  HA  DVA A  24       0.405  -1.878  -4.669  1.00 61.41           H 
ATOM     47  HB  DVA A  24       2.355  -3.361  -5.182  1.00 65.55           H 
ATOM     48 1HG1 DVA A  24       2.830  -0.457  -5.980  1.00 55.42           H 
ATOM     49 2HG1 DVA A  24       3.337  -1.909  -6.875  1.00 71.32           H 
ATOM     50 3HG1 DVA A  24       1.609  -1.514  -6.727  1.00 70.45           H 
ATOM     51 1HG2 DVA A  24       4.202  -1.149  -4.316  1.00  2.21           H 
ATOM     52 2HG2 DVA A  24       3.601  -2.282  -3.083  1.00 22.44           H 
ATOM     53 3HG2 DVA A  24       4.521  -2.891  -4.480  1.00 20.02           H 
ATOM     54  N   MLE A  25       0.980   0.539  -4.396  1.00 14.51           N 
ATOM     55  CA  MLE A  25       1.136   1.967  -4.088  1.00 50.44           C 
ATOM     56  C   MLE A  25      -0.192   2.538  -3.670  1.00 73.44           C 
ATOM     57  O   MLE A  25      -0.474   3.715  -3.903  1.00 71.40           O 
ATOM     58  CB  MLE A  25       1.643   2.703  -5.329  1.00 11.14           C 
ATOM     59  CG  MLE A  25       2.389   3.969  -4.901  1.00 62.24           C 
ATOM     60  CD1 MLE A  25       3.820   3.606  -4.496  1.00 62.11           C 
ATOM     61  CD2 MLE A  25       2.426   4.957  -6.068  1.00 14.34           C 
ATOM     62  HA  MLE A  25       1.855   2.087  -3.276  1.00  1.23           H 
ATOM     63 2HB  MLE A  25       2.318   2.054  -5.885  1.00 31.45           H 
ATOM     64 3HB  MLE A  25       0.798   2.974  -5.960  1.00 54.53           H 
ATOM     65  HG  MLE A  25       1.877   4.424  -4.055  1.00  1.33           H 
ATOM     66 1HD1 MLE A  25       3.871   2.545  -4.254  1.00 33.44           H 
ATOM     67 2HD1 MLE A  25       4.498   3.823  -5.322  1.00 71.02           H 
ATOM     68 3HD1 MLE A  25       4.110   4.192  -3.624  1.00 52.23           H 
ATOM     69 1HD2 MLE A  25       2.882   4.480  -6.934  1.00 70.51           H 
ATOM     70 2HD2 MLE A  25       1.411   5.264  -6.314  1.00 35.14           H 
ATOM     71 3HD2 MLE A  25       3.011   5.831  -5.783  1.00 55.43           H 
ATOM     72  CM  MLE A  25       0.118   0.455  -5.581  1.00 21.03           C 
ATOM     73 1HM  MLE A  25      -0.555  -0.398  -5.482  1.00 52.14           H 
ATOM     74 2HM  MLE A  25      -0.467   1.370  -5.671  1.00 33.05           H 
ATOM     75 3HM  MLE A  25       0.734   0.329  -6.471  1.00 64.10           H 
ATOM     76  N   LEU A  26      -1.020   1.705  -3.049  1.00 55.11           N 
ATOM     77  CA  LEU A  26      -2.338   2.135  -2.594  1.00 14.51           C 
ATOM     78  C   LEU A  26      -2.447   2.038  -1.075  1.00 31.01           C 
ATOM     79  O   LEU A  26      -2.017   1.054  -0.473  1.00 11.44           O 
ATOM     80  CB  LEU A  26      -3.428   1.286  -3.251  1.00 13.44           C 
ATOM     81  CG  LEU A  26      -4.033   1.849  -4.537  1.00 10.50           C 
ATOM     82  CD1 LEU A  26      -4.872   3.081  -4.237  1.00 54.03           C 
ATOM     83  CD2 LEU A  26      -2.938   2.179  -5.542  1.00 63.00           C 
ATOM     84  H   LEU A  26      -0.740   0.781  -2.893  1.00 44.21           H 
ATOM     85  HA  LEU A  26      -2.470   3.166  -2.887  1.00 62.42           H 
ATOM     86 2HB  LEU A  26      -3.002   0.322  -3.480  1.00 41.02           H 
ATOM     87 3HB  LEU A  26      -4.227   1.164  -2.534  1.00  1.02           H 
ATOM     88  HG  LEU A  26      -4.680   1.104  -4.979  1.00 31.21           H 
ATOM     89 1HD1 LEU A  26      -4.395   3.953  -4.660  1.00 12.33           H 
ATOM     90 2HD1 LEU A  26      -5.854   2.962  -4.672  1.00 72.21           H 
ATOM     91 3HD1 LEU A  26      -4.964   3.203  -3.169  1.00 24.34           H 
ATOM     92 1HD2 LEU A  26      -2.221   2.845  -5.086  1.00 51.32           H 
ATOM     93 2HD2 LEU A  26      -2.442   1.268  -5.845  1.00 15.25           H 
ATOM     94 3HD2 LEU A  26      -3.375   2.656  -6.406  1.00 62.45           H 
ATOM     95  N   LEU A  27      -3.028   3.065  -0.463  1.00 65.22           N 
ATOM     96  CA  LEU A  27      -3.197   3.094   0.986  1.00 71.35           C 
ATOM     97  C   LEU A  27      -3.729   1.761   1.500  1.00 62.54           C 
ATOM     98  O   LEU A  27      -4.280   0.953   0.750  1.00 13.25           O 
ATOM     99  CB  LEU A  27      -4.147   4.224   1.385  1.00 62.22           C 
ATOM    100  CG  LEU A  27      -5.576   3.807   1.737  1.00 41.01           C 
ATOM    101  CD1 LEU A  27      -6.367   4.998   2.257  1.00 64.34           C 
ATOM    102  CD2 LEU A  27      -6.265   3.192   0.528  1.00  4.25           C 
ATOM    103  H   LEU A  27      -3.350   3.820  -0.996  1.00 31.32           H 
ATOM    104  HA  LEU A  27      -2.228   3.276   1.429  1.00 65.30           H 
ATOM    105 2HB  LEU A  27      -3.726   4.722   2.245  1.00 32.21           H 
ATOM    106 3HB  LEU A  27      -4.199   4.919   0.559  1.00 73.24           H 
ATOM    107  HG  LEU A  27      -5.543   3.061   2.520  1.00 74.12           H 
ATOM    108 1HD1 LEU A  27      -5.860   5.422   3.110  1.00  5.31           H 
ATOM    109 2HD1 LEU A  27      -6.447   5.742   1.479  1.00 32.05           H 
ATOM    110 3HD1 LEU A  27      -7.354   4.673   2.549  1.00 35.44           H 
ATOM    111 1HD2 LEU A  27      -6.393   2.131   0.688  1.00 75.11           H 
ATOM    112 2HD2 LEU A  27      -7.232   3.655   0.391  1.00  4.23           H 
ATOM    113 3HD2 LEU A  27      -5.661   3.354  -0.352  1.00 43.13           H 
ATOM    114  N   PRO A  28      -3.566   1.523   2.809  1.00  5.32           N 
ATOM    115  CA  PRO A  28      -2.912   2.475   3.712  1.00 51.04           C 
ATOM    116  C   PRO A  28      -1.415   2.592   3.445  1.00 24.41           C 
ATOM    117  O   PRO A  28      -0.756   3.502   3.947  1.00 44.33           O 
ATOM    118  CB  PRO A  28      -3.164   1.880   5.099  1.00 70.30           C 
ATOM    119  CG  PRO A  28      -3.349   0.422   4.858  1.00 40.42           C 
ATOM    120  CD  PRO A  28      -4.006   0.305   3.511  1.00 64.11           C 
ATOM    121  HA  PRO A  28      -3.365   3.455   3.650  1.00 63.21           H 
ATOM    122 2HB  PRO A  28      -2.311   2.072   5.736  1.00 65.40           H 
ATOM    123 3HB  PRO A  28      -4.049   2.324   5.531  1.00 71.55           H 
ATOM    124 2HG  PRO A  28      -2.389  -0.074   4.852  1.00 72.01           H 
ATOM    125 3HG  PRO A  28      -3.985   0.002   5.623  1.00 62.02           H 
ATOM    126 2HD  PRO A  28      -3.661  -0.582   2.998  1.00 54.52           H 
ATOM    127 3HD  PRO A  28      -5.081   0.288   3.615  1.00  3.25           H 
ATOM    128  N   DLE A  29      -0.886   1.666   2.654  1.00 70.24           N 
ATOM    129  CA  DLE A  29       0.545   1.666   2.318  1.00 24.54           C 
ATOM    130  C   DLE A  29       1.091   0.269   2.457  1.00 42.42           C 
ATOM    131  O   DLE A  29       0.637  -0.655   1.784  1.00 33.54           O 
ATOM    132  CB  DLE A  29       0.731   2.148   0.880  1.00 63.12           C 
ATOM    133  CG  DLE A  29       0.465   3.652   0.807  1.00 70.01           C 
ATOM    134  CD1 DLE A  29       1.731   4.414   1.199  1.00 10.41           C 
ATOM    135  CD2 DLE A  29       0.063   4.031  -0.619  1.00 25.21           C 
ATOM    136  H   DLE A  29      -1.463   0.966   2.284  1.00 63.52           H 
ATOM    137  HA  DLE A  29       1.075   2.333   2.997  1.00 65.25           H 
ATOM    138 2HB  DLE A  29       0.034   1.622   0.228  1.00 71.53           H 
ATOM    139 3HB  DLE A  29       1.752   1.944   0.558  1.00  1.13           H 
ATOM    140  HG  DLE A  29      -0.343   3.910   1.491  1.00 14.24           H 
ATOM    141 1HD1 DLE A  29       1.457   5.321   1.738  1.00 21.34           H 
ATOM    142 2HD1 DLE A  29       2.349   3.784   1.839  1.00 52.50           H 
ATOM    143 3HD1 DLE A  29       2.289   4.679   0.301  1.00 22.23           H 
ATOM    144 1HD2 DLE A  29      -0.969   4.378  -0.626  1.00 23.41           H 
ATOM    145 2HD2 DLE A  29       0.715   4.825  -0.982  1.00 13.50           H 
ATOM    146 3HD2 DLE A  29       0.157   3.160  -1.268  1.00 44.43           H 
TER     147      DLE A  29
ENDMDL
MODEL       16
REMARK MDL/CONF    16  E:      0.000 Erst:   0.000 Ehb:   0.000
ATOM      1  N   DPR A  21       1.936  -0.202   3.783  1.00 41.35           N 
ATOM      2  CA  DPR A  21       2.678  -1.439   4.091  1.00 51.15           C 
ATOM      3  C   DPR A  21       3.280  -2.002   2.829  1.00 72.21           C 
ATOM      4  O   DPR A  21       4.229  -1.444   2.282  1.00 24.33           O 
ATOM      5  CB  DPR A  21       3.731  -1.012   5.146  1.00 75.24           C 
ATOM      6  CG  DPR A  21       2.838  -0.075   6.002  1.00 61.33           C 
ATOM      7  CD  DPR A  21       2.104   0.741   4.909  1.00 40.03           C 
ATOM      8  HA  DPR A  21       2.006  -2.170   4.542  1.00 12.13           H 
ATOM      9 2HB  DPR A  21       4.092  -1.851   5.741  1.00 71.02           H 
ATOM     10 3HB  DPR A  21       4.562  -0.461   4.709  1.00 11.25           H 
ATOM     11 2HG  DPR A  21       2.131  -0.649   6.602  1.00  3.03           H 
ATOM     12 3HG  DPR A  21       3.446   0.574   6.631  1.00 12.33           H 
ATOM     13 2HD  DPR A  21       2.708   1.594   4.602  1.00  2.12           H 
ATOM     14 3HD  DPR A  21       1.131   1.074   5.274  1.00 63.23           H 
ATOM     15  N   MAA A  22       2.728  -3.117   2.362  1.00 51.23           N 
ATOM     16  CA  MAA A  22       3.221  -3.766   1.141  1.00 21.45           C 
ATOM     17  C   MAA A  22       2.066  -4.056   0.222  1.00 54.43           C 
ATOM     18  O   MAA A  22       1.905  -5.180  -0.254  1.00 40.20           O 
ATOM     19  CB  MAA A  22       3.921  -5.077   1.508  1.00 63.30           C 
ATOM     20  HA  MAA A  22       3.929  -3.106   0.639  1.00  3.12           H 
ATOM     21 1HB  MAA A  22       4.372  -4.983   2.495  1.00 32.01           H 
ATOM     22 2HB  MAA A  22       3.195  -5.888   1.515  1.00 61.12           H 
ATOM     23 3HB  MAA A  22       4.698  -5.292   0.773  1.00 52.53           H 
ATOM     24  CM  MAA A  22       1.608  -3.932   2.851  1.00 41.22           C 
ATOM     25 1HM  MAA A  22       0.667  -3.487   2.528  1.00 32.21           H 
ATOM     26 2HM  MAA A  22       1.689  -4.940   2.449  1.00 13.34           H 
ATOM     27 3HM  MAA A  22       1.637  -3.971   3.940  1.00 42.42           H 
ATOM     28  N   ALA A  23       1.249  -3.038  -0.034  1.00 22.31           N 
ATOM     29  CA  ALA A  23       0.094  -3.187  -0.910  1.00 41.03           C 
ATOM     30  C   ALA A  23       0.217  -2.291  -2.138  1.00 20.13           C 
ATOM     31  O   ALA A  23      -0.577  -1.370  -2.327  1.00 33.45           O 
ATOM     32  CB  ALA A  23      -1.187  -2.873  -0.152  1.00 15.23           C 
ATOM     33  H   ALA A  23       1.430  -2.167   0.375  1.00 14.21           H 
ATOM     34  HA  ALA A  23       0.050  -4.218  -1.232  1.00 42.15           H 
ATOM     35 1HB  ALA A  23      -1.383  -3.660   0.564  1.00 44.54           H 
ATOM     36 2HB  ALA A  23      -1.077  -1.933   0.368  1.00 55.50           H 
ATOM     37 3HB  ALA A  23      -2.010  -2.806  -0.847  1.00 63.21           H 
ATOM     38  N   DVA A  24       1.217  -2.567  -2.968  1.00 21.23           N 
ATOM     39  CA  DVA A  24       1.445  -1.779  -4.186  1.00 25.22           C 
ATOM     40  C   DVA A  24       1.579  -0.323  -3.824  1.00 24.34           C 
ATOM     41  O   DVA A  24       2.314   0.032  -2.904  1.00  5.32           O 
ATOM     42  CB  DVA A  24       2.728  -2.256  -4.868  1.00  3.32           C 
ATOM     43  CG1 DVA A  24       2.963  -1.445  -6.143  1.00 53.33           C 
ATOM     44  CG2 DVA A  24       3.912  -2.065  -3.918  1.00 73.32           C 
ATOM     45  H   DVA A  24       1.817  -3.315  -2.763  1.00  4.21           H 
ATOM     46  HA  DVA A  24       0.604  -1.909  -4.866  1.00  0.51           H 
ATOM     47  HB  DVA A  24       2.634  -3.312  -5.122  1.00  1.33           H 
ATOM     48 1HG1 DVA A  24       3.526  -2.043  -6.858  1.00 32.44           H 
ATOM     49 2HG1 DVA A  24       2.001  -1.168  -6.578  1.00 32.52           H 
ATOM     50 3HG1 DVA A  24       3.523  -0.542  -5.902  1.00 12.01           H 
ATOM     51 1HG2 DVA A  24       4.142  -1.003  -3.833  1.00 32.45           H 
ATOM     52 2HG2 DVA A  24       3.658  -2.461  -2.935  1.00 32.10           H 
ATOM     53 3HG2 DVA A  24       4.781  -2.594  -4.310  1.00 40.14           H 
ATOM     54  N   MLE A  25       0.867   0.530  -4.552  1.00 54.34           N 
ATOM     55  CA  MLE A  25       0.907   1.976  -4.302  1.00  2.03           C 
ATOM     56  C   MLE A  25      -0.457   2.452  -3.878  1.00 73.13           C 
ATOM     57  O   MLE A  25      -0.862   3.572  -4.193  1.00 71.54           O 
ATOM     58  CB  MLE A  25       1.327   2.703  -5.579  1.00 61.44           C 
ATOM     59  CG  MLE A  25       2.572   2.032  -6.162  1.00 71.13           C 
ATOM     60  CD1 MLE A  25       3.007   2.774  -7.429  1.00 54.35           C 
ATOM     61  CD2 MLE A  25       3.703   2.076  -5.135  1.00 31.02           C 
ATOM     62  HA  MLE A  25       1.627   2.189  -3.511  1.00 31.31           H 
ATOM     63 2HB  MLE A  25       0.516   2.658  -6.305  1.00 62.52           H 
ATOM     64 3HB  MLE A  25       1.550   3.745  -5.350  1.00 12.32           H 
ATOM     65  HG  MLE A  25       2.345   0.996  -6.409  1.00 43.13           H 
ATOM     66 1HD1 MLE A  25       2.196   2.755  -8.157  1.00  1.10           H 
ATOM     67 2HD1 MLE A  25       3.247   3.808  -7.180  1.00 65.31           H 
ATOM     68 3HD1 MLE A  25       3.886   2.287  -7.851  1.00 12.42           H 
ATOM     69 1HD2 MLE A  25       4.649   2.265  -5.642  1.00 44.24           H 
ATOM     70 2HD2 MLE A  25       3.510   2.872  -4.417  1.00  2.22           H 
ATOM     71 3HD2 MLE A  25       3.757   1.120  -4.612  1.00 63.24           H 
ATOM     72  CM  MLE A  25      -0.057   0.322  -5.676  1.00 14.23           C 
ATOM     73 1HM  MLE A  25       0.514   0.174  -6.593  1.00 54.11           H 
ATOM     74 2HM  MLE A  25      -0.669  -0.559  -5.483  1.00 55.45           H 
ATOM     75 3HM  MLE A  25      -0.699   1.196  -5.784  1.00 71.44           H 
ATOM     76  N   LEU A  26      -1.178   1.599  -3.157  1.00 63.50           N 
ATOM     77  CA  LEU A  26      -2.515   1.938  -2.684  1.00 35.20           C 
ATOM     78  C   LEU A  26      -2.573   1.928  -1.160  1.00 62.22           C 
ATOM     79  O   LEU A  26      -2.267   0.919  -0.523  1.00 21.41           O 
ATOM     80  CB  LEU A  26      -3.541   0.955  -3.251  1.00 73.41           C 
ATOM     81  CG  LEU A  26      -4.248   1.388  -4.536  1.00  4.23           C 
ATOM     82  CD1 LEU A  26      -5.169   2.568  -4.266  1.00 23.31           C 
ATOM     83  CD2 LEU A  26      -3.230   1.739  -5.611  1.00 21.43           C 
ATOM     84  H   LEU A  26      -0.802   0.722  -2.937  1.00 33.23           H 
ATOM     85  HA  LEU A  26      -2.749   2.932  -3.035  1.00 53.44           H 
ATOM     86 2HB  LEU A  26      -3.032   0.025  -3.451  1.00 53.25           H 
ATOM     87 3HB  LEU A  26      -4.297   0.794  -2.495  1.00 33.03           H 
ATOM     88  HG  LEU A  26      -4.853   0.570  -4.901  1.00 33.14           H 
ATOM     89 1HD1 LEU A  26      -5.610   2.464  -3.287  1.00 12.43           H 
ATOM     90 2HD1 LEU A  26      -4.600   3.486  -4.310  1.00 74.14           H 
ATOM     91 3HD1 LEU A  26      -5.949   2.592  -5.013  1.00 51.52           H 
ATOM     92 1HD2 LEU A  26      -3.744   2.097  -6.491  1.00 54.31           H 
ATOM     93 2HD2 LEU A  26      -2.568   2.508  -5.244  1.00 70.21           H 
ATOM     94 3HD2 LEU A  26      -2.656   0.859  -5.863  1.00 25.15           H 
ATOM     95  N   LEU A  27      -2.968   3.056  -0.581  1.00 31.33           N 
ATOM     96  CA  LEU A  27      -3.068   3.177   0.870  1.00 71.53           C 
ATOM     97  C   LEU A  27      -3.755   1.956   1.472  1.00 50.41           C 
ATOM     98  O   LEU A  27      -4.451   1.205   0.788  1.00 74.11           O 
ATOM     99  CB  LEU A  27      -3.838   4.445   1.243  1.00 25.12           C 
ATOM    100  CG  LEU A  27      -3.033   5.746   1.235  1.00 70.33           C 
ATOM    101  CD1 LEU A  27      -1.852   5.649   2.188  1.00  2.42           C 
ATOM    102  CD2 LEU A  27      -2.557   6.069  -0.175  1.00  2.12           C 
ATOM    103  H   LEU A  27      -3.198   3.826  -1.141  1.00 11.51           H 
ATOM    104  HA  LEU A  27      -2.066   3.244   1.267  1.00 61.44           H 
ATOM    105 2HB  LEU A  27      -4.652   4.556   0.543  1.00 14.22           H 
ATOM    106 3HB  LEU A  27      -4.236   4.308   2.238  1.00 22.24           H 
ATOM    107  HG  LEU A  27      -3.666   6.556   1.568  1.00 12.11           H 
ATOM    108 1HD1 LEU A  27      -1.338   6.598   2.220  1.00 11.53           H 
ATOM    109 2HD1 LEU A  27      -2.208   5.399   3.177  1.00 71.54           H 
ATOM    110 3HD1 LEU A  27      -1.174   4.883   1.844  1.00 15.03           H 
ATOM    111 1HD2 LEU A  27      -2.138   7.063  -0.194  1.00 45.41           H 
ATOM    112 2HD2 LEU A  27      -1.803   5.355  -0.472  1.00 64.04           H 
ATOM    113 3HD2 LEU A  27      -3.392   6.017  -0.857  1.00 54.13           H 
ATOM    114  N   PRO A  28      -3.560   1.753   2.783  1.00 23.43           N 
ATOM    115  CA  PRO A  28      -2.732   2.640   3.606  1.00 53.54           C 
ATOM    116  C   PRO A  28      -1.250   2.531   3.267  1.00 12.23           C 
ATOM    117  O   PRO A  28      -0.481   3.463   3.498  1.00 44.11           O 
ATOM    118  CB  PRO A  28      -2.994   2.146   5.032  1.00 31.44           C 
ATOM    119  CG  PRO A  28      -3.392   0.720   4.872  1.00 73.32           C 
ATOM    120  CD  PRO A  28      -4.128   0.641   3.563  1.00 74.22           C 
ATOM    121  HA  PRO A  28      -3.046   3.670   3.518  1.00 74.31           H 
ATOM    122 2HB  PRO A  28      -2.090   2.241   5.619  1.00 71.22           H 
ATOM    123 3HB  PRO A  28      -3.784   2.729   5.480  1.00 23.24           H 
ATOM    124 2HG  PRO A  28      -2.514   0.093   4.847  1.00 24.42           H 
ATOM    125 3HG  PRO A  28      -4.040   0.427   5.684  1.00 43.23           H 
ATOM    126 2HD  PRO A  28      -3.938  -0.306   3.080  1.00 63.25           H 
ATOM    127 3HD  PRO A  28      -5.188   0.782   3.717  1.00 31.53           H 
ATOM    128  N   DLE A  29      -0.855   1.387   2.720  1.00 71.03           N 
ATOM    129  CA  DLE A  29       0.547   1.155   2.346  1.00 52.25           C 
ATOM    130  C   DLE A  29       0.972  -0.210   2.820  1.00 34.05           C 
ATOM    131  O   DLE A  29       0.562  -1.227   2.264  1.00 52.42           O 
ATOM    132  CB  DLE A  29       0.689   1.235   0.827  1.00 45.35           C 
ATOM    133  CG  DLE A  29       0.926   2.688   0.411  1.00 34.02           C 
ATOM    134  CD1 DLE A  29       2.331   3.117   0.837  1.00 53.45           C 
ATOM    135  CD2 DLE A  29       0.792   2.815  -1.106  1.00 73.45           C 
ATOM    136  H   DLE A  29      -1.515   0.680   2.561  1.00 54.30           H 
ATOM    137  HA  DLE A  29       1.175   1.914   2.811  1.00 33.25           H 
ATOM    138 2HB  DLE A  29      -0.223   0.866   0.357  1.00 43.44           H 
ATOM    139 3HB  DLE A  29       1.533   0.625   0.508  1.00 11.45           H 
ATOM    140  HG  DLE A  29       0.188   3.328   0.895  1.00 52.12           H 
ATOM    141 1HD1 DLE A  29       2.264   3.998   1.477  1.00 74.33           H 
ATOM    142 2HD1 DLE A  29       2.808   2.305   1.386  1.00 40.11           H 
ATOM    143 3HD1 DLE A  29       2.922   3.354  -0.048  1.00 72.33           H 
ATOM    144 1HD2 DLE A  29       1.037   1.861  -1.574  1.00  0.44           H 
ATOM    145 2HD2 DLE A  29      -0.232   3.088  -1.359  1.00 42.34           H 
ATOM    146 3HD2 DLE A  29       1.474   3.583  -1.469  1.00 53.24           H 
TER     147      DLE A  29
ENDMDL
MODEL       12
REMARK MDL/CONF    12  E:      0.000 Erst:   0.000 Ehb:   0.000
ATOM      1  N   DPR A  21       2.321  -0.134   3.530  1.00  3.11           N 
ATOM      2  CA  DPR A  21       2.947  -1.402   3.952  1.00 73.44           C 
ATOM      3  C   DPR A  21       3.403  -2.176   2.743  1.00 32.21           C 
ATOM      4  O   DPR A  21       4.473  -1.915   2.196  1.00 22.25           O 
ATOM      5  CB  DPR A  21       4.116  -0.957   4.903  1.00 12.13           C 
ATOM      6  CG  DPR A  21       4.093   0.593   4.974  1.00 30.52           C 
ATOM      7  CD  DPR A  21       3.310   0.954   3.687  1.00 64.22           C 
ATOM      8  HA  DPR A  21       2.233  -1.992   4.527  1.00 61.14           H 
ATOM      9 2HB  DPR A  21       3.946  -1.390   5.889  1.00 74.04           H 
ATOM     10 3HB  DPR A  21       5.058  -1.309   4.484  1.00 41.04           H 
ATOM     11 2HG  DPR A  21       3.562   0.936   5.864  1.00 10.11           H 
ATOM     12 3HG  DPR A  21       5.104   1.001   4.944  1.00 65.32           H 
ATOM     13 2HD  DPR A  21       3.983   0.982   2.830  1.00 73.31           H 
ATOM     14 3HD  DPR A  21       2.805   1.912   3.806  1.00 20.41           H 
ATOM     15  N   MAA A  22       2.588  -3.137   2.320  1.00 44.11           N 
ATOM     16  CA  MAA A  22       2.917  -3.964   1.152  1.00 42.15           C 
ATOM     17  C   MAA A  22       1.716  -4.058   0.248  1.00 11.34           C 
ATOM     18  O   MAA A  22       1.272  -5.153  -0.097  1.00 34.11           O 
ATOM     19  CB  MAA A  22       3.316  -5.366   1.616  1.00 44.11           C 
ATOM     20  HA  MAA A  22       3.747  -3.512   0.608  1.00 63.45           H 
ATOM     21 1HB  MAA A  22       3.990  -5.812   0.886  1.00 72.13           H 
ATOM     22 2HB  MAA A  22       3.817  -5.302   2.581  1.00 52.03           H 
ATOM     23 3HB  MAA A  22       2.424  -5.985   1.711  1.00 12.13           H 
ATOM     24  CM  MAA A  22       1.288  -3.605   2.818  1.00 22.00           C 
ATOM     25 1HM  MAA A  22       1.261  -3.515   3.903  1.00 30.34           H 
ATOM     26 2HM  MAA A  22       0.494  -3.001   2.384  1.00 54.54           H 
ATOM     27 3HM  MAA A  22       1.147  -4.648   2.536  1.00 63.45           H 
ATOM     28  N   ALA A  23       1.184  -2.904  -0.142  1.00 60.22           N 
ATOM     29  CA  ALA A  23       0.021  -2.858  -1.020  1.00 42.13           C 
ATOM     30  C   ALA A  23       0.332  -2.094  -2.303  1.00 42.23           C 
ATOM     31  O   ALA A  23      -0.416  -1.204  -2.702  1.00 33.11           O 
ATOM     32  CB  ALA A  23      -1.159  -2.224  -0.298  1.00  0.51           C 
ATOM     33  H   ALA A  23       1.584  -2.065   0.167  1.00 41.51           H 
ATOM     34  HA  ALA A  23      -0.247  -3.874  -1.273  1.00  5.45           H 
ATOM     35 1HB  ALA A  23      -1.177  -1.163  -0.500  1.00 42.43           H 
ATOM     36 2HB  ALA A  23      -2.077  -2.673  -0.648  1.00 34.24           H 
ATOM     37 3HB  ALA A  23      -1.061  -2.386   0.764  1.00 24.12           H 
ATOM     38  N   DVA A  24       1.441  -2.450  -2.944  1.00 60.43           N 
ATOM     39  CA  DVA A  24       1.852  -1.792  -4.190  1.00 43.53           C 
ATOM     40  C   DVA A  24       1.869  -0.300  -3.990  1.00 23.21           C 
ATOM     41  O   DVA A  24       2.754   0.236  -3.325  1.00 23.14           O 
ATOM     42  CB  DVA A  24       3.251  -2.271  -4.580  1.00 41.51           C 
ATOM     43  CG1 DVA A  24       3.260  -3.798  -4.687  1.00 32.35           C 
ATOM     44  CG2 DVA A  24       3.639  -1.665  -5.930  1.00  4.43           C 
ATOM     45  H   DVA A  24       1.996  -3.169  -2.576  1.00 74.32           H 
ATOM     46  HA  DVA A  24       1.150  -2.045  -4.984  1.00 75.42           H 
ATOM     47  HB  DVA A  24       3.967  -1.956  -3.822  1.00  3.13           H 
ATOM     48 1HG1 DVA A  24       2.328  -4.136  -5.140  1.00 22.24           H 
ATOM     49 2HG1 DVA A  24       4.100  -4.112  -5.305  1.00  1.52           H 
ATOM     50 3HG1 DVA A  24       3.360  -4.230  -3.692  1.00 51.52           H 
ATOM     51 1HG2 DVA A  24       3.890  -2.462  -6.628  1.00 45.23           H 
ATOM     52 2HG2 DVA A  24       2.804  -1.087  -6.324  1.00 75.05           H 
ATOM     53 3HG2 DVA A  24       4.503  -1.012  -5.800  1.00 21.03           H 
ATOM     54  N   MLE A  25       0.885   0.380  -4.567  1.00 31.21           N 
ATOM     55  CA  MLE A  25       0.785   1.841  -4.447  1.00 12.52           C 
ATOM     56  C   MLE A  25      -0.626   2.220  -4.088  1.00 33.03           C 
ATOM     57  O   MLE A  25      -1.221   3.102  -4.709  1.00  2.35           O 
ATOM     58  CB  MLE A  25       1.166   2.487  -5.780  1.00 74.53           C 
ATOM     59  CG  MLE A  25       2.669   2.761  -5.804  1.00  4.34           C 
ATOM     60  CD1 MLE A  25       3.403   1.532  -6.348  1.00 50.21           C 
ATOM     61  CD2 MLE A  25       2.956   3.963  -6.704  1.00 12.34           C 
ATOM     62  HA  MLE A  25       1.465   2.189  -3.669  1.00 21.22           H 
ATOM     63 2HB  MLE A  25       0.904   1.815  -6.596  1.00  1.23           H 
ATOM     64 3HB  MLE A  25       0.623   3.426  -5.896  1.00  4.30           H 
ATOM     65  HG  MLE A  25       3.017   2.971  -4.794  1.00 35.40           H 
ATOM     66 1HD1 MLE A  25       2.699   0.894  -6.881  1.00 74.41           H 
ATOM     67 2HD1 MLE A  25       4.192   1.852  -7.031  1.00 64.54           H 
ATOM     68 3HD1 MLE A  25       3.842   0.976  -5.520  1.00 22.11           H 
ATOM     69 1HD2 MLE A  25       3.992   4.274  -6.577  1.00 32.04           H 
ATOM     70 2HD2 MLE A  25       2.785   3.686  -7.745  1.00 24.24           H 
ATOM     71 3HD2 MLE A  25       2.294   4.785  -6.433  1.00 32.34           H 
ATOM     72  CM  MLE A  25      -0.252  -0.055  -5.389  1.00 22.33           C 
ATOM     73 1HM  MLE A  25      -0.615   0.783  -5.983  1.00 12.34           H 
ATOM     74 2HM  MLE A  25       0.067  -0.860  -6.052  1.00 74.43           H 
ATOM     75 3HM  MLE A  25      -1.052  -0.413  -4.740  1.00 53.10           H 
ATOM     76  N   LEU A  26      -1.174   1.554  -3.078  1.00 65.31           N 
ATOM     77  CA  LEU A  26      -2.535   1.826  -2.630  1.00 54.12           C 
ATOM     78  C   LEU A  26      -2.610   1.862  -1.107  1.00 33.51           C 
ATOM     79  O   LEU A  26      -2.311   0.873  -0.437  1.00 22.41           O 
ATOM     80  CB  LEU A  26      -3.494   0.765  -3.175  1.00 24.42           C 
ATOM     81  CG  LEU A  26      -4.212   1.114  -4.478  1.00 14.13           C 
ATOM     82  CD1 LEU A  26      -3.425   0.602  -5.675  1.00 75.15           C 
ATOM     83  CD2 LEU A  26      -5.622   0.544  -4.479  1.00 51.24           C 
ATOM     84  H   LEU A  26      -0.652   0.862  -2.622  1.00  5.35           H 
ATOM     85  HA  LEU A  26      -2.824   2.791  -3.016  1.00 14.24           H 
ATOM     86 2HB  LEU A  26      -2.927  -0.138  -3.341  1.00  3.34           H 
ATOM     87 3HB  LEU A  26      -4.245   0.581  -2.420  1.00 51.00           H 
ATOM     88  HG  LEU A  26      -4.285   2.191  -4.563  1.00 43.44           H 
ATOM     89 1HD1 LEU A  26      -2.632   1.295  -5.907  1.00  4.51           H 
ATOM     90 2HD1 LEU A  26      -3.004  -0.364  -5.441  1.00 60.53           H 
ATOM     91 3HD1 LEU A  26      -4.084   0.511  -6.526  1.00 52.12           H 
ATOM     92 1HD2 LEU A  26      -5.574  -0.533  -4.529  1.00 65.24           H 
ATOM     93 2HD2 LEU A  26      -6.132   0.841  -3.575  1.00 53.15           H 
ATOM     94 3HD2 LEU A  26      -6.162   0.919  -5.336  1.00 14.31           H 
ATOM     95  N   LEU A  27      -3.014   3.007  -0.567  1.00 10.10           N 
ATOM     96  CA  LEU A  27      -3.131   3.172   0.877  1.00 63.32           C 
ATOM     97  C   LEU A  27      -3.833   1.973   1.508  1.00 41.33           C 
ATOM     98  O   LEU A  27      -4.528   1.207   0.839  1.00 40.01           O 
ATOM     99  CB  LEU A  27      -3.898   4.455   1.204  1.00 14.31           C 
ATOM    100  CG  LEU A  27      -5.368   4.280   1.587  1.00 22.50           C 
ATOM    101  CD1 LEU A  27      -5.970   5.610   2.011  1.00 74.34           C 
ATOM    102  CD2 LEU A  27      -6.153   3.680   0.430  1.00 71.35           C 
ATOM    103  H   LEU A  27      -3.239   3.759  -1.153  1.00 31.11           H 
ATOM    104  HA  LEU A  27      -2.134   3.245   1.285  1.00 53.11           H 
ATOM    105 2HB  LEU A  27      -3.397   4.939   2.027  1.00 13.03           H 
ATOM    106 3HB  LEU A  27      -3.857   5.094   0.333  1.00 12.34           H 
ATOM    107  HG  LEU A  27      -5.436   3.600   2.426  1.00 21.13           H 
ATOM    108 1HD1 LEU A  27      -5.981   6.285   1.168  1.00 62.10           H 
ATOM    109 2HD1 LEU A  27      -6.982   5.452   2.359  1.00 15.23           H 
ATOM    110 3HD1 LEU A  27      -5.379   6.037   2.806  1.00 63.41           H 
ATOM    111 1HD2 LEU A  27      -7.063   4.242   0.283  1.00 34.24           H 
ATOM    112 2HD2 LEU A  27      -5.557   3.719  -0.469  1.00  2.12           H 
ATOM    113 3HD2 LEU A  27      -6.398   2.652   0.656  1.00 51.42           H 
ATOM    114  N   PRO A  28      -3.651   1.805   2.825  1.00 31.33           N 
ATOM    115  CA  PRO A  28      -2.826   2.711   3.632  1.00 64.23           C 
ATOM    116  C   PRO A  28      -1.341   2.582   3.311  1.00  5.42           C 
ATOM    117  O   PRO A  28      -0.592   3.553   3.397  1.00 30.34           O 
ATOM    118  CB  PRO A  28      -3.104   2.259   5.068  1.00 40.23           C 
ATOM    119  CG  PRO A  28      -3.511   0.831   4.944  1.00 52.23           C 
ATOM    120  CD  PRO A  28      -4.236   0.720   3.631  1.00  0.24           C 
ATOM    121  HA  PRO A  28      -3.132   3.740   3.511  1.00 43.33           H 
ATOM    122 2HB  PRO A  28      -2.207   2.364   5.661  1.00  2.50           H 
ATOM    123 3HB  PRO A  28      -3.894   2.860   5.491  1.00 70.14           H 
ATOM    124 2HG  PRO A  28      -2.637   0.198   4.945  1.00 74.15           H 
ATOM    125 3HG  PRO A  28      -4.170   0.565   5.758  1.00 34.05           H 
ATOM    126 2HD  PRO A  28      -4.047  -0.242   3.176  1.00 54.25           H 
ATOM    127 3HD  PRO A  28      -5.296   0.872   3.769  1.00 25.41           H 
ATOM    128  N   DLE A  29      -0.923   1.376   2.940  1.00 52.24           N 
ATOM    129  CA  DLE A  29       0.484   1.118   2.602  1.00 32.23           C 
ATOM    130  C   DLE A  29       0.975  -0.073   3.381  1.00  4.52           C 
ATOM    131  O   DLE A  29       0.192  -0.935   3.775  1.00 55.04           O 
ATOM    132  CB  DLE A  29       0.606   0.838   1.105  1.00 34.41           C 
ATOM    133  CG  DLE A  29       1.207   2.056   0.404  1.00 53.21           C 
ATOM    134  CD1 DLE A  29       2.667   2.220   0.826  1.00 25.44           C 
ATOM    135  CD2 DLE A  29       1.134   1.861  -1.111  1.00 13.20           C 
ATOM    136  H   DLE A  29      -1.568   0.640   2.889  1.00 33.21           H 
ATOM    137  HA  DLE A  29       1.082   1.992   2.858  1.00 23.35           H 
ATOM    138 2HB  DLE A  29      -0.382   0.630   0.693  1.00 34.23           H 
ATOM    139 3HB  DLE A  29       1.252  -0.025   0.950  1.00 42.42           H 
ATOM    140  HG  DLE A  29       0.645   2.949   0.681  1.00 64.50           H 
ATOM    141 1HD1 DLE A  29       2.712   2.752   1.777  1.00 44.31           H 
ATOM    142 2HD1 DLE A  29       3.126   1.238   0.938  1.00 61.12           H 
ATOM    143 3HD1 DLE A  29       3.204   2.788   0.066  1.00 51.43           H 
ATOM    144 1HD2 DLE A  29       2.120   2.024  -1.546  1.00 52.14           H 
ATOM    145 2HD2 DLE A  29       0.804   0.846  -1.332  1.00 35.13           H 
ATOM    146 3HD2 DLE A  29       0.427   2.573  -1.537  1.00 34.41           H 
TER     147      DLE A  29
ENDMDL
MODEL       20
REMARK MDL/CONF    20  E:      0.000 Erst:   0.000 Ehb:   0.000
ATOM      1  N   DPR A  21       2.347   0.047   2.973  1.00 14.11           N 
ATOM      2  CA  DPR A  21       2.848  -1.221   3.536  1.00 75.52           C 
ATOM      3  C   DPR A  21       3.198  -2.173   2.421  1.00 34.34           C 
ATOM      4  O   DPR A  21       4.144  -1.941   1.669  1.00  5.30           O 
ATOM      5  CB  DPR A  21       4.040  -0.816   4.437  1.00 34.33           C 
ATOM      6  CG  DPR A  21       4.670   0.274   3.528  1.00 51.43           C 
ATOM      7  CD  DPR A  21       3.418   1.061   3.071  1.00 22.31           C 
ATOM      8  HA  DPR A  21       2.092  -1.665   4.182  1.00 42.23           H 
ATOM      9 2HB  DPR A  21       3.720  -0.386   5.386  1.00  2.52           H 
ATOM     10 3HB  DPR A  21       4.741  -1.634   4.600  1.00 24.14           H 
ATOM     11 2HG  DPR A  21       5.348   0.912   4.096  1.00 45.22           H 
ATOM     12 3HG  DPR A  21       5.182  -0.177   2.676  1.00  0.43           H 
ATOM     13 2HD  DPR A  21       3.594   1.521   2.098  1.00 72.10           H 
ATOM     14 3HD  DPR A  21       3.157   1.820   3.809  1.00 23.20           H 
ATOM     15  N   MAA A  22       2.432  -3.253   2.310  1.00 70.20           N 
ATOM     16  CA  MAA A  22       2.667  -4.258   1.265  1.00  3.21           C 
ATOM     17  C   MAA A  22       1.511  -4.260   0.300  1.00 74.34           C 
ATOM     18  O   MAA A  22       1.062  -5.316  -0.142  1.00  1.32           O 
ATOM     19  CB  MAA A  22       2.796  -5.640   1.908  1.00 62.12           C 
ATOM     20  HA  MAA A  22       3.587  -4.020   0.731  1.00 31.22           H 
ATOM     21 1HB  MAA A  22       1.821  -6.127   1.920  1.00 50.00           H 
ATOM     22 2HB  MAA A  22       3.496  -6.245   1.333  1.00 75.34           H 
ATOM     23 3HB  MAA A  22       3.163  -5.534   2.929  1.00 65.11           H 
ATOM     24  CM  MAA A  22       1.275  -3.714   3.088  1.00 21.03           C 
ATOM     25 1HM  MAA A  22       1.620  -4.289   3.946  1.00  4.53           H 
ATOM     26 2HM  MAA A  22       0.704  -2.853   3.433  1.00 43.45           H 
ATOM     27 3HM  MAA A  22       0.642  -4.341   2.460  1.00 51.54           H 
ATOM     28  N   ALA A  23       1.024  -3.070  -0.034  1.00 31.14           N 
ATOM     29  CA  ALA A  23      -0.093  -2.934  -0.961  1.00 61.03           C 
ATOM     30  C   ALA A  23       0.296  -2.090  -2.170  1.00 74.25           C 
ATOM     31  O   ALA A  23      -0.465  -1.230  -2.610  1.00 43.52           O 
ATOM     32  CB  ALA A  23      -1.295  -2.325  -0.255  1.00 11.40           C 
ATOM     33  H   ALA A  23       1.426  -2.264   0.352  1.00 25.14           H 
ATOM     34  HA  ALA A  23      -0.368  -3.923  -1.299  1.00 60.53           H 
ATOM     35 1HB  ALA A  23      -2.133  -2.290  -0.936  1.00 73.30           H 
ATOM     36 2HB  ALA A  23      -1.553  -2.929   0.602  1.00 75.22           H 
ATOM     37 3HB  ALA A  23      -1.052  -1.324   0.069  1.00 54.42           H 
ATOM     38  N   DVA A  24       1.489  -2.342  -2.702  1.00  3.04           N 
ATOM     39  CA  DVA A  24       1.983  -1.598  -3.868  1.00  3.11           C 
ATOM     40  C   DVA A  24       1.900  -0.120  -3.593  1.00 24.20           C 
ATOM     41  O   DVA A  24       2.571   0.393  -2.699  1.00 75.35           O 
ATOM     42  CB  DVA A  24       3.437  -1.987  -4.141  1.00  2.43           C 
ATOM     43  CG1 DVA A  24       3.530  -3.497  -4.366  1.00 15.11           C 
ATOM     44  CG2 DVA A  24       3.933  -1.255  -5.389  1.00 71.33           C 
ATOM     45  H   DVA A  24       2.051  -3.040  -2.307  1.00 15.22           H 
ATOM     46  HA  DVA A  24       1.374  -1.841  -4.739  1.00 11.23           H 
ATOM     47  HB  DVA A  24       4.054  -1.707  -3.288  1.00  1.02           H 
ATOM     48 1HG1 DVA A  24       3.696  -3.997  -3.412  1.00 73.12           H 
ATOM     49 2HG1 DVA A  24       2.600  -3.855  -4.807  1.00 34.00           H 
ATOM     50 3HG1 DVA A  24       4.358  -3.713  -5.039  1.00 23.11           H 
ATOM     51 1HG2 DVA A  24       3.095  -0.764  -5.881  1.00 21.15           H 
ATOM     52 2HG2 DVA A  24       4.674  -0.509  -5.103  1.00 21.52           H 
ATOM     53 3HG2 DVA A  24       4.386  -1.972  -6.074  1.00 23.30           H 
ATOM     54  N   MLE A  25       1.071   0.574  -4.365  1.00  1.03           N 
ATOM     55  CA  MLE A  25       0.898   2.024  -4.201  1.00 11.20           C 
ATOM     56  C   MLE A  25      -0.521   2.316  -3.792  1.00  1.05           C 
ATOM     57  O   MLE A  25      -1.082   3.352  -4.154  1.00 50.25           O 
ATOM     58  CB  MLE A  25       1.204   2.727  -5.523  1.00 30.53           C 
ATOM     59  CG  MLE A  25       2.542   2.227  -6.069  1.00 44.14           C 
ATOM     60  CD1 MLE A  25       2.825   2.894  -7.417  1.00 62.32           C 
ATOM     61  CD2 MLE A  25       3.658   2.576  -5.085  1.00 61.01           C 
ATOM     62  HA  MLE A  25       1.581   2.386  -3.431  1.00 23.15           H 
ATOM     63 2HB  MLE A  25       0.413   2.510  -6.240  1.00 51.04           H 
ATOM     64 3HB  MLE A  25       1.259   3.803  -5.358  1.00 25.04           H 
ATOM     65  HG  MLE A  25       2.499   1.146  -6.202  1.00  1.05           H 
ATOM     66 1HD1 MLE A  25       2.582   3.954  -7.356  1.00 70.41           H 
ATOM     67 2HD1 MLE A  25       3.880   2.776  -7.667  1.00 62.40           H 
ATOM     68 3HD1 MLE A  25       2.215   2.425  -8.189  1.00 61.40           H 
ATOM     69 1HD2 MLE A  25       3.312   3.351  -4.402  1.00 51.10           H 
ATOM     70 2HD2 MLE A  25       3.931   1.687  -4.517  1.00 13.31           H 
ATOM     71 3HD2 MLE A  25       4.527   2.937  -5.634  1.00 61.31           H 
ATOM     72  CM  MLE A  25       0.192   0.167  -5.470  1.00 52.21           C 
ATOM     73 1HM  MLE A  25      -0.257  -0.800  -5.240  1.00 33.41           H 
ATOM     74 2HM  MLE A  25      -0.594   0.910  -5.602  1.00 33.44           H 
ATOM     75 3HM  MLE A  25       0.776   0.087  -6.386  1.00 22.41           H 
ATOM     76  N   LEU A  26      -1.112   1.402  -3.030  1.00 23.21           N 
ATOM     77  CA  LEU A  26      -2.486   1.566  -2.566  1.00 60.12           C 
ATOM     78  C   LEU A  26      -2.539   1.651  -1.044  1.00  4.35           C 
ATOM     79  O   LEU A  26      -2.130   0.724  -0.344  1.00  4.13           O 
ATOM     80  CB  LEU A  26      -3.352   0.403  -3.054  1.00 54.44           C 
ATOM     81  CG  LEU A  26      -4.121   0.638  -4.354  1.00 41.13           C 
ATOM     82  CD1 LEU A  26      -5.234   1.652  -4.140  1.00 15.04           C 
ATOM     83  CD2 LEU A  26      -3.178   1.103  -5.455  1.00 42.20           C 
ATOM     84  H   LEU A  26      -0.615   0.599  -2.774  1.00 13.43           H 
ATOM     85  HA  LEU A  26      -2.868   2.487  -2.980  1.00 54.10           H 
ATOM     86 2HB  LEU A  26      -2.707  -0.450  -3.201  1.00  2.42           H 
ATOM     87 3HB  LEU A  26      -4.071   0.180  -2.278  1.00 51.14           H 
ATOM     88  HG  LEU A  26      -4.574  -0.292  -4.670  1.00 30.30           H 
ATOM     89 1HD1 LEU A  26      -6.021   1.479  -4.858  1.00 65.31           H 
ATOM     90 2HD1 LEU A  26      -5.629   1.547  -3.140  1.00 53.11           H 
ATOM     91 3HD1 LEU A  26      -4.841   2.650  -4.269  1.00 23.15           H 
ATOM     92 1HD2 LEU A  26      -3.751   1.359  -6.334  1.00 72.24           H 
ATOM     93 2HD2 LEU A  26      -2.630   1.969  -5.117  1.00 50.01           H 
ATOM     94 3HD2 LEU A  26      -2.485   0.309  -5.694  1.00 23.12           H 
ATOM     95  N   LEU A  27      -3.048   2.769  -0.537  1.00  3.24           N 
ATOM     96  CA  LEU A  27      -3.158   2.976   0.903  1.00 20.12           C 
ATOM     97  C   LEU A  27      -3.734   1.740   1.587  1.00 14.10           C 
ATOM     98  O   LEU A  27      -4.343   0.877   0.955  1.00 53.05           O 
ATOM     99  CB  LEU A  27      -4.037   4.192   1.197  1.00  0.02           C 
ATOM    100  CG  LEU A  27      -3.299   5.505   1.463  1.00 13.25           C 
ATOM    101  CD1 LEU A  27      -2.612   5.997   0.198  1.00 45.40           C 
ATOM    102  CD2 LEU A  27      -4.260   6.559   1.995  1.00 13.21           C 
ATOM    103  H   LEU A  27      -3.358   3.473  -1.145  1.00 74.24           H 
ATOM    104  HA  LEU A  27      -2.166   3.157   1.288  1.00 62.13           H 
ATOM    105 2HB  LEU A  27      -4.687   4.345   0.349  1.00 14.51           H 
ATOM    106 3HB  LEU A  27      -4.634   3.965   2.069  1.00 13.24           H 
ATOM    107  HG  LEU A  27      -2.537   5.337   2.212  1.00 30.05           H 
ATOM    108 1HD1 LEU A  27      -1.566   5.734   0.232  1.00 63.23           H 
ATOM    109 2HD1 LEU A  27      -3.073   5.536  -0.663  1.00 64.31           H 
ATOM    110 3HD1 LEU A  27      -2.713   7.070   0.129  1.00 51.22           H 
ATOM    111 1HD2 LEU A  27      -3.866   7.542   1.787  1.00 24.33           H 
ATOM    112 2HD2 LEU A  27      -5.220   6.446   1.514  1.00 53.42           H 
ATOM    113 3HD2 LEU A  27      -4.375   6.435   3.062  1.00 32.43           H 
ATOM    114  N   PRO A  28      -3.540   1.653   2.912  1.00  3.12           N 
ATOM    115  CA  PRO A  28      -2.818   2.675   3.676  1.00 64.43           C 
ATOM    116  C   PRO A  28      -1.325   2.687   3.359  1.00  1.23           C 
ATOM    117  O   PRO A  28      -0.612   3.618   3.728  1.00 32.13           O 
ATOM    118  CB  PRO A  28      -3.052   2.264   5.131  1.00 45.45           C 
ATOM    119  CG  PRO A  28      -3.309   0.797   5.072  1.00 72.14           C 
ATOM    120  CD  PRO A  28      -4.012   0.551   3.766  1.00  3.51           C 
ATOM    121  HA  PRO A  28      -3.228   3.660   3.507  1.00 71.54           H 
ATOM    122 2HB  PRO A  28      -2.173   2.489   5.717  1.00 74.12           H 
ATOM    123 3HB  PRO A  28      -3.903   2.797   5.527  1.00 22.12           H 
ATOM    124 2HG  PRO A  28      -2.373   0.259   5.102  1.00 25.24           H 
ATOM    125 3HG  PRO A  28      -3.940   0.502   5.898  1.00 73.25           H 
ATOM    126 2HD  PRO A  28      -3.723  -0.406   3.356  1.00 11.35           H 
ATOM    127 3HD  PRO A  28      -5.083   0.599   3.900  1.00 43.42           H 
ATOM    128  N   DLE A  29      -0.863   1.647   2.673  1.00 34.11           N 
ATOM    129  CA  DLE A  29       0.556   1.539   2.305  1.00 43.44           C 
ATOM    130  C   DLE A  29       1.048   0.148   2.610  1.00  3.43           C 
ATOM    131  O   DLE A  29       0.324  -0.830   2.428  1.00 61.02           O 
ATOM    132  CB  DLE A  29       0.717   1.822   0.812  1.00 40.35           C 
ATOM    133  CG  DLE A  29       0.560   3.321   0.556  1.00 14.32           C 
ATOM    134  CD1 DLE A  29       1.858   4.041   0.925  1.00 74.14           C 
ATOM    135  CD2 DLE A  29       0.249   3.558  -0.921  1.00  3.10           C 
ATOM    136  H   DLE A  29      -1.482   0.935   2.408  1.00 72.51           H 
ATOM    137  HA  DLE A  29       1.135   2.263   2.877  1.00 50.03           H 
ATOM    138 2HB  DLE A  29      -0.043   1.275   0.254  1.00  2.33           H 
ATOM    139 3HB  DLE A  29       1.706   1.500   0.486  1.00  2.41           H 
ATOM    140  HG  DLE A  29      -0.257   3.709   1.166  1.00 74.54           H 
ATOM    141 1HD1 DLE A  29       2.248   4.560   0.050  1.00 41.01           H 
ATOM    142 2HD1 DLE A  29       1.661   4.762   1.718  1.00 33.12           H 
ATOM    143 3HD1 DLE A  29       2.591   3.310   1.271  1.00 35.13           H 
ATOM    144 1HD2 DLE A  29      -0.828   3.657  -1.055  1.00  0.52           H 
ATOM    145 2HD2 DLE A  29       0.740   4.472  -1.256  1.00 43.10           H 
ATOM    146 3HD2 DLE A  29       0.611   2.715  -1.509  1.00 23.52           H 
TER     147      DLE A  29
ENDMDL
MASTER
END
