# Supplementary material for: Accurate de novo design of membrane-traversing macrocycles
Source: Cell. 2022 Sep 15;185(19):3520–3532.e26. doi: 10.1016/j.cell.2022.07.019 (PMC9490236; doi:10.1016/j.cell.2022.07.019)
Supplement: Data S6. PDB files for experimental structures, related to STAR Methods [file mmc10.zip › Supplemental_Data_file_6_experimental_structures/NMR_structures/6a.D8.21-DMSO50-tt/A-tt-super.pdb]

REMARK   PdbStat --  ~~~~~~~~~~~~~~~~~~~~~~~~~~~~~~~~~~~~~~~~~~~~~~~~~~~~~~~~~
REMARK   PdbStat --  PDB COORDINATES FOR A-TT.PDB, 20 MODEL/S  A-TT.PDB  
REMARK   PdbStat --  ~~~~~~~~~~~~~~~~~~~~~~~~~~~~~~~~~~~~~~~~~~~~~~~~~~~~~~~~~
SEQRES   1 A    8  DVA MLE DPR LEU DVA MLE DPR LEU 
MODEL       17
REMARK MDL/CONF    17  E:      0.000 Erst:   0.000 Ehb:   0.000
ATOM      1  N   DVA A   1      -0.062  -3.156  -0.042  1.00 33.03           N 
ATOM      2  CA  DVA A   1       0.705  -3.159  -1.293  1.00  0.44           C 
ATOM      3  C   DVA A   1       2.077  -2.589  -1.043  1.00 43.31           C 
ATOM      4  O   DVA A   1       2.672  -2.819   0.008  1.00 71.24           O 
ATOM      5  CB  DVA A   1       0.834  -4.592  -1.809  1.00 71.12           C 
ATOM      6  CG1 DVA A   1      -0.558  -5.175  -2.054  1.00 54.22           C 
ATOM      7  CG2 DVA A   1       1.624  -4.593  -3.119  1.00 65.43           C 
ATOM      8  H   DVA A   1       0.417  -3.127   0.813  1.00  1.14           H 
ATOM      9  HA  DVA A   1       0.189  -2.551  -2.037  1.00 23.33           H 
ATOM     10  HB  DVA A   1       1.357  -5.198  -1.070  1.00  2.12           H 
ATOM     11 1HG1 DVA A   1      -1.140  -4.487  -2.665  1.00  2.32           H 
ATOM     12 2HG1 DVA A   1      -0.465  -6.130  -2.571  1.00 24.02           H 
ATOM     13 3HG1 DVA A   1      -1.061  -5.329  -1.100  1.00 72.31           H 
ATOM     14 1HG2 DVA A   1       2.574  -4.083  -2.971  1.00  2.24           H 
ATOM     15 2HG2 DVA A   1       1.810  -5.621  -3.430  1.00 62.44           H 
ATOM     16 3HG2 DVA A   1       1.051  -4.079  -3.889  1.00 42.30           H 
ATOM     17  N   MLE A   2       2.586  -1.838  -2.014  1.00 10.35           N 
ATOM     18  CA  MLE A   2       3.915  -1.224  -1.895  1.00  2.34           C 
ATOM     19  C   MLE A   2       3.838   0.223  -2.309  1.00 72.13           C 
ATOM     20  O   MLE A   2       4.194   0.575  -3.433  1.00 14.04           O 
ATOM     21  CB  MLE A   2       4.901  -1.963  -2.800  1.00 10.13           C 
ATOM     22  CG  MLE A   2       6.325  -1.743  -2.288  1.00  4.32           C 
ATOM     23  CD1 MLE A   2       7.206  -2.923  -2.707  1.00 52.44           C 
ATOM     24  CD2 MLE A   2       6.889  -0.452  -2.885  1.00 33.30           C 
ATOM     25  HA  MLE A   2       4.254  -1.288  -0.861  1.00 21.43           H 
ATOM     26 2HB  MLE A   2       4.672  -3.027  -2.792  1.00 52.02           H 
ATOM     27 3HB  MLE A   2       4.817  -1.581  -3.817  1.00 34.21           H 
ATOM     28  HG  MLE A   2       6.314  -1.667  -1.202  1.00  2.13           H 
ATOM     29 1HD1 MLE A   2       6.917  -3.810  -2.144  1.00 10.34           H 
ATOM     30 2HD1 MLE A   2       7.078  -3.111  -3.773  1.00 42.35           H 
ATOM     31 3HD1 MLE A   2       8.250  -2.687  -2.504  1.00 23.33           H 
ATOM     32 1HD2 MLE A   2       7.974  -0.519  -2.937  1.00 63.24           H 
ATOM     33 2HD2 MLE A   2       6.484  -0.308  -3.886  1.00 34.53           H 
ATOM     34 3HD2 MLE A   2       6.608   0.392  -2.254  1.00 75.13           H 
ATOM     35  CM  MLE A   2       2.054  -1.444  -3.325  1.00 41.25           C 
ATOM     36 1HM  MLE A   2       1.670  -0.425  -3.272  1.00 24.41           H 
ATOM     37 2HM  MLE A   2       2.848  -1.494  -4.069  1.00  3.21           H 
ATOM     38 3HM  MLE A   2       1.248  -2.122  -3.608  1.00 13.42           H 
ATOM     39  N   DPR A   3       3.371   1.069  -1.397  1.00 54.55           N 
ATOM     40  CA  DPR A   3       3.245   2.511  -1.677  1.00 11.25           C 
ATOM     41  C   DPR A   3       2.055   2.760  -2.568  1.00 61.32           C 
ATOM     42  O   DPR A   3       1.986   3.775  -3.261  1.00 23.03           O 
ATOM     43  CB  DPR A   3       3.123   3.188  -0.323  1.00 10.24           C 
ATOM     44  CG  DPR A   3       2.259   2.146   0.434  1.00 55.22           C 
ATOM     45  CD  DPR A   3       2.906   0.814  -0.018  1.00 21.42           C 
ATOM     46  HA  DPR A   3       4.153   2.877  -2.156  1.00 41.51           H 
ATOM     47 2HB  DPR A   3       4.093   3.309   0.160  1.00 63.41           H 
ATOM     48 3HB  DPR A   3       2.603   4.143  -0.392  1.00  3.25           H 
ATOM     49 2HG  DPR A   3       2.347   2.277   1.513  1.00 75.54           H 
ATOM     50 3HG  DPR A   3       1.216   2.202   0.120  1.00 61.15           H 
ATOM     51 2HD  DPR A   3       2.169   0.011  -0.008  1.00 52.34           H 
ATOM     52 3HD  DPR A   3       3.749   0.564   0.626  1.00 73.31           H 
ATOM     53  N   LEU A   4       1.108   1.828  -2.554  1.00 12.01           N 
ATOM     54  CA  LEU A   4      -0.095   1.948  -3.371  1.00 44.14           C 
ATOM     55  C   LEU A   4      -1.344   1.656  -2.546  1.00  4.42           C 
ATOM     56  O   LEU A   4      -2.156   0.808  -2.911  1.00 34.52           O 
ATOM     57  CB  LEU A   4      -0.022   0.992  -4.563  1.00 10.12           C 
ATOM     58  CG  LEU A   4       1.216   1.118  -5.450  1.00 62.21           C 
ATOM     59  CD1 LEU A   4       1.473  -0.183  -6.196  1.00 23.43           C 
ATOM     60  CD2 LEU A   4       1.056   2.272  -6.429  1.00 64.30           C 
ATOM     61  H   LEU A   4       1.219   1.041  -1.982  1.00 65.12           H 
ATOM     62  HA  LEU A   4      -0.147   2.962  -3.736  1.00 40.33           H 
ATOM     63 2HB  LEU A   4      -0.053  -0.017  -4.180  1.00 40.23           H 
ATOM     64 3HB  LEU A   4      -0.892   1.168  -5.180  1.00 40.04           H 
ATOM     65  HG  LEU A   4       2.078   1.321  -4.829  1.00 33.14           H 
ATOM     66 1HD1 LEU A   4       2.538  -0.356  -6.261  1.00 60.41           H 
ATOM     67 2HD1 LEU A   4       1.007  -1.000  -5.665  1.00 25.41           H 
ATOM     68 3HD1 LEU A   4       1.059  -0.116  -7.190  1.00 53.35           H 
ATOM     69 1HD2 LEU A   4       1.555   3.147  -6.037  1.00 45.43           H 
ATOM     70 2HD2 LEU A   4       1.495   2.003  -7.379  1.00 73.30           H 
ATOM     71 3HD2 LEU A   4       0.007   2.486  -6.565  1.00 10.34           H 
ATOM     72  N   DVA A   5      -1.492   2.369  -1.434  1.00 20.14           N 
ATOM     73  CA  DVA A   5      -2.652   2.188  -0.553  1.00 75.21           C 
ATOM     74  C   DVA A   5      -2.257   2.497   0.867  1.00 21.51           C 
ATOM     75  O   DVA A   5      -1.472   3.410   1.118  1.00  2.12           O 
ATOM     76  CB  DVA A   5      -3.775   3.130  -0.988  1.00 20.15           C 
ATOM     77  CG1 DVA A   5      -4.176   2.818  -2.429  1.00 63.14           C 
ATOM     78  CG2 DVA A   5      -4.984   2.940  -0.070  1.00 63.12           C 
ATOM     79  H   DVA A   5      -0.810   3.032  -1.197  1.00 61.22           H 
ATOM     80  HA  DVA A   5      -3.000   1.156  -0.616  1.00  5.23           H 
ATOM     81  HB  DVA A   5      -3.429   4.162  -0.922  1.00 74.11           H 
ATOM     82 1HG1 DVA A   5      -4.358   1.748  -2.534  1.00 40.41           H 
ATOM     83 2HG1 DVA A   5      -5.085   3.367  -2.680  1.00  4.14           H 
ATOM     84 3HG1 DVA A   5      -3.375   3.118  -3.104  1.00 33.13           H 
ATOM     85 1HG2 DVA A   5      -4.676   3.061   0.967  1.00 70.31           H 
ATOM     86 2HG2 DVA A   5      -5.744   3.683  -0.311  1.00 54.44           H 
ATOM     87 3HG2 DVA A   5      -5.395   1.940  -0.212  1.00  0.43           H 
ATOM     88  N   MLE A   6      -2.803   1.734   1.808  1.00 71.03           N 
ATOM     89  CA  MLE A   6      -2.501   1.931   3.231  1.00 62.40           C 
ATOM     90  C   MLE A   6      -2.186   0.603   3.867  1.00 50.33           C 
ATOM     91  O   MLE A   6      -3.036   0.002   4.523  1.00 32.14           O 
ATOM     92  CB  MLE A   6      -3.710   2.557   3.927  1.00 21.23           C 
ATOM     93  CG  MLE A   6      -3.251   3.279   5.196  1.00 60.13           C 
ATOM     94  CD1 MLE A   6      -4.231   4.408   5.522  1.00 32.42           C 
ATOM     95  CD2 MLE A   6      -3.211   2.288   6.359  1.00 64.32           C 
ATOM     96  HA  MLE A   6      -1.641   2.594   3.332  1.00 42.41           H 
ATOM     97 2HB  MLE A   6      -4.186   3.270   3.254  1.00 23.22           H 
ATOM     98 3HB  MLE A   6      -4.422   1.776   4.190  1.00 53.43           H 
ATOM     99  HG  MLE A   6      -2.258   3.695   5.037  1.00 30.11           H 
ATOM    100 1HD1 MLE A   6      -4.132   5.201   4.782  1.00 61.51           H 
ATOM    101 2HD1 MLE A   6      -5.251   4.021   5.507  1.00 43.41           H 
ATOM    102 3HD1 MLE A   6      -4.010   4.805   6.513  1.00 23.44           H 
ATOM    103 1HD2 MLE A   6      -3.358   2.822   7.298  1.00 42.24           H 
ATOM    104 2HD2 MLE A   6      -4.002   1.549   6.234  1.00 64.32           H 
ATOM    105 3HD2 MLE A   6      -2.243   1.787   6.376  1.00 64.42           H 
ATOM    106  CM  MLE A   6      -3.747   0.611   1.728  1.00 31.20           C 
ATOM    107 1HM  MLE A   6      -3.204  -0.329   1.828  1.00 30.22           H 
ATOM    108 2HM  MLE A   6      -4.480   0.695   2.531  1.00 40.15           H 
ATOM    109 3HM  MLE A   6      -4.257   0.634   0.765  1.00 34.11           H 
ATOM    110  N   DPR A   7      -0.957   0.135   3.674  1.00 15.41           N 
ATOM    111  CA  DPR A   7      -0.523  -1.153   4.242  1.00 65.42           C 
ATOM    112  C   DPR A   7      -1.124  -2.289   3.454  1.00  2.24           C 
ATOM    113  O   DPR A   7      -1.266  -3.403   3.961  1.00  1.32           O 
ATOM    114  CB  DPR A   7       0.994  -1.135   4.202  1.00 21.34           C 
ATOM    115  CG  DPR A   7       1.232  -0.402   2.856  1.00 32.53           C 
ATOM    116  CD  DPR A   7       0.171   0.723   2.921  1.00  4.05           C 
ATOM    117  HA  DPR A   7      -0.829  -1.220   5.286  1.00 21.11           H 
ATOM    118 2HB  DPR A   7       1.415  -0.565   5.032  1.00 72.51           H 
ATOM    119 3HB  DPR A   7       1.413  -2.140   4.173  1.00 74.44           H 
ATOM    120 2HG  DPR A   7       2.240   0.014   2.811  1.00 65.42           H 
ATOM    121 3HG  DPR A   7       1.047  -1.067   2.012  1.00 30.44           H 
ATOM    122 2HD  DPR A   7      -0.148   1.002   1.916  1.00 21.04           H 
ATOM    123 3HD  DPR A   7       0.569   1.591   3.448  1.00 15.30           H 
ATOM    124  N   LEU A   8      -1.480  -2.012   2.206  1.00 52.33           N 
ATOM    125  CA  LEU A   8      -2.073  -3.024   1.337  1.00 43.52           C 
ATOM    126  C   LEU A   8      -1.399  -3.030  -0.032  1.00 14.23           C 
ATOM    127  O   LEU A   8      -2.084  -2.871  -1.041  1.00 23.23           O 
ATOM    128  CB  LEU A   8      -3.573  -2.771   1.178  1.00 61.13           C 
ATOM    129  CG  LEU A   8      -4.379  -2.675   2.475  1.00 43.43           C 
ATOM    130  CD1 LEU A   8      -5.660  -1.888   2.249  1.00 11.44           C 
ATOM    131  CD2 LEU A   8      -4.692  -4.063   3.013  1.00  4.22           C 
ATOM    132  H   LEU A   8      -1.342  -1.107   1.858  1.00 42.30           H 
ATOM    133  HA  LEU A   8      -1.925  -3.987   1.802  1.00  2.11           H 
ATOM    134 2HB  LEU A   8      -3.698  -1.844   0.642  1.00 44.21           H 
ATOM    135 3HB  LEU A   8      -3.983  -3.582   0.592  1.00 73.12           H 
ATOM    136  HG  LEU A   8      -3.792  -2.151   3.217  1.00 40.24           H 
ATOM    137 1HD1 LEU A   8      -5.872  -1.286   3.121  1.00 23.32           H 
ATOM    138 2HD1 LEU A   8      -5.541  -1.244   1.389  1.00 31.42           H 
ATOM    139 3HD1 LEU A   8      -6.478  -2.571   2.076  1.00 24.42           H 
ATOM    140 1HD2 LEU A   8      -3.971  -4.325   3.774  1.00 13.00           H 
ATOM    141 2HD2 LEU A   8      -5.683  -4.069   3.439  1.00 14.54           H 
ATOM    142 3HD2 LEU A   8      -4.641  -4.781   2.207  1.00 34.42           H 
TER     143      LEU A   8
ENDMDL
MODEL       18
REMARK MDL/CONF    18  E:      0.000 Erst:   0.000 Ehb:   0.000
ATOM      1  N   DVA A   1      -0.079  -3.149  -0.021  1.00 61.52           N 
ATOM      2  CA  DVA A   1       0.706  -3.156  -1.262  1.00 71.53           C 
ATOM      3  C   DVA A   1       2.067  -2.567  -0.998  1.00 32.05           C 
ATOM      4  O   DVA A   1       2.650  -2.780   0.063  1.00 64.54           O 
ATOM      5  CB  DVA A   1       0.860  -4.594  -1.758  1.00 33.24           C 
ATOM      6  CG1 DVA A   1      -0.522  -5.198  -2.013  1.00 42.41           C 
ATOM      7  CG2 DVA A   1       1.666  -4.600  -3.059  1.00 31.01           C 
ATOM      8  H   DVA A   1       0.388  -3.113   0.840  1.00 22.24           H 
ATOM      9  HA  DVA A   1       0.195  -2.563  -2.019  1.00 33.35           H 
ATOM     10  HB  DVA A   1       1.383  -5.185  -1.006  1.00 31.35           H 
ATOM     11 1HG1 DVA A   1      -1.113  -4.514  -2.620  1.00 11.44           H 
ATOM     12 2HG1 DVA A   1      -0.411  -6.147  -2.538  1.00 73.03           H 
ATOM     13 3HG1 DVA A   1      -1.026  -5.369  -1.062  1.00 45.13           H 
ATOM     14 1HG2 DVA A   1       2.605  -4.070  -2.907  1.00 73.32           H 
ATOM     15 2HG2 DVA A   1       1.873  -5.629  -3.354  1.00 21.44           H 
ATOM     16 3HG2 DVA A   1       1.093  -4.106  -3.843  1.00 70.13           H 
ATOM     17  N   MLE A   2       2.581  -1.819  -1.968  1.00  2.52           N 
ATOM     18  CA  MLE A   2       3.899  -1.187  -1.837  1.00 43.22           C 
ATOM     19  C   MLE A   2       3.819   0.243  -2.302  1.00  4.13           C 
ATOM     20  O   MLE A   2       4.155   0.554  -3.444  1.00 24.21           O 
ATOM     21  CB  MLE A   2       4.916  -1.945  -2.691  1.00 14.42           C 
ATOM     22  CG  MLE A   2       5.802  -2.804  -1.788  1.00 24.22           C 
ATOM     23  CD1 MLE A   2       5.182  -4.196  -1.640  1.00 65.42           C 
ATOM     24  CD2 MLE A   2       7.194  -2.930  -2.408  1.00 10.10           C 
ATOM     25  HA  MLE A   2       4.213  -1.213  -0.794  1.00 25.33           H 
ATOM     26 2HB  MLE A   2       4.388  -2.585  -3.399  1.00 65.44           H 
ATOM     27 3HB  MLE A   2       5.535  -1.234  -3.238  1.00 14.03           H 
ATOM     28  HG  MLE A   2       5.881  -2.336  -0.807  1.00 73.44           H 
ATOM     29 1HD1 MLE A   2       5.936  -4.891  -1.270  1.00 33.14           H 
ATOM     30 2HD1 MLE A   2       4.351  -4.150  -0.935  1.00 73.32           H 
ATOM     31 3HD1 MLE A   2       4.818  -4.536  -2.609  1.00 21.12           H 
ATOM     32 1HD2 MLE A   2       7.167  -3.660  -3.216  1.00 22.40           H 
ATOM     33 2HD2 MLE A   2       7.503  -1.963  -2.804  1.00 60.42           H 
ATOM     34 3HD2 MLE A   2       7.902  -3.255  -1.647  1.00 73.42           H 
ATOM     35  CM  MLE A   2       2.061  -1.444  -3.290  1.00 40.35           C 
ATOM     36 1HM  MLE A   2       1.280  -2.144  -3.587  1.00  4.20           H 
ATOM     37 2HM  MLE A   2       1.648  -0.436  -3.246  1.00 50.04           H 
ATOM     38 3HM  MLE A   2       2.872  -1.473  -4.020  1.00 13.00           H 
ATOM     39  N   DPR A   3       3.371   1.125  -1.415  1.00 33.50           N 
ATOM     40  CA  DPR A   3       3.244   2.556  -1.744  1.00 22.33           C 
ATOM     41  C   DPR A   3       2.049   2.773  -2.636  1.00 52.32           C 
ATOM     42  O   DPR A   3       1.974   3.767  -3.359  1.00 11.21           O 
ATOM     43  CB  DPR A   3       3.131   3.282  -0.415  1.00  0.43           C 
ATOM     44  CG  DPR A   3       2.281   2.267   0.392  1.00 73.34           C 
ATOM     45  CD  DPR A   3       2.931   0.922  -0.018  1.00 34.53           C 
ATOM     46  HA  DPR A   3       4.150   2.904  -2.240  1.00 15.15           H 
ATOM     47 2HB  DPR A   3       4.105   3.429   0.052  1.00 32.34           H 
ATOM     48 3HB  DPR A   3       2.603   4.232  -0.515  1.00 55.25           H 
ATOM     49 2HG  DPR A   3       2.383   2.437   1.465  1.00 11.05           H 
ATOM     50 3HG  DPR A   3       1.235   2.303   0.089  1.00  5.22           H 
ATOM     51 2HD  DPR A   3       2.199   0.115   0.036  1.00 54.01           H 
ATOM     52 3HD  DPR A   3       3.786   0.702   0.622  1.00 50.11           H 
ATOM     53  N   LEU A   4       1.106   1.838  -2.591  1.00 23.44           N 
ATOM     54  CA  LEU A   4      -0.100   1.929  -3.406  1.00 24.43           C 
ATOM     55  C   LEU A   4      -1.346   1.656  -2.567  1.00 51.44           C 
ATOM     56  O   LEU A   4      -2.175   0.821  -2.927  1.00 61.54           O 
ATOM     57  CB  LEU A   4      -0.029   0.941  -4.571  1.00 42.11           C 
ATOM     58  CG  LEU A   4       1.223   1.026  -5.446  1.00 74.32           C 
ATOM     59  CD1 LEU A   4       1.440  -0.280  -6.194  1.00 74.44           C 
ATOM     60  CD2 LEU A   4       1.115   2.189  -6.421  1.00 62.53           C 
ATOM     61  H   LEU A   4       1.223   1.069  -1.995  1.00 51.32           H 
ATOM     62  HA  LEU A   4      -0.160   2.933  -3.798  1.00  1.32           H 
ATOM     63 2HB  LEU A   4      -0.079  -0.056  -4.162  1.00 65.30           H 
ATOM     64 3HB  LEU A   4      -0.888   1.114  -5.203  1.00 71.33           H 
ATOM     65  HG  LEU A   4       2.085   1.195  -4.815  1.00  1.41           H 
ATOM     66 1HD1 LEU A   4       2.499  -0.465  -6.296  1.00 75.24           H 
ATOM     67 2HD1 LEU A   4       0.985  -1.091  -5.643  1.00 51.51           H 
ATOM     68 3HD1 LEU A   4       0.989  -0.214  -7.173  1.00 52.33           H 
ATOM     69 1HD2 LEU A   4       2.086   2.393  -6.846  1.00 60.01           H 
ATOM     70 2HD2 LEU A   4       0.423   1.934  -7.209  1.00 13.21           H 
ATOM     71 3HD2 LEU A   4       0.759   3.065  -5.898  1.00 61.44           H 
ATOM     72  N   DVA A   5      -1.468   2.365  -1.451  1.00 20.25           N 
ATOM     73  CA  DVA A   5      -2.622   2.199  -0.557  1.00 72.41           C 
ATOM     74  C   DVA A   5      -2.206   2.495   0.859  1.00 62.44           C 
ATOM     75  O   DVA A   5      -1.403   3.394   1.106  1.00 51.31           O 
ATOM     76  CB  DVA A   5      -3.734   3.162  -0.975  1.00 62.43           C 
ATOM     77  CG1 DVA A   5      -4.156   2.865  -2.415  1.00 63.54           C 
ATOM     78  CG2 DVA A   5      -4.935   2.986  -0.045  1.00 13.14           C 
ATOM     79  H   DVA A   5      -0.774   3.016  -1.219  1.00 43.52           H 
ATOM     80  HA  DVA A   5      -2.987   1.174  -0.622  1.00 64.14           H 
ATOM     81  HB  DVA A   5      -3.371   4.187  -0.907  1.00 24.02           H 
ATOM     82 1HG1 DVA A   5      -4.336   1.796  -2.528  1.00 40.24           H 
ATOM     83 2HG1 DVA A   5      -5.069   3.414  -2.644  1.00 52.14           H 
ATOM     84 3HG1 DVA A   5      -3.364   3.176  -3.096  1.00 35.32           H 
ATOM     85 1HG2 DVA A   5      -4.614   3.090   0.990  1.00  1.31           H 
ATOM     86 2HG2 DVA A   5      -5.684   3.746  -0.270  1.00  2.14           H 
ATOM     87 3HG2 DVA A   5      -5.367   1.996  -0.193  1.00 20.14           H 
ATOM     88  N   MLE A   6      -2.752   1.735   1.803  1.00 21.32           N 
ATOM     89  CA  MLE A   6      -2.430   1.921   3.224  1.00 54.00           C 
ATOM     90  C   MLE A   6      -2.170   0.581   3.859  1.00 12.31           C 
ATOM     91  O   MLE A   6      -3.055  -0.004   4.481  1.00 13.12           O 
ATOM     92  CB  MLE A   6      -3.605   2.600   3.928  1.00 22.04           C 
ATOM     93  CG  MLE A   6      -3.262   4.068   4.190  1.00 22.22           C 
ATOM     94  CD1 MLE A   6      -3.734   4.921   3.010  1.00 70.01           C 
ATOM     95  CD2 MLE A   6      -3.961   4.535   5.467  1.00 34.43           C 
ATOM     96  HA  MLE A   6      -1.541   2.545   3.316  1.00  3.14           H 
ATOM     97 2HB  MLE A   6      -4.490   2.541   3.296  1.00 75.03           H 
ATOM     98 3HB  MLE A   6      -3.802   2.098   4.874  1.00 64.12           H 
ATOM     99  HG  MLE A   6      -2.184   4.174   4.306  1.00 24.32           H 
ATOM    100 1HD1 MLE A   6      -3.777   5.967   3.312  1.00 62.31           H 
ATOM    101 2HD1 MLE A   6      -3.036   4.810   2.179  1.00 23.30           H 
ATOM    102 3HD1 MLE A   6      -4.725   4.591   2.697  1.00 24.32           H 
ATOM    103 1HD2 MLE A   6      -5.012   4.731   5.256  1.00 41.32           H 
ATOM    104 2HD2 MLE A   6      -3.884   3.758   6.228  1.00  1.34           H 
ATOM    105 3HD2 MLE A   6      -3.487   5.447   5.829  1.00 34.11           H 
ATOM    106  CM  MLE A   6      -3.714   0.627   1.729  1.00  1.43           C 
ATOM    107 1HM  MLE A   6      -4.250   0.673   0.781  1.00 51.33           H 
ATOM    108 2HM  MLE A   6      -3.183  -0.321   1.800  1.00 40.43           H 
ATOM    109 3HM  MLE A   6      -4.424   0.709   2.551  1.00 32.34           H 
ATOM    110  N   DPR A   7      -0.947   0.085   3.703  1.00 31.11           N 
ATOM    111  CA  DPR A   7      -0.562  -1.219   4.275  1.00 20.24           C 
ATOM    112  C   DPR A   7      -1.177  -2.333   3.469  1.00 54.44           C 
ATOM    113  O   DPR A   7      -1.352  -3.448   3.962  1.00 71.15           O 
ATOM    114  CB  DPR A   7       0.955  -1.247   4.272  1.00 14.40           C 
ATOM    115  CG  DPR A   7       1.249  -0.505   2.942  1.00 54.25           C 
ATOM    116  CD  DPR A   7       0.221   0.651   2.994  1.00 34.11           C 
ATOM    117  HA  DPR A   7      -0.896  -1.281   5.312  1.00 11.42           H 
ATOM    118 2HB  DPR A   7       1.374  -0.703   5.118  1.00  1.04           H 
ATOM    119 3HB  DPR A   7       1.341  -2.266   4.238  1.00 32.23           H 
ATOM    120 2HG  DPR A   7       2.270  -0.120   2.926  1.00 24.24           H 
ATOM    121 3HG  DPR A   7       1.067  -1.154   2.084  1.00 11.30           H 
ATOM    122 2HD  DPR A   7      -0.059   0.955   1.984  1.00 33.32           H 
ATOM    123 3HD  DPR A   7       0.628   1.497   3.546  1.00 24.23           H 
ATOM    124  N   LEU A   8      -1.508  -2.037   2.216  1.00 42.23           N 
ATOM    125  CA  LEU A   8      -2.111  -3.026   1.330  1.00 40.25           C 
ATOM    126  C   LEU A   8      -1.417  -3.034  -0.029  1.00 32.30           C 
ATOM    127  O   LEU A   8      -2.091  -2.904  -1.050  1.00 52.05           O 
ATOM    128  CB  LEU A   8      -3.602  -2.740   1.152  1.00 74.44           C 
ATOM    129  CG  LEU A   8      -4.417  -2.602   2.438  1.00 22.43           C 
ATOM    130  CD1 LEU A   8      -5.700  -1.828   2.177  1.00  4.12           C 
ATOM    131  CD2 LEU A   8      -4.728  -3.971   3.023  1.00 72.33           C 
ATOM    132  H   LEU A   8      -1.344  -1.132   1.879  1.00 33.21           H 
ATOM    133  HA  LEU A   8      -1.990  -3.997   1.787  1.00 33.04           H 
ATOM    134 2HB  LEU A   8      -3.698  -1.819   0.599  1.00  3.42           H 
ATOM    135 3HB  LEU A   8      -4.027  -3.549   0.575  1.00 71.45           H 
ATOM    136  HG  LEU A   8      -3.838  -2.050   3.166  1.00 50.05           H 
ATOM    137 1HD1 LEU A   8      -5.947  -1.237   3.046  1.00 31.35           H 
ATOM    138 2HD1 LEU A   8      -5.561  -1.177   1.326  1.00 51.24           H 
ATOM    139 3HD1 LEU A   8      -6.503  -2.521   1.973  1.00  4.32           H 
ATOM    140 1HD2 LEU A   8      -5.072  -3.859   4.040  1.00 22.22           H 
ATOM    141 2HD2 LEU A   8      -5.498  -4.448   2.434  1.00 74.35           H 
ATOM    142 3HD2 LEU A   8      -3.836  -4.580   3.009  1.00  5.32           H 
TER     143      LEU A   8
ENDMDL
MODEL        8
REMARK MDL/CONF     8  E:      0.000 Erst:   0.000 Ehb:   0.000
ATOM      1  N   DVA A   1      -0.085  -3.083  -0.003  1.00 60.42           N 
ATOM      2  CA  DVA A   1       0.691  -3.119  -1.249  1.00 42.43           C 
ATOM      3  C   DVA A   1       2.066  -2.559  -1.000  1.00 40.22           C 
ATOM      4  O   DVA A   1       2.661  -2.793   0.051  1.00  1.13           O 
ATOM      5  CB  DVA A   1       0.807  -4.562  -1.737  1.00 62.33           C 
ATOM      6  CG1 DVA A   1       1.629  -4.603  -3.026  1.00 33.24           C 
ATOM      7  CG2 DVA A   1       1.500  -5.408  -0.665  1.00 35.13           C 
ATOM      8  H   DVA A   1       0.371  -2.877   0.839  1.00 53.44           H 
ATOM      9  HA  DVA A   1       0.187  -2.519  -2.007  1.00 54.31           H 
ATOM     10  HB  DVA A   1      -0.188  -4.963  -1.926  1.00  0.23           H 
ATOM     11 1HG1 DVA A   1       2.591  -4.121  -2.861  1.00 11.21           H 
ATOM     12 2HG1 DVA A   1       1.788  -5.641  -3.321  1.00 32.12           H 
ATOM     13 3HG1 DVA A   1       1.090  -4.081  -3.817  1.00 22.02           H 
ATOM     14 1HG2 DVA A   1       1.464  -6.458  -0.952  1.00 50.42           H 
ATOM     15 2HG2 DVA A   1       2.539  -5.093  -0.568  1.00 73.20           H 
ATOM     16 3HG2 DVA A   1       0.989  -5.275   0.288  1.00 41.41           H 
ATOM     17  N   MLE A   2       2.581  -1.812  -1.971  1.00 50.01           N 
ATOM     18  CA  MLE A   2       3.915  -1.207  -1.853  1.00 32.04           C 
ATOM     19  C   MLE A   2       3.849   0.239  -2.268  1.00 11.24           C 
ATOM     20  O   MLE A   2       4.267   0.598  -3.368  1.00  2.10           O 
ATOM     21  CB  MLE A   2       4.895  -1.954  -2.757  1.00 30.22           C 
ATOM     22  CG  MLE A   2       6.320  -1.755  -2.239  1.00 11.43           C 
ATOM     23  CD1 MLE A   2       7.172  -2.972  -2.609  1.00 54.43           C 
ATOM     24  CD2 MLE A   2       6.923  -0.501  -2.872  1.00  3.32           C 
ATOM     25  HA  MLE A   2       4.253  -1.273  -0.818  1.00 12.54           H 
ATOM     26 2HB  MLE A   2       4.651  -3.016  -2.755  1.00 72.45           H 
ATOM     27 3HB  MLE A   2       4.820  -1.567  -3.773  1.00 11.11           H 
ATOM     28  HG  MLE A   2       6.300  -1.642  -1.155  1.00 34.32           H 
ATOM     29 1HD1 MLE A   2       8.226  -2.730  -2.479  1.00 13.03           H 
ATOM     30 2HD1 MLE A   2       6.908  -3.810  -1.964  1.00 63.52           H 
ATOM     31 3HD1 MLE A   2       6.986  -3.242  -3.649  1.00 42.12           H 
ATOM     32 1HD2 MLE A   2       6.428  -0.299  -3.821  1.00 40.23           H 
ATOM     33 2HD2 MLE A   2       6.780   0.347  -2.201  1.00 73.21           H 
ATOM     34 3HD2 MLE A   2       7.988  -0.656  -3.042  1.00  4.43           H 
ATOM     35  CM  MLE A   2       2.051  -1.413  -3.281  1.00 14.15           C 
ATOM     36 1HM  MLE A   2       1.269  -2.110  -3.585  1.00 40.54           H 
ATOM     37 2HM  MLE A   2       1.636  -0.408  -3.215  1.00 53.43           H 
ATOM     38 3HM  MLE A   2       2.855  -1.427  -4.017  1.00 35.01           H 
ATOM     39  N   DPR A   3       3.319   1.080  -1.386  1.00 22.42           N 
ATOM     40  CA  DPR A   3       3.196   2.521  -1.669  1.00 11.23           C 
ATOM     41  C   DPR A   3       2.049   2.761  -2.617  1.00 74.12           C 
ATOM     42  O   DPR A   3       2.047   3.734  -3.373  1.00 64.31           O 
ATOM     43  CB  DPR A   3       3.009   3.191  -0.320  1.00 12.32           C 
ATOM     44  CG  DPR A   3       2.105   2.147   0.386  1.00 65.10           C 
ATOM     45  CD  DPR A   3       2.774   0.816  -0.036  1.00 70.01           C 
ATOM     46  HA  DPR A   3       4.124   2.894  -2.103  1.00 33.54           H 
ATOM     47 2HB  DPR A   3       3.954   3.306   0.210  1.00 72.42           H 
ATOM     48 3HB  DPR A   3       2.497   4.149  -0.408  1.00 14.21           H 
ATOM     49 2HG  DPR A   3       2.136   2.273   1.469  1.00 42.53           H 
ATOM     50 3HG  DPR A   3       1.081   2.205   0.018  1.00 10.31           H 
ATOM     51 2HD  DPR A   3       2.034   0.016  -0.075  1.00 22.31           H 
ATOM     52 3HD  DPR A   3       3.577   0.559   0.654  1.00 30.40           H 
ATOM     53  N   LEU A   4       1.063   1.871  -2.582  1.00 53.11           N 
ATOM     54  CA  LEU A   4      -0.105   1.988  -3.449  1.00 52.03           C 
ATOM     55  C   LEU A   4      -1.393   1.793  -2.656  1.00 12.03           C 
ATOM     56  O   LEU A   4      -2.355   1.208  -3.151  1.00 43.12           O 
ATOM     57  CB  LEU A   4      -0.029   0.962  -4.580  1.00 55.30           C 
ATOM     58  CG  LEU A   4       1.247   0.985  -5.423  1.00 32.41           C 
ATOM     59  CD1 LEU A   4       1.391  -0.310  -6.209  1.00  2.42           C 
ATOM     60  CD2 LEU A   4       1.246   2.182  -6.361  1.00 73.12           C 
ATOM     61  H   LEU A   4       1.121   1.117  -1.959  1.00 50.41           H 
ATOM     62  HA  LEU A   4      -0.103   2.981  -3.873  1.00 14.14           H 
ATOM     63 2HB  LEU A   4      -0.119  -0.021  -4.144  1.00  4.44           H 
ATOM     64 3HB  LEU A   4      -0.865   1.138  -5.241  1.00 14.24           H 
ATOM     65  HG  LEU A   4       2.103   1.072  -4.767  1.00 11.44           H 
ATOM     66 1HD1 LEU A   4       2.438  -0.549  -6.320  1.00 62.15           H 
ATOM     67 2HD1 LEU A   4       0.893  -1.109  -5.680  1.00 20.01           H 
ATOM     68 3HD1 LEU A   4       0.944  -0.190  -7.184  1.00 75.02           H 
ATOM     69 1HD2 LEU A   4       0.611   2.956  -5.956  1.00 40.35           H 
ATOM     70 2HD2 LEU A   4       2.253   2.560  -6.464  1.00 44.24           H 
ATOM     71 3HD2 LEU A   4       0.875   1.882  -7.329  1.00 32.34           H 
ATOM     72  N   DVA A   5      -1.404   2.291  -1.423  1.00 31.41           N 
ATOM     73  CA  DVA A   5      -2.583   2.171  -0.557  1.00  4.44           C 
ATOM     74  C   DVA A   5      -2.197   2.492   0.863  1.00 62.10           C 
ATOM     75  O   DVA A   5      -1.415   3.407   1.113  1.00 54.41           O 
ATOM     76  CB  DVA A   5      -3.660   3.151  -1.026  1.00 34.51           C 
ATOM     77  CG1 DVA A   5      -4.909   2.993  -0.157  1.00 34.42           C 
ATOM     78  CG2 DVA A   5      -3.135   4.582  -0.907  1.00 14.12           C 
ATOM     79  H   DVA A   5      -0.605   2.747  -1.085  1.00 31.23           H 
ATOM     80  HA  DVA A   5      -2.970   1.154  -0.607  1.00 12.45           H 
ATOM     81  HB  DVA A   5      -3.912   2.942  -2.065  1.00 11.03           H 
ATOM     82 1HG1 DVA A   5      -4.641   3.109   0.892  1.00 13.20           H 
ATOM     83 2HG1 DVA A   5      -5.640   3.754  -0.432  1.00 44.15           H 
ATOM     84 3HG1 DVA A   5      -5.341   2.005  -0.315  1.00 74.55           H 
ATOM     85 1HG2 DVA A   5      -3.856   5.272  -1.345  1.00 33.54           H 
ATOM     86 2HG2 DVA A   5      -2.988   4.830   0.144  1.00 54.55           H 
ATOM     87 3HG2 DVA A   5      -2.187   4.666  -1.438  1.00 64.12           H 
ATOM     88  N   MLE A   6      -2.748   1.734   1.806  1.00 52.33           N 
ATOM     89  CA  MLE A   6      -2.454   1.943   3.230  1.00 73.32           C 
ATOM     90  C   MLE A   6      -2.146   0.619   3.878  1.00 73.10           C 
ATOM     91  O   MLE A   6      -2.977   0.057   4.589  1.00 23.32           O 
ATOM     92  CB  MLE A   6      -3.666   2.576   3.913  1.00 32.24           C 
ATOM     93  CG  MLE A   6      -3.214   3.309   5.177  1.00 64.51           C 
ATOM     94  CD1 MLE A   6      -4.165   4.475   5.458  1.00  2.00           C 
ATOM     95  CD2 MLE A   6      -3.231   2.341   6.361  1.00 42.13           C 
ATOM     96  HA  MLE A   6      -1.594   2.605   3.331  1.00 74.14           H 
ATOM     97 2HB  MLE A   6      -4.138   3.283   3.232  1.00 75.12           H 
ATOM     98 3HB  MLE A   6      -4.380   1.798   4.179  1.00  0.54           H 
ATOM     99  HG  MLE A   6      -2.204   3.691   5.034  1.00 31.14           H 
ATOM    100 1HD1 MLE A   6      -4.007   4.835   6.474  1.00  5.24           H 
ATOM    101 2HD1 MLE A   6      -3.970   5.282   4.752  1.00 75.34           H 
ATOM    102 3HD1 MLE A   6      -5.195   4.137   5.347  1.00  5.41           H 
ATOM    103 1HD2 MLE A   6      -3.943   1.541   6.167  1.00 13.32           H 
ATOM    104 2HD2 MLE A   6      -2.236   1.918   6.497  1.00 33.41           H 
ATOM    105 3HD2 MLE A   6      -3.524   2.877   7.264  1.00 55.32           H 
ATOM    106  CM  MLE A   6      -3.689   0.610   1.729  1.00 73.31           C 
ATOM    107 1HM  MLE A   6      -4.248   0.666   0.795  1.00 61.40           H 
ATOM    108 2HM  MLE A   6      -3.137  -0.329   1.765  1.00 62.44           H 
ATOM    109 3HM  MLE A   6      -4.381   0.658   2.570  1.00 32.41           H 
ATOM    110  N   DPR A   7      -0.942   0.111   3.633  1.00 12.24           N 
ATOM    111  CA  DPR A   7      -0.516  -1.179   4.207  1.00 44.31           C 
ATOM    112  C   DPR A   7      -1.170  -2.312   3.460  1.00  2.10           C 
ATOM    113  O   DPR A   7      -1.387  -3.391   4.013  1.00  4.23           O 
ATOM    114  CB  DPR A   7       0.998  -1.194   4.108  1.00 12.20           C 
ATOM    115  CG  DPR A   7       1.195  -0.503   2.733  1.00  4.42           C 
ATOM    116  CD  DPR A   7       0.163   0.650   2.811  1.00 43.13           C 
ATOM    117  HA  DPR A   7      -0.786  -1.222   5.263  1.00 53.33           H 
ATOM    118 2HB  DPR A   7       1.463  -0.611   4.903  1.00 63.22           H 
ATOM    119 3HB  DPR A   7       1.394  -2.208   4.089  1.00 61.33           H 
ATOM    120 2HG  DPR A   7       2.209  -0.113   2.634  1.00 43.31           H 
ATOM    121 3HG  DPR A   7       0.959  -1.184   1.916  1.00 64.44           H 
ATOM    122 2HD  DPR A   7      -0.196   0.906   1.814  1.00 31.52           H 
ATOM    123 3HD  DPR A   7       0.603   1.523   3.293  1.00 75.24           H 
ATOM    124  N   LEU A   8      -1.487  -2.074   2.192  1.00  3.44           N 
ATOM    125  CA  LEU A   8      -2.124  -3.088   1.359  1.00 54.03           C 
ATOM    126  C   LEU A   8      -1.424  -3.201   0.009  1.00 35.42           C 
ATOM    127  O   LEU A   8      -2.095  -3.392  -1.004  1.00 24.04           O 
ATOM    128  CB  LEU A   8      -3.602  -2.752   1.153  1.00 31.54           C 
ATOM    129  CG  LEU A   8      -4.426  -2.546   2.425  1.00 15.35           C 
ATOM    130  CD1 LEU A   8      -5.728  -1.828   2.106  1.00 12.54           C 
ATOM    131  CD2 LEU A   8      -4.703  -3.879   3.103  1.00 23.24           C 
ATOM    132  H   LEU A   8      -1.288  -1.195   1.806  1.00  1.14           H 
ATOM    133  HA  LEU A   8      -2.046  -4.035   1.872  1.00 44.44           H 
ATOM    134 2HB  LEU A   8      -3.657  -1.845   0.573  1.00 53.41           H 
ATOM    135 3HB  LEU A   8      -4.050  -3.563   0.595  1.00 45.43           H 
ATOM    136  HG  LEU A   8      -3.866  -1.928   3.113  1.00 12.30           H 
ATOM    137 1HD1 LEU A   8      -6.010  -1.203   2.941  1.00 72.51           H 
ATOM    138 2HD1 LEU A   8      -5.595  -1.214   1.227  1.00 42.25           H 
ATOM    139 3HD1 LEU A   8      -6.505  -2.555   1.921  1.00 44.31           H 
ATOM    140 1HD2 LEU A   8      -3.947  -4.593   2.816  1.00 75.34           H 
ATOM    141 2HD2 LEU A   8      -4.685  -3.747   4.176  1.00 11.21           H 
ATOM    142 3HD2 LEU A   8      -5.674  -4.242   2.802  1.00  1.44           H 
TER     143      LEU A   8
ENDMDL
MODEL        2
REMARK MDL/CONF     2  E:      0.000 Erst:   0.000 Ehb:   0.000
ATOM      1  N   DVA A   1      -0.084  -3.084  -0.002  1.00 32.20           N 
ATOM      2  CA  DVA A   1       0.687  -3.119  -1.251  1.00 71.33           C 
ATOM      3  C   DVA A   1       2.065  -2.563  -1.005  1.00  5.52           C 
ATOM      4  O   DVA A   1       2.664  -2.801   0.042  1.00 51.12           O 
ATOM      5  CB  DVA A   1       0.799  -4.564  -1.740  1.00 72.33           C 
ATOM      6  CG1 DVA A   1       1.614  -4.606  -3.033  1.00 20.12           C 
ATOM      7  CG2 DVA A   1       1.496  -5.411  -0.672  1.00 11.25           C 
ATOM      8  H   DVA A   1       0.373  -2.865   0.837  1.00 61.12           H 
ATOM      9  HA  DVA A   1       0.182  -2.520  -2.008  1.00 22.45           H 
ATOM     10  HB  DVA A   1      -0.197  -4.964  -1.925  1.00 14.33           H 
ATOM     11 1HG1 DVA A   1       1.771  -5.641  -3.332  1.00 22.30           H 
ATOM     12 2HG1 DVA A   1       1.074  -4.078  -3.819  1.00 54.51           H 
ATOM     13 3HG1 DVA A   1       2.578  -4.123  -2.871  1.00  1.20           H 
ATOM     14 1HG2 DVA A   1       2.538  -5.106  -0.589  1.00 61.41           H 
ATOM     15 2HG2 DVA A   1       0.999  -5.268   0.288  1.00 10.41           H 
ATOM     16 3HG2 DVA A   1       1.447  -6.463  -0.954  1.00 30.34           H 
ATOM     17  N   MLE A   2       2.576  -1.814  -1.977  1.00 22.30           N 
ATOM     18  CA  MLE A   2       3.910  -1.210  -1.863  1.00 74.55           C 
ATOM     19  C   MLE A   2       3.843   0.237  -2.270  1.00 24.14           C 
ATOM     20  O   MLE A   2       4.257   0.602  -3.369  1.00 60.33           O 
ATOM     21  CB  MLE A   2       4.885  -1.954  -2.777  1.00 62.23           C 
ATOM     22  CG  MLE A   2       6.313  -1.761  -2.264  1.00 50.22           C 
ATOM     23  CD1 MLE A   2       7.156  -2.985  -2.630  1.00 13.04           C 
ATOM     24  CD2 MLE A   2       6.922  -0.514  -2.907  1.00 55.03           C 
ATOM     25  HA  MLE A   2       4.254  -1.283  -0.831  1.00  3.12           H 
ATOM     26 2HB  MLE A   2       4.640  -3.016  -2.781  1.00 62.01           H 
ATOM     27 3HB  MLE A   2       4.806  -1.561  -3.790  1.00 30.15           H 
ATOM     28  HG  MLE A   2       6.297  -1.642  -1.182  1.00 30.14           H 
ATOM     29 1HD1 MLE A   2       6.692  -3.882  -2.221  1.00 33.13           H 
ATOM     30 2HD1 MLE A   2       7.222  -3.071  -3.715  1.00 13.05           H 
ATOM     31 3HD1 MLE A   2       8.157  -2.873  -2.214  1.00 62.11           H 
ATOM     32 1HD2 MLE A   2       6.630  -0.466  -3.955  1.00 13.04           H 
ATOM     33 2HD2 MLE A   2       6.561   0.373  -2.388  1.00 44.31           H 
ATOM     34 3HD2 MLE A   2       8.008  -0.562  -2.834  1.00 44.20           H 
ATOM     35  CM  MLE A   2       2.041  -1.411  -3.285  1.00 30.14           C 
ATOM     36 1HM  MLE A   2       2.840  -1.419  -4.024  1.00 62.23           H 
ATOM     37 2HM  MLE A   2       1.259  -2.108  -3.587  1.00 33.13           H 
ATOM     38 3HM  MLE A   2       1.624  -0.407  -3.212  1.00 25.02           H 
ATOM     39  N   DPR A   3       3.318   1.073  -1.380  1.00 64.43           N 
ATOM     40  CA  DPR A   3       3.196   2.517  -1.655  1.00 72.33           C 
ATOM     41  C   DPR A   3       2.053   2.761  -2.607  1.00 60.03           C 
ATOM     42  O   DPR A   3       2.057   3.736  -3.361  1.00 73.44           O 
ATOM     43  CB  DPR A   3       2.977   3.184  -0.289  1.00 71.21           C 
ATOM     44  CG  DPR A   3       3.109   2.076   0.789  1.00  4.02           C 
ATOM     45  CD  DPR A   3       2.781   0.803  -0.030  1.00 22.43           C 
ATOM     46  HA  DPR A   3       4.125   2.893  -2.083  1.00 61.43           H 
ATOM     47 2HB  DPR A   3       3.742   3.949  -0.152  1.00 11.31           H 
ATOM     48 3HB  DPR A   3       1.982   3.626  -0.269  1.00 13.02           H 
ATOM     49 2HG  DPR A   3       4.125   2.035   1.185  1.00 71.11           H 
ATOM     50 3HG  DPR A   3       2.385   2.224   1.590  1.00 12.41           H 
ATOM     51 2HD  DPR A   3       1.703   0.649  -0.075  1.00  1.54           H 
ATOM     52 3HD  DPR A   3       3.271  -0.067   0.408  1.00 44.32           H 
ATOM     53  N   LEU A   4       1.064   1.874  -2.576  1.00 44.22           N 
ATOM     54  CA  LEU A   4      -0.099   1.996  -3.447  1.00 53.21           C 
ATOM     55  C   LEU A   4      -1.391   1.803  -2.660  1.00 72.20           C 
ATOM     56  O   LEU A   4      -2.355   1.226  -3.161  1.00 52.10           O 
ATOM     57  CB  LEU A   4      -0.022   0.974  -4.581  1.00 74.14           C 
ATOM     58  CG  LEU A   4       1.264   0.984  -5.409  1.00 50.31           C 
ATOM     59  CD1 LEU A   4       1.393  -0.302  -6.212  1.00 25.55           C 
ATOM     60  CD2 LEU A   4       1.295   2.195  -6.330  1.00  2.22           C 
ATOM     61  H   LEU A   4       1.118   1.119  -1.955  1.00 25.12           H 
ATOM     62  HA  LEU A   4      -0.095   2.991  -3.869  1.00 54.31           H 
ATOM     63 2HB  LEU A   4      -0.128  -0.010  -4.148  1.00  1.24           H 
ATOM     64 3HB  LEU A   4      -0.850   1.160  -5.251  1.00 42.01           H 
ATOM     65  HG  LEU A   4       2.112   1.048  -4.743  1.00 24.33           H 
ATOM     66 1HD1 LEU A   4       2.436  -0.564  -6.303  1.00 63.42           H 
ATOM     67 2HD1 LEU A   4       0.864  -1.096  -5.706  1.00 23.14           H 
ATOM     68 3HD1 LEU A   4       0.971  -0.156  -7.195  1.00 20.13           H 
ATOM     69 1HD2 LEU A   4       0.483   2.129  -7.039  1.00 43.10           H 
ATOM     70 2HD2 LEU A   4       1.188   3.097  -5.744  1.00 75.42           H 
ATOM     71 3HD2 LEU A   4       2.235   2.220  -6.860  1.00 41.50           H 
ATOM     72  N   DVA A   5      -1.403   2.290  -1.423  1.00 44.02           N 
ATOM     73  CA  DVA A   5      -2.585   2.172  -0.560  1.00 33.00           C 
ATOM     74  C   DVA A   5      -2.205   2.492   0.861  1.00 42.45           C 
ATOM     75  O   DVA A   5      -1.428   3.412   1.112  1.00 22.22           O 
ATOM     76  CB  DVA A   5      -3.661   3.149  -1.034  1.00 74.11           C 
ATOM     77  CG1 DVA A   5      -4.914   2.990  -0.171  1.00 21.44           C 
ATOM     78  CG2 DVA A   5      -3.138   4.581  -0.913  1.00 11.42           C 
ATOM     79  H   DVA A   5      -0.604   2.740  -1.079  1.00 25.30           H 
ATOM     80  HA  DVA A   5      -2.972   1.154  -0.612  1.00 12.42           H 
ATOM     81  HB  DVA A   5      -3.909   2.941  -2.075  1.00 72.45           H 
ATOM     82 1HG1 DVA A   5      -5.645   3.750  -0.446  1.00 61.22           H 
ATOM     83 2HG1 DVA A   5      -5.341   2.000  -0.330  1.00 31.20           H 
ATOM     84 3HG1 DVA A   5      -4.648   3.105   0.880  1.00 71.44           H 
ATOM     85 1HG2 DVA A   5      -3.006   4.833   0.138  1.00 32.22           H 
ATOM     86 2HG2 DVA A   5      -2.181   4.664  -1.428  1.00 72.42           H 
ATOM     87 3HG2 DVA A   5      -3.853   5.269  -1.364  1.00 32.35           H 
ATOM     88  N   MLE A   6      -2.753   1.731   1.801  1.00 72.22           N 
ATOM     89  CA  MLE A   6      -2.464   1.939   3.226  1.00 61.11           C 
ATOM     90  C   MLE A   6      -2.148   0.616   3.873  1.00 10.05           C 
ATOM     91  O   MLE A   6      -2.978   0.048   4.582  1.00 61.53           O 
ATOM     92  CB  MLE A   6      -3.683   2.563   3.907  1.00 72.03           C 
ATOM     93  CG  MLE A   6      -3.239   3.298   5.173  1.00 41.33           C 
ATOM     94  CD1 MLE A   6      -4.188   4.469   5.442  1.00 71.45           C 
ATOM     95  CD2 MLE A   6      -3.269   2.336   6.360  1.00 71.14           C 
ATOM     96  HA  MLE A   6      -1.609   2.607   3.330  1.00  1.55           H 
ATOM     97 2HB  MLE A   6      -4.158   3.266   3.225  1.00 21.11           H 
ATOM     98 3HB  MLE A   6      -4.392   1.779   4.172  1.00 10.52           H 
ATOM     99  HG  MLE A   6      -2.226   3.677   5.036  1.00 31.45           H 
ATOM    100 1HD1 MLE A   6      -4.215   5.123   4.572  1.00 72.20           H 
ATOM    101 2HD1 MLE A   6      -5.190   4.086   5.641  1.00 71.43           H 
ATOM    102 3HD1 MLE A   6      -3.836   5.029   6.308  1.00 31.13           H 
ATOM    103 1HD2 MLE A   6      -4.153   1.703   6.293  1.00 53.04           H 
ATOM    104 2HD2 MLE A   6      -2.375   1.712   6.344  1.00 65.32           H 
ATOM    105 3HD2 MLE A   6      -3.298   2.905   7.289  1.00 51.50           H 
ATOM    106  CM  MLE A   6      -3.688   0.601   1.721  1.00 14.44           C 
ATOM    107 1HM  MLE A   6      -4.377   0.638   2.564  1.00 13.41           H 
ATOM    108 2HM  MLE A   6      -4.252   0.661   0.789  1.00 65.22           H 
ATOM    109 3HM  MLE A   6      -3.130  -0.335   1.748  1.00 11.12           H 
ATOM    110  N   DPR A   7      -0.940   0.118   3.630  1.00 12.43           N 
ATOM    111  CA  DPR A   7      -0.506  -1.169   4.203  1.00 53.12           C 
ATOM    112  C   DPR A   7      -1.161  -2.306   3.462  1.00 60.22           C 
ATOM    113  O   DPR A   7      -1.377  -3.382   4.021  1.00 72.21           O 
ATOM    114  CB  DPR A   7       1.024  -1.190   4.072  1.00 12.22           C 
ATOM    115  CG  DPR A   7       1.455   0.196   3.524  1.00 75.03           C 
ATOM    116  CD  DPR A   7       0.163   0.665   2.811  1.00  2.24           C 
ATOM    117  HA  DPR A   7      -0.769  -1.211   5.260  1.00 73.44           H 
ATOM    118 2HB  DPR A   7       1.453  -1.365   5.059  1.00 40.15           H 
ATOM    119 3HB  DPR A   7       1.308  -1.983   3.381  1.00 41.14           H 
ATOM    120 2HG  DPR A   7       1.721   0.872   4.338  1.00 43.41           H 
ATOM    121 3HG  DPR A   7       2.277   0.097   2.816  1.00 64.41           H 
ATOM    122 2HD  DPR A   7       0.119   0.263   1.799  1.00 60.25           H 
ATOM    123 3HD  DPR A   7       0.115   1.755   2.790  1.00 60.00           H 
ATOM    124  N   LEU A   8      -1.481  -2.073   2.194  1.00 42.40           N 
ATOM    125  CA  LEU A   8      -2.119  -3.091   1.367  1.00 43.45           C 
ATOM    126  C   LEU A   8      -1.422  -3.209   0.014  1.00 14.33           C 
ATOM    127  O   LEU A   8      -2.096  -3.415  -0.994  1.00 30.14           O 
ATOM    128  CB  LEU A   8      -3.598  -2.758   1.163  1.00 31.32           C 
ATOM    129  CG  LEU A   8      -4.416  -2.531   2.436  1.00 60.52           C 
ATOM    130  CD1 LEU A   8      -5.727  -1.834   2.110  1.00 32.32           C 
ATOM    131  CD2 LEU A   8      -4.673  -3.852   3.146  1.00 21.02           C 
ATOM    132  H   LEU A   8      -1.284  -1.197   1.804  1.00  3.23           H 
ATOM    133  HA  LEU A   8      -2.039  -4.036   1.883  1.00 61.21           H 
ATOM    134 2HB  LEU A   8      -3.656  -1.859   0.569  1.00  1.44           H 
ATOM    135 3HB  LEU A   8      -4.049  -3.575   0.620  1.00 74.24           H 
ATOM    136  HG  LEU A   8      -3.857  -1.893   3.106  1.00 32.23           H 
ATOM    137 1HD1 LEU A   8      -6.003  -1.186   2.928  1.00 22.42           H 
ATOM    138 2HD1 LEU A   8      -5.611  -1.249   1.210  1.00 23.32           H 
ATOM    139 3HD1 LEU A   8      -6.501  -2.574   1.961  1.00 24.11           H 
ATOM    140 1HD2 LEU A   8      -5.279  -4.487   2.517  1.00 75.25           H 
ATOM    141 2HD2 LEU A   8      -3.732  -4.340   3.351  1.00 70.02           H 
ATOM    142 3HD2 LEU A   8      -5.192  -3.666   4.074  1.00 35.43           H 
TER     143      LEU A   8
ENDMDL
MODEL        4
REMARK MDL/CONF     4  E:      0.000 Erst:   0.000 Ehb:   0.000
ATOM      1  N   DVA A   1      -0.097  -3.112   0.002  1.00  2.14           N 
ATOM      2  CA  DVA A   1       0.709  -3.107  -1.225  1.00 52.21           C 
ATOM      3  C   DVA A   1       2.052  -2.489  -0.941  1.00 21.12           C 
ATOM      4  O   DVA A   1       2.588  -2.624   0.158  1.00 42.31           O 
ATOM      5  CB  DVA A   1       0.900  -4.543  -1.715  1.00 23.12           C 
ATOM      6  CG1 DVA A   1       1.495  -5.393  -0.590  1.00 54.44           C 
ATOM      7  CG2 DVA A   1      -0.452  -5.124  -2.131  1.00 72.45           C 
ATOM      8  H   DVA A   1       0.353  -3.049   0.870  1.00 20.22           H 
ATOM      9  HA  DVA A   1       0.197  -2.527  -1.993  1.00 32.51           H 
ATOM     10  HB  DVA A   1       1.575  -4.548  -2.570  1.00 24.45           H 
ATOM     11 1HG1 DVA A   1       2.399  -4.916  -0.212  1.00 34.35           H 
ATOM     12 2HG1 DVA A   1       0.767  -5.485   0.217  1.00 31.03           H 
ATOM     13 3HG1 DVA A   1       1.737  -6.384  -0.973  1.00 63.04           H 
ATOM     14 1HG2 DVA A   1      -0.294  -6.034  -2.709  1.00  1.23           H 
ATOM     15 2HG2 DVA A   1      -1.039  -5.356  -1.242  1.00 23.25           H 
ATOM     16 3HG2 DVA A   1      -0.988  -4.397  -2.740  1.00 11.00           H 
ATOM     17  N   MLE A   2       2.605  -1.804  -1.936  1.00 74.23           N 
ATOM     18  CA  MLE A   2       3.913  -1.152  -1.789  1.00 42.43           C 
ATOM     19  C   MLE A   2       3.830   0.260  -2.303  1.00 43.33           C 
ATOM     20  O   MLE A   2       4.174   0.534  -3.452  1.00 34.31           O 
ATOM     21  CB  MLE A   2       4.962  -1.926  -2.589  1.00 32.05           C 
ATOM     22  CG  MLE A   2       6.349  -1.659  -2.003  1.00 20.40           C 
ATOM     23  CD1 MLE A   2       6.495  -2.407  -0.676  1.00 24.03           C 
ATOM     24  CD2 MLE A   2       7.418  -2.145  -2.982  1.00 11.53           C 
ATOM     25  HA  MLE A   2       4.195  -1.139  -0.736  1.00 64.53           H 
ATOM     26 2HB  MLE A   2       4.743  -2.992  -2.535  1.00 74.35           H 
ATOM     27 3HB  MLE A   2       4.937  -1.603  -3.628  1.00 73.23           H 
ATOM     28  HG  MLE A   2       6.471  -0.591  -1.832  1.00 53.43           H 
ATOM     29 1HD1 MLE A   2       7.547  -2.451  -0.397  1.00 61.04           H 
ATOM     30 2HD1 MLE A   2       5.934  -1.884   0.100  1.00 64.43           H 
ATOM     31 3HD1 MLE A   2       6.105  -3.420  -0.785  1.00 43.33           H 
ATOM     32 1HD2 MLE A   2       7.300  -3.215  -3.148  1.00 11.31           H 
ATOM     33 2HD2 MLE A   2       7.310  -1.617  -3.929  1.00 40.31           H 
ATOM     34 3HD2 MLE A   2       8.406  -1.950  -2.567  1.00 43.04           H 
ATOM     35  CM  MLE A   2       2.145  -1.525  -3.303  1.00 62.13           C 
ATOM     36 1HM  MLE A   2       1.372  -2.241  -3.581  1.00  2.54           H 
ATOM     37 2HM  MLE A   2       1.739  -0.514  -3.350  1.00 14.13           H 
ATOM     38 3HM  MLE A   2       2.985  -1.611  -3.993  1.00 11.14           H 
ATOM     39  N   DPR A   3       3.371   1.170  -1.450  1.00 73.10           N 
ATOM     40  CA  DPR A   3       3.240   2.589  -1.829  1.00 71.11           C 
ATOM     41  C   DPR A   3       2.037   2.774  -2.717  1.00 73.12           C 
ATOM     42  O   DPR A   3       1.949   3.747  -3.466  1.00 33.05           O 
ATOM     43  CB  DPR A   3       3.139   3.358  -0.524  1.00 74.11           C 
ATOM     44  CG  DPR A   3       2.282   2.376   0.315  1.00 73.32           C 
ATOM     45  CD  DPR A   3       2.920   1.013  -0.051  1.00 30.12           C 
ATOM     46  HA  DPR A   3       4.142   2.918  -2.347  1.00 14.32           H 
ATOM     47 2HB  DPR A   3       4.116   3.508  -0.064  1.00 45.41           H 
ATOM     48 3HB  DPR A   3       2.622   4.309  -0.652  1.00 41.41           H 
ATOM     49 2HG  DPR A   3       2.384   2.581   1.381  1.00 15.54           H 
ATOM     50 3HG  DPR A   3       1.236   2.412   0.010  1.00 31.32           H 
ATOM     51 2HD  DPR A   3       2.179   0.215   0.022  1.00 41.52           H 
ATOM     52 3HD  DPR A   3       3.769   0.804   0.601  1.00 31.40           H 
ATOM     53  N   LEU A   4       1.099   1.836  -2.638  1.00 24.21           N 
ATOM     54  CA  LEU A   4      -0.114   1.897  -3.443  1.00 34.12           C 
ATOM     55  C   LEU A   4      -1.351   1.644  -2.587  1.00 25.22           C 
ATOM     56  O   LEU A   4      -2.214   0.845  -2.945  1.00 12.11           O 
ATOM     57  CB  LEU A   4      -0.049   0.872  -4.578  1.00 44.13           C 
ATOM     58  CG  LEU A   4       1.170   0.966  -5.498  1.00 13.35           C 
ATOM     59  CD1 LEU A   4       1.420  -0.365  -6.187  1.00 71.45           C 
ATOM     60  CD2 LEU A   4       0.979   2.074  -6.524  1.00  4.15           C 
ATOM     61  H   LEU A   4       1.226   1.084  -2.023  1.00 24.33           H 
ATOM     62  HA  LEU A   4      -0.181   2.887  -3.868  1.00 45.41           H 
ATOM     63 2HB  LEU A   4      -0.054  -0.112  -4.135  1.00 53.35           H 
ATOM     64 3HB  LEU A   4      -0.934   0.997  -5.186  1.00 34.41           H 
ATOM     65  HG  LEU A   4       2.042   1.205  -4.905  1.00 11.22           H 
ATOM     66 1HD1 LEU A   4       0.985  -1.162  -5.604  1.00 10.21           H 
ATOM     67 2HD1 LEU A   4       0.972  -0.351  -7.170  1.00 33.44           H 
ATOM     68 3HD1 LEU A   4       2.485  -0.527  -6.280  1.00 35.13           H 
ATOM     69 1HD2 LEU A   4       1.939   2.496  -6.781  1.00 52.11           H 
ATOM     70 2HD2 LEU A   4       0.515   1.666  -7.411  1.00 44.44           H 
ATOM     71 3HD2 LEU A   4       0.346   2.845  -6.109  1.00 22.21           H 
ATOM     72  N   DVA A   5      -1.429   2.334  -1.453  1.00 13.14           N 
ATOM     73  CA  DVA A   5      -2.569   2.184  -0.539  1.00 40.33           C 
ATOM     74  C   DVA A   5      -2.120   2.459   0.872  1.00 74.01           C 
ATOM     75  O   DVA A   5      -1.249   3.294   1.105  1.00 45.04           O 
ATOM     76  CB  DVA A   5      -3.666   3.176  -0.928  1.00 11.54           C 
ATOM     77  CG1 DVA A   5      -3.090   4.592  -0.960  1.00 10.43           C 
ATOM     78  CG2 DVA A   5      -4.211   2.817  -2.312  1.00 63.44           C 
ATOM     79  H   DVA A   5      -0.709   2.956  -1.221  1.00 14.11           H 
ATOM     80  HA  DVA A   5      -2.958   1.169  -0.606  1.00 15.02           H 
ATOM     81  HB  DVA A   5      -4.474   3.129  -0.198  1.00 61.33           H 
ATOM     82 1HG1 DVA A   5      -2.593   4.805  -0.013  1.00 71.44           H 
ATOM     83 2HG1 DVA A   5      -2.370   4.672  -1.774  1.00 13.54           H 
ATOM     84 3HG1 DVA A   5      -3.895   5.309  -1.117  1.00 14.43           H 
ATOM     85 1HG2 DVA A   5      -5.151   3.340  -2.479  1.00 53.23           H 
ATOM     86 2HG2 DVA A   5      -3.490   3.113  -3.075  1.00 62.01           H 
ATOM     87 3HG2 DVA A   5      -4.379   1.742  -2.369  1.00 41.32           H 
ATOM     88  N   MLE A   6      -2.718   1.752   1.826  1.00 71.30           N 
ATOM     89  CA  MLE A   6      -2.372   1.923   3.243  1.00 41.25           C 
ATOM     90  C   MLE A   6      -2.163   0.573   3.875  1.00 60.02           C 
ATOM     91  O   MLE A   6      -3.072   0.017   4.490  1.00 51.24           O 
ATOM     92  CB  MLE A   6      -3.509   2.653   3.960  1.00 60.51           C 
ATOM     93  CG  MLE A   6      -2.961   3.346   5.208  1.00 23.13           C 
ATOM     94  CD1 MLE A   6      -2.144   4.572   4.794  1.00 41.23           C 
ATOM     95  CD2 MLE A   6      -4.125   3.787   6.098  1.00 63.43           C 
ATOM     96  HA  MLE A   6      -1.457   2.509   3.325  1.00 41.15           H 
ATOM     97 2HB  MLE A   6      -3.942   3.396   3.291  1.00 74.50           H 
ATOM     98 3HB  MLE A   6      -4.276   1.935   4.250  1.00 71.52           H 
ATOM     99  HG  MLE A   6      -2.325   2.654   5.758  1.00 45.21           H 
ATOM    100 1HD1 MLE A   6      -1.987   5.214   5.660  1.00 51.33           H 
ATOM    101 2HD1 MLE A   6      -1.179   4.250   4.401  1.00 74.53           H 
ATOM    102 3HD1 MLE A   6      -2.683   5.124   4.024  1.00 42.43           H 
ATOM    103 1HD2 MLE A   6      -4.757   4.484   5.550  1.00 12.43           H 
ATOM    104 2HD2 MLE A   6      -4.710   2.916   6.387  1.00 24.31           H 
ATOM    105 3HD2 MLE A   6      -3.733   4.276   6.991  1.00 53.41           H 
ATOM    106  CM  MLE A   6      -3.765   0.722   1.767  1.00 51.41           C 
ATOM    107 1HM  MLE A   6      -4.288   0.790   0.814  1.00 14.23           H 
ATOM    108 2HM  MLE A   6      -3.311  -0.263   1.863  1.00 24.41           H 
ATOM    109 3HM  MLE A   6      -4.472   0.878   2.583  1.00 75.25           H 
ATOM    110  N   DPR A   7      -0.956   0.037   3.726  1.00 73.43           N 
ATOM    111  CA  DPR A   7      -0.621  -1.281   4.297  1.00 71.14           C 
ATOM    112  C   DPR A   7      -1.252  -2.372   3.470  1.00 65.41           C 
ATOM    113  O   DPR A   7      -1.471  -3.484   3.954  1.00 64.11           O 
ATOM    114  CB  DPR A   7       0.896  -1.350   4.321  1.00 14.23           C 
ATOM    115  CG  DPR A   7       1.232  -0.621   2.994  1.00 61.22           C 
ATOM    116  CD  DPR A   7       0.235   0.563   3.026  1.00 42.35           C 
ATOM    117  HA  DPR A   7      -0.974  -1.341   5.326  1.00 42.53           H 
ATOM    118 2HB  DPR A   7       1.312  -0.812   5.173  1.00 32.33           H 
ATOM    119 3HB  DPR A   7       1.256  -2.378   4.298  1.00 25.24           H 
ATOM    120 2HG  DPR A   7       2.262  -0.264   2.995  1.00 60.22           H 
ATOM    121 3HG  DPR A   7       1.045  -1.267   2.135  1.00 21.11           H 
ATOM    122 2HD  DPR A   7      -0.025   0.868   2.012  1.00 10.02           H 
ATOM    123 3HD  DPR A   7       0.660   1.403   3.578  1.00 35.24           H 
ATOM    124  N   LEU A   8      -1.548  -2.060   2.214  1.00  1.53           N 
ATOM    125  CA  LEU A   8      -2.162  -3.026   1.310  1.00 22.42           C 
ATOM    126  C   LEU A   8      -1.439  -3.052  -0.033  1.00 33.00           C 
ATOM    127  O   LEU A   8      -2.094  -2.983  -1.072  1.00  3.25           O 
ATOM    128  CB  LEU A   8      -3.640  -2.691   1.100  1.00 21.33           C 
ATOM    129  CG  LEU A   8      -4.492  -2.593   2.366  1.00 51.15           C 
ATOM    130  CD1 LEU A   8      -5.740  -1.764   2.106  1.00 53.45           C 
ATOM    131  CD2 LEU A   8      -4.867  -3.980   2.865  1.00 20.43           C 
ATOM    132  H   LEU A   8      -1.350  -1.159   1.885  1.00  4.50           H 
ATOM    133  HA  LEU A   8      -2.085  -4.002   1.765  1.00 25.30           H 
ATOM    134 2HB  LEU A   8      -3.694  -1.741   0.591  1.00 34.32           H 
ATOM    135 3HB  LEU A   8      -4.066  -3.459   0.471  1.00 22.13           H 
ATOM    136  HG  LEU A   8      -3.920  -2.101   3.140  1.00 44.24           H 
ATOM    137 1HD1 LEU A   8      -5.566  -1.102   1.269  1.00 24.30           H 
ATOM    138 2HD1 LEU A   8      -6.567  -2.419   1.879  1.00 13.04           H 
ATOM    139 3HD1 LEU A   8      -5.973  -1.178   2.983  1.00 70.43           H 
ATOM    140 1HD2 LEU A   8      -4.961  -3.962   3.941  1.00 70.41           H 
ATOM    141 2HD2 LEU A   8      -5.806  -4.280   2.426  1.00 11.52           H 
ATOM    142 3HD2 LEU A   8      -4.097  -4.684   2.584  1.00 14.11           H 
TER     143      LEU A   8
ENDMDL
MODEL       10
REMARK MDL/CONF    10  E:      0.000 Erst:   0.000 Ehb:   0.000
ATOM      1  N   DVA A   1      -0.097  -3.111   0.003  1.00 50.03           N 
ATOM      2  CA  DVA A   1       0.709  -3.106  -1.224  1.00 44.22           C 
ATOM      3  C   DVA A   1       2.052  -2.487  -0.940  1.00 23.34           C 
ATOM      4  O   DVA A   1       2.587  -2.620   0.160  1.00 64.42           O 
ATOM      5  CB  DVA A   1       0.902  -4.542  -1.713  1.00 41.44           C 
ATOM      6  CG1 DVA A   1       1.496  -5.391  -0.589  1.00 70.33           C 
ATOM      7  CG2 DVA A   1      -0.451  -5.124  -2.130  1.00 10.30           C 
ATOM      8  H   DVA A   1       0.353  -3.049   0.871  1.00 31.42           H 
ATOM      9  HA  DVA A   1       0.198  -2.527  -1.993  1.00 12.02           H 
ATOM     10  HB  DVA A   1       1.576  -4.547  -2.568  1.00 65.50           H 
ATOM     11 1HG1 DVA A   1       2.392  -4.907  -0.200  1.00 52.32           H 
ATOM     12 2HG1 DVA A   1       0.763  -5.496   0.212  1.00 64.54           H 
ATOM     13 3HG1 DVA A   1       1.753  -6.377  -0.975  1.00 42.40           H 
ATOM     14 1HG2 DVA A   1      -0.948  -4.435  -2.812  1.00 63.45           H 
ATOM     15 2HG2 DVA A   1      -0.297  -6.081  -2.629  1.00 23.42           H 
ATOM     16 3HG2 DVA A   1      -1.071  -5.270  -1.246  1.00 70.34           H 
ATOM     17  N   MLE A   2       2.606  -1.803  -1.936  1.00 34.41           N 
ATOM     18  CA  MLE A   2       3.913  -1.151  -1.788  1.00 21.22           C 
ATOM     19  C   MLE A   2       3.831   0.261  -2.304  1.00 54.21           C 
ATOM     20  O   MLE A   2       4.174   0.533  -3.453  1.00  4.34           O 
ATOM     21  CB  MLE A   2       4.962  -1.925  -2.586  1.00 62.31           C 
ATOM     22  CG  MLE A   2       6.349  -1.658  -2.000  1.00 43.31           C 
ATOM     23  CD1 MLE A   2       6.618  -2.636  -0.854  1.00 53.15           C 
ATOM     24  CD2 MLE A   2       7.408  -1.844  -3.087  1.00 73.13           C 
ATOM     25  HA  MLE A   2       4.196  -1.138  -0.735  1.00 31.13           H 
ATOM     26 2HB  MLE A   2       4.744  -2.991  -2.532  1.00 60.22           H 
ATOM     27 3HB  MLE A   2       4.939  -1.604  -3.627  1.00 14.44           H 
ATOM     28  HG  MLE A   2       6.393  -0.637  -1.622  1.00 55.11           H 
ATOM     29 1HD1 MLE A   2       6.153  -2.264   0.058  1.00 24.41           H 
ATOM     30 2HD1 MLE A   2       6.197  -3.612  -1.105  1.00 23.42           H 
ATOM     31 3HD1 MLE A   2       7.692  -2.732  -0.704  1.00 32.34           H 
ATOM     32 1HD2 MLE A   2       7.726  -0.871  -3.457  1.00 12.04           H 
ATOM     33 2HD2 MLE A   2       8.265  -2.373  -2.672  1.00 35.13           H 
ATOM     34 3HD2 MLE A   2       6.986  -2.423  -3.909  1.00 70.43           H 
ATOM     35  CM  MLE A   2       2.147  -1.525  -3.303  1.00 75.44           C 
ATOM     36 1HM  MLE A   2       1.739  -0.516  -3.353  1.00 72.51           H 
ATOM     37 2HM  MLE A   2       2.986  -1.613  -3.993  1.00 13.05           H 
ATOM     38 3HM  MLE A   2       1.374  -2.244  -3.579  1.00 12.32           H 
ATOM     39  N   DPR A   3       3.371   1.171  -1.451  1.00 32.02           N 
ATOM     40  CA  DPR A   3       3.240   2.590  -1.831  1.00  3.03           C 
ATOM     41  C   DPR A   3       2.037   2.774  -2.718  1.00 40.42           C 
ATOM     42  O   DPR A   3       1.948   3.747  -3.469  1.00 23.33           O 
ATOM     43  CB  DPR A   3       3.140   3.360  -0.527  1.00 42.43           C 
ATOM     44  CG  DPR A   3       2.282   2.378   0.313  1.00 13.33           C 
ATOM     45  CD  DPR A   3       2.921   1.015  -0.051  1.00 55.33           C 
ATOM     46  HA  DPR A   3       4.141   2.919  -2.350  1.00 73.21           H 
ATOM     47 2HB  DPR A   3       4.117   3.510  -0.067  1.00 41.14           H 
ATOM     48 3HB  DPR A   3       2.623   4.311  -0.655  1.00 73.23           H 
ATOM     49 2HG  DPR A   3       2.385   2.584   1.380  1.00 51.45           H 
ATOM     50 3HG  DPR A   3       1.236   2.414   0.009  1.00 51.11           H 
ATOM     51 2HD  DPR A   3       2.179   0.218   0.022  1.00 31.43           H 
ATOM     52 3HD  DPR A   3       3.769   0.806   0.600  1.00  1.52           H 
ATOM     53  N   LEU A   4       1.100   1.835  -2.638  1.00  4.42           N 
ATOM     54  CA  LEU A   4      -0.115   1.896  -3.444  1.00 62.13           C 
ATOM     55  C   LEU A   4      -1.350   1.644  -2.587  1.00 11.31           C 
ATOM     56  O   LEU A   4      -2.214   0.845  -2.946  1.00 12.40           O 
ATOM     57  CB  LEU A   4      -0.049   0.871  -4.578  1.00 54.42           C 
ATOM     58  CG  LEU A   4       1.170   0.964  -5.496  1.00 61.53           C 
ATOM     59  CD1 LEU A   4       1.419  -0.369  -6.188  1.00 12.22           C 
ATOM     60  CD2 LEU A   4       0.983   2.071  -6.522  1.00  4.22           C 
ATOM     61  H   LEU A   4       1.227   1.084  -2.023  1.00 14.23           H 
ATOM     62  HA  LEU A   4      -0.182   2.886  -3.869  1.00  4.20           H 
ATOM     63 2HB  LEU A   4      -0.055  -0.113  -4.135  1.00 53.12           H 
ATOM     64 3HB  LEU A   4      -0.933   0.996  -5.187  1.00 61.14           H 
ATOM     65  HG  LEU A   4       2.043   1.199  -4.903  1.00 74.21           H 
ATOM     66 1HD1 LEU A   4       0.966  -0.355  -7.167  1.00 42.14           H 
ATOM     67 2HD1 LEU A   4       2.483  -0.530  -6.286  1.00 35.31           H 
ATOM     68 3HD1 LEU A   4       0.986  -1.166  -5.601  1.00  2.15           H 
ATOM     69 1HD2 LEU A   4       0.613   1.650  -7.444  1.00 64.13           H 
ATOM     70 2HD2 LEU A   4       0.274   2.794  -6.146  1.00  2.13           H 
ATOM     71 3HD2 LEU A   4       1.931   2.558  -6.703  1.00 33.13           H 
ATOM     72  N   DVA A   5      -1.429   2.333  -1.453  1.00 24.12           N 
ATOM     73  CA  DVA A   5      -2.568   2.185  -0.539  1.00 22.10           C 
ATOM     74  C   DVA A   5      -2.119   2.458   0.872  1.00  2.13           C 
ATOM     75  O   DVA A   5      -1.245   3.292   1.105  1.00 12.33           O 
ATOM     76  CB  DVA A   5      -3.664   3.176  -0.927  1.00 12.32           C 
ATOM     77  CG1 DVA A   5      -3.087   4.593  -0.958  1.00 41.25           C 
ATOM     78  CG2 DVA A   5      -4.209   2.818  -2.311  1.00 15.42           C 
ATOM     79  H   DVA A   5      -0.707   2.955  -1.222  1.00 15.44           H 
ATOM     80  HA  DVA A   5      -2.958   1.169  -0.606  1.00 30.52           H 
ATOM     81  HB  DVA A   5      -4.473   3.129  -0.197  1.00  3.24           H 
ATOM     82 1HG1 DVA A   5      -2.577   4.799  -0.018  1.00 50.41           H 
ATOM     83 2HG1 DVA A   5      -2.379   4.677  -1.781  1.00 44.54           H 
ATOM     84 3HG1 DVA A   5      -3.894   5.311  -1.100  1.00  2.32           H 
ATOM     85 1HG2 DVA A   5      -4.463   1.760  -2.339  1.00 13.41           H 
ATOM     86 2HG2 DVA A   5      -5.101   3.412  -2.515  1.00 64.34           H 
ATOM     87 3HG2 DVA A   5      -3.451   3.030  -3.065  1.00 53.24           H 
ATOM     88  N   MLE A   6      -2.718   1.752   1.826  1.00 64.32           N 
ATOM     89  CA  MLE A   6      -2.371   1.923   3.243  1.00 71.10           C 
ATOM     90  C   MLE A   6      -2.162   0.573   3.874  1.00 74.10           C 
ATOM     91  O   MLE A   6      -3.073   0.017   4.488  1.00  5.04           O 
ATOM     92  CB  MLE A   6      -3.505   2.654   3.960  1.00 53.34           C 
ATOM     93  CG  MLE A   6      -2.958   3.347   5.208  1.00 24.44           C 
ATOM     94  CD1 MLE A   6      -2.416   4.727   4.830  1.00  3.22           C 
ATOM     95  CD2 MLE A   6      -4.078   3.504   6.238  1.00 22.15           C 
ATOM     96  HA  MLE A   6      -1.454   2.508   3.325  1.00 73.15           H 
ATOM     97 2HB  MLE A   6      -3.938   3.397   3.291  1.00 72.52           H 
ATOM     98 3HB  MLE A   6      -4.274   1.937   4.250  1.00 60.30           H 
ATOM     99  HG  MLE A   6      -2.155   2.747   5.634  1.00 25.43           H 
ATOM    100 1HD1 MLE A   6      -1.407   4.625   4.433  1.00  4.05           H 
ATOM    101 2HD1 MLE A   6      -3.061   5.175   4.072  1.00 22.11           H 
ATOM    102 3HD1 MLE A   6      -2.398   5.365   5.714  1.00 45.51           H 
ATOM    103 1HD2 MLE A   6      -3.976   2.739   7.006  1.00 23.32           H 
ATOM    104 2HD2 MLE A   6      -4.011   4.491   6.697  1.00 73.12           H 
ATOM    105 3HD2 MLE A   6      -5.043   3.396   5.744  1.00 33.12           H 
ATOM    106  CM  MLE A   6      -3.765   0.724   1.767  1.00 14.14           C 
ATOM    107 1HM  MLE A   6      -3.314  -0.263   1.863  1.00  0.21           H 
ATOM    108 2HM  MLE A   6      -4.472   0.881   2.583  1.00 40.11           H 
ATOM    109 3HM  MLE A   6      -4.289   0.794   0.814  1.00 34.03           H 
ATOM    110  N   DPR A   7      -0.956   0.035   3.727  1.00 31.31           N 
ATOM    111  CA  DPR A   7      -0.622  -1.283   4.297  1.00 14.41           C 
ATOM    112  C   DPR A   7      -1.254  -2.374   3.471  1.00  3.52           C 
ATOM    113  O   DPR A   7      -1.474  -3.485   3.955  1.00 42.32           O 
ATOM    114  CB  DPR A   7       0.893  -1.353   4.323  1.00 71.40           C 
ATOM    115  CG  DPR A   7       1.232  -0.624   2.996  1.00 12.43           C 
ATOM    116  CD  DPR A   7       0.236   0.562   3.028  1.00 62.42           C 
ATOM    117  HA  DPR A   7      -0.976  -1.342   5.327  1.00 11.51           H 
ATOM    118 2HB  DPR A   7       1.310  -0.816   5.175  1.00 21.11           H 
ATOM    119 3HB  DPR A   7       1.254  -2.381   4.301  1.00 55.23           H 
ATOM    120 2HG  DPR A   7       2.263  -0.268   2.998  1.00  1.31           H 
ATOM    121 3HG  DPR A   7       1.044  -1.270   2.138  1.00  3.31           H 
ATOM    122 2HD  DPR A   7      -0.023   0.867   2.013  1.00 32.23           H 
ATOM    123 3HD  DPR A   7       0.661   1.400   3.580  1.00 13.24           H 
ATOM    124  N   LEU A   8      -1.549  -2.061   2.215  1.00 42.21           N 
ATOM    125  CA  LEU A   8      -2.164  -3.027   1.309  1.00  4.04           C 
ATOM    126  C   LEU A   8      -1.440  -3.052  -0.033  1.00 20.25           C 
ATOM    127  O   LEU A   8      -2.094  -2.983  -1.072  1.00 14.54           O 
ATOM    128  CB  LEU A   8      -3.641  -2.690   1.098  1.00 31.14           C 
ATOM    129  CG  LEU A   8      -4.494  -2.589   2.364  1.00 22.24           C 
ATOM    130  CD1 LEU A   8      -5.741  -1.761   2.102  1.00 42.10           C 
ATOM    131  CD2 LEU A   8      -4.867  -3.976   2.867  1.00 51.44           C 
ATOM    132  H   LEU A   8      -1.350  -1.159   1.886  1.00 61.33           H 
ATOM    133  HA  LEU A   8      -2.086  -4.003   1.765  1.00 43.42           H 
ATOM    134 2HB  LEU A   8      -3.694  -1.741   0.588  1.00  4.25           H 
ATOM    135 3HB  LEU A   8      -4.068  -3.459   0.470  1.00 10.13           H 
ATOM    136  HG  LEU A   8      -3.922  -2.095   3.137  1.00  5.13           H 
ATOM    137 1HD1 LEU A   8      -6.567  -2.417   1.869  1.00  2.12           H 
ATOM    138 2HD1 LEU A   8      -5.979  -1.180   2.981  1.00 61.22           H 
ATOM    139 3HD1 LEU A   8      -5.565  -1.096   1.269  1.00 24.41           H 
ATOM    140 1HD2 LEU A   8      -5.853  -4.236   2.509  1.00  5.43           H 
ATOM    141 2HD2 LEU A   8      -4.150  -4.697   2.502  1.00 11.54           H 
ATOM    142 3HD2 LEU A   8      -4.864  -3.979   3.947  1.00 73.43           H 
TER     143      LEU A   8
ENDMDL
MODEL        9
REMARK MDL/CONF     9  E:      0.000 Erst:   0.000 Ehb:   0.000
ATOM      1  N   DVA A   1      -0.102  -3.115   0.007  1.00 30.44           N 
ATOM      2  CA  DVA A   1       0.707  -3.108  -1.217  1.00 45.52           C 
ATOM      3  C   DVA A   1       2.049  -2.489  -0.930  1.00 22.24           C 
ATOM      4  O   DVA A   1       2.587  -2.632   0.167  1.00 51.01           O 
ATOM      5  CB  DVA A   1       0.902  -4.544  -1.708  1.00 54.22           C 
ATOM      6  CG1 DVA A   1       1.494  -5.393  -0.583  1.00 44.13           C 
ATOM      7  CG2 DVA A   1      -0.450  -5.127  -2.126  1.00  2.50           C 
ATOM      8  H   DVA A   1       0.346  -3.067   0.878  1.00 44.35           H 
ATOM      9  HA  DVA A   1       0.198  -2.529  -1.987  1.00 11.32           H 
ATOM     10  HB  DVA A   1       1.577  -4.548  -2.563  1.00 20.24           H 
ATOM     11 1HG1 DVA A   1       1.690  -4.764   0.284  1.00 34.12           H 
ATOM     12 2HG1 DVA A   1       0.789  -6.179  -0.312  1.00 11.13           H 
ATOM     13 3HG1 DVA A   1       2.426  -5.846  -0.922  1.00  1.23           H 
ATOM     14 1HG2 DVA A   1      -1.063  -5.295  -1.243  1.00 25.21           H 
ATOM     15 2HG2 DVA A   1      -0.957  -4.428  -2.792  1.00 10.52           H 
ATOM     16 3HG2 DVA A   1      -0.293  -6.072  -2.645  1.00 43.52           H 
ATOM     17  N   MLE A   2       2.600  -1.794  -1.920  1.00 32.32           N 
ATOM     18  CA  MLE A   2       3.906  -1.141  -1.768  1.00  3.32           C 
ATOM     19  C   MLE A   2       3.828   0.267  -2.297  1.00 40.04           C 
ATOM     20  O   MLE A   2       4.174   0.527  -3.449  1.00  1.13           O 
ATOM     21  CB  MLE A   2       4.961  -1.922  -2.551  1.00 21.42           C 
ATOM     22  CG  MLE A   2       5.859  -2.685  -1.575  1.00 72.14           C 
ATOM     23  CD1 MLE A   2       6.628  -3.771  -2.331  1.00 32.31           C 
ATOM     24  CD2 MLE A   2       6.849  -1.717  -0.929  1.00 21.42           C 
ATOM     25  HA  MLE A   2       4.180  -1.117  -0.713  1.00 64.10           H 
ATOM     26 2HB  MLE A   2       4.468  -2.628  -3.219  1.00 41.12           H 
ATOM     27 3HB  MLE A   2       5.566  -1.231  -3.136  1.00 22.15           H 
ATOM     28  HG  MLE A   2       5.245  -3.147  -0.802  1.00 63.04           H 
ATOM     29 1HD1 MLE A   2       7.089  -3.340  -3.218  1.00 12.43           H 
ATOM     30 2HD1 MLE A   2       7.402  -4.187  -1.683  1.00 53.35           H 
ATOM     31 3HD1 MLE A   2       5.940  -4.564  -2.627  1.00 41.50           H 
ATOM     32 1HD2 MLE A   2       7.497  -2.263  -0.243  1.00  0.34           H 
ATOM     33 2HD2 MLE A   2       7.455  -1.247  -1.703  1.00 31.53           H 
ATOM     34 3HD2 MLE A   2       6.303  -0.950  -0.379  1.00 71.42           H 
ATOM     35  CM  MLE A   2       2.138  -1.505  -3.284  1.00  2.45           C 
ATOM     36 1HM  MLE A   2       2.981  -1.555  -3.973  1.00 70.42           H 
ATOM     37 2HM  MLE A   2       1.385  -2.237  -3.576  1.00 32.24           H 
ATOM     38 3HM  MLE A   2       1.704  -0.505  -3.315  1.00 12.04           H 
ATOM     39  N   DPR A   3       3.368   1.186  -1.456  1.00 34.54           N 
ATOM     40  CA  DPR A   3       3.241   2.601  -1.849  1.00  4.51           C 
ATOM     41  C   DPR A   3       2.036   2.780  -2.735  1.00 14.32           C 
ATOM     42  O   DPR A   3       1.945   3.750  -3.489  1.00 14.35           O 
ATOM     43  CB  DPR A   3       3.149   3.383  -0.552  1.00  3.32           C 
ATOM     44  CG  DPR A   3       2.285   2.414   0.297  1.00  1.44           C 
ATOM     45  CD  DPR A   3       2.913   1.044  -0.055  1.00  3.20           C 
ATOM     46  HA  DPR A   3       4.141   2.921  -2.374  1.00 42.11           H 
ATOM     47 2HB  DPR A   3       4.127   3.530  -0.095  1.00 23.51           H 
ATOM     48 3HB  DPR A   3       2.639   4.337  -0.688  1.00 15.13           H 
ATOM     49 2HG  DPR A   3       2.389   2.631   1.361  1.00 71.41           H 
ATOM     50 3HG  DPR A   3       1.238   2.456  -0.007  1.00 24.21           H 
ATOM     51 2HD  DPR A   3       2.166   0.253   0.023  1.00  4.15           H 
ATOM     52 3HD  DPR A   3       3.760   0.835   0.600  1.00 52.23           H 
ATOM     53  N   LEU A   4       1.100   1.841  -2.649  1.00 21.21           N 
ATOM     54  CA  LEU A   4      -0.116   1.897  -3.453  1.00 73.15           C 
ATOM     55  C   LEU A   4      -1.350   1.645  -2.593  1.00 10.25           C 
ATOM     56  O   LEU A   4      -2.214   0.845  -2.948  1.00 12.12           O 
ATOM     57  CB  LEU A   4      -0.051   0.869  -4.584  1.00 14.22           C 
ATOM     58  CG  LEU A   4       1.179   0.946  -5.491  1.00 74.12           C 
ATOM     59  CD1 LEU A   4       1.413  -0.387  -6.185  1.00 22.02           C 
ATOM     60  CD2 LEU A   4       1.018   2.061  -6.513  1.00 63.12           C 
ATOM     61  H   LEU A   4       1.229   1.093  -2.030  1.00 45.35           H 
ATOM     62  HA  LEU A   4      -0.186   2.887  -3.880  1.00 63.14           H 
ATOM     63 2HB  LEU A   4      -0.073  -0.113  -4.140  1.00 31.42           H 
ATOM     64 3HB  LEU A   4      -0.928   1.003  -5.202  1.00 64.43           H 
ATOM     65  HG  LEU A   4       2.049   1.165  -4.888  1.00 62.11           H 
ATOM     66 1HD1 LEU A   4       2.474  -0.576  -6.252  1.00  3.23           H 
ATOM     67 2HD1 LEU A   4       0.942  -1.177  -5.617  1.00 23.12           H 
ATOM     68 3HD1 LEU A   4       0.989  -0.355  -7.177  1.00 51.14           H 
ATOM     69 1HD2 LEU A   4       0.354   1.736  -7.299  1.00 72.14           H 
ATOM     70 2HD2 LEU A   4       0.606   2.935  -6.031  1.00 64.11           H 
ATOM     71 3HD2 LEU A   4       1.983   2.304  -6.935  1.00 62.32           H 
ATOM     72  N   DVA A   5      -1.425   2.336  -1.459  1.00 13.42           N 
ATOM     73  CA  DVA A   5      -2.563   2.188  -0.542  1.00  3.42           C 
ATOM     74  C   DVA A   5      -2.110   2.463   0.868  1.00 41.25           C 
ATOM     75  O   DVA A   5      -1.244   3.305   1.098  1.00 63.52           O 
ATOM     76  CB  DVA A   5      -3.662   3.179  -0.928  1.00  5.32           C 
ATOM     77  CG1 DVA A   5      -3.085   4.596  -0.962  1.00 72.52           C 
ATOM     78  CG2 DVA A   5      -4.209   2.820  -2.312  1.00 24.50           C 
ATOM     79  H   DVA A   5      -0.705   2.959  -1.231  1.00 14.34           H 
ATOM     80  HA  DVA A   5      -2.952   1.172  -0.608  1.00 61.52           H 
ATOM     81  HB  DVA A   5      -4.467   3.131  -0.198  1.00 34.24           H 
ATOM     82 1HG1 DVA A   5      -2.040   4.571  -0.654  1.00 13.02           H 
ATOM     83 2HG1 DVA A   5      -3.157   4.992  -1.974  1.00 40.12           H 
ATOM     84 3HG1 DVA A   5      -3.650   5.233  -0.282  1.00 51.22           H 
ATOM     85 1HG2 DVA A   5      -3.461   3.053  -3.070  1.00 74.45           H 
ATOM     86 2HG2 DVA A   5      -4.441   1.756  -2.346  1.00 72.35           H 
ATOM     87 3HG2 DVA A   5      -5.113   3.396  -2.506  1.00 13.24           H 
ATOM     88  N   MLE A   6      -2.699   1.749   1.822  1.00 42.12           N 
ATOM     89  CA  MLE A   6      -2.348   1.921   3.238  1.00 61.31           C 
ATOM     90  C   MLE A   6      -2.155   0.570   3.874  1.00 63.21           C 
ATOM     91  O   MLE A   6      -3.072   0.024   4.485  1.00 32.15           O 
ATOM     92  CB  MLE A   6      -3.473   2.666   3.955  1.00 15.42           C 
ATOM     93  CG  MLE A   6      -3.025   4.098   4.257  1.00 63.34           C 
ATOM     94  CD1 MLE A   6      -4.248   4.956   4.587  1.00  0.44           C 
ATOM     95  CD2 MLE A   6      -2.069   4.092   5.451  1.00 51.52           C 
ATOM     96  HA  MLE A   6      -1.424   2.494   3.316  1.00 15.41           H 
ATOM     97 2HB  MLE A   6      -4.357   2.689   3.318  1.00 22.02           H 
ATOM     98 3HB  MLE A   6      -3.711   2.156   4.887  1.00 52.21           H 
ATOM     99  HG  MLE A   6      -2.516   4.510   3.386  1.00 14.03           H 
ATOM    100 1HD1 MLE A   6      -4.861   4.447   5.330  1.00 64.32           H 
ATOM    101 2HD1 MLE A   6      -3.920   5.918   4.983  1.00 11.24           H 
ATOM    102 3HD1 MLE A   6      -4.833   5.118   3.682  1.00 71.13           H 
ATOM    103 1HD2 MLE A   6      -1.759   5.113   5.672  1.00 61.54           H 
ATOM    104 2HD2 MLE A   6      -2.576   3.670   6.318  1.00  1.11           H 
ATOM    105 3HD2 MLE A   6      -1.194   3.490   5.211  1.00 32.42           H 
ATOM    106  CM  MLE A   6      -3.737   0.712   1.766  1.00 71.11           C 
ATOM    107 1HM  MLE A   6      -4.428   0.842   2.598  1.00 12.34           H 
ATOM    108 2HM  MLE A   6      -4.282   0.794   0.826  1.00 24.10           H 
ATOM    109 3HM  MLE A   6      -3.272  -0.272   1.832  1.00  4.42           H 
ATOM    110  N   DPR A   7      -0.953   0.021   3.732  1.00 70.51           N 
ATOM    111  CA  DPR A   7      -0.634  -1.299   4.307  1.00 25.31           C 
ATOM    112  C   DPR A   7      -1.265  -2.387   3.476  1.00 50.31           C 
ATOM    113  O   DPR A   7      -1.489  -3.499   3.956  1.00 41.22           O 
ATOM    114  CB  DPR A   7       0.881  -1.378   4.346  1.00 73.10           C 
ATOM    115  CG  DPR A   7       1.234  -0.659   3.018  1.00  2.22           C 
ATOM    116  CD  DPR A   7       0.246   0.534   3.036  1.00 32.34           C 
ATOM    117  HA  DPR A   7      -0.998  -1.355   5.333  1.00  0.14           H 
ATOM    118 2HB  DPR A   7       1.294  -0.839   5.199  1.00  2.30           H 
ATOM    119 3HB  DPR A   7       1.235  -2.408   4.332  1.00 31.42           H 
ATOM    120 2HG  DPR A   7       2.267  -0.309   3.026  1.00 65.34           H 
ATOM    121 3HG  DPR A   7       1.049  -1.308   2.161  1.00 11.34           H 
ATOM    122 2HD  DPR A   7      -0.005   0.834   2.018  1.00 71.42           H 
ATOM    123 3HD  DPR A   7       0.674   1.373   3.585  1.00 10.22           H 
ATOM    124  N   LEU A   8      -1.557  -2.070   2.219  1.00  4.05           N 
ATOM    125  CA  LEU A   8      -2.170  -3.032   1.310  1.00 12.33           C 
ATOM    126  C   LEU A   8      -1.443  -3.054  -0.031  1.00 13.42           C 
ATOM    127  O   LEU A   8      -2.096  -2.982  -1.071  1.00 13.30           O 
ATOM    128  CB  LEU A   8      -3.646  -2.692   1.098  1.00 60.23           C 
ATOM    129  CG  LEU A   8      -4.496  -2.570   2.363  1.00 24.33           C 
ATOM    130  CD1 LEU A   8      -5.746  -1.748   2.089  1.00 21.22           C 
ATOM    131  CD2 LEU A   8      -4.867  -3.948   2.892  1.00 40.23           C 
ATOM    132  H   LEU A   8      -1.354  -1.168   1.894  1.00 74.13           H 
ATOM    133  HA  LEU A   8      -2.095  -4.009   1.763  1.00 61.31           H 
ATOM    134 2HB  LEU A   8      -3.697  -1.750   0.573  1.00 61.12           H 
ATOM    135 3HB  LEU A   8      -4.078  -3.469   0.482  1.00  4.14           H 
ATOM    136  HG  LEU A   8      -3.923  -2.061   3.126  1.00 23.31           H 
ATOM    137 1HD1 LEU A   8      -5.968  -1.133   2.949  1.00 61.41           H 
ATOM    138 2HD1 LEU A   8      -5.580  -1.117   1.229  1.00 14.45           H 
ATOM    139 3HD1 LEU A   8      -6.577  -2.409   1.896  1.00 33.40           H 
ATOM    140 1HD2 LEU A   8      -5.668  -4.359   2.295  1.00 11.45           H 
ATOM    141 2HD2 LEU A   8      -4.007  -4.598   2.837  1.00 43.11           H 
ATOM    142 3HD2 LEU A   8      -5.190  -3.864   3.919  1.00 61.43           H 
TER     143      LEU A   8
ENDMDL
MODEL        5
REMARK MDL/CONF     5  E:      0.000 Erst:   0.000 Ehb:   0.000
ATOM      1  N   DVA A   1      -0.028  -3.201  -0.091  1.00 21.13           N 
ATOM      2  CA  DVA A   1       0.700  -3.177  -1.366  1.00 34.12           C 
ATOM      3  C   DVA A   1       2.090  -2.642  -1.141  1.00 15.33           C 
ATOM      4  O   DVA A   1       2.712  -2.918  -0.117  1.00 52.22           O 
ATOM      5  CB  DVA A   1       0.784  -4.596  -1.931  1.00 22.25           C 
ATOM      6  CG1 DVA A   1       1.552  -4.577  -3.253  1.00 64.24           C 
ATOM      7  CG2 DVA A   1       1.510  -5.500  -0.933  1.00 65.33           C 
ATOM      8  H   DVA A   1       0.469  -3.347   0.741  1.00 12.52           H 
ATOM      9  HA  DVA A   1       0.174  -2.536  -2.074  1.00 21.24           H 
ATOM     10  HB  DVA A   1      -0.222  -4.979  -2.101  1.00 72.30           H 
ATOM     11 1HG1 DVA A   1       2.526  -4.110  -3.102  1.00 75.12           H 
ATOM     12 2HG1 DVA A   1       1.691  -5.599  -3.606  1.00 22.23           H 
ATOM     13 3HG1 DVA A   1       0.988  -4.011  -3.993  1.00 32.21           H 
ATOM     14 1HG2 DVA A   1       2.474  -5.794  -1.344  1.00 72.53           H 
ATOM     15 2HG2 DVA A   1       1.664  -4.959   0.002  1.00 52.24           H 
ATOM     16 3HG2 DVA A   1       0.910  -6.389  -0.743  1.00  1.44           H 
ATOM     17  N   MLE A   2       2.584  -1.870  -2.103  1.00 73.31           N 
ATOM     18  CA  MLE A   2       3.927  -1.285  -2.006  1.00 24.03           C 
ATOM     19  C   MLE A   2       3.861   0.182  -2.338  1.00 73.21           C 
ATOM     20  O   MLE A   2       4.225   0.597  -3.437  1.00 74.22           O 
ATOM     21  CB  MLE A   2       4.862  -1.989  -2.989  1.00 52.45           C 
ATOM     22  CG  MLE A   2       6.309  -1.838  -2.517  1.00 30.52           C 
ATOM     23  CD1 MLE A   2       6.574  -2.813  -1.368  1.00 62.45           C 
ATOM     24  CD2 MLE A   2       7.259  -2.145  -3.675  1.00 62.21           C 
ATOM     25  HA  MLE A   2       4.306  -1.412  -0.991  1.00 40.34           H 
ATOM     26 2HB  MLE A   2       4.604  -3.047  -3.041  1.00 31.52           H 
ATOM     27 3HB  MLE A   2       4.753  -1.543  -3.978  1.00 62.03           H 
ATOM     28  HG  MLE A   2       6.473  -0.818  -2.172  1.00 71.21           H 
ATOM     29 1HD1 MLE A   2       7.449  -2.485  -0.807  1.00 53.43           H 
ATOM     30 2HD1 MLE A   2       5.707  -2.841  -0.706  1.00 43.52           H 
ATOM     31 3HD1 MLE A   2       6.754  -3.810  -1.771  1.00 53.21           H 
ATOM     32 1HD2 MLE A   2       6.863  -1.715  -4.594  1.00 13.03           H 
ATOM     33 2HD2 MLE A   2       8.237  -1.714  -3.465  1.00 31.02           H 
ATOM     34 3HD2 MLE A   2       7.354  -3.224  -3.791  1.00 74.51           H 
ATOM     35  CM  MLE A   2       2.019  -1.423  -3.383  1.00 53.12           C 
ATOM     36 1HM  MLE A   2       1.173  -2.056  -3.649  1.00 72.14           H 
ATOM     37 2HM  MLE A   2       1.686  -0.390  -3.292  1.00 11.41           H 
ATOM     38 3HM  MLE A   2       2.782  -1.492  -4.159  1.00 51.42           H 
ATOM     39  N   DPR A   3       3.394   0.979  -1.382  1.00 10.21           N 
ATOM     40  CA  DPR A   3       3.278   2.436  -1.579  1.00 55.22           C 
ATOM     41  C   DPR A   3       2.079   2.743  -2.440  1.00 53.34           C 
ATOM     42  O   DPR A   3       2.000   3.805  -3.056  1.00  4.21           O 
ATOM     43  CB  DPR A   3       3.176   3.032  -0.187  1.00  0.50           C 
ATOM     44  CG  DPR A   3       2.296   1.963   0.510  1.00 73.20           C 
ATOM     45  CD  DPR A   3       2.920   0.649  -0.021  1.00 75.04           C 
ATOM     46  HA  DPR A   3       4.183   2.819  -2.050  1.00 31.42           H 
ATOM     47 2HB  DPR A   3       4.151   3.106   0.295  1.00 33.52           H 
ATOM     48 3HB  DPR A   3       2.675   4.000  -0.195  1.00 15.45           H 
ATOM     49 2HG  DPR A   3       2.388   2.028   1.595  1.00 64.34           H 
ATOM     50 3HG  DPR A   3       1.254   2.053   0.203  1.00 40.04           H 
ATOM     51 2HD  DPR A   3       2.167  -0.139  -0.062  1.00 50.33           H 
ATOM     52 3HD  DPR A   3       3.756   0.343   0.608  1.00 62.31           H 
ATOM     53  N   LEU A   4       1.137   1.808  -2.488  1.00 33.31           N 
ATOM     54  CA  LEU A   4      -0.074   1.981  -3.283  1.00 44.32           C 
ATOM     55  C   LEU A   4      -1.315   1.629  -2.471  1.00 34.35           C 
ATOM     56  O   LEU A   4      -2.031   0.682  -2.792  1.00 54.30           O 
ATOM     57  CB  LEU A   4      -0.010   1.112  -4.540  1.00 50.21           C 
ATOM     58  CG  LEU A   4      -1.202   1.220  -5.492  1.00  4.43           C 
ATOM     59  CD1 LEU A   4      -1.586   2.676  -5.702  1.00  1.53           C 
ATOM     60  CD2 LEU A   4      -0.884   0.554  -6.823  1.00 62.21           C 
ATOM     61  H   LEU A   4       1.256   0.982  -1.975  1.00 15.41           H 
ATOM     62  HA  LEU A   4      -0.132   3.019  -3.576  1.00 30.24           H 
ATOM     63 2HB  LEU A   4       0.878   1.389  -5.089  1.00 14.04           H 
ATOM     64 3HB  LEU A   4       0.071   0.081  -4.226  1.00 30.24           H 
ATOM     65  HG  LEU A   4      -2.050   0.711  -5.057  1.00 32.03           H 
ATOM     66 1HD1 LEU A   4      -0.693   3.273  -5.812  1.00 65.00           H 
ATOM     67 2HD1 LEU A   4      -2.190   2.765  -6.594  1.00 42.23           H 
ATOM     68 3HD1 LEU A   4      -2.150   3.027  -4.851  1.00 53.12           H 
ATOM     69 1HD2 LEU A   4      -0.396   1.264  -7.475  1.00 35.24           H 
ATOM     70 2HD2 LEU A   4      -0.229  -0.289  -6.656  1.00 31.32           H 
ATOM     71 3HD2 LEU A   4      -1.800   0.213  -7.283  1.00 70.22           H 
ATOM     72  N   DVA A   5      -1.564   2.399  -1.416  1.00 33.21           N 
ATOM     73  CA  DVA A   5      -2.729   2.168  -0.553  1.00 71.42           C 
ATOM     74  C   DVA A   5      -2.372   2.503   0.871  1.00 21.54           C 
ATOM     75  O   DVA A   5      -1.635   3.453   1.130  1.00 54.40           O 
ATOM     76  CB  DVA A   5      -3.888   3.054  -1.011  1.00 62.11           C 
ATOM     77  CG1 DVA A   5      -5.101   2.819  -0.110  1.00 53.40           C 
ATOM     78  CG2 DVA A   5      -3.469   4.523  -0.927  1.00  4.23           C 
ATOM     79  H   DVA A   5      -0.956   3.139  -1.211  1.00 23.11           H 
ATOM     80  HA  DVA A   5      -3.027   1.121  -0.616  1.00 63.55           H 
ATOM     81  HB  DVA A   5      -4.146   2.811  -2.040  1.00 13.30           H 
ATOM     82 1HG1 DVA A   5      -4.821   2.982   0.930  1.00  5.40           H 
ATOM     83 2HG1 DVA A   5      -5.896   3.511  -0.387  1.00 22.53           H 
ATOM     84 3HG1 DVA A   5      -5.453   1.795  -0.235  1.00 72.12           H 
ATOM     85 1HG2 DVA A   5      -4.027   5.015  -0.131  1.00  3.22           H 
ATOM     86 2HG2 DVA A   5      -2.402   4.586  -0.713  1.00  3.43           H 
ATOM     87 3HG2 DVA A   5      -3.681   5.017  -1.875  1.00 60.14           H 
ATOM     88  N   MLE A   6      -2.897   1.718   1.808  1.00 23.23           N 
ATOM     89  CA  MLE A   6      -2.627   1.938   3.235  1.00 32.54           C 
ATOM     90  C   MLE A   6      -2.229   0.635   3.876  1.00 41.21           C 
ATOM     91  O   MLE A   6      -3.026   0.005   4.570  1.00 72.21           O 
ATOM     92  CB  MLE A   6      -3.887   2.478   3.915  1.00 41.32           C 
ATOM     93  CG  MLE A   6      -3.495   3.241   5.181  1.00 43.01           C 
ATOM     94  CD1 MLE A   6      -2.950   4.619   4.798  1.00 71.11           C 
ATOM     95  CD2 MLE A   6      -4.723   3.410   6.075  1.00 11.44           C 
ATOM     96  HA  MLE A   6      -1.818   2.659   3.345  1.00 24.24           H 
ATOM     97 2HB  MLE A   6      -4.407   3.148   3.231  1.00 21.32           H 
ATOM     98 3HB  MLE A   6      -4.542   1.648   4.178  1.00 54.52           H 
ATOM     99  HG  MLE A   6      -2.729   2.684   5.718  1.00 41.33           H 
ATOM    100 1HD1 MLE A   6      -2.361   5.018   5.622  1.00 65.24           H 
ATOM    101 2HD1 MLE A   6      -2.322   4.527   3.911  1.00 65.32           H 
ATOM    102 3HD1 MLE A   6      -3.781   5.292   4.586  1.00 71.33           H 
ATOM    103 1HD2 MLE A   6      -5.311   2.493   6.063  1.00  3.12           H 
ATOM    104 2HD2 MLE A   6      -4.404   3.623   7.094  1.00 22.23           H 
ATOM    105 3HD2 MLE A   6      -5.332   4.235   5.705  1.00  1.40           H 
ATOM    106  CM  MLE A   6      -3.786   0.553   1.719  1.00 71.22           C 
ATOM    107 1HM  MLE A   6      -4.254   0.525   0.736  1.00 31.22           H 
ATOM    108 2HM  MLE A   6      -3.206  -0.358   1.872  1.00 31.01           H 
ATOM    109 3HM  MLE A   6      -4.556   0.624   2.487  1.00  4.35           H 
ATOM    110  N   DPR A   7      -0.987   0.224   3.646  1.00 54.03           N 
ATOM    111  CA  DPR A   7      -0.473  -1.036   4.215  1.00 45.02           C 
ATOM    112  C   DPR A   7      -1.024  -2.209   3.446  1.00  3.41           C 
ATOM    113  O   DPR A   7      -1.084  -3.328   3.957  1.00 22.32           O 
ATOM    114  CB  DPR A   7       1.039  -0.927   4.150  1.00 32.20           C 
ATOM    115  CG  DPR A   7       1.209  -0.213   2.783  1.00 32.43           C 
ATOM    116  CD  DPR A   7       0.086   0.852   2.846  1.00 50.43           C 
ATOM    117  HA  DPR A   7      -0.756  -1.111   5.265  1.00 42.11           H 
ATOM    118 2HB  DPR A   7       1.437  -0.314   4.959  1.00 51.44           H 
ATOM    119 3HB  DPR A   7       1.518  -1.906   4.136  1.00 24.01           H 
ATOM    120 2HG  DPR A   7       2.190   0.258   2.708  1.00 23.55           H 
ATOM    121 3HG  DPR A   7       1.046  -0.905   1.958  1.00 41.25           H 
ATOM    122 2HD  DPR A   7      -0.275   1.082   1.842  1.00 60.43           H 
ATOM    123 3HD  DPR A   7       0.446   1.756   3.337  1.00 64.31           H 
ATOM    124  N   LEU A   8      -1.430  -1.958   2.206  1.00 61.33           N 
ATOM    125  CA  LEU A   8      -1.983  -3.007   1.356  1.00 20.11           C 
ATOM    126  C   LEU A   8      -1.351  -2.974  -0.031  1.00 50.40           C 
ATOM    127  O   LEU A   8      -2.019  -2.585  -0.989  1.00 63.21           O 
ATOM    128  CB  LEU A   8      -3.501  -2.850   1.241  1.00 32.20           C 
ATOM    129  CG  LEU A   8      -4.218  -3.884   0.372  1.00  2.20           C 
ATOM    130  CD1 LEU A   8      -3.715  -5.285   0.683  1.00 10.11           C 
ATOM    131  CD2 LEU A   8      -5.724  -3.798   0.576  1.00 44.50           C 
ATOM    132  H   LEU A   8      -1.357  -1.047   1.853  1.00 74.44           H 
ATOM    133  HA  LEU A   8      -1.762  -3.958   1.816  1.00 32.21           H 
ATOM    134 2HB  LEU A   8      -3.915  -2.910   2.235  1.00 23.53           H 
ATOM    135 3HB  LEU A   8      -3.701  -1.872   0.827  1.00 63.44           H 
ATOM    136  HG  LEU A   8      -4.008  -3.678  -0.668  1.00  5.42           H 
ATOM    137 1HD1 LEU A   8      -3.591  -5.394   1.750  1.00  1.22           H 
ATOM    138 2HD1 LEU A   8      -4.431  -6.011   0.327  1.00 62.42           H 
ATOM    139 3HD1 LEU A   8      -2.767  -5.443   0.192  1.00 72.53           H 
ATOM    140 1HD2 LEU A   8      -6.008  -4.407   1.421  1.00 21.11           H 
ATOM    141 2HD2 LEU A   8      -6.005  -2.772   0.760  1.00 63.14           H 
ATOM    142 3HD2 LEU A   8      -6.228  -4.156  -0.311  1.00 25.41           H 
TER     143      LEU A   8
ENDMDL
MODEL        3
REMARK MDL/CONF     3  E:      0.000 Erst:   0.000 Ehb:   0.000
ATOM      1  N   DVA A   1      -0.026  -3.207  -0.095  1.00 44.04           N 
ATOM      2  CA  DVA A   1       0.702  -3.181  -1.371  1.00 61.21           C 
ATOM      3  C   DVA A   1       2.091  -2.646  -1.147  1.00 23.42           C 
ATOM      4  O   DVA A   1       2.715  -2.923  -0.123  1.00 23.31           O 
ATOM      5  CB  DVA A   1       0.785  -4.599  -1.937  1.00 31.30           C 
ATOM      6  CG1 DVA A   1      -0.621  -5.189  -2.050  1.00 73.44           C 
ATOM      7  CG2 DVA A   1       1.433  -4.557  -3.323  1.00 52.21           C 
ATOM      8  H   DVA A   1       0.473  -3.348   0.737  1.00 61.14           H 
ATOM      9  HA  DVA A   1       0.175  -2.539  -2.077  1.00  1.04           H 
ATOM     10  HB  DVA A   1       1.389  -5.220  -1.276  1.00  5.51           H 
ATOM     11 1HG1 DVA A   1      -1.290  -4.455  -2.495  1.00  1.43           H 
ATOM     12 2HG1 DVA A   1      -0.589  -6.080  -2.679  1.00 12.14           H 
ATOM     13 3HG1 DVA A   1      -0.982  -5.459  -1.059  1.00 11.35           H 
ATOM     14 1HG2 DVA A   1       2.382  -4.025  -3.265  1.00 11.40           H 
ATOM     15 2HG2 DVA A   1       1.608  -5.574  -3.675  1.00  0.13           H 
ATOM     16 3HG2 DVA A   1       0.771  -4.040  -4.018  1.00 14.34           H 
ATOM     17  N   MLE A   2       2.585  -1.873  -2.108  1.00 23.44           N 
ATOM     18  CA  MLE A   2       3.929  -1.288  -2.012  1.00  4.34           C 
ATOM     19  C   MLE A   2       3.862   0.180  -2.340  1.00 12.25           C 
ATOM     20  O   MLE A   2       4.222   0.596  -3.440  1.00 65.20           O 
ATOM     21  CB  MLE A   2       4.862  -1.990  -2.997  1.00 64.10           C 
ATOM     22  CG  MLE A   2       6.310  -1.830  -2.531  1.00 33.02           C 
ATOM     23  CD1 MLE A   2       7.125  -3.050  -2.969  1.00  2.42           C 
ATOM     24  CD2 MLE A   2       6.910  -0.569  -3.151  1.00 50.15           C 
ATOM     25  HA  MLE A   2       4.309  -1.416  -0.997  1.00 12.41           H 
ATOM     26 2HB  MLE A   2       4.610  -3.049  -3.044  1.00 10.41           H 
ATOM     27 3HB  MLE A   2       4.748  -1.546  -3.986  1.00 21.01           H 
ATOM     28  HG  MLE A   2       6.335  -1.749  -1.445  1.00  3.44           H 
ATOM     29 1HD1 MLE A   2       6.468  -3.915  -3.052  1.00 10.12           H 
ATOM     30 2HD1 MLE A   2       7.587  -2.850  -3.936  1.00 23.34           H 
ATOM     31 3HD1 MLE A   2       7.901  -3.252  -2.231  1.00 11.35           H 
ATOM     32 1HD2 MLE A   2       6.795   0.266  -2.461  1.00 25.52           H 
ATOM     33 2HD2 MLE A   2       7.969  -0.731  -3.351  1.00 62.01           H 
ATOM     34 3HD2 MLE A   2       6.394  -0.342  -4.084  1.00 41.01           H 
ATOM     35  CM  MLE A   2       2.019  -1.425  -3.387  1.00 63.03           C 
ATOM     36 1HM  MLE A   2       2.775  -1.508  -4.168  1.00 43.34           H 
ATOM     37 2HM  MLE A   2       1.163  -2.049  -3.643  1.00 45.14           H 
ATOM     38 3HM  MLE A   2       1.701  -0.387  -3.300  1.00  4.24           H 
ATOM     39  N   DPR A   3       3.397   0.976  -1.382  1.00 32.11           N 
ATOM     40  CA  DPR A   3       3.281   2.432  -1.577  1.00  3.22           C 
ATOM     41  C   DPR A   3       2.081   2.741  -2.436  1.00 21.14           C 
ATOM     42  O   DPR A   3       2.001   3.806  -3.049  1.00 13.32           O 
ATOM     43  CB  DPR A   3       3.157   3.031  -0.168  1.00 20.23           C 
ATOM     44  CG  DPR A   3       3.322   1.865   0.844  1.00 51.22           C 
ATOM     45  CD  DPR A   3       2.926   0.643  -0.021  1.00 20.52           C 
ATOM     46  HA  DPR A   3       4.185   2.816  -2.048  1.00 44.21           H 
ATOM     47 2HB  DPR A   3       3.949   3.769  -0.038  1.00 12.04           H 
ATOM     48 3HB  DPR A   3       2.176   3.494  -0.066  1.00 14.33           H 
ATOM     49 2HG  DPR A   3       4.355   1.786   1.184  1.00 43.21           H 
ATOM     50 3HG  DPR A   3       2.642   1.983   1.688  1.00 23.43           H 
ATOM     51 2HD  DPR A   3       1.845   0.508  -0.015  1.00 30.14           H 
ATOM     52 3HD  DPR A   3       3.424  -0.256   0.343  1.00 20.13           H 
ATOM     53  N   LEU A   4       1.138   1.806  -2.483  1.00 62.31           N 
ATOM     54  CA  LEU A   4      -0.074   1.980  -3.277  1.00 23.41           C 
ATOM     55  C   LEU A   4      -1.314   1.626  -2.463  1.00 73.23           C 
ATOM     56  O   LEU A   4      -2.022   0.672  -2.779  1.00 33.44           O 
ATOM     57  CB  LEU A   4      -0.010   1.114  -4.537  1.00 24.14           C 
ATOM     58  CG  LEU A   4      -1.206   1.219  -5.483  1.00  3.23           C 
ATOM     59  CD1 LEU A   4      -1.598   2.674  -5.690  1.00 52.24           C 
ATOM     60  CD2 LEU A   4      -0.893   0.554  -6.815  1.00 74.35           C 
ATOM     61  H   LEU A   4       1.258   0.979  -1.972  1.00 15.11           H 
ATOM     62  HA  LEU A   4      -0.132   3.019  -3.566  1.00 52.42           H 
ATOM     63 2HB  LEU A   4       0.873   1.397  -5.088  1.00 31.22           H 
ATOM     64 3HB  LEU A   4       0.076   0.083  -4.223  1.00 53.25           H 
ATOM     65  HG  LEU A   4      -2.052   0.706  -5.043  1.00 74.13           H 
ATOM     66 1HD1 LEU A   4      -2.137   2.772  -6.622  1.00 24.21           H 
ATOM     67 2HD1 LEU A   4      -2.227   2.998  -4.874  1.00 55.10           H 
ATOM     68 3HD1 LEU A   4      -0.708   3.285  -5.722  1.00 55.14           H 
ATOM     69 1HD2 LEU A   4       0.167   0.624  -7.011  1.00 71.14           H 
ATOM     70 2HD2 LEU A   4      -1.184  -0.485  -6.777  1.00 63.44           H 
ATOM     71 3HD2 LEU A   4      -1.438   1.052  -7.603  1.00 61.24           H 
ATOM     72  N   DVA A   5      -1.570   2.403  -1.416  1.00 43.01           N 
ATOM     73  CA  DVA A   5      -2.735   2.170  -0.553  1.00  5.10           C 
ATOM     74  C   DVA A   5      -2.378   2.504   0.872  1.00 62.12           C 
ATOM     75  O   DVA A   5      -1.641   3.454   1.131  1.00 53.21           O 
ATOM     76  CB  DVA A   5      -3.894   3.058  -1.010  1.00 31.44           C 
ATOM     77  CG1 DVA A   5      -4.173   2.811  -2.494  1.00 23.40           C 
ATOM     78  CG2 DVA A   5      -5.144   2.723  -0.195  1.00  3.43           C 
ATOM     79  H   DVA A   5      -0.968   3.150  -1.216  1.00 51.24           H 
ATOM     80  HA  DVA A   5      -3.032   1.124  -0.618  1.00 32.34           H 
ATOM     81  HB  DVA A   5      -3.632   4.104  -0.858  1.00 14.31           H 
ATOM     82 1HG1 DVA A   5      -4.181   1.740  -2.690  1.00 44.20           H 
ATOM     83 2HG1 DVA A   5      -5.142   3.236  -2.755  1.00 43.04           H 
ATOM     84 3HG1 DVA A   5      -3.396   3.285  -3.093  1.00 63.25           H 
ATOM     85 1HG2 DVA A   5      -4.911   2.777   0.868  1.00 42.42           H 
ATOM     86 2HG2 DVA A   5      -5.934   3.437  -0.430  1.00 22.21           H 
ATOM     87 3HG2 DVA A   5      -5.480   1.715  -0.441  1.00 50.04           H 
ATOM     88  N   MLE A   6      -2.903   1.719   1.808  1.00 74.05           N 
ATOM     89  CA  MLE A   6      -2.634   1.936   3.235  1.00 64.04           C 
ATOM     90  C   MLE A   6      -2.234   0.633   3.874  1.00 41.24           C 
ATOM     91  O   MLE A   6      -3.032  -0.002   4.561  1.00 23.41           O 
ATOM     92  CB  MLE A   6      -3.893   2.474   3.915  1.00 60.22           C 
ATOM     93  CG  MLE A   6      -3.503   3.230   5.185  1.00 22.33           C 
ATOM     94  CD1 MLE A   6      -4.513   4.352   5.443  1.00 35.41           C 
ATOM     95  CD2 MLE A   6      -3.499   2.266   6.372  1.00  4.04           C 
ATOM     96  HA  MLE A   6      -1.825   2.659   3.346  1.00 54.13           H 
ATOM     97 2HB  MLE A   6      -4.412   3.149   3.234  1.00 33.34           H 
ATOM     98 3HB  MLE A   6      -4.550   1.645   4.172  1.00 35.12           H 
ATOM     99  HG  MLE A   6      -2.509   3.659   5.063  1.00 51.51           H 
ATOM    100 1HD1 MLE A   6      -4.946   4.674   4.497  1.00 31.41           H 
ATOM    101 2HD1 MLE A   6      -5.303   3.985   6.099  1.00 22.33           H 
ATOM    102 3HD1 MLE A   6      -4.008   5.193   5.918  1.00 53.13           H 
ATOM    103 1HD2 MLE A   6      -2.493   1.877   6.522  1.00 50.34           H 
ATOM    104 2HD2 MLE A   6      -3.822   2.794   7.269  1.00 74.30           H 
ATOM    105 3HD2 MLE A   6      -4.182   1.440   6.171  1.00 61.01           H 
ATOM    106  CM  MLE A   6      -3.792   0.553   1.718  1.00 70.35           C 
ATOM    107 1HM  MLE A   6      -4.574   0.632   2.472  1.00 22.01           H 
ATOM    108 2HM  MLE A   6      -4.245   0.518   0.727  1.00 20.13           H 
ATOM    109 3HM  MLE A   6      -3.215  -0.356   1.886  1.00  1.21           H 
ATOM    110  N   DPR A   7      -0.988   0.227   3.650  1.00 41.35           N 
ATOM    111  CA  DPR A   7      -0.472  -1.032   4.218  1.00 40.31           C 
ATOM    112  C   DPR A   7      -1.020  -2.205   3.446  1.00 62.03           C 
ATOM    113  O   DPR A   7      -1.077  -3.325   3.956  1.00 62.55           O 
ATOM    114  CB  DPR A   7       1.058  -0.930   4.130  1.00 45.41           C 
ATOM    115  CG  DPR A   7       1.395   0.486   3.594  1.00 41.01           C 
ATOM    116  CD  DPR A   7       0.086   0.862   2.857  1.00  3.11           C 
ATOM    117  HA  DPR A   7      -0.757  -1.109   5.267  1.00 44.33           H 
ATOM    118 2HB  DPR A   7       1.470  -1.072   5.129  1.00 21.33           H 
ATOM    119 3HB  DPR A   7       1.422  -1.697   3.448  1.00 14.13           H 
ATOM    120 2HG  DPR A   7       1.595   1.177   4.414  1.00 24.24           H 
ATOM    121 3HG  DPR A   7       2.238   0.452   2.903  1.00 53.10           H 
ATOM    122 2HD  DPR A   7       0.095   0.465   1.843  1.00 40.45           H 
ATOM    123 3HD  DPR A   7      -0.043   1.945   2.841  1.00 43.13           H 
ATOM    124  N   LEU A   8      -1.427  -1.953   2.207  1.00  3.32           N 
ATOM    125  CA  LEU A   8      -1.978  -3.001   1.355  1.00 72.44           C 
ATOM    126  C   LEU A   8      -1.345  -2.964  -0.032  1.00 43.43           C 
ATOM    127  O   LEU A   8      -2.011  -2.567  -0.988  1.00 44.20           O 
ATOM    128  CB  LEU A   8      -3.496  -2.849   1.240  1.00 22.43           C 
ATOM    129  CG  LEU A   8      -4.210  -3.880   0.365  1.00 20.22           C 
ATOM    130  CD1 LEU A   8      -3.705  -5.281   0.672  1.00 35.51           C 
ATOM    131  CD2 LEU A   8      -5.716  -3.798   0.567  1.00 74.00           C 
ATOM    132  H   LEU A   8      -1.357  -1.041   1.856  1.00 41.51           H 
ATOM    133  HA  LEU A   8      -1.753  -3.952   1.813  1.00 35.22           H 
ATOM    134 2HB  LEU A   8      -3.910  -2.915   2.234  1.00 22.21           H 
ATOM    135 3HB  LEU A   8      -3.698  -1.869   0.831  1.00 25.03           H 
ATOM    136  HG  LEU A   8      -3.998  -3.670  -0.674  1.00  3.22           H 
ATOM    137 1HD1 LEU A   8      -4.453  -6.004   0.386  1.00 14.34           H 
ATOM    138 2HD1 LEU A   8      -2.796  -5.465   0.118  1.00  1.00           H 
ATOM    139 3HD1 LEU A   8      -3.505  -5.368   1.730  1.00 12.34           H 
ATOM    140 1HD2 LEU A   8      -5.927  -3.447   1.566  1.00 11.32           H 
ATOM    141 2HD2 LEU A   8      -6.138  -3.112  -0.153  1.00  5.22           H 
ATOM    142 3HD2 LEU A   8      -6.151  -4.777   0.429  1.00 13.03           H 
TER     143      LEU A   8
ENDMDL
MODEL        1
REMARK MDL/CONF     1  E:      0.000 Erst:   0.000 Ehb:   0.000
ATOM      1  N   DVA A   1      -0.040  -3.058  -0.067  1.00  1.00           N 
ATOM      2  CA  DVA A   1       0.728  -3.052  -1.320  1.00 15.03           C 
ATOM      3  C   DVA A   1       2.080  -2.436  -1.077  1.00 42.14           C 
ATOM      4  O   DVA A   1       2.578  -2.432   0.047  1.00  0.12           O 
ATOM      5  CB  DVA A   1       0.902  -4.487  -1.817  1.00 75.15           C 
ATOM      6  CG1 DVA A   1       1.530  -5.339  -0.714  1.00 51.35           C 
ATOM      7  CG2 DVA A   1      -0.464  -5.066  -2.191  1.00 52.55           C 
ATOM      8  H   DVA A   1       0.440  -3.059   0.787  1.00  1.04           H 
ATOM      9  HA  DVA A   1       0.193  -2.470  -2.070  1.00 72.34           H 
ATOM     10  HB  DVA A   1       1.548  -4.491  -2.694  1.00 24.32           H 
ATOM     11 1HG1 DVA A   1       1.882  -6.280  -1.137  1.00 10.23           H 
ATOM     12 2HG1 DVA A   1       2.371  -4.801  -0.276  1.00 31.33           H 
ATOM     13 3HG1 DVA A   1       0.787  -5.541   0.057  1.00  4.01           H 
ATOM     14 1HG2 DVA A   1      -0.327  -5.946  -2.818  1.00 42.35           H 
ATOM     15 2HG2 DVA A   1      -1.002  -5.346  -1.285  1.00 62.24           H 
ATOM     16 3HG2 DVA A   1      -1.040  -4.318  -2.737  1.00  2.33           H 
ATOM     17  N   MLE A   2       2.683  -1.909  -2.137  1.00 62.24           N 
ATOM     18  CA  MLE A   2       4.006  -1.277  -2.036  1.00 52.03           C 
ATOM     19  C   MLE A   2       3.889   0.186  -2.370  1.00 25.13           C 
ATOM     20  O   MLE A   2       4.233   0.610  -3.472  1.00  4.33           O 
ATOM     21  CB  MLE A   2       4.968  -1.950  -3.015  1.00 63.25           C 
ATOM     22  CG  MLE A   2       6.409  -1.690  -2.574  1.00 43.43           C 
ATOM     23  CD1 MLE A   2       6.726  -2.539  -1.341  1.00  0.11           C 
ATOM     24  CD2 MLE A   2       7.364  -2.062  -3.708  1.00  5.30           C 
ATOM     25  HA  MLE A   2       4.385  -1.390  -1.020  1.00 70.10           H 
ATOM     26 2HB  MLE A   2       4.779  -3.023  -3.029  1.00 40.43           H 
ATOM     27 3HB  MLE A   2       4.814  -1.542  -4.014  1.00 34.33           H 
ATOM     28  HG  MLE A   2       6.528  -0.636  -2.329  1.00  5.33           H 
ATOM     29 1HD1 MLE A   2       6.365  -3.555  -1.497  1.00 20.03           H 
ATOM     30 2HD1 MLE A   2       7.805  -2.558  -1.181  1.00  3.42           H 
ATOM     31 3HD1 MLE A   2       6.237  -2.108  -0.468  1.00 11.01           H 
ATOM     32 1HD2 MLE A   2       7.165  -1.432  -4.574  1.00 73.02           H 
ATOM     33 2HD2 MLE A   2       8.393  -1.911  -3.380  1.00 40.10           H 
ATOM     34 3HD2 MLE A   2       7.219  -3.108  -3.978  1.00 51.10           H 
ATOM     35  CM  MLE A   2       2.273  -1.808  -3.544  1.00 44.15           C 
ATOM     36 1HM  MLE A   2       2.577  -0.841  -3.944  1.00 41.54           H 
ATOM     37 2HM  MLE A   2       2.748  -2.603  -4.119  1.00 64.42           H 
ATOM     38 3HM  MLE A   2       1.190  -1.906  -3.614  1.00 71.43           H 
ATOM     39  N   DPR A   3       3.402   0.969  -1.414  1.00 12.25           N 
ATOM     40  CA  DPR A   3       3.237   2.421  -1.612  1.00 75.23           C 
ATOM     41  C   DPR A   3       2.051   2.685  -2.503  1.00 34.24           C 
ATOM     42  O   DPR A   3       1.986   3.711  -3.182  1.00 25.24           O 
ATOM     43  CB  DPR A   3       3.101   3.017  -0.225  1.00 44.20           C 
ATOM     44  CG  DPR A   3       2.267   1.914   0.477  1.00 34.04           C 
ATOM     45  CD  DPR A   3       2.946   0.625  -0.049  1.00 40.42           C 
ATOM     46  HA  DPR A   3       4.139   2.838  -2.058  1.00 42.35           H 
ATOM     47 2HB  DPR A   3       4.069   3.137   0.263  1.00 53.35           H 
ATOM     48 3HB  DPR A   3       2.556   3.961  -0.240  1.00  5.33           H 
ATOM     49 2HG  DPR A   3       2.355   1.988   1.562  1.00 23.41           H 
ATOM     50 3HG  DPR A   3       1.222   1.959   0.169  1.00 73.12           H 
ATOM     51 2HD  DPR A   3       2.229  -0.194  -0.084  1.00 24.12           H 
ATOM     52 3HD  DPR A   3       3.796   0.361   0.580  1.00  4.31           H 
ATOM     53  N   LEU A   4       1.101   1.755  -2.506  1.00 55.41           N 
ATOM     54  CA  LEU A   4      -0.099   1.891  -3.325  1.00 34.24           C 
ATOM     55  C   LEU A   4      -1.353   1.612  -2.502  1.00 31.21           C 
ATOM     56  O   LEU A   4      -2.195   0.804  -2.891  1.00 34.32           O 
ATOM     57  CB  LEU A   4      -0.035   0.935  -4.518  1.00 55.30           C 
ATOM     58  CG  LEU A   4       0.985   1.283  -5.602  1.00 24.25           C 
ATOM     59  CD1 LEU A   4       1.589   0.017  -6.191  1.00 24.13           C 
ATOM     60  CD2 LEU A   4       0.342   2.126  -6.692  1.00 35.13           C 
ATOM     61  H   LEU A   4       1.208   0.960  -1.944  1.00 44.40           H 
ATOM     62  HA  LEU A   4      -0.139   2.907  -3.688  1.00 34.35           H 
ATOM     63 2HB  LEU A   4       0.202  -0.048  -4.142  1.00 14.40           H 
ATOM     64 3HB  LEU A   4      -1.014   0.917  -4.978  1.00 24.04           H 
ATOM     65  HG  LEU A   4       1.787   1.859  -5.161  1.00  3.03           H 
ATOM     66 1HD1 LEU A   4       1.171  -0.847  -5.694  1.00 43.52           H 
ATOM     67 2HD1 LEU A   4       1.365  -0.031  -7.246  1.00 51.14           H 
ATOM     68 3HD1 LEU A   4       2.660   0.030  -6.051  1.00 11.14           H 
ATOM     69 1HD2 LEU A   4      -0.515   2.645  -6.286  1.00 10.40           H 
ATOM     70 2HD2 LEU A   4       1.057   2.846  -7.060  1.00 61.51           H 
ATOM     71 3HD2 LEU A   4       0.024   1.486  -7.502  1.00  5.44           H 
ATOM     72  N   DVA A   5      -1.471   2.290  -1.365  1.00 33.12           N 
ATOM     73  CA  DVA A   5      -2.631   2.116  -0.482  1.00 73.03           C 
ATOM     74  C   DVA A   5      -2.222   2.375   0.943  1.00 10.43           C 
ATOM     75  O   DVA A   5      -1.264   3.102   1.202  1.00 51.14           O 
ATOM     76  CB  DVA A   5      -3.730   3.099  -0.885  1.00 53.43           C 
ATOM     77  CG1 DVA A   5      -3.171   4.522  -0.879  1.00 55.41           C 
ATOM     78  CG2 DVA A   5      -4.231   2.756  -2.290  1.00 75.14           C 
ATOM     79  H   DVA A   5      -0.766   2.920  -1.108  1.00 51.43           H 
ATOM     80  HA  DVA A   5      -3.007   1.096  -0.572  1.00 12.42           H 
ATOM     81  HB  DVA A   5      -4.557   3.030  -0.180  1.00 20.23           H 
ATOM     82 1HG1 DVA A   5      -3.993   5.237  -0.912  1.00 51.24           H 
ATOM     83 2HG1 DVA A   5      -2.590   4.679   0.030  1.00 43.25           H 
ATOM     84 3HG1 DVA A   5      -2.529   4.665  -1.748  1.00 12.32           H 
ATOM     85 1HG2 DVA A   5      -5.198   3.228  -2.456  1.00 34.41           H 
ATOM     86 2HG2 DVA A   5      -3.518   3.120  -3.030  1.00 72.23           H 
ATOM     87 3HG2 DVA A   5      -4.334   1.675  -2.385  1.00 45.03           H 
ATOM     88  N   MLE A   6      -2.952   1.779   1.882  1.00 44.44           N 
ATOM     89  CA  MLE A   6      -2.656   1.952   3.310  1.00 35.42           C 
ATOM     90  C   MLE A   6      -2.260   0.626   3.903  1.00 31.24           C 
ATOM     91  O   MLE A   6      -3.056  -0.029   4.573  1.00 35.02           O 
ATOM     92  CB  MLE A   6      -3.899   2.480   4.027  1.00 73.15           C 
ATOM     93  CG  MLE A   6      -3.487   3.138   5.344  1.00 40.42           C 
ATOM     94  CD1 MLE A   6      -2.810   4.480   5.054  1.00 13.20           C 
ATOM     95  CD2 MLE A   6      -4.727   3.371   6.208  1.00 62.12           C 
ATOM     96  HA  MLE A   6      -1.839   2.662   3.429  1.00 10.23           H 
ATOM     97 2HB  MLE A   6      -4.399   3.213   3.393  1.00  3.43           H 
ATOM     98 3HB  MLE A   6      -4.581   1.654   4.230  1.00 30.34           H 
ATOM     99  HG  MLE A   6      -2.792   2.488   5.873  1.00 33.22           H 
ATOM    100 1HD1 MLE A   6      -3.393   5.029   4.316  1.00 63.34           H 
ATOM    101 2HD1 MLE A   6      -2.747   5.062   5.975  1.00 71.13           H 
ATOM    102 3HD1 MLE A   6      -1.806   4.304   4.667  1.00 31.13           H 
ATOM    103 1HD2 MLE A   6      -5.189   2.414   6.445  1.00 34.32           H 
ATOM    104 2HD2 MLE A   6      -4.437   3.873   7.130  1.00 31.54           H 
ATOM    105 3HD2 MLE A   6      -5.438   3.993   5.664  1.00 22.22           H 
ATOM    106  CM  MLE A   6      -4.116   0.888   1.793  1.00 12.13           C 
ATOM    107 1HM  MLE A   6      -4.038   0.111   2.554  1.00 63.15           H 
ATOM    108 2HM  MLE A   6      -5.027   1.464   1.956  1.00 40.24           H 
ATOM    109 3HM  MLE A   6      -4.147   0.429   0.806  1.00 62.53           H 
ATOM    110  N   DPR A   7      -1.018   0.221   3.658  1.00 43.43           N 
ATOM    111  CA  DPR A   7      -0.504  -1.058   4.181  1.00 44.23           C 
ATOM    112  C   DPR A   7      -1.103  -2.205   3.407  1.00 64.24           C 
ATOM    113  O   DPR A   7      -1.235  -3.315   3.925  1.00 71.04           O 
ATOM    114  CB  DPR A   7       1.006  -0.972   4.085  1.00  1.21           C 
ATOM    115  CG  DPR A   7       1.163  -0.196   2.751  1.00 71.05           C 
ATOM    116  CD  DPR A   7       0.056   0.878   2.881  1.00 33.41           C 
ATOM    117  HA  DPR A   7      -0.751  -1.151   5.238  1.00 21.41           H 
ATOM    118 2HB  DPR A   7       1.433  -0.405   4.913  1.00 13.22           H 
ATOM    119 3HB  DPR A   7       1.465  -1.958   4.014  1.00 22.15           H 
ATOM    120 2HG  DPR A   7       2.149   0.266   2.681  1.00 20.13           H 
ATOM    121 3HG  DPR A   7       0.978  -0.848   1.897  1.00 13.11           H 
ATOM    122 2HD  DPR A   7      -0.311   1.165   1.896  1.00 53.13           H 
ATOM    123 3HD  DPR A   7       0.432   1.750   3.416  1.00 42.10           H 
ATOM    124  N   LEU A   8      -1.468  -1.942   2.157  1.00 35.25           N 
ATOM    125  CA  LEU A   8      -2.060  -2.965   1.302  1.00 34.23           C 
ATOM    126  C   LEU A   8      -1.380  -2.994  -0.062  1.00 52.41           C 
ATOM    127  O   LEU A   8      -2.068  -2.922  -1.080  1.00 64.30           O 
ATOM    128  CB  LEU A   8      -3.559  -2.711   1.132  1.00 11.43           C 
ATOM    129  CG  LEU A   8      -4.430  -2.981   2.360  1.00 24.41           C 
ATOM    130  CD1 LEU A   8      -5.575  -1.985   2.432  1.00 31.11           C 
ATOM    131  CD2 LEU A   8      -4.961  -4.408   2.332  1.00 11.42           C 
ATOM    132  H   LEU A   8      -1.338  -1.039   1.801  1.00 41.21           H 
ATOM    133  HA  LEU A   8      -1.917  -3.922   1.783  1.00 14.40           H 
ATOM    134 2HB  LEU A   8      -3.689  -1.676   0.856  1.00 34.02           H 
ATOM    135 3HB  LEU A   8      -3.912  -3.342   0.330  1.00 61.03           H 
ATOM    136  HG  LEU A   8      -3.829  -2.864   3.252  1.00 62.22           H 
ATOM    137 1HD1 LEU A   8      -5.508  -1.298   1.602  1.00 51.14           H 
ATOM    138 2HD1 LEU A   8      -6.516  -2.513   2.386  1.00 31.52           H 
ATOM    139 3HD1 LEU A   8      -5.516  -1.435   3.360  1.00 13.42           H 
ATOM    140 1HD2 LEU A   8      -4.308  -5.024   1.734  1.00 44.00           H 
ATOM    141 2HD2 LEU A   8      -5.001  -4.796   3.339  1.00 22.02           H 
ATOM    142 3HD2 LEU A   8      -5.953  -4.413   1.905  1.00 60.43           H 
TER     143      LEU A   8
ENDMDL
MODEL       14
REMARK MDL/CONF    14  E:      0.000 Erst:   0.000 Ehb:   0.000
ATOM      1  N   DVA A   1      -0.094  -2.881  -0.028  1.00  4.10           N 
ATOM      2  CA  DVA A   1       0.734  -3.052  -1.229  1.00 24.52           C 
ATOM      3  C   DVA A   1       2.084  -2.424  -1.002  1.00  3.11           C 
ATOM      4  O   DVA A   1       2.597  -2.419   0.116  1.00 61.03           O 
ATOM      5  CB  DVA A   1       0.906  -4.543  -1.521  1.00 25.22           C 
ATOM      6  CG1 DVA A   1       1.706  -4.723  -2.812  1.00 23.42           C 
ATOM      7  CG2 DVA A   1       1.654  -5.206  -0.362  1.00  2.04           C 
ATOM      8  H   DVA A   1       0.338  -2.652   0.821  1.00 13.14           H 
ATOM      9  HA  DVA A   1       0.247  -2.570  -2.077  1.00 70.23           H 
ATOM     10  HB  DVA A   1      -0.073  -5.008  -1.632  1.00 12.53           H 
ATOM     11 1HG1 DVA A   1       1.193  -4.222  -3.632  1.00 11.43           H 
ATOM     12 2HG1 DVA A   1       2.700  -4.291  -2.685  1.00 61.45           H 
ATOM     13 3HG1 DVA A   1       1.800  -5.785  -3.036  1.00 25.00           H 
ATOM     14 1HG2 DVA A   1       1.618  -4.558   0.512  1.00 12.23           H 
ATOM     15 2HG2 DVA A   1       1.186  -6.161  -0.125  1.00 54.43           H 
ATOM     16 3HG2 DVA A   1       2.693  -5.372  -0.648  1.00 15.51           H 
ATOM     17  N   MLE A   2       2.668  -1.888  -2.069  1.00 53.01           N 
ATOM     18  CA  MLE A   2       3.985  -1.243  -1.982  1.00 65.45           C 
ATOM     19  C   MLE A   2       3.852   0.219  -2.312  1.00 73.05           C 
ATOM     20  O   MLE A   2       4.215   0.655  -3.403  1.00 52.34           O 
ATOM     21  CB  MLE A   2       4.942  -1.906  -2.975  1.00 31.13           C 
ATOM     22  CG  MLE A   2       6.386  -1.640  -2.546  1.00 50.53           C 
ATOM     23  CD1 MLE A   2       6.774  -2.612  -1.430  1.00 13.03           C 
ATOM     24  CD2 MLE A   2       7.317  -1.839  -3.742  1.00 23.24           C 
ATOM     25  HA  MLE A   2       4.378  -1.354  -0.971  1.00 64.51           H 
ATOM     26 2HB  MLE A   2       4.759  -2.980  -2.992  1.00 52.31           H 
ATOM     27 3HB  MLE A   2       4.775  -1.493  -3.970  1.00 31.45           H 
ATOM     28  HG  MLE A   2       6.474  -0.616  -2.182  1.00 63.14           H 
ATOM     29 1HD1 MLE A   2       7.681  -3.145  -1.712  1.00 31.51           H 
ATOM     30 2HD1 MLE A   2       6.951  -2.055  -0.508  1.00 65.32           H 
ATOM     31 3HD1 MLE A   2       5.966  -3.325  -1.273  1.00 72.21           H 
ATOM     32 1HD2 MLE A   2       7.222  -2.859  -4.111  1.00 10.12           H 
ATOM     33 2HD2 MLE A   2       7.047  -1.140  -4.533  1.00 23.33           H 
ATOM     34 3HD2 MLE A   2       8.347  -1.658  -3.434  1.00 61.51           H 
ATOM     35  CM  MLE A   2       2.238  -1.785  -3.470  1.00 32.41           C 
ATOM     36 1HM  MLE A   2       1.150  -1.809  -3.519  1.00 40.31           H 
ATOM     37 2HM  MLE A   2       2.602  -0.850  -3.894  1.00 13.45           H 
ATOM     38 3HM  MLE A   2       2.645  -2.624  -4.036  1.00  4.15           H 
ATOM     39  N   DPR A   3       3.326   0.988  -1.364  1.00 53.11           N 
ATOM     40  CA  DPR A   3       3.140   2.438  -1.561  1.00 34.34           C 
ATOM     41  C   DPR A   3       2.014   2.683  -2.532  1.00 40.23           C 
ATOM     42  O   DPR A   3       2.019   3.670  -3.269  1.00 25.02           O 
ATOM     43  CB  DPR A   3       2.866   3.028  -0.176  1.00 50.13           C 
ATOM     44  CG  DPR A   3       3.109   1.888   0.849  1.00 51.40           C 
ATOM     45  CD  DPR A   3       2.842   0.630  -0.013  1.00 43.31           C 
ATOM     46  HA  DPR A   3       4.061   2.881  -1.937  1.00  1.43           H 
ATOM     47 2HB  DPR A   3       3.555   3.855  -0.005  1.00 23.32           H 
ATOM     48 3HB  DPR A   3       1.833   3.370  -0.133  1.00 12.42           H 
ATOM     49 2HG  DPR A   3       4.137   1.903   1.212  1.00 24.24           H 
ATOM     50 3HG  DPR A   3       2.403   1.952   1.677  1.00  0.13           H 
ATOM     51 2HD  DPR A   3       1.776   0.407  -0.039  1.00 50.14           H 
ATOM     52 3HD  DPR A   3       3.400  -0.222   0.375  1.00  2.03           H 
ATOM     53  N   LEU A   4       1.037   1.782  -2.538  1.00  0.35           N 
ATOM     54  CA  LEU A   4      -0.110   1.904  -3.431  1.00 22.52           C 
ATOM     55  C   LEU A   4      -1.418   1.825  -2.650  1.00 43.10           C 
ATOM     56  O   LEU A   4      -2.460   1.474  -3.201  1.00 72.01           O 
ATOM     57  CB  LEU A   4      -0.071   0.806  -4.495  1.00 12.33           C 
ATOM     58  CG  LEU A   4       0.645   1.161  -5.799  1.00 33.44           C 
ATOM     59  CD1 LEU A   4      -0.206   2.102  -6.636  1.00 43.21           C 
ATOM     60  CD2 LEU A   4       2.004   1.782  -5.509  1.00 53.11           C 
ATOM     61  H   LEU A   4       1.088   1.018  -1.928  1.00 14.25           H 
ATOM     62  HA  LEU A   4      -0.051   2.867  -3.916  1.00 53.05           H 
ATOM     63 2HB  LEU A   4       0.426  -0.051  -4.068  1.00 32.33           H 
ATOM     64 3HB  LEU A   4      -1.091   0.545  -4.738  1.00 33.14           H 
ATOM     65  HG  LEU A   4       0.805   0.257  -6.371  1.00 51.44           H 
ATOM     66 1HD1 LEU A   4      -0.600   1.569  -7.489  1.00 21.25           H 
ATOM     67 2HD1 LEU A   4      -1.023   2.477  -6.038  1.00  2.32           H 
ATOM     68 3HD1 LEU A   4       0.400   2.928  -6.977  1.00 12.42           H 
ATOM     69 1HD2 LEU A   4       2.677   1.572  -6.327  1.00  4.11           H 
ATOM     70 2HD2 LEU A   4       1.894   2.851  -5.398  1.00 61.33           H 
ATOM     71 3HD2 LEU A   4       2.404   1.365  -4.597  1.00 61.12           H 
ATOM     72  N   DVA A   5      -1.355   2.157  -1.364  1.00 63.31           N 
ATOM     73  CA  DVA A   5      -2.543   2.125  -0.503  1.00 54.01           C 
ATOM     74  C   DVA A   5      -2.136   2.380   0.925  1.00 64.52           C 
ATOM     75  O   DVA A   5      -1.178   3.107   1.186  1.00 54.45           O 
ATOM     76  CB  DVA A   5      -3.528   3.205  -0.953  1.00 63.35           C 
ATOM     77  CG1 DVA A   5      -4.795   3.130  -0.100  1.00 64.12           C 
ATOM     78  CG2 DVA A   5      -2.885   4.582  -0.789  1.00  5.03           C 
ATOM     79  H   DVA A   5      -0.494   2.428  -0.982  1.00 72.12           H 
ATOM     80  HA  DVA A   5      -3.019   1.147  -0.575  1.00 54.01           H 
ATOM     81  HB  DVA A   5      -3.785   3.048  -2.001  1.00 31.33           H 
ATOM     82 1HG1 DVA A   5      -5.240   2.140  -0.193  1.00 25.22           H 
ATOM     83 2HG1 DVA A   5      -4.541   3.318   0.944  1.00 43.22           H 
ATOM     84 3HG1 DVA A   5      -5.507   3.882  -0.440  1.00 25.40           H 
ATOM     85 1HG2 DVA A   5      -1.805   4.470  -0.683  1.00 74.14           H 
ATOM     86 2HG2 DVA A   5      -3.101   5.192  -1.666  1.00  3.33           H 
ATOM     87 3HG2 DVA A   5      -3.286   5.069   0.100  1.00 74.44           H 
ATOM     88  N   MLE A   6      -2.864   1.778   1.859  1.00 24.12           N 
ATOM     89  CA  MLE A   6      -2.571   1.943   3.289  1.00 45.40           C 
ATOM     90  C   MLE A   6      -2.189   0.613   3.880  1.00  3.31           C 
ATOM     91  O   MLE A   6      -2.983  -0.020   4.574  1.00  4.53           O 
ATOM     92  CB  MLE A   6      -3.810   2.484   4.004  1.00 65.45           C 
ATOM     93  CG  MLE A   6      -3.397   3.117   5.332  1.00  2.54           C 
ATOM     94  CD1 MLE A   6      -2.880   4.536   5.081  1.00 25.22           C 
ATOM     95  CD2 MLE A   6      -4.604   3.175   6.268  1.00 31.32           C 
ATOM     96  HA  MLE A   6      -1.746   2.647   3.411  1.00 32.41           H 
ATOM     97 2HB  MLE A   6      -4.292   3.232   3.377  1.00  1.42           H 
ATOM     98 3HB  MLE A   6      -4.506   1.666   4.192  1.00  4.12           H 
ATOM     99  HG  MLE A   6      -2.609   2.520   5.790  1.00 54.11           H 
ATOM    100 1HD1 MLE A   6      -3.434   5.240   5.700  1.00  2.24           H 
ATOM    101 2HD1 MLE A   6      -1.818   4.586   5.333  1.00 75.04           H 
ATOM    102 3HD1 MLE A   6      -3.014   4.791   4.030  1.00 54.52           H 
ATOM    103 1HD2 MLE A   6      -5.400   3.754   5.800  1.00 14.15           H 
ATOM    104 2HD2 MLE A   6      -4.959   2.164   6.465  1.00 42.33           H 
ATOM    105 3HD2 MLE A   6      -4.314   3.648   7.207  1.00 72.14           H 
ATOM    106  CM  MLE A   6      -4.027   0.884   1.767  1.00  4.35           C 
ATOM    107 1HM  MLE A   6      -4.033   0.394   0.794  1.00 23.13           H 
ATOM    108 2HM  MLE A   6      -3.969   0.131   2.552  1.00 14.54           H 
ATOM    109 3HM  MLE A   6      -4.941   1.465   1.886  1.00 41.21           H 
ATOM    110  N   DPR A   7      -0.962   0.180   3.607  1.00 43.54           N 
ATOM    111  CA  DPR A   7      -0.463  -1.107   4.125  1.00 73.33           C 
ATOM    112  C   DPR A   7      -1.120  -2.245   3.386  1.00 31.41           C 
ATOM    113  O   DPR A   7      -1.285  -3.339   3.930  1.00 51.15           O 
ATOM    114  CB  DPR A   7       1.055  -1.093   3.923  1.00 12.04           C 
ATOM    115  CG  DPR A   7       1.426   0.340   3.458  1.00  1.33           C 
ATOM    116  CD  DPR A   7       0.106   0.809   2.800  1.00 74.45           C 
ATOM    117  HA  DPR A   7      -0.673  -1.184   5.192  1.00 54.44           H 
ATOM    118 2HB  DPR A   7       1.537  -1.328   4.872  1.00 21.11           H 
ATOM    119 3HB  DPR A   7       1.321  -1.826   3.163  1.00 45.33           H 
ATOM    120 2HG  DPR A   7       1.684   0.973   4.309  1.00 33.31           H 
ATOM    121 3HG  DPR A   7       2.239   0.316   2.733  1.00 43.42           H 
ATOM    122 2HD  DPR A   7       0.054   0.462   1.767  1.00 13.11           H 
ATOM    123 3HD  DPR A   7       0.024   1.895   2.842  1.00 41.15           H 
ATOM    124  N   LEU A   8      -1.500  -1.994   2.140  1.00 43.45           N 
ATOM    125  CA  LEU A   8      -2.147  -3.010   1.316  1.00 61.01           C 
ATOM    126  C   LEU A   8      -1.407  -3.193  -0.005  1.00 14.34           C 
ATOM    127  O   LEU A   8      -1.977  -3.752  -0.941  1.00 42.43           O 
ATOM    128  CB  LEU A   8      -3.604  -2.626   1.049  1.00 23.22           C 
ATOM    129  CG  LEU A   8      -4.630  -3.140   2.060  1.00 62.32           C 
ATOM    130  CD1 LEU A   8      -4.873  -4.629   1.862  1.00 74.10           C 
ATOM    131  CD2 LEU A   8      -4.165  -2.859   3.481  1.00 14.25           C 
ATOM    132  H   LEU A   8      -1.343  -1.104   1.761  1.00 24.25           H 
ATOM    133  HA  LEU A   8      -2.123  -3.942   1.861  1.00 73.21           H 
ATOM    134 2HB  LEU A   8      -3.665  -1.549   1.035  1.00 10.32           H 
ATOM    135 3HB  LEU A   8      -3.874  -3.012   0.077  1.00 61.44           H 
ATOM    136  HG  LEU A   8      -5.568  -2.626   1.905  1.00 71.24           H 
ATOM    137 1HD1 LEU A   8      -5.849  -4.778   1.423  1.00 21.42           H 
ATOM    138 2HD1 LEU A   8      -4.117  -5.034   1.208  1.00 41.34           H 
ATOM    139 3HD1 LEU A   8      -4.829  -5.130   2.817  1.00 31.54           H 
ATOM    140 1HD2 LEU A   8      -5.025  -2.753   4.127  1.00 73.03           H 
ATOM    141 2HD2 LEU A   8      -3.553  -3.677   3.829  1.00 21.43           H 
ATOM    142 3HD2 LEU A   8      -3.588  -1.945   3.497  1.00 74.05           H 
TER     143      LEU A   8
ENDMDL
MODEL        7
REMARK MDL/CONF     7  E:      0.000 Erst:   0.000 Ehb:   0.000
ATOM      1  N   DVA A   1      -0.042  -3.030  -0.029  1.00 34.41           N 
ATOM      2  CA  DVA A   1       0.694  -3.067  -1.298  1.00 60.31           C 
ATOM      3  C   DVA A   1       2.039  -2.416  -1.116  1.00 62.25           C 
ATOM      4  O   DVA A   1       2.560  -2.343  -0.004  1.00 55.35           O 
ATOM      5  CB  DVA A   1       0.884  -4.521  -1.735  1.00 24.44           C 
ATOM      6  CG1 DVA A   1       1.553  -5.310  -0.609  1.00 21.32           C 
ATOM      7  CG2 DVA A   1      -0.478  -5.140  -2.052  1.00 22.02           C 
ATOM      8  H   DVA A   1       0.457  -2.986   0.813  1.00 21.41           H 
ATOM      9  HA  DVA A   1       0.130  -2.531  -2.061  1.00 64.20           H 
ATOM     10  HB  DVA A   1       1.513  -4.553  -2.624  1.00 73.13           H 
ATOM     11 1HG1 DVA A   1       0.819  -5.539   0.163  1.00 54.14           H 
ATOM     12 2HG1 DVA A   1       1.960  -6.238  -1.010  1.00 70.32           H 
ATOM     13 3HG1 DVA A   1       2.361  -4.718  -0.179  1.00 13.04           H 
ATOM     14 1HG2 DVA A   1      -0.340  -6.022  -2.676  1.00 22.44           H 
ATOM     15 2HG2 DVA A   1      -0.972  -5.427  -1.124  1.00 22.54           H 
ATOM     16 3HG2 DVA A   1      -1.093  -4.413  -2.581  1.00 73.33           H 
ATOM     17  N   MLE A   2       2.613  -1.937  -2.216  1.00 52.21           N 
ATOM     18  CA  MLE A   2       3.924  -1.279  -2.175  1.00  4.32           C 
ATOM     19  C   MLE A   2       3.755   0.195  -2.437  1.00 60.13           C 
ATOM     20  O   MLE A   2       3.885   0.652  -3.572  1.00 21.44           O 
ATOM     21  CB  MLE A   2       4.833  -1.886  -3.245  1.00 62.12           C 
ATOM     22  CG  MLE A   2       6.296  -1.679  -2.850  1.00 34.54           C 
ATOM     23  CD1 MLE A   2       6.728  -2.792  -1.891  1.00 54.41           C 
ATOM     24  CD2 MLE A   2       7.173  -1.716  -4.100  1.00 72.02           C 
ATOM     25  HA  MLE A   2       4.374  -1.424  -1.192  1.00 50.21           H 
ATOM     26 2HB  MLE A   2       4.627  -2.953  -3.332  1.00  1.12           H 
ATOM     27 3HB  MLE A   2       4.643  -1.401  -4.201  1.00 55.20           H 
ATOM     28  HG  MLE A   2       6.405  -0.713  -2.356  1.00 64.23           H 
ATOM     29 1HD1 MLE A   2       5.846  -3.301  -1.505  1.00 44.14           H 
ATOM     30 2HD1 MLE A   2       7.358  -3.506  -2.424  1.00 21.45           H 
ATOM     31 3HD1 MLE A   2       7.290  -2.359  -1.063  1.00 71.03           H 
ATOM     32 1HD2 MLE A   2       8.196  -1.452  -3.836  1.00 71.41           H 
ATOM     33 2HD2 MLE A   2       7.155  -2.719  -4.526  1.00 24.10           H 
ATOM     34 3HD2 MLE A   2       6.793  -1.004  -4.833  1.00 34.03           H 
ATOM     35  CM  MLE A   2       2.174  -1.920  -3.618  1.00  3.02           C 
ATOM     36 1HM  MLE A   2       2.565  -2.797  -4.133  1.00 24.24           H 
ATOM     37 2HM  MLE A   2       1.085  -1.931  -3.657  1.00 12.01           H 
ATOM     38 3HM  MLE A   2       2.546  -1.018  -4.103  1.00 42.11           H 
ATOM     39  N   DPR A   3       3.461   0.948  -1.383  1.00 22.20           N 
ATOM     40  CA  DPR A   3       3.270   2.405  -1.503  1.00 74.00           C 
ATOM     41  C   DPR A   3       2.112   2.695  -2.423  1.00 60.42           C 
ATOM     42  O   DPR A   3       2.078   3.730  -3.089  1.00 42.42           O 
ATOM     43  CB  DPR A   3       3.032   2.951  -0.097  1.00 22.43           C 
ATOM     44  CG  DPR A   3       3.594   1.847   0.837  1.00 75.32           C 
ATOM     45  CD  DPR A   3       3.272   0.563   0.033  1.00 44.25           C 
ATOM     46  HA  DPR A   3       4.178   2.867  -1.889  1.00 51.42           H 
ATOM     47 2HB  DPR A   3       3.577   3.886   0.041  1.00 55.45           H 
ATOM     48 3HB  DPR A   3       1.966   3.096   0.074  1.00 32.55           H 
ATOM     49 2HG  DPR A   3       4.669   1.962   0.977  1.00 61.11           H 
ATOM     50 3HG  DPR A   3       3.075   1.847   1.797  1.00 64.15           H 
ATOM     51 2HD  DPR A   3       2.242   0.254   0.207  1.00 72.13           H 
ATOM     52 3HD  DPR A   3       3.961  -0.237   0.304  1.00 30.33           H 
ATOM     53  N   LEU A   4       1.152   1.777  -2.464  1.00 13.04           N 
ATOM     54  CA  LEU A   4      -0.023   1.937  -3.314  1.00 14.23           C 
ATOM     55  C   LEU A   4      -1.302   1.657  -2.532  1.00 75.00           C 
ATOM     56  O   LEU A   4      -2.152   0.883  -2.971  1.00 14.44           O 
ATOM     57  CB  LEU A   4       0.065   1.003  -4.522  1.00 64.41           C 
ATOM     58  CG  LEU A   4       1.022   1.432  -5.634  1.00  3.21           C 
ATOM     59  CD1 LEU A   4       1.723   0.223  -6.233  1.00 22.44           C 
ATOM     60  CD2 LEU A   4       0.276   2.206  -6.711  1.00 53.02           C 
ATOM     61  H   LEU A   4       1.234   0.974  -1.910  1.00 60.43           H 
ATOM     62  HA  LEU A   4      -0.045   2.960  -3.661  1.00 63.32           H 
ATOM     63 2HB  LEU A   4       0.383   0.034  -4.168  1.00 23.13           H 
ATOM     64 3HB  LEU A   4      -0.924   0.921  -4.949  1.00 73.51           H 
ATOM     65  HG  LEU A   4       1.779   2.084  -5.218  1.00 33.20           H 
ATOM     66 1HD1 LEU A   4       2.785   0.291  -6.042  1.00 34.04           H 
ATOM     67 2HD1 LEU A   4       1.333  -0.678  -5.781  1.00 63.24           H 
ATOM     68 3HD1 LEU A   4       1.548   0.196  -7.297  1.00 45.43           H 
ATOM     69 1HD2 LEU A   4      -0.368   1.531  -7.257  1.00 23.12           H 
ATOM     70 2HD2 LEU A   4      -0.321   2.979  -6.251  1.00 23.11           H 
ATOM     71 3HD2 LEU A   4       0.986   2.654  -7.390  1.00  2.43           H 
ATOM     72  N   DVA A   5      -1.434   2.293  -1.373  1.00 64.52           N 
ATOM     73  CA  DVA A   5      -2.618   2.112  -0.525  1.00 35.14           C 
ATOM     74  C   DVA A   5      -2.240   2.316   0.919  1.00 42.15           C 
ATOM     75  O   DVA A   5      -1.253   2.986   1.222  1.00 13.52           O 
ATOM     76  CB  DVA A   5      -3.688   3.129  -0.921  1.00 11.53           C 
ATOM     77  CG1 DVA A   5      -3.101   4.541  -0.860  1.00 64.31           C 
ATOM     78  CG2 DVA A   5      -4.166   2.839  -2.344  1.00 40.20           C 
ATOM     79  H   DVA A   5      -0.721   2.898  -1.076  1.00 71.13           H 
ATOM     80  HA  DVA A   5      -3.010   1.104  -0.659  1.00 60.51           H 
ATOM     81  HB  DVA A   5      -4.531   3.057  -0.234  1.00 74.11           H 
ATOM     82 1HG1 DVA A   5      -2.477   4.713  -1.736  1.00  3.42           H 
ATOM     83 2HG1 DVA A   5      -3.911   5.270  -0.842  1.00 31.21           H 
ATOM     84 3HG1 DVA A   5      -2.500   4.646   0.043  1.00 71.34           H 
ATOM     85 1HG2 DVA A   5      -5.136   3.309  -2.505  1.00 53.22           H 
ATOM     86 2HG2 DVA A   5      -3.446   3.238  -3.060  1.00 34.14           H 
ATOM     87 3HG2 DVA A   5      -4.257   1.762  -2.485  1.00 33.51           H 
ATOM     88  N   MLE A   6      -3.025   1.736   1.819  1.00 32.54           N 
ATOM     89  CA  MLE A   6      -2.765   1.857   3.259  1.00 35.05           C 
ATOM     90  C   MLE A   6      -2.304   0.529   3.800  1.00 53.33           C 
ATOM     91  O   MLE A   6      -3.105  -0.258   4.301  1.00 73.35           O 
ATOM     92  CB  MLE A   6      -4.048   2.282   3.975  1.00 55.42           C 
ATOM     93  CG  MLE A   6      -3.694   2.969   5.294  1.00 30.10           C 
ATOM     94  CD1 MLE A   6      -3.391   4.446   5.035  1.00 14.45           C 
ATOM     95  CD2 MLE A   6      -4.871   2.853   6.263  1.00 53.43           C 
ATOM     96  HA  MLE A   6      -1.992   2.607   3.427  1.00 21.31           H 
ATOM     97 2HB  MLE A   6      -4.604   2.973   3.342  1.00 23.22           H 
ATOM     98 3HB  MLE A   6      -4.662   1.403   4.175  1.00 24.52           H 
ATOM     99  HG  MLE A   6      -2.817   2.490   5.729  1.00 44.54           H 
ATOM    100 1HD1 MLE A   6      -3.230   4.603   3.970  1.00 52.34           H 
ATOM    101 2HD1 MLE A   6      -4.234   5.054   5.369  1.00 64.24           H 
ATOM    102 3HD1 MLE A   6      -2.495   4.735   5.585  1.00 14.23           H 
ATOM    103 1HD2 MLE A   6      -4.579   3.241   7.238  1.00 53.23           H 
ATOM    104 2HD2 MLE A   6      -5.713   3.428   5.880  1.00 31.20           H 
ATOM    105 3HD2 MLE A   6      -5.159   1.806   6.360  1.00 34.12           H 
ATOM    106  CM  MLE A   6      -4.230   0.907   1.675  1.00 10.54           C 
ATOM    107 1HM  MLE A   6      -5.116   1.541   1.723  1.00  3.20           H 
ATOM    108 2HM  MLE A   6      -4.204   0.393   0.715  1.00 50.04           H 
ATOM    109 3HM  MLE A   6      -4.264   0.173   2.480  1.00 13.15           H 
ATOM    110  N   DPR A   7      -1.004   0.275   3.700  1.00 23.33           N 
ATOM    111  CA  DPR A   7      -0.424  -0.989   4.191  1.00  2.42           C 
ATOM    112  C   DPR A   7      -1.034  -2.152   3.454  1.00 61.51           C 
ATOM    113  O   DPR A   7      -1.150  -3.252   3.996  1.00 21.30           O 
ATOM    114  CB  DPR A   7       1.087  -0.907   3.985  1.00 53.22           C 
ATOM    115  CG  DPR A   7       1.366   0.612   3.846  1.00  0.52           C 
ATOM    116  CD  DPR A   7       0.081   1.103   3.134  1.00 43.45           C 
ATOM    117  HA  DPR A   7      -0.605  -1.087   5.261  1.00 62.53           H 
ATOM    118 2HB  DPR A   7       1.608  -1.317   4.850  1.00 34.23           H 
ATOM    119 3HB  DPR A   7       1.372  -1.436   3.075  1.00 15.15           H 
ATOM    120 2HG  DPR A   7       1.474   1.081   4.825  1.00 55.42           H 
ATOM    121 3HG  DPR A   7       2.248   0.792   3.230  1.00  3.33           H 
ATOM    122 2HD  DPR A   7       0.160   0.942   2.058  1.00 10.03           H 
ATOM    123 3HD  DPR A   7      -0.093   2.158   3.348  1.00 65.43           H 
ATOM    124  N   LEU A   8      -1.430  -1.916   2.208  1.00 22.42           N 
ATOM    125  CA  LEU A   8      -2.036  -2.958   1.387  1.00 62.11           C 
ATOM    126  C   LEU A   8      -1.386  -3.011   0.008  1.00 60.22           C 
ATOM    127  O   LEU A   8      -2.097  -2.979  -0.995  1.00 12.21           O 
ATOM    128  CB  LEU A   8      -3.539  -2.713   1.245  1.00 53.32           C 
ATOM    129  CG  LEU A   8      -4.397  -3.086   2.455  1.00  4.34           C 
ATOM    130  CD1 LEU A   8      -5.532  -2.088   2.631  1.00 62.31           C 
ATOM    131  CD2 LEU A   8      -4.943  -4.498   2.308  1.00  3.12           C 
ATOM    132  H   LEU A   8      -1.312  -1.019   1.831  1.00 63.32           H 
ATOM    133  HA  LEU A   8      -1.878  -3.904   1.882  1.00 32.42           H 
ATOM    134 2HB  LEU A   8      -3.686  -1.663   1.047  1.00  3.40           H 
ATOM    135 3HB  LEU A   8      -3.890  -3.289   0.400  1.00 64.53           H 
ATOM    136  HG  LEU A   8      -3.784  -3.053   3.345  1.00 23.44           H 
ATOM    137 1HD1 LEU A   8      -5.407  -1.563   3.566  1.00  4.55           H 
ATOM    138 2HD1 LEU A   8      -5.520  -1.382   1.815  1.00 30.31           H 
ATOM    139 3HD1 LEU A   8      -6.475  -2.615   2.639  1.00 54.14           H 
ATOM    140 1HD2 LEU A   8      -5.694  -4.515   1.532  1.00 24.33           H 
ATOM    141 2HD2 LEU A   8      -4.139  -5.169   2.044  1.00 23.23           H 
ATOM    142 3HD2 LEU A   8      -5.383  -4.813   3.243  1.00 11.10           H 
TER     143      LEU A   8
ENDMDL
MODEL       20
REMARK MDL/CONF    20  E:      0.000 Erst:   0.000 Ehb:   0.000
ATOM      1  N   DVA A   1      -0.039  -3.290  -0.157  1.00  3.43           N 
ATOM      2  CA  DVA A   1       0.681  -3.200  -1.433  1.00 52.44           C 
ATOM      3  C   DVA A   1       2.065  -2.654  -1.193  1.00 33.41           C 
ATOM      4  O   DVA A   1       2.674  -2.918  -0.157  1.00 63.44           O 
ATOM      5  CB  DVA A   1       0.782  -4.590  -2.061  1.00 10.52           C 
ATOM      6  CG1 DVA A   1       1.506  -5.535  -1.101  1.00 14.54           C 
ATOM      7  CG2 DVA A   1      -0.623  -5.126  -2.340  1.00 55.22           C 
ATOM      8  H   DVA A   1       0.360  -3.796   0.583  1.00 40.40           H 
ATOM      9  HA  DVA A   1       0.142  -2.535  -2.108  1.00 12.14           H 
ATOM     10  HB  DVA A   1       1.337  -4.527  -2.996  1.00 53.42           H 
ATOM     11 1HG1 DVA A   1       1.577  -6.525  -1.549  1.00 43.00           H 
ATOM     12 2HG1 DVA A   1       2.507  -5.152  -0.902  1.00 52.22           H 
ATOM     13 3HG1 DVA A   1       0.950  -5.597  -0.165  1.00 71.34           H 
ATOM     14 1HG2 DVA A   1      -1.000  -5.638  -1.456  1.00 25.51           H 
ATOM     15 2HG2 DVA A   1      -1.288  -4.297  -2.587  1.00 41.03           H 
ATOM     16 3HG2 DVA A   1      -0.588  -5.824  -3.176  1.00 64.11           H 
ATOM     17  N   MLE A   2       2.568  -1.887  -2.153  1.00 62.53           N 
ATOM     18  CA  MLE A   2       3.907  -1.294  -2.042  1.00 32.52           C 
ATOM     19  C   MLE A   2       3.840   0.167  -2.399  1.00  1.00           C 
ATOM     20  O   MLE A   2       4.109   0.550  -3.537  1.00 35.03           O 
ATOM     21  CB  MLE A   2       4.863  -2.009  -2.996  1.00 71.50           C 
ATOM     22  CG  MLE A   2       6.299  -1.851  -2.495  1.00 51.31           C 
ATOM     23  CD1 MLE A   2       6.517  -2.753  -1.278  1.00 71.21           C 
ATOM     24  CD2 MLE A   2       7.274  -2.248  -3.604  1.00 30.42           C 
ATOM     25  HA  MLE A   2       4.268  -1.401  -1.019  1.00 30.22           H 
ATOM     26 2HB  MLE A   2       4.607  -3.068  -3.039  1.00 63.40           H 
ATOM     27 3HB  MLE A   2       4.775  -1.576  -3.992  1.00 54.04           H 
ATOM     28  HG  MLE A   2       6.472  -0.813  -2.213  1.00 32.21           H 
ATOM     29 1HD1 MLE A   2       7.568  -3.034  -1.218  1.00 11.23           H 
ATOM     30 2HD1 MLE A   2       6.231  -2.217  -0.372  1.00 32.42           H 
ATOM     31 3HD1 MLE A   2       5.906  -3.650  -1.376  1.00 61.25           H 
ATOM     32 1HD2 MLE A   2       7.251  -3.329  -3.738  1.00 42.01           H 
ATOM     33 2HD2 MLE A   2       6.982  -1.760  -4.534  1.00 63.42           H 
ATOM     34 3HD2 MLE A   2       8.282  -1.937  -3.330  1.00 10.23           H 
ATOM     35  CM  MLE A   2       2.020  -1.454  -3.445  1.00 53.21           C 
ATOM     36 1HM  MLE A   2       2.803  -1.482  -4.201  1.00 62.43           H 
ATOM     37 2HM  MLE A   2       1.208  -2.120  -3.737  1.00 70.43           H 
ATOM     38 3HM  MLE A   2       1.639  -0.436  -3.354  1.00 43.32           H 
ATOM     39  N   DPR A   3       3.478   0.994  -1.424  1.00 24.44           N 
ATOM     40  CA  DPR A   3       3.373   2.448  -1.642  1.00 51.14           C 
ATOM     41  C   DPR A   3       2.126   2.760  -2.428  1.00 73.44           C 
ATOM     42  O   DPR A   3       1.986   3.849  -2.985  1.00 44.14           O 
ATOM     43  CB  DPR A   3       3.376   3.079  -0.262  1.00  2.32           C 
ATOM     44  CG  DPR A   3       2.551   2.032   0.530  1.00 31.13           C 
ATOM     45  CD  DPR A   3       3.124   0.702  -0.018  1.00 41.02           C 
ATOM     46  HA  DPR A   3       4.252   2.806  -2.179  1.00 10.34           H 
ATOM     47 2HB  DPR A   3       4.385   3.163   0.145  1.00 65.41           H 
ATOM     48 3HB  DPR A   3       2.877   4.048  -0.256  1.00 72.23           H 
ATOM     49 2HG  DPR A   3       2.729   2.123   1.602  1.00 30.31           H 
ATOM     50 3HG  DPR A   3       1.488   2.121   0.305  1.00 55.35           H 
ATOM     51 2HD  DPR A   3       2.370  -0.084   0.028  1.00  5.33           H 
ATOM     52 3HD  DPR A   3       4.012   0.411   0.544  1.00  2.53           H 
ATOM     53  N   LEU A   4       1.208   1.801  -2.476  1.00 20.33           N 
ATOM     54  CA  LEU A   4      -0.045   1.976  -3.204  1.00 25.24           C 
ATOM     55  C   LEU A   4      -1.234   1.550  -2.349  1.00 71.23           C 
ATOM     56  O   LEU A   4      -1.757   0.447  -2.501  1.00 64.10           O 
ATOM     57  CB  LEU A   4      -0.021   1.168  -4.502  1.00 44.42           C 
ATOM     58  CG  LEU A   4       1.198   1.380  -5.402  1.00  3.05           C 
ATOM     59  CD1 LEU A   4       1.028   0.635  -6.716  1.00 72.21           C 
ATOM     60  CD2 LEU A   4       1.423   2.864  -5.653  1.00 63.23           C 
ATOM     61  H   LEU A   4       1.376   0.954  -2.012  1.00 15.34           H 
ATOM     62  HA  LEU A   4      -0.145   3.024  -3.443  1.00 24.32           H 
ATOM     63 2HB  LEU A   4      -0.060   0.121  -4.242  1.00 42.50           H 
ATOM     64 3HB  LEU A   4      -0.902   1.429  -5.070  1.00  1.41           H 
ATOM     65  HG  LEU A   4       2.075   0.987  -4.907  1.00 63.12           H 
ATOM     66 1HD1 LEU A   4       1.473   1.208  -7.515  1.00 62.34           H 
ATOM     67 2HD1 LEU A   4       1.512  -0.328  -6.650  1.00 22.35           H 
ATOM     68 3HD1 LEU A   4      -0.024   0.495  -6.917  1.00 53.20           H 
ATOM     69 1HD2 LEU A   4       0.587   3.426  -5.264  1.00 31.23           H 
ATOM     70 2HD2 LEU A   4       2.330   3.179  -5.159  1.00  2.41           H 
ATOM     71 3HD2 LEU A   4       1.513   3.040  -6.715  1.00 32.30           H 
ATOM     72  N   DVA A   5      -1.659   2.434  -1.451  1.00 42.22           N 
ATOM     73  CA  DVA A   5      -2.796   2.148  -0.568  1.00 34.12           C 
ATOM     74  C   DVA A   5      -2.423   2.479   0.853  1.00 71.31           C 
ATOM     75  O   DVA A   5      -1.675   3.421   1.105  1.00 30.20           O 
ATOM     76  CB  DVA A   5      -3.995   2.997  -0.992  1.00 74.22           C 
ATOM     77  CG1 DVA A   5      -3.625   4.479  -0.922  1.00 34.24           C 
ATOM     78  CG2 DVA A   5      -4.391   2.638  -2.426  1.00 74.21           C 
ATOM     79  H   DVA A   5      -1.200   3.297  -1.377  1.00 75.13           H 
ATOM     80  HA  DVA A   5      -3.056   1.092  -0.640  1.00  3.11           H 
ATOM     81  HB  DVA A   5      -4.834   2.799  -0.326  1.00 35.32           H 
ATOM     82 1HG1 DVA A   5      -4.482   5.083  -1.219  1.00 50.24           H 
ATOM     83 2HG1 DVA A   5      -3.339   4.732   0.098  1.00  3.04           H 
ATOM     84 3HG1 DVA A   5      -2.790   4.677  -1.592  1.00  5.02           H 
ATOM     85 1HG2 DVA A   5      -3.820   3.248  -3.124  1.00 44.25           H 
ATOM     86 2HG2 DVA A   5      -4.183   1.584  -2.609  1.00  1.13           H 
ATOM     87 3HG2 DVA A   5      -5.456   2.827  -2.567  1.00 50.42           H 
ATOM     88  N   MLE A   6      -2.948   1.699   1.793  1.00 20.43           N 
ATOM     89  CA  MLE A   6      -2.664   1.914   3.218  1.00 61.31           C 
ATOM     90  C   MLE A   6      -2.292   0.603   3.859  1.00 30.01           C 
ATOM     91  O   MLE A   6      -3.134  -0.068   4.454  1.00  4.42           O 
ATOM     92  CB  MLE A   6      -3.905   2.485   3.904  1.00 22.10           C 
ATOM     93  CG  MLE A   6      -3.487   3.248   5.162  1.00  3.14           C 
ATOM     94  CD1 MLE A   6      -2.842   4.577   4.762  1.00 44.32           C 
ATOM     95  CD2 MLE A   6      -4.717   3.520   6.027  1.00 72.21           C 
ATOM     96  HA  MLE A   6      -1.836   2.617   3.322  1.00 53.55           H 
ATOM     97 2HB  MLE A   6      -4.418   3.161   3.222  1.00 43.22           H 
ATOM     98 3HB  MLE A   6      -4.575   1.671   4.179  1.00 41.12           H 
ATOM     99  HG  MLE A   6      -2.769   2.653   5.727  1.00 54.15           H 
ATOM    100 1HD1 MLE A   6      -2.988   5.306   5.557  1.00  0.10           H 
ATOM    101 2HD1 MLE A   6      -1.774   4.428   4.596  1.00 62.01           H 
ATOM    102 3HD1 MLE A   6      -3.303   4.943   3.844  1.00 24.32           H 
ATOM    103 1HD2 MLE A   6      -5.333   4.284   5.554  1.00 53.41           H 
ATOM    104 2HD2 MLE A   6      -5.296   2.603   6.133  1.00 11.01           H 
ATOM    105 3HD2 MLE A   6      -4.400   3.866   7.011  1.00 55.21           H 
ATOM    106  CM  MLE A   6      -3.848   0.541   1.711  1.00 30.05           C 
ATOM    107 1HM  MLE A   6      -4.583   0.594   2.514  1.00  4.05           H 
ATOM    108 2HM  MLE A   6      -4.360   0.547   0.749  1.00 71.11           H 
ATOM    109 3HM  MLE A   6      -3.269  -0.377   1.810  1.00  0.51           H 
ATOM    110  N   DPR A   7      -1.021   0.231   3.740  1.00 52.12           N 
ATOM    111  CA  DPR A   7      -0.528  -1.030   4.322  1.00 34.11           C 
ATOM    112  C   DPR A   7      -1.002  -2.196   3.493  1.00 22.50           C 
ATOM    113  O   DPR A   7      -0.985  -3.342   3.947  1.00 52.41           O 
ATOM    114  CB  DPR A   7       0.984  -0.907   4.368  1.00 32.10           C 
ATOM    115  CG  DPR A   7       1.246  -0.135   3.049  1.00 42.34           C 
ATOM    116  CD  DPR A   7       0.105   0.912   3.067  1.00 61.23           C 
ATOM    117  HA  DPR A   7      -0.886  -1.131   5.347  1.00 13.23           H 
ATOM    118 2HB  DPR A   7       1.316  -0.325   5.228  1.00 44.02           H 
ATOM    119 3HB  DPR A   7       1.471  -1.881   4.348  1.00  3.15           H 
ATOM    120 2HG  DPR A   7       2.223   0.351   3.068  1.00 53.34           H 
ATOM    121 3HG  DPR A   7       1.157  -0.796   2.186  1.00  5.00           H 
ATOM    122 2HD  DPR A   7      -0.172   1.188   2.048  1.00 32.32           H 
ATOM    123 3HD  DPR A   7       0.409   1.794   3.630  1.00 35.43           H 
ATOM    124  N   LEU A   8      -1.429  -1.910   2.268  1.00 31.33           N 
ATOM    125  CA  LEU A   8      -1.913  -2.949   1.365  1.00 13.52           C 
ATOM    126  C   LEU A   8      -1.281  -2.807  -0.016  1.00 74.20           C 
ATOM    127  O   LEU A   8      -1.928  -2.287  -0.924  1.00 61.22           O 
ATOM    128  CB  LEU A   8      -3.438  -2.882   1.251  1.00 44.13           C 
ATOM    129  CG  LEU A   8      -4.210  -2.872   2.570  1.00 74.32           C 
ATOM    130  CD1 LEU A   8      -5.707  -2.952   2.312  1.00 11.33           C 
ATOM    131  CD2 LEU A   8      -3.759  -4.020   3.461  1.00  0.02           C 
ATOM    132  H   LEU A   8      -1.419  -0.980   1.963  1.00 13.32           H 
ATOM    133  HA  LEU A   8      -1.634  -3.906   1.779  1.00  4.45           H 
ATOM    134 2HB  LEU A   8      -3.689  -1.980   0.713  1.00 30.23           H 
ATOM    135 3HB  LEU A   8      -3.764  -3.741   0.681  1.00  4.14           H 
ATOM    136  HG  LEU A   8      -4.010  -1.945   3.090  1.00 73.24           H 
ATOM    137 1HD1 LEU A   8      -6.175  -3.535   3.091  1.00 72.03           H 
ATOM    138 2HD1 LEU A   8      -6.124  -1.955   2.309  1.00 73.21           H 
ATOM    139 3HD1 LEU A   8      -5.883  -3.420   1.356  1.00 54.13           H 
ATOM    140 1HD2 LEU A   8      -3.100  -4.670   2.904  1.00 11.33           H 
ATOM    141 2HD2 LEU A   8      -3.235  -3.625   4.319  1.00 41.15           H 
ATOM    142 3HD2 LEU A   8      -4.621  -4.580   3.792  1.00 55.24           H 
TER     143      LEU A   8
ENDMDL
MODEL       11
REMARK MDL/CONF    11  E:      0.000 Erst:   0.000 Ehb:   0.000
ATOM      1  N   DVA A   1      -0.038  -3.294  -0.161  1.00 53.53           N 
ATOM      2  CA  DVA A   1       0.681  -3.201  -1.439  1.00 13.20           C 
ATOM      3  C   DVA A   1       2.064  -2.658  -1.199  1.00 51.51           C 
ATOM      4  O   DVA A   1       2.675  -2.925  -0.165  1.00 44.13           O 
ATOM      5  CB  DVA A   1       0.780  -4.590  -2.069  1.00 13.05           C 
ATOM      6  CG1 DVA A   1       1.479  -5.545  -1.101  1.00 44.42           C 
ATOM      7  CG2 DVA A   1      -0.627  -5.114  -2.372  1.00 61.13           C 
ATOM      8  H   DVA A   1       0.362  -3.800   0.576  1.00 61.01           H 
ATOM      9  HA  DVA A   1       0.141  -2.535  -2.111  1.00 35.31           H 
ATOM     10  HB  DVA A   1       1.350  -4.530  -2.995  1.00 13.51           H 
ATOM     11 1HG1 DVA A   1       1.574  -6.527  -1.561  1.00 22.23           H 
ATOM     12 2HG1 DVA A   1       2.470  -5.157  -0.863  1.00 73.44           H 
ATOM     13 3HG1 DVA A   1       0.895  -5.626  -0.185  1.00 32.03           H 
ATOM     14 1HG2 DVA A   1      -1.105  -5.426  -1.446  1.00 31.05           H 
ATOM     15 2HG2 DVA A   1      -1.217  -4.323  -2.837  1.00 72.21           H 
ATOM     16 3HG2 DVA A   1      -0.559  -5.964  -3.051  1.00 52.51           H 
ATOM     17  N   MLE A   2       2.567  -1.889  -2.159  1.00  3.52           N 
ATOM     18  CA  MLE A   2       3.907  -1.296  -2.048  1.00 33.23           C 
ATOM     19  C   MLE A   2       3.840   0.165  -2.403  1.00 42.32           C 
ATOM     20  O   MLE A   2       4.107   0.551  -3.540  1.00  3.04           O 
ATOM     21  CB  MLE A   2       4.860  -2.012  -3.005  1.00 55.23           C 
ATOM     22  CG  MLE A   2       6.297  -1.856  -2.505  1.00 62.34           C 
ATOM     23  CD1 MLE A   2       7.145  -3.023  -3.017  1.00  3.24           C 
ATOM     24  CD2 MLE A   2       6.879  -0.540  -3.023  1.00  3.24           C 
ATOM     25  HA  MLE A   2       4.270  -1.406  -1.025  1.00 34.15           H 
ATOM     26 2HB  MLE A   2       4.603  -3.069  -3.051  1.00 70.31           H 
ATOM     27 3HB  MLE A   2       4.773  -1.575  -4.000  1.00 50.41           H 
ATOM     28  HG  MLE A   2       6.304  -1.853  -1.416  1.00 43.34           H 
ATOM     29 1HD1 MLE A   2       8.187  -2.862  -2.744  1.00 60.54           H 
ATOM     30 2HD1 MLE A   2       6.792  -3.953  -2.568  1.00 11.35           H 
ATOM     31 3HD1 MLE A   2       7.058  -3.087  -4.101  1.00 11.04           H 
ATOM     32 1HD2 MLE A   2       6.709  -0.465  -4.096  1.00 62.04           H 
ATOM     33 2HD2 MLE A   2       6.392   0.294  -2.519  1.00  2.45           H 
ATOM     34 3HD2 MLE A   2       7.949  -0.511  -2.820  1.00 72.54           H 
ATOM     35  CM  MLE A   2       2.017  -1.452  -3.449  1.00 64.33           C 
ATOM     36 1HM  MLE A   2       1.205  -2.117  -3.742  1.00 13.03           H 
ATOM     37 2HM  MLE A   2       1.639  -0.434  -3.357  1.00 24.31           H 
ATOM     38 3HM  MLE A   2       2.801  -1.482  -4.207  1.00 44.31           H 
ATOM     39  N   DPR A   3       3.481   0.990  -1.424  1.00 70.03           N 
ATOM     40  CA  DPR A   3       3.377   2.445  -1.640  1.00 41.44           C 
ATOM     41  C   DPR A   3       2.129   2.759  -2.422  1.00  0.34           C 
ATOM     42  O   DPR A   3       1.988   3.851  -2.975  1.00 71.13           O 
ATOM     43  CB  DPR A   3       3.385   3.074  -0.258  1.00 11.35           C 
ATOM     44  CG  DPR A   3       2.559   2.025   0.534  1.00 41.05           C 
ATOM     45  CD  DPR A   3       3.131   0.696  -0.018  1.00 73.05           C 
ATOM     46  HA  DPR A   3       4.256   2.804  -2.178  1.00 24.23           H 
ATOM     47 2HB  DPR A   3       4.394   3.155   0.146  1.00  2.54           H 
ATOM     48 3HB  DPR A   3       2.886   4.043  -0.250  1.00 63.23           H 
ATOM     49 2HG  DPR A   3       2.741   2.114   1.605  1.00 24.24           H 
ATOM     50 3HG  DPR A   3       1.496   2.116   0.311  1.00 13.41           H 
ATOM     51 2HD  DPR A   3       2.376  -0.090   0.029  1.00 51.04           H 
ATOM     52 3HD  DPR A   3       4.020   0.404   0.542  1.00 73.25           H 
ATOM     53  N   LEU A   4       1.211   1.800  -2.472  1.00 72.11           N 
ATOM     54  CA  LEU A   4      -0.043   1.978  -3.196  1.00 75.11           C 
ATOM     55  C   LEU A   4      -1.230   1.548  -2.342  1.00 15.25           C 
ATOM     56  O   LEU A   4      -1.744   0.440  -2.487  1.00 74.33           O 
ATOM     57  CB  LEU A   4      -0.021   1.176  -4.499  1.00 23.51           C 
ATOM     58  CG  LEU A   4       1.196   1.391  -5.400  1.00 43.50           C 
ATOM     59  CD1 LEU A   4       1.024   0.650  -6.716  1.00 22.15           C 
ATOM     60  CD2 LEU A   4       1.420   2.876  -5.646  1.00 60.00           C 
ATOM     61  H   LEU A   4       1.380   0.952  -2.012  1.00  1.12           H 
ATOM     62  HA  LEU A   4      -0.144   3.026  -3.431  1.00 51.34           H 
ATOM     63 2HB  LEU A   4      -0.060   0.127  -4.243  1.00  3.32           H 
ATOM     64 3HB  LEU A   4      -0.903   1.439  -5.064  1.00 50.04           H 
ATOM     65  HG  LEU A   4       2.075   0.996  -4.908  1.00  3.31           H 
ATOM     66 1HD1 LEU A   4       0.806   1.358  -7.502  1.00 53.04           H 
ATOM     67 2HD1 LEU A   4       1.933   0.118  -6.952  1.00 61.15           H 
ATOM     68 3HD1 LEU A   4       0.208  -0.053  -6.629  1.00 72.03           H 
ATOM     69 1HD2 LEU A   4       2.328   3.190  -5.152  1.00 54.34           H 
ATOM     70 2HD2 LEU A   4       1.507   3.055  -6.707  1.00 74.05           H 
ATOM     71 3HD2 LEU A   4       0.584   3.436  -5.253  1.00 74.52           H 
ATOM     72  N   DVA A   5      -1.664   2.436  -1.452  1.00 22.34           N 
ATOM     73  CA  DVA A   5      -2.802   2.147  -0.569  1.00 55.32           C 
ATOM     74  C   DVA A   5      -2.430   2.478   0.852  1.00 33.02           C 
ATOM     75  O   DVA A   5      -1.684   3.423   1.105  1.00  0.42           O 
ATOM     76  CB  DVA A   5      -4.003   2.992  -0.994  1.00 45.41           C 
ATOM     77  CG1 DVA A   5      -3.628   4.474  -0.950  1.00  0.12           C 
ATOM     78  CG2 DVA A   5      -4.415   2.613  -2.417  1.00 53.10           C 
ATOM     79  H   DVA A   5      -1.214   3.302  -1.383  1.00 53.50           H 
ATOM     80  HA  DVA A   5      -3.059   1.090  -0.640  1.00 73.12           H 
ATOM     81  HB  DVA A   5      -4.835   2.807  -0.315  1.00 61.20           H 
ATOM     82 1HG1 DVA A   5      -4.494   5.077  -1.222  1.00 21.23           H 
ATOM     83 2HG1 DVA A   5      -3.305   4.736   0.057  1.00 70.01           H 
ATOM     84 3HG1 DVA A   5      -2.817   4.665  -1.652  1.00 25.22           H 
ATOM     85 1HG2 DVA A   5      -3.706   3.038  -3.127  1.00 50.42           H 
ATOM     86 2HG2 DVA A   5      -4.421   1.527  -2.519  1.00  3.50           H 
ATOM     87 3HG2 DVA A   5      -5.412   3.003  -2.624  1.00 64.51           H 
ATOM     88  N   MLE A   6      -2.953   1.698   1.792  1.00  2.03           N 
ATOM     89  CA  MLE A   6      -2.671   1.914   3.217  1.00 64.24           C 
ATOM     90  C   MLE A   6      -2.295   0.604   3.858  1.00 10.34           C 
ATOM     91  O   MLE A   6      -3.136  -0.070   4.452  1.00 25.14           O 
ATOM     92  CB  MLE A   6      -3.914   2.481   3.903  1.00 44.02           C 
ATOM     93  CG  MLE A   6      -3.498   3.248   5.159  1.00 54.34           C 
ATOM     94  CD1 MLE A   6      -4.551   4.312   5.480  1.00 60.40           C 
ATOM     95  CD2 MLE A   6      -3.380   2.278   6.335  1.00 30.40           C 
ATOM     96  HA  MLE A   6      -1.845   2.619   3.321  1.00 31.34           H 
ATOM     97 2HB  MLE A   6      -4.429   3.155   3.219  1.00 21.21           H 
ATOM     98 3HB  MLE A   6      -4.580   1.666   4.179  1.00 32.23           H 
ATOM     99  HG  MLE A   6      -2.536   3.731   4.988  1.00 63.35           H 
ATOM    100 1HD1 MLE A   6      -4.305   4.793   6.426  1.00 30.44           H 
ATOM    101 2HD1 MLE A   6      -4.566   5.059   4.685  1.00  1.50           H 
ATOM    102 3HD1 MLE A   6      -5.531   3.840   5.555  1.00 54.35           H 
ATOM    103 1HD2 MLE A   6      -4.282   1.668   6.395  1.00 54.45           H 
ATOM    104 2HD2 MLE A   6      -2.516   1.632   6.187  1.00 52.15           H 
ATOM    105 3HD2 MLE A   6      -3.260   2.841   7.260  1.00 34.41           H 
ATOM    106  CM  MLE A   6      -3.851   0.537   1.710  1.00 12.32           C 
ATOM    107 1HM  MLE A   6      -4.363   0.541   0.748  1.00 62.32           H 
ATOM    108 2HM  MLE A   6      -3.269  -0.379   1.811  1.00 14.35           H 
ATOM    109 3HM  MLE A   6      -4.586   0.591   2.513  1.00 41.52           H 
ATOM    110  N   DPR A   7      -1.024   0.236   3.742  1.00 31.42           N 
ATOM    111  CA  DPR A   7      -0.528  -1.025   4.324  1.00 12.02           C 
ATOM    112  C   DPR A   7      -0.997  -2.192   3.495  1.00 71.14           C 
ATOM    113  O   DPR A   7      -0.975  -3.337   3.947  1.00 13.10           O 
ATOM    114  CB  DPR A   7       0.984  -0.897   4.372  1.00  3.13           C 
ATOM    115  CG  DPR A   7       1.245  -0.124   3.053  1.00 64.02           C 
ATOM    116  CD  DPR A   7       0.101   0.920   3.070  1.00 63.51           C 
ATOM    117  HA  DPR A   7      -0.888  -1.126   5.348  1.00 44.13           H 
ATOM    118 2HB  DPR A   7       1.314  -0.314   5.233  1.00 53.22           H 
ATOM    119 3HB  DPR A   7       1.474  -1.870   4.354  1.00 50.42           H 
ATOM    120 2HG  DPR A   7       2.220   0.365   3.073  1.00 71.43           H 
ATOM    121 3HG  DPR A   7       1.160  -0.785   2.191  1.00 14.11           H 
ATOM    122 2HD  DPR A   7      -0.175   1.195   2.051  1.00  3.24           H 
ATOM    123 3HD  DPR A   7       0.401   1.803   3.634  1.00 31.12           H 
ATOM    124  N   LEU A   8      -1.426  -1.907   2.270  1.00 13.13           N 
ATOM    125  CA  LEU A   8      -1.907  -2.947   1.366  1.00 52.35           C 
ATOM    126  C   LEU A   8      -1.275  -2.800  -0.014  1.00 35.53           C 
ATOM    127  O   LEU A   8      -1.918  -2.265  -0.917  1.00 33.11           O 
ATOM    128  CB  LEU A   8      -3.431  -2.886   1.252  1.00 63.24           C 
ATOM    129  CG  LEU A   8      -4.203  -2.881   2.572  1.00 52.42           C 
ATOM    130  CD1 LEU A   8      -5.699  -2.965   2.316  1.00 72.42           C 
ATOM    131  CD2 LEU A   8      -3.746  -4.027   3.462  1.00 33.31           C 
ATOM    132  H   LEU A   8      -1.420  -0.976   1.966  1.00 71.03           H 
ATOM    133  HA  LEU A   8      -1.621  -3.902   1.780  1.00 15.03           H 
ATOM    134 2HB  LEU A   8      -3.687  -1.985   0.716  1.00 74.11           H 
ATOM    135 3HB  LEU A   8      -3.753  -3.746   0.682  1.00 42.10           H 
ATOM    136  HG  LEU A   8      -4.006  -1.954   3.093  1.00 74.24           H 
ATOM    137 1HD1 LEU A   8      -6.052  -3.956   2.564  1.00 41.12           H 
ATOM    138 2HD1 LEU A   8      -6.211  -2.237   2.927  1.00 21.40           H 
ATOM    139 3HD1 LEU A   8      -5.898  -2.764   1.273  1.00 24.53           H 
ATOM    140 1HD2 LEU A   8      -3.223  -3.632   4.320  1.00 34.15           H 
ATOM    141 2HD2 LEU A   8      -4.606  -4.591   3.793  1.00 61.03           H 
ATOM    142 3HD2 LEU A   8      -3.086  -4.675   2.904  1.00 45.13           H 
TER     143      LEU A   8
ENDMDL
MODEL        6
REMARK MDL/CONF     6  E:      0.000 Erst:   0.000 Ehb:   0.000
ATOM      1  N   DVA A   1      -0.113  -3.086   0.007  1.00 23.11           N 
ATOM      2  CA  DVA A   1       0.736  -3.063  -1.191  1.00 40.45           C 
ATOM      3  C   DVA A   1       2.047  -2.398  -0.866  1.00 33.03           C 
ATOM      4  O   DVA A   1       2.507  -2.438   0.275  1.00 62.05           O 
ATOM      5  CB  DVA A   1       0.992  -4.495  -1.661  1.00 50.04           C 
ATOM      6  CG1 DVA A   1       1.688  -5.282  -0.551  1.00 11.14           C 
ATOM      7  CG2 DVA A   1      -0.341  -5.166  -2.002  1.00 21.23           C 
ATOM      8  H   DVA A   1       0.306  -3.177   0.888  1.00 43.04           H 
ATOM      9  HA  DVA A   1       0.233  -2.506  -1.982  1.00 51.32           H 
ATOM     10  HB  DVA A   1       1.625  -4.479  -2.548  1.00  0.41           H 
ATOM     11 1HG1 DVA A   1       2.649  -4.821  -0.325  1.00 32.41           H 
ATOM     12 2HG1 DVA A   1       1.064  -5.278   0.342  1.00 33.22           H 
ATOM     13 3HG1 DVA A   1       1.846  -6.310  -0.878  1.00 14.45           H 
ATOM     14 1HG2 DVA A   1      -0.935  -5.274  -1.096  1.00 74.30           H 
ATOM     15 2HG2 DVA A   1      -0.885  -4.552  -2.720  1.00 12.13           H 
ATOM     16 3HG2 DVA A   1      -0.153  -6.149  -2.433  1.00 34.41           H 
ATOM     17  N   MLE A   2       2.657  -1.780  -1.871  1.00  1.03           N 
ATOM     18  CA  MLE A   2       3.941  -1.092  -1.687  1.00 33.13           C 
ATOM     19  C   MLE A   2       3.869   0.280  -2.301  1.00 21.05           C 
ATOM     20  O   MLE A   2       4.253   0.476  -3.452  1.00 60.44           O 
ATOM     21  CB  MLE A   2       5.052  -1.896  -2.362  1.00 71.44           C 
ATOM     22  CG  MLE A   2       5.994  -2.461  -1.298  1.00 64.15           C 
ATOM     23  CD1 MLE A   2       6.847  -3.575  -1.910  1.00 72.10           C 
ATOM     24  CD2 MLE A   2       6.906  -1.348  -0.783  1.00 13.22           C 
ATOM     25  HA  MLE A   2       4.156  -1.004  -0.621  1.00  0.43           H 
ATOM     26 2HB  MLE A   2       4.612  -2.717  -2.929  1.00 45.33           H 
ATOM     27 3HB  MLE A   2       5.611  -1.249  -3.037  1.00  1.30           H 
ATOM     28  HG  MLE A   2       5.409  -2.865  -0.472  1.00  1.45           H 
ATOM     29 1HD1 MLE A   2       7.200  -4.237  -1.120  1.00 65.43           H 
ATOM     30 2HD1 MLE A   2       6.246  -4.145  -2.620  1.00 43.22           H 
ATOM     31 3HD1 MLE A   2       7.701  -3.136  -2.427  1.00 50.24           H 
ATOM     32 1HD2 MLE A   2       7.181  -0.691  -1.607  1.00  0.33           H 
ATOM     33 2HD2 MLE A   2       6.381  -0.773  -0.020  1.00  4.13           H 
ATOM     34 3HD2 MLE A   2       7.806  -1.785  -0.351  1.00 70.23           H 
ATOM     35  CM  MLE A   2       2.288  -1.614  -3.283  1.00 40.22           C 
ATOM     36 1HM  MLE A   2       3.153  -1.820  -3.913  1.00 24.54           H 
ATOM     37 2HM  MLE A   2       1.484  -2.307  -3.532  1.00 21.51           H 
ATOM     38 3HM  MLE A   2       1.951  -0.591  -3.453  1.00 33.55           H 
ATOM     39  N   DPR A   3       3.374   1.243  -1.529  1.00 52.21           N 
ATOM     40  CA  DPR A   3       3.249   2.631  -2.011  1.00 72.44           C 
ATOM     41  C   DPR A   3       2.011   2.769  -2.859  1.00 13.11           C 
ATOM     42  O   DPR A   3       1.880   3.718  -3.634  1.00 53.45           O 
ATOM     43  CB  DPR A   3       3.234   3.474  -0.754  1.00 22.41           C 
ATOM     44  CG  DPR A   3       2.327   2.599   0.149  1.00 53.43           C 
ATOM     45  CD  DPR A   3       2.873   1.178  -0.140  1.00 13.44           C 
ATOM     46  HA  DPR A   3       4.131   2.903  -2.590  1.00 72.22           H 
ATOM     47 2HB  DPR A   3       4.229   3.574  -0.319  1.00 11.33           H 
ATOM     48 3HB  DPR A   3       2.784   4.453  -0.920  1.00 63.44           H 
ATOM     49 2HG  DPR A   3       2.453   2.859   1.201  1.00  0.31           H 
ATOM     50 3HG  DPR A   3       1.281   2.684  -0.149  1.00 32.35           H 
ATOM     51 2HD  DPR A   3       2.074   0.441  -0.058  1.00 53.55           H 
ATOM     52 3HD  DPR A   3       3.685   0.938   0.546  1.00 60.04           H 
ATOM     53  N   LEU A   4       1.092   1.821  -2.715  1.00 34.11           N 
ATOM     54  CA  LEU A   4      -0.152   1.839  -3.477  1.00 71.54           C 
ATOM     55  C   LEU A   4      -1.351   1.583  -2.569  1.00 10.45           C 
ATOM     56  O   LEU A   4      -2.201   0.746  -2.867  1.00 31.32           O 
ATOM     57  CB  LEU A   4      -0.107   0.789  -4.588  1.00 55.23           C 
ATOM     58  CG  LEU A   4       0.812   1.100  -5.770  1.00 73.10           C 
ATOM     59  CD1 LEU A   4       1.782  -0.046  -6.009  1.00 32.41           C 
ATOM     60  CD2 LEU A   4      -0.006   1.378  -7.023  1.00 10.44           C 
ATOM     61  H   LEU A   4       1.252   1.091  -2.082  1.00  1.23           H 
ATOM     62  HA  LEU A   4      -0.254   2.817  -3.922  1.00 54.10           H 
ATOM     63 2HB  LEU A   4       0.221  -0.142  -4.150  1.00 45.54           H 
ATOM     64 3HB  LEU A   4      -1.111   0.670  -4.971  1.00 72.21           H 
ATOM     65  HG  LEU A   4       1.391   1.985  -5.544  1.00 51.12           H 
ATOM     66 1HD1 LEU A   4       2.578  -0.002  -5.281  1.00 12.13           H 
ATOM     67 2HD1 LEU A   4       1.259  -0.986  -5.914  1.00 73.31           H 
ATOM     68 3HD1 LEU A   4       2.198   0.035  -7.002  1.00 34.10           H 
ATOM     69 1HD2 LEU A   4      -0.993   1.716  -6.741  1.00 71.01           H 
ATOM     70 2HD2 LEU A   4       0.482   2.142  -7.609  1.00  1.33           H 
ATOM     71 3HD2 LEU A   4      -0.089   0.474  -7.607  1.00 11.23           H 
ATOM     72  N   DVA A   5      -1.412   2.314  -1.460  1.00 41.40           N 
ATOM     73  CA  DVA A   5      -2.516   2.168  -0.503  1.00 33.10           C 
ATOM     74  C   DVA A   5      -2.006   2.411   0.893  1.00 24.23           C 
ATOM     75  O   DVA A   5      -1.046   3.152   1.092  1.00  3.03           O 
ATOM     76  CB  DVA A   5      -3.612   3.183  -0.830  1.00 13.43           C 
ATOM     77  CG1 DVA A   5      -3.042   4.599  -0.745  1.00 24.41           C 
ATOM     78  CG2 DVA A   5      -4.136   2.930  -2.245  1.00 23.33           C 
ATOM     79  H   DVA A   5      -0.704   2.967  -1.277  1.00 44.54           H 
ATOM     80  HA  DVA A   5      -2.925   1.160  -0.570  1.00 45.22           H 
ATOM     81  HB  DVA A   5      -4.430   3.077  -0.118  1.00 35.11           H 
ATOM     82 1HG1 DVA A   5      -2.687   4.789   0.267  1.00 11.25           H 
ATOM     83 2HG1 DVA A   5      -2.211   4.698  -1.444  1.00 23.41           H 
ATOM     84 3HG1 DVA A   5      -3.817   5.320  -1.001  1.00 65.53           H 
ATOM     85 1HG2 DVA A   5      -3.348   3.139  -2.967  1.00 33.10           H 
ATOM     86 2HG2 DVA A   5      -4.446   1.889  -2.338  1.00 30.32           H 
ATOM     87 3HG2 DVA A   5      -4.988   3.580  -2.439  1.00  4.51           H 
ATOM     88  N   MLE A   6      -2.651   1.782   1.871  1.00 22.10           N 
ATOM     89  CA  MLE A   6      -2.253   1.934   3.276  1.00 63.21           C 
ATOM     90  C   MLE A   6      -2.154   0.577   3.919  1.00 51.14           C 
ATOM     91  O   MLE A   6      -3.108   0.101   4.533  1.00 73.40           O 
ATOM     92  CB  MLE A   6      -3.295   2.775   4.013  1.00 50.11           C 
ATOM     93  CG  MLE A   6      -2.674   4.108   4.430  1.00 11.32           C 
ATOM     94  CD1 MLE A   6      -3.785   5.096   4.797  1.00 64.32           C 
ATOM     95  CD2 MLE A   6      -1.765   3.892   5.641  1.00 41.24           C 
ATOM     96  HA  MLE A   6      -1.284   2.432   3.328  1.00 74.54           H 
ATOM     97 2HB  MLE A   6      -4.144   2.958   3.355  1.00 41.11           H 
ATOM     98 3HB  MLE A   6      -3.635   2.238   4.899  1.00  4.23           H 
ATOM     99  HG  MLE A   6      -2.089   4.510   3.604  1.00  0.52           H 
ATOM    100 1HD1 MLE A   6      -3.413   6.115   4.691  1.00 54.32           H 
ATOM    101 2HD1 MLE A   6      -4.637   4.948   4.133  1.00 44.24           H 
ATOM    102 3HD1 MLE A   6      -4.094   4.927   5.828  1.00 61.23           H 
ATOM    103 1HD2 MLE A   6      -2.214   3.153   6.304  1.00 24.23           H 
ATOM    104 2HD2 MLE A   6      -0.793   3.535   5.304  1.00  1.13           H 
ATOM    105 3HD2 MLE A   6      -1.642   4.834   6.176  1.00 53.14           H 
ATOM    106  CM  MLE A   6      -3.800   0.868   1.852  1.00 14.42           C 
ATOM    107 1HM  MLE A   6      -4.510   1.161   2.626  1.00 10.42           H 
ATOM    108 2HM  MLE A   6      -4.285   0.915   0.878  1.00 74.42           H 
ATOM    109 3HM  MLE A   6      -3.458  -0.149   2.041  1.00 61.23           H 
ATOM    110  N   DPR A   7      -0.995  -0.056   3.781  1.00 63.55           N 
ATOM    111  CA  DPR A   7      -0.768  -1.393   4.362  1.00  1.53           C 
ATOM    112  C   DPR A   7      -1.370  -2.448   3.471  1.00 43.32           C 
ATOM    113  O   DPR A   7      -1.602  -3.580   3.899  1.00  4.20           O 
ATOM    114  CB  DPR A   7       0.735  -1.501   4.509  1.00 13.42           C 
ATOM    115  CG  DPR A   7       1.185  -0.854   3.173  1.00  0.23           C 
ATOM    116  CD  DPR A   7       0.238   0.368   3.082  1.00 52.51           C 
ATOM    117  HA  DPR A   7      -1.214  -1.444   5.355  1.00 75.43           H 
ATOM    118 2HB  DPR A   7       1.104  -0.926   5.360  1.00 73.23           H 
ATOM    119 3HB  DPR A   7       1.068  -2.536   4.568  1.00 73.22           H 
ATOM    120 2HG  DPR A   7       2.228  -0.537   3.224  1.00 73.21           H 
ATOM    121 3HG  DPR A   7       1.027  -1.535   2.337  1.00 71.32           H 
ATOM    122 2HD  DPR A   7       0.021   0.603   2.039  1.00 21.33           H 
ATOM    123 3HD  DPR A   7       0.680   1.230   3.582  1.00 24.35           H 
ATOM    124  N   LEU A   8      -1.628  -2.082   2.219  1.00 31.43           N 
ATOM    125  CA  LEU A   8      -2.210  -3.009   1.256  1.00 42.43           C 
ATOM    126  C   LEU A   8      -1.448  -2.972  -0.065  1.00 43.43           C 
ATOM    127  O   LEU A   8      -2.076  -2.906  -1.122  1.00 34.02           O 
ATOM    128  CB  LEU A   8      -3.683  -2.670   1.017  1.00 34.02           C 
ATOM    129  CG  LEU A   8      -4.641  -2.999   2.163  1.00 10.10           C 
ATOM    130  CD1 LEU A   8      -5.446  -1.770   2.555  1.00  5.25           C 
ATOM    131  CD2 LEU A   8      -5.566  -4.143   1.774  1.00 22.21           C 
ATOM    132  H   LEU A   8      -1.421  -1.167   1.936  1.00 41.30           H 
ATOM    133  HA  LEU A   8      -2.141  -4.004   1.669  1.00 70.03           H 
ATOM    134 2HB  LEU A   8      -3.751  -1.611   0.823  1.00 52.11           H 
ATOM    135 3HB  LEU A   8      -4.010  -3.216   0.144  1.00 54.02           H 
ATOM    136  HG  LEU A   8      -4.067  -3.310   3.025  1.00 13.15           H 
ATOM    137 1HD1 LEU A   8      -4.832  -1.113   3.154  1.00 41.41           H 
ATOM    138 2HD1 LEU A   8      -5.766  -1.250   1.664  1.00 43.54           H 
ATOM    139 3HD1 LEU A   8      -6.312  -2.073   3.124  1.00 14.12           H 
ATOM    140 1HD2 LEU A   8      -5.098  -4.738   1.003  1.00 23.24           H 
ATOM    141 2HD2 LEU A   8      -5.758  -4.760   2.638  1.00 30.53           H 
ATOM    142 3HD2 LEU A   8      -6.497  -3.742   1.403  1.00 15.11           H 
TER     143      LEU A   8
ENDMDL
MODEL       16
REMARK MDL/CONF    16  E:      0.000 Erst:   0.000 Ehb:   0.000
ATOM      1  N   DVA A   1      -0.241  -2.833   0.119  1.00 52.33           N 
ATOM      2  CA  DVA A   1       0.696  -3.030  -0.995  1.00 72.20           C 
ATOM      3  C   DVA A   1       1.965  -2.267  -0.724  1.00 11.32           C 
ATOM      4  O   DVA A   1       2.410  -2.168   0.419  1.00 62.14           O 
ATOM      5  CB  DVA A   1       1.014  -4.519  -1.134  1.00 23.45           C 
ATOM      6  CG1 DVA A   1       2.024  -4.723  -2.264  1.00  1.04           C 
ATOM      7  CG2 DVA A   1       1.607  -5.039   0.178  1.00 42.51           C 
ATOM      8  H   DVA A   1       0.023  -2.263   0.870  1.00 52.53           H 
ATOM      9  HA  DVA A   1       0.244  -2.668  -1.918  1.00 63.11           H 
ATOM     10  HB  DVA A   1       0.100  -5.067  -1.360  1.00 23.11           H 
ATOM     11 1HG1 DVA A   1       2.319  -5.771  -2.305  1.00 12.44           H 
ATOM     12 2HG1 DVA A   1       1.569  -4.437  -3.213  1.00 33.45           H 
ATOM     13 3HG1 DVA A   1       2.903  -4.104  -2.084  1.00 72.13           H 
ATOM     14 1HG2 DVA A   1       0.903  -4.860   0.990  1.00 30.34           H 
ATOM     15 2HG2 DVA A   1       1.799  -6.109   0.092  1.00 43.15           H 
ATOM     16 3HG2 DVA A   1       2.541  -4.517   0.386  1.00 23.31           H 
ATOM     17  N   MLE A   2       2.557  -1.720  -1.780  1.00 42.23           N 
ATOM     18  CA  MLE A   2       3.800  -0.950  -1.653  1.00 10.54           C 
ATOM     19  C   MLE A   2       3.649   0.370  -2.361  1.00 64.21           C 
ATOM     20  O   MLE A   2       3.718   0.438  -3.588  1.00 23.43           O 
ATOM     21  CB  MLE A   2       4.954  -1.736  -2.277  1.00 44.34           C 
ATOM     22  CG  MLE A   2       6.207  -1.577  -1.414  1.00 54.44           C 
ATOM     23  CD1 MLE A   2       6.465  -0.090  -1.158  1.00 71.52           C 
ATOM     24  CD2 MLE A   2       6.001  -2.294  -0.080  1.00 22.24           C 
ATOM     25  HA  MLE A   2       4.012  -0.773  -0.597  1.00  4.32           H 
ATOM     26 2HB  MLE A   2       4.683  -2.789  -2.336  1.00 30.43           H 
ATOM     27 3HB  MLE A   2       5.153  -1.356  -3.279  1.00 72.24           H 
ATOM     28  HG  MLE A   2       7.061  -2.009  -1.932  1.00 33.32           H 
ATOM     29 1HD1 MLE A   2       5.861   0.244  -0.315  1.00 63.41           H 
ATOM     30 2HD1 MLE A   2       7.520   0.061  -0.932  1.00 13.34           H 
ATOM     31 3HD1 MLE A   2       6.198   0.482  -2.046  1.00  1.45           H 
ATOM     32 1HD2 MLE A   2       6.889  -2.878   0.160  1.00 12.32           H 
ATOM     33 2HD2 MLE A   2       5.827  -1.558   0.704  1.00 33.55           H 
ATOM     34 3HD2 MLE A   2       5.140  -2.959  -0.153  1.00 54.44           H 
ATOM     35  CM  MLE A   2       2.201  -1.715  -3.206  1.00 22.44           C 
ATOM     36 1HM  MLE A   2       1.449  -2.481  -3.396  1.00  3.23           H 
ATOM     37 2HM  MLE A   2       1.803  -0.739  -3.478  1.00 15.43           H 
ATOM     38 3HM  MLE A   2       3.090  -1.924  -3.802  1.00 71.30           H 
ATOM     39  N   DPR A   3       3.440   1.431  -1.590  1.00 55.53           N 
ATOM     40  CA  DPR A   3       3.275   2.781  -2.159  1.00 33.22           C 
ATOM     41  C   DPR A   3       2.101   2.798  -3.104  1.00 32.33           C 
ATOM     42  O   DPR A   3       2.087   3.550  -4.079  1.00  4.00           O 
ATOM     43  CB  DPR A   3       3.137   3.753  -0.996  1.00 74.11           C 
ATOM     44  CG  DPR A   3       2.580   2.853   0.141  1.00  4.41           C 
ATOM     45  CD  DPR A   3       3.330   1.523  -0.118  1.00  0.44           C 
ATOM     46  HA  DPR A   3       4.183   3.074  -2.685  1.00  2.41           H 
ATOM     47 2HB  DPR A   3       4.108   4.165  -0.720  1.00 61.42           H 
ATOM     48 3HB  DPR A   3       2.434   4.548  -1.236  1.00 42.55           H 
ATOM     49 2HG  DPR A   3       2.833   3.261   1.120  1.00 30.13           H 
ATOM     50 3HG  DPR A   3       1.503   2.721   0.041  1.00 43.30           H 
ATOM     51 2HD  DPR A   3       2.757   0.683   0.274  1.00  1.22           H 
ATOM     52 3HD  DPR A   3       4.322   1.553   0.336  1.00 32.33           H 
ATOM     53  N   LEU A   4       1.106   1.965  -2.819  1.00 73.01           N 
ATOM     54  CA  LEU A   4      -0.086   1.884  -3.654  1.00 61.34           C 
ATOM     55  C   LEU A   4      -1.352   1.969  -2.807  1.00 15.14           C 
ATOM     56  O   LEU A   4      -2.465   1.916  -3.328  1.00 23.23           O 
ATOM     57  CB  LEU A   4      -0.084   0.583  -4.458  1.00 32.23           C 
ATOM     58  CG  LEU A   4      -1.286   0.357  -5.375  1.00  4.23           C 
ATOM     59  CD1 LEU A   4      -1.622   1.630  -6.137  1.00 74.32           C 
ATOM     60  CD2 LEU A   4      -1.014  -0.788  -6.341  1.00 12.24           C 
ATOM     61  H   LEU A   4       1.175   1.391  -2.029  1.00 53.01           H 
ATOM     62  HA  LEU A   4      -0.070   2.719  -4.338  1.00  2.35           H 
ATOM     63 2HB  LEU A   4       0.805   0.574  -5.069  1.00 23.33           H 
ATOM     64 3HB  LEU A   4      -0.044  -0.238  -3.756  1.00 35.10           H 
ATOM     65  HG  LEU A   4      -2.145   0.091  -4.774  1.00 51.01           H 
ATOM     66 1HD1 LEU A   4      -2.436   2.140  -5.643  1.00 13.53           H 
ATOM     67 2HD1 LEU A   4      -0.755   2.274  -6.163  1.00 74.42           H 
ATOM     68 3HD1 LEU A   4      -1.915   1.379  -7.145  1.00 41.20           H 
ATOM     69 1HD2 LEU A   4      -1.825  -1.499  -6.294  1.00 13.03           H 
ATOM     70 2HD2 LEU A   4      -0.932  -0.400  -7.345  1.00 73.44           H 
ATOM     71 3HD2 LEU A   4      -0.090  -1.276  -6.068  1.00 14.20           H 
ATOM     72  N   DVA A   5      -1.172   2.104  -1.497  1.00 62.33           N 
ATOM     73  CA  DVA A   5      -2.308   2.199  -0.571  1.00 13.52           C 
ATOM     74  C   DVA A   5      -1.796   2.329   0.840  1.00 25.23           C 
ATOM     75  O   DVA A   5      -0.767   2.960   1.081  1.00 61.11           O 
ATOM     76  CB  DVA A   5      -3.151   3.425  -0.922  1.00 24.25           C 
ATOM     77  CG1 DVA A   5      -4.312   3.549   0.065  1.00 70.31           C 
ATOM     78  CG2 DVA A   5      -2.281   4.681  -0.846  1.00 74.31           C 
ATOM     79  H   DVA A   5      -0.261   2.140  -1.140  1.00  3.35           H 
ATOM     80  HA  DVA A   5      -2.920   1.302  -0.653  1.00 30.21           H 
ATOM     81  HB  DVA A   5      -3.544   3.318  -1.933  1.00 10.24           H 
ATOM     82 1HG1 DVA A   5      -4.857   4.472  -0.127  1.00 61.22           H 
ATOM     83 2HG1 DVA A   5      -4.983   2.699  -0.057  1.00 75.12           H 
ATOM     84 3HG1 DVA A   5      -3.924   3.560   1.083  1.00 12.52           H 
ATOM     85 1HG2 DVA A   5      -1.434   4.578  -1.522  1.00 23.11           H 
ATOM     86 2HG2 DVA A   5      -2.872   5.551  -1.134  1.00 64.11           H 
ATOM     87 3HG2 DVA A   5      -1.918   4.810   0.173  1.00 15.52           H 
ATOM     88  N   MLE A   6      -2.514   1.729   1.783  1.00 61.40           N 
ATOM     89  CA  MLE A   6      -2.123   1.779   3.198  1.00 24.12           C 
ATOM     90  C   MLE A   6      -2.149   0.388   3.775  1.00 54.40           C 
ATOM     91  O   MLE A   6      -3.214  -0.151   4.069  1.00 75.04           O 
ATOM     92  CB  MLE A   6      -3.101   2.670   3.965  1.00 21.33           C 
ATOM     93  CG  MLE A   6      -2.337   3.481   5.013  1.00 32.41           C 
ATOM     94  CD1 MLE A   6      -1.469   2.540   5.852  1.00 34.05           C 
ATOM     95  CD2 MLE A   6      -1.446   4.507   4.314  1.00  3.11           C 
ATOM     96  HA  MLE A   6      -1.117   2.189   3.283  1.00  5.25           H 
ATOM     97 2HB  MLE A   6      -3.596   3.347   3.270  1.00  0.05           H 
ATOM     98 3HB  MLE A   6      -3.847   2.049   4.458  1.00 74.53           H 
ATOM     99  HG  MLE A   6      -3.046   3.995   5.661  1.00  2.44           H 
ATOM    100 1HD1 MLE A   6      -0.528   2.355   5.335  1.00 55.25           H 
ATOM    101 2HD1 MLE A   6      -1.268   3.000   6.821  1.00 21.41           H 
ATOM    102 3HD1 MLE A   6      -1.994   1.597   6.001  1.00 62.25           H 
ATOM    103 1HD2 MLE A   6      -1.542   5.472   4.811  1.00 75.24           H 
ATOM    104 2HD2 MLE A   6      -0.409   4.178   4.360  1.00  4.12           H 
ATOM    105 3HD2 MLE A   6      -1.752   4.604   3.273  1.00  4.43           H 
ATOM    106  CM  MLE A   6      -3.750   0.938   1.714  1.00  3.31           C 
ATOM    107 1HM  MLE A   6      -4.219   1.079   0.740  1.00  1.10           H 
ATOM    108 2HM  MLE A   6      -3.515  -0.117   1.854  1.00 33.03           H 
ATOM    109 3HM  MLE A   6      -4.434   1.265   2.497  1.00  4.23           H 
ATOM    110  N   DPR A   7      -0.969  -0.200   3.941  1.00 70.44           N 
ATOM    111  CA  DPR A   7      -0.856  -1.561   4.497  1.00 33.32           C 
ATOM    112  C   DPR A   7      -1.598  -2.536   3.620  1.00 22.22           C 
ATOM    113  O   DPR A   7      -2.100  -3.556   4.093  1.00 73.12           O 
ATOM    114  CB  DPR A   7       0.630  -1.888   4.606  1.00 43.43           C 
ATOM    115  CG  DPR A   7       1.264  -0.971   3.527  1.00  2.31           C 
ATOM    116  CD  DPR A   7       0.389   0.301   3.644  1.00 44.40           C 
ATOM    117  HA  DPR A   7      -1.264  -1.583   5.508  1.00 21.15           H 
ATOM    118 2HB  DPR A   7       1.009  -1.637   5.596  1.00 13.01           H 
ATOM    119 3HB  DPR A   7       0.812  -2.936   4.376  1.00 61.52           H 
ATOM    120 2HG  DPR A   7       2.306  -0.751   3.764  1.00 32.23           H 
ATOM    121 3HG  DPR A   7       1.178  -1.416   2.536  1.00 71.44           H 
ATOM    122 2HD  DPR A   7       0.393   0.852   2.702  1.00 30.41           H 
ATOM    123 3HD  DPR A   7       0.747   0.936   4.455  1.00 33.31           H 
ATOM    124  N   LEU A   8      -1.671  -2.227   2.330  1.00  1.22           N 
ATOM    125  CA  LEU A   8      -2.360  -3.086   1.375  1.00 30.44           C 
ATOM    126  C   LEU A   8      -1.484  -3.358   0.156  1.00 63.55           C 
ATOM    127  O   LEU A   8      -1.875  -4.147  -0.704  1.00 34.45           O 
ATOM    128  CB  LEU A   8      -3.678  -2.445   0.938  1.00 12.50           C 
ATOM    129  CG  LEU A   8      -4.503  -3.230  -0.080  1.00 24.40           C 
ATOM    130  CD1 LEU A   8      -4.561  -4.702   0.301  1.00  1.31           C 
ATOM    131  CD2 LEU A   8      -5.905  -2.651  -0.193  1.00 52.12           C 
ATOM    132  H   LEU A   8      -1.251  -1.401   2.012  1.00  3.31           H 
ATOM    133  HA  LEU A   8      -2.572  -4.025   1.866  1.00  3.53           H 
ATOM    134 2HB  LEU A   8      -4.285  -2.305   1.819  1.00 60.02           H 
ATOM    135 3HB  LEU A   8      -3.447  -1.481   0.506  1.00  5.44           H 
ATOM    136  HG  LEU A   8      -4.031  -3.157  -1.051  1.00 12.24           H 
ATOM    137 1HD1 LEU A   8      -3.840  -5.254  -0.283  1.00 10.32           H 
ATOM    138 2HD1 LEU A   8      -4.333  -4.810   1.351  1.00 71.43           H 
ATOM    139 3HD1 LEU A   8      -5.551  -5.085   0.106  1.00 72.02           H 
ATOM    140 1HD2 LEU A   8      -6.137  -2.466  -1.231  1.00 30.13           H 
ATOM    141 2HD2 LEU A   8      -6.618  -3.352   0.215  1.00 73.10           H 
ATOM    142 3HD2 LEU A   8      -5.956  -1.723   0.359  1.00 65.23           H 
TER     143      LEU A   8
ENDMDL
MODEL       13
REMARK MDL/CONF    13  E:      0.000 Erst:   0.000 Ehb:   0.000
ATOM      1  N   DVA A   1      -0.040  -3.147  -0.122  1.00 11.23           N 
ATOM      2  CA  DVA A   1       0.480  -2.962  -1.482  1.00 63.03           C 
ATOM      3  C   DVA A   1       1.933  -2.574  -1.415  1.00 43.11           C 
ATOM      4  O   DVA A   1       2.641  -2.938  -0.477  1.00 13.43           O 
ATOM      5  CB  DVA A   1       0.335  -4.267  -2.265  1.00 32.22           C 
ATOM      6  CG1 DVA A   1       1.027  -5.400  -1.506  1.00 13.50           C 
ATOM      7  CG2 DVA A   1      -1.150  -4.599  -2.432  1.00  5.43           C 
ATOM      8  H   DVA A   1       0.544  -3.532   0.566  1.00 41.34           H 
ATOM      9  HA  DVA A   1      -0.083  -2.174  -1.982  1.00 73.15           H 
ATOM     10  HB  DVA A   1       0.793  -4.154  -3.247  1.00 63.31           H 
ATOM     11 1HG1 DVA A   1       0.460  -5.635  -0.605  1.00 43.11           H 
ATOM     12 2HG1 DVA A   1       1.079  -6.283  -2.143  1.00  2.23           H 
ATOM     13 3HG1 DVA A   1       2.036  -5.091  -1.232  1.00 55.22           H 
ATOM     14 1HG2 DVA A   1      -1.298  -5.140  -3.365  1.00 41.14           H 
ATOM     15 2HG2 DVA A   1      -1.481  -5.216  -1.598  1.00 21.55           H 
ATOM     16 3HG2 DVA A   1      -1.728  -3.675  -2.453  1.00 32.10           H 
ATOM     17  N   MLE A   2       2.388  -1.828  -2.417  1.00 51.31           N 
ATOM     18  CA  MLE A   2       3.786  -1.383  -2.472  1.00  3.11           C 
ATOM     19  C   MLE A   2       3.831   0.114  -2.624  1.00 13.51           C 
ATOM     20  O   MLE A   2       4.077   0.631  -3.713  1.00 61.43           O 
ATOM     21  CB  MLE A   2       4.484  -2.038  -3.664  1.00 55.31           C 
ATOM     22  CG  MLE A   2       5.983  -2.144  -3.383  1.00 61.44           C 
ATOM     23  CD1 MLE A   2       6.599  -3.210  -4.293  1.00 33.14           C 
ATOM     24  CD2 MLE A   2       6.651  -0.796  -3.656  1.00 11.34           C 
ATOM     25  HA  MLE A   2       4.296  -1.669  -1.552  1.00 35.20           H 
ATOM     26 2HB  MLE A   2       4.072  -3.034  -3.823  1.00 20.03           H 
ATOM     27 3HB  MLE A   2       4.323  -1.434  -4.557  1.00  3.35           H 
ATOM     28  HG  MLE A   2       6.138  -2.423  -2.341  1.00 44.03           H 
ATOM     29 1HD1 MLE A   2       7.133  -2.727  -5.110  1.00 31.01           H 
ATOM     30 2HD1 MLE A   2       7.293  -3.823  -3.716  1.00 23.02           H 
ATOM     31 3HD1 MLE A   2       5.809  -3.843  -4.697  1.00 12.43           H 
ATOM     32 1HD2 MLE A   2       6.530  -0.147  -2.789  1.00 73.24           H 
ATOM     33 2HD2 MLE A   2       7.712  -0.949  -3.849  1.00 31.24           H 
ATOM     34 3HD2 MLE A   2       6.187  -0.330  -4.525  1.00 61.22           H 
ATOM     35  CM  MLE A   2       1.727  -1.293  -3.614  1.00 73.15           C 
ATOM     36 1HM  MLE A   2       2.473  -0.855  -4.278  1.00 55.10           H 
ATOM     37 2HM  MLE A   2       1.208  -2.099  -4.133  1.00 60.14           H 
ATOM     38 3HM  MLE A   2       1.008  -0.528  -3.320  1.00 64.42           H 
ATOM     39  N   DPR A   3       3.590   0.823  -1.526  1.00 44.41           N 
ATOM     40  CA  DPR A   3       3.602   2.298  -1.539  1.00 43.10           C 
ATOM     41  C   DPR A   3       2.346   2.815  -2.190  1.00 54.32           C 
ATOM     42  O   DPR A   3       2.206   4.015  -2.431  1.00  1.23           O 
ATOM     43  CB  DPR A   3       3.754   2.723  -0.094  1.00 35.42           C 
ATOM     44  CG  DPR A   3       2.877   1.653   0.608  1.00 55.32           C 
ATOM     45  CD  DPR A   3       3.280   0.367  -0.154  1.00  3.10           C 
ATOM     46  HA  DPR A   3       4.477   2.656  -2.082  1.00 24.24           H 
ATOM     47 2HB  DPR A   3       4.789   2.654   0.244  1.00 73.52           H 
ATOM     48 3HB  DPR A   3       3.357   3.723   0.081  1.00 63.04           H 
ATOM     49 2HG  DPR A   3       3.127   1.575   1.667  1.00 11.14           H 
ATOM     50 3HG  DPR A   3       1.816   1.871   0.476  1.00 61.34           H 
ATOM     51 2HD  DPR A   3       2.452  -0.342  -0.167  1.00  0.50           H 
ATOM     52 3HD  DPR A   3       4.160  -0.085   0.304  1.00 51.13           H 
ATOM     53  N   LEU A   4       1.418   1.908  -2.479  1.00 20.14           N 
ATOM     54  CA  LEU A   4       0.156   2.278  -3.110  1.00 21.41           C 
ATOM     55  C   LEU A   4      -1.023   1.634  -2.387  1.00 42.13           C 
ATOM     56  O   LEU A   4      -1.427   0.517  -2.711  1.00  3.25           O 
ATOM     57  CB  LEU A   4       0.157   1.860  -4.581  1.00 52.42           C 
ATOM     58  CG  LEU A   4      -1.197   1.901  -5.291  1.00 61.10           C 
ATOM     59  CD1 LEU A   4      -1.870   3.248  -5.078  1.00 53.25           C 
ATOM     60  CD2 LEU A   4      -1.029   1.615  -6.776  1.00 10.11           C 
ATOM     61  H   LEU A   4       1.586   0.967  -2.264  1.00 30.43           H 
ATOM     62  HA  LEU A   4       0.057   3.351  -3.048  1.00 43.30           H 
ATOM     63 2HB  LEU A   4       0.828   2.520  -5.111  1.00 35.30           H 
ATOM     64 3HB  LEU A   4       0.531   0.848  -4.636  1.00 51.42           H 
ATOM     65  HG  LEU A   4      -1.839   1.137  -4.873  1.00  3.34           H 
ATOM     66 1HD1 LEU A   4      -1.260   4.028  -5.506  1.00 63.24           H 
ATOM     67 2HD1 LEU A   4      -2.839   3.246  -5.557  1.00 54.14           H 
ATOM     68 3HD1 LEU A   4      -1.993   3.426  -4.020  1.00  5.34           H 
ATOM     69 1HD2 LEU A   4      -0.273   2.270  -7.185  1.00 51.35           H 
ATOM     70 2HD2 LEU A   4      -0.728   0.587  -6.914  1.00 13.24           H 
ATOM     71 3HD2 LEU A   4      -1.967   1.787  -7.284  1.00 43.31           H 
ATOM     72  N   DVA A   5      -1.572   2.346  -1.409  1.00 14.32           N 
ATOM     73  CA  DVA A   5      -2.714   1.842  -0.636  1.00 53.22           C 
ATOM     74  C   DVA A   5      -2.566   2.252   0.805  1.00 55.45           C 
ATOM     75  O   DVA A   5      -1.948   3.271   1.110  1.00 75.13           O 
ATOM     76  CB  DVA A   5      -4.009   2.423  -1.203  1.00  1.52           C 
ATOM     77  CG1 DVA A   5      -3.924   3.951  -1.213  1.00 65.04           C 
ATOM     78  CG2 DVA A   5      -4.214   1.916  -2.633  1.00 13.44           C 
ATOM     79  H   DVA A   5      -1.205   3.230  -1.197  1.00 44.22           H 
ATOM     80  HA  DVA A   5      -2.746   0.754  -0.704  1.00  1.44           H 
ATOM     81  HB  DVA A   5      -4.850   2.111  -0.585  1.00 31.45           H 
ATOM     82 1HG1 DVA A   5      -3.203   4.270  -1.965  1.00 10.31           H 
ATOM     83 2HG1 DVA A   5      -4.904   4.366  -1.449  1.00 63.20           H 
ATOM     84 3HG1 DVA A   5      -3.608   4.303  -0.232  1.00  4.11           H 
ATOM     85 1HG2 DVA A   5      -5.280   1.851  -2.846  1.00 20.34           H 
ATOM     86 2HG2 DVA A   5      -3.745   2.606  -3.334  1.00 63.12           H 
ATOM     87 3HG2 DVA A   5      -3.763   0.930  -2.736  1.00 25.22           H 
ATOM     88  N   MLE A   6      -3.137   1.455   1.703  1.00 12.32           N 
ATOM     89  CA  MLE A   6      -3.067   1.743   3.142  1.00 52.43           C 
ATOM     90  C   MLE A   6      -2.513   0.545   3.867  1.00 44.05           C 
ATOM     91  O   MLE A   6      -3.254  -0.211   4.491  1.00 34.41           O 
ATOM     92  CB  MLE A   6      -4.469   2.056   3.668  1.00 65.51           C 
ATOM     93  CG  MLE A   6      -4.361   2.952   4.902  1.00  1.44           C 
ATOM     94  CD1 MLE A   6      -5.695   3.668   5.130  1.00 63.21           C 
ATOM     95  CD2 MLE A   6      -4.026   2.099   6.126  1.00 72.44           C 
ATOM     96  HA  MLE A   6      -2.417   2.602   3.309  1.00 33.02           H 
ATOM     97 2HB  MLE A   6      -5.040   2.567   2.894  1.00  4.34           H 
ATOM     98 3HB  MLE A   6      -4.971   1.127   3.936  1.00 53.34           H 
ATOM     99  HG  MLE A   6      -3.576   3.691   4.748  1.00 63.41           H 
ATOM    100 1HD1 MLE A   6      -6.231   3.185   5.946  1.00 10.33           H 
ATOM    101 2HD1 MLE A   6      -5.508   4.712   5.384  1.00 52.55           H 
ATOM    102 3HD1 MLE A   6      -6.294   3.617   4.221  1.00 14.43           H 
ATOM    103 1HD2 MLE A   6      -2.953   1.919   6.160  1.00 33.24           H 
ATOM    104 2HD2 MLE A   6      -4.336   2.623   7.029  1.00 31.21           H 
ATOM    105 3HD2 MLE A   6      -4.552   1.146   6.059  1.00 52.41           H 
ATOM    106  CM  MLE A   6      -3.909   0.214   1.557  1.00 44.24           C 
ATOM    107 1HM  MLE A   6      -4.338  -0.063   2.519  1.00 32.12           H 
ATOM    108 2HM  MLE A   6      -4.709   0.366   0.832  1.00  2.23           H 
ATOM    109 3HM  MLE A   6      -3.251  -0.583   1.210  1.00 32.12           H 
ATOM    110  N   DPR A   7      -1.199   0.367   3.784  1.00 62.52           N 
ATOM    111  CA  DPR A   7      -0.531  -0.769   4.448  1.00 44.00           C 
ATOM    112  C   DPR A   7      -0.783  -2.036   3.673  1.00 21.24           C 
ATOM    113  O   DPR A   7      -0.427  -3.128   4.117  1.00 62.34           O 
ATOM    114  CB  DPR A   7       0.935  -0.393   4.530  1.00 64.21           C 
ATOM    115  CG  DPR A   7       1.119   0.324   3.167  1.00 11.20           C 
ATOM    116  CD  DPR A   7      -0.176   1.171   3.082  1.00 71.44           C 
ATOM    117  HA  DPR A   7      -0.904  -0.873   5.467  1.00 63.03           H 
ATOM    118 2HB  DPR A   7       1.134   0.289   5.356  1.00  4.33           H 
ATOM    119 3HB  DPR A   7       1.577  -1.272   4.592  1.00 44.11           H 
ATOM    120 2HG  DPR A   7       2.003   0.963   3.177  1.00 13.22           H 
ATOM    121 3HG  DPR A   7       1.169  -0.396   2.350  1.00 23.43           H 
ATOM    122 2HD  DPR A   7      -0.462   1.322   2.041  1.00  1.05           H 
ATOM    123 3HD  DPR A   7      -0.037   2.129   3.582  1.00 21.13           H 
ATOM    124  N   LEU A   8      -1.402  -1.897   2.505  1.00 31.15           N 
ATOM    125  CA  LEU A   8      -1.705  -3.045   1.659  1.00 64.20           C 
ATOM    126  C   LEU A   8      -1.286  -2.784   0.216  1.00 13.33           C 
ATOM    127  O   LEU A   8      -2.064  -2.205  -0.542  1.00 74.11           O 
ATOM    128  CB  LEU A   8      -3.199  -3.367   1.718  1.00 71.45           C 
ATOM    129  CG  LEU A   8      -3.722  -4.326   0.647  1.00 31.03           C 
ATOM    130  CD1 LEU A   8      -2.872  -5.585   0.597  1.00 34.42           C 
ATOM    131  CD2 LEU A   8      -5.180  -4.674   0.909  1.00 13.13           C 
ATOM    132  H   LEU A   8      -1.662  -1.002   2.206  1.00 25.23           H 
ATOM    133  HA  LEU A   8      -1.148  -3.891   2.035  1.00  1.51           H 
ATOM    134 2HB  LEU A   8      -3.405  -3.806   2.683  1.00 43.45           H 
ATOM    135 3HB  LEU A   8      -3.741  -2.437   1.624  1.00 44.02           H 
ATOM    136  HG  LEU A   8      -3.662  -3.844  -0.319  1.00 23.34           H 
ATOM    137 1HD1 LEU A   8      -2.928  -6.095   1.547  1.00 70.53           H 
ATOM    138 2HD1 LEU A   8      -3.237  -6.235  -0.184  1.00 34.20           H 
ATOM    139 3HD1 LEU A   8      -1.845  -5.319   0.393  1.00 44.53           H 
ATOM    140 1HD2 LEU A   8      -5.292  -5.008   1.931  1.00 60.01           H 
ATOM    141 2HD2 LEU A   8      -5.794  -3.801   0.747  1.00 41.22           H 
ATOM    142 3HD2 LEU A   8      -5.489  -5.462   0.238  1.00 43.41           H 
TER     143      LEU A   8
ENDMDL
MODEL       12
REMARK MDL/CONF    12  E:      0.000 Erst:   0.000 Ehb:   0.000
ATOM      1  N   DVA A   1      -0.221  -3.346   0.306  1.00 71.22           N 
ATOM      2  CA  DVA A   1       0.233  -3.025  -1.054  1.00 13.32           C 
ATOM      3  C   DVA A   1       1.668  -2.575  -1.011  1.00 63.51           C 
ATOM      4  O   DVA A   1       2.419  -2.949  -0.111  1.00 44.25           O 
ATOM      5  CB  DVA A   1       0.112  -4.267  -1.937  1.00 52.11           C 
ATOM      6  CG1 DVA A   1       0.763  -5.461  -1.236  1.00 12.44           C 
ATOM      7  CG2 DVA A   1      -1.366  -4.570  -2.191  1.00 51.13           C 
ATOM      8  H   DVA A   1       0.433  -3.372   1.035  1.00 65.21           H 
ATOM      9  HA  DVA A   1      -0.386  -2.227  -1.464  1.00 54.12           H 
ATOM     10  HB  DVA A   1       0.612  -4.086  -2.888  1.00 11.12           H 
ATOM     11 1HG1 DVA A   1       1.075  -6.193  -1.979  1.00 70.32           H 
ATOM     12 2HG1 DVA A   1       1.632  -5.119  -0.673  1.00 51.14           H 
ATOM     13 3HG1 DVA A   1       0.045  -5.916  -0.553  1.00 43.04           H 
ATOM     14 1HG2 DVA A   1      -1.891  -3.647  -2.431  1.00  3.34           H 
ATOM     15 2HG2 DVA A   1      -1.457  -5.266  -3.026  1.00 41.21           H 
ATOM     16 3HG2 DVA A   1      -1.805  -5.015  -1.298  1.00 50.34           H 
ATOM     17  N   MLE A   2       2.059  -1.766  -1.990  1.00 23.53           N 
ATOM     18  CA  MLE A   2       3.434  -1.255  -2.064  1.00 50.41           C 
ATOM     19  C   MLE A   2       3.406   0.225  -2.341  1.00 61.52           C 
ATOM     20  O   MLE A   2       3.468   0.651  -3.493  1.00 70.25           O 
ATOM     21  CB  MLE A   2       4.184  -1.972  -3.188  1.00 41.40           C 
ATOM     22  CG  MLE A   2       5.688  -1.905  -2.921  1.00  1.11           C 
ATOM     23  CD1 MLE A   2       6.080  -3.003  -1.930  1.00 50.14           C 
ATOM     24  CD2 MLE A   2       6.448  -2.107  -4.233  1.00 20.51           C 
ATOM     25  HA  MLE A   2       3.941  -1.438  -1.116  1.00 60.15           H 
ATOM     26 2HB  MLE A   2       3.867  -3.013  -3.229  1.00 75.31           H 
ATOM     27 3HB  MLE A   2       3.961  -1.488  -4.139  1.00 32.43           H 
ATOM     28  HG  MLE A   2       5.940  -0.932  -2.502  1.00 20.42           H 
ATOM     29 1HD1 MLE A   2       5.422  -2.964  -1.064  1.00 11.25           H 
ATOM     30 2HD1 MLE A   2       5.987  -3.978  -2.412  1.00 64.14           H 
ATOM     31 3HD1 MLE A   2       7.111  -2.853  -1.612  1.00 32.52           H 
ATOM     32 1HD2 MLE A   2       5.875  -1.681  -5.055  1.00 24.24           H 
ATOM     33 2HD2 MLE A   2       7.417  -1.613  -4.169  1.00 43.43           H 
ATOM     34 3HD2 MLE A   2       6.594  -3.174  -4.407  1.00 21.11           H 
ATOM     35  CM  MLE A   2       1.338  -1.207  -3.141  1.00 65.00           C 
ATOM     36 1HM  MLE A   2       1.993  -1.196  -4.012  1.00 65.41           H 
ATOM     37 2HM  MLE A   2       0.462  -1.821  -3.353  1.00  4.53           H 
ATOM     38 3HM  MLE A   2       1.022  -0.189  -2.912  1.00 53.32           H 
ATOM     39  N   DPR A   3       3.312   1.019  -1.281  1.00 33.53           N 
ATOM     40  CA  DPR A   3       3.275   2.486  -1.415  1.00 32.15           C 
ATOM     41  C   DPR A   3       1.901   2.926  -1.848  1.00  4.24           C 
ATOM     42  O   DPR A   3       1.186   3.593  -1.099  1.00  3.41           O 
ATOM     43  CB  DPR A   3       3.676   3.026  -0.055  1.00  3.30           C 
ATOM     44  CG  DPR A   3       2.943   2.018   0.869  1.00 51.43           C 
ATOM     45  CD  DPR A   3       3.230   0.674   0.155  1.00 30.22           C 
ATOM     46  HA  DPR A   3       4.018   2.811  -2.143  1.00 70.43           H 
ATOM     47 2HB  DPR A   3       4.755   2.978   0.102  1.00 52.45           H 
ATOM     48 3HB  DPR A   3       3.308   4.038   0.108  1.00 12.43           H 
ATOM     49 2HG  DPR A   3       3.369   2.027   1.873  1.00 72.13           H 
ATOM     50 3HG  DPR A   3       1.873   2.225   0.899  1.00 13.00           H 
ATOM     51 2HD  DPR A   3       2.416  -0.029   0.331  1.00 53.04           H 
ATOM     52 3HD  DPR A   3       4.175   0.255   0.500  1.00 30.45           H 
ATOM     53  N   LEU A   4       1.522   2.554  -3.066  1.00 21.52           N 
ATOM     54  CA  LEU A   4       0.216   2.915  -3.605  1.00 54.22           C 
ATOM     55  C   LEU A   4      -0.895   2.139  -2.905  1.00 10.32           C 
ATOM     56  O   LEU A   4      -1.381   1.132  -3.419  1.00  2.41           O 
ATOM     57  CB  LEU A   4       0.172   2.646  -5.110  1.00 75.43           C 
ATOM     58  CG  LEU A   4       0.700   1.285  -5.564  1.00 70.41           C 
ATOM     59  CD1 LEU A   4      -0.436   0.411  -6.071  1.00 13.22           C 
ATOM     60  CD2 LEU A   4       1.763   1.457  -6.640  1.00 24.23           C 
ATOM     61  H   LEU A   4       2.135   2.023  -3.615  1.00 51.13           H 
ATOM     62  HA  LEU A   4       0.067   3.970  -3.432  1.00 75.13           H 
ATOM     63 2HB  LEU A   4      -0.856   2.723  -5.430  1.00 52.41           H 
ATOM     64 3HB  LEU A   4       0.758   3.409  -5.600  1.00  2.12           H 
ATOM     65  HG  LEU A   4       1.156   0.782  -4.721  1.00 33.02           H 
ATOM     66 1HD1 LEU A   4      -0.810  -0.200  -5.263  1.00 23.22           H 
ATOM     67 2HD1 LEU A   4      -1.232   1.039  -6.445  1.00 53.22           H 
ATOM     68 3HD1 LEU A   4      -0.076  -0.225  -6.866  1.00  1.13           H 
ATOM     69 1HD2 LEU A   4       2.406   0.590  -6.653  1.00 63.04           H 
ATOM     70 2HD2 LEU A   4       1.286   1.567  -7.603  1.00 71.23           H 
ATOM     71 3HD2 LEU A   4       2.351   2.337  -6.427  1.00  1.02           H 
ATOM     72  N   DVA A   5      -1.294   2.616  -1.730  1.00 62.15           N 
ATOM     73  CA  DVA A   5      -2.357   1.964  -0.955  1.00 44.25           C 
ATOM     74  C   DVA A   5      -2.197   2.305   0.503  1.00 44.31           C 
ATOM     75  O   DVA A   5      -1.617   3.333   0.849  1.00 34.14           O 
ATOM     76  CB  DVA A   5      -3.719   2.453  -1.448  1.00 32.12           C 
ATOM     77  CG1 DVA A   5      -3.712   3.979  -1.544  1.00 43.22           C 
ATOM     78  CG2 DVA A   5      -4.006   1.856  -2.827  1.00 50.32           C 
ATOM     79  H   DVA A   5      -0.867   3.423  -1.373  1.00 72.11           H 
ATOM     80  HA  DVA A   5      -2.291   0.883  -1.085  1.00  4.05           H 
ATOM     81  HB  DVA A   5      -4.493   2.137  -0.749  1.00 70.34           H 
ATOM     82 1HG1 DVA A   5      -4.732   4.354  -1.467  1.00  1.20           H 
ATOM     83 2HG1 DVA A   5      -3.110   4.391  -0.734  1.00 73.34           H 
ATOM     84 3HG1 DVA A   5      -3.284   4.281  -2.500  1.00 53.23           H 
ATOM     85 1HG2 DVA A   5      -3.749   0.798  -2.827  1.00 15.02           H 
ATOM     86 2HG2 DVA A   5      -5.065   1.974  -3.062  1.00 62.41           H 
ATOM     87 3HG2 DVA A   5      -3.408   2.373  -3.579  1.00 34.22           H 
ATOM     88  N   MLE A   6      -2.713   1.439   1.368  1.00 53.22           N 
ATOM     89  CA  MLE A   6      -2.625   1.654   2.818  1.00 63.21           C 
ATOM     90  C   MLE A   6      -2.183   0.381   3.488  1.00 24.53           C 
ATOM     91  O   MLE A   6      -3.007  -0.425   3.917  1.00 20.31           O 
ATOM     92  CB  MLE A   6      -3.996   2.066   3.357  1.00 64.13           C 
ATOM     93  CG  MLE A   6      -3.819   2.830   4.670  1.00 61.14           C 
ATOM     94  CD1 MLE A   6      -3.487   4.293   4.369  1.00 74.05           C 
ATOM     95  CD2 MLE A   6      -5.114   2.758   5.480  1.00 52.32           C 
ATOM     96  HA  MLE A   6      -1.902   2.444   3.025  1.00 33.10           H 
ATOM     97 2HB  MLE A   6      -4.494   2.704   2.628  1.00 74.05           H 
ATOM     98 3HB  MLE A   6      -4.599   1.176   3.532  1.00 61.24           H 
ATOM     99  HG  MLE A   6      -3.008   2.384   5.244  1.00 64.03           H 
ATOM    100 1HD1 MLE A   6      -2.662   4.339   3.659  1.00 53.11           H 
ATOM    101 2HD1 MLE A   6      -4.362   4.784   3.942  1.00 11.31           H 
ATOM    102 3HD1 MLE A   6      -3.202   4.797   5.291  1.00 31.53           H 
ATOM    103 1HD2 MLE A   6      -5.600   1.799   5.306  1.00 63.44           H 
ATOM    104 2HD2 MLE A   6      -4.886   2.863   6.540  1.00 43.31           H 
ATOM    105 3HD2 MLE A   6      -5.781   3.562   5.170  1.00  5.33           H 
ATOM    106  CM  MLE A   6      -3.431   0.173   1.172  1.00 52.41           C 
ATOM    107 1HM  MLE A   6      -4.238   0.095   1.900  1.00 14.34           H 
ATOM    108 2HM  MLE A   6      -3.847   0.144   0.164  1.00 31.05           H 
ATOM    109 3HM  MLE A   6      -2.741  -0.660   1.304  1.00 75.11           H 
ATOM    110  N   DPR A   7      -0.869   0.193   3.582  1.00 35.24           N 
ATOM    111  CA  DPR A   7      -0.306  -1.013   4.217  1.00 61.21           C 
ATOM    112  C   DPR A   7      -0.398  -2.181   3.269  1.00 63.34           C 
ATOM    113  O   DPR A   7       0.620  -2.696   2.803  1.00 74.34           O 
ATOM    114  CB  DPR A   7       1.120  -0.646   4.587  1.00 11.22           C 
ATOM    115  CG  DPR A   7       1.517   0.195   3.345  1.00 74.52           C 
ATOM    116  CD  DPR A   7       0.245   1.050   3.126  1.00 71.31           C 
ATOM    117  HA  DPR A   7      -0.847  -1.236   5.137  1.00  1.12           H 
ATOM    118 2HB  DPR A   7       1.164  -0.040   5.492  1.00 74.52           H 
ATOM    119 3HB  DPR A   7       1.758  -1.524   4.678  1.00 34.25           H 
ATOM    120 2HG  DPR A   7       2.380   0.827   3.560  1.00 73.23           H 
ATOM    121 3HG  DPR A   7       1.710  -0.447   2.485  1.00 34.03           H 
ATOM    122 2HD  DPR A   7       0.128   1.292   2.069  1.00  0.20           H 
ATOM    123 3HD  DPR A   7       0.292   1.962   3.722  1.00 60.12           H 
ATOM    124  N   LEU A   8      -1.622  -2.606   2.977  1.00 22.24           N 
ATOM    125  CA  LEU A   8      -1.847  -3.727   2.073  1.00 52.11           C 
ATOM    126  C   LEU A   8      -1.529  -3.338   0.633  1.00 42.10           C 
ATOM    127  O   LEU A   8      -2.423  -2.888  -0.081  1.00 53.15           O 
ATOM    128  CB  LEU A   8      -3.297  -4.206   2.174  1.00 34.43           C 
ATOM    129  CG  LEU A   8      -4.369  -3.118   2.116  1.00 31.21           C 
ATOM    130  CD1 LEU A   8      -5.150  -3.206   0.815  1.00 72.13           C 
ATOM    131  CD2 LEU A   8      -5.306  -3.228   3.311  1.00 13.11           C 
ATOM    132  H   LEU A   8      -2.393  -2.155   3.380  1.00  2.12           H 
ATOM    133  HA  LEU A   8      -1.190  -4.530   2.370  1.00 53.22           H 
ATOM    134 2HB  LEU A   8      -3.477  -4.891   1.360  1.00 23.24           H 
ATOM    135 3HB  LEU A   8      -3.406  -4.730   3.113  1.00 14.11           H 
ATOM    136  HG  LEU A   8      -3.892  -2.148   2.154  1.00 72.35           H 
ATOM    137 1HD1 LEU A   8      -4.699  -2.556   0.079  1.00 21.45           H 
ATOM    138 2HD1 LEU A   8      -5.134  -4.224   0.454  1.00 64.03           H 
ATOM    139 3HD1 LEU A   8      -6.172  -2.901   0.986  1.00 72.10           H 
ATOM    140 1HD2 LEU A   8      -5.766  -2.269   3.498  1.00 44.33           H 
ATOM    141 2HD2 LEU A   8      -6.072  -3.959   3.101  1.00 10.02           H 
ATOM    142 3HD2 LEU A   8      -4.745  -3.533   4.181  1.00 74.33           H 
TER     143      LEU A   8
ENDMDL
MODEL       19
REMARK MDL/CONF    19  E:      0.000 Erst:   0.000 Ehb:   0.000
ATOM      1  N   DVA A   1      -0.488  -2.925   0.340  1.00 22.51           N 
ATOM      2  CA  DVA A   1       0.351  -2.652  -0.833  1.00 53.24           C 
ATOM      3  C   DVA A   1       1.597  -1.925  -0.402  1.00 20.20           C 
ATOM      4  O   DVA A   1       1.855  -1.770   0.791  1.00 12.41           O 
ATOM      5  CB  DVA A   1       0.735  -3.972  -1.503  1.00 61.51           C 
ATOM      6  CG1 DVA A   1       0.716  -5.097  -0.467  1.00 71.11           C 
ATOM      7  CG2 DVA A   1      -0.265  -4.289  -2.617  1.00 31.44           C 
ATOM      8  H   DVA A   1      -0.127  -2.758   1.236  1.00 44.12           H 
ATOM      9  HA  DVA A   1      -0.204  -2.035  -1.540  1.00 30.23           H 
ATOM     10  HB  DVA A   1       1.735  -3.886  -1.928  1.00 13.22           H 
ATOM     11 1HG1 DVA A   1      -0.314  -5.330  -0.201  1.00 70.24           H 
ATOM     12 2HG1 DVA A   1       1.193  -5.983  -0.886  1.00  2.10           H 
ATOM     13 3HG1 DVA A   1       1.259  -4.781   0.423  1.00 25.30           H 
ATOM     14 1HG2 DVA A   1      -0.738  -3.368  -2.953  1.00  3.43           H 
ATOM     15 2HG2 DVA A   1       0.256  -4.757  -3.452  1.00 22.13           H 
ATOM     16 3HG2 DVA A   1      -1.028  -4.970  -2.237  1.00  3.04           H 
ATOM     17  N   MLE A   2       2.380  -1.474  -1.377  1.00 32.33           N 
ATOM     18  CA  MLE A   2       3.624  -0.748  -1.090  1.00 32.23           C 
ATOM     19  C   MLE A   2       3.764   0.406  -2.047  1.00 14.10           C 
ATOM     20  O   MLE A   2       4.349   0.267  -3.119  1.00  5.04           O 
ATOM     21  CB  MLE A   2       4.814  -1.693  -1.253  1.00  2.11           C 
ATOM     22  CG  MLE A   2       6.011  -1.146  -0.473  1.00 42.31           C 
ATOM     23  CD1 MLE A   2       6.966  -2.293  -0.134  1.00 24.11           C 
ATOM     24  CD2 MLE A   2       6.743  -0.109  -1.325  1.00 22.30           C 
ATOM     25  HA  MLE A   2       3.598  -0.371  -0.068  1.00 70.40           H 
ATOM     26 2HB  MLE A   2       4.549  -2.678  -0.870  1.00 40.01           H 
ATOM     27 3HB  MLE A   2       5.073  -1.773  -2.308  1.00 51.24           H 
ATOM     28  HG  MLE A   2       5.662  -0.680   0.448  1.00 13.20           H 
ATOM     29 1HD1 MLE A   2       6.436  -3.048   0.446  1.00 53.44           H 
ATOM     30 2HD1 MLE A   2       7.341  -2.738  -1.056  1.00 72.24           H 
ATOM     31 3HD1 MLE A   2       7.802  -1.908   0.450  1.00 44.12           H 
ATOM     32 1HD2 MLE A   2       6.729  -0.419  -2.369  1.00 71.11           H 
ATOM     33 2HD2 MLE A   2       6.249   0.856  -1.226  1.00 13.03           H 
ATOM     34 3HD2 MLE A   2       7.776  -0.025  -0.985  1.00  3.33           H 
ATOM     35  CM  MLE A   2       2.261  -1.549  -2.839  1.00 33.35           C 
ATOM     36 1HM  MLE A   2       2.063  -0.554  -3.240  1.00 62.24           H 
ATOM     37 2HM  MLE A   2       3.189  -1.932  -3.259  1.00 42.45           H 
ATOM     38 3HM  MLE A   2       1.439  -2.215  -3.102  1.00 63.14           H 
ATOM     39  N   DPR A   3       3.223   1.557  -1.661  1.00 54.11           N 
ATOM     40  CA  DPR A   3       3.289   2.764  -2.506  1.00 42.24           C 
ATOM     41  C   DPR A   3       1.902   3.162  -2.941  1.00 52.53           C 
ATOM     42  O   DPR A   3       1.476   4.298  -2.730  1.00 53.02           O 
ATOM     43  CB  DPR A   3       3.716   3.727  -1.371  1.00 34.30           C 
ATOM     44  CG  DPR A   3       2.865   3.365  -0.125  1.00 54.20           C 
ATOM     45  CD  DPR A   3       2.492   1.891  -0.420  1.00 61.01           C 
ATOM     46  HA  DPR A   3       3.914   2.572  -3.378  1.00 52.52           H 
ATOM     47 2HB  DPR A   3       4.777   3.583  -1.168  1.00 21.20           H 
ATOM     48 3HB  DPR A   3       3.518   4.751  -1.688  1.00 21.01           H 
ATOM     49 2HG  DPR A   3       3.457   3.443   0.788  1.00 15.43           H 
ATOM     50 3HG  DPR A   3       1.974   3.990  -0.066  1.00 53.21           H 
ATOM     51 2HD  DPR A   3       1.417   1.796  -0.575  1.00 62.31           H 
ATOM     52 3HD  DPR A   3       2.817   1.246   0.397  1.00 31.30           H 
ATOM     53  N   LEU A   4       1.188   2.224  -3.554  1.00 51.11           N 
ATOM     54  CA  LEU A   4      -0.168   2.481  -4.025  1.00 34.23           C 
ATOM     55  C   LEU A   4      -1.199   1.924  -3.047  1.00 51.34           C 
ATOM     56  O   LEU A   4      -2.110   1.196  -3.440  1.00  4.40           O 
ATOM     57  CB  LEU A   4      -0.375   1.863  -5.409  1.00 24.04           C 
ATOM     58  CG  LEU A   4       0.217   0.469  -5.616  1.00 51.41           C 
ATOM     59  CD1 LEU A   4       1.721   0.553  -5.826  1.00 61.51           C 
ATOM     60  CD2 LEU A   4      -0.110  -0.431  -4.434  1.00  1.02           C 
ATOM     61  H   LEU A   4       1.582   1.338  -3.693  1.00 14.41           H 
ATOM     62  HA  LEU A   4      -0.299   3.551  -4.093  1.00 24.10           H 
ATOM     63 2HB  LEU A   4      -1.437   1.802  -5.589  1.00 33.51           H 
ATOM     64 3HB  LEU A   4       0.073   2.527  -6.135  1.00 44.44           H 
ATOM     65  HG  LEU A   4      -0.218   0.029  -6.503  1.00 10.04           H 
ATOM     66 1HD1 LEU A   4       1.966   0.214  -6.821  1.00 72.14           H 
ATOM     67 2HD1 LEU A   4       2.045   1.577  -5.704  1.00 33.12           H 
ATOM     68 3HD1 LEU A   4       2.220  -0.070  -5.099  1.00 72.21           H 
ATOM     69 1HD2 LEU A   4      -1.178  -0.576  -4.377  1.00 74.02           H 
ATOM     70 2HD2 LEU A   4       0.378  -1.386  -4.562  1.00 10.23           H 
ATOM     71 3HD2 LEU A   4       0.239   0.032  -3.522  1.00 52.41           H 
ATOM     72  N   DVA A   5      -1.047   2.271  -1.774  1.00 53.23           N 
ATOM     73  CA  DVA A   5      -1.973   1.803  -0.734  1.00 64.23           C 
ATOM     74  C   DVA A   5      -1.360   2.033   0.623  1.00 35.02           C 
ATOM     75  O   DVA A   5      -0.273   2.598   0.736  1.00 35.40           O 
ATOM     76  CB  DVA A   5      -3.289   2.574  -0.838  1.00 41.22           C 
ATOM     77  CG1 DVA A   5      -3.047   3.906  -1.550  1.00 74.10           C 
ATOM     78  CG2 DVA A   5      -4.301   1.748  -1.635  1.00 62.44           C 
ATOM     79  H   DVA A   5      -0.301   2.854  -1.522  1.00 42.24           H 
ATOM     80  HA  DVA A   5      -2.164   0.738  -0.870  1.00 32.31           H 
ATOM     81  HB  DVA A   5      -3.680   2.761   0.162  1.00 15.43           H 
ATOM     82 1HG1 DVA A   5      -2.873   3.727  -2.609  1.00 14.32           H 
ATOM     83 2HG1 DVA A   5      -3.922   4.545  -1.428  1.00 22.41           H 
ATOM     84 3HG1 DVA A   5      -2.177   4.397  -1.115  1.00 11.20           H 
ATOM     85 1HG2 DVA A   5      -4.063   0.690  -1.538  1.00 63.42           H 
ATOM     86 2HG2 DVA A   5      -5.304   1.930  -1.248  1.00 13.11           H 
ATOM     87 3HG2 DVA A   5      -4.258   2.035  -2.684  1.00 52.32           H 
ATOM     88  N   MLE A   6      -2.060   1.595   1.664  1.00 30.14           N 
ATOM     89  CA  MLE A   6      -1.575   1.758   3.041  1.00 71.34           C 
ATOM     90  C   MLE A   6      -1.875   0.511   3.829  1.00 74.12           C 
ATOM     91  O   MLE A   6      -2.935   0.393   4.443  1.00 31.03           O 
ATOM     92  CB  MLE A   6      -2.274   2.953   3.689  1.00 22.51           C 
ATOM     93  CG  MLE A   6      -1.423   3.474   4.848  1.00 63.22           C 
ATOM     94  CD1 MLE A   6      -1.753   4.946   5.102  1.00 25.13           C 
ATOM     95  CD2 MLE A   6      -1.722   2.661   6.109  1.00  5.54           C 
ATOM     96  HA  MLE A   6      -0.498   1.929   3.029  1.00 35.31           H 
ATOM     97 2HB  MLE A   6      -2.404   3.742   2.949  1.00 71.45           H 
ATOM     98 3HB  MLE A   6      -3.248   2.644   4.065  1.00 35.23           H 
ATOM     99  HG  MLE A   6      -0.367   3.377   4.596  1.00  5.43           H 
ATOM    100 1HD1 MLE A   6      -1.571   5.521   4.195  1.00 24.13           H 
ATOM    101 2HD1 MLE A   6      -2.801   5.040   5.388  1.00  3.34           H 
ATOM    102 3HD1 MLE A   6      -1.123   5.326   5.906  1.00 24.34           H 
ATOM    103 1HD2 MLE A   6      -2.782   2.411   6.137  1.00  0.55           H 
ATOM    104 2HD2 MLE A   6      -1.134   1.744   6.097  1.00 70.00           H 
ATOM    105 3HD2 MLE A   6      -1.464   3.248   6.990  1.00  2.05           H 
ATOM    106  CM  MLE A   6      -3.356   0.908   1.750  1.00 61.51           C 
ATOM    107 1HM  MLE A   6      -3.206  -0.107   2.120  1.00 20.43           H 
ATOM    108 2HM  MLE A   6      -4.009   1.450   2.434  1.00 51.04           H 
ATOM    109 3HM  MLE A   6      -3.814   0.870   0.762  1.00 64.54           H 
ATOM    110  N   DPR A   7      -0.939  -0.432   3.816  1.00 22.40           N 
ATOM    111  CA  DPR A   7      -1.109  -1.701   4.548  1.00 12.41           C 
ATOM    112  C   DPR A   7      -1.229  -2.843   3.571  1.00 21.21           C 
ATOM    113  O   DPR A   7      -0.495  -3.828   3.659  1.00 53.20           O 
ATOM    114  CB  DPR A   7       0.295  -1.717   5.180  1.00 51.20           C 
ATOM    115  CG  DPR A   7       1.290  -1.281   4.073  1.00 42.11           C 
ATOM    116  CD  DPR A   7       0.375  -0.451   3.138  1.00 73.32           C 
ATOM    117  HA  DPR A   7      -1.999  -1.650   5.175  1.00 53.43           H 
ATOM    118 2HB  DPR A   7       0.313  -1.015   6.014  1.00 11.54           H 
ATOM    119 3HB  DPR A   7       0.516  -2.728   5.521  1.00 62.21           H 
ATOM    120 2HG  DPR A   7       2.089  -0.664   4.486  1.00 31.43           H 
ATOM    121 3HG  DPR A   7       1.699  -2.148   3.552  1.00 34.04           H 
ATOM    122 2HD  DPR A   7       0.292  -0.933   2.164  1.00 72.01           H 
ATOM    123 3HD  DPR A   7       0.762   0.562   3.030  1.00 32.12           H 
ATOM    124  N   LEU A   8      -2.159  -2.715   2.631  1.00 61.11           N 
ATOM    125  CA  LEU A   8      -2.377  -3.749   1.626  1.00 45.52           C 
ATOM    126  C   LEU A   8      -1.773  -3.341   0.285  1.00 13.00           C 
ATOM    127  O   LEU A   8      -2.314  -3.711  -0.756  1.00 53.42           O 
ATOM    128  CB  LEU A   8      -3.873  -4.022   1.462  1.00 72.21           C 
ATOM    129  CG  LEU A   8      -4.769  -2.791   1.325  1.00  2.24           C 
ATOM    130  CD1 LEU A   8      -5.046  -2.177   2.688  1.00 70.01           C 
ATOM    131  CD2 LEU A   8      -4.130  -1.768   0.397  1.00 15.42           C 
ATOM    132  H   LEU A   8      -2.712  -1.907   2.612  1.00 52.01           H 
ATOM    133  HA  LEU A   8      -1.890  -4.651   1.967  1.00 13.41           H 
ATOM    134 2HB  LEU A   8      -4.004  -4.626   0.577  1.00 71.53           H 
ATOM    135 3HB  LEU A   8      -4.203  -4.578   2.328  1.00 52.10           H 
ATOM    136  HG  LEU A   8      -5.716  -3.088   0.895  1.00 41.41           H 
ATOM    137 1HD1 LEU A   8      -6.093  -2.289   2.927  1.00 33.43           H 
ATOM    138 2HD1 LEU A   8      -4.450  -2.679   3.436  1.00 74.33           H 
ATOM    139 3HD1 LEU A   8      -4.791  -1.128   2.670  1.00  5.45           H 
ATOM    140 1HD2 LEU A   8      -4.000  -2.201  -0.583  1.00 51.13           H 
ATOM    141 2HD2 LEU A   8      -4.768  -0.899   0.325  1.00 40.11           H 
ATOM    142 3HD2 LEU A   8      -3.168  -1.475   0.791  1.00 50.04           H 
TER     143      LEU A   8
ENDMDL
MODEL       15
REMARK MDL/CONF    15  E:      0.000 Erst:   0.000 Ehb:   0.000
ATOM      1  N   DVA A   1      -0.185  -3.164   0.364  1.00 13.34           N 
ATOM      2  CA  DVA A   1       0.048  -2.887  -1.059  1.00 75.42           C 
ATOM      3  C   DVA A   1       1.514  -2.627  -1.286  1.00 21.51           C 
ATOM      4  O   DVA A   1       2.369  -3.270  -0.678  1.00 50.25           O 
ATOM      5  CB  DVA A   1      -0.392  -4.092  -1.891  1.00 64.10           C 
ATOM      6  CG1 DVA A   1      -0.138  -3.812  -3.373  1.00  4.42           C 
ATOM      7  CG2 DVA A   1       0.404  -5.326  -1.462  1.00 23.31           C 
ATOM      8  H   DVA A   1       0.558  -3.076   0.996  1.00 73.41           H 
ATOM      9  HA  DVA A   1      -0.527  -2.011  -1.357  1.00 40.13           H 
ATOM     10  HB  DVA A   1      -1.455  -4.275  -1.733  1.00 25.33           H 
ATOM     11 1HG1 DVA A   1       0.904  -3.527  -3.516  1.00 44.53           H 
ATOM     12 2HG1 DVA A   1      -0.353  -4.709  -3.953  1.00 24.43           H 
ATOM     13 3HG1 DVA A   1      -0.786  -3.002  -3.706  1.00 21.42           H 
ATOM     14 1HG2 DVA A   1       0.042  -6.199  -2.003  1.00  5.42           H 
ATOM     15 2HG2 DVA A   1       1.461  -5.174  -1.686  1.00 52.44           H 
ATOM     16 3HG2 DVA A   1       0.280  -5.485  -0.391  1.00 52.23           H 
ATOM     17  N   MLE A   2       1.812  -1.678  -2.167  1.00 64.11           N 
ATOM     18  CA  MLE A   2       3.203  -1.327  -2.479  1.00  1.21           C 
ATOM     19  C   MLE A   2       3.339   0.171  -2.553  1.00 40.20           C 
ATOM     20  O   MLE A   2       3.439   0.741  -3.638  1.00 10.55           O 
ATOM     21  CB  MLE A   2       3.595  -1.943  -3.822  1.00 52.52           C 
ATOM     22  CG  MLE A   2       5.119  -2.050  -3.910  1.00 15.21           C 
ATOM     23  CD1 MLE A   2       5.497  -3.305  -4.700  1.00 12.20           C 
ATOM     24  CD2 MLE A   2       5.678  -0.816  -4.618  1.00 55.21           C 
ATOM     25  HA  MLE A   2       3.859  -1.713  -1.698  1.00 63.43           H 
ATOM     26 2HB  MLE A   2       3.155  -2.935  -3.908  1.00 74.04           H 
ATOM     27 3HB  MLE A   2       3.228  -1.312  -4.632  1.00 22.54           H 
ATOM     28  HG  MLE A   2       5.536  -2.114  -2.906  1.00 20.22           H 
ATOM     29 1HD1 MLE A   2       6.364  -3.777  -4.240  1.00 12.22           H 
ATOM     30 2HD1 MLE A   2       4.659  -4.004  -4.696  1.00 51.33           H 
ATOM     31 3HD1 MLE A   2       5.735  -3.030  -5.727  1.00 54.14           H 
ATOM     32 1HD2 MLE A   2       5.799  -0.008  -3.898  1.00 15.54           H 
ATOM     33 2HD2 MLE A   2       6.644  -1.058  -5.058  1.00 63.10           H 
ATOM     34 3HD2 MLE A   2       4.988  -0.504  -5.402  1.00 42.32           H 
ATOM     35  CM  MLE A   2       0.962  -0.806  -2.987  1.00 55.14           C 
ATOM     36 1HM  MLE A   2      -0.020  -1.264  -3.110  1.00 21.54           H 
ATOM     37 2HM  MLE A   2       0.853   0.162  -2.497  1.00 73.11           H 
ATOM     38 3HM  MLE A   2       1.422  -0.667  -3.966  1.00 50.24           H 
ATOM     39  N   DPR A   3       3.342   0.818  -1.392  1.00 31.21           N 
ATOM     40  CA  DPR A   3       3.469   2.285  -1.326  1.00  0.24           C 
ATOM     41  C   DPR A   3       2.153   2.929  -1.677  1.00 14.40           C 
ATOM     42  O   DPR A   3       1.568   3.654  -0.870  1.00 32.22           O 
ATOM     43  CB  DPR A   3       3.948   2.584   0.080  1.00 14.43           C 
ATOM     44  CG  DPR A   3       3.114   1.549   0.881  1.00 64.21           C 
ATOM     45  CD  DPR A   3       3.233   0.292  -0.015  1.00 21.11           C 
ATOM     46  HA  DPR A   3       4.244   2.622  -2.014  1.00 50.40           H 
ATOM     47 2HB  DPR A   3       5.015   2.393   0.196  1.00  2.31           H 
ATOM     48 3HB  DPR A   3       3.701   3.600   0.388  1.00 34.23           H 
ATOM     49 2HG  DPR A   3       3.553   1.372   1.864  1.00 20.21           H 
ATOM     50 3HG  DPR A   3       2.076   1.869   0.971  1.00 25.23           H 
ATOM     51 2HD  DPR A   3       2.343  -0.330   0.084  1.00  0.52           H 
ATOM     52 3HD  DPR A   3       4.126  -0.278   0.247  1.00 55.54           H 
ATOM     53  N   LEU A   4       1.675   2.667  -2.888  1.00 62.45           N 
ATOM     54  CA  LEU A   4       0.411   3.227  -3.351  1.00 43.42           C 
ATOM     55  C   LEU A   4      -0.766   2.374  -2.888  1.00 24.31           C 
ATOM     56  O   LEU A   4      -1.314   1.586  -3.658  1.00 12.14           O 
ATOM     57  CB  LEU A   4       0.406   3.337  -4.877  1.00 24.04           C 
ATOM     58  CG  LEU A   4       0.822   2.080  -5.641  1.00 74.03           C 
ATOM     59  CD1 LEU A   4      -0.298   1.620  -6.562  1.00 62.51           C 
ATOM     60  CD2 LEU A   4       2.095   2.334  -6.434  1.00  5.25           C 
ATOM     61  H   LEU A   4       2.185   2.083  -3.487  1.00 71.44           H 
ATOM     62  HA  LEU A   4       0.311   4.215  -2.927  1.00 43.23           H 
ATOM     63 2HB  LEU A   4      -0.595   3.597  -5.187  1.00 23.50           H 
ATOM     64 3HB  LEU A   4       1.085   4.132  -5.152  1.00  1.51           H 
ATOM     65  HG  LEU A   4       1.020   1.286  -4.935  1.00 74.10           H 
ATOM     66 1HD1 LEU A   4       0.125   1.131  -7.427  1.00 33.10           H 
ATOM     67 2HD1 LEU A   4      -0.937   0.928  -6.034  1.00 31.11           H 
ATOM     68 3HD1 LEU A   4      -0.877   2.475  -6.879  1.00 21.11           H 
ATOM     69 1HD2 LEU A   4       2.653   3.135  -5.972  1.00  2.21           H 
ATOM     70 2HD2 LEU A   4       2.697   1.438  -6.446  1.00 64.23           H 
ATOM     71 3HD2 LEU A   4       1.841   2.611  -7.447  1.00 74.54           H 
ATOM     72  N   DVA A   5      -1.149   2.537  -1.626  1.00 64.23           N 
ATOM     73  CA  DVA A   5      -2.268   1.777  -1.057  1.00 12.20           C 
ATOM     74  C   DVA A   5      -2.453   2.160   0.388  1.00 43.40           C 
ATOM     75  O   DVA A   5      -2.286   3.322   0.758  1.00 73.22           O 
ATOM     76  CB  DVA A   5      -3.545   2.093  -1.836  1.00 54.12           C 
ATOM     77  CG1 DVA A   5      -4.724   1.340  -1.216  1.00 24.22           C 
ATOM     78  CG2 DVA A   5      -3.817   3.598  -1.781  1.00 51.04           C 
ATOM     79  H   DVA A   5      -0.671   3.180  -1.062  1.00 14.24           H 
ATOM     80  HA  DVA A   5      -2.057   0.711  -1.126  1.00 23.20           H 
ATOM     81  HB  DVA A   5      -3.423   1.786  -2.875  1.00 34.21           H 
ATOM     82 1HG1 DVA A   5      -4.776   1.559  -0.150  1.00 65.32           H 
ATOM     83 2HG1 DVA A   5      -5.649   1.656  -1.698  1.00 53.22           H 
ATOM     84 3HG1 DVA A   5      -4.588   0.269  -1.362  1.00 23.44           H 
ATOM     85 1HG2 DVA A   5      -4.685   3.833  -2.397  1.00 60.22           H 
ATOM     86 2HG2 DVA A   5      -4.013   3.896  -0.751  1.00 72.24           H 
ATOM     87 3HG2 DVA A   5      -2.948   4.138  -2.156  1.00 54.45           H 
ATOM     88  N   MLE A   6      -2.799   1.180   1.215  1.00 21.33           N 
ATOM     89  CA  MLE A   6      -3.010   1.420   2.649  1.00 44.12           C 
ATOM     90  C   MLE A   6      -2.394   0.298   3.441  1.00 55.51           C 
ATOM     91  O   MLE A   6      -3.099  -0.571   3.952  1.00 75.24           O 
ATOM     92  CB  MLE A   6      -4.509   1.489   2.938  1.00  2.35           C 
ATOM     93  CG  MLE A   6      -4.740   2.239   4.251  1.00 15.33           C 
ATOM     94  CD1 MLE A   6      -6.044   3.037   4.161  1.00 52.15           C 
ATOM     95  CD2 MLE A   6      -4.837   1.237   5.402  1.00 62.14           C 
ATOM     96  HA  MLE A   6      -2.542   2.364   2.930  1.00 34.44           H 
ATOM     97 2HB  MLE A   6      -5.011   2.014   2.127  1.00 55.44           H 
ATOM     98 3HB  MLE A   6      -4.911   0.480   3.021  1.00 62.52           H 
ATOM     99  HG  MLE A   6      -3.911   2.921   4.431  1.00  1.33           H 
ATOM    100 1HD1 MLE A   6      -5.913   4.004   4.643  1.00 10.32           H 
ATOM    101 2HD1 MLE A   6      -6.307   3.186   3.112  1.00 33.50           H 
ATOM    102 3HD1 MLE A   6      -6.842   2.486   4.660  1.00 51.10           H 
ATOM    103 1HD2 MLE A   6      -3.836   0.982   5.747  1.00  3.21           H 
ATOM    104 2HD2 MLE A   6      -5.402   1.678   6.221  1.00  3.34           H 
ATOM    105 3HD2 MLE A   6      -5.342   0.334   5.056  1.00  4.32           H 
ATOM    106  CM  MLE A   6      -3.044  -0.250   0.986  1.00 50.54           C 
ATOM    107 1HM  MLE A   6      -3.276  -0.416  -0.066  1.00 43.13           H 
ATOM    108 2HM  MLE A   6      -2.156  -0.819   1.256  1.00 25.43           H 
ATOM    109 3HM  MLE A   6      -3.885  -0.576   1.598  1.00 50.21           H 
ATOM    110  N   DPR A   7      -1.070   0.312   3.547  1.00 34.35           N 
ATOM    111  CA  DPR A   7      -0.345  -0.730   4.298  1.00 60.43           C 
ATOM    112  C   DPR A   7      -0.262  -1.990   3.474  1.00 55.11           C 
ATOM    113  O   DPR A   7       0.828  -2.457   3.142  1.00 50.32           O 
ATOM    114  CB  DPR A   7       1.007  -0.127   4.622  1.00 14.04           C 
ATOM    115  CG  DPR A   7       1.293   0.636   3.303  1.00 64.03           C 
ATOM    116  CD  DPR A   7      -0.086   1.271   3.002  1.00 14.21           C 
ATOM    117  HA  DPR A   7      -0.855  -0.932   5.239  1.00 32.31           H 
ATOM    118 2HB  DPR A   7       0.953   0.565   5.464  1.00 63.42           H 
ATOM    119 3HB  DPR A   7       1.764  -0.891   4.798  1.00 55.31           H 
ATOM    120 2HG  DPR A   7       2.053   1.405   3.453  1.00 70.02           H 
ATOM    121 3HG  DPR A   7       1.589  -0.052   2.510  1.00 14.31           H 
ATOM    122 2HD  DPR A   7      -0.225   1.386   1.927  1.00 61.11           H 
ATOM    123 3HD  DPR A   7      -0.178   2.236   3.502  1.00 35.34           H 
ATOM    124  N   LEU A   8      -1.420  -2.549   3.141  1.00 52.25           N 
ATOM    125  CA  LEU A   8      -1.479  -3.770   2.345  1.00 71.53           C 
ATOM    126  C   LEU A   8      -1.400  -3.455   0.855  1.00 10.13           C 
ATOM    127  O   LEU A   8      -2.436  -3.421   0.192  1.00 70.25           O 
ATOM    128  CB  LEU A   8      -2.766  -4.539   2.649  1.00 43.42           C 
ATOM    129  CG  LEU A   8      -4.063  -3.732   2.571  1.00 75.21           C 
ATOM    130  CD1 LEU A   8      -4.999  -4.327   1.530  1.00  0.43           C 
ATOM    131  CD2 LEU A   8      -4.740  -3.679   3.932  1.00  1.40           C 
ATOM    132  H   LEU A   8      -2.255  -2.131   3.435  1.00 53.53           H 
ATOM    133  HA  LEU A   8      -0.631  -4.383   2.616  1.00 34.41           H 
ATOM    134 2HB  LEU A   8      -2.840  -5.352   1.943  1.00 70.12           H 
ATOM    135 3HB  LEU A   8      -2.684  -4.938   3.649  1.00 75.51           H 
ATOM    136  HG  LEU A   8      -3.831  -2.719   2.271  1.00 14.53           H 
ATOM    137 1HD1 LEU A   8      -6.024  -4.144   1.821  1.00 22.35           H 
ATOM    138 2HD1 LEU A   8      -4.810  -3.866   0.572  1.00 42.44           H 
ATOM    139 3HD1 LEU A   8      -4.830  -5.390   1.459  1.00 72.43           H 
ATOM    140 1HD2 LEU A   8      -4.001  -3.814   4.707  1.00 15.15           H 
ATOM    141 2HD2 LEU A   8      -5.223  -2.721   4.058  1.00 44.11           H 
ATOM    142 3HD2 LEU A   8      -5.478  -4.465   3.998  1.00 41.41           H 
TER     143      LEU A   8
ENDMDL
MASTER
END
