# Supplementary material for: Accurate de novo design of membrane-traversing macrocycles
Source: Cell. 2022 Sep 15;185(19):3520–3532.e26. doi: 10.1016/j.cell.2022.07.019 (PMC9490236; doi:10.1016/j.cell.2022.07.019)
Supplement: Data S6. PDB files for experimental structures, related to STAR Methods [file mmc10.zip › Supplemental_Data_file_6_experimental_structures/NMR_structures/6a.D8.21-DMSO50-tt/A-tt-medoid.pdb]

REMARK   PdbStat --  
REMARK   PdbStat --   PDB COORDINATES FOR A-TT.PDB, MODEL/S 1  A-TT.PDB  
REMARK   PdbStat --  
SEQRES   1 A    8  DVA MLE DPR LEU DVA MLE DPR LEU 
MODEL        1
REMARK MDL/CONF    17  E:      0.000 Erst:   0.000 Ehb:   0.000
ATOM      1  N   DVA A   1      -0.062  -3.156  -0.042  1.00 33.03           N 
ATOM      2  CA  DVA A   1       0.705  -3.159  -1.293  1.00  0.44           C 
ATOM      3  C   DVA A   1       2.077  -2.589  -1.043  1.00 43.31           C 
ATOM      4  O   DVA A   1       2.672  -2.819   0.008  1.00 71.24           O 
ATOM      5  CB  DVA A   1       0.834  -4.592  -1.809  1.00 71.12           C 
ATOM      6  CG1 DVA A   1      -0.558  -5.175  -2.054  1.00 54.22           C 
ATOM      7  CG2 DVA A   1       1.624  -4.593  -3.119  1.00 65.43           C 
ATOM      8  H   DVA A   1       0.417  -3.127   0.813  1.00  1.14           H 
ATOM      9  HA  DVA A   1       0.189  -2.551  -2.037  1.00 23.33           H 
ATOM     10  HB  DVA A   1       1.357  -5.198  -1.070  1.00  2.12           H 
ATOM     11 1HG1 DVA A   1      -1.140  -4.487  -2.665  1.00  2.32           H 
ATOM     12 2HG1 DVA A   1      -0.465  -6.130  -2.571  1.00 24.02           H 
ATOM     13 3HG1 DVA A   1      -1.061  -5.329  -1.100  1.00 72.31           H 
ATOM     14 1HG2 DVA A   1       2.574  -4.083  -2.971  1.00  2.24           H 
ATOM     15 2HG2 DVA A   1       1.810  -5.621  -3.430  1.00 62.44           H 
ATOM     16 3HG2 DVA A   1       1.051  -4.079  -3.889  1.00 42.30           H 
ATOM     17  N   MLE A   2       2.586  -1.838  -2.014  1.00 10.35           N 
ATOM     18  CA  MLE A   2       3.915  -1.224  -1.895  1.00  2.34           C 
ATOM     19  C   MLE A   2       3.838   0.223  -2.309  1.00 72.13           C 
ATOM     20  O   MLE A   2       4.194   0.575  -3.433  1.00 14.04           O 
ATOM     21  CB  MLE A   2       4.901  -1.963  -2.800  1.00 10.13           C 
ATOM     22  CG  MLE A   2       6.325  -1.743  -2.288  1.00  4.32           C 
ATOM     23  CD1 MLE A   2       7.206  -2.923  -2.707  1.00 52.44           C 
ATOM     24  CD2 MLE A   2       6.889  -0.452  -2.885  1.00 33.30           C 
ATOM     25  HA  MLE A   2       4.254  -1.288  -0.861  1.00 21.43           H 
ATOM     26 2HB  MLE A   2       4.672  -3.027  -2.792  1.00 52.02           H 
ATOM     27 3HB  MLE A   2       4.817  -1.581  -3.817  1.00 34.21           H 
ATOM     28  HG  MLE A   2       6.314  -1.667  -1.202  1.00  2.13           H 
ATOM     29 1HD1 MLE A   2       6.917  -3.810  -2.144  1.00 10.34           H 
ATOM     30 2HD1 MLE A   2       7.078  -3.111  -3.773  1.00 42.35           H 
ATOM     31 3HD1 MLE A   2       8.250  -2.687  -2.504  1.00 23.33           H 
ATOM     32 1HD2 MLE A   2       7.974  -0.519  -2.937  1.00 63.24           H 
ATOM     33 2HD2 MLE A   2       6.484  -0.308  -3.886  1.00 34.53           H 
ATOM     34 3HD2 MLE A   2       6.608   0.392  -2.254  1.00 75.13           H 
ATOM     35  CM  MLE A   2       2.054  -1.444  -3.325  1.00 41.25           C 
ATOM     36 1HM  MLE A   2       1.670  -0.425  -3.272  1.00 24.41           H 
ATOM     37 2HM  MLE A   2       2.848  -1.494  -4.069  1.00  3.21           H 
ATOM     38 3HM  MLE A   2       1.248  -2.122  -3.608  1.00 13.42           H 
ATOM     39  N   DPR A   3       3.371   1.069  -1.397  1.00 54.55           N 
ATOM     40  CA  DPR A   3       3.245   2.511  -1.677  1.00 11.25           C 
ATOM     41  C   DPR A   3       2.055   2.760  -2.568  1.00 61.32           C 
ATOM     42  O   DPR A   3       1.986   3.775  -3.261  1.00 23.03           O 
ATOM     43  CB  DPR A   3       3.123   3.188  -0.323  1.00 10.24           C 
ATOM     44  CG  DPR A   3       2.259   2.146   0.434  1.00 55.22           C 
ATOM     45  CD  DPR A   3       2.906   0.814  -0.018  1.00 21.42           C 
ATOM     46  HA  DPR A   3       4.153   2.877  -2.156  1.00 41.51           H 
ATOM     47 2HB  DPR A   3       4.093   3.309   0.160  1.00 63.41           H 
ATOM     48 3HB  DPR A   3       2.603   4.143  -0.392  1.00  3.25           H 
ATOM     49 2HG  DPR A   3       2.347   2.277   1.513  1.00 75.54           H 
ATOM     50 3HG  DPR A   3       1.216   2.202   0.120  1.00 61.15           H 
ATOM     51 2HD  DPR A   3       2.169   0.011  -0.008  1.00 52.34           H 
ATOM     52 3HD  DPR A   3       3.749   0.564   0.626  1.00 73.31           H 
ATOM     53  N   LEU A   4       1.108   1.828  -2.554  1.00 12.01           N 
ATOM     54  CA  LEU A   4      -0.095   1.948  -3.371  1.00 44.14           C 
ATOM     55  C   LEU A   4      -1.344   1.656  -2.546  1.00  4.42           C 
ATOM     56  O   LEU A   4      -2.156   0.808  -2.911  1.00 34.52           O 
ATOM     57  CB  LEU A   4      -0.022   0.992  -4.563  1.00 10.12           C 
ATOM     58  CG  LEU A   4       1.216   1.118  -5.450  1.00 62.21           C 
ATOM     59  CD1 LEU A   4       1.473  -0.183  -6.196  1.00 23.43           C 
ATOM     60  CD2 LEU A   4       1.056   2.272  -6.429  1.00 64.30           C 
ATOM     61  H   LEU A   4       1.219   1.041  -1.982  1.00 65.12           H 
ATOM     62  HA  LEU A   4      -0.147   2.962  -3.736  1.00 40.33           H 
ATOM     63 2HB  LEU A   4      -0.053  -0.017  -4.180  1.00 40.23           H 
ATOM     64 3HB  LEU A   4      -0.892   1.168  -5.180  1.00 40.04           H 
ATOM     65  HG  LEU A   4       2.078   1.321  -4.829  1.00 33.14           H 
ATOM     66 1HD1 LEU A   4       2.538  -0.356  -6.261  1.00 60.41           H 
ATOM     67 2HD1 LEU A   4       1.007  -1.000  -5.665  1.00 25.41           H 
ATOM     68 3HD1 LEU A   4       1.059  -0.116  -7.190  1.00 53.35           H 
ATOM     69 1HD2 LEU A   4       1.555   3.147  -6.037  1.00 45.43           H 
ATOM     70 2HD2 LEU A   4       1.495   2.003  -7.379  1.00 73.30           H 
ATOM     71 3HD2 LEU A   4       0.007   2.486  -6.565  1.00 10.34           H 
ATOM     72  N   DVA A   5      -1.492   2.369  -1.434  1.00 20.14           N 
ATOM     73  CA  DVA A   5      -2.652   2.188  -0.553  1.00 75.21           C 
ATOM     74  C   DVA A   5      -2.257   2.497   0.867  1.00 21.51           C 
ATOM     75  O   DVA A   5      -1.472   3.410   1.118  1.00  2.12           O 
ATOM     76  CB  DVA A   5      -3.775   3.130  -0.988  1.00 20.15           C 
ATOM     77  CG1 DVA A   5      -4.176   2.818  -2.429  1.00 63.14           C 
ATOM     78  CG2 DVA A   5      -4.984   2.940  -0.070  1.00 63.12           C 
ATOM     79  H   DVA A   5      -0.810   3.032  -1.197  1.00 61.22           H 
ATOM     80  HA  DVA A   5      -3.000   1.156  -0.616  1.00  5.23           H 
ATOM     81  HB  DVA A   5      -3.429   4.162  -0.922  1.00 74.11           H 
ATOM     82 1HG1 DVA A   5      -4.358   1.748  -2.534  1.00 40.41           H 
ATOM     83 2HG1 DVA A   5      -5.085   3.367  -2.680  1.00  4.14           H 
ATOM     84 3HG1 DVA A   5      -3.375   3.118  -3.104  1.00 33.13           H 
ATOM     85 1HG2 DVA A   5      -4.676   3.061   0.967  1.00 70.31           H 
ATOM     86 2HG2 DVA A   5      -5.744   3.683  -0.311  1.00 54.44           H 
ATOM     87 3HG2 DVA A   5      -5.395   1.940  -0.212  1.00  0.43           H 
ATOM     88  N   MLE A   6      -2.803   1.734   1.808  1.00 71.03           N 
ATOM     89  CA  MLE A   6      -2.501   1.931   3.231  1.00 62.40           C 
ATOM     90  C   MLE A   6      -2.186   0.603   3.867  1.00 50.33           C 
ATOM     91  O   MLE A   6      -3.036   0.002   4.523  1.00 32.14           O 
ATOM     92  CB  MLE A   6      -3.710   2.557   3.927  1.00 21.23           C 
ATOM     93  CG  MLE A   6      -3.251   3.279   5.196  1.00 60.13           C 
ATOM     94  CD1 MLE A   6      -4.231   4.408   5.522  1.00 32.42           C 
ATOM     95  CD2 MLE A   6      -3.211   2.288   6.359  1.00 64.32           C 
ATOM     96  HA  MLE A   6      -1.641   2.594   3.332  1.00 42.41           H 
ATOM     97 2HB  MLE A   6      -4.186   3.270   3.254  1.00 23.22           H 
ATOM     98 3HB  MLE A   6      -4.422   1.776   4.190  1.00 53.43           H 
ATOM     99  HG  MLE A   6      -2.258   3.695   5.037  1.00 30.11           H 
ATOM    100 1HD1 MLE A   6      -4.132   5.201   4.782  1.00 61.51           H 
ATOM    101 2HD1 MLE A   6      -5.251   4.021   5.507  1.00 43.41           H 
ATOM    102 3HD1 MLE A   6      -4.010   4.805   6.513  1.00 23.44           H 
ATOM    103 1HD2 MLE A   6      -3.358   2.822   7.298  1.00 42.24           H 
ATOM    104 2HD2 MLE A   6      -4.002   1.549   6.234  1.00 64.32           H 
ATOM    105 3HD2 MLE A   6      -2.243   1.787   6.376  1.00 64.42           H 
ATOM    106  CM  MLE A   6      -3.747   0.611   1.728  1.00 31.20           C 
ATOM    107 1HM  MLE A   6      -3.204  -0.329   1.828  1.00 30.22           H 
ATOM    108 2HM  MLE A   6      -4.480   0.695   2.531  1.00 40.15           H 
ATOM    109 3HM  MLE A   6      -4.257   0.634   0.765  1.00 34.11           H 
ATOM    110  N   DPR A   7      -0.957   0.135   3.674  1.00 15.41           N 
ATOM    111  CA  DPR A   7      -0.523  -1.153   4.242  1.00 65.42           C 
ATOM    112  C   DPR A   7      -1.124  -2.289   3.454  1.00  2.24           C 
ATOM    113  O   DPR A   7      -1.266  -3.403   3.961  1.00  1.32           O 
ATOM    114  CB  DPR A   7       0.994  -1.135   4.202  1.00 21.34           C 
ATOM    115  CG  DPR A   7       1.232  -0.402   2.856  1.00 32.53           C 
ATOM    116  CD  DPR A   7       0.171   0.723   2.921  1.00  4.05           C 
ATOM    117  HA  DPR A   7      -0.829  -1.220   5.286  1.00 21.11           H 
ATOM    118 2HB  DPR A   7       1.415  -0.565   5.032  1.00 72.51           H 
ATOM    119 3HB  DPR A   7       1.413  -2.140   4.173  1.00 74.44           H 
ATOM    120 2HG  DPR A   7       2.240   0.014   2.811  1.00 65.42           H 
ATOM    121 3HG  DPR A   7       1.047  -1.067   2.012  1.00 30.44           H 
ATOM    122 2HD  DPR A   7      -0.148   1.002   1.916  1.00 21.04           H 
ATOM    123 3HD  DPR A   7       0.569   1.591   3.448  1.00 15.30           H 
ATOM    124  N   LEU A   8      -1.480  -2.012   2.206  1.00 52.33           N 
ATOM    125  CA  LEU A   8      -2.073  -3.024   1.337  1.00 43.52           C 
ATOM    126  C   LEU A   8      -1.399  -3.030  -0.032  1.00 14.23           C 
ATOM    127  O   LEU A   8      -2.084  -2.871  -1.041  1.00 23.23           O 
ATOM    128  CB  LEU A   8      -3.573  -2.771   1.178  1.00 61.13           C 
ATOM    129  CG  LEU A   8      -4.379  -2.675   2.475  1.00 43.43           C 
ATOM    130  CD1 LEU A   8      -5.660  -1.888   2.249  1.00 11.44           C 
ATOM    131  CD2 LEU A   8      -4.692  -4.063   3.013  1.00  4.22           C 
ATOM    132  H   LEU A   8      -1.342  -1.107   1.858  1.00 42.30           H 
ATOM    133  HA  LEU A   8      -1.925  -3.987   1.802  1.00  2.11           H 
ATOM    134 2HB  LEU A   8      -3.698  -1.844   0.642  1.00 44.21           H 
ATOM    135 3HB  LEU A   8      -3.983  -3.582   0.592  1.00 73.12           H 
ATOM    136  HG  LEU A   8      -3.792  -2.151   3.217  1.00 40.24           H 
ATOM    137 1HD1 LEU A   8      -5.872  -1.286   3.121  1.00 23.32           H 
ATOM    138 2HD1 LEU A   8      -5.541  -1.244   1.389  1.00 31.42           H 
ATOM    139 3HD1 LEU A   8      -6.478  -2.571   2.076  1.00 24.42           H 
ATOM    140 1HD2 LEU A   8      -3.971  -4.325   3.774  1.00 13.00           H 
ATOM    141 2HD2 LEU A   8      -5.683  -4.069   3.439  1.00 14.54           H 
ATOM    142 3HD2 LEU A   8      -4.641  -4.781   2.207  1.00 34.42           H 
TER     143      LEU A   8
ENDMDL
MASTER
END
