# Supplementary material for: Accurate de novo design of membrane-traversing macrocycles
Source: Cell. 2022 Sep 15;185(19):3520–3532.e26. doi: 10.1016/j.cell.2022.07.019 (PMC9490236; doi:10.1016/j.cell.2022.07.019)
Supplement: Data S6. PDB files for experimental structures, related to STAR Methods [file mmc10.zip › Supplemental_Data_file_6_experimental_structures/NMR_structures/7b.8.21-CDCl3-tc/A-tc-medoid.pdb]

REMARK   PdbStat --  
REMARK   PdbStat --   PDB COORDINATES FOR A-TC.PDB, MODEL/S 1  A-TC.PDB  
REMARK   PdbStat --  
SEQRES   1 A    8  DVA MLE DPR LEU DVA MLE DPR LEU 
MODEL        1
REMARK MDL/CONF    11  E:      0.000 Erst:   0.000 Ehb:   0.000
ATOM      1  N   DVA A   1      -1.806  -1.073  -1.821  1.00 72.00           N 
ATOM      2  CA  DVA A   1      -1.027  -1.132  -3.065  1.00  3.15           C 
ATOM      3  C   DVA A   1       0.264  -0.380  -2.886  1.00 22.53           C 
ATOM      4  O   DVA A   1       1.174  -0.845  -2.200  1.00 43.53           O 
ATOM      5  CB  DVA A   1      -0.726  -2.591  -3.409  1.00  4.43           C 
ATOM      6  CG1 DVA A   1      -0.651  -3.416  -2.123  1.00 52.04           C 
ATOM      7  CG2 DVA A   1      -1.838  -3.145  -4.303  1.00 64.44           C 
ATOM      8  H   DVA A   1      -1.336  -1.111  -0.961  1.00 41.14           H 
ATOM      9  HA  DVA A   1      -1.602  -0.681  -3.874  1.00 61.04           H 
ATOM     10  HB  DVA A   1       0.225  -2.652  -3.936  1.00 62.35           H 
ATOM     11 1HG1 DVA A   1      -0.057  -4.312  -2.299  1.00 31.30           H 
ATOM     12 2HG1 DVA A   1      -0.186  -2.819  -1.337  1.00 54.24           H 
ATOM     13 3HG1 DVA A   1      -1.656  -3.699  -1.813  1.00 12.43           H 
ATOM     14 1HG2 DVA A   1      -1.521  -4.095  -4.730  1.00 50.52           H 
ATOM     15 2HG2 DVA A   1      -2.740  -3.296  -3.711  1.00 23.32           H 
ATOM     16 3HG2 DVA A   1      -2.044  -2.437  -5.106  1.00 50.22           H 
ATOM     17  N   MLE A   2       0.351   0.793  -3.503  1.00 53.34           N 
ATOM     18  CA  MLE A   2       1.557   1.626  -3.410  1.00 33.13           C 
ATOM     19  C   MLE A   2       1.260   2.850  -2.585  1.00  4.35           C 
ATOM     20  O   MLE A   2       0.100   3.163  -2.320  1.00  4.33           O 
ATOM     21  CB  MLE A   2       1.995   2.049  -4.812  1.00 12.43           C 
ATOM     22  CG  MLE A   2       2.145   0.809  -5.695  1.00 54.11           C 
ATOM     23  CD1 MLE A   2       2.451   1.240  -7.131  1.00 42.51           C 
ATOM     24  CD2 MLE A   2       3.290  -0.057  -5.169  1.00 33.13           C 
ATOM     25  HA  MLE A   2       2.357   1.055  -2.937  1.00  5.22           H 
ATOM     26 2HB  MLE A   2       1.246   2.713  -5.240  1.00 11.41           H 
ATOM     27 3HB  MLE A   2       2.950   2.571  -4.753  1.00 21.54           H 
ATOM     28  HG  MLE A   2       1.219   0.237  -5.678  1.00 65.20           H 
ATOM     29 1HD1 MLE A   2       3.459   1.650  -7.181  1.00 53.23           H 
ATOM     30 2HD1 MLE A   2       2.376   0.377  -7.794  1.00 11.31           H 
ATOM     31 3HD1 MLE A   2       1.734   1.999  -7.444  1.00 22.23           H 
ATOM     32 1HD2 MLE A   2       3.698  -0.654  -5.984  1.00 61.51           H 
ATOM     33 2HD2 MLE A   2       4.071   0.583  -4.761  1.00 44.43           H 
ATOM     34 3HD2 MLE A   2       2.916  -0.718  -4.388  1.00  2.15           H 
ATOM     35  CM  MLE A   2      -0.600   1.521  -4.355  1.00 41.12           C 
ATOM     36 1HM  MLE A   2      -0.415   2.592  -4.275  1.00 24.10           H 
ATOM     37 2HM  MLE A   2      -0.473   1.207  -5.391  1.00  1.24           H 
ATOM     38 3HM  MLE A   2      -1.617   1.303  -4.031  1.00 31.14           H 
ATOM     39  N   DPR A   3       2.311   3.550  -2.173  1.00 43.03           N 
ATOM     40  CA  DPR A   3       2.155   4.770  -1.358  1.00 51.22           C 
ATOM     41  C   DPR A   3       1.784   4.398   0.054  1.00 72.22           C 
ATOM     42  O   DPR A   3       2.530   4.672   0.996  1.00 40.34           O 
ATOM     43  CB  DPR A   3       3.486   5.500  -1.434  1.00 33.31           C 
ATOM     44  CG  DPR A   3       4.469   4.299  -1.443  1.00 32.24           C 
ATOM     45  CD  DPR A   3       3.753   3.315  -2.401  1.00 24.41           C 
ATOM     46  HA  DPR A   3       1.385   5.408  -1.791  1.00 70.22           H 
ATOM     47 2HB  DPR A   3       3.578   6.080  -2.352  1.00 54.22           H 
ATOM     48 3HB  DPR A   3       3.655   6.129  -0.560  1.00  5.41           H 
ATOM     49 2HG  DPR A   3       5.441   4.593  -1.840  1.00 35.11           H 
ATOM     50 3HG  DPR A   3       4.570   3.871  -0.446  1.00 21.24           H 
ATOM     51 2HD  DPR A   3       4.013   2.286  -2.151  1.00  1.14           H 
ATOM     52 3HD  DPR A   3       4.015   3.534  -3.435  1.00  1.53           H 
ATOM     53  N   LEU A   4       0.625   3.769   0.210  1.00 33.02           N 
ATOM     54  CA  LEU A   4       0.150   3.354   1.526  1.00 71.02           C 
ATOM     55  C   LEU A   4       1.012   2.227   2.086  1.00 42.32           C 
ATOM     56  O   LEU A   4       1.574   2.344   3.174  1.00 45.54           O 
ATOM     57  CB  LEU A   4      -1.310   2.904   1.444  1.00 73.44           C 
ATOM     58  CG  LEU A   4      -2.361   4.001   1.611  1.00 64.51           C 
ATOM     59  CD1 LEU A   4      -2.336   4.554   3.028  1.00 41.32           C 
ATOM     60  CD2 LEU A   4      -2.135   5.115   0.599  1.00 33.21           C 
ATOM     61  H   LEU A   4       0.075   3.578  -0.578  1.00 31.04           H 
ATOM     62  HA  LEU A   4       0.220   4.206   2.186  1.00 62.02           H 
ATOM     63 2HB  LEU A   4      -1.460   2.445   0.479  1.00 62.22           H 
ATOM     64 3HB  LEU A   4      -1.470   2.169   2.220  1.00  5.22           H 
ATOM     65  HG  LEU A   4      -3.341   3.582   1.434  1.00 13.04           H 
ATOM     66 1HD1 LEU A   4      -1.751   5.461   3.050  1.00 22.12           H 
ATOM     67 2HD1 LEU A   4      -3.344   4.768   3.349  1.00 43.42           H 
ATOM     68 3HD1 LEU A   4      -1.894   3.825   3.691  1.00 32.14           H 
ATOM     69 1HD2 LEU A   4      -2.918   5.853   0.694  1.00 34.12           H 
ATOM     70 2HD2 LEU A   4      -1.178   5.580   0.783  1.00 54.03           H 
ATOM     71 3HD2 LEU A   4      -2.148   4.702  -0.399  1.00  5.35           H 
ATOM     72  N   DVA A   5       1.113   1.137   1.332  1.00 22.24           N 
ATOM     73  CA  DVA A   5       1.914  -0.019   1.755  1.00 71.24           C 
ATOM     74  C   DVA A   5       1.242  -1.288   1.303  1.00  5.03           C 
ATOM     75  O   DVA A   5       0.677  -1.348   0.212  1.00 22.14           O 
ATOM     76  CB  DVA A   5       3.307   0.071   1.131  1.00 25.21           C 
ATOM     77  CG1 DVA A   5       3.187   0.067  -0.393  1.00 74.21           C 
ATOM     78  CG2 DVA A   5       3.986   1.365   1.585  1.00 31.14           C 
ATOM     79  H   DVA A   5       0.642   1.103   0.474  1.00 71.21           H 
ATOM     80  HA  DVA A   5       2.003  -0.022   2.841  1.00 25.02           H 
ATOM     81  HB  DVA A   5       3.905  -0.782   1.452  1.00 62.22           H 
ATOM     82 1HG1 DVA A   5       4.136   0.371  -0.835  1.00 31.41           H 
ATOM     83 2HG1 DVA A   5       2.935  -0.938  -0.733  1.00  1.20           H 
ATOM     84 3HG1 DVA A   5       2.405   0.760  -0.699  1.00 24.12           H 
ATOM     85 1HG2 DVA A   5       5.037   1.343   1.302  1.00 10.02           H 
ATOM     86 2HG2 DVA A   5       3.501   2.217   1.108  1.00 64.23           H 
ATOM     87 3HG2 DVA A   5       3.903   1.459   2.667  1.00 32.21           H 
ATOM     88  N   MLE A   6       1.300  -2.315   2.145  1.00 45.14           N 
ATOM     89  CA  MLE A   6       0.684  -3.609   1.825  1.00 11.42           C 
ATOM     90  C   MLE A   6      -0.024  -4.143   3.041  1.00 33.34           C 
ATOM     91  O   MLE A   6       0.435  -5.096   3.669  1.00 30.22           O 
ATOM     92  CB  MLE A   6       1.768  -4.595   1.390  1.00 72.00           C 
ATOM     93  CG  MLE A   6       1.917  -4.552  -0.132  1.00 22.24           C 
ATOM     94  CD1 MLE A   6       3.399  -4.441  -0.497  1.00 24.22           C 
ATOM     95  CD2 MLE A   6       1.338  -5.831  -0.738  1.00 12.35           C 
ATOM     96  HA  MLE A   6      -0.035  -3.479   1.014  1.00 61.43           H 
ATOM     97 2HB  MLE A   6       2.714  -4.322   1.855  1.00 31.24           H 
ATOM     98 3HB  MLE A   6       1.488  -5.602   1.699  1.00 73.31           H 
ATOM     99  HG  MLE A   6       1.381  -3.690  -0.525  1.00 64.13           H 
ATOM    100 1HD1 MLE A   6       3.509  -4.465  -1.580  1.00 30.10           H 
ATOM    101 2HD1 MLE A   6       3.799  -3.502  -0.111  1.00 52.20           H 
ATOM    102 3HD1 MLE A   6       3.945  -5.276  -0.057  1.00  4.44           H 
ATOM    103 1HD2 MLE A   6       1.605  -5.887  -1.793  1.00  4.15           H 
ATOM    104 2HD2 MLE A   6       1.744  -6.696  -0.214  1.00 53.21           H 
ATOM    105 3HD2 MLE A   6       0.253  -5.822  -0.637  1.00  3.51           H 
ATOM    106  CM  MLE A   6       1.912  -2.455   3.473  1.00 12.31           C 
ATOM    107 1HM  MLE A   6       1.163  -2.269   4.241  1.00 44.01           H 
ATOM    108 2HM  MLE A   6       2.306  -3.466   3.586  1.00  4.15           H 
ATOM    109 3HM  MLE A   6       2.725  -1.735   3.576  1.00  2.42           H 
ATOM    110  N   DPR A   7      -1.153  -3.529   3.381  1.00 42.04           N 
ATOM    111  CA  DPR A   7      -1.675  -2.389   2.605  1.00 71.10           C 
ATOM    112  C   DPR A   7      -2.307  -2.884   1.330  1.00 40.33           C 
ATOM    113  O   DPR A   7      -2.207  -4.064   0.992  1.00 24.23           O 
ATOM    114  CB  DPR A   7      -2.647  -1.694   3.491  1.00 13.02           C 
ATOM    115  CG  DPR A   7      -3.301  -2.889   4.234  1.00 63.24           C 
ATOM    116  CD  DPR A   7      -2.076  -3.798   4.503  1.00 43.33           C 
ATOM    117  HA  DPR A   7      -0.866  -1.695   2.377  1.00 51.44           H 
ATOM    118 2HB  DPR A   7      -2.177  -1.011   4.199  1.00 41.24           H 
ATOM    119 3HB  DPR A   7      -3.382  -1.172   2.879  1.00 22.44           H 
ATOM    120 2HG  DPR A   7      -3.759  -2.564   5.169  1.00 45.32           H 
ATOM    121 3HG  DPR A   7      -4.030  -3.392   3.598  1.00 31.30           H 
ATOM    122 2HD  DPR A   7      -2.376  -4.846   4.504  1.00 21.24           H 
ATOM    123 3HD  DPR A   7      -1.609  -3.535   5.451  1.00 23.43           H 
ATOM    124  N   LEU A   8      -2.964  -1.980   0.611  1.00 42.15           N 
ATOM    125  CA  LEU A   8      -3.620  -2.330  -0.644  1.00 11.22           C 
ATOM    126  C   LEU A   8      -3.109  -1.460  -1.788  1.00 33.55           C 
ATOM    127  O   LEU A   8      -3.844  -1.234  -2.747  1.00 71.25           O 
ATOM    128  CB  LEU A   8      -5.137  -2.176  -0.509  1.00 52.45           C 
ATOM    129  CG  LEU A   8      -5.761  -2.758   0.760  1.00 70.13           C 
ATOM    130  CD1 LEU A   8      -5.108  -4.085   1.115  1.00  5.11           C 
ATOM    131  CD2 LEU A   8      -5.638  -1.774   1.914  1.00 72.13           C 
ATOM    132  H   LEU A   8      -3.009  -1.056   0.931  1.00 62.34           H 
ATOM    133  HA  LEU A   8      -3.390  -3.362  -0.861  1.00  1.14           H 
ATOM    134 2HB  LEU A   8      -5.365  -1.122  -0.537  1.00 23.02           H 
ATOM    135 3HB  LEU A   8      -5.594  -2.663  -1.359  1.00 33.25           H 
ATOM    136  HG  LEU A   8      -6.812  -2.939   0.585  1.00 31.13           H 
ATOM    137 1HD1 LEU A   8      -4.644  -4.504   0.236  1.00 53.12           H 
ATOM    138 2HD1 LEU A   8      -4.360  -3.924   1.877  1.00 32.02           H 
ATOM    139 3HD1 LEU A   8      -5.859  -4.766   1.486  1.00 10.53           H 
ATOM    140 1HD2 LEU A   8      -5.342  -2.303   2.808  1.00  2.42           H 
ATOM    141 2HD2 LEU A   8      -4.893  -1.029   1.675  1.00 53.13           H 
ATOM    142 3HD2 LEU A   8      -6.589  -1.291   2.078  1.00 21.24           H 
TER     143      LEU A   8
ENDMDL
MASTER
END
