# Supplementary material for: Accurate de novo design of membrane-traversing macrocycles
Source: Cell. 2022 Sep 15;185(19):3520–3532.e26. doi: 10.1016/j.cell.2022.07.019 (PMC9490236; doi:10.1016/j.cell.2022.07.019)
Supplement: Data S6. PDB files for experimental structures, related to STAR Methods [file mmc10.zip › Supplemental_Data_file_6_experimental_structures/NMR_structures/7b.8.21-CDCl3-tc/A-tc-super.pdb]

REMARK   PdbStat --  ~~~~~~~~~~~~~~~~~~~~~~~~~~~~~~~~~~~~~~~~~~~~~~~~~~~~~~~~~
REMARK   PdbStat --  PDB COORDINATES FOR A-TC.PDB, 20 MODEL/S  A-TC.PDB  
REMARK   PdbStat --  ~~~~~~~~~~~~~~~~~~~~~~~~~~~~~~~~~~~~~~~~~~~~~~~~~~~~~~~~~
SEQRES   1 A    8  DVA MLE DPR LEU DVA MLE DPR LEU 
MODEL       11
REMARK MDL/CONF    11  E:      0.000 Erst:   0.000 Ehb:   0.000
ATOM      1  N   DVA A   1      -1.806  -1.073  -1.821  1.00 72.00           N 
ATOM      2  CA  DVA A   1      -1.027  -1.132  -3.065  1.00  3.15           C 
ATOM      3  C   DVA A   1       0.264  -0.380  -2.886  1.00 22.53           C 
ATOM      4  O   DVA A   1       1.174  -0.845  -2.200  1.00 43.53           O 
ATOM      5  CB  DVA A   1      -0.726  -2.591  -3.409  1.00  4.43           C 
ATOM      6  CG1 DVA A   1      -0.651  -3.416  -2.123  1.00 52.04           C 
ATOM      7  CG2 DVA A   1      -1.838  -3.145  -4.303  1.00 64.44           C 
ATOM      8  H   DVA A   1      -1.336  -1.111  -0.961  1.00 41.14           H 
ATOM      9  HA  DVA A   1      -1.602  -0.681  -3.874  1.00 61.04           H 
ATOM     10  HB  DVA A   1       0.225  -2.652  -3.936  1.00 62.35           H 
ATOM     11 1HG1 DVA A   1      -0.057  -4.312  -2.299  1.00 31.30           H 
ATOM     12 2HG1 DVA A   1      -0.186  -2.819  -1.337  1.00 54.24           H 
ATOM     13 3HG1 DVA A   1      -1.656  -3.699  -1.813  1.00 12.43           H 
ATOM     14 1HG2 DVA A   1      -1.521  -4.095  -4.730  1.00 50.52           H 
ATOM     15 2HG2 DVA A   1      -2.740  -3.296  -3.711  1.00 23.32           H 
ATOM     16 3HG2 DVA A   1      -2.044  -2.437  -5.106  1.00 50.22           H 
ATOM     17  N   MLE A   2       0.351   0.793  -3.503  1.00 53.34           N 
ATOM     18  CA  MLE A   2       1.557   1.626  -3.410  1.00 33.13           C 
ATOM     19  C   MLE A   2       1.260   2.850  -2.585  1.00  4.35           C 
ATOM     20  O   MLE A   2       0.100   3.163  -2.320  1.00  4.33           O 
ATOM     21  CB  MLE A   2       1.995   2.049  -4.812  1.00 12.43           C 
ATOM     22  CG  MLE A   2       2.145   0.809  -5.695  1.00 54.11           C 
ATOM     23  CD1 MLE A   2       2.451   1.240  -7.131  1.00 42.51           C 
ATOM     24  CD2 MLE A   2       3.290  -0.057  -5.169  1.00 33.13           C 
ATOM     25  HA  MLE A   2       2.357   1.055  -2.937  1.00  5.22           H 
ATOM     26 2HB  MLE A   2       1.246   2.713  -5.240  1.00 11.41           H 
ATOM     27 3HB  MLE A   2       2.950   2.571  -4.753  1.00 21.54           H 
ATOM     28  HG  MLE A   2       1.219   0.237  -5.678  1.00 65.20           H 
ATOM     29 1HD1 MLE A   2       3.459   1.650  -7.181  1.00 53.23           H 
ATOM     30 2HD1 MLE A   2       2.376   0.377  -7.794  1.00 11.31           H 
ATOM     31 3HD1 MLE A   2       1.734   1.999  -7.444  1.00 22.23           H 
ATOM     32 1HD2 MLE A   2       3.698  -0.654  -5.984  1.00 61.51           H 
ATOM     33 2HD2 MLE A   2       4.071   0.583  -4.761  1.00 44.43           H 
ATOM     34 3HD2 MLE A   2       2.916  -0.718  -4.388  1.00  2.15           H 
ATOM     35  CM  MLE A   2      -0.600   1.521  -4.355  1.00 41.12           C 
ATOM     36 1HM  MLE A   2      -0.415   2.592  -4.275  1.00 24.10           H 
ATOM     37 2HM  MLE A   2      -0.473   1.207  -5.391  1.00  1.24           H 
ATOM     38 3HM  MLE A   2      -1.617   1.303  -4.031  1.00 31.14           H 
ATOM     39  N   DPR A   3       2.311   3.550  -2.173  1.00 43.03           N 
ATOM     40  CA  DPR A   3       2.155   4.770  -1.358  1.00 51.22           C 
ATOM     41  C   DPR A   3       1.784   4.398   0.054  1.00 72.22           C 
ATOM     42  O   DPR A   3       2.530   4.672   0.996  1.00 40.34           O 
ATOM     43  CB  DPR A   3       3.486   5.500  -1.434  1.00 33.31           C 
ATOM     44  CG  DPR A   3       4.469   4.299  -1.443  1.00 32.24           C 
ATOM     45  CD  DPR A   3       3.753   3.315  -2.401  1.00 24.41           C 
ATOM     46  HA  DPR A   3       1.385   5.408  -1.791  1.00 70.22           H 
ATOM     47 2HB  DPR A   3       3.578   6.080  -2.352  1.00 54.22           H 
ATOM     48 3HB  DPR A   3       3.655   6.129  -0.560  1.00  5.41           H 
ATOM     49 2HG  DPR A   3       5.441   4.593  -1.840  1.00 35.11           H 
ATOM     50 3HG  DPR A   3       4.570   3.871  -0.446  1.00 21.24           H 
ATOM     51 2HD  DPR A   3       4.013   2.286  -2.151  1.00  1.14           H 
ATOM     52 3HD  DPR A   3       4.015   3.534  -3.435  1.00  1.53           H 
ATOM     53  N   LEU A   4       0.625   3.769   0.210  1.00 33.02           N 
ATOM     54  CA  LEU A   4       0.150   3.354   1.526  1.00 71.02           C 
ATOM     55  C   LEU A   4       1.012   2.227   2.086  1.00 42.32           C 
ATOM     56  O   LEU A   4       1.574   2.344   3.174  1.00 45.54           O 
ATOM     57  CB  LEU A   4      -1.310   2.904   1.444  1.00 73.44           C 
ATOM     58  CG  LEU A   4      -2.361   4.001   1.611  1.00 64.51           C 
ATOM     59  CD1 LEU A   4      -2.336   4.554   3.028  1.00 41.32           C 
ATOM     60  CD2 LEU A   4      -2.135   5.115   0.599  1.00 33.21           C 
ATOM     61  H   LEU A   4       0.075   3.578  -0.578  1.00 31.04           H 
ATOM     62  HA  LEU A   4       0.220   4.206   2.186  1.00 62.02           H 
ATOM     63 2HB  LEU A   4      -1.460   2.445   0.479  1.00 62.22           H 
ATOM     64 3HB  LEU A   4      -1.470   2.169   2.220  1.00  5.22           H 
ATOM     65  HG  LEU A   4      -3.341   3.582   1.434  1.00 13.04           H 
ATOM     66 1HD1 LEU A   4      -1.751   5.461   3.050  1.00 22.12           H 
ATOM     67 2HD1 LEU A   4      -3.344   4.768   3.349  1.00 43.42           H 
ATOM     68 3HD1 LEU A   4      -1.894   3.825   3.691  1.00 32.14           H 
ATOM     69 1HD2 LEU A   4      -2.918   5.853   0.694  1.00 34.12           H 
ATOM     70 2HD2 LEU A   4      -1.178   5.580   0.783  1.00 54.03           H 
ATOM     71 3HD2 LEU A   4      -2.148   4.702  -0.399  1.00  5.35           H 
ATOM     72  N   DVA A   5       1.113   1.137   1.332  1.00 22.24           N 
ATOM     73  CA  DVA A   5       1.914  -0.019   1.755  1.00 71.24           C 
ATOM     74  C   DVA A   5       1.242  -1.288   1.303  1.00  5.03           C 
ATOM     75  O   DVA A   5       0.677  -1.348   0.212  1.00 22.14           O 
ATOM     76  CB  DVA A   5       3.307   0.071   1.131  1.00 25.21           C 
ATOM     77  CG1 DVA A   5       3.187   0.067  -0.393  1.00 74.21           C 
ATOM     78  CG2 DVA A   5       3.986   1.365   1.585  1.00 31.14           C 
ATOM     79  H   DVA A   5       0.642   1.103   0.474  1.00 71.21           H 
ATOM     80  HA  DVA A   5       2.003  -0.022   2.841  1.00 25.02           H 
ATOM     81  HB  DVA A   5       3.905  -0.782   1.452  1.00 62.22           H 
ATOM     82 1HG1 DVA A   5       4.136   0.371  -0.835  1.00 31.41           H 
ATOM     83 2HG1 DVA A   5       2.935  -0.938  -0.733  1.00  1.20           H 
ATOM     84 3HG1 DVA A   5       2.405   0.760  -0.699  1.00 24.12           H 
ATOM     85 1HG2 DVA A   5       5.037   1.343   1.302  1.00 10.02           H 
ATOM     86 2HG2 DVA A   5       3.501   2.217   1.108  1.00 64.23           H 
ATOM     87 3HG2 DVA A   5       3.903   1.459   2.667  1.00 32.21           H 
ATOM     88  N   MLE A   6       1.300  -2.315   2.145  1.00 45.14           N 
ATOM     89  CA  MLE A   6       0.684  -3.609   1.825  1.00 11.42           C 
ATOM     90  C   MLE A   6      -0.024  -4.143   3.041  1.00 33.34           C 
ATOM     91  O   MLE A   6       0.435  -5.096   3.669  1.00 30.22           O 
ATOM     92  CB  MLE A   6       1.768  -4.595   1.390  1.00 72.00           C 
ATOM     93  CG  MLE A   6       1.917  -4.552  -0.132  1.00 22.24           C 
ATOM     94  CD1 MLE A   6       3.399  -4.441  -0.497  1.00 24.22           C 
ATOM     95  CD2 MLE A   6       1.338  -5.831  -0.738  1.00 12.35           C 
ATOM     96  HA  MLE A   6      -0.035  -3.479   1.014  1.00 61.43           H 
ATOM     97 2HB  MLE A   6       2.714  -4.322   1.855  1.00 31.24           H 
ATOM     98 3HB  MLE A   6       1.488  -5.602   1.699  1.00 73.31           H 
ATOM     99  HG  MLE A   6       1.381  -3.690  -0.525  1.00 64.13           H 
ATOM    100 1HD1 MLE A   6       3.509  -4.465  -1.580  1.00 30.10           H 
ATOM    101 2HD1 MLE A   6       3.799  -3.502  -0.111  1.00 52.20           H 
ATOM    102 3HD1 MLE A   6       3.945  -5.276  -0.057  1.00  4.44           H 
ATOM    103 1HD2 MLE A   6       1.605  -5.887  -1.793  1.00  4.15           H 
ATOM    104 2HD2 MLE A   6       1.744  -6.696  -0.214  1.00 53.21           H 
ATOM    105 3HD2 MLE A   6       0.253  -5.822  -0.637  1.00  3.51           H 
ATOM    106  CM  MLE A   6       1.912  -2.455   3.473  1.00 12.31           C 
ATOM    107 1HM  MLE A   6       1.163  -2.269   4.241  1.00 44.01           H 
ATOM    108 2HM  MLE A   6       2.306  -3.466   3.586  1.00  4.15           H 
ATOM    109 3HM  MLE A   6       2.725  -1.735   3.576  1.00  2.42           H 
ATOM    110  N   DPR A   7      -1.153  -3.529   3.381  1.00 42.04           N 
ATOM    111  CA  DPR A   7      -1.675  -2.389   2.605  1.00 71.10           C 
ATOM    112  C   DPR A   7      -2.307  -2.884   1.330  1.00 40.33           C 
ATOM    113  O   DPR A   7      -2.207  -4.064   0.992  1.00 24.23           O 
ATOM    114  CB  DPR A   7      -2.647  -1.694   3.491  1.00 13.02           C 
ATOM    115  CG  DPR A   7      -3.301  -2.889   4.234  1.00 63.24           C 
ATOM    116  CD  DPR A   7      -2.076  -3.798   4.503  1.00 43.33           C 
ATOM    117  HA  DPR A   7      -0.866  -1.695   2.377  1.00 51.44           H 
ATOM    118 2HB  DPR A   7      -2.177  -1.011   4.199  1.00 41.24           H 
ATOM    119 3HB  DPR A   7      -3.382  -1.172   2.879  1.00 22.44           H 
ATOM    120 2HG  DPR A   7      -3.759  -2.564   5.169  1.00 45.32           H 
ATOM    121 3HG  DPR A   7      -4.030  -3.392   3.598  1.00 31.30           H 
ATOM    122 2HD  DPR A   7      -2.376  -4.846   4.504  1.00 21.24           H 
ATOM    123 3HD  DPR A   7      -1.609  -3.535   5.451  1.00 23.43           H 
ATOM    124  N   LEU A   8      -2.964  -1.980   0.611  1.00 42.15           N 
ATOM    125  CA  LEU A   8      -3.620  -2.330  -0.644  1.00 11.22           C 
ATOM    126  C   LEU A   8      -3.109  -1.460  -1.788  1.00 33.55           C 
ATOM    127  O   LEU A   8      -3.844  -1.234  -2.747  1.00 71.25           O 
ATOM    128  CB  LEU A   8      -5.137  -2.176  -0.509  1.00 52.45           C 
ATOM    129  CG  LEU A   8      -5.761  -2.758   0.760  1.00 70.13           C 
ATOM    130  CD1 LEU A   8      -5.108  -4.085   1.115  1.00  5.11           C 
ATOM    131  CD2 LEU A   8      -5.638  -1.774   1.914  1.00 72.13           C 
ATOM    132  H   LEU A   8      -3.009  -1.056   0.931  1.00 62.34           H 
ATOM    133  HA  LEU A   8      -3.390  -3.362  -0.861  1.00  1.14           H 
ATOM    134 2HB  LEU A   8      -5.365  -1.122  -0.537  1.00 23.02           H 
ATOM    135 3HB  LEU A   8      -5.594  -2.663  -1.359  1.00 33.25           H 
ATOM    136  HG  LEU A   8      -6.812  -2.939   0.585  1.00 31.13           H 
ATOM    137 1HD1 LEU A   8      -4.644  -4.504   0.236  1.00 53.12           H 
ATOM    138 2HD1 LEU A   8      -4.360  -3.924   1.877  1.00 32.02           H 
ATOM    139 3HD1 LEU A   8      -5.859  -4.766   1.486  1.00 10.53           H 
ATOM    140 1HD2 LEU A   8      -5.342  -2.303   2.808  1.00  2.42           H 
ATOM    141 2HD2 LEU A   8      -4.893  -1.029   1.675  1.00 53.13           H 
ATOM    142 3HD2 LEU A   8      -6.589  -1.291   2.078  1.00 21.24           H 
TER     143      LEU A   8
ENDMDL
MODEL        4
REMARK MDL/CONF     4  E:      0.000 Erst:   0.000 Ehb:   0.000
ATOM      1  N   DVA A   1      -1.787  -1.144  -1.842  1.00 41.04           N 
ATOM      2  CA  DVA A   1      -0.999  -1.190  -3.080  1.00  4.30           C 
ATOM      3  C   DVA A   1       0.285  -0.426  -2.887  1.00 60.53           C 
ATOM      4  O   DVA A   1       1.176  -0.864  -2.161  1.00 72.33           O 
ATOM      5  CB  DVA A   1      -0.680  -2.645  -3.427  1.00  3.03           C 
ATOM      6  CG1 DVA A   1      -1.937  -3.331  -3.964  1.00 22.32           C 
ATOM      7  CG2 DVA A   1       0.418  -2.686  -4.492  1.00 61.15           C 
ATOM      8  H   DVA A   1      -1.323  -1.078  -0.982  1.00 44.31           H 
ATOM      9  HA  DVA A   1      -1.571  -0.740  -3.893  1.00 55.55           H 
ATOM     10  HB  DVA A   1      -0.336  -3.164  -2.533  1.00 11.10           H 
ATOM     11 1HG1 DVA A   1      -2.634  -2.579  -4.333  1.00 21.23           H 
ATOM     12 2HG1 DVA A   1      -1.663  -4.002  -4.778  1.00 12.42           H 
ATOM     13 3HG1 DVA A   1      -2.408  -3.903  -3.166  1.00 32.11           H 
ATOM     14 1HG2 DVA A   1       0.417  -3.661  -4.976  1.00 21.32           H 
ATOM     15 2HG2 DVA A   1       0.232  -1.911  -5.236  1.00 72.10           H 
ATOM     16 3HG2 DVA A   1       1.386  -2.514  -4.023  1.00 54.22           H 
ATOM     17  N   MLE A   2       0.383   0.728  -3.540  1.00 15.52           N 
ATOM     18  CA  MLE A   2       1.583   1.569  -3.436  1.00 64.01           C 
ATOM     19  C   MLE A   2       1.254   2.819  -2.664  1.00 11.52           C 
ATOM     20  O   MLE A   2       0.088   3.174  -2.507  1.00 63.53           O 
ATOM     21  CB  MLE A   2       2.063   1.946  -4.838  1.00 14.32           C 
ATOM     22  CG  MLE A   2       2.248   0.678  -5.672  1.00 41.15           C 
ATOM     23  CD1 MLE A   2       2.617   1.060  -7.107  1.00 22.21           C 
ATOM     24  CD2 MLE A   2       3.366  -0.172  -5.068  1.00 70.41           C 
ATOM     25  HA  MLE A   2       2.370   1.019  -2.920  1.00 43.43           H 
ATOM     26 2HB  MLE A   2       1.324   2.590  -5.313  1.00 13.22           H 
ATOM     27 3HB  MLE A   2       3.013   2.476  -4.767  1.00 44.02           H 
ATOM     28  HG  MLE A   2       1.320   0.108  -5.676  1.00 62.32           H 
ATOM     29 1HD1 MLE A   2       2.541   0.183  -7.749  1.00  0.21           H 
ATOM     30 2HD1 MLE A   2       1.935   1.833  -7.464  1.00 75.41           H 
ATOM     31 3HD1 MLE A   2       3.639   1.440  -7.131  1.00 44.23           H 
ATOM     32 1HD2 MLE A   2       3.690  -0.917  -5.795  1.00 64.41           H 
ATOM     33 2HD2 MLE A   2       4.207   0.468  -4.806  1.00  4.30           H 
ATOM     34 3HD2 MLE A   2       2.998  -0.675  -4.173  1.00 21.51           H 
ATOM     35  CM  MLE A   2      -0.544   1.423  -4.440  1.00 71.30           C 
ATOM     36 1HM  MLE A   2      -1.570   1.227  -4.129  1.00 30.15           H 
ATOM     37 2HM  MLE A   2      -0.352   2.495  -4.403  1.00 10.03           H 
ATOM     38 3HM  MLE A   2      -0.399   1.063  -5.459  1.00 62.20           H 
ATOM     39  N   DPR A   3       2.288   3.496  -2.174  1.00 53.01           N 
ATOM     40  CA  DPR A   3       2.103   4.737  -1.399  1.00 74.14           C 
ATOM     41  C   DPR A   3       1.816   4.402   0.042  1.00 14.11           C 
ATOM     42  O   DPR A   3       2.649   4.631   0.920  1.00 42.15           O 
ATOM     43  CB  DPR A   3       3.424   5.504  -1.617  1.00 74.24           C 
ATOM     44  CG  DPR A   3       4.404   4.602  -2.414  1.00 61.01           C 
ATOM     45  CD  DPR A   3       3.736   3.211  -2.270  1.00 11.15           C 
ATOM     46  HA  DPR A   3       1.280   5.315  -1.819  1.00 24.04           H 
ATOM     47 2HB  DPR A   3       3.182   6.404  -2.182  1.00 14.32           H 
ATOM     48 3HB  DPR A   3       3.840   5.758  -0.643  1.00  4.10           H 
ATOM     49 2HG  DPR A   3       4.451   4.906  -3.460  1.00 60.22           H 
ATOM     50 3HG  DPR A   3       5.395   4.608  -1.962  1.00 40.11           H 
ATOM     51 2HD  DPR A   3       4.086   2.715  -1.364  1.00 60.41           H 
ATOM     52 3HD  DPR A   3       3.946   2.597  -3.146  1.00 61.14           H 
ATOM     53  N   LEU A   4       0.631   3.855   0.293  1.00 11.35           N 
ATOM     54  CA  LEU A   4       0.232   3.485   1.646  1.00 44.04           C 
ATOM     55  C   LEU A   4       1.073   2.323   2.164  1.00 32.24           C 
ATOM     56  O   LEU A   4       1.696   2.418   3.220  1.00 42.35           O 
ATOM     57  CB  LEU A   4      -1.251   3.109   1.675  1.00  3.42           C 
ATOM     58  CG  LEU A   4      -2.231   4.261   1.899  1.00 51.10           C 
ATOM     59  CD1 LEU A   4      -3.577   3.947   1.265  1.00 54.32           C 
ATOM     60  CD2 LEU A   4      -2.393   4.543   3.385  1.00 52.31           C 
ATOM     61  H   LEU A   4       0.011   3.697  -0.448  1.00 11.42           H 
ATOM     62  HA  LEU A   4       0.391   4.341   2.285  1.00 24.41           H 
ATOM     63 2HB  LEU A   4      -1.493   2.647   0.731  1.00 31.21           H 
ATOM     64 3HB  LEU A   4      -1.393   2.392   2.472  1.00  4.13           H 
ATOM     65  HG  LEU A   4      -1.842   5.153   1.429  1.00 35.51           H 
ATOM     66 1HD1 LEU A   4      -3.426   3.356   0.374  1.00 23.24           H 
ATOM     67 2HD1 LEU A   4      -4.185   3.393   1.966  1.00 14.01           H 
ATOM     68 3HD1 LEU A   4      -4.077   4.868   1.005  1.00 50.41           H 
ATOM     69 1HD2 LEU A   4      -1.993   5.521   3.611  1.00 12.21           H 
ATOM     70 2HD2 LEU A   4      -3.440   4.513   3.646  1.00 23.55           H 
ATOM     71 3HD2 LEU A   4      -1.859   3.796   3.954  1.00 74.20           H 
ATOM     72  N   DVA A   5       1.088   1.228   1.410  1.00  2.42           N 
ATOM     73  CA  DVA A   5       1.861   0.040   1.795  1.00 61.24           C 
ATOM     74  C   DVA A   5       1.151  -1.198   1.312  1.00 12.54           C 
ATOM     75  O   DVA A   5       0.498  -1.184   0.272  1.00 64.51           O 
ATOM     76  CB  DVA A   5       3.252   0.110   1.163  1.00 45.31           C 
ATOM     77  CG1 DVA A   5       3.121   0.186  -0.358  1.00 51.12           C 
ATOM     78  CG2 DVA A   5       3.981   1.356   1.674  1.00 72.45           C 
ATOM     79  H   DVA A   5       0.572   1.213   0.577  1.00 44.45           H 
ATOM     80  HA  DVA A   5       1.956   0.004   2.880  1.00 12.14           H 
ATOM     81  HB  DVA A   5       3.820  -0.779   1.436  1.00 64.21           H 
ATOM     82 1HG1 DVA A   5       2.960  -0.814  -0.760  1.00 73.14           H 
ATOM     83 2HG1 DVA A   5       2.274   0.821  -0.618  1.00 21.15           H 
ATOM     84 3HG1 DVA A   5       4.032   0.606  -0.782  1.00 51.23           H 
ATOM     85 1HG2 DVA A   5       3.998   1.346   2.762  1.00 65.03           H 
ATOM     86 2HG2 DVA A   5       5.002   1.359   1.294  1.00  2.24           H 
ATOM     87 3HG2 DVA A   5       3.460   2.249   1.327  1.00 75.41           H 
ATOM     88  N   MLE A   6       1.279  -2.281   2.073  1.00  4.13           N 
ATOM     89  CA  MLE A   6       0.637  -3.552   1.715  1.00 10.20           C 
ATOM     90  C   MLE A   6       0.013  -4.163   2.942  1.00 11.21           C 
ATOM     91  O   MLE A   6       0.543  -5.117   3.509  1.00 34.22           O 
ATOM     92  CB  MLE A   6       1.684  -4.509   1.143  1.00 43.40           C 
ATOM     93  CG  MLE A   6       1.670  -4.428  -0.383  1.00 31.32           C 
ATOM     94  CD1 MLE A   6       3.024  -4.886  -0.932  1.00  4.14           C 
ATOM     95  CD2 MLE A   6       0.567  -5.333  -0.932  1.00 71.33           C 
ATOM     96  HA  MLE A   6      -0.136  -3.372   0.966  1.00  3.33           H 
ATOM     97 2HB  MLE A   6       2.670  -4.229   1.514  1.00 71.43           H 
ATOM     98 3HB  MLE A   6       1.455  -5.527   1.457  1.00 33.14           H 
ATOM     99  HG  MLE A   6       1.483  -3.399  -0.691  1.00 75.31           H 
ATOM    100 1HD1 MLE A   6       3.815  -4.269  -0.507  1.00 41.22           H 
ATOM    101 2HD1 MLE A   6       3.191  -5.929  -0.662  1.00 51.04           H 
ATOM    102 3HD1 MLE A   6       3.028  -4.786  -2.017  1.00 11.31           H 
ATOM    103 1HD2 MLE A   6       0.257  -4.975  -1.913  1.00 75.04           H 
ATOM    104 2HD2 MLE A   6       0.944  -6.352  -1.020  1.00 63.52           H 
ATOM    105 3HD2 MLE A   6      -0.286  -5.319  -0.254  1.00 44.33           H 
ATOM    106  CM  MLE A   6       2.000  -2.511   3.332  1.00 21.25           C 
ATOM    107 1HM  MLE A   6       2.396  -3.526   3.344  1.00 41.12           H 
ATOM    108 2HM  MLE A   6       2.821  -1.800   3.415  1.00 32.44           H 
ATOM    109 3HM  MLE A   6       1.317  -2.377   4.171  1.00 23.12           H 
ATOM    110  N   DPR A   7      -1.122  -3.611   3.360  1.00 34.23           N 
ATOM    111  CA  DPR A   7      -1.730  -2.467   2.656  1.00 54.34           C 
ATOM    112  C   DPR A   7      -2.417  -2.943   1.402  1.00 42.24           C 
ATOM    113  O   DPR A   7      -2.514  -4.146   1.154  1.00 24.53           O 
ATOM    114  CB  DPR A   7      -2.674  -1.831   3.656  1.00 23.04           C 
ATOM    115  CG  DPR A   7      -3.248  -3.098   4.341  1.00 44.45           C 
ATOM    116  CD  DPR A   7      -1.977  -3.964   4.513  1.00 15.32           C 
ATOM    117  HA  DPR A   7      -0.961  -1.736   2.405  1.00  4.20           H 
ATOM    118 2HB  DPR A   7      -2.142  -1.209   4.377  1.00 12.02           H 
ATOM    119 3HB  DPR A   7      -3.466  -1.263   3.168  1.00 61.44           H 
ATOM    120 2HG  DPR A   7      -3.687  -2.853   5.310  1.00 21.41           H 
ATOM    121 3HG  DPR A   7      -3.976  -3.593   3.699  1.00 12.31           H 
ATOM    122 2HD  DPR A   7      -2.233  -5.024   4.486  1.00 30.43           H 
ATOM    123 3HD  DPR A   7      -1.473  -3.719   5.448  1.00 13.12           H 
ATOM    124  N   LEU A   8      -2.900  -1.999   0.603  1.00  1.13           N 
ATOM    125  CA  LEU A   8      -3.588  -2.327  -0.641  1.00 31.12           C 
ATOM    126  C   LEU A   8      -3.114  -1.427  -1.778  1.00 63.44           C 
ATOM    127  O   LEU A   8      -3.826  -1.287  -2.771  1.00 62.22           O 
ATOM    128  CB  LEU A   8      -5.101  -2.190  -0.462  1.00  3.25           C 
ATOM    129  CG  LEU A   8      -5.703  -2.914   0.743  1.00 35.44           C 
ATOM    130  CD1 LEU A   8      -7.103  -2.397   1.032  1.00 25.54           C 
ATOM    131  CD2 LEU A   8      -5.726  -4.417   0.505  1.00  1.21           C 
ATOM    132  H   LEU A   8      -2.792  -1.058   0.854  1.00 44.12           H 
ATOM    133  HA  LEU A   8      -3.354  -3.352  -0.889  1.00 12.51           H 
ATOM    134 2HB  LEU A   8      -5.328  -1.139  -0.364  1.00 13.01           H 
ATOM    135 3HB  LEU A   8      -5.574  -2.577  -1.353  1.00 61.54           H 
ATOM    136  HG  LEU A   8      -5.089  -2.721   1.613  1.00 61.25           H 
ATOM    137 1HD1 LEU A   8      -7.817  -2.932   0.425  1.00 30.45           H 
ATOM    138 2HD1 LEU A   8      -7.334  -2.546   2.075  1.00 52.53           H 
ATOM    139 3HD1 LEU A   8      -7.152  -1.342   0.800  1.00 71.22           H 
ATOM    140 1HD2 LEU A   8      -5.977  -4.923   1.425  1.00 62.42           H 
ATOM    141 2HD2 LEU A   8      -6.464  -4.650  -0.248  1.00 51.22           H 
ATOM    142 3HD2 LEU A   8      -4.753  -4.743   0.169  1.00 31.41           H 
TER     143      LEU A   8
ENDMDL
MODEL        6
REMARK MDL/CONF     6  E:      0.000 Erst:   0.000 Ehb:   0.000
ATOM      1  N   DVA A   1      -1.819  -1.009  -1.851  1.00 45.05           N 
ATOM      2  CA  DVA A   1      -1.075  -1.017  -3.116  1.00  0.34           C 
ATOM      3  C   DVA A   1       0.229  -0.285  -2.937  1.00 43.20           C 
ATOM      4  O   DVA A   1       1.123  -0.754  -2.234  1.00 21.44           O 
ATOM      5  CB  DVA A   1      -0.797  -2.461  -3.534  1.00 40.22           C 
ATOM      6  CG1 DVA A   1      -0.552  -3.316  -2.290  1.00 50.44           C 
ATOM      7  CG2 DVA A   1      -2.002  -3.011  -4.299  1.00  2.35           C 
ATOM      8  H   DVA A   1      -1.324  -1.001  -1.004  1.00 24.42           H 
ATOM      9  HA  DVA A   1      -1.665  -0.524  -3.888  1.00 23.32           H 
ATOM     10  HB  DVA A   1       0.083  -2.491  -4.175  1.00 12.54           H 
ATOM     11 1HG1 DVA A   1      -0.092  -2.707  -1.513  1.00 62.41           H 
ATOM     12 2HG1 DVA A   1      -1.501  -3.711  -1.929  1.00 73.44           H 
ATOM     13 3HG1 DVA A   1       0.111  -4.144  -2.543  1.00 51.14           H 
ATOM     14 1HG2 DVA A   1      -1.737  -3.963  -4.759  1.00 41.34           H 
ATOM     15 2HG2 DVA A   1      -2.834  -3.160  -3.611  1.00 23.34           H 
ATOM     16 3HG2 DVA A   1      -2.293  -2.303  -5.076  1.00 10.51           H 
ATOM     17  N   MLE A   2       0.344   0.874  -3.576  1.00 51.14           N 
ATOM     18  CA  MLE A   2       1.564   1.687  -3.484  1.00 34.10           C 
ATOM     19  C   MLE A   2       1.291   2.908  -2.648  1.00 41.25           C 
ATOM     20  O   MLE A   2       0.141   3.303  -2.464  1.00 12.34           O 
ATOM     21  CB  MLE A   2       1.998   2.113  -4.887  1.00 40.40           C 
ATOM     22  CG  MLE A   2       2.155   0.876  -5.771  1.00  0.44           C 
ATOM     23  CD1 MLE A   2       2.436   1.310  -7.211  1.00  4.50           C 
ATOM     24  CD2 MLE A   2       3.319   0.027  -5.259  1.00 15.12           C 
ATOM     25  HA  MLE A   2       2.358   1.099  -3.022  1.00 64.10           H 
ATOM     26 2HB  MLE A   2       1.245   2.773  -5.314  1.00 71.21           H 
ATOM     27 3HB  MLE A   2       2.950   2.640  -4.827  1.00 61.41           H 
ATOM     28  HG  MLE A   2       1.237   0.290  -5.742  1.00 11.22           H 
ATOM     29 1HD1 MLE A   2       2.845   0.470  -7.771  1.00 35.13           H 
ATOM     30 2HD1 MLE A   2       1.508   1.642  -7.679  1.00 52.13           H 
ATOM     31 3HD1 MLE A   2       3.155   2.129  -7.210  1.00 74.04           H 
ATOM     32 1HD2 MLE A   2       3.075  -0.370  -4.274  1.00 23.21           H 
ATOM     33 2HD2 MLE A   2       3.496  -0.799  -5.948  1.00 15.11           H 
ATOM     34 3HD2 MLE A   2       4.215   0.642  -5.192  1.00 53.24           H 
ATOM     35  CM  MLE A   2      -0.585   1.603  -4.451  1.00 53.30           C 
ATOM     36 1HM  MLE A   2      -0.437   1.287  -5.483  1.00 30.03           H 
ATOM     37 2HM  MLE A   2      -1.610   1.391  -4.148  1.00 24.13           H 
ATOM     38 3HM  MLE A   2      -0.396   2.674  -4.368  1.00  1.34           H 
ATOM     39  N   DPR A   3       2.356   3.516  -2.134  1.00 24.23           N 
ATOM     40  CA  DPR A   3       2.226   4.724  -1.297  1.00 50.34           C 
ATOM     41  C   DPR A   3       1.771   4.340   0.088  1.00  1.12           C 
ATOM     42  O   DPR A   3       2.455   4.614   1.075  1.00 43.42           O 
ATOM     43  CB  DPR A   3       3.614   5.394  -1.339  1.00 13.33           C 
ATOM     44  CG  DPR A   3       4.518   4.546  -2.271  1.00 55.30           C 
ATOM     45  CD  DPR A   3       3.789   3.179  -2.255  1.00  3.54           C 
ATOM     46  HA  DPR A   3       1.511   5.413  -1.747  1.00 14.03           H 
ATOM     47 2HB  DPR A   3       3.483   6.399  -1.740  1.00 34.01           H 
ATOM     48 3HB  DPR A   3       4.025   5.430  -0.331  1.00 41.14           H 
ATOM     49 2HG  DPR A   3       4.542   4.963  -3.279  1.00 52.31           H 
ATOM     50 3HG  DPR A   3       5.525   4.456  -1.863  1.00 64.12           H 
ATOM     51 2HD  DPR A   3       4.113   2.587  -1.399  1.00 42.34           H 
ATOM     52 3HD  DPR A   3       3.976   2.637  -3.183  1.00 25.51           H 
ATOM     53  N   LEU A   4       0.610   3.701   0.168  1.00  3.00           N 
ATOM     54  CA  LEU A   4       0.058   3.274   1.449  1.00 40.30           C 
ATOM     55  C   LEU A   4       0.890   2.148   2.052  1.00 52.55           C 
ATOM     56  O   LEU A   4       1.313   2.225   3.205  1.00 63.03           O 
ATOM     57  CB  LEU A   4      -1.391   2.816   1.275  1.00 74.55           C 
ATOM     58  CG  LEU A   4      -2.456   3.910   1.360  1.00 73.22           C 
ATOM     59  CD1 LEU A   4      -2.537   4.468   2.772  1.00 12.13           C 
ATOM     60  CD2 LEU A   4      -2.160   5.020   0.361  1.00 73.44           C 
ATOM     61  H   LEU A   4       0.111   3.510  -0.654  1.00 62.44           H 
ATOM     62  HA  LEU A   4       0.081   4.121   2.118  1.00 21.32           H 
ATOM     63 2HB  LEU A   4      -1.476   2.347   0.307  1.00  0.13           H 
ATOM     64 3HB  LEU A   4      -1.602   2.088   2.045  1.00 52.42           H 
ATOM     65  HG  LEU A   4      -3.420   3.485   1.114  1.00 42.41           H 
ATOM     66 1HD1 LEU A   4      -2.645   3.655   3.475  1.00 20.15           H 
ATOM     67 2HD1 LEU A   4      -1.634   5.017   2.994  1.00 45.33           H 
ATOM     68 3HD1 LEU A   4      -3.388   5.128   2.850  1.00 14.10           H 
ATOM     69 1HD2 LEU A   4      -1.600   4.617  -0.468  1.00 24.03           H 
ATOM     70 2HD2 LEU A   4      -3.089   5.436   0.001  1.00 33.44           H 
ATOM     71 3HD2 LEU A   4      -1.583   5.794   0.845  1.00 61.13           H 
ATOM     72  N   DVA A   5       1.124   1.104   1.264  1.00 40.45           N 
ATOM     73  CA  DVA A   5       1.914  -0.046   1.724  1.00 64.33           C 
ATOM     74  C   DVA A   5       1.231  -1.322   1.310  1.00 13.20           C 
ATOM     75  O   DVA A   5       0.655  -1.405   0.227  1.00 11.34           O 
ATOM     76  CB  DVA A   5       3.308   0.013   1.101  1.00 11.53           C 
ATOM     77  CG1 DVA A   5       3.189   0.018  -0.424  1.00 32.55           C 
ATOM     78  CG2 DVA A   5       4.019   1.288   1.559  1.00 41.52           C 
ATOM     79  H   DVA A   5       0.760   1.101   0.355  1.00 62.01           H 
ATOM     80  HA  DVA A   5       2.001  -0.016   2.810  1.00 45.40           H 
ATOM     81  HB  DVA A   5       3.885  -0.857   1.417  1.00 25.14           H 
ATOM     82 1HG1 DVA A   5       2.465   0.773  -0.730  1.00 22.01           H 
ATOM     83 2HG1 DVA A   5       4.160   0.247  -0.863  1.00 21.24           H 
ATOM     84 3HG1 DVA A   5       2.859  -0.962  -0.766  1.00 13.34           H 
ATOM     85 1HG2 DVA A   5       4.005   2.021   0.755  1.00 45.42           H 
ATOM     86 2HG2 DVA A   5       3.508   1.695   2.432  1.00 24.23           H 
ATOM     87 3HG2 DVA A   5       5.052   1.054   1.820  1.00 50.01           H 
ATOM     88  N   MLE A   6       1.292  -2.328   2.177  1.00  3.02           N 
ATOM     89  CA  MLE A   6       0.667  -3.627   1.895  1.00 22.30           C 
ATOM     90  C   MLE A   6      -0.027  -4.129   3.133  1.00 22.32           C 
ATOM     91  O   MLE A   6       0.437  -5.067   3.778  1.00  5.30           O 
ATOM     92  CB  MLE A   6       1.741  -4.627   1.469  1.00 35.43           C 
ATOM     93  CG  MLE A   6       1.822  -4.670  -0.059  1.00 61.44           C 
ATOM     94  CD1 MLE A   6       2.727  -3.540  -0.553  1.00  4.53           C 
ATOM     95  CD2 MLE A   6       2.398  -6.015  -0.501  1.00 24.51           C 
ATOM     96  HA  MLE A   6      -0.061  -3.512   1.091  1.00 31.53           H 
ATOM     97 2HB  MLE A   6       2.704  -4.321   1.875  1.00 72.25           H 
ATOM     98 3HB  MLE A   6       1.486  -5.617   1.846  1.00 53.22           H 
ATOM     99  HG  MLE A   6       0.824  -4.545  -0.478  1.00 41.41           H 
ATOM    100 1HD1 MLE A   6       2.224  -2.993  -1.349  1.00 43.30           H 
ATOM    101 2HD1 MLE A   6       2.946  -2.861   0.273  1.00 11.15           H 
ATOM    102 3HD1 MLE A   6       3.658  -3.960  -0.932  1.00 10.24           H 
ATOM    103 1HD2 MLE A   6       1.584  -6.710  -0.706  1.00 43.03           H 
ATOM    104 2HD2 MLE A   6       2.991  -5.875  -1.405  1.00 53.44           H 
ATOM    105 3HD2 MLE A   6       3.030  -6.418   0.290  1.00 34.34           H 
ATOM    106  CM  MLE A   6       1.917  -2.439   3.501  1.00 74.14           C 
ATOM    107 1HM  MLE A   6       1.172  -2.248   4.273  1.00 73.31           H 
ATOM    108 2HM  MLE A   6       2.323  -3.442   3.628  1.00 52.32           H 
ATOM    109 3HM  MLE A   6       2.722  -1.708   3.585  1.00 71.51           H 
ATOM    110  N   DPR A   7      -1.150  -3.504   3.471  1.00 72.04           N 
ATOM    111  CA  DPR A   7      -1.679  -2.382   2.675  1.00 20.54           C 
ATOM    112  C   DPR A   7      -2.310  -2.905   1.410  1.00 34.32           C 
ATOM    113  O   DPR A   7      -2.304  -4.109   1.152  1.00 53.12           O 
ATOM    114  CB  DPR A   7      -2.694  -1.668   3.579  1.00 50.14           C 
ATOM    115  CG  DPR A   7      -2.618  -2.345   4.973  1.00 15.41           C 
ATOM    116  CD  DPR A   7      -2.060  -3.744   4.611  1.00 64.14           C 
ATOM    117  HA  DPR A   7      -0.875  -1.687   2.432  1.00 11.44           H 
ATOM    118 2HB  DPR A   7      -2.414  -0.616   3.646  1.00 53.04           H 
ATOM    119 3HB  DPR A   7      -3.689  -1.776   3.151  1.00 70.45           H 
ATOM    120 2HG  DPR A   7      -1.933  -1.809   5.631  1.00 10.30           H 
ATOM    121 3HG  DPR A   7      -3.608  -2.423   5.423  1.00 43.24           H 
ATOM    122 2HD  DPR A   7      -2.871  -4.410   4.316  1.00 32.33           H 
ATOM    123 3HD  DPR A   7      -1.511  -4.164   5.454  1.00 63.23           H 
ATOM    124  N   LEU A   8      -2.862  -1.998   0.611  1.00 64.11           N 
ATOM    125  CA  LEU A   8      -3.505  -2.373  -0.644  1.00 75.23           C 
ATOM    126  C   LEU A   8      -3.120  -1.411  -1.763  1.00 72.03           C 
ATOM    127  O   LEU A   8      -3.877  -1.268  -2.721  1.00 70.22           O 
ATOM    128  CB  LEU A   8      -5.025  -2.393  -0.473  1.00 33.34           C 
ATOM    129  CG  LEU A   8      -5.630  -1.223   0.305  1.00  2.35           C 
ATOM    130  CD1 LEU A   8      -5.576   0.052  -0.523  1.00 35.40           C 
ATOM    131  CD2 LEU A   8      -7.061  -1.537   0.714  1.00 63.23           C 
ATOM    132  H   LEU A   8      -2.836  -1.053   0.870  1.00 74.21           H 
ATOM    133  HA  LEU A   8      -3.168  -3.365  -0.905  1.00 13.22           H 
ATOM    134 2HB  LEU A   8      -5.468  -2.398  -1.458  1.00 52.53           H 
ATOM    135 3HB  LEU A   8      -5.288  -3.306   0.042  1.00 62.15           H 
ATOM    136  HG  LEU A   8      -5.051  -1.061   1.205  1.00  1.15           H 
ATOM    137 1HD1 LEU A   8      -4.556   0.401  -0.582  1.00 33.21           H 
ATOM    138 2HD1 LEU A   8      -5.947  -0.149  -1.517  1.00 43.43           H 
ATOM    139 3HD1 LEU A   8      -6.190   0.809  -0.056  1.00 62.41           H 
ATOM    140 1HD2 LEU A   8      -7.578  -2.002  -0.113  1.00 71.35           H 
ATOM    141 2HD2 LEU A   8      -7.054  -2.209   1.559  1.00 73.11           H 
ATOM    142 3HD2 LEU A   8      -7.566  -0.622   0.985  1.00 61.15           H 
TER     143      LEU A   8
ENDMDL
MODEL       10
REMARK MDL/CONF    10  E:      0.000 Erst:   0.000 Ehb:   0.000
ATOM      1  N   DVA A   1      -1.821  -1.006  -1.852  1.00 15.44           N 
ATOM      2  CA  DVA A   1      -1.076  -1.017  -3.117  1.00  1.30           C 
ATOM      3  C   DVA A   1       0.228  -0.286  -2.938  1.00 24.53           C 
ATOM      4  O   DVA A   1       1.122  -0.756  -2.235  1.00 43.12           O 
ATOM      5  CB  DVA A   1      -0.798  -2.462  -3.533  1.00  3.24           C 
ATOM      6  CG1 DVA A   1      -0.553  -3.316  -2.289  1.00 20.12           C 
ATOM      7  CG2 DVA A   1      -2.004  -3.013  -4.299  1.00 40.10           C 
ATOM      8  H   DVA A   1      -1.327  -0.996  -1.007  1.00 20.32           H 
ATOM      9  HA  DVA A   1      -1.666  -0.524  -3.890  1.00 53.12           H 
ATOM     10  HB  DVA A   1       0.081  -2.493  -4.175  1.00 74.33           H 
ATOM     11 1HG1 DVA A   1      -0.097  -2.704  -1.511  1.00 14.30           H 
ATOM     12 2HG1 DVA A   1      -1.503  -3.712  -1.928  1.00  2.45           H 
ATOM     13 3HG1 DVA A   1       0.111  -4.142  -2.539  1.00 13.01           H 
ATOM     14 1HG2 DVA A   1      -2.814  -3.220  -3.601  1.00 45.23           H 
ATOM     15 2HG2 DVA A   1      -2.336  -2.278  -5.033  1.00 63.21           H 
ATOM     16 3HG2 DVA A   1      -1.721  -3.934  -4.809  1.00 63.54           H 
ATOM     17  N   MLE A   2       0.343   0.874  -3.577  1.00 31.54           N 
ATOM     18  CA  MLE A   2       1.563   1.686  -3.483  1.00 54.13           C 
ATOM     19  C   MLE A   2       1.292   2.908  -2.647  1.00 10.55           C 
ATOM     20  O   MLE A   2       0.141   3.302  -2.464  1.00 43.30           O 
ATOM     21  CB  MLE A   2       1.999   2.112  -4.886  1.00 71.32           C 
ATOM     22  CG  MLE A   2       2.155   0.874  -5.770  1.00 62.35           C 
ATOM     23  CD1 MLE A   2       2.433   1.308  -7.211  1.00 40.33           C 
ATOM     24  CD2 MLE A   2       3.322   0.027  -5.261  1.00 63.14           C 
ATOM     25  HA  MLE A   2       2.357   1.098  -3.021  1.00 72.21           H 
ATOM     26 2HB  MLE A   2       1.246   2.773  -5.313  1.00 15.30           H 
ATOM     27 3HB  MLE A   2       2.951   2.639  -4.826  1.00 10.31           H 
ATOM     28  HG  MLE A   2       1.238   0.287  -5.738  1.00 74.23           H 
ATOM     29 1HD1 MLE A   2       2.543   0.427  -7.842  1.00  4.53           H 
ATOM     30 2HD1 MLE A   2       1.602   1.915  -7.574  1.00  2.31           H 
ATOM     31 3HD1 MLE A   2       3.351   1.895  -7.243  1.00 55.34           H 
ATOM     32 1HD2 MLE A   2       3.747   0.491  -4.371  1.00 61.04           H 
ATOM     33 2HD2 MLE A   2       2.964  -0.971  -5.013  1.00 55.23           H 
ATOM     34 3HD2 MLE A   2       4.086  -0.042  -6.035  1.00 64.02           H 
ATOM     35  CM  MLE A   2      -0.585   1.603  -4.450  1.00 43.12           C 
ATOM     36 1HM  MLE A   2      -1.611   1.393  -4.150  1.00 32.31           H 
ATOM     37 2HM  MLE A   2      -0.394   2.674  -4.369  1.00 60.41           H 
ATOM     38 3HM  MLE A   2      -0.437   1.285  -5.482  1.00 51.34           H 
ATOM     39  N   DPR A   3       2.356   3.515  -2.133  1.00  4.05           N 
ATOM     40  CA  DPR A   3       2.227   4.722  -1.295  1.00 24.03           C 
ATOM     41  C   DPR A   3       1.771   4.339   0.090  1.00 11.41           C 
ATOM     42  O   DPR A   3       2.454   4.613   1.077  1.00 31.24           O 
ATOM     43  CB  DPR A   3       3.614   5.391  -1.337  1.00 63.24           C 
ATOM     44  CG  DPR A   3       4.519   4.542  -2.268  1.00 22.41           C 
ATOM     45  CD  DPR A   3       3.790   3.176  -2.253  1.00 31.51           C 
ATOM     46  HA  DPR A   3       1.512   5.410  -1.747  1.00 24.32           H 
ATOM     47 2HB  DPR A   3       3.484   6.397  -1.737  1.00 22.42           H 
ATOM     48 3HB  DPR A   3       4.025   5.427  -0.328  1.00 30.41           H 
ATOM     49 2HG  DPR A   3       4.544   4.960  -3.275  1.00 71.43           H 
ATOM     50 3HG  DPR A   3       5.526   4.453  -1.859  1.00 32.11           H 
ATOM     51 2HD  DPR A   3       4.112   2.583  -1.396  1.00 64.11           H 
ATOM     52 3HD  DPR A   3       3.976   2.636  -3.180  1.00 33.03           H 
ATOM     53  N   LEU A   4       0.608   3.699   0.169  1.00 54.15           N 
ATOM     54  CA  LEU A   4       0.056   3.273   1.449  1.00 21.50           C 
ATOM     55  C   LEU A   4       0.888   2.147   2.053  1.00 33.23           C 
ATOM     56  O   LEU A   4       1.305   2.220   3.208  1.00 65.24           O 
ATOM     57  CB  LEU A   4      -1.394   2.814   1.274  1.00 63.42           C 
ATOM     58  CG  LEU A   4      -2.456   3.913   1.334  1.00 34.03           C 
ATOM     59  CD1 LEU A   4      -2.458   4.579   2.702  1.00 52.25           C 
ATOM     60  CD2 LEU A   4      -2.223   4.941   0.237  1.00 31.24           C 
ATOM     61  H   LEU A   4       0.110   3.509  -0.653  1.00 53.22           H 
ATOM     62  HA  LEU A   4       0.078   4.120   2.118  1.00 75.41           H 
ATOM     63 2HB  LEU A   4      -1.473   2.330   0.313  1.00 43.13           H 
ATOM     64 3HB  LEU A   4      -1.610   2.099   2.055  1.00 65.11           H 
ATOM     65  HG  LEU A   4      -3.431   3.470   1.178  1.00 64.54           H 
ATOM     66 1HD1 LEU A   4      -3.432   5.004   2.893  1.00 30.03           H 
ATOM     67 2HD1 LEU A   4      -2.229   3.846   3.460  1.00 34.15           H 
ATOM     68 3HD1 LEU A   4      -1.714   5.361   2.721  1.00 70.02           H 
ATOM     69 1HD2 LEU A   4      -1.471   5.646   0.559  1.00 25.23           H 
ATOM     70 2HD2 LEU A   4      -1.889   4.441  -0.659  1.00 61.14           H 
ATOM     71 3HD2 LEU A   4      -3.145   5.466   0.035  1.00 15.55           H 
ATOM     72  N   DVA A   5       1.127   1.104   1.263  1.00  1.13           N 
ATOM     73  CA  DVA A   5       1.917  -0.045   1.723  1.00  1.05           C 
ATOM     74  C   DVA A   5       1.233  -1.322   1.309  1.00  2.02           C 
ATOM     75  O   DVA A   5       0.658  -1.405   0.225  1.00 75.34           O 
ATOM     76  CB  DVA A   5       3.311   0.014   1.100  1.00 53.34           C 
ATOM     77  CG1 DVA A   5       3.191   0.015  -0.425  1.00 64.44           C 
ATOM     78  CG2 DVA A   5       4.020   1.291   1.556  1.00 14.03           C 
ATOM     79  H   DVA A   5       0.766   1.103   0.351  1.00 63.52           H 
ATOM     80  HA  DVA A   5       2.003  -0.015   2.809  1.00 44.14           H 
ATOM     81  HB  DVA A   5       3.888  -0.854   1.418  1.00 33.03           H 
ATOM     82 1HG1 DVA A   5       4.162   0.240  -0.867  1.00 33.13           H 
ATOM     83 2HG1 DVA A   5       2.857  -0.966  -0.762  1.00 13.52           H 
ATOM     84 3HG1 DVA A   5       2.468   0.769  -0.732  1.00  1.32           H 
ATOM     85 1HG2 DVA A   5       4.232   1.227   2.622  1.00 31.23           H 
ATOM     86 2HG2 DVA A   5       4.955   1.404   1.006  1.00 32.02           H 
ATOM     87 3HG2 DVA A   5       3.380   2.150   1.363  1.00 25.41           H 
ATOM     88  N   MLE A   6       1.293  -2.326   2.177  1.00 72.11           N 
ATOM     89  CA  MLE A   6       0.667  -3.625   1.894  1.00 33.12           C 
ATOM     90  C   MLE A   6      -0.026  -4.127   3.133  1.00 15.35           C 
ATOM     91  O   MLE A   6       0.439  -5.066   3.779  1.00  5.41           O 
ATOM     92  CB  MLE A   6       1.741  -4.627   1.469  1.00 43.13           C 
ATOM     93  CG  MLE A   6       1.824  -4.668  -0.059  1.00 25.45           C 
ATOM     94  CD1 MLE A   6       2.739  -3.545  -0.551  1.00 32.01           C 
ATOM     95  CD2 MLE A   6       2.387  -6.017  -0.502  1.00 55.25           C 
ATOM     96  HA  MLE A   6      -0.061  -3.511   1.091  1.00 70.12           H 
ATOM     97 2HB  MLE A   6       2.705  -4.320   1.877  1.00  3.54           H 
ATOM     98 3HB  MLE A   6       1.487  -5.615   1.846  1.00 14.35           H 
ATOM     99  HG  MLE A   6       0.827  -4.534  -0.479  1.00 63.32           H 
ATOM    100 1HD1 MLE A   6       2.981  -2.882   0.278  1.00 31.05           H 
ATOM    101 2HD1 MLE A   6       3.658  -3.975  -0.952  1.00 14.11           H 
ATOM    102 3HD1 MLE A   6       2.233  -2.980  -1.333  1.00 22.22           H 
ATOM    103 1HD2 MLE A   6       1.581  -6.748  -0.560  1.00 71.32           H 
ATOM    104 2HD2 MLE A   6       2.852  -5.911  -1.483  1.00 32.23           H 
ATOM    105 3HD2 MLE A   6       3.133  -6.355   0.218  1.00 61.31           H 
ATOM    106  CM  MLE A   6       1.916  -2.437   3.502  1.00 61.24           C 
ATOM    107 1HM  MLE A   6       2.720  -1.706   3.589  1.00 11.25           H 
ATOM    108 2HM  MLE A   6       1.168  -2.247   4.272  1.00 34.12           H 
ATOM    109 3HM  MLE A   6       2.323  -3.440   3.629  1.00 71.41           H 
ATOM    110  N   DPR A   7      -1.149  -3.502   3.471  1.00 32.34           N 
ATOM    111  CA  DPR A   7      -1.679  -2.381   2.675  1.00 40.31           C 
ATOM    112  C   DPR A   7      -2.315  -2.905   1.412  1.00 64.22           C 
ATOM    113  O   DPR A   7      -2.319  -4.110   1.161  1.00 54.23           O 
ATOM    114  CB  DPR A   7      -2.659  -1.656   3.579  1.00 61.24           C 
ATOM    115  CG  DPR A   7      -3.298  -2.860   4.321  1.00  5.41           C 
ATOM    116  CD  DPR A   7      -2.059  -3.742   4.611  1.00 14.34           C 
ATOM    117  HA  DPR A   7      -0.874  -1.689   2.428  1.00 11.20           H 
ATOM    118 2HB  DPR A   7      -2.149  -0.996   4.283  1.00 11.40           H 
ATOM    119 3HB  DPR A   7      -3.410  -1.110   3.011  1.00 42.42           H 
ATOM    120 2HG  DPR A   7      -3.775  -2.538   5.248  1.00 12.10           H 
ATOM    121 3HG  DPR A   7      -4.008  -3.380   3.679  1.00 11.54           H 
ATOM    122 2HD  DPR A   7      -2.345  -4.793   4.654  1.00 54.31           H 
ATOM    123 3HD  DPR A   7      -1.587  -3.438   5.546  1.00 12.22           H 
ATOM    124  N   LEU A   8      -2.859  -1.997   0.609  1.00 62.42           N 
ATOM    125  CA  LEU A   8      -3.506  -2.373  -0.643  1.00 45.21           C 
ATOM    126  C   LEU A   8      -3.121  -1.413  -1.764  1.00 41.41           C 
ATOM    127  O   LEU A   8      -3.878  -1.274  -2.723  1.00  4.55           O 
ATOM    128  CB  LEU A   8      -5.026  -2.390  -0.469  1.00 42.14           C 
ATOM    129  CG  LEU A   8      -5.621  -1.239   0.342  1.00 24.02           C 
ATOM    130  CD1 LEU A   8      -5.522   0.067  -0.431  1.00 31.42           C 
ATOM    131  CD2 LEU A   8      -7.069  -1.536   0.705  1.00 22.52           C 
ATOM    132  H   LEU A   8      -2.825  -1.051   0.864  1.00 51.54           H 
ATOM    133  HA  LEU A   8      -3.171  -3.366  -0.904  1.00 65.33           H 
ATOM    134 2HB  LEU A   8      -5.471  -2.366  -1.453  1.00 63.30           H 
ATOM    135 3HB  LEU A   8      -5.291  -3.315   0.022  1.00  3.23           H 
ATOM    136  HG  LEU A   8      -5.062  -1.126   1.260  1.00 73.20           H 
ATOM    137 1HD1 LEU A   8      -4.514   0.451  -0.362  1.00 32.15           H 
ATOM    138 2HD1 LEU A   8      -5.770  -0.108  -1.467  1.00 10.31           H 
ATOM    139 3HD1 LEU A   8      -6.211   0.787  -0.013  1.00 73.42           H 
ATOM    140 1HD2 LEU A   8      -7.605  -1.851  -0.178  1.00 61.03           H 
ATOM    141 2HD2 LEU A   8      -7.100  -2.324   1.445  1.00 41.24           H 
ATOM    142 3HD2 LEU A   8      -7.529  -0.647   1.108  1.00 24.10           H 
TER     143      LEU A   8
ENDMDL
MODEL       15
REMARK MDL/CONF    15  E:      0.000 Erst:   0.000 Ehb:   0.000
ATOM      1  N   DVA A   1      -1.717  -1.079  -1.877  1.00 31.05           N 
ATOM      2  CA  DVA A   1      -0.983  -1.076  -3.148  1.00 33.10           C 
ATOM      3  C   DVA A   1       0.289  -0.286  -2.991  1.00 63.21           C 
ATOM      4  O   DVA A   1       1.230  -0.730  -2.337  1.00 34.22           O 
ATOM      5  CB  DVA A   1      -0.646  -2.514  -3.545  1.00 22.12           C 
ATOM      6  CG1 DVA A   1      -0.386  -3.345  -2.289  1.00 70.22           C 
ATOM      7  CG2 DVA A   1      -1.819  -3.117  -4.320  1.00  4.41           C 
ATOM      8  H   DVA A   1      -1.216  -1.101  -1.035  1.00 24.20           H 
ATOM      9  HA  DVA A   1      -1.600  -0.621  -3.923  1.00 12.30           H 
ATOM     10  HB  DVA A   1       0.244  -2.518  -4.174  1.00  4.52           H 
ATOM     11 1HG1 DVA A   1      -1.319  -3.482  -1.743  1.00 33.42           H 
ATOM     12 2HG1 DVA A   1       0.013  -4.318  -2.574  1.00 54.53           H 
ATOM     13 3HG1 DVA A   1       0.335  -2.831  -1.655  1.00 24.21           H 
ATOM     14 1HG2 DVA A   1      -2.077  -2.465  -5.155  1.00 30.20           H 
ATOM     15 2HG2 DVA A   1      -1.539  -4.099  -4.701  1.00 62.45           H 
ATOM     16 3HG2 DVA A   1      -2.679  -3.216  -3.658  1.00  3.43           H 
ATOM     17  N   MLE A   2       0.323   0.897  -3.596  1.00 65.13           N 
ATOM     18  CA  MLE A   2       1.506   1.766  -3.521  1.00  3.55           C 
ATOM     19  C   MLE A   2       1.202   2.951  -2.642  1.00 12.33           C 
ATOM     20  O   MLE A   2       0.041   3.280  -2.408  1.00 11.14           O 
ATOM     21  CB  MLE A   2       1.870   2.251  -4.925  1.00 73.42           C 
ATOM     22  CG  MLE A   2       2.054   1.046  -5.848  1.00 44.03           C 
ATOM     23  CD1 MLE A   2       2.264   1.532  -7.285  1.00 32.23           C 
ATOM     24  CD2 MLE A   2       3.274   0.240  -5.401  1.00 35.14           C 
ATOM     25  HA  MLE A   2       2.342   1.206  -3.102  1.00 22.42           H 
ATOM     26 2HB  MLE A   2       1.073   2.886  -5.307  1.00  2.34           H 
ATOM     27 3HB  MLE A   2       2.798   2.821  -4.882  1.00 32.33           H 
ATOM     28  HG  MLE A   2       1.166   0.417  -5.805  1.00  2.32           H 
ATOM     29 1HD1 MLE A   2       1.620   0.967  -7.958  1.00 53.32           H 
ATOM     30 2HD1 MLE A   2       2.016   2.593  -7.350  1.00 34.34           H 
ATOM     31 3HD1 MLE A   2       3.306   1.386  -7.569  1.00 55.44           H 
ATOM     32 1HD2 MLE A   2       3.894   0.852  -4.747  1.00 34.00           H 
ATOM     33 2HD2 MLE A   2       2.943  -0.647  -4.862  1.00 53.22           H 
ATOM     34 3HD2 MLE A   2       3.853  -0.059  -6.275  1.00 21.43           H 
ATOM     35  CM  MLE A   2      -0.671   1.605  -4.413  1.00  4.21           C 
ATOM     36 1HM  MLE A   2      -1.674   1.332  -4.085  1.00 65.20           H 
ATOM     37 2HM  MLE A   2      -0.532   2.680  -4.303  1.00 63.11           H 
ATOM     38 3HM  MLE A   2      -0.544   1.328  -5.459  1.00 43.43           H 
ATOM     39  N   DPR A   3       2.252   3.599  -2.150  1.00 60.23           N 
ATOM     40  CA  DPR A   3       2.093   4.775  -1.275  1.00 64.10           C 
ATOM     41  C   DPR A   3       1.713   4.333   0.115  1.00 41.43           C 
ATOM     42  O   DPR A   3       2.423   4.612   1.082  1.00 20.24           O 
ATOM     43  CB  DPR A   3       3.441   5.518  -1.352  1.00 62.02           C 
ATOM     44  CG  DPR A   3       4.353   4.740  -2.337  1.00 74.42           C 
ATOM     45  CD  DPR A   3       3.696   3.338  -2.330  1.00 71.23           C 
ATOM     46  HA  DPR A   3       1.326   5.436  -1.679  1.00  4.54           H 
ATOM     47 2HB  DPR A   3       3.242   6.524  -1.723  1.00  5.30           H 
ATOM     48 3HB  DPR A   3       3.888   5.555  -0.359  1.00 21.25           H 
ATOM     49 2HG  DPR A   3       4.320   5.183  -3.333  1.00 73.45           H 
ATOM     50 3HG  DPR A   3       5.377   4.694  -1.965  1.00 72.25           H 
ATOM     51 2HD  DPR A   3       4.080   2.743  -1.501  1.00 42.12           H 
ATOM     52 3HD  DPR A   3       3.875   2.830  -3.278  1.00 21.21           H 
ATOM     53  N   LEU A   4       0.587   3.637   0.222  1.00 23.23           N 
ATOM     54  CA  LEU A   4       0.107   3.151   1.511  1.00 50.03           C 
ATOM     55  C   LEU A   4       1.020   2.055   2.052  1.00 54.45           C 
ATOM     56  O   LEU A   4       1.501   2.136   3.181  1.00 41.21           O 
ATOM     57  CB  LEU A   4      -1.321   2.622   1.379  1.00 13.33           C 
ATOM     58  CG  LEU A   4      -2.435   3.666   1.465  1.00 12.21           C 
ATOM     59  CD1 LEU A   4      -3.756   3.078   0.994  1.00 54.32           C 
ATOM     60  CD2 LEU A   4      -2.562   4.195   2.887  1.00 41.23           C 
ATOM     61  H   LEU A   4       0.063   3.446  -0.584  1.00 70.33           H 
ATOM     62  HA  LEU A   4       0.114   3.981   2.202  1.00  1.22           H 
ATOM     63 2HB  LEU A   4      -1.405   2.128   0.423  1.00 74.52           H 
ATOM     64 3HB  LEU A   4      -1.480   1.901   2.170  1.00  4.21           H 
ATOM     65  HG  LEU A   4      -2.190   4.498   0.818  1.00 15.11           H 
ATOM     66 1HD1 LEU A   4      -3.594   2.506   0.093  1.00 55.32           H 
ATOM     67 2HD1 LEU A   4      -4.158   2.435   1.762  1.00 75.11           H 
ATOM     68 3HD1 LEU A   4      -4.454   3.877   0.791  1.00 63.44           H 
ATOM     69 1HD2 LEU A   4      -2.186   3.457   3.580  1.00 13.44           H 
ATOM     70 2HD2 LEU A   4      -1.987   5.104   2.985  1.00  1.32           H 
ATOM     71 3HD2 LEU A   4      -3.600   4.399   3.104  1.00 41.24           H 
ATOM     72  N   DVA A   5       1.256   1.031   1.237  1.00 63.40           N 
ATOM     73  CA  DVA A   5       2.118  -0.088   1.636  1.00 43.04           C 
ATOM     74  C   DVA A   5       1.485  -1.387   1.214  1.00 25.31           C 
ATOM     75  O   DVA A   5       1.284  -1.631   0.026  1.00 12.52           O 
ATOM     76  CB  DVA A   5       3.484   0.057   0.964  1.00  2.13           C 
ATOM     77  CG1 DVA A   5       3.297   0.220  -0.545  1.00  2.41           C 
ATOM     78  CG2 DVA A   5       4.200   1.288   1.523  1.00 63.03           C 
ATOM     79  H   DVA A   5       0.843   1.024   0.348  1.00 53.01           H 
ATOM     80  HA  DVA A   5       2.245  -0.080   2.719  1.00 51.30           H 
ATOM     81  HB  DVA A   5       4.083  -0.831   1.162  1.00 11.24           H 
ATOM     82 1HG1 DVA A   5       2.461   0.891  -0.739  1.00 50.41           H 
ATOM     83 2HG1 DVA A   5       4.206   0.636  -0.980  1.00 51.44           H 
ATOM     84 3HG1 DVA A   5       3.095  -0.753  -0.993  1.00 45.13           H 
ATOM     85 1HG2 DVA A   5       3.604   2.177   1.324  1.00 43.40           H 
ATOM     86 2HG2 DVA A   5       4.333   1.175   2.599  1.00 54.54           H 
ATOM     87 3HG2 DVA A   5       5.174   1.390   1.045  1.00  0.11           H 
ATOM     88  N   MLE A   6       1.165  -2.229   2.191  1.00 44.14           N 
ATOM     89  CA  MLE A   6       0.541  -3.528   1.913  1.00 31.12           C 
ATOM     90  C   MLE A   6      -0.106  -4.053   3.167  1.00 22.24           C 
ATOM     91  O   MLE A   6       0.402  -4.976   3.799  1.00 75.21           O 
ATOM     92  CB  MLE A   6       1.608  -4.515   1.438  1.00  0.22           C 
ATOM     93  CG  MLE A   6       2.961  -4.128   2.036  1.00 74.15           C 
ATOM     94  CD1 MLE A   6       3.216  -4.954   3.300  1.00  5.11           C 
ATOM     95  CD2 MLE A   6       4.067  -4.406   1.016  1.00 74.41           C 
ATOM     96  HA  MLE A   6      -0.215  -3.410   1.135  1.00 70.51           H 
ATOM     97 2HB  MLE A   6       1.341  -5.521   1.761  1.00 20.32           H 
ATOM     98 3HB  MLE A   6       1.670  -4.488   0.350  1.00 31.14           H 
ATOM     99  HG  MLE A   6       2.958  -3.069   2.289  1.00 13.43           H 
ATOM    100 1HD1 MLE A   6       3.139  -4.310   4.175  1.00 73.41           H 
ATOM    101 2HD1 MLE A   6       2.475  -5.751   3.368  1.00 13.10           H 
ATOM    102 3HD1 MLE A   6       4.214  -5.389   3.255  1.00 41.11           H 
ATOM    103 1HD2 MLE A   6       3.827  -3.911   0.076  1.00 52.22           H 
ATOM    104 2HD2 MLE A   6       5.015  -4.024   1.396  1.00 22.22           H 
ATOM    105 3HD2 MLE A   6       4.148  -5.481   0.852  1.00 65.11           H 
ATOM    106  CM  MLE A   6       1.315  -2.135   3.649  1.00 63.42           C 
ATOM    107 1HM  MLE A   6       2.066  -1.381   3.890  1.00 13.02           H 
ATOM    108 2HM  MLE A   6       0.362  -1.853   4.095  1.00 12.13           H 
ATOM    109 3HM  MLE A   6       1.631  -3.100   4.043  1.00 71.42           H 
ATOM    110  N   DPR A   7      -1.238  -3.461   3.535  1.00  1.22           N 
ATOM    111  CA  DPR A   7      -1.822  -2.355   2.753  1.00 61.34           C 
ATOM    112  C   DPR A   7      -2.452  -2.893   1.495  1.00  0.45           C 
ATOM    113  O   DPR A   7      -2.601  -4.105   1.332  1.00 34.32           O 
ATOM    114  CB  DPR A   7      -2.813  -1.669   3.675  1.00 34.14           C 
ATOM    115  CG  DPR A   7      -3.390  -2.895   4.430  1.00 31.13           C 
ATOM    116  CD  DPR A   7      -2.113  -3.729   4.696  1.00 51.31           C 
ATOM    117  HA  DPR A   7      -1.046  -1.630   2.501  1.00 11.22           H 
ATOM    118 2HB  DPR A   7      -2.318  -0.987   4.367  1.00 34.13           H 
ATOM    119 3HB  DPR A   7      -3.596  -1.154   3.120  1.00 22.35           H 
ATOM    120 2HG  DPR A   7      -3.861  -2.591   5.366  1.00 34.51           H 
ATOM    121 3HG  DPR A   7      -4.093  -3.445   3.802  1.00 21.44           H 
ATOM    122 2HD  DPR A   7      -2.357  -4.790   4.750  1.00 14.44           H 
ATOM    123 3HD  DPR A   7      -1.631  -3.402   5.617  1.00 35.34           H 
ATOM    124  N   LEU A   8      -2.828  -1.992   0.595  1.00  2.43           N 
ATOM    125  CA  LEU A   8      -3.451  -2.383  -0.665  1.00 21.14           C 
ATOM    126  C   LEU A   8      -3.024  -1.452  -1.795  1.00  4.32           C 
ATOM    127  O   LEU A   8      -3.787  -1.265  -2.742  1.00 25.21           O 
ATOM    128  CB  LEU A   8      -4.975  -2.371  -0.529  1.00 32.32           C 
ATOM    129  CG  LEU A   8      -5.535  -2.911   0.788  1.00 73.43           C 
ATOM    130  CD1 LEU A   8      -5.733  -1.782   1.787  1.00  4.11           C 
ATOM    131  CD2 LEU A   8      -6.844  -3.649   0.548  1.00 54.00           C 
ATOM    132  H   LEU A   8      -2.685  -1.041   0.781  1.00 43.14           H 
ATOM    133  HA  LEU A   8      -3.127  -3.385  -0.898  1.00 50.30           H 
ATOM    134 2HB  LEU A   8      -5.310  -1.351  -0.636  1.00 52.22           H 
ATOM    135 3HB  LEU A   8      -5.383  -2.968  -1.332  1.00 61.32           H 
ATOM    136  HG  LEU A   8      -4.828  -3.611   1.212  1.00 13.43           H 
ATOM    137 1HD1 LEU A   8      -5.008  -1.005   1.599  1.00 63.51           H 
ATOM    138 2HD1 LEU A   8      -6.729  -1.379   1.682  1.00 31.25           H 
ATOM    139 3HD1 LEU A   8      -5.602  -2.162   2.790  1.00 61.30           H 
ATOM    140 1HD2 LEU A   8      -7.570  -2.967   0.132  1.00 51.51           H 
ATOM    141 2HD2 LEU A   8      -6.678  -4.463  -0.141  1.00 54.32           H 
ATOM    142 3HD2 LEU A   8      -7.213  -4.040   1.484  1.00 34.45           H 
TER     143      LEU A   8
ENDMDL
MODEL        5
REMARK MDL/CONF     5  E:      0.000 Erst:   0.000 Ehb:   0.000
ATOM      1  N   DVA A   1      -1.621  -1.285  -1.767  1.00  1.24           N 
ATOM      2  CA  DVA A   1      -0.885  -1.263  -3.038  1.00 13.50           C 
ATOM      3  C   DVA A   1       0.375  -0.454  -2.873  1.00 72.25           C 
ATOM      4  O   DVA A   1       1.295  -0.857  -2.163  1.00 54.33           O 
ATOM      5  CB  DVA A   1      -0.525  -2.693  -3.442  1.00  3.32           C 
ATOM      6  CG1 DVA A   1      -1.803  -3.517  -3.603  1.00 54.43           C 
ATOM      7  CG2 DVA A   1       0.238  -2.671  -4.769  1.00  2.42           C 
ATOM      8  H   DVA A   1      -1.121  -1.332  -0.925  1.00 41.03           H 
ATOM      9  HA  DVA A   1      -1.508  -0.813  -3.811  1.00 14.14           H 
ATOM     10  HB  DVA A   1       0.102  -3.141  -2.672  1.00 54.31           H 
ATOM     11 1HG1 DVA A   1      -2.524  -2.959  -4.200  1.00 31.12           H 
ATOM     12 2HG1 DVA A   1      -1.568  -4.456  -4.103  1.00 35.50           H 
ATOM     13 3HG1 DVA A   1      -2.227  -3.727  -2.622  1.00 72.41           H 
ATOM     14 1HG2 DVA A   1       0.231  -3.667  -5.208  1.00  3.32           H 
ATOM     15 2HG2 DVA A   1      -0.242  -1.970  -5.453  1.00 13.14           H 
ATOM     16 3HG2 DVA A   1       1.266  -2.359  -4.591  1.00 24.22           H 
ATOM     17  N   MLE A   2       0.422   0.698  -3.535  1.00 13.11           N 
ATOM     18  CA  MLE A   2       1.593   1.580  -3.459  1.00 71.34           C 
ATOM     19  C   MLE A   2       1.238   2.823  -2.686  1.00 55.42           C 
ATOM     20  O   MLE A   2       0.062   3.130  -2.495  1.00 61.12           O 
ATOM     21  CB  MLE A   2       2.032   1.966  -4.873  1.00 24.03           C 
ATOM     22  CG  MLE A   2       2.242   0.701  -5.706  1.00  4.52           C 
ATOM     23  CD1 MLE A   2       2.556   1.089  -7.153  1.00 33.04           C 
ATOM     24  CD2 MLE A   2       3.409  -0.101  -5.129  1.00 51.30           C 
ATOM     25  HA  MLE A   2       2.409   1.061  -2.957  1.00 53.32           H 
ATOM     26 2HB  MLE A   2       1.261   2.583  -5.335  1.00 62.32           H 
ATOM     27 3HB  MLE A   2       2.963   2.528  -4.823  1.00 21.54           H 
ATOM     28  HG  MLE A   2       1.336   0.096  -5.680  1.00 72.33           H 
ATOM     29 1HD1 MLE A   2       2.564   0.195  -7.774  1.00 73.51           H 
ATOM     30 2HD1 MLE A   2       1.794   1.778  -7.518  1.00  3.43           H 
ATOM     31 3HD1 MLE A   2       3.532   1.571  -7.195  1.00 73.31           H 
ATOM     32 1HD2 MLE A   2       4.284   0.541  -5.040  1.00 43.33           H 
ATOM     33 2HD2 MLE A   2       3.136  -0.481  -4.145  1.00 54.53           H 
ATOM     34 3HD2 MLE A   2       3.637  -0.937  -5.790  1.00 62.33           H 
ATOM     35  CM  MLE A   2      -0.547   1.355  -4.422  1.00 32.02           C 
ATOM     36 1HM  MLE A   2      -1.559   1.132  -4.085  1.00 51.24           H 
ATOM     37 2HM  MLE A   2      -0.387   2.433  -4.399  1.00 31.25           H 
ATOM     38 3HM  MLE A   2      -0.413   0.989  -5.439  1.00 70.43           H 
ATOM     39  N   DPR A   3       2.257   3.545  -2.234  1.00 75.03           N 
ATOM     40  CA  DPR A   3       2.046   4.783  -1.463  1.00 52.43           C 
ATOM     41  C   DPR A   3       1.811   4.448  -0.012  1.00 23.10           C 
ATOM     42  O   DPR A   3       2.682   4.661   0.833  1.00 55.15           O 
ATOM     43  CB  DPR A   3       3.330   5.601  -1.721  1.00 51.10           C 
ATOM     44  CG  DPR A   3       4.317   4.735  -2.547  1.00 51.41           C 
ATOM     45  CD  DPR A   3       3.712   3.319  -2.373  1.00 10.10           C 
ATOM     46  HA  DPR A   3       1.190   5.327  -1.863  1.00 41.54           H 
ATOM     47 2HB  DPR A   3       3.039   6.492  -2.278  1.00 12.44           H 
ATOM     48 3HB  DPR A   3       3.764   5.871  -0.760  1.00 13.25           H 
ATOM     49 2HG  DPR A   3       4.316   5.034  -3.596  1.00  1.24           H 
ATOM     50 3HG  DPR A   3       5.322   4.784  -2.129  1.00 72.43           H 
ATOM     51 2HD  DPR A   3       4.110   2.844  -1.476  1.00 64.00           H 
ATOM     52 3HD  DPR A   3       3.920   2.707  -3.251  1.00  4.22           H 
ATOM     53  N   LEU A   4       0.628   3.922   0.286  1.00 61.24           N 
ATOM     54  CA  LEU A   4       0.276   3.554   1.652  1.00 31.13           C 
ATOM     55  C   LEU A   4       1.118   2.375   2.132  1.00 42.22           C 
ATOM     56  O   LEU A   4       1.877   2.493   3.093  1.00  1.41           O 
ATOM     57  CB  LEU A   4      -1.210   3.204   1.740  1.00 11.25           C 
ATOM     58  CG  LEU A   4      -2.170   4.385   1.892  1.00 72.23           C 
ATOM     59  CD1 LEU A   4      -3.563   4.005   1.416  1.00 70.42           C 
ATOM     60  CD2 LEU A   4      -2.210   4.858   3.338  1.00 71.40           C 
ATOM     61  H   LEU A   4      -0.024   3.777  -0.431  1.00 43.31           H 
ATOM     62  HA  LEU A   4       0.476   4.405   2.286  1.00 23.30           H 
ATOM     63 2HB  LEU A   4      -1.478   2.673   0.840  1.00 41.14           H 
ATOM     64 3HB  LEU A   4      -1.346   2.554   2.594  1.00 41.01           H 
ATOM     65  HG  LEU A   4      -1.820   5.205   1.280  1.00 53.00           H 
ATOM     66 1HD1 LEU A   4      -3.535   3.792   0.357  1.00 52.05           H 
ATOM     67 2HD1 LEU A   4      -3.900   3.129   1.950  1.00  3.23           H 
ATOM     68 3HD1 LEU A   4      -4.242   4.824   1.600  1.00 40.02           H 
ATOM     69 1HD2 LEU A   4      -2.973   4.314   3.874  1.00 64.42           H 
ATOM     70 2HD2 LEU A   4      -1.250   4.682   3.800  1.00 34.03           H 
ATOM     71 3HD2 LEU A   4      -2.433   5.915   3.365  1.00 55.44           H 
ATOM     72  N   DVA A   5       0.978   1.241   1.455  1.00 11.21           N 
ATOM     73  CA  DVA A   5       1.731   0.033   1.813  1.00 15.04           C 
ATOM     74  C   DVA A   5       1.011  -1.182   1.292  1.00 31.23           C 
ATOM     75  O   DVA A   5       0.305  -1.114   0.287  1.00 25.21           O 
ATOM     76  CB  DVA A   5       3.129   0.102   1.196  1.00 12.40           C 
ATOM     77  CG1 DVA A   5       3.055   0.795  -0.165  1.00 45.40           C 
ATOM     78  CG2 DVA A   5       4.056   0.894   2.121  1.00 42.41           C 
ATOM     79  H   DVA A   5       0.357   1.209   0.698  1.00 70.21           H 
ATOM     80  HA  DVA A   5       1.818  -0.034   2.898  1.00 61.01           H 
ATOM     81  HB  DVA A   5       3.520  -0.907   1.069  1.00  1.15           H 
ATOM     82 1HG1 DVA A   5       3.186   1.870  -0.035  1.00 15.03           H 
ATOM     83 2HG1 DVA A   5       3.842   0.409  -0.812  1.00 53.45           H 
ATOM     84 3HG1 DVA A   5       2.084   0.600  -0.619  1.00 42.45           H 
ATOM     85 1HG2 DVA A   5       4.021   1.949   1.853  1.00 30.21           H 
ATOM     86 2HG2 DVA A   5       3.731   0.771   3.154  1.00 73.12           H 
ATOM     87 3HG2 DVA A   5       5.076   0.526   2.014  1.00 44.02           H 
ATOM     88  N   MLE A   6       1.187  -2.308   1.977  1.00 63.11           N 
ATOM     89  CA  MLE A   6       0.540  -3.563   1.573  1.00 34.11           C 
ATOM     90  C   MLE A   6       0.006  -4.266   2.793  1.00 53.04           C 
ATOM     91  O   MLE A   6       0.574  -5.258   3.247  1.00  4.43           O 
ATOM     92  CB  MLE A   6       1.561  -4.460   0.873  1.00 65.03           C 
ATOM     93  CG  MLE A   6       1.463  -4.259  -0.641  1.00 11.05           C 
ATOM     94  CD1 MLE A   6       2.841  -4.467  -1.274  1.00  2.01           C 
ATOM     95  CD2 MLE A   6       0.476  -5.269  -1.227  1.00 60.12           C 
ATOM     96  HA  MLE A   6      -0.281  -3.346   0.889  1.00  4.23           H 
ATOM     97 2HB  MLE A   6       2.563  -4.200   1.210  1.00 32.43           H 
ATOM     98 3HB  MLE A   6       1.356  -5.502   1.115  1.00 43.14           H 
ATOM     99  HG  MLE A   6       1.117  -3.248  -0.851  1.00 43.44           H 
ATOM    100 1HD1 MLE A   6       2.982  -5.524  -1.498  1.00 23.31           H 
ATOM    101 2HD1 MLE A   6       2.909  -3.888  -2.195  1.00 23.11           H 
ATOM    102 3HD1 MLE A   6       3.613  -4.136  -0.579  1.00 11.31           H 
ATOM    103 1HD2 MLE A   6      -0.535  -4.867  -1.166  1.00  5.11           H 
ATOM    104 2HD2 MLE A   6       0.728  -5.459  -2.269  1.00 71.23           H 
ATOM    105 3HD2 MLE A   6       0.531  -6.200  -0.663  1.00 24.31           H 
ATOM    106  CM  MLE A   6       1.973  -2.605   3.181  1.00 53.23           C 
ATOM    107 1HM  MLE A   6       1.330  -2.549   4.059  1.00 10.31           H 
ATOM    108 2HM  MLE A   6       2.394  -3.608   3.102  1.00 42.21           H 
ATOM    109 3HM  MLE A   6       2.780  -1.879   3.276  1.00 23.11           H 
ATOM    110  N   DPR A   7      -1.097  -3.754   3.330  1.00 70.51           N 
ATOM    111  CA  DPR A   7      -1.753  -2.564   2.759  1.00 65.42           C 
ATOM    112  C   DPR A   7      -2.496  -2.941   1.504  1.00 25.31           C 
ATOM    113  O   DPR A   7      -2.766  -4.118   1.259  1.00 23.24           O 
ATOM    114  CB  DPR A   7      -2.687  -2.034   3.856  1.00 43.10           C 
ATOM    115  CG  DPR A   7      -2.434  -2.891   5.124  1.00 13.43           C 
ATOM    116  CD  DPR A   7      -1.867  -4.195   4.512  1.00 54.34           C 
ATOM    117  HA  DPR A   7      -1.007  -1.800   2.536  1.00 15.13           H 
ATOM    118 2HB  DPR A   7      -2.443  -0.988   4.043  1.00 61.23           H 
ATOM    119 3HB  DPR A   7      -3.719  -2.136   3.521  1.00 20.10           H 
ATOM    120 2HG  DPR A   7      -1.701  -2.415   5.778  1.00 70.15           H 
ATOM    121 3HG  DPR A   7      -3.365  -3.081   5.659  1.00 54.54           H 
ATOM    122 2HD  DPR A   7      -2.679  -4.857   4.210  1.00 42.44           H 
ATOM    123 3HD  DPR A   7      -1.213  -4.697   5.226  1.00 53.43           H 
ATOM    124  N   LEU A   8      -2.832  -1.939   0.697  1.00 34.02           N 
ATOM    125  CA  LEU A   8      -3.554  -2.171  -0.549  1.00  2.12           C 
ATOM    126  C   LEU A   8      -2.968  -1.332  -1.680  1.00 72.42           C 
ATOM    127  O   LEU A   8      -3.686  -1.011  -2.626  1.00 63.30           O 
ATOM    128  CB  LEU A   8      -5.037  -1.843  -0.371  1.00 64.40           C 
ATOM    129  CG  LEU A   8      -5.750  -2.559   0.777  1.00 64.24           C 
ATOM    130  CD1 LEU A   8      -6.996  -1.792   1.192  1.00 44.53           C 
ATOM    131  CD2 LEU A   8      -6.107  -3.983   0.376  1.00 34.35           C 
ATOM    132  H   LEU A   8      -2.590  -1.023   0.945  1.00 53.42           H 
ATOM    133  HA  LEU A   8      -3.453  -3.216  -0.802  1.00 31.21           H 
ATOM    134 2HB  LEU A   8      -5.122  -0.780  -0.202  1.00 54.22           H 
ATOM    135 3HB  LEU A   8      -5.544  -2.101  -1.290  1.00  1.11           H 
ATOM    136  HG  LEU A   8      -5.088  -2.605   1.630  1.00 53.23           H 
ATOM    137 1HD1 LEU A   8      -6.709  -0.914   1.751  1.00 72.11           H 
ATOM    138 2HD1 LEU A   8      -7.546  -1.494   0.311  1.00 34.34           H 
ATOM    139 3HD1 LEU A   8      -7.619  -2.424   1.808  1.00 64.13           H 
ATOM    140 1HD2 LEU A   8      -7.167  -4.049   0.183  1.00 62.01           H 
ATOM    141 2HD2 LEU A   8      -5.561  -4.254  -0.515  1.00  2.01           H 
ATOM    142 3HD2 LEU A   8      -5.844  -4.658   1.178  1.00 51.15           H 
TER     143      LEU A   8
ENDMDL
MODEL        2
REMARK MDL/CONF     2  E:      0.000 Erst:   0.000 Ehb:   0.000
ATOM      1  N   DVA A   1      -1.608  -1.306  -1.764  1.00 33.10           N 
ATOM      2  CA  DVA A   1      -0.859  -1.301  -3.028  1.00 61.23           C 
ATOM      3  C   DVA A   1       0.391  -0.477  -2.867  1.00 52.35           C 
ATOM      4  O   DVA A   1       1.316  -0.868  -2.155  1.00 75.10           O 
ATOM      5  CB  DVA A   1      -0.482  -2.735  -3.401  1.00  2.10           C 
ATOM      6  CG1 DVA A   1      -1.744  -3.597  -3.469  1.00  1.12           C 
ATOM      7  CG2 DVA A   1       0.213  -2.741  -4.764  1.00 21.31           C 
ATOM      8  H   DVA A   1      -1.118  -1.354  -0.918  1.00 24.33           H 
ATOM      9  HA  DVA A   1      -1.478  -0.872  -3.816  1.00 51.52           H 
ATOM     10  HB  DVA A   1       0.195  -3.141  -2.649  1.00 64.32           H 
ATOM     11 1HG1 DVA A   1      -2.595  -2.975  -3.741  1.00 23.03           H 
ATOM     12 2HG1 DVA A   1      -1.609  -4.377  -4.218  1.00 53.00           H 
ATOM     13 3HG1 DVA A   1      -1.923  -4.055  -2.497  1.00 54.41           H 
ATOM     14 1HG2 DVA A   1       0.185  -3.747  -5.182  1.00  3.32           H 
ATOM     15 2HG2 DVA A   1      -0.301  -2.055  -5.437  1.00 34.33           H 
ATOM     16 3HG2 DVA A   1       1.249  -2.426  -4.646  1.00 44.31           H 
ATOM     17  N   MLE A   2       0.425   0.674  -3.530  1.00 13.21           N 
ATOM     18  CA  MLE A   2       1.586   1.570  -3.457  1.00 10.14           C 
ATOM     19  C   MLE A   2       1.217   2.808  -2.684  1.00 15.14           C 
ATOM     20  O   MLE A   2       0.038   3.101  -2.491  1.00 23.35           O 
ATOM     21  CB  MLE A   2       2.017   1.961  -4.872  1.00 52.22           C 
ATOM     22  CG  MLE A   2       2.243   0.697  -5.704  1.00 61.12           C 
ATOM     23  CD1 MLE A   2       2.544   1.087  -7.152  1.00 10.21           C 
ATOM     24  CD2 MLE A   2       3.423  -0.087  -5.131  1.00 52.30           C 
ATOM     25  HA  MLE A   2       2.408   1.060  -2.956  1.00 52.20           H 
ATOM     26 2HB  MLE A   2       1.238   2.565  -5.333  1.00 20.45           H 
ATOM     27 3HB  MLE A   2       2.941   2.534  -4.824  1.00 10.31           H 
ATOM     28  HG  MLE A   2       1.347   0.078  -5.674  1.00 62.44           H 
ATOM     29 1HD1 MLE A   2       3.140   0.305  -7.622  1.00 60.32           H 
ATOM     30 2HD1 MLE A   2       1.608   1.209  -7.698  1.00 74.11           H 
ATOM     31 3HD1 MLE A   2       3.098   2.025  -7.167  1.00 11.34           H 
ATOM     32 1HD2 MLE A   2       3.054  -0.870  -4.469  1.00 31.02           H 
ATOM     33 2HD2 MLE A   2       3.989  -0.538  -5.946  1.00 31.22           H 
ATOM     34 3HD2 MLE A   2       4.070   0.588  -4.569  1.00 14.22           H 
ATOM     35  CM  MLE A   2      -0.552   1.318  -4.417  1.00 11.03           C 
ATOM     36 1HM  MLE A   2      -1.561   1.077  -4.084  1.00 32.31           H 
ATOM     37 2HM  MLE A   2      -0.409   2.398  -4.392  1.00 14.22           H 
ATOM     38 3HM  MLE A   2      -0.411   0.956  -5.436  1.00 53.45           H 
ATOM     39  N   DPR A   3       2.229   3.543  -2.236  1.00 42.44           N 
ATOM     40  CA  DPR A   3       2.004   4.779  -1.464  1.00 15.15           C 
ATOM     41  C   DPR A   3       1.798   4.445  -0.009  1.00 32.22           C 
ATOM     42  O   DPR A   3       2.687   4.652   0.818  1.00 15.04           O 
ATOM     43  CB  DPR A   3       3.272   5.615  -1.742  1.00 30.31           C 
ATOM     44  CG  DPR A   3       4.272   4.757  -2.559  1.00 53.52           C 
ATOM     45  CD  DPR A   3       3.686   3.335  -2.378  1.00 21.42           C 
ATOM     46  HA  DPR A   3       1.132   5.305  -1.853  1.00 32.53           H 
ATOM     47 2HB  DPR A   3       2.962   6.492  -2.311  1.00  3.12           H 
ATOM     48 3HB  DPR A   3       3.705   5.908  -0.787  1.00 71.34           H 
ATOM     49 2HG  DPR A   3       4.271   5.049  -3.611  1.00 62.14           H 
ATOM     50 3HG  DPR A   3       5.277   4.822  -2.140  1.00 63.23           H 
ATOM     51 2HD  DPR A   3       4.092   2.869  -1.479  1.00 71.10           H 
ATOM     52 3HD  DPR A   3       3.899   2.722  -3.254  1.00 62.13           H 
ATOM     53  N   LEU A   4       0.620   3.924   0.312  1.00 55.15           N 
ATOM     54  CA  LEU A   4       0.294   3.555   1.686  1.00 30.15           C 
ATOM     55  C   LEU A   4       1.140   2.373   2.148  1.00 22.22           C 
ATOM     56  O   LEU A   4       1.911   2.484   3.099  1.00 45.03           O 
ATOM     57  CB  LEU A   4      -1.192   3.211   1.803  1.00 45.24           C 
ATOM     58  CG  LEU A   4      -2.106   4.340   2.281  1.00 32.12           C 
ATOM     59  CD1 LEU A   4      -1.849   4.652   3.746  1.00 71.51           C 
ATOM     60  CD2 LEU A   4      -1.908   5.583   1.426  1.00  3.21           C 
ATOM     61  H   LEU A   4      -0.049   3.782  -0.391  1.00 44.44           H 
ATOM     62  HA  LEU A   4       0.510   4.406   2.316  1.00 54.34           H 
ATOM     63 2HB  LEU A   4      -1.536   2.895   0.831  1.00 41.55           H 
ATOM     64 3HB  LEU A   4      -1.285   2.391   2.501  1.00 45.02           H 
ATOM     65  HG  LEU A   4      -3.137   4.026   2.182  1.00  0.21           H 
ATOM     66 1HD1 LEU A   4      -2.756   5.026   4.199  1.00 34.24           H 
ATOM     67 2HD1 LEU A   4      -1.538   3.753   4.257  1.00 52.24           H 
ATOM     68 3HD1 LEU A   4      -1.074   5.398   3.825  1.00  4.32           H 
ATOM     69 1HD2 LEU A   4      -1.183   6.231   1.895  1.00 42.23           H 
ATOM     70 2HD2 LEU A   4      -1.553   5.295   0.448  1.00 14.22           H 
ATOM     71 3HD2 LEU A   4      -2.848   6.106   1.328  1.00 64.32           H 
ATOM     72  N   DVA A   5       0.992   1.243   1.465  1.00 72.24           N 
ATOM     73  CA  DVA A   5       1.749   0.032   1.807  1.00 11.34           C 
ATOM     74  C   DVA A   5       1.023  -1.179   1.283  1.00 40.22           C 
ATOM     75  O   DVA A   5       0.320  -1.106   0.277  1.00 22.13           O 
ATOM     76  CB  DVA A   5       3.140   0.107   1.176  1.00  2.11           C 
ATOM     77  CG1 DVA A   5       3.052   0.816  -0.176  1.00 10.14           C 
ATOM     78  CG2 DVA A   5       4.077   0.887   2.100  1.00 42.33           C 
ATOM     79  H   DVA A   5       0.361   1.216   0.715  1.00 22.42           H 
ATOM     80  HA  DVA A   5       1.846  -0.042   2.889  1.00 41.12           H 
ATOM     81  HB  DVA A   5       3.528  -0.901   1.033  1.00  5.21           H 
ATOM     82 1HG1 DVA A   5       3.180   1.889  -0.035  1.00 61.15           H 
ATOM     83 2HG1 DVA A   5       3.837   0.440  -0.833  1.00 23.12           H 
ATOM     84 3HG1 DVA A   5       2.080   0.621  -0.627  1.00 71.14           H 
ATOM     85 1HG2 DVA A   5       5.095   0.514   1.986  1.00 72.43           H 
ATOM     86 2HG2 DVA A   5       4.049   1.945   1.839  1.00 31.44           H 
ATOM     87 3HG2 DVA A   5       3.758   0.759   3.134  1.00 11.52           H 
ATOM     88  N   MLE A   6       1.192  -2.305   1.968  1.00 12.11           N 
ATOM     89  CA  MLE A   6       0.540  -3.557   1.562  1.00 11.10           C 
ATOM     90  C   MLE A   6      -0.002  -4.258   2.780  1.00 14.32           C 
ATOM     91  O   MLE A   6       0.561  -5.254   3.235  1.00  5.14           O 
ATOM     92  CB  MLE A   6       1.558  -4.459   0.863  1.00 62.23           C 
ATOM     93  CG  MLE A   6       1.469  -4.251  -0.650  1.00 44.04           C 
ATOM     94  CD1 MLE A   6       2.864  -4.380  -1.265  1.00 42.22           C 
ATOM     95  CD2 MLE A   6       0.545  -5.307  -1.257  1.00 21.13           C 
ATOM     96  HA  MLE A   6      -0.279  -3.335   0.877  1.00 14.02           H 
ATOM     97 2HB  MLE A   6       2.560  -4.208   1.207  1.00 51.34           H 
ATOM     98 3HB  MLE A   6       1.343  -5.501   1.100  1.00 25.35           H 
ATOM     99  HG  MLE A   6       1.072  -3.257  -0.857  1.00 70.04           H 
ATOM    100 1HD1 MLE A   6       2.844  -4.015  -2.291  1.00  1.41           H 
ATOM    101 2HD1 MLE A   6       3.574  -3.791  -0.683  1.00 53.24           H 
ATOM    102 3HD1 MLE A   6       3.170  -5.427  -1.257  1.00 64.45           H 
ATOM    103 1HD2 MLE A   6       0.614  -6.227  -0.678  1.00 62.32           H 
ATOM    104 2HD2 MLE A   6      -0.481  -4.943  -1.241  1.00 20.41           H 
ATOM    105 3HD2 MLE A   6       0.845  -5.503  -2.286  1.00  0.14           H 
ATOM    106  CM  MLE A   6       1.973  -2.607   3.174  1.00 12.35           C 
ATOM    107 1HM  MLE A   6       2.786  -1.888   3.271  1.00  4.22           H 
ATOM    108 2HM  MLE A   6       1.328  -2.546   4.050  1.00 53.23           H 
ATOM    109 3HM  MLE A   6       2.387  -3.612   3.096  1.00 53.15           H 
ATOM    110  N   DPR A   7      -1.102  -3.740   3.315  1.00  2.11           N 
ATOM    111  CA  DPR A   7      -1.750  -2.546   2.743  1.00 21.30           C 
ATOM    112  C   DPR A   7      -2.491  -2.918   1.485  1.00 73.51           C 
ATOM    113  O   DPR A   7      -2.743  -4.096   1.226  1.00 32.32           O 
ATOM    114  CB  DPR A   7      -2.686  -2.012   3.839  1.00 14.12           C 
ATOM    115  CG  DPR A   7      -2.439  -2.871   5.106  1.00 43.05           C 
ATOM    116  CD  DPR A   7      -1.877  -4.178   4.495  1.00 34.30           C 
ATOM    117  HA  DPR A   7      -1.000  -1.786   2.523  1.00 42.43           H 
ATOM    118 2HB  DPR A   7      -2.440  -0.967   4.026  1.00 22.10           H 
ATOM    119 3HB  DPR A   7      -3.717  -2.111   3.500  1.00 72.21           H 
ATOM    120 2HG  DPR A   7      -1.705  -2.399   5.761  1.00 44.12           H 
ATOM    121 3HG  DPR A   7      -3.372  -3.057   5.640  1.00 14.51           H 
ATOM    122 2HD  DPR A   7      -2.692  -4.836   4.191  1.00 24.35           H 
ATOM    123 3HD  DPR A   7      -1.228  -4.683   5.210  1.00 55.12           H 
ATOM    124  N   LEU A   8      -2.846  -1.912   0.693  1.00 63.24           N 
ATOM    125  CA  LEU A   8      -3.569  -2.138  -0.554  1.00  1.51           C 
ATOM    126  C   LEU A   8      -2.956  -1.328  -1.692  1.00 71.14           C 
ATOM    127  O   LEU A   8      -3.660  -1.005  -2.647  1.00 22.11           O 
ATOM    128  CB  LEU A   8      -5.043  -1.769  -0.387  1.00 64.04           C 
ATOM    129  CG  LEU A   8      -5.782  -2.462   0.759  1.00 63.33           C 
ATOM    130  CD1 LEU A   8      -6.979  -1.633   1.201  1.00  3.35           C 
ATOM    131  CD2 LEU A   8      -6.223  -3.857   0.344  1.00 54.12           C 
ATOM    132  H   LEU A   8      -2.618  -0.995   0.953  1.00 75.43           H 
ATOM    133  HA  LEU A   8      -3.493  -3.188  -0.794  1.00 74.01           H 
ATOM    134 2HB  LEU A   8      -5.101  -0.704  -0.221  1.00 53.24           H 
ATOM    135 3HB  LEU A   8      -5.552  -2.017  -1.308  1.00 62.33           H 
ATOM    136  HG  LEU A   8      -5.114  -2.558   1.604  1.00 73.24           H 
ATOM    137 1HD1 LEU A   8      -7.285  -1.940   2.190  1.00 53.11           H 
ATOM    138 2HD1 LEU A   8      -6.706  -0.588   1.218  1.00 33.13           H 
ATOM    139 3HD1 LEU A   8      -7.795  -1.780   0.509  1.00 14.33           H 
ATOM    140 1HD2 LEU A   8      -5.591  -4.591   0.821  1.00 14.42           H 
ATOM    141 2HD2 LEU A   8      -7.248  -4.015   0.644  1.00 60.04           H 
ATOM    142 3HD2 LEU A   8      -6.143  -3.955  -0.729  1.00 42.45           H 
TER     143      LEU A   8
ENDMDL
MODEL        1
REMARK MDL/CONF     1  E:      0.000 Erst:   0.000 Ehb:   0.000
ATOM      1  N   DVA A   1      -1.666  -1.293  -1.767  1.00  1.00           N 
ATOM      2  CA  DVA A   1      -0.907  -1.285  -3.024  1.00 15.03           C 
ATOM      3  C   DVA A   1       0.359  -0.492  -2.842  1.00  1.43           C 
ATOM      4  O   DVA A   1       1.263  -0.905  -2.117  1.00 72.44           O 
ATOM      5  CB  DVA A   1      -0.558  -2.720  -3.417  1.00 75.42           C 
ATOM      6  CG1 DVA A   1      -1.843  -3.499  -3.708  1.00 24.31           C 
ATOM      7  CG2 DVA A   1       0.322  -2.707  -4.668  1.00 45.42           C 
ATOM      8  H   DVA A   1      -1.180  -1.303  -0.916  1.00  1.04           H 
ATOM      9  HA  DVA A   1      -1.512  -0.830  -3.810  1.00 24.32           H 
ATOM     10  HB  DVA A   1      -0.020  -3.200  -2.600  1.00 73.44           H 
ATOM     11 1HG1 DVA A   1      -1.619  -4.343  -4.359  1.00 62.03           H 
ATOM     12 2HG1 DVA A   1      -2.264  -3.865  -2.772  1.00 14.32           H 
ATOM     13 3HG1 DVA A   1      -2.563  -2.843  -4.197  1.00 23.01           H 
ATOM     14 1HG2 DVA A   1      -0.085  -2.001  -5.392  1.00 23.42           H 
ATOM     15 2HG2 DVA A   1       1.335  -2.406  -4.397  1.00 54.04           H 
ATOM     16 3HG2 DVA A   1       0.345  -3.704  -5.108  1.00 10.32           H 
ATOM     17  N   MLE A   2       0.430   0.659  -3.503  1.00  1.55           N 
ATOM     18  CA  MLE A   2       1.611   1.528  -3.410  1.00 44.21           C 
ATOM     19  C   MLE A   2       1.254   2.783  -2.659  1.00 34.15           C 
ATOM     20  O   MLE A   2       0.078   3.109  -2.500  1.00 61.13           O 
ATOM     21  CB  MLE A   2       2.086   1.893  -4.817  1.00  1.32           C 
ATOM     22  CG  MLE A   2       2.322   0.615  -5.623  1.00 23.03           C 
ATOM     23  CD1 MLE A   2       1.630   0.733  -6.983  1.00  1.35           C 
ATOM     24  CD2 MLE A   2       3.823   0.413  -5.833  1.00 62.12           C 
ATOM     25  HA  MLE A   2       2.409   1.003  -2.883  1.00 14.52           H 
ATOM     26 2HB  MLE A   2       1.327   2.499  -5.310  1.00 62.22           H 
ATOM     27 3HB  MLE A   2       3.015   2.458  -4.752  1.00  5.55           H 
ATOM     28  HG  MLE A   2       1.913  -0.237  -5.081  1.00 50.05           H 
ATOM     29 1HD1 MLE A   2       0.724   0.128  -6.984  1.00 12.34           H 
ATOM     30 2HD1 MLE A   2       1.371   1.777  -7.169  1.00  1.24           H 
ATOM     31 3HD1 MLE A   2       2.303   0.382  -7.765  1.00 52.34           H 
ATOM     32 1HD2 MLE A   2       4.080  -0.629  -5.649  1.00 34.34           H 
ATOM     33 2HD2 MLE A   2       4.085   0.676  -6.857  1.00 61.20           H 
ATOM     34 3HD2 MLE A   2       4.376   1.051  -5.142  1.00 35.12           H 
ATOM     35  CM  MLE A   2      -0.517   1.328  -4.404  1.00  3.40           C 
ATOM     36 1HM  MLE A   2      -0.391   0.942  -5.415  1.00 53.44           H 
ATOM     37 2HM  MLE A   2      -1.535   1.138  -4.066  1.00 53.12           H 
ATOM     38 3HM  MLE A   2      -0.326   2.402  -4.399  1.00 60.34           H 
ATOM     39  N   DPR A   3       2.272   3.496  -2.190  1.00  1.35           N 
ATOM     40  CA  DPR A   3       2.059   4.746  -1.437  1.00 31.40           C 
ATOM     41  C   DPR A   3       1.805   4.432   0.015  1.00 32.54           C 
ATOM     42  O   DPR A   3       2.665   4.651   0.868  1.00  5.44           O 
ATOM     43  CB  DPR A   3       3.355   5.547  -1.692  1.00 35.53           C 
ATOM     44  CG  DPR A   3       4.354   4.654  -2.472  1.00 60.40           C 
ATOM     45  CD  DPR A   3       3.727   3.250  -2.291  1.00 75.23           C 
ATOM     46  HA  DPR A   3       1.212   5.290  -1.855  1.00 13.24           H 
ATOM     47 2HB  DPR A   3       3.082   6.424  -2.278  1.00 72.32           H 
ATOM     48 3HB  DPR A   3       3.771   5.841  -0.728  1.00 35.53           H 
ATOM     49 2HG  DPR A   3       4.387   4.934  -3.526  1.00 24.10           H 
ATOM     50 3HG  DPR A   3       5.349   4.698  -2.026  1.00 14.21           H 
ATOM     51 2HD  DPR A   3       4.097   2.784  -1.377  1.00 21.21           H 
ATOM     52 3HD  DPR A   3       3.946   2.621  -3.155  1.00  4.45           H 
ATOM     53  N   LEU A   4       0.617   3.913   0.304  1.00 72.14           N 
ATOM     54  CA  LEU A   4       0.246   3.564   1.672  1.00 71.34           C 
ATOM     55  C   LEU A   4       1.061   2.374   2.170  1.00 45.42           C 
ATOM     56  O   LEU A   4       1.713   2.450   3.210  1.00 20.15           O 
ATOM     57  CB  LEU A   4      -1.247   3.240   1.749  1.00 11.33           C 
ATOM     58  CG  LEU A   4      -2.148   4.355   2.283  1.00 64.34           C 
ATOM     59  CD1 LEU A   4      -1.949   4.530   3.780  1.00 13.50           C 
ATOM     60  CD2 LEU A   4      -1.874   5.660   1.550  1.00 45.23           C 
ATOM     61  H   LEU A   4      -0.027   3.760  -0.418  1.00  2.12           H 
ATOM     62  HA  LEU A   4       0.454   4.417   2.299  1.00  4.02           H 
ATOM     63 2HB  LEU A   4      -1.584   2.991   0.754  1.00  4.12           H 
ATOM     64 3HB  LEU A   4      -1.366   2.381   2.393  1.00 24.04           H 
ATOM     65  HG  LEU A   4      -3.181   4.086   2.113  1.00 32.43           H 
ATOM     66 1HD1 LEU A   4      -2.841   4.214   4.301  1.00 24.10           H 
ATOM     67 2HD1 LEU A   4      -1.111   3.932   4.105  1.00 65.34           H 
ATOM     68 3HD1 LEU A   4      -1.755   5.570   3.998  1.00 43.33           H 
ATOM     69 1HD2 LEU A   4      -2.608   6.396   1.838  1.00 15.34           H 
ATOM     70 2HD2 LEU A   4      -0.886   6.017   1.807  1.00 33.51           H 
ATOM     71 3HD2 LEU A   4      -1.929   5.493   0.484  1.00 32.14           H 
ATOM     72  N   DVA A   5       1.023   1.280   1.418  1.00 35.32           N 
ATOM     73  CA  DVA A   5       1.764   0.067   1.786  1.00 63.15           C 
ATOM     74  C   DVA A   5       1.037  -1.144   1.265  1.00 30.31           C 
ATOM     75  O   DVA A   5       0.321  -1.069   0.268  1.00 22.21           O 
ATOM     76  CB  DVA A   5       3.165   0.123   1.175  1.00 20.14           C 
ATOM     77  CG1 DVA A   5       3.058   0.309  -0.338  1.00 41.53           C 
ATOM     78  CG2 DVA A   5       3.938   1.297   1.779  1.00 54.43           C 
ATOM     79  H   DVA A   5       0.484   1.281   0.599  1.00 21.43           H 
ATOM     80  HA  DVA A   5       1.845   0.004   2.871  1.00 55.10           H 
ATOM     81  HB  DVA A   5       3.693  -0.806   1.391  1.00 12.23           H 
ATOM     82 1HG1 DVA A   5       2.097   0.762  -0.584  1.00 23.03           H 
ATOM     83 2HG1 DVA A   5       3.863   0.960  -0.681  1.00 71.41           H 
ATOM     84 3HG1 DVA A   5       3.140  -0.659  -0.831  1.00 24.13           H 
ATOM     85 1HG2 DVA A   5       4.989   1.220   1.506  1.00 71.11           H 
ATOM     86 2HG2 DVA A   5       3.533   2.235   1.397  1.00 35.24           H 
ATOM     87 3HG2 DVA A   5       3.843   1.276   2.864  1.00 14.54           H 
ATOM     88  N   MLE A   6       1.218  -2.274   1.942  1.00 25.03           N 
ATOM     89  CA  MLE A   6       0.566  -3.526   1.539  1.00  3.21           C 
ATOM     90  C   MLE A   6       0.035  -4.231   2.759  1.00 41.40           C 
ATOM     91  O   MLE A   6       0.608  -5.218   3.215  1.00 11.31           O 
ATOM     92  CB  MLE A   6       1.580  -4.424   0.831  1.00 22.22           C 
ATOM     93  CG  MLE A   6       1.474  -4.222  -0.681  1.00 11.32           C 
ATOM     94  CD1 MLE A   6       2.874  -4.243  -1.299  1.00 33.50           C 
ATOM     95  CD2 MLE A   6       0.632  -5.345  -1.288  1.00  1.12           C 
ATOM     96  HA  MLE A   6      -0.258  -3.304   0.859  1.00 25.15           H 
ATOM     97 2HB  MLE A   6       2.586  -4.167   1.163  1.00 10.23           H 
ATOM     98 3HB  MLE A   6       1.375  -5.466   1.074  1.00 22.00           H 
ATOM     99  HG  MLE A   6       1.002  -3.262  -0.887  1.00 34.24           H 
ATOM    100 1HD1 MLE A   6       3.499  -3.497  -0.810  1.00 53.21           H 
ATOM    101 2HD1 MLE A   6       3.315  -5.232  -1.164  1.00 43.00           H 
ATOM    102 3HD1 MLE A   6       2.804  -4.020  -2.363  1.00 45.12           H 
ATOM    103 1HD2 MLE A   6      -0.404  -5.235  -0.971  1.00 43.54           H 
ATOM    104 2HD2 MLE A   6       0.688  -5.292  -2.374  1.00 75.05           H 
ATOM    105 3HD2 MLE A   6       1.015  -6.308  -0.951  1.00 13.01           H 
ATOM    106  CM  MLE A   6       2.016  -2.578   3.137  1.00 23.02           C 
ATOM    107 1HM  MLE A   6       2.425  -3.585   3.056  1.00 63.34           H 
ATOM    108 2HM  MLE A   6       2.832  -1.860   3.221  1.00  5.11           H 
ATOM    109 3HM  MLE A   6       1.383  -2.514   4.022  1.00 73.32           H 
ATOM    110  N   DPR A   7      -1.071  -3.723   3.294  1.00 25.24           N 
ATOM    111  CA  DPR A   7      -1.733  -2.537   2.722  1.00 34.41           C 
ATOM    112  C   DPR A   7      -2.483  -2.923   1.473  1.00 75.24           C 
ATOM    113  O   DPR A   7      -2.713  -4.105   1.214  1.00 60.10           O 
ATOM    114  CB  DPR A   7      -2.634  -1.998   3.817  1.00 54.33           C 
ATOM    115  CG  DPR A   7      -3.138  -3.324   4.444  1.00 13.10           C 
ATOM    116  CD  DPR A   7      -1.840  -4.167   4.477  1.00 65.52           C 
ATOM    117  HA  DPR A   7      -0.991  -1.773   2.490  1.00 43.01           H 
ATOM    118 2HB  DPR A   7      -2.080  -1.411   4.548  1.00  3.54           H 
ATOM    119 3HB  DPR A   7      -3.467  -1.422   3.410  1.00 63.53           H 
ATOM    120 2HG  DPR A   7      -3.522  -3.158   5.451  1.00 35.13           H 
ATOM    121 3HG  DPR A   7      -3.893  -3.793   3.812  1.00  1.31           H 
ATOM    122 2HD  DPR A   7      -2.074  -5.229   4.399  1.00 34.32           H 
ATOM    123 3HD  DPR A   7      -1.280  -3.967   5.391  1.00 54.01           H 
ATOM    124  N   LEU A   8      -2.872  -1.923   0.689  1.00 42.12           N 
ATOM    125  CA  LEU A   8      -3.605  -2.162  -0.549  1.00 74.42           C 
ATOM    126  C   LEU A   8      -3.013  -1.353  -1.698  1.00  0.13           C 
ATOM    127  O   LEU A   8      -3.720  -1.073  -2.664  1.00 51.41           O 
ATOM    128  CB  LEU A   8      -5.081  -1.805  -0.366  1.00 51.35           C 
ATOM    129  CG  LEU A   8      -5.879  -2.708   0.575  1.00 52.21           C 
ATOM    130  CD1 LEU A   8      -7.285  -2.163   0.773  1.00 70.33           C 
ATOM    131  CD2 LEU A   8      -5.926  -4.130   0.037  1.00 12.21           C 
ATOM    132  H   LEU A   8      -2.659  -1.003   0.948  1.00 55.44           H 
ATOM    133  HA  LEU A   8      -3.524  -3.213  -0.784  1.00 52.24           H 
ATOM    134 2HB  LEU A   8      -5.133  -0.798   0.018  1.00 14.44           H 
ATOM    135 3HB  LEU A   8      -5.552  -1.841  -1.339  1.00  2.25           H 
ATOM    136  HG  LEU A   8      -5.392  -2.729   1.540  1.00 24.55           H 
ATOM    137 1HD1 LEU A   8      -7.234  -1.199   1.259  1.00 62.34           H 
ATOM    138 2HD1 LEU A   8      -7.768  -2.057  -0.188  1.00  1.43           H 
ATOM    139 3HD1 LEU A   8      -7.853  -2.846   1.388  1.00 52.43           H 
ATOM    140 1HD2 LEU A   8      -4.942  -4.570   0.096  1.00 43.42           H 
ATOM    141 2HD2 LEU A   8      -6.617  -4.715   0.627  1.00 41.31           H 
ATOM    142 3HD2 LEU A   8      -6.255  -4.115  -0.992  1.00 30.43           H 
TER     143      LEU A   8
ENDMDL
MODEL        3
REMARK MDL/CONF     3  E:      0.000 Erst:   0.000 Ehb:   0.000
ATOM      1  N   DVA A   1      -1.572  -1.346  -1.751  1.00 14.11           N 
ATOM      2  CA  DVA A   1      -0.801  -1.373  -2.999  1.00  3.32           C 
ATOM      3  C   DVA A   1       0.431  -0.520  -2.847  1.00  4.34           C 
ATOM      4  O   DVA A   1       1.366  -0.886  -2.135  1.00  5.44           O 
ATOM      5  CB  DVA A   1      -0.391  -2.811  -3.314  1.00  5.41           C 
ATOM      6  CG1 DVA A   1      -1.641  -3.680  -3.461  1.00 43.53           C 
ATOM      7  CG2 DVA A   1       0.405  -2.841  -4.621  1.00 12.05           C 
ATOM      8  H   DVA A   1      -1.096  -1.345  -0.895  1.00 32.22           H 
ATOM      9  HA  DVA A   1      -1.413  -0.984  -3.813  1.00 43.21           H 
ATOM     10  HB  DVA A   1       0.228  -3.198  -2.506  1.00 74.23           H 
ATOM     11 1HG1 DVA A   1      -1.519  -4.355  -4.307  1.00 44.24           H 
ATOM     12 2HG1 DVA A   1      -1.787  -4.261  -2.550  1.00  4.33           H 
ATOM     13 3HG1 DVA A   1      -2.509  -3.043  -3.627  1.00 72.11           H 
ATOM     14 1HG2 DVA A   1      -0.064  -2.178  -5.347  1.00 21.41           H 
ATOM     15 2HG2 DVA A   1       1.426  -2.507  -4.433  1.00 54.24           H 
ATOM     16 3HG2 DVA A   1       0.421  -3.856  -5.014  1.00 50.04           H 
ATOM     17  N   MLE A   2       0.438   0.628  -3.519  1.00 54.44           N 
ATOM     18  CA  MLE A   2       1.579   1.549  -3.455  1.00 72.21           C 
ATOM     19  C   MLE A   2       1.187   2.781  -2.682  1.00 40.00           C 
ATOM     20  O   MLE A   2       0.003   3.048  -2.483  1.00 75.20           O 
ATOM     21  CB  MLE A   2       1.993   1.946  -4.872  1.00 53.34           C 
ATOM     22  CG  MLE A   2       2.249   0.685  -5.701  1.00 13.11           C 
ATOM     23  CD1 MLE A   2       2.528   1.077  -7.153  1.00 43.23           C 
ATOM     24  CD2 MLE A   2       3.457  -0.061  -5.134  1.00 30.31           C 
ATOM     25  HA  MLE A   2       2.415   1.059  -2.956  1.00 44.13           H 
ATOM     26 2HB  MLE A   2       1.196   2.528  -5.333  1.00 30.20           H 
ATOM     27 3HB  MLE A   2       2.902   2.545  -4.831  1.00 40.44           H 
ATOM     28  HG  MLE A   2       1.373   0.040  -5.661  1.00 13.15           H 
ATOM     29 1HD1 MLE A   2       2.163   0.295  -7.817  1.00  3.45           H 
ATOM     30 2HD1 MLE A   2       2.019   2.015  -7.381  1.00 73.22           H 
ATOM     31 3HD1 MLE A   2       3.602   1.203  -7.296  1.00 15.25           H 
ATOM     32 1HD2 MLE A   2       4.007  -0.533  -5.947  1.00 24.45           H 
ATOM     33 2HD2 MLE A   2       4.108   0.643  -4.616  1.00 60.14           H 
ATOM     34 3HD2 MLE A   2       3.118  -0.824  -4.434  1.00 40.54           H 
ATOM     35  CM  MLE A   2      -0.555   1.243  -4.408  1.00 63.40           C 
ATOM     36 1HM  MLE A   2      -1.558   0.969  -4.081  1.00 24.13           H 
ATOM     37 2HM  MLE A   2      -0.446   2.328  -4.378  1.00 45.32           H 
ATOM     38 3HM  MLE A   2      -0.398   0.891  -5.428  1.00 70.45           H 
ATOM     39  N   DPR A   3       2.185   3.539  -2.242  1.00 23.10           N 
ATOM     40  CA  DPR A   3       1.937   4.772  -1.473  1.00 34.43           C 
ATOM     41  C   DPR A   3       1.786   4.441  -0.009  1.00 25.12           C 
ATOM     42  O   DPR A   3       2.714   4.630   0.778  1.00 15.22           O 
ATOM     43  CB  DPR A   3       3.172   5.641  -1.786  1.00 72.52           C 
ATOM     44  CG  DPR A   3       4.198   4.798  -2.589  1.00  0.31           C 
ATOM     45  CD  DPR A   3       3.645   3.364  -2.393  1.00 33.43           C 
ATOM     46  HA  DPR A   3       1.034   5.263  -1.839  1.00 45.33           H 
ATOM     47 2HB  DPR A   3       2.828   6.492  -2.373  1.00 23.02           H 
ATOM     48 3HB  DPR A   3       3.603   5.973  -0.841  1.00 12.25           H 
ATOM     49 2HG  DPR A   3       4.193   5.077  -3.643  1.00  3.50           H 
ATOM     50 3HG  DPR A   3       5.198   4.893  -2.167  1.00 60.51           H 
ATOM     51 2HD  DPR A   3       4.068   2.915  -1.494  1.00 31.33           H 
ATOM     52 3HD  DPR A   3       3.866   2.749  -3.265  1.00 41.14           H 
ATOM     53  N   LEU A   4       0.611   3.946   0.362  1.00 53.24           N 
ATOM     54  CA  LEU A   4       0.337   3.584   1.748  1.00 22.44           C 
ATOM     55  C   LEU A   4       1.178   2.384   2.175  1.00 21.04           C 
ATOM     56  O   LEU A   4       1.971   2.472   3.110  1.00 62.31           O 
ATOM     57  CB  LEU A   4      -1.149   3.271   1.930  1.00 44.20           C 
ATOM     58  CG  LEU A   4      -2.046   4.456   2.286  1.00 21.13           C 
ATOM     59  CD1 LEU A   4      -2.644   5.070   1.030  1.00  2.31           C 
ATOM     60  CD2 LEU A   4      -3.144   4.024   3.246  1.00 14.42           C 
ATOM     61  H   LEU A   4      -0.089   3.818  -0.311  1.00  3.31           H 
ATOM     62  HA  LEU A   4       0.597   4.429   2.368  1.00 74.42           H 
ATOM     63 2HB  LEU A   4      -1.513   2.847   1.007  1.00 44.12           H 
ATOM     64 3HB  LEU A   4      -1.238   2.538   2.719  1.00 75.54           H 
ATOM     65  HG  LEU A   4      -1.452   5.215   2.777  1.00 70.22           H 
ATOM     66 1HD1 LEU A   4      -3.604   5.506   1.264  1.00 53.41           H 
ATOM     67 2HD1 LEU A   4      -1.983   5.836   0.654  1.00  3.12           H 
ATOM     68 3HD1 LEU A   4      -2.770   4.303   0.280  1.00 14.31           H 
ATOM     69 1HD2 LEU A   4      -4.104   4.326   2.854  1.00 13.41           H 
ATOM     70 2HD2 LEU A   4      -3.123   2.950   3.358  1.00 14.33           H 
ATOM     71 3HD2 LEU A   4      -2.986   4.489   4.208  1.00 11.11           H 
ATOM     72  N   DVA A   5       0.997   1.265   1.480  1.00 24.53           N 
ATOM     73  CA  DVA A   5       1.746   0.041   1.787  1.00 62.44           C 
ATOM     74  C   DVA A   5       0.994  -1.153   1.261  1.00 34.11           C 
ATOM     75  O   DVA A   5       0.255  -1.051   0.282  1.00 72.41           O 
ATOM     76  CB  DVA A   5       3.124   0.107   1.128  1.00 72.54           C 
ATOM     77  CG1 DVA A   5       3.021   0.848  -0.205  1.00 14.43           C 
ATOM     78  CG2 DVA A   5       4.094   0.850   2.049  1.00 75.42           C 
ATOM     79  H   DVA A   5       0.350   1.258   0.745  1.00 22.33           H 
ATOM     80  HA  DVA A   5       1.864  -0.052   2.867  1.00 63.03           H 
ATOM     81  HB  DVA A   5       3.493  -0.904   0.955  1.00 31.14           H 
ATOM     82 1HG1 DVA A   5       3.167   1.915  -0.042  1.00 51.34           H 
ATOM     83 2HG1 DVA A   5       3.785   0.476  -0.887  1.00 50.45           H 
ATOM     84 3HG1 DVA A   5       2.035   0.678  -0.640  1.00 73.42           H 
ATOM     85 1HG2 DVA A   5       5.082   0.398   1.978  1.00 64.03           H 
ATOM     86 2HG2 DVA A   5       4.152   1.896   1.748  1.00 71.41           H 
ATOM     87 3HG2 DVA A   5       3.740   0.787   3.077  1.00 73.51           H 
ATOM     88  N   MLE A   6       1.179  -2.296   1.912  1.00 52.43           N 
ATOM     89  CA  MLE A   6       0.504  -3.535   1.500  1.00 21.14           C 
ATOM     90  C   MLE A   6      -0.011  -4.255   2.718  1.00 75.50           C 
ATOM     91  O   MLE A   6       0.559  -5.258   3.144  1.00 62.42           O 
ATOM     92  CB  MLE A   6       1.493  -4.431   0.756  1.00 50.55           C 
ATOM     93  CG  MLE A   6       0.730  -5.346  -0.204  1.00 21.14           C 
ATOM     94  CD1 MLE A   6       1.691  -5.884  -1.268  1.00 13.01           C 
ATOM     95  CD2 MLE A   6       0.127  -6.515   0.575  1.00  0.25           C 
ATOM     96  HA  MLE A   6      -0.332  -3.292   0.843  1.00 44.20           H 
ATOM     97 2HB  MLE A   6       2.190  -3.812   0.192  1.00 34.22           H 
ATOM     98 3HB  MLE A   6       2.045  -5.037   1.473  1.00 73.03           H 
ATOM     99  HG  MLE A   6      -0.067  -4.781  -0.688  1.00 72.44           H 
ATOM    100 1HD1 MLE A   6       2.380  -5.096  -1.567  1.00 14.00           H 
ATOM    101 2HD1 MLE A   6       2.252  -6.724  -0.858  1.00 71.45           H 
ATOM    102 3HD1 MLE A   6       1.121  -6.218  -2.135  1.00 54.02           H 
ATOM    103 1HD2 MLE A   6       0.799  -6.800   1.383  1.00 22.44           H 
ATOM    104 2HD2 MLE A   6      -0.834  -6.215   0.992  1.00 15.04           H 
ATOM    105 3HD2 MLE A   6      -0.016  -7.362  -0.095  1.00 51.10           H 
ATOM    106  CM  MLE A   6       2.001  -2.633   3.082  1.00 24.41           C 
ATOM    107 1HM  MLE A   6       2.804  -1.904   3.184  1.00 65.50           H 
ATOM    108 2HM  MLE A   6       1.380  -2.618   3.977  1.00 74.40           H 
ATOM    109 3HM  MLE A   6       2.427  -3.627   2.952  1.00 63.44           H 
ATOM    110  N   DPR A   7      -1.097  -3.743   3.288  1.00 32.01           N 
ATOM    111  CA  DPR A   7      -1.756  -2.538   2.752  1.00 70.10           C 
ATOM    112  C   DPR A   7      -2.530  -2.889   1.508  1.00  3.11           C 
ATOM    113  O   DPR A   7      -2.862  -4.052   1.278  1.00 55.32           O 
ATOM    114  CB  DPR A   7      -2.636  -2.013   3.871  1.00 44.31           C 
ATOM    115  CG  DPR A   7      -3.138  -3.347   4.484  1.00  4.22           C 
ATOM    116  CD  DPR A   7      -1.846  -4.199   4.479  1.00 45.24           C 
ATOM    117  HA  DPR A   7      -1.009  -1.778   2.524  1.00 63.41           H 
ATOM    118 2HB  DPR A   7      -2.065  -1.443   4.603  1.00 32.33           H 
ATOM    119 3HB  DPR A   7      -3.471  -1.426   3.489  1.00 25.40           H 
ATOM    120 2HG  DPR A   7      -3.504  -3.196   5.500  1.00 41.24           H 
ATOM    121 3HG  DPR A   7      -3.908  -3.798   3.857  1.00 51.25           H 
ATOM    122 2HD  DPR A   7      -2.090  -5.258   4.390  1.00 43.04           H 
ATOM    123 3HD  DPR A   7      -1.267  -4.018   5.384  1.00 23.53           H 
ATOM    124  N   LEU A   8      -2.823  -1.880   0.694  1.00 32.32           N 
ATOM    125  CA  LEU A   8      -3.568  -2.085  -0.543  1.00 41.12           C 
ATOM    126  C   LEU A   8      -2.918  -1.335  -1.701  1.00 50.52           C 
ATOM    127  O   LEU A   8      -3.604  -1.012  -2.669  1.00  4.14           O 
ATOM    128  CB  LEU A   8      -5.017  -1.626  -0.371  1.00 61.32           C 
ATOM    129  CG  LEU A   8      -5.871  -2.445   0.598  1.00 63.50           C 
ATOM    130  CD1 LEU A   8      -7.220  -1.777   0.814  1.00 51.43           C 
ATOM    131  CD2 LEU A   8      -6.052  -3.864   0.080  1.00 24.23           C 
ATOM    132  H   LEU A   8      -2.531  -0.975   0.931  1.00 52.41           H 
ATOM    133  HA  LEU A   8      -3.558  -3.143  -0.764  1.00 32.34           H 
ATOM    134 2HB  LEU A   8      -5.000  -0.607  -0.016  1.00 24.25           H 
ATOM    135 3HB  LEU A   8      -5.491  -1.659  -1.342  1.00 51.04           H 
ATOM    136  HG  LEU A   8      -5.369  -2.498   1.554  1.00 41.01           H 
ATOM    137 1HD1 LEU A   8      -7.765  -1.757  -0.119  1.00 32.15           H 
ATOM    138 2HD1 LEU A   8      -7.784  -2.335   1.547  1.00 53.43           H 
ATOM    139 3HD1 LEU A   8      -7.071  -0.768   1.167  1.00 44.31           H 
ATOM    140 1HD2 LEU A   8      -5.261  -4.491   0.465  1.00 31.21           H 
ATOM    141 2HD2 LEU A   8      -7.007  -4.247   0.407  1.00  2.14           H 
ATOM    142 3HD2 LEU A   8      -6.015  -3.860  -0.999  1.00 53.45           H 
TER     143      LEU A   8
ENDMDL
MODEL        7
REMARK MDL/CONF     7  E:      0.000 Erst:   0.000 Ehb:   0.000
ATOM      1  N   DVA A   1      -1.754  -1.047  -1.833  1.00 13.24           N 
ATOM      2  CA  DVA A   1      -1.003  -0.918  -3.087  1.00 22.04           C 
ATOM      3  C   DVA A   1       0.264  -0.143  -2.835  1.00  4.03           C 
ATOM      4  O   DVA A   1       1.068  -0.511  -1.982  1.00 54.35           O 
ATOM      5  CB  DVA A   1      -0.655  -2.308  -3.618  1.00 11.21           C 
ATOM      6  CG1 DVA A   1      -0.325  -3.236  -2.448  1.00 71.24           C 
ATOM      7  CG2 DVA A   1      -1.848  -2.871  -4.393  1.00 41.55           C 
ATOM      8  H   DVA A   1      -1.270  -1.030  -0.981  1.00 35.24           H 
ATOM      9  HA  DVA A   1      -1.611  -0.391  -3.823  1.00 30.25           H 
ATOM     10  HB  DVA A   1       0.208  -2.239  -4.281  1.00 23.25           H 
ATOM     11 1HG1 DVA A   1       0.117  -4.157  -2.826  1.00 53.02           H 
ATOM     12 2HG1 DVA A   1       0.381  -2.741  -1.781  1.00 70.31           H 
ATOM     13 3HG1 DVA A   1      -1.237  -3.468  -1.900  1.00 32.10           H 
ATOM     14 1HG2 DVA A   1      -1.512  -3.684  -5.035  1.00 14.51           H 
ATOM     15 2HG2 DVA A   1      -2.593  -3.247  -3.691  1.00  2.53           H 
ATOM     16 3HG2 DVA A   1      -2.288  -2.084  -5.005  1.00 72.15           H 
ATOM     17  N   MLE A   2       0.447   0.940  -3.584  1.00 31.55           N 
ATOM     18  CA  MLE A   2       1.641   1.784  -3.437  1.00  0.23           C 
ATOM     19  C   MLE A   2       1.257   3.092  -2.798  1.00 11.43           C 
ATOM     20  O   MLE A   2       0.095   3.494  -2.836  1.00 12.22           O 
ATOM     21  CB  MLE A   2       2.249   2.047  -4.815  1.00 60.40           C 
ATOM     22  CG  MLE A   2       2.510   0.716  -5.521  1.00 72.42           C 
ATOM     23  CD1 MLE A   2       2.981   0.981  -6.953  1.00 73.42           C 
ATOM     24  CD2 MLE A   2       3.590  -0.060  -4.766  1.00 14.24           C 
ATOM     25  HA  MLE A   2       2.372   1.273  -2.809  1.00  1.21           H 
ATOM     26 2HB  MLE A   2       1.558   2.644  -5.408  1.00 61.41           H 
ATOM     27 3HB  MLE A   2       3.189   2.587  -4.699  1.00 44.11           H 
ATOM     28  HG  MLE A   2       1.592   0.131  -5.544  1.00 33.25           H 
ATOM     29 1HD1 MLE A   2       3.912   1.545  -6.930  1.00 44.41           H 
ATOM     30 2HD1 MLE A   2       3.142   0.031  -7.464  1.00 24.23           H 
ATOM     31 3HD1 MLE A   2       2.221   1.554  -7.484  1.00 64.42           H 
ATOM     32 1HD2 MLE A   2       4.269   0.641  -4.281  1.00 51.54           H 
ATOM     33 2HD2 MLE A   2       3.122  -0.692  -4.011  1.00  4.30           H 
ATOM     34 3HD2 MLE A   2       4.148  -0.681  -5.467  1.00 75.41           H 
ATOM     35  CM  MLE A   2      -0.373   1.548  -4.641  1.00 72.43           C 
ATOM     36 1HM  MLE A   2      -0.166   2.616  -4.693  1.00 23.22           H 
ATOM     37 2HM  MLE A   2      -0.134   1.084  -5.597  1.00 51.10           H 
ATOM     38 3HM  MLE A   2      -1.428   1.393  -4.415  1.00 74.31           H 
ATOM     39  N   DPR A   3       2.236   3.765  -2.205  1.00 72.25           N 
ATOM     40  CA  DPR A   3       1.993   5.059  -1.540  1.00  5.44           C 
ATOM     41  C   DPR A   3       1.324   4.834  -0.209  1.00  3.42           C 
ATOM     42  O   DPR A   3       1.074   5.780   0.539  1.00 70.43           O 
ATOM     43  CB  DPR A   3       3.375   5.717  -1.402  1.00 21.32           C 
ATOM     44  CG  DPR A   3       4.401   4.793  -2.105  1.00 51.53           C 
ATOM     45  CD  DPR A   3       3.670   3.428  -2.069  1.00 12.22           C 
ATOM     46  HA  DPR A   3       1.366   5.687  -2.174  1.00 12.03           H 
ATOM     47 2HB  DPR A   3       3.340   6.694  -1.886  1.00 50.25           H 
ATOM     48 3HB  DPR A   3       3.610   5.819  -0.343  1.00 13.22           H 
ATOM     49 2HG  DPR A   3       4.577   5.114  -3.132  1.00 44.35           H 
ATOM     50 3HG  DPR A   3       5.337   4.750  -1.545  1.00  5.43           H 
ATOM     51 2HD  DPR A   3       3.853   2.924  -1.119  1.00  4.54           H 
ATOM     52 3HD  DPR A   3       3.993   2.801  -2.901  1.00 32.01           H 
ATOM     53  N   LEU A   4       1.028   3.575   0.093  1.00 53.13           N 
ATOM     54  CA  LEU A   4       0.379   3.223   1.352  1.00 64.23           C 
ATOM     55  C   LEU A   4       1.103   2.065   2.032  1.00  4.42           C 
ATOM     56  O   LEU A   4       1.528   2.176   3.181  1.00  0.11           O 
ATOM     57  CB  LEU A   4      -1.084   2.852   1.107  1.00 21.20           C 
ATOM     58  CG  LEU A   4      -2.070   4.019   1.036  1.00 22.13           C 
ATOM     59  CD1 LEU A   4      -3.248   3.668   0.142  1.00  3.24           C 
ATOM     60  CD2 LEU A   4      -2.549   4.397   2.430  1.00 60.31           C 
ATOM     61  H   LEU A   4       1.252   2.865  -0.543  1.00 14.55           H 
ATOM     62  HA  LEU A   4       0.420   4.087   1.999  1.00  4.20           H 
ATOM     63 2HB  LEU A   4      -1.138   2.317   0.172  1.00 42.44           H 
ATOM     64 3HB  LEU A   4      -1.398   2.200   1.911  1.00 24.51           H 
ATOM     65  HG  LEU A   4      -1.571   4.878   0.608  1.00 72.04           H 
ATOM     66 1HD1 LEU A   4      -4.160   3.699   0.720  1.00  3.24           H 
ATOM     67 2HD1 LEU A   4      -3.311   4.381  -0.667  1.00 42.41           H 
ATOM     68 3HD1 LEU A   4      -3.111   2.676  -0.262  1.00 35.05           H 
ATOM     69 1HD2 LEU A   4      -2.614   3.510   3.041  1.00 33.41           H 
ATOM     70 2HD2 LEU A   4      -1.851   5.091   2.875  1.00  4.24           H 
ATOM     71 3HD2 LEU A   4      -3.523   4.860   2.362  1.00 40.03           H 
ATOM     72  N   DVA A   5       1.240   0.956   1.313  1.00 54.21           N 
ATOM     73  CA  DVA A   5       1.919  -0.230   1.850  1.00  1.45           C 
ATOM     74  C   DVA A   5       1.176  -1.470   1.426  1.00 35.24           C 
ATOM     75  O   DVA A   5       0.583  -1.511   0.348  1.00 33.53           O 
ATOM     76  CB  DVA A   5       3.349  -0.285   1.315  1.00 62.14           C 
ATOM     77  CG1 DVA A   5       3.328  -0.234  -0.213  1.00 24.14           C 
ATOM     78  CG2 DVA A   5       4.141   0.910   1.852  1.00 35.33           C 
ATOM     79  H   DVA A   5       0.879   0.929   0.402  1.00 42.25           H 
ATOM     80  HA  DVA A   5       1.941  -0.174   2.938  1.00 73.01           H 
ATOM     81  HB  DVA A   5       3.825  -1.210   1.641  1.00 22.23           H 
ATOM     82 1HG1 DVA A   5       2.816   0.671  -0.541  1.00 15.11           H 
ATOM     83 2HG1 DVA A   5       4.351  -0.229  -0.591  1.00 11.03           H 
ATOM     84 3HG1 DVA A   5       2.804  -1.108  -0.599  1.00 40.23           H 
ATOM     85 1HG2 DVA A   5       5.205   0.746   1.685  1.00 32.54           H 
ATOM     86 2HG2 DVA A   5       3.828   1.817   1.334  1.00 53.14           H 
ATOM     87 3HG2 DVA A   5       3.954   1.018   2.920  1.00 23.52           H 
ATOM     88  N   MLE A   6       1.204  -2.490   2.277  1.00 13.42           N 
ATOM     89  CA  MLE A   6       0.519  -3.756   1.983  1.00 24.21           C 
ATOM     90  C   MLE A   6      -0.187  -4.243   3.220  1.00  2.25           C 
ATOM     91  O   MLE A   6       0.258  -5.188   3.869  1.00 60.02           O 
ATOM     92  CB  MLE A   6       1.544  -4.798   1.536  1.00 54.40           C 
ATOM     93  CG  MLE A   6       1.625  -4.812   0.008  1.00 73.34           C 
ATOM     94  CD1 MLE A   6       3.022  -5.264  -0.424  1.00 41.31           C 
ATOM     95  CD2 MLE A   6       0.582  -5.779  -0.550  1.00  2.21           C 
ATOM     96  HA  MLE A   6      -0.209  -3.599   1.186  1.00 32.02           H 
ATOM     97 2HB  MLE A   6       2.520  -4.548   1.950  1.00 75.52           H 
ATOM     98 3HB  MLE A   6       1.241  -5.783   1.892  1.00 30.23           H 
ATOM     99  HG  MLE A   6       1.435  -3.810  -0.373  1.00  5.44           H 
ATOM    100 1HD1 MLE A   6       3.742  -5.016   0.355  1.00 43.22           H 
ATOM    101 2HD1 MLE A   6       3.021  -6.342  -0.588  1.00 31.03           H 
ATOM    102 3HD1 MLE A   6       3.297  -4.757  -1.349  1.00 72.33           H 
ATOM    103 1HD2 MLE A   6       0.850  -6.054  -1.569  1.00 12.50           H 
ATOM    104 2HD2 MLE A   6       0.548  -6.674   0.070  1.00 75.31           H 
ATOM    105 3HD2 MLE A   6      -0.397  -5.298  -0.549  1.00 23.10           H 
ATOM    106  CM  MLE A   6       1.839  -2.649   3.591  1.00 72.41           C 
ATOM    107 1HM  MLE A   6       2.193  -3.673   3.704  1.00 43.14           H 
ATOM    108 2HM  MLE A   6       2.681  -1.962   3.672  1.00 51.23           H 
ATOM    109 3HM  MLE A   6       1.113  -2.427   4.374  1.00 75.14           H 
ATOM    110  N   DPR A   7      -1.300  -3.597   3.553  1.00 34.32           N 
ATOM    111  CA  DPR A   7      -1.807  -2.468   2.752  1.00 71.30           C 
ATOM    112  C   DPR A   7      -2.451  -2.982   1.492  1.00  3.52           C 
ATOM    113  O   DPR A   7      -2.635  -4.189   1.324  1.00  5.11           O 
ATOM    114  CB  DPR A   7      -2.773  -1.722   3.654  1.00 72.42           C 
ATOM    115  CG  DPR A   7      -3.438  -2.911   4.396  1.00 11.15           C 
ATOM    116  CD  DPR A   7      -2.219  -3.818   4.691  1.00 64.33           C 
ATOM    117  HA  DPR A   7      -0.988  -1.791   2.505  1.00 11.30           H 
ATOM    118 2HB  DPR A   7      -2.253  -1.070   4.357  1.00 52.42           H 
ATOM    119 3HB  DPR A   7      -3.512  -1.161   3.084  1.00 24.14           H 
ATOM    120 2HG  DPR A   7      -3.911  -2.579   5.322  1.00 44.10           H 
ATOM    121 3HG  DPR A   7      -4.158  -3.419   3.753  1.00 24.32           H 
ATOM    122 2HD  DPR A   7      -2.525  -4.864   4.733  1.00 65.42           H 
ATOM    123 3HD  DPR A   7      -1.743  -3.522   5.626  1.00 20.01           H 
ATOM    124  N   LEU A   8      -2.799  -2.067   0.594  1.00  5.21           N 
ATOM    125  CA  LEU A   8      -3.430  -2.434  -0.669  1.00 32.33           C 
ATOM    126  C   LEU A   8      -3.048  -1.454  -1.774  1.00 25.13           C 
ATOM    127  O   LEU A   8      -3.796  -1.315  -2.741  1.00 53.31           O 
ATOM    128  CB  LEU A   8      -4.951  -2.472  -0.509  1.00 15.34           C 
ATOM    129  CG  LEU A   8      -5.571  -1.327   0.294  1.00 51.43           C 
ATOM    130  CD1 LEU A   8      -5.520  -0.030  -0.499  1.00 13.23           C 
ATOM    131  CD2 LEU A   8      -7.003  -1.662   0.681  1.00  4.44           C 
ATOM    132  H   LEU A   8      -2.627  -1.121   0.784  1.00 22.15           H 
ATOM    133  HA  LEU A   8      -3.080  -3.418  -0.940  1.00 11.33           H 
ATOM    134 2HB  LEU A   8      -5.388  -2.457  -1.496  1.00 53.01           H 
ATOM    135 3HB  LEU A   8      -5.208  -3.399  -0.017  1.00  3.42           H 
ATOM    136  HG  LEU A   8      -5.002  -1.184   1.203  1.00 40.51           H 
ATOM    137 1HD1 LEU A   8      -4.504   0.336  -0.525  1.00 33.30           H 
ATOM    138 2HD1 LEU A   8      -5.863  -0.211  -1.507  1.00 51.42           H 
ATOM    139 3HD1 LEU A   8      -6.156   0.704  -0.029  1.00 22.21           H 
ATOM    140 1HD2 LEU A   8      -7.633  -1.620  -0.196  1.00 23.14           H 
ATOM    141 2HD2 LEU A   8      -7.040  -2.656   1.102  1.00 71.13           H 
ATOM    142 3HD2 LEU A   8      -7.356  -0.949   1.411  1.00 70.33           H 
TER     143      LEU A   8
ENDMDL
MODEL        8
REMARK MDL/CONF     8  E:      0.000 Erst:   0.000 Ehb:   0.000
ATOM      1  N   DVA A   1      -1.654  -1.292  -1.871  1.00 55.11           N 
ATOM      2  CA  DVA A   1      -1.060  -0.827  -3.131  1.00 70.50           C 
ATOM      3  C   DVA A   1       0.213  -0.079  -2.840  1.00  4.23           C 
ATOM      4  O   DVA A   1       0.961  -0.437  -1.931  1.00  1.11           O 
ATOM      5  CB  DVA A   1      -0.753  -2.029  -4.024  1.00 24.50           C 
ATOM      6  CG1 DVA A   1      -0.421  -3.242  -3.154  1.00 21.30           C 
ATOM      7  CG2 DVA A   1      -1.972  -2.345  -4.893  1.00 14.45           C 
ATOM      8  H   DVA A   1      -1.083  -1.397  -1.083  1.00 43.12           H 
ATOM      9  HA  DVA A   1      -1.762  -0.167  -3.641  1.00 51.44           H 
ATOM     10  HB  DVA A   1       0.097  -1.799  -4.665  1.00 45.12           H 
ATOM     11 1HG1 DVA A   1      -0.012  -4.037  -3.776  1.00 71.01           H 
ATOM     12 2HG1 DVA A   1       0.312  -2.957  -2.399  1.00 60.13           H 
ATOM     13 3HG1 DVA A   1      -1.327  -3.596  -2.661  1.00 52.35           H 
ATOM     14 1HG2 DVA A   1      -2.811  -2.620  -4.255  1.00 75.12           H 
ATOM     15 2HG2 DVA A   1      -2.237  -1.466  -5.481  1.00 11.12           H 
ATOM     16 3HG2 DVA A   1      -1.738  -3.173  -5.561  1.00 14.42           H 
ATOM     17  N   MLE A   2       0.467   0.972  -3.613  1.00  0.11           N 
ATOM     18  CA  MLE A   2       1.675   1.787  -3.433  1.00 53.10           C 
ATOM     19  C   MLE A   2       1.303   3.102  -2.802  1.00 43.54           C 
ATOM     20  O   MLE A   2       0.150   3.526  -2.862  1.00 62.10           O 
ATOM     21  CB  MLE A   2       2.328   2.038  -4.793  1.00 32.33           C 
ATOM     22  CG  MLE A   2       2.620   0.700  -5.473  1.00 75.15           C 
ATOM     23  CD1 MLE A   2       3.039   0.946  -6.924  1.00 41.41           C 
ATOM     24  CD2 MLE A   2       3.750  -0.014  -4.732  1.00 25.12           C 
ATOM     25  HA  MLE A   2       2.376   1.259  -2.786  1.00 40.14           H 
ATOM     26 2HB  MLE A   2       1.653   2.624  -5.416  1.00 24.01           H 
ATOM     27 3HB  MLE A   2       3.259   2.586  -4.653  1.00  4.44           H 
ATOM     28  HG  MLE A   2       1.725   0.080  -5.455  1.00 32.22           H 
ATOM     29 1HD1 MLE A   2       2.159   0.928  -7.565  1.00 33.24           H 
ATOM     30 2HD1 MLE A   2       3.525   1.919  -7.002  1.00 44.54           H 
ATOM     31 3HD1 MLE A   2       3.734   0.168  -7.239  1.00 62.40           H 
ATOM     32 1HD2 MLE A   2       4.596  -0.153  -5.404  1.00 72.15           H 
ATOM     33 2HD2 MLE A   2       4.061   0.588  -3.878  1.00 30.01           H 
ATOM     34 3HD2 MLE A   2       3.400  -0.985  -4.383  1.00 53.14           H 
ATOM     35  CM  MLE A   2      -0.278   1.561  -4.734  1.00  2.53           C 
ATOM     36 1HM  MLE A   2      -1.341   1.356  -4.614  1.00 24.31           H 
ATOM     37 2HM  MLE A   2      -0.116   2.639  -4.750  1.00 60.12           H 
ATOM     38 3HM  MLE A   2       0.072   1.127  -5.671  1.00  2.23           H 
ATOM     39  N   DPR A   3       2.285   3.759  -2.191  1.00 72.11           N 
ATOM     40  CA  DPR A   3       2.053   5.058  -1.534  1.00 34.53           C 
ATOM     41  C   DPR A   3       1.357   4.847  -0.214  1.00 65.13           C 
ATOM     42  O   DPR A   3       1.121   5.797   0.534  1.00 14.02           O 
ATOM     43  CB  DPR A   3       3.422   5.696  -1.396  1.00 33.23           C 
ATOM     44  CG  DPR A   3       4.276   4.448  -1.046  1.00 12.33           C 
ATOM     45  CD  DPR A   3       3.709   3.396  -2.029  1.00 73.32           C 
ATOM     46  HA  DPR A   3       1.447   5.696  -2.178  1.00 12.12           H 
ATOM     47 2HB  DPR A   3       3.759   6.144  -2.330  1.00 53.23           H 
ATOM     48 3HB  DPR A   3       3.453   6.424  -0.585  1.00 35.02           H 
ATOM     49 2HG  DPR A   3       5.334   4.633  -1.238  1.00  1.24           H 
ATOM     50 3HG  DPR A   3       4.116   4.144  -0.011  1.00  1.21           H 
ATOM     51 2HD  DPR A   3       3.799   2.394  -1.607  1.00 20.10           H 
ATOM     52 3HD  DPR A   3       4.227   3.452  -2.987  1.00 15.51           H 
ATOM     53  N   LEU A   4       1.025   3.595   0.081  1.00 61.25           N 
ATOM     54  CA  LEU A   4       0.348   3.257   1.328  1.00 33.50           C 
ATOM     55  C   LEU A   4       1.037   2.086   2.021  1.00 23.34           C 
ATOM     56  O   LEU A   4       1.414   2.177   3.189  1.00 33.01           O 
ATOM     57  CB  LEU A   4      -1.118   2.915   1.059  1.00 75.50           C 
ATOM     58  CG  LEU A   4      -2.031   4.092   0.719  1.00  4.25           C 
ATOM     59  CD1 LEU A   4      -3.311   3.604   0.059  1.00 44.02           C 
ATOM     60  CD2 LEU A   4      -2.349   4.899   1.971  1.00 72.31           C 
ATOM     61  H   LEU A   4       1.240   2.881  -0.554  1.00 15.23           H 
ATOM     62  HA  LEU A   4       0.394   4.120   1.975  1.00 44.42           H 
ATOM     63 2HB  LEU A   4      -1.149   2.223   0.231  1.00 35.54           H 
ATOM     64 3HB  LEU A   4      -1.512   2.432   1.943  1.00 53.20           H 
ATOM     65  HG  LEU A   4      -1.524   4.744   0.022  1.00 61.14           H 
ATOM     66 1HD1 LEU A   4      -4.008   4.424  -0.028  1.00  4.33           H 
ATOM     67 2HD1 LEU A   4      -3.084   3.219  -0.924  1.00 54.13           H 
ATOM     68 3HD1 LEU A   4      -3.749   2.820   0.660  1.00 70.11           H 
ATOM     69 1HD2 LEU A   4      -3.100   4.382   2.550  1.00 44.32           H 
ATOM     70 2HD2 LEU A   4      -1.453   5.013   2.563  1.00 34.41           H 
ATOM     71 3HD2 LEU A   4      -2.721   5.873   1.687  1.00 63.34           H 
ATOM     72  N   DVA A   5       1.200   0.986   1.292  1.00 22.43           N 
ATOM     73  CA  DVA A   5       1.850  -0.211   1.840  1.00 23.11           C 
ATOM     74  C   DVA A   5       1.086  -1.437   1.415  1.00 61.31           C 
ATOM     75  O   DVA A   5       0.425  -1.438   0.377  1.00 21.31           O 
ATOM     76  CB  DVA A   5       3.284  -0.296   1.318  1.00 44.22           C 
ATOM     77  CG1 DVA A   5       3.279  -0.223  -0.209  1.00 51.41           C 
ATOM     78  CG2 DVA A   5       4.102   0.869   1.881  1.00 72.02           C 
ATOM     79  H   DVA A   5       0.878   0.975   0.367  1.00 72.40           H 
ATOM     80  HA  DVA A   5       1.864  -0.151   2.929  1.00 75.44           H 
ATOM     81  HB  DVA A   5       3.732  -1.238   1.635  1.00 52.42           H 
ATOM     82 1HG1 DVA A   5       2.803   0.704  -0.529  1.00  4.11           H 
ATOM     83 2HG1 DVA A   5       4.305  -0.250  -0.577  1.00 53.42           H 
ATOM     84 3HG1 DVA A   5       2.727  -1.072  -0.613  1.00 64.22           H 
ATOM     85 1HG2 DVA A   5       5.155   0.594   1.906  1.00  2.44           H 
ATOM     86 2HG2 DVA A   5       3.971   1.746   1.245  1.00 33.31           H 
ATOM     87 3HG2 DVA A   5       3.761   1.097   2.890  1.00  3.50           H 
ATOM     88  N   MLE A   6       1.174  -2.491   2.218  1.00 61.40           N 
ATOM     89  CA  MLE A   6       0.477  -3.749   1.917  1.00 33.22           C 
ATOM     90  C   MLE A   6      -0.167  -4.278   3.171  1.00 75.12           C 
ATOM     91  O   MLE A   6       0.316  -5.236   3.771  1.00 21.53           O 
ATOM     92  CB  MLE A   6       1.480  -4.773   1.387  1.00 25.41           C 
ATOM     93  CG  MLE A   6       0.788  -5.689   0.375  1.00 44.45           C 
ATOM     94  CD1 MLE A   6       1.831  -6.578  -0.304  1.00 70.24           C 
ATOM     95  CD2 MLE A   6      -0.236  -6.564   1.097  1.00 74.05           C 
ATOM     96  HA  MLE A   6      -0.290  -3.568   1.163  1.00 71.33           H 
ATOM     97 2HB  MLE A   6       2.306  -4.254   0.903  1.00 63.21           H 
ATOM     98 3HB  MLE A   6       1.863  -5.370   2.215  1.00 33.34           H 
ATOM     99  HG  MLE A   6       0.284  -5.083  -0.377  1.00  2.34           H 
ATOM    100 1HD1 MLE A   6       2.295  -6.034  -1.126  1.00 21.31           H 
ATOM    101 2HD1 MLE A   6       2.595  -6.863   0.422  1.00 73.04           H 
ATOM    102 3HD1 MLE A   6       1.347  -7.475  -0.690  1.00 63.15           H 
ATOM    103 1HD2 MLE A   6      -0.478  -7.427   0.476  1.00  2.11           H 
ATOM    104 2HD2 MLE A   6       0.180  -6.904   2.044  1.00 62.31           H 
ATOM    105 3HD2 MLE A   6      -1.141  -5.987   1.282  1.00  1.52           H 
ATOM    106  CM  MLE A   6       1.896  -2.700   3.480  1.00 20.24           C 
ATOM    107 1HM  MLE A   6       2.723  -1.994   3.549  1.00 52.34           H 
ATOM    108 2HM  MLE A   6       1.214  -2.544   4.318  1.00 42.44           H 
ATOM    109 3HM  MLE A   6       2.283  -3.718   3.513  1.00 52.10           H 
ATOM    110  N   DPR A   7      -1.268  -3.651   3.574  1.00 64.50           N 
ATOM    111  CA  DPR A   7      -1.821  -2.505   2.831  1.00 51.33           C 
ATOM    112  C   DPR A   7      -2.498  -2.987   1.574  1.00 33.24           C 
ATOM    113  O   DPR A   7      -2.782  -4.177   1.427  1.00 71.33           O 
ATOM    114  CB  DPR A   7      -2.796  -1.810   3.792  1.00  4.23           C 
ATOM    115  CG  DPR A   7      -2.662  -2.520   5.165  1.00 32.13           C 
ATOM    116  CD  DPR A   7      -2.131  -3.914   4.745  1.00  3.04           C 
ATOM    117  HA  DPR A   7      -1.022  -1.807   2.580  1.00 41.31           H 
ATOM    118 2HB  DPR A   7      -2.516  -0.760   3.873  1.00 12.22           H 
ATOM    119 3HB  DPR A   7      -3.808  -1.911   3.402  1.00 31.33           H 
ATOM    120 2HG  DPR A   7      -1.944  -2.004   5.803  1.00 31.33           H 
ATOM    121 3HG  DPR A   7      -3.632  -2.604   5.657  1.00  4.43           H 
ATOM    122 2HD  DPR A   7      -2.958  -4.568   4.469  1.00 13.44           H 
ATOM    123 3HD  DPR A   7      -1.550  -4.357   5.554  1.00 65.41           H 
ATOM    124  N   LEU A   8      -2.763  -2.063   0.658  1.00 13.44           N 
ATOM    125  CA  LEU A   8      -3.416  -2.399  -0.602  1.00  0.30           C 
ATOM    126  C   LEU A   8      -2.978  -1.450  -1.713  1.00  1.03           C 
ATOM    127  O   LEU A   8      -3.818  -1.012  -2.498  1.00 32.45           O 
ATOM    128  CB  LEU A   8      -4.937  -2.347  -0.442  1.00 11.22           C 
ATOM    129  CG  LEU A   8      -5.550  -3.396   0.487  1.00 20.21           C 
ATOM    130  CD1 LEU A   8      -7.001  -3.059   0.789  1.00 12.13           C 
ATOM    131  CD2 LEU A   8      -5.440  -4.783  -0.129  1.00  5.23           C 
ATOM    132  H   LEU A   8      -2.514  -1.131   0.832  1.00 15.23           H 
ATOM    133  HA  LEU A   8      -3.125  -3.404  -0.869  1.00 24.20           H 
ATOM    134 2HB  LEU A   8      -5.195  -1.373  -0.056  1.00 22.04           H 
ATOM    135 3HB  LEU A   8      -5.377  -2.473  -1.421  1.00 64.15           H 
ATOM    136  HG  LEU A   8      -5.007  -3.400   1.423  1.00 34.04           H 
ATOM    137 1HD1 LEU A   8      -7.482  -3.912   1.244  1.00 61.10           H 
ATOM    138 2HD1 LEU A   8      -7.042  -2.218   1.467  1.00 55.20           H 
ATOM    139 3HD1 LEU A   8      -7.510  -2.806  -0.129  1.00 11.32           H 
ATOM    140 1HD2 LEU A   8      -4.706  -4.768  -0.922  1.00 21.42           H 
ATOM    141 2HD2 LEU A   8      -5.136  -5.490   0.629  1.00 41.11           H 
ATOM    142 3HD2 LEU A   8      -6.398  -5.076  -0.531  1.00 24.02           H 
TER     143      LEU A   8
ENDMDL
MODEL       17
REMARK MDL/CONF    17  E:      0.000 Erst:   0.000 Ehb:   0.000
ATOM      1  N   DVA A   1      -1.654  -1.286  -1.866  1.00  0.32           N 
ATOM      2  CA  DVA A   1      -1.058  -0.828  -3.127  1.00 61.30           C 
ATOM      3  C   DVA A   1       0.216  -0.079  -2.837  1.00 42.12           C 
ATOM      4  O   DVA A   1       0.964  -0.437  -1.928  1.00 24.45           O 
ATOM      5  CB  DVA A   1      -0.750  -2.036  -4.012  1.00 65.10           C 
ATOM      6  CG1 DVA A   1      -0.417  -3.244  -3.134  1.00  3.13           C 
ATOM      7  CG2 DVA A   1      -1.969  -2.357  -4.878  1.00 61.13           C 
ATOM      8  H   DVA A   1      -1.084  -1.389  -1.076  1.00 72.01           H 
ATOM      9  HA  DVA A   1      -1.757  -0.170  -3.643  1.00 52.44           H 
ATOM     10  HB  DVA A   1       0.101  -1.808  -4.655  1.00  1.20           H 
ATOM     11 1HG1 DVA A   1       0.324  -2.959  -2.388  1.00 11.53           H 
ATOM     12 2HG1 DVA A   1      -1.322  -3.589  -2.635  1.00 12.34           H 
ATOM     13 3HG1 DVA A   1      -0.019  -4.046  -3.755  1.00 31.11           H 
ATOM     14 1HG2 DVA A   1      -1.731  -3.179  -5.552  1.00 41.02           H 
ATOM     15 2HG2 DVA A   1      -2.805  -2.643  -4.239  1.00  4.41           H 
ATOM     16 3HG2 DVA A   1      -2.242  -1.479  -5.462  1.00 20.14           H 
ATOM     17  N   MLE A   2       0.470   0.970  -3.613  1.00  0.40           N 
ATOM     18  CA  MLE A   2       1.678   1.785  -3.434  1.00  4.12           C 
ATOM     19  C   MLE A   2       1.306   3.102  -2.806  1.00 71.34           C 
ATOM     20  O   MLE A   2       0.154   3.527  -2.868  1.00 44.45           O 
ATOM     21  CB  MLE A   2       2.330   2.034  -4.794  1.00 42.13           C 
ATOM     22  CG  MLE A   2       2.621   0.695  -5.473  1.00  3.44           C 
ATOM     23  CD1 MLE A   2       3.040   0.939  -6.925  1.00 53.42           C 
ATOM     24  CD2 MLE A   2       3.752  -0.019  -4.731  1.00  5.43           C 
ATOM     25  HA  MLE A   2       2.380   1.258  -2.787  1.00 55.12           H 
ATOM     26 2HB  MLE A   2       1.655   2.619  -5.418  1.00 52.41           H 
ATOM     27 3HB  MLE A   2       3.262   2.582  -4.656  1.00  2.42           H 
ATOM     28  HG  MLE A   2       1.725   0.076  -5.454  1.00 21.01           H 
ATOM     29 1HD1 MLE A   2       2.624   0.158  -7.560  1.00 13.31           H 
ATOM     30 2HD1 MLE A   2       2.667   1.911  -7.252  1.00 63.02           H 
ATOM     31 3HD1 MLE A   2       4.127   0.926  -6.996  1.00 70.31           H 
ATOM     32 1HD2 MLE A   2       4.642   0.607  -4.737  1.00 34.24           H 
ATOM     33 2HD2 MLE A   2       3.447  -0.208  -3.702  1.00 23.34           H 
ATOM     34 3HD2 MLE A   2       3.970  -0.965  -5.225  1.00 11.34           H 
ATOM     35  CM  MLE A   2      -0.276   1.558  -4.733  1.00 12.04           C 
ATOM     36 1HM  MLE A   2      -0.114   2.635  -4.753  1.00 31.32           H 
ATOM     37 2HM  MLE A   2       0.071   1.121  -5.669  1.00 31.14           H 
ATOM     38 3HM  MLE A   2      -1.340   1.354  -4.608  1.00 64.22           H 
ATOM     39  N   DPR A   3       2.287   3.756  -2.192  1.00 32.33           N 
ATOM     40  CA  DPR A   3       2.056   5.057  -1.536  1.00 44.44           C 
ATOM     41  C   DPR A   3       1.358   4.848  -0.217  1.00 22.14           C 
ATOM     42  O   DPR A   3       1.121   5.799   0.529  1.00 44.23           O 
ATOM     43  CB  DPR A   3       3.426   5.693  -1.396  1.00 60.12           C 
ATOM     44  CG  DPR A   3       4.277   4.445  -1.043  1.00 20.11           C 
ATOM     45  CD  DPR A   3       3.711   3.391  -2.027  1.00 53.41           C 
ATOM     46  HA  DPR A   3       1.452   5.695  -2.181  1.00 11.03           H 
ATOM     47 2HB  DPR A   3       3.765   6.140  -2.331  1.00 41.43           H 
ATOM     48 3HB  DPR A   3       3.456   6.422  -0.586  1.00  1.33           H 
ATOM     49 2HG  DPR A   3       5.336   4.628  -1.233  1.00 52.45           H 
ATOM     50 3HG  DPR A   3       4.114   4.142  -0.008  1.00 63.42           H 
ATOM     51 2HD  DPR A   3       3.799   2.391  -1.602  1.00  2.43           H 
ATOM     52 3HD  DPR A   3       4.230   3.446  -2.983  1.00 22.04           H 
ATOM     53  N   LEU A   4       1.024   3.596   0.079  1.00  1.14           N 
ATOM     54  CA  LEU A   4       0.345   3.260   1.324  1.00 54.13           C 
ATOM     55  C   LEU A   4       1.031   2.089   2.020  1.00 75.34           C 
ATOM     56  O   LEU A   4       1.406   2.182   3.188  1.00 50.12           O 
ATOM     57  CB  LEU A   4      -1.121   2.919   1.053  1.00 64.33           C 
ATOM     58  CG  LEU A   4      -2.085   4.103   0.982  1.00 30.24           C 
ATOM     59  CD1 LEU A   4      -3.446   3.655   0.474  1.00  3.12           C 
ATOM     60  CD2 LEU A   4      -2.214   4.768   2.345  1.00  1.15           C 
ATOM     61  H   LEU A   4       1.239   2.882  -0.555  1.00 61.11           H 
ATOM     62  HA  LEU A   4       0.391   4.124   1.971  1.00 64.12           H 
ATOM     63 2HB  LEU A   4      -1.169   2.396   0.110  1.00 52.42           H 
ATOM     64 3HB  LEU A   4      -1.459   2.263   1.843  1.00 62.25           H 
ATOM     65  HG  LEU A   4      -1.695   4.835   0.287  1.00 20.00           H 
ATOM     66 1HD1 LEU A   4      -3.796   2.823   1.068  1.00 64.40           H 
ATOM     67 2HD1 LEU A   4      -4.147   4.472   0.553  1.00 12.22           H 
ATOM     68 3HD1 LEU A   4      -3.363   3.350  -0.559  1.00 73.22           H 
ATOM     69 1HD2 LEU A   4      -1.342   4.542   2.940  1.00 44.33           H 
ATOM     70 2HD2 LEU A   4      -2.295   5.837   2.216  1.00 12.11           H 
ATOM     71 3HD2 LEU A   4      -3.097   4.397   2.843  1.00 34.15           H 
ATOM     72  N   DVA A   5       1.195   0.988   1.292  1.00 35.31           N 
ATOM     73  CA  DVA A   5       1.843  -0.208   1.843  1.00 22.24           C 
ATOM     74  C   DVA A   5       1.081  -1.434   1.415  1.00 23.25           C 
ATOM     75  O   DVA A   5       0.418  -1.434   0.379  1.00 32.01           O 
ATOM     76  CB  DVA A   5       3.280  -0.293   1.325  1.00 52.32           C 
ATOM     77  CG1 DVA A   5       3.279  -0.220  -0.203  1.00 73.25           C 
ATOM     78  CG2 DVA A   5       4.094   0.872   1.890  1.00 75.40           C 
ATOM     79  H   DVA A   5       0.875   0.977   0.367  1.00 64.54           H 
ATOM     80  HA  DVA A   5       1.854  -0.148   2.932  1.00  1.42           H 
ATOM     81  HB  DVA A   5       3.726  -1.235   1.645  1.00 23.23           H 
ATOM     82 1HG1 DVA A   5       2.804   0.706  -0.523  1.00 34.22           H 
ATOM     83 2HG1 DVA A   5       4.306  -0.247  -0.567  1.00 54.04           H 
ATOM     84 3HG1 DVA A   5       2.731  -1.070  -0.607  1.00 15.40           H 
ATOM     85 1HG2 DVA A   5       3.976   0.908   2.972  1.00 32.43           H 
ATOM     86 2HG2 DVA A   5       5.148   0.732   1.645  1.00 34.45           H 
ATOM     87 3HG2 DVA A   5       3.741   1.807   1.455  1.00 62.14           H 
ATOM     88  N   MLE A   6       1.173  -2.491   2.215  1.00 73.15           N 
ATOM     89  CA  MLE A   6       0.477  -3.748   1.912  1.00 62.14           C 
ATOM     90  C   MLE A   6      -0.164  -4.282   3.165  1.00 43.32           C 
ATOM     91  O   MLE A   6       0.322  -5.243   3.761  1.00  0.43           O 
ATOM     92  CB  MLE A   6       1.481  -4.770   1.377  1.00 64.32           C 
ATOM     93  CG  MLE A   6       0.791  -5.682   0.363  1.00 43.33           C 
ATOM     94  CD1 MLE A   6       1.834  -6.570  -0.319  1.00  4.41           C 
ATOM     95  CD2 MLE A   6      -0.234  -6.562   1.082  1.00 35.43           C 
ATOM     96  HA  MLE A   6      -0.290  -3.567   1.159  1.00 54.40           H 
ATOM     97 2HB  MLE A   6       2.307  -4.248   0.893  1.00 13.23           H 
ATOM     98 3HB  MLE A   6       1.866  -5.369   2.202  1.00 13.51           H 
ATOM     99  HG  MLE A   6       0.285  -5.075  -0.387  1.00 12.33           H 
ATOM    100 1HD1 MLE A   6       2.783  -6.487   0.208  1.00  3.11           H 
ATOM    101 2HD1 MLE A   6       1.496  -7.608  -0.301  1.00 35.44           H 
ATOM    102 3HD1 MLE A   6       1.963  -6.250  -1.353  1.00 31.44           H 
ATOM    103 1HD2 MLE A   6      -1.111  -5.967   1.331  1.00 54.32           H 
ATOM    104 2HD2 MLE A   6      -0.526  -7.385   0.431  1.00 23.23           H 
ATOM    105 3HD2 MLE A   6       0.208  -6.960   1.995  1.00 52.02           H 
ATOM    106  CM  MLE A   6       1.896  -2.702   3.476  1.00 23.13           C 
ATOM    107 1HM  MLE A   6       1.217  -2.551   4.315  1.00 31.44           H 
ATOM    108 2HM  MLE A   6       2.288  -3.718   3.504  1.00 64.33           H 
ATOM    109 3HM  MLE A   6       2.721  -1.992   3.544  1.00 12.23           H 
ATOM    110  N   DPR A   7      -1.265  -3.659   3.572  1.00 33.33           N 
ATOM    111  CA  DPR A   7      -1.821  -2.511   2.833  1.00 75.21           C 
ATOM    112  C   DPR A   7      -2.499  -2.989   1.576  1.00 25.42           C 
ATOM    113  O   DPR A   7      -2.783  -4.179   1.426  1.00 63.30           O 
ATOM    114  CB  DPR A   7      -2.795  -1.821   3.798  1.00 72.05           C 
ATOM    115  CG  DPR A   7      -2.658  -2.535   5.168  1.00 52.23           C 
ATOM    116  CD  DPR A   7      -2.125  -3.926   4.744  1.00 21.11           C 
ATOM    117  HA  DPR A   7      -1.023  -1.810   2.584  1.00 24.54           H 
ATOM    118 2HB  DPR A   7      -2.518  -0.770   3.881  1.00 40.11           H 
ATOM    119 3HB  DPR A   7      -3.808  -1.923   3.410  1.00  1.42           H 
ATOM    120 2HG  DPR A   7      -1.940  -2.020   5.808  1.00  1.23           H 
ATOM    121 3HG  DPR A   7      -3.626  -2.620   5.663  1.00 45.14           H 
ATOM    122 2HD  DPR A   7      -2.952  -4.581   4.467  1.00 13.13           H 
ATOM    123 3HD  DPR A   7      -1.542  -4.371   5.550  1.00 73.43           H 
ATOM    124  N   LEU A   8      -2.763  -2.063   0.662  1.00 15.44           N 
ATOM    125  CA  LEU A   8      -3.416  -2.395  -0.600  1.00 52.44           C 
ATOM    126  C   LEU A   8      -2.979  -1.444  -1.707  1.00 22.04           C 
ATOM    127  O   LEU A   8      -3.817  -1.015  -2.499  1.00 73.12           O 
ATOM    128  CB  LEU A   8      -4.937  -2.343  -0.437  1.00 25.21           C 
ATOM    129  CG  LEU A   8      -5.554  -3.419   0.456  1.00 14.11           C 
ATOM    130  CD1 LEU A   8      -5.706  -2.907   1.880  1.00 13.32           C 
ATOM    131  CD2 LEU A   8      -6.899  -3.866  -0.098  1.00 55.31           C 
ATOM    132  H   LEU A   8      -2.513  -1.132   0.838  1.00 61.03           H 
ATOM    133  HA  LEU A   8      -3.126  -3.400  -0.868  1.00 24.12           H 
ATOM    134 2HB  LEU A   8      -5.192  -1.381  -0.022  1.00 53.43           H 
ATOM    135 3HB  LEU A   8      -5.377  -2.436  -1.420  1.00 24.12           H 
ATOM    136  HG  LEU A   8      -4.899  -4.279   0.480  1.00 21.34           H 
ATOM    137 1HD1 LEU A   8      -6.719  -3.073   2.216  1.00 34.23           H 
ATOM    138 2HD1 LEU A   8      -5.022  -3.435   2.529  1.00 25.44           H 
ATOM    139 3HD1 LEU A   8      -5.486  -1.851   1.908  1.00 73.51           H 
ATOM    140 1HD2 LEU A   8      -7.584  -3.032  -0.097  1.00 54.32           H 
ATOM    141 2HD2 LEU A   8      -6.770  -4.225  -1.109  1.00 55.33           H 
ATOM    142 3HD2 LEU A   8      -7.296  -4.659   0.519  1.00  5.34           H 
TER     143      LEU A   8
ENDMDL
MODEL       12
REMARK MDL/CONF    12  E:      0.000 Erst:   0.000 Ehb:   0.000
ATOM      1  N   DVA A   1      -1.698  -1.372  -1.995  1.00 61.32           N 
ATOM      2  CA  DVA A   1      -1.155  -0.768  -3.219  1.00 13.41           C 
ATOM      3  C   DVA A   1       0.124  -0.042  -2.897  1.00 13.32           C 
ATOM      4  O   DVA A   1       0.860  -0.435  -1.993  1.00 74.53           O 
ATOM      5  CB  DVA A   1      -0.875  -1.865  -4.247  1.00  5.23           C 
ATOM      6  CG1 DVA A   1      -0.604  -3.186  -3.526  1.00 43.14           C 
ATOM      7  CG2 DVA A   1      -2.090  -2.025  -5.164  1.00 72.12           C 
ATOM      8  H   DVA A   1      -1.114  -1.479  -1.216  1.00 53.14           H 
ATOM      9  HA  DVA A   1      -1.880  -0.063  -3.628  1.00 72.34           H 
ATOM     10  HB  DVA A   1      -0.006  -1.589  -4.844  1.00 52.43           H 
ATOM     11 1HG1 DVA A   1      -1.527  -3.556  -3.084  1.00 43.41           H 
ATOM     12 2HG1 DVA A   1      -0.224  -3.916  -4.242  1.00 13.31           H 
ATOM     13 3HG1 DVA A   1       0.138  -3.027  -2.744  1.00 42.52           H 
ATOM     14 1HG2 DVA A   1      -2.240  -1.109  -5.733  1.00 11.00           H 
ATOM     15 2HG2 DVA A   1      -1.920  -2.854  -5.851  1.00 40.53           H 
ATOM     16 3HG2 DVA A   1      -2.976  -2.227  -4.562  1.00 41.11           H 
ATOM     17  N   MLE A   2       0.395   1.026  -3.638  1.00 25.24           N 
ATOM     18  CA  MLE A   2       1.610   1.823  -3.425  1.00 70.14           C 
ATOM     19  C   MLE A   2       1.249   3.122  -2.755  1.00 40.02           C 
ATOM     20  O   MLE A   2       0.091   3.535  -2.767  1.00 23.03           O 
ATOM     21  CB  MLE A   2       2.273   2.110  -4.773  1.00 34.12           C 
ATOM     22  CG  MLE A   2       2.559   0.791  -5.492  1.00 31.11           C 
ATOM     23  CD1 MLE A   2       2.982   1.078  -6.935  1.00 53.10           C 
ATOM     24  CD2 MLE A   2       3.685   0.050  -4.770  1.00 14.10           C 
ATOM     25  HA  MLE A   2       2.303   1.267  -2.792  1.00  5.54           H 
ATOM     26 2HB  MLE A   2       1.607   2.720  -5.381  1.00 45.10           H 
ATOM     27 3HB  MLE A   2       3.208   2.646  -4.610  1.00 41.02           H 
ATOM     28  HG  MLE A   2       1.661   0.176  -5.493  1.00 34.04           H 
ATOM     29 1HD1 MLE A   2       3.590   0.254  -7.306  1.00 52.04           H 
ATOM     30 2HD1 MLE A   2       2.093   1.184  -7.558  1.00 63.42           H 
ATOM     31 3HD1 MLE A   2       3.560   2.001  -6.967  1.00 62.02           H 
ATOM     32 1HD2 MLE A   2       4.220   0.743  -4.121  1.00 41.23           H 
ATOM     33 2HD2 MLE A   2       3.263  -0.756  -4.171  1.00 31.42           H 
ATOM     34 3HD2 MLE A   2       4.376  -0.366  -5.504  1.00  3.34           H 
ATOM     35  CM  MLE A   2      -0.335   1.658  -4.746  1.00 51.12           C 
ATOM     36 1HM  MLE A   2      -1.401   1.448  -4.646  1.00 73.32           H 
ATOM     37 2HM  MLE A   2      -0.173   2.735  -4.721  1.00  4.32           H 
ATOM     38 3HM  MLE A   2       0.027   1.257  -5.693  1.00 24.45           H 
ATOM     39  N   DPR A   3       2.244   3.775  -2.164  1.00 63.21           N 
ATOM     40  CA  DPR A   3       2.024   5.058  -1.473  1.00 62.20           C 
ATOM     41  C   DPR A   3       1.363   4.815  -0.140  1.00 71.51           C 
ATOM     42  O   DPR A   3       1.136   5.748   0.631  1.00  2.02           O 
ATOM     43  CB  DPR A   3       3.392   5.702  -1.354  1.00 24.22           C 
ATOM     44  CG  DPR A   3       4.265   4.453  -1.063  1.00 62.11           C 
ATOM     45  CD  DPR A   3       3.676   3.422  -2.058  1.00 44.23           C 
ATOM     46  HA  DPR A   3       1.399   5.707  -2.087  1.00 62.42           H 
ATOM     47 2HB  DPR A   3       3.699   6.179  -2.285  1.00 73.24           H 
ATOM     48 3HB  DPR A   3       3.440   6.407  -0.525  1.00 31.24           H 
ATOM     49 2HG  DPR A   3       5.315   4.650  -1.282  1.00 33.22           H 
ATOM     50 3HG  DPR A   3       4.138   4.119  -0.034  1.00 10.32           H 
ATOM     51 2HD  DPR A   3       3.789   2.411  -1.668  1.00 74.11           H 
ATOM     52 3HD  DPR A   3       4.162   3.512  -3.030  1.00 73.13           H 
ATOM     53  N   LEU A   4       1.050   3.555   0.138  1.00 40.22           N 
ATOM     54  CA  LEU A   4       0.407   3.185   1.394  1.00  2.04           C 
ATOM     55  C   LEU A   4       1.124   2.009   2.047  1.00 12.15           C 
ATOM     56  O   LEU A   4       1.497   2.070   3.218  1.00 14.24           O 
ATOM     57  CB  LEU A   4      -1.062   2.833   1.153  1.00 54.21           C 
ATOM     58  CG  LEU A   4      -1.977   3.995   0.767  1.00 45.30           C 
ATOM     59  CD1 LEU A   4      -1.917   4.246  -0.732  1.00 10.32           C 
ATOM     60  CD2 LEU A   4      -3.408   3.716   1.206  1.00 61.03           C 
ATOM     61  H   LEU A   4       1.256   2.855  -0.516  1.00  0.33           H 
ATOM     62  HA  LEU A   4       0.460   4.037   2.056  1.00 51.23           H 
ATOM     63 2HB  LEU A   4      -1.101   2.104   0.359  1.00 14.41           H 
ATOM     64 3HB  LEU A   4      -1.449   2.393   2.062  1.00 32.42           H 
ATOM     65  HG  LEU A   4      -1.642   4.892   1.269  1.00 74.11           H 
ATOM     66 1HD1 LEU A   4      -2.809   4.769  -1.045  1.00 20.22           H 
ATOM     67 2HD1 LEU A   4      -1.049   4.846  -0.961  1.00 53.33           H 
ATOM     68 3HD1 LEU A   4      -1.851   3.302  -1.253  1.00 33.33           H 
ATOM     69 1HD2 LEU A   4      -3.545   4.054   2.223  1.00 51.11           H 
ATOM     70 2HD2 LEU A   4      -4.092   4.241   0.556  1.00 10.32           H 
ATOM     71 3HD2 LEU A   4      -3.601   2.655   1.150  1.00 30.01           H 
ATOM     72  N   DVA A   5       1.315   0.940   1.282  1.00 33.40           N 
ATOM     73  CA  DVA A   5       1.995  -0.259   1.790  1.00 32.25           C 
ATOM     74  C   DVA A   5       1.192  -1.481   1.431  1.00 32.12           C 
ATOM     75  O   DVA A   5       0.546  -1.526   0.386  1.00 34.31           O 
ATOM     76  CB  DVA A   5       3.386  -0.359   1.163  1.00 13.24           C 
ATOM     77  CG1 DVA A   5       3.261  -0.391  -0.360  1.00 72.41           C 
ATOM     78  CG2 DVA A   5       4.221   0.853   1.581  1.00 72.52           C 
ATOM     79  H   DVA A   5       0.995   0.951   0.356  1.00 23.12           H 
ATOM     80  HA  DVA A   5       2.089  -0.191   2.874  1.00 54.12           H 
ATOM     81  HB  DVA A   5       3.875  -1.270   1.508  1.00 55.54           H 
ATOM     82 1HG1 DVA A   5       2.572  -1.182  -0.653  1.00 73.24           H 
ATOM     83 2HG1 DVA A   5       2.883   0.569  -0.712  1.00 54.32           H 
ATOM     84 3HG1 DVA A   5       4.239  -0.578  -0.801  1.00 62.53           H 
ATOM     85 1HG2 DVA A   5       3.888   1.207   2.555  1.00 44.34           H 
ATOM     86 2HG2 DVA A   5       5.273   0.568   1.639  1.00  1.44           H 
ATOM     87 3HG2 DVA A   5       4.100   1.648   0.845  1.00 74.42           H 
ATOM     88  N   MLE A   6       1.229  -2.484   2.302  1.00 35.15           N 
ATOM     89  CA  MLE A   6       0.490  -3.732   2.072  1.00 34.54           C 
ATOM     90  C   MLE A   6      -0.227  -4.132   3.334  1.00 24.52           C 
ATOM     91  O   MLE A   6       0.204  -5.039   4.044  1.00 22.24           O 
ATOM     92  CB  MLE A   6       1.468  -4.836   1.670  1.00 71.12           C 
ATOM     93  CG  MLE A   6       1.185  -5.268   0.230  1.00 63.44           C 
ATOM     94  CD1 MLE A   6      -0.239  -5.823   0.134  1.00 33.54           C 
ATOM     95  CD2 MLE A   6       1.325  -4.064  -0.701  1.00 64.31           C 
ATOM     96  HA  MLE A   6      -0.237  -3.581   1.273  1.00 73.45           H 
ATOM     97 2HB  MLE A   6       2.488  -4.461   1.743  1.00 64.30           H 
ATOM     98 3HB  MLE A   6       1.347  -5.690   2.336  1.00 73.31           H 
ATOM     99  HG  MLE A   6       1.896  -6.040  -0.064  1.00 40.50           H 
ATOM    100 1HD1 MLE A   6      -0.223  -6.773  -0.398  1.00 31.03           H 
ATOM    101 2HD1 MLE A   6      -0.637  -5.974   1.137  1.00 12.14           H 
ATOM    102 3HD1 MLE A   6      -0.869  -5.115  -0.404  1.00 34.22           H 
ATOM    103 1HD2 MLE A   6       0.369  -3.549  -0.777  1.00 43.55           H 
ATOM    104 2HD2 MLE A   6       2.074  -3.380  -0.301  1.00 53.52           H 
ATOM    105 3HD2 MLE A   6       1.635  -4.402  -1.690  1.00 53.44           H 
ATOM    106  CM  MLE A   6       1.924  -2.635   3.589  1.00 44.22           C 
ATOM    107 1HM  MLE A   6       2.767  -1.946   3.630  1.00 11.53           H 
ATOM    108 2HM  MLE A   6       1.233  -2.415   4.402  1.00 70.12           H 
ATOM    109 3HM  MLE A   6       2.287  -3.659   3.686  1.00 41.11           H 
ATOM    110  N   DPR A   7      -1.332  -3.451   3.622  1.00 61.35           N 
ATOM    111  CA  DPR A   7      -1.822  -2.368   2.748  1.00 54.42           C 
ATOM    112  C   DPR A   7      -2.462  -2.954   1.516  1.00  3.44           C 
ATOM    113  O   DPR A   7      -2.676  -4.165   1.431  1.00 64.34           O 
ATOM    114  CB  DPR A   7      -2.786  -1.558   3.594  1.00 22.21           C 
ATOM    115  CG  DPR A   7      -3.467  -2.690   4.406  1.00 21.35           C 
ATOM    116  CD  DPR A   7      -2.258  -3.588   4.766  1.00 14.30           C 
ATOM    117  HA  DPR A   7      -0.994  -1.718   2.465  1.00  1.32           H 
ATOM    118 2HB  DPR A   7      -2.263  -0.868   4.256  1.00 72.21           H 
ATOM    119 3HB  DPR A   7      -3.517  -1.028   2.983  1.00 20.14           H 
ATOM    120 2HG  DPR A   7      -3.941  -2.294   5.307  1.00 63.35           H 
ATOM    121 3HG  DPR A   7      -4.187  -3.231   3.794  1.00  2.52           H 
ATOM    122 2HD  DPR A   7      -2.575  -4.625   4.875  1.00 73.11           H 
ATOM    123 3HD  DPR A   7      -1.783  -3.237   5.682  1.00 11.33           H 
ATOM    124  N   LEU A   8      -2.775  -2.095   0.552  1.00 14.41           N 
ATOM    125  CA  LEU A   8      -3.400  -2.534  -0.690  1.00 61.34           C 
ATOM    126  C   LEU A   8      -3.009  -1.621  -1.849  1.00 14.22           C 
ATOM    127  O   LEU A   8      -3.885  -1.185  -2.594  1.00 51.21           O 
ATOM    128  CB  LEU A   8      -4.922  -2.559  -0.538  1.00 35.23           C 
ATOM    129  CG  LEU A   8      -5.486  -3.641   0.385  1.00 43.25           C 
ATOM    130  CD1 LEU A   8      -6.944  -3.356   0.712  1.00 73.45           C 
ATOM    131  CD2 LEU A   8      -5.338  -5.015  -0.252  1.00 43.45           C 
ATOM    132  H   LEU A   8      -2.581  -1.143   0.679  1.00 63.10           H 
ATOM    133  HA  LEU A   8      -3.051  -3.533  -0.902  1.00 61.34           H 
ATOM    134 2HB  LEU A   8      -5.232  -1.601  -0.151  1.00 23.45           H 
ATOM    135 3HB  LEU A   8      -5.350  -2.704  -1.520  1.00 14.13           H 
ATOM    136  HG  LEU A   8      -4.930  -3.640   1.312  1.00 64.51           H 
ATOM    137 1HD1 LEU A   8      -7.019  -2.414   1.234  1.00 60.43           H 
ATOM    138 2HD1 LEU A   8      -7.515  -3.307  -0.204  1.00 52.11           H 
ATOM    139 3HD1 LEU A   8      -7.333  -4.146   1.337  1.00 32.11           H 
ATOM    140 1HD2 LEU A   8      -4.741  -4.934  -1.148  1.00 70.21           H 
ATOM    141 2HD2 LEU A   8      -4.855  -5.685   0.444  1.00  5.31           H 
ATOM    142 3HD2 LEU A   8      -6.315  -5.402  -0.505  1.00 24.44           H 
TER     143      LEU A   8
ENDMDL
MODEL       18
REMARK MDL/CONF    18  E:      0.000 Erst:   0.000 Ehb:   0.000
ATOM      1  N   DVA A   1      -1.824  -1.119  -2.105  1.00 64.31           N 
ATOM      2  CA  DVA A   1      -1.033  -1.121  -3.342  1.00 54.34           C 
ATOM      3  C   DVA A   1       0.233  -0.335  -3.131  1.00 24.14           C 
ATOM      4  O   DVA A   1       1.159  -0.797  -2.466  1.00  1.33           O 
ATOM      5  CB  DVA A   1      -0.682  -2.561  -3.719  1.00 74.22           C 
ATOM      6  CG1 DVA A   1      -0.843  -3.466  -2.496  1.00 22.20           C 
ATOM      7  CG2 DVA A   1      -1.617  -3.040  -4.832  1.00 13.14           C 
ATOM      8  H   DVA A   1      -1.402  -0.831  -1.269  1.00 22.32           H 
ATOM      9  HA  DVA A   1      -1.614  -0.668  -4.144  1.00 43.55           H 
ATOM     10  HB  DVA A   1       0.348  -2.604  -4.070  1.00 40.22           H 
ATOM     11 1HG1 DVA A   1      -0.346  -4.417  -2.679  1.00 72.32           H 
ATOM     12 2HG1 DVA A   1      -0.396  -2.983  -1.628  1.00 25.54           H 
ATOM     13 3HG1 DVA A   1      -1.902  -3.637  -2.308  1.00 55.24           H 
ATOM     14 1HG2 DVA A   1      -1.609  -2.320  -5.649  1.00 24.14           H 
ATOM     15 2HG2 DVA A   1      -1.281  -4.009  -5.199  1.00 20.35           H 
ATOM     16 3HG2 DVA A   1      -2.631  -3.132  -4.440  1.00 24.03           H 
ATOM     17  N   MLE A   2       0.278   0.866  -3.699  1.00 23.31           N 
ATOM     18  CA  MLE A   2       1.455   1.735  -3.569  1.00 41.22           C 
ATOM     19  C   MLE A   2       1.124   2.900  -2.674  1.00 75.04           C 
ATOM     20  O   MLE A   2      -0.041   3.256  -2.511  1.00 13.34           O 
ATOM     21  CB  MLE A   2       1.862   2.252  -4.950  1.00 53.34           C 
ATOM     22  CG  MLE A   2       2.063   1.069  -5.899  1.00 23.42           C 
ATOM     23  CD1 MLE A   2       2.324   1.589  -7.314  1.00 73.10           C 
ATOM     24  CD2 MLE A   2       3.260   0.239  -5.433  1.00 52.13           C 
ATOM     25  HA  MLE A   2       2.280   1.167  -3.138  1.00 23.33           H 
ATOM     26 2HB  MLE A   2       1.078   2.901  -5.339  1.00 12.10           H 
ATOM     27 3HB  MLE A   2       2.791   2.815  -4.868  1.00 53.14           H 
ATOM     28  HG  MLE A   2       1.168   0.448  -5.900  1.00 60.41           H 
ATOM     29 1HD1 MLE A   2       2.172   0.783  -8.031  1.00 14.31           H 
ATOM     30 2HD1 MLE A   2       1.636   2.407  -7.534  1.00 74.22           H 
ATOM     31 3HD1 MLE A   2       3.350   1.950  -7.386  1.00 32.32           H 
ATOM     32 1HD2 MLE A   2       3.810  -0.124  -6.300  1.00 32.22           H 
ATOM     33 2HD2 MLE A   2       3.915   0.859  -4.821  1.00 12.01           H 
ATOM     34 3HD2 MLE A   2       2.908  -0.609  -4.845  1.00  2.14           H 
ATOM     35  CM  MLE A   2      -0.698   1.596  -4.519  1.00  4.43           C 
ATOM     36 1HM  MLE A   2      -0.556   1.341  -5.569  1.00 71.11           H 
ATOM     37 2HM  MLE A   2      -1.707   1.323  -4.211  1.00 54.25           H 
ATOM     38 3HM  MLE A   2      -0.555   2.668  -4.383  1.00 11.34           H 
ATOM     39  N   DPR A   3       2.154   3.500  -2.086  1.00 55.35           N 
ATOM     40  CA  DPR A   3       1.966   4.651  -1.185  1.00 11.13           C 
ATOM     41  C   DPR A   3       1.512   4.172   0.170  1.00 31.24           C 
ATOM     42  O   DPR A   3       2.034   4.603   1.199  1.00 65.42           O 
ATOM     43  CB  DPR A   3       3.307   5.355  -1.152  1.00 34.43           C 
ATOM     44  CG  DPR A   3       4.259   4.131  -1.126  1.00 21.40           C 
ATOM     45  CD  DPR A   3       3.600   3.199  -2.173  1.00  2.15           C 
ATOM     46  HA  DPR A   3       1.228   5.334  -1.606  1.00 41.53           H 
ATOM     47 2HB  DPR A   3       3.476   5.957  -2.043  1.00  4.21           H 
ATOM     48 3HB  DPR A   3       3.429   5.957  -0.251  1.00 34.34           H 
ATOM     49 2HG  DPR A   3       5.267   4.414  -1.435  1.00 74.02           H 
ATOM     50 3HG  DPR A   3       4.271   3.665  -0.140  1.00 10.54           H 
ATOM     51 2HD  DPR A   3       3.786   2.155  -1.922  1.00 64.31           H 
ATOM     52 3HD  DPR A   3       3.975   3.425  -3.171  1.00 13.32           H 
ATOM     53  N   LEU A   4       0.533   3.274   0.178  1.00 63.12           N 
ATOM     54  CA  LEU A   4       0.003   2.730   1.423  1.00 25.34           C 
ATOM     55  C   LEU A   4       1.060   1.904   2.150  1.00 53.04           C 
ATOM     56  O   LEU A   4       1.663   2.362   3.118  1.00 73.31           O 
ATOM     57  CB  LEU A   4      -1.231   1.871   1.145  1.00 43.44           C 
ATOM     58  CG  LEU A   4      -2.473   2.618   0.658  1.00 23.53           C 
ATOM     59  CD1 LEU A   4      -2.535   2.622  -0.860  1.00 42.53           C 
ATOM     60  CD2 LEU A   4      -3.732   1.996   1.243  1.00 33.24           C 
ATOM     61  H   LEU A   4       0.157   2.969  -0.674  1.00 70.22           H 
ATOM     62  HA  LEU A   4      -0.281   3.561   2.053  1.00  2.12           H 
ATOM     63 2HB  LEU A   4      -0.965   1.147   0.390  1.00 54.11           H 
ATOM     64 3HB  LEU A   4      -1.489   1.358   2.059  1.00 74.43           H 
ATOM     65  HG  LEU A   4      -2.421   3.646   0.992  1.00 20.24           H 
ATOM     66 1HD1 LEU A   4      -2.540   3.640  -1.219  1.00 22.12           H 
ATOM     67 2HD1 LEU A   4      -1.673   2.105  -1.257  1.00 60.14           H 
ATOM     68 3HD1 LEU A   4      -3.434   2.121  -1.186  1.00 31.25           H 
ATOM     69 1HD2 LEU A   4      -3.569   0.941   1.410  1.00 21.34           H 
ATOM     70 2HD2 LEU A   4      -3.968   2.476   2.182  1.00 33.13           H 
ATOM     71 3HD2 LEU A   4      -4.554   2.129   0.555  1.00 43.25           H 
ATOM     72  N   DVA A   5       1.279   0.683   1.672  1.00 50.13           N 
ATOM     73  CA  DVA A   5       2.271  -0.214   2.278  1.00 44.23           C 
ATOM     74  C   DVA A   5       1.637  -1.552   2.552  1.00 50.41           C 
ATOM     75  O   DVA A   5       1.620  -2.020   3.690  1.00 24.11           O 
ATOM     76  CB  DVA A   5       3.449  -0.394   1.319  1.00  3.11           C 
ATOM     77  CG1 DVA A   5       3.508   0.791   0.353  1.00 40.24           C 
ATOM     78  CG2 DVA A   5       4.752  -0.463   2.119  1.00 13.35           C 
ATOM     79  H   DVA A   5       0.766   0.374   0.896  1.00 63.31           H 
ATOM     80  HA  DVA A   5       2.628   0.217   3.213  1.00 10.34           H 
ATOM     81  HB  DVA A   5       3.321  -1.317   0.755  1.00 22.25           H 
ATOM     82 1HG1 DVA A   5       4.481   0.814  -0.137  1.00 74.20           H 
ATOM     83 2HG1 DVA A   5       2.725   0.683  -0.398  1.00 25.04           H 
ATOM     84 3HG1 DVA A   5       3.356   1.718   0.904  1.00 31.13           H 
ATOM     85 1HG2 DVA A   5       5.416  -1.198   1.667  1.00 61.33           H 
ATOM     86 2HG2 DVA A   5       5.234   0.515   2.115  1.00 72.03           H 
ATOM     87 3HG2 DVA A   5       4.532  -0.756   3.146  1.00  2.31           H 
ATOM     88  N   MLE A   6       1.110  -2.178   1.504  1.00 22.34           N 
ATOM     89  CA  MLE A   6       0.462  -3.489   1.637  1.00 64.23           C 
ATOM     90  C   MLE A   6      -0.010  -3.674   3.055  1.00 50.12           C 
ATOM     91  O   MLE A   6       0.493  -4.532   3.778  1.00 20.40           O 
ATOM     92  CB  MLE A   6       1.463  -4.589   1.283  1.00 74.40           C 
ATOM     93  CG  MLE A   6       2.725  -4.424   2.130  1.00 23.55           C 
ATOM     94  CD1 MLE A   6       3.211  -5.798   2.597  1.00 30.24           C 
ATOM     95  CD2 MLE A   6       3.816  -3.754   1.295  1.00 72.23           C 
ATOM     96  HA  MLE A   6      -0.391  -3.543   0.959  1.00 31.53           H 
ATOM     97 2HB  MLE A   6       1.016  -5.563   1.483  1.00 42.55           H 
ATOM     98 3HB  MLE A   6       1.722  -4.520   0.227  1.00 31.53           H 
ATOM     99  HG  MLE A   6       2.500  -3.805   2.998  1.00 21.23           H 
ATOM    100 1HD1 MLE A   6       2.546  -6.174   3.374  1.00 43.10           H 
ATOM    101 2HD1 MLE A   6       3.213  -6.488   1.753  1.00 63.05           H 
ATOM    102 3HD1 MLE A   6       4.222  -5.708   2.996  1.00 54.03           H 
ATOM    103 1HD2 MLE A   6       3.367  -3.278   0.424  1.00 51.24           H 
ATOM    104 2HD2 MLE A   6       4.324  -3.002   1.897  1.00 71.30           H 
ATOM    105 3HD2 MLE A   6       4.536  -4.505   0.968  1.00 34.15           H 
ATOM    106  CM  MLE A   6       1.024  -1.805   0.087  1.00  4.31           C 
ATOM    107 1HM  MLE A   6       1.614  -0.906  -0.091  1.00 63.54           H 
ATOM    108 2HM  MLE A   6       1.407  -2.619  -0.527  1.00 44.11           H 
ATOM    109 3HM  MLE A   6      -0.017  -1.611  -0.175  1.00 35.51           H 
ATOM    110  N   DPR A   7      -0.984  -2.866   3.459  1.00 12.21           N 
ATOM    111  CA  DPR A   7      -1.565  -1.848   2.564  1.00 14.24           C 
ATOM    112  C   DPR A   7      -2.354  -2.518   1.469  1.00 55.01           C 
ATOM    113  O   DPR A   7      -2.653  -3.711   1.546  1.00 74.22           O 
ATOM    114  CB  DPR A   7      -2.420  -0.938   3.432  1.00  2.13           C 
ATOM    115  CG  DPR A   7      -2.931  -1.935   4.506  1.00  5.22           C 
ATOM    116  CD  DPR A   7      -1.665  -2.787   4.769  1.00  3.11           C 
ATOM    117  HA  DPR A   7      -0.772  -1.238   2.134  1.00 45.54           H 
ATOM    118 2HB  DPR A   7      -1.824  -0.148   3.891  1.00 74.40           H 
ATOM    119 3HB  DPR A   7      -3.253  -0.516   2.870  1.00 40.01           H 
ATOM    120 2HG  DPR A   7      -3.244  -1.409   5.409  1.00 71.12           H 
ATOM    121 3HG  DPR A   7      -3.742  -2.549   4.113  1.00 65.22           H 
ATOM    122 2HD  DPR A   7      -1.944  -3.783   5.113  1.00 43.22           H 
ATOM    123 3HD  DPR A   7      -1.024  -2.297   5.502  1.00 64.15           H 
ATOM    124  N   LEU A   8      -2.698  -1.752   0.440  1.00 75.31           N 
ATOM    125  CA  LEU A   8      -3.462  -2.280  -0.684  1.00  5.21           C 
ATOM    126  C   LEU A   8      -3.122  -1.534  -1.971  1.00 60.13           C 
ATOM    127  O   LEU A   8      -3.795  -1.736  -2.981  1.00 10.04           O 
ATOM    128  CB  LEU A   8      -4.962  -2.174  -0.402  1.00 22.35           C 
ATOM    129  CG  LEU A   8      -5.500  -3.072   0.712  1.00 31.41           C 
ATOM    130  CD1 LEU A   8      -6.916  -2.666   1.088  1.00 50.21           C 
ATOM    131  CD2 LEU A   8      -5.457  -4.532   0.288  1.00 52.35           C 
ATOM    132  H   LEU A   8      -2.432  -0.809   0.436  1.00 72.23           H 
ATOM    133  HA  LEU A   8      -3.200  -3.320  -0.805  1.00 64.53           H 
ATOM    134 2HB  LEU A   8      -5.177  -1.151  -0.134  1.00 65.32           H 
ATOM    135 3HB  LEU A   8      -5.487  -2.423  -1.313  1.00 31.22           H 
ATOM    136  HG  LEU A   8      -4.877  -2.959   1.590  1.00 52.45           H 
ATOM    137 1HD1 LEU A   8      -6.919  -1.641   1.427  1.00  1.14           H 
ATOM    138 2HD1 LEU A   8      -7.559  -2.761   0.225  1.00 21.24           H 
ATOM    139 3HD1 LEU A   8      -7.277  -3.307   1.878  1.00 73.43           H 
ATOM    140 1HD2 LEU A   8      -4.590  -5.008   0.722  1.00 34.34           H 
ATOM    141 2HD2 LEU A   8      -6.352  -5.033   0.627  1.00 61.53           H 
ATOM    142 3HD2 LEU A   8      -5.398  -4.593  -0.790  1.00 24.40           H 
TER     143      LEU A   8
ENDMDL
MODEL       19
REMARK MDL/CONF    19  E:      0.000 Erst:   0.000 Ehb:   0.000
ATOM      1  N   DVA A   1      -1.835  -1.265  -2.186  1.00 65.30           N 
ATOM      2  CA  DVA A   1      -0.999  -1.288  -3.393  1.00 23.44           C 
ATOM      3  C   DVA A   1       0.247  -0.476  -3.157  1.00 32.33           C 
ATOM      4  O   DVA A   1       1.213  -0.960  -2.568  1.00  2.33           O 
ATOM      5  CB  DVA A   1      -0.614  -2.732  -3.718  1.00 24.12           C 
ATOM      6  CG1 DVA A   1      -1.823  -3.465  -4.300  1.00 15.15           C 
ATOM      7  CG2 DVA A   1       0.525  -2.738  -4.739  1.00 21.13           C 
ATOM      8  H   DVA A   1      -1.449  -0.944  -1.344  1.00 53.23           H 
ATOM      9  HA  DVA A   1      -1.555  -0.864  -4.229  1.00  1.23           H 
ATOM     10  HB  DVA A   1      -0.286  -3.234  -2.808  1.00  3.41           H 
ATOM     11 1HG1 DVA A   1      -1.484  -4.234  -4.993  1.00 72.11           H 
ATOM     12 2HG1 DVA A   1      -2.387  -3.931  -3.491  1.00  3.13           H 
ATOM     13 3HG1 DVA A   1      -2.461  -2.756  -4.824  1.00  0.01           H 
ATOM     14 1HG2 DVA A   1       1.481  -2.690  -4.219  1.00 32.14           H 
ATOM     15 2HG2 DVA A   1       0.480  -3.653  -5.330  1.00 15.40           H 
ATOM     16 3HG2 DVA A   1       0.427  -1.875  -5.398  1.00 33.22           H 
ATOM     17  N   MLE A   2       0.231   0.770  -3.617  1.00 61.44           N 
ATOM     18  CA  MLE A   2       1.383   1.667  -3.452  1.00 31.32           C 
ATOM     19  C   MLE A   2       1.004   2.809  -2.548  1.00 60.44           C 
ATOM     20  O   MLE A   2      -0.170   3.009  -2.244  1.00 11.52           O 
ATOM     21  CB  MLE A   2       1.804   2.213  -4.817  1.00  3.14           C 
ATOM     22  CG  MLE A   2       1.941   1.057  -5.809  1.00 53.21           C 
ATOM     23  CD1 MLE A   2       2.315   1.608  -7.187  1.00  4.54           C 
ATOM     24  CD2 MLE A   2       3.033   0.100  -5.330  1.00 62.41           C 
ATOM     25  HA  MLE A   2       2.214   1.115  -3.011  1.00 73.11           H 
ATOM     26 2HB  MLE A   2       1.050   2.912  -5.175  1.00 22.10           H 
ATOM     27 3HB  MLE A   2       2.761   2.727  -4.723  1.00 41.31           H 
ATOM     28  HG  MLE A   2       0.994   0.523  -5.877  1.00 14.23           H 
ATOM     29 1HD1 MLE A   2       3.279   2.110  -7.128  1.00 31.21           H 
ATOM     30 2HD1 MLE A   2       2.374   0.788  -7.903  1.00 32.12           H 
ATOM     31 3HD1 MLE A   2       1.555   2.318  -7.512  1.00  5.12           H 
ATOM     32 1HD2 MLE A   2       3.658  -0.190  -6.174  1.00 41.43           H 
ATOM     33 2HD2 MLE A   2       3.646   0.597  -4.579  1.00 32.40           H 
ATOM     34 3HD2 MLE A   2       2.574  -0.788  -4.896  1.00 64.13           H 
ATOM     35  CM  MLE A   2      -0.798   1.533  -4.336  1.00 74.42           C 
ATOM     36 1HM  MLE A   2      -1.775   1.327  -3.899  1.00 61.11           H 
ATOM     37 2HM  MLE A   2      -0.582   2.599  -4.257  1.00 31.11           H 
ATOM     38 3HM  MLE A   2      -0.801   1.240  -5.386  1.00 30.22           H 
ATOM     39  N   DPR A   3       2.003   3.570  -2.113  1.00 20.14           N 
ATOM     40  CA  DPR A   3       1.767   4.720  -1.221  1.00 41.34           C 
ATOM     41  C   DPR A   3       1.560   4.239   0.192  1.00 64.33           C 
ATOM     42  O   DPR A   3       2.296   4.622   1.103  1.00 52.11           O 
ATOM     43  CB  DPR A   3       3.019   5.576  -1.306  1.00 63.22           C 
ATOM     44  CG  DPR A   3       4.107   4.474  -1.396  1.00 54.44           C 
ATOM     45  CD  DPR A   3       3.454   3.470  -2.379  1.00 21.22           C 
ATOM     46  HA  DPR A   3       0.892   5.276  -1.559  1.00  3.13           H 
ATOM     47 2HB  DPR A   3       3.034   6.206  -2.196  1.00 23.12           H 
ATOM     48 3HB  DPR A   3       3.151   6.175  -0.406  1.00 25.13           H 
ATOM     49 2HG  DPR A   3       5.036   4.874  -1.806  1.00  0.54           H 
ATOM     50 3HG  DPR A   3       4.276   4.014  -0.423  1.00 35.54           H 
ATOM     51 2HD  DPR A   3       3.808   2.458  -2.178  1.00 65.33           H 
ATOM     52 3HD  DPR A   3       3.672   3.752  -3.409  1.00 43.35           H 
ATOM     53  N   LEU A   4       0.553   3.394   0.383  1.00 64.31           N 
ATOM     54  CA  LEU A   4       0.246   2.855   1.703  1.00 65.25           C 
ATOM     55  C   LEU A   4       1.385   1.975   2.209  1.00 53.41           C 
ATOM     56  O   LEU A   4       2.228   2.420   2.987  1.00 41.42           O 
ATOM     57  CB  LEU A   4      -1.054   2.051   1.657  1.00  3.35           C 
ATOM     58  CG  LEU A   4      -2.338   2.860   1.467  1.00 32.34           C 
ATOM     59  CD1 LEU A   4      -3.007   2.498   0.152  1.00 54.52           C 
ATOM     60  CD2 LEU A   4      -3.289   2.632   2.634  1.00 44.03           C 
ATOM     61  H   LEU A   4       0.001   3.127  -0.382  1.00 74.21           H 
ATOM     62  HA  LEU A   4       0.122   3.687   2.380  1.00 64.43           H 
ATOM     63 2HB  LEU A   4      -0.981   1.350   0.839  1.00  2.44           H 
ATOM     64 3HB  LEU A   4      -1.139   1.508   2.588  1.00 75.52           H 
ATOM     65  HG  LEU A   4      -2.091   3.912   1.438  1.00 64.22           H 
ATOM     66 1HD1 LEU A   4      -2.814   1.461  -0.077  1.00 54.13           H 
ATOM     67 2HD1 LEU A   4      -4.073   2.656   0.235  1.00 51.24           H 
ATOM     68 3HD1 LEU A   4      -2.612   3.120  -0.638  1.00 34.44           H 
ATOM     69 1HD2 LEU A   4      -3.791   1.684   2.508  1.00 41.23           H 
ATOM     70 2HD2 LEU A   4      -2.731   2.623   3.557  1.00 23.43           H 
ATOM     71 3HD2 LEU A   4      -4.021   3.426   2.662  1.00 61.33           H 
ATOM     72  N   DVA A   5       1.403   0.724   1.760  1.00 24.32           N 
ATOM     73  CA  DVA A   5       2.446  -0.225   2.169  1.00 21.43           C 
ATOM     74  C   DVA A   5       1.822  -1.565   2.455  1.00 32.13           C 
ATOM     75  O   DVA A   5       2.003  -2.126   3.534  1.00 13.34           O 
ATOM     76  CB  DVA A   5       3.473  -0.368   1.046  1.00 41.15           C 
ATOM     77  CG1 DVA A   5       3.405   0.855   0.130  1.00 41.12           C 
ATOM     78  CG2 DVA A   5       4.876  -0.477   1.646  1.00  3.25           C 
ATOM     79  H   DVA A   5       0.703   0.427   1.141  1.00 22.55           H 
ATOM     80  HA  DVA A   5       2.942   0.145   3.067  1.00 11.35           H 
ATOM     81  HB  DVA A   5       3.256  -1.267   0.468  1.00 22.41           H 
ATOM     82 1HG1 DVA A   5       2.476   0.833  -0.440  1.00 73.11           H 
ATOM     83 2HG1 DVA A   5       3.438   1.761   0.734  1.00 61.55           H 
ATOM     84 3HG1 DVA A   5       4.253   0.844  -0.555  1.00 11.24           H 
ATOM     85 1HG2 DVA A   5       5.455  -1.208   1.085  1.00 32.44           H 
ATOM     86 2HG2 DVA A   5       5.369   0.494   1.596  1.00 42.33           H 
ATOM     87 3HG2 DVA A   5       4.802  -0.793   2.686  1.00 13.14           H 
ATOM     88  N   MLE A   6       1.081  -2.086   1.484  1.00 42.34           N 
ATOM     89  CA  MLE A   6       0.418  -3.388   1.635  1.00  4.35           C 
ATOM     90  C   MLE A   6      -0.071  -3.540   3.052  1.00 60.44           C 
ATOM     91  O   MLE A   6       0.448  -4.355   3.813  1.00 40.42           O 
ATOM     92  CB  MLE A   6       1.409  -4.506   1.314  1.00 14.10           C 
ATOM     93  CG  MLE A   6       0.705  -5.594   0.501  1.00 74.31           C 
ATOM     94  CD1 MLE A   6      -0.532  -6.078   1.260  1.00 54.21           C 
ATOM     95  CD2 MLE A   6       0.282  -5.026  -0.853  1.00 44.45           C 
ATOM     96  HA  MLE A   6      -0.429  -3.446   0.950  1.00 21.20           H 
ATOM     97 2HB  MLE A   6       2.239  -4.100   0.737  1.00 22.02           H 
ATOM     98 3HB  MLE A   6       1.788  -4.933   2.242  1.00 74.31           H 
ATOM     99  HG  MLE A   6       1.386  -6.430   0.348  1.00 72.52           H 
ATOM    100 1HD1 MLE A   6      -0.663  -7.148   1.097  1.00 22.03           H 
ATOM    101 2HD1 MLE A   6      -0.403  -5.886   2.326  1.00 44.14           H 
ATOM    102 3HD1 MLE A   6      -1.411  -5.545   0.899  1.00 44.11           H 
ATOM    103 1HD2 MLE A   6       0.198  -5.835  -1.577  1.00 10.20           H 
ATOM    104 2HD2 MLE A   6      -0.682  -4.527  -0.752  1.00 34.23           H 
ATOM    105 3HD2 MLE A   6       1.027  -4.308  -1.196  1.00 22.33           H 
ATOM    106  CM  MLE A   6       0.742  -1.593   0.141  1.00 12.25           C 
ATOM    107 1HM  MLE A   6       1.424  -0.789  -0.133  1.00  4.52           H 
ATOM    108 2HM  MLE A   6       0.832  -2.407  -0.578  1.00 12.11           H 
ATOM    109 3HM  MLE A   6      -0.282  -1.218   0.141  1.00 62.50           H 
ATOM    110  N   DPR A   7      -1.077  -2.751   3.412  1.00  0.25           N 
ATOM    111  CA  DPR A   7      -1.677  -1.784   2.474  1.00 61.31           C 
ATOM    112  C   DPR A   7      -2.418  -2.518   1.387  1.00  1.24           C 
ATOM    113  O   DPR A   7      -2.650  -3.724   1.484  1.00 53.13           O 
ATOM    114  CB  DPR A   7      -2.636  -0.907   3.290  1.00 64.03           C 
ATOM    115  CG  DPR A   7      -2.278  -1.183   4.774  1.00 52.40           C 
ATOM    116  CD  DPR A   7      -1.782  -2.648   4.709  1.00 70.54           C 
ATOM    117  HA  DPR A   7      -0.898  -1.159   2.038  1.00 33.32           H 
ATOM    118 2HB  DPR A   7      -2.475   0.142   3.043  1.00 23.50           H 
ATOM    119 3HB  DPR A   7      -3.665  -1.199   3.080  1.00 72.11           H 
ATOM    120 2HG  DPR A   7      -1.485  -0.517   5.115  1.00  3.15           H 
ATOM    121 3HG  DPR A   7      -3.159  -1.096   5.410  1.00 11.25           H 
ATOM    122 2HD  DPR A   7      -2.627  -3.337   4.737  1.00 20.31           H 
ATOM    123 3HD  DPR A   7      -1.096  -2.854   5.531  1.00  0.32           H 
ATOM    124  N   LEU A   8      -2.796  -1.791   0.341  1.00  0.21           N 
ATOM    125  CA  LEU A   8      -3.521  -2.381  -0.779  1.00 61.03           C 
ATOM    126  C   LEU A   8      -3.082  -1.759  -2.101  1.00 20.23           C 
ATOM    127  O   LEU A   8      -3.814  -1.855  -3.084  1.00 32.31           O 
ATOM    128  CB  LEU A   8      -5.028  -2.197  -0.591  1.00 23.25           C 
ATOM    129  CG  LEU A   8      -5.665  -2.997   0.546  1.00 41.10           C 
ATOM    130  CD1 LEU A   8      -7.134  -2.631   0.697  1.00 31.43           C 
ATOM    131  CD2 LEU A   8      -5.509  -4.490   0.301  1.00 72.54           C 
ATOM    132  H   LEU A   8      -2.583  -0.835   0.321  1.00 42.10           H 
ATOM    133  HA  LEU A   8      -3.296  -3.437  -0.799  1.00 62.35           H 
ATOM    134 2HB  LEU A   8      -5.212  -1.151  -0.402  1.00 62.14           H 
ATOM    135 3HB  LEU A   8      -5.513  -2.486  -1.513  1.00 40.32           H 
ATOM    136  HG  LEU A   8      -5.164  -2.755   1.473  1.00 24.44           H 
ATOM    137 1HD1 LEU A   8      -7.511  -3.035   1.626  1.00 62.43           H 
ATOM    138 2HD1 LEU A   8      -7.238  -1.556   0.703  1.00 53.40           H 
ATOM    139 3HD1 LEU A   8      -7.695  -3.043  -0.129  1.00 34.35           H 
ATOM    140 1HD2 LEU A   8      -5.084  -4.652  -0.680  1.00 41.30           H 
ATOM    141 2HD2 LEU A   8      -4.854  -4.911   1.049  1.00 74.42           H 
ATOM    142 3HD2 LEU A   8      -6.475  -4.968   0.358  1.00 75.23           H 
TER     143      LEU A   8
ENDMDL
MODEL       13
REMARK MDL/CONF    13  E:      0.000 Erst:   0.000 Ehb:   0.000
ATOM      1  N   DVA A   1      -1.833  -1.256  -2.189  1.00 31.21           N 
ATOM      2  CA  DVA A   1      -0.997  -1.278  -3.395  1.00  5.21           C 
ATOM      3  C   DVA A   1       0.248  -0.464  -3.158  1.00 41.25           C 
ATOM      4  O   DVA A   1       1.212  -0.947  -2.566  1.00  3.14           O 
ATOM      5  CB  DVA A   1      -0.611  -2.720  -3.723  1.00 33.40           C 
ATOM      6  CG1 DVA A   1      -1.816  -3.452  -4.314  1.00  3.22           C 
ATOM      7  CG2 DVA A   1       0.535  -2.724  -4.735  1.00 62.00           C 
ATOM      8  H   DVA A   1      -1.448  -0.935  -1.346  1.00 11.24           H 
ATOM      9  HA  DVA A   1      -1.555  -0.853  -4.231  1.00 74.34           H 
ATOM     10  HB  DVA A   1      -0.290  -3.225  -2.811  1.00 52.41           H 
ATOM     11 1HG1 DVA A   1      -2.427  -2.749  -4.879  1.00 11.14           H 
ATOM     12 2HG1 DVA A   1      -1.468  -4.245  -4.977  1.00 24.34           H 
ATOM     13 3HG1 DVA A   1      -2.408  -3.887  -3.511  1.00 31.05           H 
ATOM     14 1HG2 DVA A   1       0.458  -1.846  -5.376  1.00 14.04           H 
ATOM     15 2HG2 DVA A   1       1.489  -2.704  -4.207  1.00 70.14           H 
ATOM     16 3HG2 DVA A   1       0.477  -3.625  -5.347  1.00 61.52           H 
ATOM     17  N   MLE A   2       0.234   0.781  -3.624  1.00 55.44           N 
ATOM     18  CA  MLE A   2       1.384   1.678  -3.458  1.00 40.12           C 
ATOM     19  C   MLE A   2       1.006   2.817  -2.549  1.00 50.04           C 
ATOM     20  O   MLE A   2      -0.169   3.016  -2.244  1.00 55.54           O 
ATOM     21  CB  MLE A   2       1.801   2.228  -4.822  1.00  4.44           C 
ATOM     22  CG  MLE A   2       1.946   1.075  -5.817  1.00 32.13           C 
ATOM     23  CD1 MLE A   2       2.294   1.633  -7.198  1.00 70.21           C 
ATOM     24  CD2 MLE A   2       3.060   0.138  -5.351  1.00 21.44           C 
ATOM     25  HA  MLE A   2       2.216   1.125  -3.022  1.00 63.43           H 
ATOM     26 2HB  MLE A   2       1.041   2.924  -5.180  1.00 62.23           H 
ATOM     27 3HB  MLE A   2       2.753   2.750  -4.728  1.00  1.51           H 
ATOM     28  HG  MLE A   2       1.007   0.525  -5.873  1.00 64.53           H 
ATOM     29 1HD1 MLE A   2       2.657   2.655  -7.097  1.00  2.13           H 
ATOM     30 2HD1 MLE A   2       3.069   1.015  -7.655  1.00 25.51           H 
ATOM     31 3HD1 MLE A   2       1.405   1.624  -7.828  1.00 51.45           H 
ATOM     32 1HD2 MLE A   2       2.640  -0.639  -4.714  1.00 12.44           H 
ATOM     33 2HD2 MLE A   2       3.535  -0.320  -6.217  1.00 53.43           H 
ATOM     34 3HD2 MLE A   2       3.802   0.706  -4.788  1.00 13.14           H 
ATOM     35  CM  MLE A   2      -0.795   1.540  -4.347  1.00  1.04           C 
ATOM     36 1HM  MLE A   2      -0.781   1.261  -5.401  1.00 22.13           H 
ATOM     37 2HM  MLE A   2      -1.774   1.318  -3.925  1.00 14.20           H 
ATOM     38 3HM  MLE A   2      -0.591   2.607  -4.252  1.00 13.14           H 
ATOM     39  N   DPR A   3       2.006   3.574  -2.110  1.00 65.12           N 
ATOM     40  CA  DPR A   3       1.770   4.721  -1.214  1.00 61.01           C 
ATOM     41  C   DPR A   3       1.557   4.234   0.197  1.00 41.45           C 
ATOM     42  O   DPR A   3       2.289   4.612   1.113  1.00 42.15           O 
ATOM     43  CB  DPR A   3       3.023   5.575  -1.293  1.00 64.14           C 
ATOM     44  CG  DPR A   3       4.109   4.472  -1.389  1.00 63.44           C 
ATOM     45  CD  DPR A   3       3.457   3.474  -2.377  1.00 15.41           C 
ATOM     46  HA  DPR A   3       0.899   5.282  -1.552  1.00 72.20           H 
ATOM     47 2HB  DPR A   3       3.038   6.208  -2.181  1.00 21.43           H 
ATOM     48 3HB  DPR A   3       3.157   6.170  -0.391  1.00 12.23           H 
ATOM     49 2HG  DPR A   3       5.039   4.873  -1.796  1.00  3.41           H 
ATOM     50 3HG  DPR A   3       4.280   4.006  -0.418  1.00 34.35           H 
ATOM     51 2HD  DPR A   3       3.810   2.461  -2.181  1.00 55.32           H 
ATOM     52 3HD  DPR A   3       3.675   3.760  -3.406  1.00 30.02           H 
ATOM     53  N   LEU A   4       0.549   3.388   0.378  1.00 61.41           N 
ATOM     54  CA  LEU A   4       0.237   2.843   1.695  1.00 51.31           C 
ATOM     55  C   LEU A   4       1.374   1.962   2.203  1.00 35.14           C 
ATOM     56  O   LEU A   4       2.208   2.403   2.993  1.00 43.43           O 
ATOM     57  CB  LEU A   4      -1.062   2.037   1.639  1.00 52.21           C 
ATOM     58  CG  LEU A   4      -2.325   2.764   2.103  1.00 25.41           C 
ATOM     59  CD1 LEU A   4      -2.281   3.004   3.604  1.00 22.33           C 
ATOM     60  CD2 LEU A   4      -2.486   4.080   1.356  1.00 63.12           C 
ATOM     61  H   LEU A   4       0.002   3.123  -0.390  1.00 31.55           H 
ATOM     62  HA  LEU A   4       0.108   3.671   2.375  1.00 12.41           H 
ATOM     63 2HB  LEU A   4      -1.216   1.727   0.617  1.00 31.22           H 
ATOM     64 3HB  LEU A   4      -0.935   1.162   2.263  1.00  3.32           H 
ATOM     65  HG  LEU A   4      -3.187   2.149   1.888  1.00 74.34           H 
ATOM     66 1HD1 LEU A   4      -1.570   2.328   4.056  1.00 13.42           H 
ATOM     67 2HD1 LEU A   4      -1.982   4.023   3.797  1.00 20.53           H 
ATOM     68 3HD1 LEU A   4      -3.260   2.830   4.024  1.00 32.14           H 
ATOM     69 1HD2 LEU A   4      -2.249   3.933   0.312  1.00 32.11           H 
ATOM     70 2HD2 LEU A   4      -3.505   4.424   1.449  1.00 11.41           H 
ATOM     71 3HD2 LEU A   4      -1.817   4.817   1.776  1.00  3.23           H 
ATOM     72  N   DVA A   5       1.401   0.715   1.743  1.00 25.31           N 
ATOM     73  CA  DVA A   5       2.444  -0.233   2.153  1.00 61.53           C 
ATOM     74  C   DVA A   5       1.819  -1.571   2.447  1.00 62.32           C 
ATOM     75  O   DVA A   5       2.004  -2.129   3.528  1.00 23.22           O 
ATOM     76  CB  DVA A   5       3.467  -0.384   1.026  1.00 11.42           C 
ATOM     77  CG1 DVA A   5       3.397   0.835   0.104  1.00 20.20           C 
ATOM     78  CG2 DVA A   5       4.871  -0.492   1.622  1.00  2.02           C 
ATOM     79  H   DVA A   5       0.708   0.422   1.115  1.00 33.32           H 
ATOM     80  HA  DVA A   5       2.944   0.139   3.047  1.00 12.54           H 
ATOM     81  HB  DVA A   5       3.247  -1.285   0.453  1.00 33.51           H 
ATOM     82 1HG1 DVA A   5       2.470   0.808  -0.466  1.00  1.01           H 
ATOM     83 2HG1 DVA A   5       3.429   1.744   0.705  1.00 43.33           H 
ATOM     84 3HG1 DVA A   5       4.246   0.823  -0.579  1.00 35.05           H 
ATOM     85 1HG2 DVA A   5       5.447  -1.228   1.065  1.00 45.04           H 
ATOM     86 2HG2 DVA A   5       5.367   0.478   1.563  1.00 51.21           H 
ATOM     87 3HG2 DVA A   5       4.801  -0.801   2.665  1.00 23.01           H 
ATOM     88  N   MLE A   6       1.072  -2.095   1.482  1.00 51.24           N 
ATOM     89  CA  MLE A   6       0.407  -3.395   1.643  1.00  3.52           C 
ATOM     90  C   MLE A   6      -0.076  -3.539   3.061  1.00 52.03           C 
ATOM     91  O   MLE A   6       0.443  -4.354   3.822  1.00 64.40           O 
ATOM     92  CB  MLE A   6       1.395  -4.516   1.322  1.00 43.52           C 
ATOM     93  CG  MLE A   6       0.680  -5.615   0.532  1.00 31.55           C 
ATOM     94  CD1 MLE A   6      -0.555  -6.079   1.308  1.00 60.10           C 
ATOM     95  CD2 MLE A   6       0.250  -5.068  -0.829  1.00 64.22           C 
ATOM     96  HA  MLE A   6      -0.443  -3.454   0.962  1.00 11.32           H 
ATOM     97 2HB  MLE A   6       2.216  -4.117   0.727  1.00  1.41           H 
ATOM     98 3HB  MLE A   6       1.787  -4.931   2.249  1.00 21.02           H 
ATOM     99  HG  MLE A   6       1.357  -6.457   0.390  1.00  3.24           H 
ATOM    100 1HD1 MLE A   6      -0.718  -7.141   1.129  1.00 52.51           H 
ATOM    101 2HD1 MLE A   6      -0.399  -5.909   2.374  1.00 11.23           H 
ATOM    102 3HD1 MLE A   6      -1.426  -5.516   0.974  1.00 31.14           H 
ATOM    103 1HD2 MLE A   6       1.003  -4.372  -1.196  1.00  5.11           H 
ATOM    104 2HD2 MLE A   6       0.146  -5.893  -1.534  1.00 13.03           H 
ATOM    105 3HD2 MLE A   6      -0.704  -4.552  -0.728  1.00 10.33           H 
ATOM    106  CM  MLE A   6       0.726  -1.607   0.140  1.00 24.42           C 
ATOM    107 1HM  MLE A   6      -0.291  -1.218   0.145  1.00  4.43           H 
ATOM    108 2HM  MLE A   6       1.418  -0.813  -0.146  1.00  1.54           H 
ATOM    109 3HM  MLE A   6       0.799  -2.427  -0.575  1.00 21.43           H 
ATOM    110  N   DPR A   7      -1.076  -2.744   3.425  1.00 33.11           N 
ATOM    111  CA  DPR A   7      -1.676  -1.778   2.486  1.00 70.32           C 
ATOM    112  C   DPR A   7      -2.427  -2.511   1.406  1.00 54.22           C 
ATOM    113  O   DPR A   7      -2.693  -3.709   1.523  1.00 41.20           O 
ATOM    114  CB  DPR A   7      -2.614  -0.884   3.308  1.00 20.12           C 
ATOM    115  CG  DPR A   7      -2.255  -1.163   4.791  1.00 40.23           C 
ATOM    116  CD  DPR A   7      -1.774  -2.634   4.725  1.00 41.42           C 
ATOM    117  HA  DPR A   7      -0.895  -1.159   2.044  1.00  2.14           H 
ATOM    118 2HB  DPR A   7      -2.439   0.164   3.059  1.00 33.41           H 
ATOM    119 3HB  DPR A   7      -3.647  -1.162   3.103  1.00 10.45           H 
ATOM    120 2HG  DPR A   7      -1.454  -0.505   5.130  1.00 62.34           H 
ATOM    121 3HG  DPR A   7      -3.133  -1.068   5.430  1.00 23.25           H 
ATOM    122 2HD  DPR A   7      -2.626  -3.313   4.756  1.00 72.02           H 
ATOM    123 3HD  DPR A   7      -1.086  -2.847   5.543  1.00 20.04           H 
ATOM    124  N   LEU A   8      -2.774  -1.795   0.342  1.00 21.42           N 
ATOM    125  CA  LEU A   8      -3.504  -2.386  -0.773  1.00 40.22           C 
ATOM    126  C   LEU A   8      -3.074  -1.762  -2.097  1.00 50.31           C 
ATOM    127  O   LEU A   8      -3.810  -1.865  -3.078  1.00 61.33           O 
ATOM    128  CB  LEU A   8      -5.011  -2.205  -0.577  1.00 73.43           C 
ATOM    129  CG  LEU A   8      -5.643  -3.025   0.548  1.00 74.14           C 
ATOM    130  CD1 LEU A   8      -7.083  -2.593   0.778  1.00 72.20           C 
ATOM    131  CD2 LEU A   8      -5.574  -4.511   0.229  1.00 52.31           C 
ATOM    132  H   LEU A   8      -2.534  -0.846   0.306  1.00  4.31           H 
ATOM    133  HA  LEU A   8      -3.276  -3.442  -0.796  1.00 14.32           H 
ATOM    134 2HB  LEU A   8      -5.193  -1.163  -0.368  1.00 42.41           H 
ATOM    135 3HB  LEU A   8      -5.499  -2.478  -1.501  1.00  4.53           H 
ATOM    136  HG  LEU A   8      -5.094  -2.853   1.463  1.00 31.02           H 
ATOM    137 1HD1 LEU A   8      -7.404  -2.917   1.757  1.00 74.04           H 
ATOM    138 2HD1 LEU A   8      -7.152  -1.518   0.715  1.00 65.53           H 
ATOM    139 3HD1 LEU A   8      -7.717  -3.039   0.026  1.00 64.02           H 
ATOM    140 1HD2 LEU A   8      -5.181  -4.648  -0.767  1.00 44.24           H 
ATOM    141 2HD2 LEU A   8      -4.929  -5.003   0.941  1.00 73.23           H 
ATOM    142 3HD2 LEU A   8      -6.565  -4.938   0.286  1.00 21.23           H 
TER     143      LEU A   8
ENDMDL
MODEL       14
REMARK MDL/CONF    14  E:      0.000 Erst:   0.000 Ehb:   0.000
ATOM      1  N   DVA A   1      -1.836  -1.266  -2.188  1.00 53.23           N 
ATOM      2  CA  DVA A   1      -1.002  -1.283  -3.397  1.00 32.35           C 
ATOM      3  C   DVA A   1       0.244  -0.473  -3.158  1.00 60.10           C 
ATOM      4  O   DVA A   1       1.209  -0.959  -2.570  1.00 32.53           O 
ATOM      5  CB  DVA A   1      -0.619  -2.725  -3.730  1.00 22.02           C 
ATOM      6  CG1 DVA A   1      -1.829  -3.454  -4.318  1.00 13.41           C 
ATOM      7  CG2 DVA A   1       0.520  -2.727  -4.751  1.00 52.04           C 
ATOM      8  H   DVA A   1      -1.449  -0.950  -1.345  1.00 52.42           H 
ATOM      9  HA  DVA A   1      -1.561  -0.855  -4.229  1.00 71.41           H 
ATOM     10  HB  DVA A   1      -0.293  -3.233  -2.824  1.00 14.11           H 
ATOM     11 1HG1 DVA A   1      -2.378  -3.951  -3.518  1.00 41.35           H 
ATOM     12 2HG1 DVA A   1      -2.480  -2.734  -4.812  1.00 31.22           H 
ATOM     13 3HG1 DVA A   1      -1.491  -4.194  -5.043  1.00 13.04           H 
ATOM     14 1HG2 DVA A   1       0.444  -1.842  -5.382  1.00 60.13           H 
ATOM     15 2HG2 DVA A   1       1.477  -2.718  -4.229  1.00 73.01           H 
ATOM     16 3HG2 DVA A   1       0.452  -3.620  -5.371  1.00 61.55           H 
ATOM     17  N   MLE A   2       0.230   0.774  -3.617  1.00 63.45           N 
ATOM     18  CA  MLE A   2       1.383   1.669  -3.450  1.00 43.42           C 
ATOM     19  C   MLE A   2       1.005   2.809  -2.544  1.00 52.33           C 
ATOM     20  O   MLE A   2      -0.169   3.008  -2.236  1.00 64.13           O 
ATOM     21  CB  MLE A   2       1.805   2.217  -4.814  1.00 33.42           C 
ATOM     22  CG  MLE A   2       1.939   1.063  -5.808  1.00 63.11           C 
ATOM     23  CD1 MLE A   2       2.313   1.618  -7.185  1.00  5.12           C 
ATOM     24  CD2 MLE A   2       3.030   0.104  -5.332  1.00 41.12           C 
ATOM     25  HA  MLE A   2       2.213   1.114  -3.011  1.00 62.32           H 
ATOM     26 2HB  MLE A   2       1.051   2.918  -5.171  1.00 72.42           H 
ATOM     27 3HB  MLE A   2       2.761   2.730  -4.720  1.00 22.23           H 
ATOM     28  HG  MLE A   2       0.991   0.530  -5.878  1.00 51.54           H 
ATOM     29 1HD1 MLE A   2       1.638   2.431  -7.446  1.00 34.31           H 
ATOM     30 2HD1 MLE A   2       3.339   1.988  -7.162  1.00 74.34           H 
ATOM     31 3HD1 MLE A   2       2.232   0.825  -7.930  1.00 51.50           H 
ATOM     32 1HD2 MLE A   2       3.229  -0.636  -6.108  1.00 35.40           H 
ATOM     33 2HD2 MLE A   2       3.942   0.666  -5.125  1.00 24.45           H 
ATOM     34 3HD2 MLE A   2       2.699  -0.401  -4.425  1.00 53.22           H 
ATOM     35  CM  MLE A   2      -0.799   1.539  -4.335  1.00  0.42           C 
ATOM     36 1HM  MLE A   2      -0.584   2.604  -4.252  1.00 13.01           H 
ATOM     37 2HM  MLE A   2      -0.800   1.250  -5.386  1.00 51.51           H 
ATOM     38 3HM  MLE A   2      -1.775   1.329  -3.899  1.00 74.54           H 
ATOM     39  N   DPR A   3       2.005   3.569  -2.109  1.00 51.13           N 
ATOM     40  CA  DPR A   3       1.771   4.719  -1.216  1.00  4.04           C 
ATOM     41  C   DPR A   3       1.559   4.235   0.197  1.00 45.33           C 
ATOM     42  O   DPR A   3       2.294   4.615   1.109  1.00 11.42           O 
ATOM     43  CB  DPR A   3       3.025   5.573  -1.296  1.00 10.23           C 
ATOM     44  CG  DPR A   3       4.110   4.469  -1.392  1.00 12.52           C 
ATOM     45  CD  DPR A   3       3.456   3.471  -2.379  1.00 20.34           C 
ATOM     46  HA  DPR A   3       0.898   5.278  -1.553  1.00 70.23           H 
ATOM     47 2HB  DPR A   3       3.041   6.208  -2.183  1.00 21.35           H 
ATOM     48 3HB  DPR A   3       3.158   6.167  -0.393  1.00 34.30           H 
ATOM     49 2HG  DPR A   3       5.039   4.869  -1.800  1.00 13.41           H 
ATOM     50 3HG  DPR A   3       4.281   4.003  -0.420  1.00 62.54           H 
ATOM     51 2HD  DPR A   3       3.810   2.458  -2.185  1.00 35.12           H 
ATOM     52 3HD  DPR A   3       3.671   3.759  -3.409  1.00 11.44           H 
ATOM     53  N   LEU A   4       0.551   3.391   0.382  1.00 54.43           N 
ATOM     54  CA  LEU A   4       0.241   2.850   1.701  1.00 23.14           C 
ATOM     55  C   LEU A   4       1.378   1.969   2.209  1.00  4.12           C 
ATOM     56  O   LEU A   4       2.213   2.411   2.997  1.00  2.33           O 
ATOM     57  CB  LEU A   4      -1.059   2.044   1.651  1.00  3.51           C 
ATOM     58  CG  LEU A   4      -2.320   2.776   2.110  1.00 13.41           C 
ATOM     59  CD1 LEU A   4      -2.289   3.000   3.615  1.00  3.31           C 
ATOM     60  CD2 LEU A   4      -2.466   4.101   1.375  1.00  2.43           C 
ATOM     61  H   LEU A   4       0.001   3.125  -0.383  1.00 43.14           H 
ATOM     62  HA  LEU A   4       0.115   3.680   2.379  1.00 10.22           H 
ATOM     63 2HB  LEU A   4      -1.213   1.730   0.630  1.00 12.14           H 
ATOM     64 3HB  LEU A   4      -0.932   1.174   2.279  1.00  0.21           H 
ATOM     65  HG  LEU A   4      -3.184   2.169   1.883  1.00 65.21           H 
ATOM     66 1HD1 LEU A   4      -3.254   2.761   4.034  1.00 11.14           H 
ATOM     67 2HD1 LEU A   4      -1.536   2.365   4.057  1.00 33.03           H 
ATOM     68 3HD1 LEU A   4      -2.053   4.034   3.820  1.00 64.13           H 
ATOM     69 1HD2 LEU A   4      -3.510   4.372   1.327  1.00 23.21           H 
ATOM     70 2HD2 LEU A   4      -1.919   4.868   1.904  1.00 65.30           H 
ATOM     71 3HD2 LEU A   4      -2.072   4.002   0.375  1.00 63.25           H 
ATOM     72  N   DVA A   5       1.405   0.722   1.750  1.00 50.32           N 
ATOM     73  CA  DVA A   5       2.449  -0.226   2.159  1.00  3.44           C 
ATOM     74  C   DVA A   5       1.824  -1.565   2.452  1.00 44.12           C 
ATOM     75  O   DVA A   5       2.006  -2.122   3.533  1.00 34.21           O 
ATOM     76  CB  DVA A   5       3.472  -0.376   1.033  1.00 41.45           C 
ATOM     77  CG1 DVA A   5       3.405   0.846   0.115  1.00 61.11           C 
ATOM     78  CG2 DVA A   5       4.876  -0.485   1.631  1.00 62.32           C 
ATOM     79  H   DVA A   5       0.711   0.429   1.123  1.00  3.53           H 
ATOM     80  HA  DVA A   5       2.947   0.145   3.054  1.00 31.20           H 
ATOM     81  HB  DVA A   5       3.252  -1.275   0.459  1.00 70.40           H 
ATOM     82 1HG1 DVA A   5       2.471   0.829  -0.447  1.00  1.02           H 
ATOM     83 2HG1 DVA A   5       3.451   1.754   0.715  1.00 14.44           H 
ATOM     84 3HG1 DVA A   5       4.246   0.827  -0.578  1.00 62.21           H 
ATOM     85 1HG2 DVA A   5       4.805  -0.799   2.671  1.00 33.34           H 
ATOM     86 2HG2 DVA A   5       5.454  -1.220   1.069  1.00 33.11           H 
ATOM     87 3HG2 DVA A   5       5.371   0.484   1.578  1.00 51.14           H 
ATOM     88  N   MLE A   6       1.081  -2.090   1.483  1.00 62.12           N 
ATOM     89  CA  MLE A   6       0.417  -3.390   1.641  1.00 31.23           C 
ATOM     90  C   MLE A   6      -0.072  -3.535   3.058  1.00 54.22           C 
ATOM     91  O   MLE A   6       0.445  -4.348   3.822  1.00 15.12           O 
ATOM     92  CB  MLE A   6       1.409  -4.511   1.326  1.00 23.51           C 
ATOM     93  CG  MLE A   6       0.646  -5.745   0.839  1.00 73.43           C 
ATOM     94  CD1 MLE A   6       1.355  -6.333  -0.382  1.00 40.52           C 
ATOM     95  CD2 MLE A   6       0.601  -6.789   1.954  1.00 21.31           C 
ATOM     96  HA  MLE A   6      -0.430  -3.452   0.956  1.00 51.12           H 
ATOM     97 2HB  MLE A   6       2.097  -4.178   0.550  1.00 64.40           H 
ATOM     98 3HB  MLE A   6       1.970  -4.762   2.225  1.00 40.52           H 
ATOM     99  HG  MLE A   6      -0.369  -5.459   0.566  1.00 10.20           H 
ATOM    100 1HD1 MLE A   6       1.543  -5.545  -1.110  1.00 62.24           H 
ATOM    101 2HD1 MLE A   6       2.304  -6.776  -0.074  1.00 13.12           H 
ATOM    102 3HD1 MLE A   6       0.727  -7.101  -0.832  1.00 62.20           H 
ATOM    103 1HD2 MLE A   6       1.616  -7.062   2.238  1.00 12.12           H 
ATOM    104 2HD2 MLE A   6       0.081  -6.376   2.817  1.00 32.12           H 
ATOM    105 3HD2 MLE A   6       0.072  -7.675   1.600  1.00 52.41           H 
ATOM    106  CM  MLE A   6       0.741  -1.603   0.140  1.00 51.34           C 
ATOM    107 1HM  MLE A   6       1.421  -0.798  -0.138  1.00 45.34           H 
ATOM    108 2HM  MLE A   6       0.830  -2.419  -0.576  1.00 63.03           H 
ATOM    109 3HM  MLE A   6      -0.283  -1.228   0.138  1.00 52.43           H 
ATOM    110  N   DPR A   7      -1.077  -2.742   3.416  1.00 63.14           N 
ATOM    111  CA  DPR A   7      -1.674  -1.778   2.473  1.00  2.21           C 
ATOM    112  C   DPR A   7      -2.414  -2.515   1.387  1.00  5.41           C 
ATOM    113  O   DPR A   7      -2.639  -3.723   1.484  1.00 63.21           O 
ATOM    114  CB  DPR A   7      -2.621  -0.888   3.288  1.00 61.25           C 
ATOM    115  CG  DPR A   7      -2.269  -1.164   4.772  1.00 75.04           C 
ATOM    116  CD  DPR A   7      -1.781  -2.632   4.711  1.00  0.34           C 
ATOM    117  HA  DPR A   7      -0.893  -1.155   2.036  1.00 32.41           H 
ATOM    118 2HB  DPR A   7      -2.447   0.159   3.038  1.00 22.51           H 
ATOM    119 3HB  DPR A   7      -3.652  -1.169   3.076  1.00 33.25           H 
ATOM    120 2HG  DPR A   7      -1.472  -0.502   5.114  1.00 33.12           H 
ATOM    121 3HG  DPR A   7      -3.151  -1.070   5.407  1.00  3.42           H 
ATOM    122 2HD  DPR A   7      -2.630  -3.316   4.740  1.00 60.54           H 
ATOM    123 3HD  DPR A   7      -1.097  -2.840   5.534  1.00 51.12           H 
ATOM    124  N   LEU A   8      -2.796  -1.790   0.341  1.00 23.24           N 
ATOM    125  CA  LEU A   8      -3.519  -2.384  -0.779  1.00 34.53           C 
ATOM    126  C   LEU A   8      -3.082  -1.763  -2.100  1.00 62.01           C 
ATOM    127  O   LEU A   8      -3.818  -1.855  -3.082  1.00 72.13           O 
ATOM    128  CB  LEU A   8      -5.027  -2.202  -0.590  1.00 62.15           C 
ATOM    129  CG  LEU A   8      -5.599  -2.679   0.745  1.00 62.30           C 
ATOM    130  CD1 LEU A   8      -6.998  -2.119   0.957  1.00 65.14           C 
ATOM    131  CD2 LEU A   8      -5.618  -4.200   0.805  1.00 53.44           C 
ATOM    132  H   LEU A   8      -2.587  -0.834   0.321  1.00 62.53           H 
ATOM    133  HA  LEU A   8      -3.292  -3.439  -0.797  1.00 30.04           H 
ATOM    134 2HB  LEU A   8      -5.247  -1.150  -0.688  1.00  5.11           H 
ATOM    135 3HB  LEU A   8      -5.525  -2.747  -1.379  1.00 22.24           H 
ATOM    136  HG  LEU A   8      -4.972  -2.318   1.548  1.00  4.23           H 
ATOM    137 1HD1 LEU A   8      -6.940  -1.049   1.093  1.00 12.20           H 
ATOM    138 2HD1 LEU A   8      -7.608  -2.338   0.093  1.00 24.34           H 
ATOM    139 3HD1 LEU A   8      -7.437  -2.571   1.832  1.00 32.23           H 
ATOM    140 1HD2 LEU A   8      -6.640  -4.547   0.831  1.00 12.11           H 
ATOM    141 2HD2 LEU A   8      -5.124  -4.599  -0.068  1.00  4.40           H 
ATOM    142 3HD2 LEU A   8      -5.102  -4.530   1.694  1.00 40.21           H 
TER     143      LEU A   8
ENDMDL
MODEL       16
REMARK MDL/CONF    16  E:      0.000 Erst:   0.000 Ehb:   0.000
ATOM      1  N   DVA A   1      -1.794  -1.310  -2.189  1.00 31.11           N 
ATOM      2  CA  DVA A   1      -0.950  -1.357  -3.390  1.00 12.23           C 
ATOM      3  C   DVA A   1       0.281  -0.520  -3.173  1.00 31.55           C 
ATOM      4  O   DVA A   1       1.267  -0.985  -2.602  1.00 51.14           O 
ATOM      5  CB  DVA A   1      -0.543  -2.804  -3.670  1.00 72.51           C 
ATOM      6  CG1 DVA A   1      -1.764  -3.603  -4.125  1.00  1.21           C 
ATOM      7  CG2 DVA A   1       0.521  -2.830  -4.769  1.00 42.12           C 
ATOM      8  H   DVA A   1      -1.418  -0.961  -1.355  1.00 33.55           H 
ATOM      9  HA  DVA A   1      -1.510  -0.967  -4.241  1.00 71.24           H 
ATOM     10  HB  DVA A   1      -0.135  -3.248  -2.761  1.00 54.14           H 
ATOM     11 1HG1 DVA A   1      -2.389  -2.981  -4.764  1.00  3.54           H 
ATOM     12 2HG1 DVA A   1      -1.437  -4.481  -4.682  1.00 62.43           H 
ATOM     13 3HG1 DVA A   1      -2.337  -3.921  -3.254  1.00 63.52           H 
ATOM     14 1HG2 DVA A   1       0.237  -2.144  -5.565  1.00 41.34           H 
ATOM     15 2HG2 DVA A   1       1.483  -2.526  -4.353  1.00 10.44           H 
ATOM     16 3HG2 DVA A   1       0.602  -3.839  -5.172  1.00 73.41           H 
ATOM     17  N   MLE A   2       0.231   0.728  -3.627  1.00 42.32           N 
ATOM     18  CA  MLE A   2       1.365   1.648  -3.479  1.00 31.43           C 
ATOM     19  C   MLE A   2       0.958   2.810  -2.611  1.00 74.43           C 
ATOM     20  O   MLE A   2      -0.228   3.048  -2.393  1.00  2.32           O 
ATOM     21  CB  MLE A   2       1.789   2.161  -4.855  1.00 24.51           C 
ATOM     22  CG  MLE A   2       2.210   0.982  -5.732  1.00  0.11           C 
ATOM     23  CD1 MLE A   2       1.136   0.727  -6.792  1.00 44.44           C 
ATOM     24  CD2 MLE A   2       3.538   1.304  -6.418  1.00 14.43           C 
ATOM     25  HA  MLE A   2       2.201   1.123  -3.014  1.00 25.13           H 
ATOM     26 2HB  MLE A   2       0.953   2.682  -5.321  1.00 24.44           H 
ATOM     27 3HB  MLE A   2       2.627   2.850  -4.744  1.00 34.11           H 
ATOM     28  HG  MLE A   2       2.326   0.093  -5.113  1.00 53.42           H 
ATOM     29 1HD1 MLE A   2       0.436  -0.024  -6.429  1.00 64.23           H 
ATOM     30 2HD1 MLE A   2       0.600   1.655  -6.998  1.00 22.41           H 
ATOM     31 3HD1 MLE A   2       1.609   0.371  -7.709  1.00  3.24           H 
ATOM     32 1HD2 MLE A   2       4.338   1.305  -5.681  1.00 34.44           H 
ATOM     33 2HD2 MLE A   2       3.744   0.551  -7.178  1.00 73.31           H 
ATOM     34 3HD2 MLE A   2       3.475   2.286  -6.888  1.00 34.23           H 
ATOM     35  CM  MLE A   2      -0.828   1.471  -4.323  1.00 61.24           C 
ATOM     36 1HM  MLE A   2      -1.772   1.344  -3.793  1.00 60.12           H 
ATOM     37 2HM  MLE A   2      -0.568   2.529  -4.355  1.00 32.24           H 
ATOM     38 3HM  MLE A   2      -0.929   1.092  -5.341  1.00 72.33           H 
ATOM     39  N   DPR A   3       1.948   3.541  -2.108  1.00 64.33           N 
ATOM     40  CA  DPR A   3       1.685   4.707  -1.244  1.00 30.12           C 
ATOM     41  C   DPR A   3       1.540   4.260   0.188  1.00 73.30           C 
ATOM     42  O   DPR A   3       2.303   4.675   1.060  1.00 65.45           O 
ATOM     43  CB  DPR A   3       2.918   5.613  -1.487  1.00 33.34           C 
ATOM     44  CG  DPR A   3       3.947   4.845  -2.357  1.00 55.33           C 
ATOM     45  CD  DPR A   3       3.411   3.394  -2.268  1.00 52.50           C 
ATOM     46  HA  DPR A   3       0.777   5.214  -1.571  1.00 33.02           H 
ATOM     47 2HB  DPR A   3       2.563   6.504  -2.004  1.00 44.43           H 
ATOM     48 3HB  DPR A   3       3.349   5.873  -0.520  1.00 70.11           H 
ATOM     49 2HG  DPR A   3       3.933   5.204  -3.387  1.00 60.50           H 
ATOM     50 3HG  DPR A   3       4.949   4.917  -1.933  1.00 31.22           H 
ATOM     51 2HD  DPR A   3       3.837   2.884  -1.405  1.00 73.34           H 
ATOM     52 3HD  DPR A   3       3.639   2.848  -3.184  1.00 64.14           H 
ATOM     53  N   LEU A   4       0.553   3.405   0.439  1.00 61.35           N 
ATOM     54  CA  LEU A   4       0.307   2.895   1.783  1.00  5.51           C 
ATOM     55  C   LEU A   4       1.453   2.001   2.245  1.00  0.24           C 
ATOM     56  O   LEU A   4       2.350   2.445   2.960  1.00 43.21           O 
ATOM     57  CB  LEU A   4      -1.010   2.117   1.820  1.00 12.42           C 
ATOM     58  CG  LEU A   4      -2.254   2.921   2.201  1.00 11.24           C 
ATOM     59  CD1 LEU A   4      -2.203   3.320   3.667  1.00  3.22           C 
ATOM     60  CD2 LEU A   4      -2.386   4.151   1.315  1.00 53.23           C 
ATOM     61  H   LEU A   4      -0.022   3.110  -0.297  1.00 62.22           H 
ATOM     62  HA  LEU A   4       0.234   3.741   2.449  1.00 33.23           H 
ATOM     63 2HB  LEU A   4      -1.175   1.699   0.839  1.00 55.33           H 
ATOM     64 3HB  LEU A   4      -0.899   1.316   2.537  1.00 13.22           H 
ATOM     65  HG  LEU A   4      -3.131   2.306   2.054  1.00 52.20           H 
ATOM     66 1HD1 LEU A   4      -2.137   4.396   3.745  1.00  0.11           H 
ATOM     67 2HD1 LEU A   4      -3.097   2.977   4.166  1.00 62.10           H 
ATOM     68 3HD1 LEU A   4      -1.337   2.873   4.133  1.00 12.32           H 
ATOM     69 1HD2 LEU A   4      -1.730   4.928   1.677  1.00 72.34           H 
ATOM     70 2HD2 LEU A   4      -2.116   3.895   0.301  1.00 42.24           H 
ATOM     71 3HD2 LEU A   4      -3.407   4.502   1.337  1.00 23.12           H 
ATOM     72  N   DVA A   5       1.415   0.738   1.831  1.00 23.21           N 
ATOM     73  CA  DVA A   5       2.459  -0.225   2.203  1.00 22.21           C 
ATOM     74  C   DVA A   5       1.832  -1.568   2.466  1.00  0.51           C 
ATOM     75  O   DVA A   5       2.013  -2.151   3.534  1.00 71.22           O 
ATOM     76  CB  DVA A   5       3.470  -0.347   1.064  1.00  4.21           C 
ATOM     77  CG1 DVA A   5       3.411   0.908   0.190  1.00 74.23           C 
ATOM     78  CG2 DVA A   5       4.878  -0.496   1.644  1.00 15.31           C 
ATOM     79  H   DVA A   5       0.673   0.443   1.262  1.00 63.41           H 
ATOM     80  HA  DVA A   5       2.968   0.121   3.104  1.00  2.22           H 
ATOM     81  HB  DVA A   5       3.234  -1.222   0.459  1.00 20.15           H 
ATOM     82 1HG1 DVA A   5       3.484   1.794   0.819  1.00 70.35           H 
ATOM     83 2HG1 DVA A   5       4.241   0.894  -0.518  1.00  4.33           H 
ATOM     84 3HG1 DVA A   5       2.469   0.925  -0.358  1.00 25.51           H 
ATOM     85 1HG2 DVA A   5       4.810  -0.809   2.686  1.00 43.03           H 
ATOM     86 2HG2 DVA A   5       5.428  -1.246   1.076  1.00 63.35           H 
ATOM     87 3HG2 DVA A   5       5.399   0.459   1.585  1.00  3.33           H 
ATOM     88  N   MLE A   6       1.087  -2.069   1.485  1.00 30.24           N 
ATOM     89  CA  MLE A   6       0.419  -3.371   1.614  1.00 32.53           C 
ATOM     90  C   MLE A   6      -0.081  -3.541   3.024  1.00 74.24           C 
ATOM     91  O   MLE A   6       0.434  -4.365   3.779  1.00 33.25           O 
ATOM     92  CB  MLE A   6       1.412  -4.487   1.286  1.00 64.03           C 
ATOM     93  CG  MLE A   6       1.303  -4.847  -0.196  1.00  1.03           C 
ATOM     94  CD1 MLE A   6       2.553  -4.360  -0.933  1.00 51.42           C 
ATOM     95  CD2 MLE A   6       1.182  -6.363  -0.346  1.00 73.25           C 
ATOM     96  HA  MLE A   6      -0.421  -3.419   0.923  1.00 12.42           H 
ATOM     97 2HB  MLE A   6       2.424  -4.147   1.504  1.00 35.20           H 
ATOM     98 3HB  MLE A   6       1.186  -5.364   1.891  1.00 31.51           H 
ATOM     99  HG  MLE A   6       0.422  -4.368  -0.622  1.00 13.30           H 
ATOM    100 1HD1 MLE A   6       3.255  -5.185  -1.042  1.00 71.11           H 
ATOM    101 2HD1 MLE A   6       2.271  -3.989  -1.920  1.00 62.02           H 
ATOM    102 3HD1 MLE A   6       3.020  -3.556  -0.363  1.00 53.42           H 
ATOM    103 1HD2 MLE A   6       0.327  -6.719   0.228  1.00 52.43           H 
ATOM    104 2HD2 MLE A   6       1.044  -6.615  -1.397  1.00 70.43           H 
ATOM    105 3HD2 MLE A   6       2.091  -6.838   0.025  1.00 13.35           H 
ATOM    106  CM  MLE A   6       0.745  -1.550   0.155  1.00  5.11           C 
ATOM    107 1HM  MLE A   6      -0.295  -1.223   0.147  1.00 42.14           H 
ATOM    108 2HM  MLE A   6       1.393  -0.705  -0.082  1.00 40.13           H 
ATOM    109 3HM  MLE A   6       0.885  -2.335  -0.588  1.00 42.01           H 
ATOM    110  N   DPR A   7      -1.091  -2.759   3.388  1.00 50.21           N 
ATOM    111  CA  DPR A   7      -1.685  -1.781   2.456  1.00 74.35           C 
ATOM    112  C   DPR A   7      -2.422  -2.502   1.358  1.00 41.51           C 
ATOM    113  O   DPR A   7      -2.636  -3.713   1.431  1.00 55.54           O 
ATOM    114  CB  DPR A   7      -2.623  -0.895   3.283  1.00 54.03           C 
ATOM    115  CG  DPR A   7      -2.290  -1.205   4.766  1.00  1.25           C 
ATOM    116  CD  DPR A   7      -1.807  -2.673   4.679  1.00 50.14           C 
ATOM    117  HA  DPR A   7      -0.901  -1.154   2.030  1.00 23.54           H 
ATOM    118 2HB  DPR A   7      -2.428   0.153   3.055  1.00  2.24           H 
ATOM    119 3HB  DPR A   7      -3.657  -1.154   3.058  1.00 55.34           H 
ATOM    120 2HG  DPR A   7      -1.496  -0.554   5.133  1.00 44.13           H 
ATOM    121 3HG  DPR A   7      -3.180  -1.122   5.392  1.00 55.45           H 
ATOM    122 2HD  DPR A   7      -2.658  -3.354   4.686  1.00  3.35           H 
ATOM    123 3HD  DPR A   7      -1.131  -2.901   5.503  1.00 74.40           H 
ATOM    124  N   LEU A   8      -2.816  -1.759   0.329  1.00 21.43           N 
ATOM    125  CA  LEU A   8      -3.539  -2.336  -0.798  1.00 44.32           C 
ATOM    126  C   LEU A   8      -3.076  -1.720  -2.115  1.00 61.24           C 
ATOM    127  O   LEU A   8      -3.774  -1.849  -3.119  1.00 33.21           O 
ATOM    128  CB  LEU A   8      -5.044  -2.125  -0.626  1.00 15.41           C 
ATOM    129  CG  LEU A   8      -5.640  -2.594   0.702  1.00 72.51           C 
ATOM    130  CD1 LEU A   8      -6.989  -1.935   0.943  1.00 32.24           C 
ATOM    131  CD2 LEU A   8      -5.773  -4.110   0.722  1.00  2.41           C 
ATOM    132  H   LEU A   8      -2.616  -0.800   0.328  1.00 35.02           H 
ATOM    133  HA  LEU A   8      -3.332  -3.395  -0.819  1.00 31.33           H 
ATOM    134 2HB  LEU A   8      -5.244  -1.070  -0.723  1.00 44.30           H 
ATOM    135 3HB  LEU A   8      -5.546  -2.660  -1.422  1.00 25.52           H 
ATOM    136  HG  LEU A   8      -4.979  -2.304   1.508  1.00 54.41           H 
ATOM    137 1HD1 LEU A   8      -6.862  -1.077   1.586  1.00 64.45           H 
ATOM    138 2HD1 LEU A   8      -7.410  -1.620   0.001  1.00 10.51           H 
ATOM    139 3HD1 LEU A   8      -7.655  -2.642   1.417  1.00 32.21           H 
ATOM    140 1HD2 LEU A   8      -4.822  -4.551   0.980  1.00 53.35           H 
ATOM    141 2HD2 LEU A   8      -6.513  -4.397   1.454  1.00 20.00           H 
ATOM    142 3HD2 LEU A   8      -6.078  -4.457  -0.255  1.00 21.31           H 
TER     143      LEU A   8
ENDMDL
MODEL        9
REMARK MDL/CONF     9  E:      0.000 Erst:   0.000 Ehb:   0.000
ATOM      1  N   DVA A   1      -1.637  -1.165  -1.985  1.00 23.40           N 
ATOM      2  CA  DVA A   1      -1.276  -0.996  -3.399  1.00  3.00           C 
ATOM      3  C   DVA A   1      -0.307   0.149  -3.535  1.00 30.33           C 
ATOM      4  O   DVA A   1      -0.615   1.163  -4.159  1.00 33.55           O 
ATOM      5  CB  DVA A   1      -0.627  -2.280  -3.916  1.00 13.14           C 
ATOM      6  CG1 DVA A   1      -1.711  -3.250  -4.384  1.00 23.30           C 
ATOM      7  CG2 DVA A   1       0.299  -1.947  -5.088  1.00  5.03           C 
ATOM      8  H   DVA A   1      -1.000  -1.596  -1.378  1.00 41.22           H 
ATOM      9  HA  DVA A   1      -2.173  -0.784  -3.980  1.00  2.35           H 
ATOM     10  HB  DVA A   1      -0.046  -2.740  -3.117  1.00 55.32           H 
ATOM     11 1HG1 DVA A   1      -1.594  -4.204  -3.871  1.00 55.50           H 
ATOM     12 2HG1 DVA A   1      -2.693  -2.834  -4.155  1.00 31.33           H 
ATOM     13 3HG1 DVA A   1      -1.624  -3.402  -5.459  1.00 24.30           H 
ATOM     14 1HG2 DVA A   1      -0.127  -1.127  -5.666  1.00  4.00           H 
ATOM     15 2HG2 DVA A   1       1.277  -1.652  -4.708  1.00  3.40           H 
ATOM     16 3HG2 DVA A   1       0.406  -2.823  -5.727  1.00 50.32           H 
ATOM     17  N   MLE A   2       0.875  -0.010  -2.949  1.00 24.21           N 
ATOM     18  CA  MLE A   2       1.909   1.031  -3.008  1.00 11.42           C 
ATOM     19  C   MLE A   2       1.388   2.292  -2.370  1.00  2.14           C 
ATOM     20  O   MLE A   2       0.201   2.399  -2.064  1.00 14.14           O 
ATOM     21  CB  MLE A   2       2.271   1.309  -4.467  1.00 61.33           C 
ATOM     22  CG  MLE A   2       3.517   0.506  -4.845  1.00 44.05           C 
ATOM     23  CD1 MLE A   2       3.269  -0.231  -6.163  1.00 24.30           C 
ATOM     24  CD2 MLE A   2       4.705   1.453  -5.008  1.00 43.30           C 
ATOM     25  HA  MLE A   2       2.796   0.693  -2.471  1.00 32.34           H 
ATOM     26 2HB  MLE A   2       1.441   1.016  -5.108  1.00 62.04           H 
ATOM     27 3HB  MLE A   2       2.471   2.372  -4.596  1.00 62.15           H 
ATOM     28  HG  MLE A   2       3.733  -0.218  -4.061  1.00 41.43           H 
ATOM     29 1HD1 MLE A   2       3.366   0.467  -6.993  1.00 23.12           H 
ATOM     30 2HD1 MLE A   2       3.999  -1.033  -6.274  1.00 74.32           H 
ATOM     31 3HD1 MLE A   2       2.264  -0.654  -6.160  1.00 45.52           H 
ATOM     32 1HD2 MLE A   2       5.449   0.996  -5.658  1.00 21.34           H 
ATOM     33 2HD2 MLE A   2       4.364   2.390  -5.448  1.00 70.40           H 
ATOM     34 3HD2 MLE A   2       5.149   1.651  -4.032  1.00 61.23           H 
ATOM     35  CM  MLE A   2       1.436  -1.120  -2.169  1.00 15.11           C 
ATOM     36 1HM  MLE A   2       2.024  -1.765  -2.822  1.00 34.03           H 
ATOM     37 2HM  MLE A   2       2.076  -0.722  -1.380  1.00 71.43           H 
ATOM     38 3HM  MLE A   2       0.626  -1.697  -1.723  1.00  1.31           H 
ATOM     39  N   DPR A   3       2.279   3.258  -2.167  1.00 43.23           N 
ATOM     40  CA  DPR A   3       1.898   4.542  -1.551  1.00  2.30           C 
ATOM     41  C   DPR A   3       1.673   4.355  -0.072  1.00 71.12           C 
ATOM     42  O   DPR A   3       2.569   4.599   0.738  1.00 71.42           O 
ATOM     43  CB  DPR A   3       3.034   5.508  -1.846  1.00 74.44           C 
ATOM     44  CG  DPR A   3       4.253   4.553  -1.744  1.00 32.13           C 
ATOM     45  CD  DPR A   3       3.724   3.293  -2.472  1.00 74.43           C 
ATOM     46  HA  DPR A   3       0.991   4.925  -2.021  1.00 53.34           H 
ATOM     47 2HB  DPR A   3       2.957   5.929  -2.849  1.00 72.12           H 
ATOM     48 3HB  DPR A   3       3.100   6.298  -1.099  1.00 34.35           H 
ATOM     49 2HG  DPR A   3       5.119   4.968  -2.261  1.00 53.31           H 
ATOM     50 3HG  DPR A   3       4.490   4.333  -0.703  1.00 23.30           H 
ATOM     51 2HD  DPR A   3       4.215   2.398  -2.086  1.00 23.23           H 
ATOM     52 3HD  DPR A   3       3.883   3.380  -3.547  1.00 54.33           H 
ATOM     53  N   LEU A   4       0.472   3.918   0.288  1.00  4.33           N 
ATOM     54  CA  LEU A   4       0.127   3.695   1.689  1.00 33.44           C 
ATOM     55  C   LEU A   4       0.882   2.494   2.250  1.00  3.23           C 
ATOM     56  O   LEU A   4       1.409   2.545   3.360  1.00 41.44           O 
ATOM     57  CB  LEU A   4      -1.380   3.478   1.835  1.00 35.34           C 
ATOM     58  CG  LEU A   4      -2.196   4.700   2.258  1.00 33.34           C 
ATOM     59  CD1 LEU A   4      -3.680   4.373   2.270  1.00 44.25           C 
ATOM     60  CD2 LEU A   4      -1.745   5.196   3.624  1.00 52.02           C 
ATOM     61  H   LEU A   4      -0.201   3.742  -0.402  1.00 75.25           H 
ATOM     62  HA  LEU A   4       0.412   4.577   2.244  1.00 63.14           H 
ATOM     63 2HB  LEU A   4      -1.760   3.141   0.882  1.00 12.33           H 
ATOM     64 3HB  LEU A   4      -1.532   2.706   2.574  1.00 41.14           H 
ATOM     65  HG  LEU A   4      -2.036   5.497   1.543  1.00 24.41           H 
ATOM     66 1HD1 LEU A   4      -4.084   4.489   1.276  1.00 14.44           H 
ATOM     67 2HD1 LEU A   4      -3.821   3.353   2.599  1.00 10.23           H 
ATOM     68 3HD1 LEU A   4      -4.191   5.042   2.947  1.00  1.34           H 
ATOM     69 1HD2 LEU A   4      -1.317   4.375   4.181  1.00 13.15           H 
ATOM     70 2HD2 LEU A   4      -1.004   5.972   3.499  1.00 23.20           H 
ATOM     71 3HD2 LEU A   4      -2.594   5.592   4.161  1.00 40.53           H 
ATOM     72  N   DVA A   5       0.931   1.417   1.474  1.00 70.54           N 
ATOM     73  CA  DVA A   5       1.628   0.195   1.897  1.00 23.33           C 
ATOM     74  C   DVA A   5       0.936  -1.006   1.310  1.00 60.21           C 
ATOM     75  O   DVA A   5       0.148  -0.885   0.373  1.00 11.01           O 
ATOM     76  CB  DVA A   5       3.076   0.240   1.408  1.00 24.52           C 
ATOM     77  CG1 DVA A   5       3.177   1.158   0.188  1.00 21.22           C 
ATOM     78  CG2 DVA A   5       3.975   0.776   2.523  1.00  1.32           C 
ATOM     79  H   DVA A   5       0.491   1.438   0.598  1.00  1.22           H 
ATOM     80  HA  DVA A   5       1.615   0.127   2.984  1.00  1.45           H 
ATOM     81  HB  DVA A   5       3.399  -0.764   1.135  1.00 24.51           H 
ATOM     82 1HG1 DVA A   5       2.314   1.001  -0.459  1.00 75.22           H 
ATOM     83 2HG1 DVA A   5       3.199   2.197   0.517  1.00 10.40           H 
ATOM     84 3HG1 DVA A   5       4.091   0.933  -0.362  1.00  2.31           H 
ATOM     85 1HG2 DVA A   5       4.135   1.844   2.379  1.00 51.53           H 
ATOM     86 2HG2 DVA A   5       3.496   0.609   3.489  1.00 60.51           H 
ATOM     87 3HG2 DVA A   5       4.934   0.259   2.498  1.00 25.13           H 
ATOM     88  N   MLE A   6       1.228  -2.180   1.862  1.00 13.54           N 
ATOM     89  CA  MLE A   6       0.622  -3.428   1.383  1.00 24.51           C 
ATOM     90  C   MLE A   6       0.186  -4.258   2.562  1.00 30.34           C 
ATOM     91  O   MLE A   6       0.813  -5.264   2.890  1.00 35.41           O 
ATOM     92  CB  MLE A   6       1.645  -4.209   0.558  1.00 10.14           C 
ATOM     93  CG  MLE A   6       0.915  -5.135  -0.415  1.00 33.31           C 
ATOM     94  CD1 MLE A   6       1.787  -5.364  -1.652  1.00 75.55           C 
ATOM     95  CD2 MLE A   6       0.637  -6.476   0.266  1.00 13.44           C 
ATOM     96  HA  MLE A   6      -0.245  -3.197   0.762  1.00 15.03           H 
ATOM     97 2HB  MLE A   6       2.268  -3.512  -0.001  1.00 12.53           H 
ATOM     98 3HB  MLE A   6       2.272  -4.802   1.223  1.00 12.43           H 
ATOM     99  HG  MLE A   6      -0.026  -4.678  -0.716  1.00  2.32           H 
ATOM    100 1HD1 MLE A   6       1.559  -6.338  -2.084  1.00 41.12           H 
ATOM    101 2HD1 MLE A   6       1.587  -4.584  -2.388  1.00 13.23           H 
ATOM    102 3HD1 MLE A   6       2.839  -5.331  -1.367  1.00 42.31           H 
ATOM    103 1HD2 MLE A   6      -0.285  -6.406   0.841  1.00 55.35           H 
ATOM    104 2HD2 MLE A   6       0.537  -7.253  -0.490  1.00 23.34           H 
ATOM    105 3HD2 MLE A   6       1.464  -6.722   0.932  1.00 42.34           H 
ATOM    106  CM  MLE A   6       2.124  -2.542   2.968  1.00 34.13           C 
ATOM    107 1HM  MLE A   6       2.613  -3.490   2.745  1.00 75.13           H 
ATOM    108 2HM  MLE A   6       2.878  -1.765   3.093  1.00 52.51           H 
ATOM    109 3HM  MLE A   6       1.545  -2.639   3.887  1.00 75.31           H 
ATOM    110  N   DPR A   7      -0.898  -3.838   3.206  1.00 41.21           N 
ATOM    111  CA  DPR A   7      -1.626  -2.627   2.786  1.00 44.13           C 
ATOM    112  C   DPR A   7      -2.400  -2.907   1.524  1.00 25.11           C 
ATOM    113  O   DPR A   7      -2.752  -4.054   1.240  1.00 11.14           O 
ATOM    114  CB  DPR A   7      -2.537  -2.251   3.962  1.00  2.41           C 
ATOM    115  CG  DPR A   7      -2.166  -3.193   5.137  1.00 62.55           C 
ATOM    116  CD  DPR A   7      -1.580  -4.414   4.386  1.00 33.55           C 
ATOM    117  HA  DPR A   7      -0.923  -1.811   2.620  1.00  2.42           H 
ATOM    118 2HB  DPR A   7      -2.350  -1.210   4.230  1.00 44.11           H 
ATOM    119 3HB  DPR A   7      -3.575  -2.393   3.667  1.00 24.14           H 
ATOM    120 2HG  DPR A   7      -1.417  -2.736   5.785  1.00 62.41           H 
ATOM    121 3HG  DPR A   7      -3.053  -3.475   5.707  1.00 32.02           H 
ATOM    122 2HD  DPR A   7      -2.380  -5.085   4.070  1.00 54.44           H 
ATOM    123 3HD  DPR A   7      -0.866  -4.942   5.017  1.00 54.10           H 
ATOM    124  N   LEU A   8      -2.671  -1.858   0.756  1.00 14.02           N 
ATOM    125  CA  LEU A   8      -3.412  -1.993  -0.493  1.00  4.31           C 
ATOM    126  C   LEU A   8      -2.904  -1.005  -1.539  1.00 40.34           C 
ATOM    127  O   LEU A   8      -3.708  -0.281  -2.122  1.00 34.31           O 
ATOM    128  CB  LEU A   8      -4.906  -1.771  -0.248  1.00 24.32           C 
ATOM    129  CG  LEU A   8      -5.462  -2.329   1.063  1.00 61.51           C 
ATOM    130  CD1 LEU A   8      -5.376  -1.286   2.166  1.00 21.31           C 
ATOM    131  CD2 LEU A   8      -6.899  -2.794   0.877  1.00 73.22           C 
ATOM    132  H   LEU A   8      -2.364  -0.970   1.035  1.00 24.11           H 
ATOM    133  HA  LEU A   8      -3.262  -2.997  -0.860  1.00 73.45           H 
ATOM    134 2HB  LEU A   8      -5.087  -0.706  -0.257  1.00 63.55           H 
ATOM    135 3HB  LEU A   8      -5.446  -2.234  -1.062  1.00 54.11           H 
ATOM    136  HG  LEU A   8      -4.870  -3.182   1.363  1.00 52.32           H 
ATOM    137 1HD1 LEU A   8      -5.816  -1.681   3.070  1.00 52.10           H 
ATOM    138 2HD1 LEU A   8      -4.341  -1.039   2.348  1.00 31.22           H 
ATOM    139 3HD1 LEU A   8      -5.911  -0.397   1.864  1.00 52.33           H 
ATOM    140 1HD2 LEU A   8      -7.479  -2.001   0.430  1.00  5.15           H 
ATOM    141 2HD2 LEU A   8      -6.917  -3.661   0.231  1.00 53.51           H 
ATOM    142 3HD2 LEU A   8      -7.320  -3.052   1.837  1.00 24.51           H 
TER     143      LEU A   8
ENDMDL
MODEL       20
REMARK MDL/CONF    20  E:      0.000 Erst:   0.000 Ehb:   0.000
ATOM      1  N   DVA A   1      -1.625  -1.102  -2.004  1.00 15.12           N 
ATOM      2  CA  DVA A   1      -1.346  -0.864  -3.425  1.00 22.25           C 
ATOM      3  C   DVA A   1      -0.341   0.249  -3.561  1.00 15.21           C 
ATOM      4  O   DVA A   1      -0.616   1.274  -4.182  1.00 75.41           O 
ATOM      5  CB  DVA A   1      -0.785  -2.139  -4.056  1.00 34.34           C 
ATOM      6  CG1 DVA A   1      -1.229  -3.353  -3.238  1.00 31.33           C 
ATOM      7  CG2 DVA A   1      -1.306  -2.272  -5.487  1.00 11.11           C 
ATOM      8  H   DVA A   1      -0.965  -1.582  -1.461  1.00  2.10           H 
ATOM      9  HA  DVA A   1      -2.269  -0.584  -3.934  1.00 71.12           H 
ATOM     10  HB  DVA A   1       0.304  -2.088  -4.069  1.00  4.53           H 
ATOM     11 1HG1 DVA A   1      -0.637  -3.414  -2.325  1.00 41.13           H 
ATOM     12 2HG1 DVA A   1      -2.284  -3.249  -2.980  1.00 33.24           H 
ATOM     13 3HG1 DVA A   1      -1.088  -4.259  -3.826  1.00 32.03           H 
ATOM     14 1HG2 DVA A   1      -0.670  -1.697  -6.160  1.00 45.11           H 
ATOM     15 2HG2 DVA A   1      -1.292  -3.321  -5.784  1.00  0.33           H 
ATOM     16 3HG2 DVA A   1      -2.327  -1.893  -5.540  1.00 75.43           H 
ATOM     17  N   MLE A   2       0.836   0.050  -2.975  1.00 70.33           N 
ATOM     18  CA  MLE A   2       1.904   1.058  -3.032  1.00 41.31           C 
ATOM     19  C   MLE A   2       1.426   2.332  -2.388  1.00 71.22           C 
ATOM     20  O   MLE A   2       0.238   2.494  -2.117  1.00 12.05           O 
ATOM     21  CB  MLE A   2       2.270   1.329  -4.491  1.00 40.34           C 
ATOM     22  CG  MLE A   2       3.546   0.565  -4.848  1.00 75.24           C 
ATOM     23  CD1 MLE A   2       3.201  -0.597  -5.783  1.00 61.42           C 
ATOM     24  CD2 MLE A   2       4.527   1.507  -5.547  1.00 11.01           C 
ATOM     25  HA  MLE A   2       2.781   0.688  -2.501  1.00 54.42           H 
ATOM     26 2HB  MLE A   2       1.457   0.999  -5.137  1.00 65.32           H 
ATOM     27 3HB  MLE A   2       2.435   2.397  -4.633  1.00 14.31           H 
ATOM     28  HG  MLE A   2       4.001   0.175  -3.939  1.00 74.13           H 
ATOM     29 1HD1 MLE A   2       3.190  -0.243  -6.813  1.00 23.43           H 
ATOM     30 2HD1 MLE A   2       3.949  -1.383  -5.677  1.00 73.21           H 
ATOM     31 3HD1 MLE A   2       2.220  -0.992  -5.524  1.00 12.33           H 
ATOM     32 1HD2 MLE A   2       4.308   2.535  -5.264  1.00  5.03           H 
ATOM     33 2HD2 MLE A   2       5.544   1.257  -5.248  1.00 51.34           H 
ATOM     34 3HD2 MLE A   2       4.428   1.398  -6.628  1.00 34.25           H 
ATOM     35  CM  MLE A   2       1.362  -1.080  -2.198  1.00 71.33           C 
ATOM     36 1HM  MLE A   2       1.613  -0.744  -1.193  1.00 14.34           H 
ATOM     37 2HM  MLE A   2       0.607  -1.864  -2.142  1.00 53.20           H 
ATOM     38 3HM  MLE A   2       2.256  -1.470  -2.684  1.00 64.50           H 
ATOM     39  N   DPR A   3       2.356   3.248  -2.139  1.00 74.45           N 
ATOM     40  CA  DPR A   3       2.021   4.538  -1.510  1.00 63.33           C 
ATOM     41  C   DPR A   3       1.690   4.330  -0.056  1.00 54.10           C 
ATOM     42  O   DPR A   3       2.523   4.564   0.822  1.00 52.52           O 
ATOM     43  CB  DPR A   3       3.226   5.442  -1.715  1.00 55.34           C 
ATOM     44  CG  DPR A   3       4.384   4.414  -1.604  1.00 43.40           C 
ATOM     45  CD  DPR A   3       3.812   3.213  -2.398  1.00  3.12           C 
ATOM     46  HA  DPR A   3       1.175   4.992  -2.025  1.00  3.42           H 
ATOM     47 2HB  DPR A   3       3.218   5.909  -2.700  1.00 31.33           H 
ATOM     48 3HB  DPR A   3       3.304   6.194  -0.931  1.00 22.41           H 
ATOM     49 2HG  DPR A   3       5.291   4.796  -2.073  1.00 41.22           H 
ATOM     50 3HG  DPR A   3       4.568   4.144  -0.564  1.00 43.41           H 
ATOM     51 2HD  DPR A   3       4.241   2.280  -2.034  1.00  3.23           H 
ATOM     52 3HD  DPR A   3       4.011   3.333  -3.463  1.00 73.04           H 
ATOM     53  N   LEU A   4       0.467   3.886   0.209  1.00 33.53           N 
ATOM     54  CA  LEU A   4       0.021   3.642   1.578  1.00 64.11           C 
ATOM     55  C   LEU A   4       0.758   2.454   2.187  1.00 21.42           C 
ATOM     56  O   LEU A   4       1.196   2.506   3.335  1.00 62.50           O 
ATOM     57  CB  LEU A   4      -1.487   3.390   1.606  1.00  2.23           C 
ATOM     58  CG  LEU A   4      -2.354   4.560   2.073  1.00 12.34           C 
ATOM     59  CD1 LEU A   4      -2.687   5.478   0.907  1.00 14.11           C 
ATOM     60  CD2 LEU A   4      -3.628   4.049   2.732  1.00 11.51           C 
ATOM     61  H   LEU A   4      -0.152   3.718  -0.531  1.00 12.23           H 
ATOM     62  HA  LEU A   4       0.241   4.524   2.159  1.00 34.41           H 
ATOM     63 2HB  LEU A   4      -1.798   3.128   0.606  1.00 61.33           H 
ATOM     64 3HB  LEU A   4      -1.669   2.555   2.268  1.00  5.25           H 
ATOM     65  HG  LEU A   4      -1.807   5.136   2.806  1.00 61.44           H 
ATOM     66 1HD1 LEU A   4      -1.916   6.227   0.809  1.00 32.01           H 
ATOM     67 2HD1 LEU A   4      -2.743   4.898  -0.003  1.00 13.33           H 
ATOM     68 3HD1 LEU A   4      -3.636   5.959   1.087  1.00 14.35           H 
ATOM     69 1HD2 LEU A   4      -3.481   3.029   3.056  1.00  0.43           H 
ATOM     70 2HD2 LEU A   4      -3.865   4.668   3.585  1.00 43.41           H 
ATOM     71 3HD2 LEU A   4      -4.441   4.088   2.022  1.00 15.13           H 
ATOM     72  N   DVA A   5       0.893   1.385   1.408  1.00 34.12           N 
ATOM     73  CA  DVA A   5       1.584   0.176   1.875  1.00 63.34           C 
ATOM     74  C   DVA A   5       0.896  -1.042   1.317  1.00 32.42           C 
ATOM     75  O   DVA A   5       0.087  -0.943   0.396  1.00 71.41           O 
ATOM     76  CB  DVA A   5       3.037   0.205   1.398  1.00 34.34           C 
ATOM     77  CG1 DVA A   5       3.156   1.105   0.168  1.00 23.14           C 
ATOM     78  CG2 DVA A   5       3.929   0.750   2.516  1.00 40.00           C 
ATOM     79  H   DVA A   5       0.521   1.404   0.502  1.00 72.41           H 
ATOM     80  HA  DVA A   5       1.560   0.141   2.964  1.00  3.01           H 
ATOM     81  HB  DVA A   5       3.355  -0.805   1.142  1.00 12.20           H 
ATOM     82 1HG1 DVA A   5       3.178   2.149   0.481  1.00 51.54           H 
ATOM     83 2HG1 DVA A   5       4.074   0.866  -0.368  1.00  3.20           H 
ATOM     84 3HG1 DVA A   5       2.301   0.940  -0.488  1.00 34.10           H 
ATOM     85 1HG2 DVA A   5       3.639   0.300   3.465  1.00 65.14           H 
ATOM     86 2HG2 DVA A   5       4.970   0.506   2.302  1.00 24.40           H 
ATOM     87 3HG2 DVA A   5       3.814   1.832   2.578  1.00 64.14           H 
ATOM     88  N   MLE A   6       1.215  -2.204   1.877  1.00 73.54           N 
ATOM     89  CA  MLE A   6       0.615  -3.467   1.427  1.00 22.40           C 
ATOM     90  C   MLE A   6       0.193  -4.276   2.623  1.00 14.41           C 
ATOM     91  O   MLE A   6       0.822  -5.278   2.959  1.00  2.51           O 
ATOM     92  CB  MLE A   6       1.640  -4.256   0.612  1.00 62.52           C 
ATOM     93  CG  MLE A   6       0.913  -5.209  -0.338  1.00 72.01           C 
ATOM     94  CD1 MLE A   6       1.762  -5.425  -1.593  1.00  1.42           C 
ATOM     95  CD2 MLE A   6       0.686  -6.550   0.361  1.00 62.11           C 
ATOM     96  HA  MLE A   6      -0.256  -3.254   0.806  1.00 63.34           H 
ATOM     97 2HB  MLE A   6       2.254  -3.564   0.034  1.00 40.30           H 
ATOM     98 3HB  MLE A   6       2.277  -4.828   1.285  1.00 12.40           H 
ATOM     99  HG  MLE A   6      -0.047  -4.777  -0.620  1.00 13.53           H 
ATOM    100 1HD1 MLE A   6       1.114  -5.685  -2.429  1.00 55.33           H 
ATOM    101 2HD1 MLE A   6       2.307  -4.510  -1.826  1.00  2.45           H 
ATOM    102 3HD1 MLE A   6       2.471  -6.234  -1.417  1.00 13.44           H 
ATOM    103 1HD2 MLE A   6       1.484  -6.725   1.080  1.00 75.50           H 
ATOM    104 2HD2 MLE A   6      -0.272  -6.530   0.879  1.00 11.11           H 
ATOM    105 3HD2 MLE A   6       0.682  -7.349  -0.381  1.00 35.45           H 
ATOM    106  CM  MLE A   6       2.139  -2.541   2.968  1.00 74.42           C 
ATOM    107 1HM  MLE A   6       1.581  -2.653   3.897  1.00  5.30           H 
ATOM    108 2HM  MLE A   6       2.650  -3.475   2.736  1.00 33.53           H 
ATOM    109 3HM  MLE A   6       2.874  -1.744   3.080  1.00 21.54           H 
ATOM    110  N   DPR A   7      -0.881  -3.843   3.275  1.00 53.22           N 
ATOM    111  CA  DPR A   7      -1.612  -2.638   2.846  1.00 62.51           C 
ATOM    112  C   DPR A   7      -2.375  -2.925   1.579  1.00 70.04           C 
ATOM    113  O   DPR A   7      -2.757  -4.067   1.317  1.00 15.34           O 
ATOM    114  CB  DPR A   7      -2.533  -2.255   4.009  1.00 11.45           C 
ATOM    115  CG  DPR A   7      -2.141  -3.167   5.202  1.00 71.34           C 
ATOM    116  CD  DPR A   7      -1.549  -4.398   4.472  1.00  1.13           C 
ATOM    117  HA  DPR A   7      -0.912  -1.818   2.681  1.00 35.10           H 
ATOM    118 2HB  DPR A   7      -2.373  -1.206   4.256  1.00 32.31           H 
ATOM    119 3HB  DPR A   7      -3.569  -2.428   3.717  1.00 52.23           H 
ATOM    120 2HG  DPR A   7      -1.389  -2.687   5.828  1.00 31.24           H 
ATOM    121 3HG  DPR A   7      -3.018  -3.442   5.788  1.00 54.05           H 
ATOM    122 2HD  DPR A   7      -2.345  -5.083   4.179  1.00 52.34           H 
ATOM    123 3HD  DPR A   7      -0.826  -4.906   5.110  1.00 55.12           H 
ATOM    124  N   LEU A   8      -2.602  -1.888   0.782  1.00 64.35           N 
ATOM    125  CA  LEU A   8      -3.329  -2.032  -0.474  1.00 65.43           C 
ATOM    126  C   LEU A   8      -2.874  -0.989  -1.491  1.00  2.33           C 
ATOM    127  O   LEU A   8      -3.703  -0.224  -1.981  1.00 45.51           O 
ATOM    128  CB  LEU A   8      -4.834  -1.903  -0.234  1.00 34.20           C 
ATOM    129  CG  LEU A   8      -5.520  -3.116   0.395  1.00 30.44           C 
ATOM    130  CD1 LEU A   8      -6.991  -2.826   0.648  1.00 13.40           C 
ATOM    131  CD2 LEU A   8      -5.360  -4.340  -0.494  1.00 21.32           C 
ATOM    132  H   LEU A   8      -2.274  -1.002   1.043  1.00 73.04           H 
ATOM    133  HA  LEU A   8      -3.119  -3.015  -0.867  1.00 43.35           H 
ATOM    134 2HB  LEU A   8      -4.993  -1.058   0.418  1.00 14.33           H 
ATOM    135 3HB  LEU A   8      -5.306  -1.712  -1.187  1.00 50.15           H 
ATOM    136  HG  LEU A   8      -5.055  -3.331   1.348  1.00 72.42           H 
ATOM    137 1HD1 LEU A   8      -7.135  -1.762   0.762  1.00 74.05           H 
ATOM    138 2HD1 LEU A   8      -7.575  -3.181  -0.188  1.00  3.55           H 
ATOM    139 3HD1 LEU A   8      -7.308  -3.331   1.548  1.00 34.35           H 
ATOM    140 1HD2 LEU A   8      -5.167  -4.024  -1.509  1.00 54.12           H 
ATOM    141 2HD2 LEU A   8      -4.533  -4.938  -0.139  1.00 24.00           H 
ATOM    142 3HD2 LEU A   8      -6.267  -4.927  -0.466  1.00 61.41           H 
TER     143      LEU A   8
ENDMDL
MASTER
END
