# Supplementary material for: Accurate de novo design of membrane-traversing macrocycles
Source: Cell. 2022 Sep 15;185(19):3520–3532.e26. doi: 10.1016/j.cell.2022.07.019 (PMC9490236; doi:10.1016/j.cell.2022.07.019)
Supplement: Data S6. PDB files for experimental structures, related to STAR Methods [file mmc10.zip › Supplemental_Data_file_6_experimental_structures/NMR_structures/7a.8.21-CDCl3-tt/A-noe-clean.upl]

#
# UPL file -- produced by PdbStat [5.21.2-exp Thu Nov 18 16:00:29 UTC 2021] 
#
  1 DVA  HN      1 DVA  HB      4.20    #peak 31 #plist 1 #SUP 1.00 
  1 DVA  HN      1 DVA  HG1     4.10    #peak 21 #plist 1 #SUP 0.90 #QF 0.90 
  1 DVA  HN      1 DVA  HG2     4.10    #peak 20 #plist 1 #SUP 0.97 #QF 0.97 
  1 DVA  HN      1 DVA  HG      3.21    #peak 21 #plist 1 
  1 DVA  HN      2 MLE  HA      5.50    #peak 373 #plist 1 #SUP 0.95 #QF 0.95 
  1 DVA  HN      2 MLE  HM      5.50    #peak 372 #plist 1 #SUP 1.00 #QF 0.95 
  1 DVA  HN      3 DPR  HD2     5.50    #peak 408 #plist 1 #SUP 0.93 #QF 0.84 
  1 DVA  HN      3 DPR  HD3     5.50    #peak 209 #plist 1 #SUP 0.99 #QF 0.94 
  1 DVA  HN      6 MLE  HM      5.50    #peak 372 #plist 1 #SUP 1.00 #QF 0.95 
  1 DVA  HN      7 DPR  HD2     5.50    #peak 408 #plist 1 #SUP 0.93 #QF 0.84 
  1 DVA  HN      7 DPR  HD3     5.50    #peak 171 #plist 1 #SUP 0.99 #QF 0.92 
  1 DVA  HN      7 DPR  HB      4.90    #peak 172 #plist 1 
  1 DVA  HN      7 DPR  HG      4.55    #peak 167 #plist 1 
  1 DVA  HN      8 LEU  HN      4.26    #peak 184 #plist 1 #SUP 0.97 #QF 0.97 
  1 DVA  HN      8 LEU  HA      3.13    #peak 173 #plist 1 #SUP 0.96 #QF 0.96 
  1 DVA  HN      8 LEU  HB2     5.17    #peak 168 #plist 1 #SUP 1.00 #QF 0.96 
  1 DVA  HN      8 LEU  HB3     5.17    #peak 168 #plist 1 #SUP 1.00 #QF 0.96 
  1 DVA  HN      8 LEU  HG      5.38    #peak 37 #plist 1 #SUP 0.89 #QF 0.89 
  1 DVA  HN      8 LEU  HB      4.46    #peak 168 #plist 1 
  1 DVA  HA      1 DVA  HG1     3.43    #peak 244 #plist 1 #SUP 0.99 #QF 0.99 
  1 DVA  HA      1 DVA  HG2     3.43    #peak 243 #plist 1 #SUP 0.85 #QF 0.85 
  1 DVA  HA      1 DVA  HG      2.97    #peak 243 #plist 1 
  1 DVA  HA      2 MLE  HB2     5.50    #peak 285 #plist 1 #SUP 0.92 #QF 0.68 
  1 DVA  HA      2 MLE  HB3     5.50    #peak 409 #plist 1 #SUP 0.75 #QF 0.39 
  1 DVA  HA      2 MLE  HM      2.61    #peak 278 #plist 1 #SUP 0.98 #QF 0.98 
  1 DVA  HA      3 DPR  HD      5.35    #peak 410 #plist 1 
  1 DVA  HA      4 LEU  HN      5.50    #peak 411 #plist 1 #SUP 1.00 #QF 0.98 
  1 DVA  HA      4 LEU  HG      5.50    #peak 409 #plist 1 #SUP 0.75 #QF 0.39 
  1 DVA  HA      4 LEU  HB      4.46    #peak 286 #plist 1 
  1 DVA  HA      8 LEU  HN      5.50    #peak 411 #plist 1 #SUP 1.00 #QF 0.98 
  1 DVA  HB      1 DVA  HG1     2.76    #peak 338 #plist 1 #SUP 0.99 #QF 0.98 
  1 DVA  HB      2 MLE  HM      3.46    #peak 306 #plist 1 #SUP 0.94 #QF 0.94 
  1 DVA  HG      2 MLE  HM      3.10    #peak 304 #plist 1 
  1 DVA  HG      3 DPR  HD      5.28    #peak 292 #plist 1 
  2 MLE  HA      2 MLE  HG      3.91    #peak 231 #plist 1 #SUP 0.91 #QF 0.91 
  2 MLE  HA      2 MLE  HD      3.04    #peak 228 #plist 1 
  2 MLE  HA      3 DPR  HD2     3.42    #peak 271 #plist 1 #SUP 0.94 #QF 0.94 
  2 MLE  HA      3 DPR  HD3     3.42    #peak 210 #plist 1 #SUP 0.99 #QF 0.99 
  2 MLE  HA      3 DPR  HD      2.75    #peak 271 #plist 1 
  2 MLE  HA      3 DPR  HG      5.35    #peak 291 #plist 1 
  2 MLE  HA      4 LEU  HN      5.09    #peak 197 #plist 1 #SUP 0.99 #QF 0.99 
  2 MLE  HA      7 DPR  HG      5.35    #peak 291 #plist 1 
  2 MLE  HG      3 DPR  HA      5.50    #peak 284 #plist 1 #SUP 0.77 #QF 0.23 
  2 MLE  HG      3 DPR  HD      5.31    #peak 299 #plist 1 
  2 MLE  HB      2 MLE  HD      2.87    #peak 326 #plist 1 
  2 MLE  HB      3 DPR  HD      4.61    #peak 298 #plist 1 
  2 MLE  HB      4 LEU  HN      5.35    #peak 406 #plist 1 
  2 MLE  HM      2 MLE  HA      4.00    #peak 319 #plist 1 #SUP 0.95 #QF 0.95 
  2 MLE  HM      2 MLE  HB2     3.18    #peak 305 #plist 1 #SUP 0.91 #QF 0.91 
  2 MLE  HM      2 MLE  HB3     3.18    #peak 354 #plist 1 #SUP 0.91 #QF 0.87 
  2 MLE  HM      2 MLE  HB      2.69    #peak 305 #plist 1 
  2 MLE  HM      3 DPR  HA      4.00    #peak 279 #plist 1 #SUP 0.39 #QF 0.39 
  2 MLE  HM      4 LEU  HN      3.69    #peak 265 #plist 1 #SUP 0.97 #QF 0.97 
  2 MLE  HM      4 LEU  HG      3.52    #peak 354 #plist 1 #SUP 0.91 #QF 0.87 
  2 MLE  HM      4 LEU  HB      3.07    #peak 386 #plist 1 
  2 MLE  HM      4 LEU  HD      3.62    #peak 99 #plist 1 
  2 MLE  HM      5 DVA  HN      5.50    #peak 372 #plist 1 #SUP 1.00 #QF 0.95 
  2 MLE  HD      3 DPR  HD      3.81    #peak 363 #plist 1 
  3 DPR  HA      4 LEU  HB      5.34    #peak 284 #plist 1 
  3 DPR  HD2     5 DVA  HN      5.50    #peak 408 #plist 1 #SUP 0.93 #QF 0.84 
  3 DPR  HD3     5 DVA  HN      5.50    #peak 171 #plist 1 #SUP 0.99 #QF 0.92 
  3 DPR  HB      4 LEU  HN      5.19    #peak 383 #plist 1 
  3 DPR  HB      5 DVA  HN      4.90    #peak 172 #plist 1 
  3 DPR  HD      3 DPR  HB      3.32    #peak 302 #plist 1 
  3 DPR  HD      4 LEU  HN      4.28    #peak 208 #plist 1 
  3 DPR  HD      4 LEU  HG      5.35    #peak 300 #plist 1 
  3 DPR  HD      7 DPR  HG      3.80    #peak 146 #plist 1 
  3 DPR  HG      4 LEU  HN      4.79    #peak 35 #plist 1 
  3 DPR  HG      5 DVA  HN      4.55    #peak 167 #plist 1 
  3 DPR  HG      6 MLE  HA      5.35    #peak 291 #plist 1 
  3 DPR  HG      7 DPR  HD      3.80    #peak 146 #plist 1 
  4 LEU  HN      4 LEU  HG      3.98    #peak 27 #plist 1 #SUP 0.94 #QF 0.94 
  4 LEU  HN      4 LEU  HB      3.42    #peak 163 #plist 1 
  4 LEU  HN      4 LEU  HD1     5.18    #peak 22 #plist 1 #SUP 0.88 #QF 0.60 
  4 LEU  HN      4 LEU  HD2     5.18    #peak 165 #plist 1 #SUP 1.00 #QF 0.38 
  4 LEU  HN      5 DVA  HN      4.26    #peak 184 #plist 1 #SUP 0.97 #QF 0.97 
  4 LEU  HN      5 DVA  HA      5.50    #peak 411 #plist 1 #SUP 1.00 #QF 0.98 
  4 LEU  HA      4 LEU  HG      3.94    #peak 262 #plist 1 #SUP 0.99 #QF 0.99 
  4 LEU  HA      4 LEU  HD1     4.23    #peak 18 #plist 1 #SUP 0.97 #QF 0.34 
  4 LEU  HA      4 LEU  HD2     4.23    #peak 247 #plist 1 #SUP 0.98 #QF 0.81 
  4 LEU  HA      4 LEU  HD      3.62    #peak 247 #plist 1 
  4 LEU  HA      5 DVA  HN      3.13    #peak 173 #plist 1 #SUP 0.96 #QF 0.96 
  4 LEU  HB2     5 DVA  HN      5.17    #peak 168 #plist 1 #SUP 1.00 #QF 0.96 
  4 LEU  HB3     5 DVA  HN      5.17    #peak 168 #plist 1 #SUP 1.00 #QF 0.96 
  4 LEU  HG      5 DVA  HN      5.38    #peak 37 #plist 1 #SUP 0.89 #QF 0.89 
  4 LEU  HB      5 DVA  HN      4.46    #peak 168 #plist 1 
  5 DVA  HN      5 DVA  HB      4.20    #peak 31 #plist 1 #SUP 1.00 
  5 DVA  HN      5 DVA  HG1     4.10    #peak 21 #plist 1 #SUP 0.90 #QF 0.90 
  5 DVA  HN      5 DVA  HG2     4.10    #peak 20 #plist 1 #SUP 0.97 #QF 0.97 
  5 DVA  HN      5 DVA  HG      3.21    #peak 21 #plist 1 
  5 DVA  HN      6 MLE  HA      5.50    #peak 373 #plist 1 #SUP 0.95 #QF 0.95 
  5 DVA  HN      6 MLE  HM      5.50    #peak 372 #plist 1 #SUP 1.00 #QF 0.95 
  5 DVA  HN      7 DPR  HD2     5.50    #peak 408 #plist 1 #SUP 0.93 #QF 0.84 
  5 DVA  HN      7 DPR  HD3     5.50    #peak 209 #plist 1 #SUP 0.99 #QF 0.94 
  5 DVA  HA      5 DVA  HG1     3.43    #peak 244 #plist 1 #SUP 0.99 #QF 0.99 
  5 DVA  HA      5 DVA  HG2     3.43    #peak 243 #plist 1 #SUP 0.85 #QF 0.85 
  5 DVA  HA      5 DVA  HG      2.97    #peak 243 #plist 1 
  5 DVA  HA      6 MLE  HB2     5.50    #peak 285 #plist 1 #SUP 0.92 #QF 0.68 
  5 DVA  HA      6 MLE  HB3     5.50    #peak 409 #plist 1 #SUP 0.75 #QF 0.39 
  5 DVA  HA      6 MLE  HM      2.61    #peak 278 #plist 1 #SUP 0.98 #QF 0.98 
  5 DVA  HA      7 DPR  HD      5.35    #peak 410 #plist 1 
  5 DVA  HA      8 LEU  HN      5.50    #peak 411 #plist 1 #SUP 1.00 #QF 0.98 
  5 DVA  HA      8 LEU  HG      5.50    #peak 409 #plist 1 #SUP 0.75 #QF 0.39 
  5 DVA  HA      8 LEU  HB      4.46    #peak 286 #plist 1 
  5 DVA  HB      5 DVA  HG1     2.76    #peak 338 #plist 1 #SUP 0.99 #QF 0.98 
  5 DVA  HB      6 MLE  HM      3.46    #peak 306 #plist 1 #SUP 0.94 #QF 0.94 
  5 DVA  HG      6 MLE  HM      3.10    #peak 304 #plist 1 
  5 DVA  HG      7 DPR  HD      5.28    #peak 292 #plist 1 
  6 MLE  HA      6 MLE  HG      3.91    #peak 231 #plist 1 #SUP 0.91 #QF 0.91 
  6 MLE  HA      6 MLE  HD      3.04    #peak 228 #plist 1 
  6 MLE  HA      7 DPR  HD2     3.42    #peak 271 #plist 1 #SUP 0.94 #QF 0.94 
  6 MLE  HA      7 DPR  HD3     3.42    #peak 210 #plist 1 #SUP 0.99 #QF 0.99 
  6 MLE  HA      7 DPR  HD      2.75    #peak 271 #plist 1 
  6 MLE  HA      7 DPR  HG      5.35    #peak 291 #plist 1 
  6 MLE  HA      8 LEU  HN      5.09    #peak 197 #plist 1 #SUP 0.99 #QF 0.99 
  6 MLE  HG      7 DPR  HA      5.50    #peak 284 #plist 1 #SUP 0.77 #QF 0.23 
  6 MLE  HG      7 DPR  HD      5.31    #peak 299 #plist 1 
  6 MLE  HB      6 MLE  HD      2.87    #peak 326 #plist 1 
  6 MLE  HB      7 DPR  HD      4.61    #peak 298 #plist 1 
  6 MLE  HB      8 LEU  HN      5.35    #peak 406 #plist 1 
  6 MLE  HM      6 MLE  HA      4.00    #peak 319 #plist 1 #SUP 0.95 #QF 0.95 
  6 MLE  HM      6 MLE  HB2     3.18    #peak 305 #plist 1 #SUP 0.91 #QF 0.91 
  6 MLE  HM      6 MLE  HB3     3.18    #peak 354 #plist 1 #SUP 0.91 #QF 0.87 
  6 MLE  HM      6 MLE  HB      2.69    #peak 305 #plist 1 
  6 MLE  HM      7 DPR  HA      4.00    #peak 279 #plist 1 #SUP 0.39 #QF 0.39 
  6 MLE  HM      8 LEU  HN      3.69    #peak 265 #plist 1 #SUP 0.97 #QF 0.97 
  6 MLE  HM      8 LEU  HG      3.52    #peak 354 #plist 1 #SUP 0.91 #QF 0.87 
  6 MLE  HM      8 LEU  HB      3.07    #peak 386 #plist 1 
  6 MLE  HM      8 LEU  HD      3.62    #peak 99 #plist 1 
  6 MLE  HD      7 DPR  HD      3.81    #peak 363 #plist 1 
  7 DPR  HA      8 LEU  HB      5.34    #peak 284 #plist 1 
  7 DPR  HB      8 LEU  HN      5.19    #peak 383 #plist 1 
  7 DPR  HD      7 DPR  HB      3.32    #peak 302 #plist 1 
  7 DPR  HD      8 LEU  HN      4.28    #peak 208 #plist 1 
  7 DPR  HD      8 LEU  HG      5.35    #peak 300 #plist 1 
  7 DPR  HG      8 LEU  HN      4.79    #peak 35 #plist 1 
  8 LEU  HN      8 LEU  HG      3.98    #peak 27 #plist 1 #SUP 0.94 #QF 0.94 
  8 LEU  HN      8 LEU  HB      3.42    #peak 163 #plist 1 
  8 LEU  HN      8 LEU  HD1     5.18    #peak 22 #plist 1 #SUP 0.88 #QF 0.60 
  8 LEU  HN      8 LEU  HD2     5.18    #peak 165 #plist 1 #SUP 1.00 #QF 0.38 
  8 LEU  HA      8 LEU  HG      3.94    #peak 262 #plist 1 #SUP 0.99 #QF 0.99 
  8 LEU  HA      8 LEU  HD1     4.23    #peak 18 #plist 1 #SUP 0.97 #QF 0.34 
  8 LEU  HA      8 LEU  HD2     4.23    #peak 247 #plist 1 #SUP 0.98 #QF 0.81 
  8 LEU  HA      8 LEU  HD      3.62    #peak 247 #plist 1 
