# Supplementary material for: Accurate de novo design of membrane-traversing macrocycles
Source: Cell. 2022 Sep 15;185(19):3520–3532.e26. doi: 10.1016/j.cell.2022.07.019 (PMC9490236; doi:10.1016/j.cell.2022.07.019)
Supplement: Data S6. PDB files for experimental structures, related to STAR Methods [file mmc10.zip › Supplemental_Data_file_6_experimental_structures/NMR_structures/7a.8.21-CDCl3-tt/A-tt-super.pdb]

REMARK   PdbStat --  ~~~~~~~~~~~~~~~~~~~~~~~~~~~~~~~~~~~~~~~~~~~~~~~~~~~~~~~~~
REMARK   PdbStat --  PDB COORDINATES FOR A-TT.PDB, 20 MODEL/S  A-TT.PDB  
REMARK   PdbStat --  ~~~~~~~~~~~~~~~~~~~~~~~~~~~~~~~~~~~~~~~~~~~~~~~~~~~~~~~~~
SEQRES   1 A    8  DVA MLE DPR LEU DVA MLE DPR LEU 
MODEL        6
REMARK MDL/CONF     6  E:      0.000 Erst:   0.000 Ehb:   0.000
ATOM      1  N   DVA A   1      -0.602  -2.955  -0.388  1.00 72.24           N 
ATOM      2  CA  DVA A   1       0.170  -2.970  -1.637  1.00 61.11           C 
ATOM      3  C   DVA A   1       1.606  -2.623  -1.345  1.00 74.33           C 
ATOM      4  O   DVA A   1       2.153  -3.019  -0.317  1.00 33.52           O 
ATOM      5  CB  DVA A   1       0.098  -4.362  -2.264  1.00  1.23           C 
ATOM      6  CG1 DVA A   1       0.922  -4.388  -3.552  1.00 23.53           C 
ATOM      7  CG2 DVA A   1       0.658  -5.393  -1.281  1.00 63.22           C 
ATOM      8  H   DVA A   1      -0.125  -2.950   0.468  1.00 74.32           H 
ATOM      9  HA  DVA A   1      -0.247  -2.238  -2.330  1.00 15.12           H 
ATOM     10  HB  DVA A   1      -0.940  -4.607  -2.491  1.00 64.14           H 
ATOM     11 1HG1 DVA A   1       0.467  -3.728  -4.289  1.00 22.12           H 
ATOM     12 2HG1 DVA A   1       1.937  -4.050  -3.340  1.00 13.15           H 
ATOM     13 3HG1 DVA A   1       0.953  -5.404  -3.944  1.00 11.50           H 
ATOM     14 1HG2 DVA A   1       1.715  -5.195  -1.111  1.00 42.22           H 
ATOM     15 2HG2 DVA A   1       0.119  -5.325  -0.335  1.00 30.44           H 
ATOM     16 3HG2 DVA A   1       0.539  -6.393  -1.696  1.00 51.01           H 
ATOM     17  N   MLE A   2       2.225  -1.875  -2.253  1.00 15.45           N 
ATOM     18  CA  MLE A   2       3.626  -1.467  -2.088  1.00 21.21           C 
ATOM     19  C   MLE A   2       3.754   0.009  -2.356  1.00 71.13           C 
ATOM     20  O   MLE A   2       4.192   0.418  -3.429  1.00 71.33           O 
ATOM     21  CB  MLE A   2       4.502  -2.242  -3.072  1.00 21.32           C 
ATOM     22  CG  MLE A   2       5.937  -2.295  -2.546  1.00 42.22           C 
ATOM     23  CD1 MLE A   2       6.655  -3.509  -3.140  1.00 51.42           C 
ATOM     24  CD2 MLE A   2       6.676  -1.018  -2.951  1.00 52.30           C 
ATOM     25  HA  MLE A   2       3.949  -1.680  -1.069  1.00 43.31           H 
ATOM     26 2HB  MLE A   2       4.117  -3.256  -3.179  1.00 41.50           H 
ATOM     27 3HB  MLE A   2       4.488  -1.745  -4.041  1.00 31.33           H 
ATOM     28  HG  MLE A   2       5.923  -2.378  -1.460  1.00 45.13           H 
ATOM     29 1HD1 MLE A   2       5.919  -4.240  -3.469  1.00 34.32           H 
ATOM     30 2HD1 MLE A   2       7.261  -3.193  -3.989  1.00 61.41           H 
ATOM     31 3HD1 MLE A   2       7.299  -3.957  -2.382  1.00 53.24           H 
ATOM     32 1HD2 MLE A   2       7.741  -1.230  -3.046  1.00 61.13           H 
ATOM     33 2HD2 MLE A   2       6.290  -0.664  -3.906  1.00 54.01           H 
ATOM     34 3HD2 MLE A   2       6.524  -0.254  -2.189  1.00 74.55           H 
ATOM     35  CM  MLE A   2       1.766  -1.305  -3.526  1.00 71.44           C 
ATOM     36 1HM  MLE A   2       1.535  -0.249  -3.390  1.00 71.43           H 
ATOM     37 2HM  MLE A   2       2.549  -1.413  -4.276  1.00 62.35           H 
ATOM     38 3HM  MLE A   2       0.871  -1.832  -3.858  1.00 12.41           H 
ATOM     39  N   DPR A   3       3.368   0.819  -1.376  1.00 14.30           N 
ATOM     40  CA  DPR A   3       3.441   2.286  -1.511  1.00  1.41           C 
ATOM     41  C   DPR A   3       2.282   2.783  -2.335  1.00 21.44           C 
ATOM     42  O   DPR A   3       2.320   3.890  -2.875  1.00 53.32           O 
ATOM     43  CB  DPR A   3       3.429   2.821  -0.087  1.00 52.33           C 
ATOM     44  CG  DPR A   3       2.392   1.860   0.552  1.00 44.03           C 
ATOM     45  CD  DPR A   3       2.824   0.496  -0.039  1.00 51.14           C 
ATOM     46  HA  DPR A   3       4.383   2.567  -1.982  1.00  4.02           H 
ATOM     47 2HB  DPR A   3       4.400   2.718   0.398  1.00 43.11           H 
ATOM     48 3HB  DPR A   3       3.080   3.853  -0.038  1.00 13.30           H 
ATOM     49 2HG  DPR A   3       2.479   1.859   1.640  1.00 75.53           H 
ATOM     50 3HG  DPR A   3       1.379   2.118   0.243  1.00 15.10           H 
ATOM     51 2HD  DPR A   3       1.963  -0.168  -0.131  1.00 41.33           H 
ATOM     52 3HD  DPR A   3       3.593   0.038   0.583  1.00 62.45           H 
ATOM     53  N   LEU A   4       1.242   1.964  -2.438  1.00 14.13           N 
ATOM     54  CA  LEU A   4       0.056   2.326  -3.206  1.00 20.34           C 
ATOM     55  C   LEU A   4      -1.199   2.246  -2.343  1.00 62.14           C 
ATOM     56  O   LEU A   4      -2.270   1.875  -2.821  1.00 42.55           O 
ATOM     57  CB  LEU A   4      -0.088   1.407  -4.422  1.00 51.41           C 
ATOM     58  CG  LEU A   4       1.103   1.367  -5.379  1.00 40.32           C 
ATOM     59  CD1 LEU A   4       0.918   0.272  -6.417  1.00 71.00           C 
ATOM     60  CD2 LEU A   4       1.292   2.718  -6.053  1.00 74.44           C 
ATOM     61  H   LEU A   4       1.269   1.095  -1.986  1.00 31.10           H 
ATOM     62  HA  LEU A   4       0.180   3.343  -3.548  1.00 74.33           H 
ATOM     63 2HB  LEU A   4      -0.255   0.405  -4.060  1.00 52.42           H 
ATOM     64 3HB  LEU A   4      -0.953   1.734  -4.981  1.00 73.42           H 
ATOM     65  HG  LEU A   4       2.001   1.145  -4.817  1.00 53.11           H 
ATOM     66 1HD1 LEU A   4       1.882  -0.127  -6.696  1.00  0.53           H 
ATOM     67 2HD1 LEU A   4       0.308  -0.517  -6.003  1.00 54.42           H 
ATOM     68 3HD1 LEU A   4       0.432   0.682  -7.289  1.00 32.33           H 
ATOM     69 1HD2 LEU A   4       0.374   3.283  -5.989  1.00 52.33           H 
ATOM     70 2HD2 LEU A   4       2.083   3.260  -5.559  1.00 43.24           H 
ATOM     71 3HD2 LEU A   4       1.550   2.569  -7.091  1.00 74.41           H 
ATOM     72  N   DVA A   5      -1.058   2.601  -1.070  1.00 40.31           N 
ATOM     73  CA  DVA A   5      -2.188   2.572  -0.133  1.00 35.53           C 
ATOM     74  C   DVA A   5      -1.671   2.610   1.280  1.00 10.43           C 
ATOM     75  O   DVA A   5      -0.697   3.300   1.576  1.00 43.40           O 
ATOM     76  CB  DVA A   5      -3.087   3.785  -0.381  1.00 23.03           C 
ATOM     77  CG1 DVA A   5      -4.266   3.756   0.592  1.00  2.23           C 
ATOM     78  CG2 DVA A   5      -2.281   5.068  -0.165  1.00 30.51           C 
ATOM     79  H   DVA A   5      -0.178   2.889  -0.748  1.00 33.22           H 
ATOM     80  HA  DVA A   5      -2.764   1.659  -0.286  1.00  3.05           H 
ATOM     81  HB  DVA A   5      -3.458   3.759  -1.405  1.00 13.33           H 
ATOM     82 1HG1 DVA A   5      -4.888   2.887   0.384  1.00 14.22           H 
ATOM     83 2HG1 DVA A   5      -3.891   3.699   1.614  1.00 72.12           H 
ATOM     84 3HG1 DVA A   5      -4.857   4.664   0.473  1.00  3.25           H 
ATOM     85 1HG2 DVA A   5      -1.957   5.124   0.873  1.00 75.33           H 
ATOM     86 2HG2 DVA A   5      -1.407   5.063  -0.818  1.00 30.04           H 
ATOM     87 3HG2 DVA A   5      -2.903   5.931  -0.400  1.00 40.23           H 
ATOM     88  N   MLE A   6      -2.324   1.862   2.165  1.00 72.40           N 
ATOM     89  CA  MLE A   6      -1.920   1.811   3.575  1.00 12.34           C 
ATOM     90  C   MLE A   6      -1.840   0.375   4.021  1.00 12.33           C 
ATOM     91  O   MLE A   6      -2.736  -0.125   4.702  1.00 24.52           O 
ATOM     92  CB  MLE A   6      -2.950   2.553   4.428  1.00 63.31           C 
ATOM     93  CG  MLE A   6      -2.293   3.023   5.727  1.00 32.35           C 
ATOM     94  CD1 MLE A   6      -3.065   4.220   6.285  1.00 65.34           C 
ATOM     95  CD2 MLE A   6      -2.311   1.885   6.748  1.00 53.44           C 
ATOM     96  HA  MLE A   6      -0.944   2.282   3.692  1.00 30.10           H 
ATOM     97 2HB  MLE A   6      -3.322   3.415   3.876  1.00 63.12           H 
ATOM     98 3HB  MLE A   6      -3.779   1.885   4.660  1.00 40.15           H 
ATOM     99  HG  MLE A   6      -1.263   3.316   5.527  1.00 72.23           H 
ATOM    100 1HD1 MLE A   6      -3.638   4.688   5.485  1.00 43.02           H 
ATOM    101 2HD1 MLE A   6      -3.743   3.883   7.069  1.00 43.32           H 
ATOM    102 3HD1 MLE A   6      -2.363   4.944   6.699  1.00  5.25           H 
ATOM    103 1HD2 MLE A   6      -2.326   2.301   7.754  1.00  4.53           H 
ATOM    104 2HD2 MLE A   6      -3.200   1.274   6.595  1.00 72.54           H 
ATOM    105 3HD2 MLE A   6      -1.421   1.270   6.623  1.00 61.50           H 
ATOM    106  CM  MLE A   6      -3.490   0.980   2.025  1.00 73.23           C 
ATOM    107 1HM  MLE A   6      -3.158  -0.057   1.974  1.00 50.24           H 
ATOM    108 2HM  MLE A   6      -4.148   1.110   2.884  1.00 13.14           H 
ATOM    109 3HM  MLE A   6      -4.030   1.233   1.113  1.00 71.40           H 
ATOM    110  N   DPR A   7      -0.761  -0.300   3.638  1.00 41.22           N 
ATOM    111  CA  DPR A   7      -0.560  -1.713   4.009  1.00 71.42           C 
ATOM    112  C   DPR A   7      -1.394  -2.598   3.118  1.00 12.50           C 
ATOM    113  O   DPR A   7      -1.682  -3.746   3.462  1.00 23.42           O 
ATOM    114  CB  DPR A   7       0.947  -1.941   3.889  1.00 21.03           C 
ATOM    115  CG  DPR A   7       1.226  -1.140   2.590  1.00 31.22           C 
ATOM    116  CD  DPR A   7       0.395   0.144   2.830  1.00  0.34           C 
ATOM    117  HA  DPR A   7      -0.838  -1.865   5.052  1.00 22.42           H 
ATOM    118 2HB  DPR A   7       1.498  -1.519   4.729  1.00 63.31           H 
ATOM    119 3HB  DPR A   7       1.195  -2.994   3.753  1.00  0.02           H 
ATOM    120 2HG  DPR A   7       2.287  -0.907   2.495  1.00 22.40           H 
ATOM    121 3HG  DPR A   7       0.867  -1.681   1.714  1.00 24.43           H 
ATOM    122 2HD  DPR A   7       0.056   0.559   1.881  1.00 65.52           H 
ATOM    123 3HD  DPR A   7       0.983   0.880   3.379  1.00 35.32           H 
ATOM    124  N   LEU A   8      -1.787  -2.068   1.966  1.00 71.00           N 
ATOM    125  CA  LEU A   8      -2.598  -2.821   1.015  1.00 61.21           C 
ATOM    126  C   LEU A   8      -1.918  -2.885  -0.349  1.00 53.41           C 
ATOM    127  O   LEU A   8      -2.608  -2.871  -1.367  1.00 51.11           O 
ATOM    128  CB  LEU A   8      -3.982  -2.182   0.878  1.00 22.33           C 
ATOM    129  CG  LEU A   8      -4.798  -2.067   2.165  1.00 70.21           C 
ATOM    130  CD1 LEU A   8      -6.069  -1.267   1.921  1.00 52.14           C 
ATOM    131  CD2 LEU A   8      -5.131  -3.447   2.712  1.00 33.42           C 
ATOM    132  H   LEU A   8      -1.527  -1.149   1.748  1.00 22.02           H 
ATOM    133  HA  LEU A   8      -2.710  -3.825   1.396  1.00 71.13           H 
ATOM    134 2HB  LEU A   8      -3.849  -1.189   0.480  1.00 63.45           H 
ATOM    135 3HB  LEU A   8      -4.551  -2.776   0.176  1.00  4.13           H 
ATOM    136  HG  LEU A   8      -4.213  -1.543   2.909  1.00 60.20           H 
ATOM    137 1HD1 LEU A   8      -6.326  -0.718   2.815  1.00 60.21           H 
ATOM    138 2HD1 LEU A   8      -5.909  -0.575   1.107  1.00  2.53           H 
ATOM    139 3HD1 LEU A   8      -6.874  -1.940   1.668  1.00 35.34           H 
ATOM    140 1HD2 LEU A   8      -5.047  -4.177   1.920  1.00 71.20           H 
ATOM    141 2HD2 LEU A   8      -4.442  -3.696   3.505  1.00 40.41           H 
ATOM    142 3HD2 LEU A   8      -6.140  -3.448   3.096  1.00 12.53           H 
TER     143      LEU A   8
ENDMDL
MODEL       13
REMARK MDL/CONF    13  E:      0.000 Erst:   0.000 Ehb:   0.000
ATOM      1  N   DVA A   1      -0.603  -2.954  -0.388  1.00 44.20           N 
ATOM      2  CA  DVA A   1       0.169  -2.970  -1.636  1.00 64.43           C 
ATOM      3  C   DVA A   1       1.605  -2.621  -1.344  1.00 40.03           C 
ATOM      4  O   DVA A   1       2.151  -3.017  -0.316  1.00 62.23           O 
ATOM      5  CB  DVA A   1       0.099  -4.362  -2.261  1.00 31.53           C 
ATOM      6  CG1 DVA A   1       0.916  -4.387  -3.554  1.00 55.33           C 
ATOM      7  CG2 DVA A   1       0.666  -5.391  -1.281  1.00 61.02           C 
ATOM      8  H   DVA A   1      -0.127  -2.949   0.469  1.00 22.13           H 
ATOM      9  HA  DVA A   1      -0.247  -2.239  -2.330  1.00 75.01           H 
ATOM     10  HB  DVA A   1      -0.939  -4.610  -2.483  1.00 54.03           H 
ATOM     11 1HG1 DVA A   1       0.948  -5.403  -3.947  1.00 11.11           H 
ATOM     12 2HG1 DVA A   1       0.452  -3.728  -4.288  1.00 50.42           H 
ATOM     13 3HG1 DVA A   1       1.929  -4.044  -3.349  1.00 62.24           H 
ATOM     14 1HG2 DVA A   1      -0.049  -6.202  -1.150  1.00 41.14           H 
ATOM     15 2HG2 DVA A   1       1.602  -5.792  -1.674  1.00 54.02           H 
ATOM     16 3HG2 DVA A   1       0.852  -4.913  -0.320  1.00 53.04           H 
ATOM     17  N   MLE A   2       2.224  -1.875  -2.253  1.00  4.12           N 
ATOM     18  CA  MLE A   2       3.626  -1.466  -2.086  1.00 34.12           C 
ATOM     19  C   MLE A   2       3.753   0.010  -2.356  1.00 12.33           C 
ATOM     20  O   MLE A   2       4.189   0.418  -3.431  1.00 75.44           O 
ATOM     21  CB  MLE A   2       4.502  -2.242  -3.069  1.00 64.23           C 
ATOM     22  CG  MLE A   2       5.937  -2.293  -2.543  1.00  0.32           C 
ATOM     23  CD1 MLE A   2       6.019  -3.288  -1.382  1.00 41.12           C 
ATOM     24  CD2 MLE A   2       6.877  -2.739  -3.663  1.00  4.31           C 
ATOM     25  HA  MLE A   2       3.948  -1.678  -1.067  1.00 31.55           H 
ATOM     26 2HB  MLE A   2       4.117  -3.256  -3.175  1.00 73.55           H 
ATOM     27 3HB  MLE A   2       4.489  -1.746  -4.039  1.00 53.20           H 
ATOM     28  HG  MLE A   2       6.231  -1.304  -2.193  1.00 31.02           H 
ATOM     29 1HD1 MLE A   2       6.528  -2.821  -0.539  1.00 31.21           H 
ATOM     30 2HD1 MLE A   2       5.012  -3.581  -1.082  1.00 21.53           H 
ATOM     31 3HD1 MLE A   2       6.575  -4.171  -1.699  1.00 51.44           H 
ATOM     32 1HD2 MLE A   2       7.765  -3.198  -3.231  1.00 65.43           H 
ATOM     33 2HD2 MLE A   2       6.367  -3.464  -4.296  1.00 72.23           H 
ATOM     34 3HD2 MLE A   2       7.167  -1.875  -4.259  1.00 63.33           H 
ATOM     35  CM  MLE A   2       1.766  -1.306  -3.526  1.00 33.40           C 
ATOM     36 1HM  MLE A   2       0.871  -1.832  -3.859  1.00 22.52           H 
ATOM     37 2HM  MLE A   2       1.536  -0.250  -3.390  1.00 52.25           H 
ATOM     38 3HM  MLE A   2       2.550  -1.414  -4.276  1.00  4.24           H 
ATOM     39  N   DPR A   3       3.369   0.821  -1.376  1.00 63.13           N 
ATOM     40  CA  DPR A   3       3.443   2.287  -1.512  1.00 74.30           C 
ATOM     41  C   DPR A   3       2.283   2.784  -2.337  1.00 23.34           C 
ATOM     42  O   DPR A   3       2.320   3.891  -2.876  1.00 32.22           O 
ATOM     43  CB  DPR A   3       3.430   2.825  -0.089  1.00 43.01           C 
ATOM     44  CG  DPR A   3       2.395   1.863   0.552  1.00  2.43           C 
ATOM     45  CD  DPR A   3       2.828   0.499  -0.038  1.00 30.13           C 
ATOM     46  HA  DPR A   3       4.385   2.569  -1.985  1.00 14.34           H 
ATOM     47 2HB  DPR A   3       4.402   2.723   0.395  1.00 51.55           H 
ATOM     48 3HB  DPR A   3       3.079   3.856  -0.041  1.00 23.12           H 
ATOM     49 2HG  DPR A   3       2.482   1.864   1.640  1.00 61.23           H 
ATOM     50 3HG  DPR A   3       1.381   2.120   0.244  1.00 24.35           H 
ATOM     51 2HD  DPR A   3       1.968  -0.166  -0.127  1.00 45.03           H 
ATOM     52 3HD  DPR A   3       3.598   0.043   0.584  1.00 21.31           H 
ATOM     53  N   LEU A   4       1.242   1.965  -2.439  1.00  3.44           N 
ATOM     54  CA  LEU A   4       0.056   2.326  -3.207  1.00 31.40           C 
ATOM     55  C   LEU A   4      -1.198   2.245  -2.343  1.00 73.33           C 
ATOM     56  O   LEU A   4      -2.268   1.872  -2.820  1.00 11.24           O 
ATOM     57  CB  LEU A   4      -0.088   1.406  -4.422  1.00 61.35           C 
ATOM     58  CG  LEU A   4       1.105   1.366  -5.379  1.00 55.34           C 
ATOM     59  CD1 LEU A   4       0.917   0.275  -6.420  1.00 21.32           C 
ATOM     60  CD2 LEU A   4       1.296   2.719  -6.050  1.00 12.31           C 
ATOM     61  H   LEU A   4       1.270   1.095  -1.987  1.00 64.15           H 
ATOM     62  HA  LEU A   4       0.180   3.342  -3.549  1.00 41.54           H 
ATOM     63 2HB  LEU A   4      -0.255   0.403  -4.060  1.00 42.44           H 
ATOM     64 3HB  LEU A   4      -0.952   1.733  -4.982  1.00 41.23           H 
ATOM     65  HG  LEU A   4       2.001   1.142  -4.817  1.00 30.40           H 
ATOM     66 1HD1 LEU A   4       1.883  -0.074  -6.754  1.00 30.31           H 
ATOM     67 2HD1 LEU A   4       0.368  -0.547  -5.986  1.00  1.51           H 
ATOM     68 3HD1 LEU A   4       0.367   0.670  -7.261  1.00 72.20           H 
ATOM     69 1HD2 LEU A   4       0.349   3.239  -6.087  1.00 62.53           H 
ATOM     70 2HD2 LEU A   4       2.005   3.304  -5.484  1.00 74.34           H 
ATOM     71 3HD2 LEU A   4       1.667   2.574  -7.053  1.00 41.42           H 
ATOM     72  N   DVA A   5      -1.057   2.601  -1.071  1.00 53.40           N 
ATOM     73  CA  DVA A   5      -2.188   2.572  -0.134  1.00 32.02           C 
ATOM     74  C   DVA A   5      -1.670   2.608   1.279  1.00 41.43           C 
ATOM     75  O   DVA A   5      -0.695   3.297   1.576  1.00 51.12           O 
ATOM     76  CB  DVA A   5      -3.085   3.784  -0.381  1.00 11.32           C 
ATOM     77  CG1 DVA A   5      -4.266   3.754   0.591  1.00 51.20           C 
ATOM     78  CG2 DVA A   5      -2.281   5.067  -0.164  1.00  1.11           C 
ATOM     79  H   DVA A   5      -0.178   2.890  -0.750  1.00 40.12           H 
ATOM     80  HA  DVA A   5      -2.762   1.658  -0.287  1.00 42.23           H 
ATOM     81  HB  DVA A   5      -3.458   3.759  -1.404  1.00 23.43           H 
ATOM     82 1HG1 DVA A   5      -4.858   4.661   0.473  1.00 11.31           H 
ATOM     83 2HG1 DVA A   5      -4.887   2.884   0.380  1.00  1.13           H 
ATOM     84 3HG1 DVA A   5      -3.894   3.693   1.613  1.00 24.20           H 
ATOM     85 1HG2 DVA A   5      -2.414   5.728  -1.019  1.00 63.33           H 
ATOM     86 2HG2 DVA A   5      -2.629   5.568   0.739  1.00 12.32           H 
ATOM     87 3HG2 DVA A   5      -1.225   4.820  -0.058  1.00  4.41           H 
ATOM     88  N   MLE A   6      -2.324   1.862   2.164  1.00 71.23           N 
ATOM     89  CA  MLE A   6      -1.920   1.809   3.574  1.00  1.33           C 
ATOM     90  C   MLE A   6      -1.841   0.373   4.021  1.00 43.25           C 
ATOM     91  O   MLE A   6      -2.737  -0.126   4.699  1.00 62.30           O 
ATOM     92  CB  MLE A   6      -2.949   2.553   4.427  1.00 25.02           C 
ATOM     93  CG  MLE A   6      -2.290   3.024   5.725  1.00 51.15           C 
ATOM     94  CD1 MLE A   6      -1.371   4.211   5.429  1.00 62.51           C 
ATOM     95  CD2 MLE A   6      -3.370   3.453   6.718  1.00 41.33           C 
ATOM     96  HA  MLE A   6      -0.944   2.280   3.691  1.00 64.15           H 
ATOM     97 2HB  MLE A   6      -3.322   3.414   3.875  1.00 54.32           H 
ATOM     98 3HB  MLE A   6      -3.776   1.885   4.661  1.00 14.43           H 
ATOM     99  HG  MLE A   6      -1.706   2.210   6.152  1.00 44.03           H 
ATOM    100 1HD1 MLE A   6      -0.393   4.035   5.875  1.00  2.42           H 
ATOM    101 2HD1 MLE A   6      -1.261   4.326   4.349  1.00 12.41           H 
ATOM    102 3HD1 MLE A   6      -1.804   5.120   5.847  1.00 22.15           H 
ATOM    103 1HD2 MLE A   6      -2.950   4.166   7.427  1.00 53.32           H 
ATOM    104 2HD2 MLE A   6      -4.194   3.921   6.179  1.00 24.45           H 
ATOM    105 3HD2 MLE A   6      -3.737   2.580   7.256  1.00 13.11           H 
ATOM    106  CM  MLE A   6      -3.490   0.980   2.025  1.00 51.12           C 
ATOM    107 1HM  MLE A   6      -4.030   1.232   1.112  1.00 53.21           H 
ATOM    108 2HM  MLE A   6      -3.159  -0.056   1.976  1.00 64.40           H 
ATOM    109 3HM  MLE A   6      -4.149   1.111   2.884  1.00 44.02           H 
ATOM    110  N   DPR A   7      -0.760  -0.301   3.639  1.00 54.22           N 
ATOM    111  CA  DPR A   7      -0.561  -1.714   4.009  1.00  1.33           C 
ATOM    112  C   DPR A   7      -1.394  -2.599   3.120  1.00 75.12           C 
ATOM    113  O   DPR A   7      -1.682  -3.747   3.461  1.00 21.42           O 
ATOM    114  CB  DPR A   7       0.947  -1.944   3.889  1.00 11.34           C 
ATOM    115  CG  DPR A   7       1.227  -1.142   2.591  1.00 41.43           C 
ATOM    116  CD  DPR A   7       0.397   0.143   2.832  1.00 40.20           C 
ATOM    117  HA  DPR A   7      -0.838  -1.866   5.053  1.00 30.21           H 
ATOM    118 2HB  DPR A   7       1.498  -1.523   4.730  1.00 44.52           H 
ATOM    119 3HB  DPR A   7       1.193  -2.996   3.753  1.00 64.31           H 
ATOM    120 2HG  DPR A   7       2.288  -0.909   2.498  1.00 42.10           H 
ATOM    121 3HG  DPR A   7       0.868  -1.680   1.715  1.00 35.53           H 
ATOM    122 2HD  DPR A   7       0.059   0.560   1.883  1.00 63.33           H 
ATOM    123 3HD  DPR A   7       0.984   0.878   3.384  1.00 21.40           H 
ATOM    124  N   LEU A   8      -1.788  -2.068   1.967  1.00  1.10           N 
ATOM    125  CA  LEU A   8      -2.598  -2.820   1.016  1.00 13.14           C 
ATOM    126  C   LEU A   8      -1.918  -2.884  -0.348  1.00 12.04           C 
ATOM    127  O   LEU A   8      -2.608  -2.869  -1.366  1.00 15.22           O 
ATOM    128  CB  LEU A   8      -3.982  -2.182   0.879  1.00 54.34           C 
ATOM    129  CG  LEU A   8      -4.799  -2.066   2.166  1.00 34.02           C 
ATOM    130  CD1 LEU A   8      -6.072  -1.272   1.922  1.00 35.10           C 
ATOM    131  CD2 LEU A   8      -5.127  -3.447   2.715  1.00 53.01           C 
ATOM    132  H   LEU A   8      -1.528  -1.149   1.750  1.00 63.01           H 
ATOM    133  HA  LEU A   8      -2.711  -3.824   1.396  1.00 24.13           H 
ATOM    134 2HB  LEU A   8      -3.849  -1.187   0.481  1.00 53.31           H 
ATOM    135 3HB  LEU A   8      -4.551  -2.775   0.176  1.00 45.34           H 
ATOM    136  HG  LEU A   8      -4.215  -1.540   2.909  1.00 14.04           H 
ATOM    137 1HD1 LEU A   8      -6.371  -0.781   2.835  1.00 13.14           H 
ATOM    138 2HD1 LEU A   8      -5.893  -0.530   1.157  1.00 23.41           H 
ATOM    139 3HD1 LEU A   8      -6.857  -1.940   1.598  1.00 61.30           H 
ATOM    140 1HD2 LEU A   8      -5.155  -4.160   1.904  1.00 12.22           H 
ATOM    141 2HD2 LEU A   8      -4.370  -3.742   3.426  1.00 42.14           H 
ATOM    142 3HD2 LEU A   8      -6.089  -3.420   3.205  1.00 31.35           H 
TER     143      LEU A   8
ENDMDL
MODEL        1
REMARK MDL/CONF     1  E:      0.000 Erst:   0.000 Ehb:   0.000
ATOM      1  N   DVA A   1      -0.602  -2.954  -0.388  1.00  1.00           N 
ATOM      2  CA  DVA A   1       0.170  -2.969  -1.638  1.00 15.03           C 
ATOM      3  C   DVA A   1       1.605  -2.622  -1.345  1.00 64.01           C 
ATOM      4  O   DVA A   1       2.152  -3.018  -0.318  1.00  4.03           O 
ATOM      5  CB  DVA A   1       0.098  -4.363  -2.262  1.00 55.54           C 
ATOM      6  CG1 DVA A   1       0.915  -4.387  -3.555  1.00 74.54           C 
ATOM      7  CG2 DVA A   1       0.665  -5.391  -1.283  1.00 32.13           C 
ATOM      8  H   DVA A   1      -0.126  -2.950   0.468  1.00  1.04           H 
ATOM      9  HA  DVA A   1      -0.247  -2.239  -2.331  1.00 54.24           H 
ATOM     10  HB  DVA A   1      -0.940  -4.609  -2.484  1.00 53.13           H 
ATOM     11 1HG1 DVA A   1       0.946  -5.403  -3.948  1.00  3.34           H 
ATOM     12 2HG1 DVA A   1       0.451  -3.727  -4.289  1.00 71.52           H 
ATOM     13 3HG1 DVA A   1       1.928  -4.044  -3.351  1.00 63.20           H 
ATOM     14 1HG2 DVA A   1       0.852  -4.913  -0.321  1.00 53.04           H 
ATOM     15 2HG2 DVA A   1      -0.051  -6.203  -1.151  1.00  5.44           H 
ATOM     16 3HG2 DVA A   1       1.599  -5.792  -1.676  1.00  1.50           H 
ATOM     17  N   MLE A   2       2.225  -1.876  -2.253  1.00 40.42           N 
ATOM     18  CA  MLE A   2       3.626  -1.467  -2.088  1.00 55.11           C 
ATOM     19  C   MLE A   2       3.753   0.009  -2.357  1.00  2.33           C 
ATOM     20  O   MLE A   2       4.191   0.419  -3.430  1.00 15.12           O 
ATOM     21  CB  MLE A   2       4.501  -2.242  -3.072  1.00 42.24           C 
ATOM     22  CG  MLE A   2       5.937  -2.293  -2.548  1.00 31.31           C 
ATOM     23  CD1 MLE A   2       6.029  -3.315  -1.412  1.00 13.23           C 
ATOM     24  CD2 MLE A   2       6.880  -2.704  -3.678  1.00 10.01           C 
ATOM     25  HA  MLE A   2       3.949  -1.681  -1.069  1.00 41.12           H 
ATOM     26 2HB  MLE A   2       4.117  -3.256  -3.180  1.00 23.10           H 
ATOM     27 3HB  MLE A   2       4.487  -1.745  -4.043  1.00  1.24           H 
ATOM     28  HG  MLE A   2       6.222  -1.311  -2.174  1.00 41.54           H 
ATOM     29 1HD1 MLE A   2       5.157  -3.967  -1.438  1.00  2.41           H 
ATOM     30 2HD1 MLE A   2       6.933  -3.912  -1.532  1.00  4.33           H 
ATOM     31 3HD1 MLE A   2       6.064  -2.792  -0.455  1.00 72.24           H 
ATOM     32 1HD2 MLE A   2       6.416  -3.490  -4.273  1.00 35.14           H 
ATOM     33 2HD2 MLE A   2       7.083  -1.841  -4.312  1.00 45.02           H 
ATOM     34 3HD2 MLE A   2       7.815  -3.073  -3.256  1.00 51.22           H 
ATOM     35  CM  MLE A   2       1.766  -1.305  -3.527  1.00 74.43           C 
ATOM     36 1HM  MLE A   2       2.549  -1.411  -4.277  1.00 74.24           H 
ATOM     37 2HM  MLE A   2       0.871  -1.833  -3.859  1.00 64.12           H 
ATOM     38 3HM  MLE A   2       1.535  -0.249  -3.389  1.00 54.23           H 
ATOM     39  N   DPR A   3       3.369   0.819  -1.375  1.00 54.12           N 
ATOM     40  CA  DPR A   3       3.442   2.285  -1.510  1.00 12.11           C 
ATOM     41  C   DPR A   3       2.283   2.783  -2.334  1.00 51.34           C 
ATOM     42  O   DPR A   3       2.320   3.890  -2.874  1.00 21.25           O 
ATOM     43  CB  DPR A   3       3.428   2.821  -0.086  1.00 33.11           C 
ATOM     44  CG  DPR A   3       2.392   1.859   0.553  1.00 14.35           C 
ATOM     45  CD  DPR A   3       2.825   0.495  -0.038  1.00 44.54           C 
ATOM     46  HA  DPR A   3       4.384   2.567  -1.981  1.00 52.42           H 
ATOM     47 2HB  DPR A   3       4.400   2.720   0.399  1.00 35.23           H 
ATOM     48 3HB  DPR A   3       3.078   3.852  -0.037  1.00 73.30           H 
ATOM     49 2HG  DPR A   3       2.478   1.858   1.641  1.00 72.03           H 
ATOM     50 3HG  DPR A   3       1.379   2.115   0.244  1.00 11.41           H 
ATOM     51 2HD  DPR A   3       1.965  -0.169  -0.129  1.00 20.10           H 
ATOM     52 3HD  DPR A   3       3.596   0.039   0.584  1.00 75.13           H 
ATOM     53  N   LEU A   4       1.241   1.964  -2.437  1.00 44.21           N 
ATOM     54  CA  LEU A   4       0.056   2.327  -3.206  1.00 61.43           C 
ATOM     55  C   LEU A   4      -1.199   2.247  -2.343  1.00 44.23           C 
ATOM     56  O   LEU A   4      -2.270   1.875  -2.821  1.00 24.50           O 
ATOM     57  CB  LEU A   4      -0.088   1.407  -4.421  1.00 43.45           C 
ATOM     58  CG  LEU A   4       1.105   1.367  -5.378  1.00 15.31           C 
ATOM     59  CD1 LEU A   4       0.964   0.213  -6.357  1.00 43.45           C 
ATOM     60  CD2 LEU A   4       1.237   2.688  -6.121  1.00 41.20           C 
ATOM     61  H   LEU A   4       1.270   1.095  -1.986  1.00 22.04           H 
ATOM     62  HA  LEU A   4       0.181   3.343  -3.548  1.00 13.45           H 
ATOM     63 2HB  LEU A   4      -0.256   0.406  -4.060  1.00 23.51           H 
ATOM     64 3HB  LEU A   4      -0.952   1.736  -4.982  1.00 21.21           H 
ATOM     65  HG  LEU A   4       2.010   1.212  -4.807  1.00 40.34           H 
ATOM     66 1HD1 LEU A   4       0.637   0.591  -7.315  1.00 12.35           H 
ATOM     67 2HD1 LEU A   4       1.919  -0.279  -6.473  1.00 31.32           H 
ATOM     68 3HD1 LEU A   4       0.239  -0.492  -5.982  1.00 21.42           H 
ATOM     69 1HD2 LEU A   4       1.355   2.497  -7.178  1.00 24.11           H 
ATOM     70 2HD2 LEU A   4       0.350   3.282  -5.961  1.00 54.52           H 
ATOM     71 3HD2 LEU A   4       2.100   3.224  -5.753  1.00 73.22           H 
ATOM     72  N   DVA A   5      -1.058   2.601  -1.069  1.00 52.04           N 
ATOM     73  CA  DVA A   5      -2.189   2.572  -0.134  1.00 31.05           C 
ATOM     74  C   DVA A   5      -1.671   2.609   1.280  1.00 74.05           C 
ATOM     75  O   DVA A   5      -0.698   3.299   1.576  1.00 45.21           O 
ATOM     76  CB  DVA A   5      -3.087   3.784  -0.381  1.00 42.14           C 
ATOM     77  CG1 DVA A   5      -4.267   3.754   0.590  1.00 14.30           C 
ATOM     78  CG2 DVA A   5      -2.281   5.067  -0.165  1.00 75.11           C 
ATOM     79  H   DVA A   5      -0.178   2.889  -0.748  1.00  0.41           H 
ATOM     80  HA  DVA A   5      -2.763   1.659  -0.287  1.00 35.32           H 
ATOM     81  HB  DVA A   5      -3.458   3.758  -1.405  1.00 42.21           H 
ATOM     82 1HG1 DVA A   5      -4.859   4.662   0.473  1.00 73.24           H 
ATOM     83 2HG1 DVA A   5      -4.889   2.885   0.379  1.00 33.41           H 
ATOM     84 3HG1 DVA A   5      -3.895   3.693   1.613  1.00 32.21           H 
ATOM     85 1HG2 DVA A   5      -1.226   4.821  -0.057  1.00 72.45           H 
ATOM     86 2HG2 DVA A   5      -2.414   5.729  -1.022  1.00 21.51           H 
ATOM     87 3HG2 DVA A   5      -2.632   5.567   0.738  1.00 45.45           H 
ATOM     88  N   MLE A   6      -2.325   1.862   2.164  1.00 13.43           N 
ATOM     89  CA  MLE A   6      -1.922   1.810   3.575  1.00 12.14           C 
ATOM     90  C   MLE A   6      -1.840   0.374   4.021  1.00 41.30           C 
ATOM     91  O   MLE A   6      -2.735  -0.126   4.701  1.00 52.21           O 
ATOM     92  CB  MLE A   6      -2.952   2.552   4.427  1.00 21.33           C 
ATOM     93  CG  MLE A   6      -2.295   3.024   5.726  1.00 55.05           C 
ATOM     94  CD1 MLE A   6      -1.405   4.234   5.436  1.00  3.22           C 
ATOM     95  CD2 MLE A   6      -3.378   3.416   6.731  1.00  2.33           C 
ATOM     96  HA  MLE A   6      -0.947   2.283   3.693  1.00 63.23           H 
ATOM     97 2HB  MLE A   6      -3.326   3.413   3.875  1.00 71.12           H 
ATOM     98 3HB  MLE A   6      -3.780   1.884   4.660  1.00 30.53           H 
ATOM     99  HG  MLE A   6      -1.689   2.219   6.140  1.00 73.34           H 
ATOM    100 1HD1 MLE A   6      -1.674   4.661   4.471  1.00 64.02           H 
ATOM    101 2HD1 MLE A   6      -1.545   4.984   6.217  1.00 23.42           H 
ATOM    102 3HD1 MLE A   6      -0.361   3.921   5.419  1.00 43.24           H 
ATOM    103 1HD2 MLE A   6      -4.171   3.960   6.219  1.00 52.35           H 
ATOM    104 2HD2 MLE A   6      -3.791   2.518   7.189  1.00  3.43           H 
ATOM    105 3HD2 MLE A   6      -2.943   4.052   7.503  1.00 70.32           H 
ATOM    106  CM  MLE A   6      -3.492   0.980   2.024  1.00  5.24           C 
ATOM    107 1HM  MLE A   6      -4.149   1.108   2.884  1.00 71.04           H 
ATOM    108 2HM  MLE A   6      -4.031   1.233   1.112  1.00  3.41           H 
ATOM    109 3HM  MLE A   6      -3.158  -0.057   1.973  1.00  2.52           H 
ATOM    110  N   DPR A   7      -0.760  -0.299   3.638  1.00 42.13           N 
ATOM    111  CA  DPR A   7      -0.559  -1.712   4.008  1.00  1.44           C 
ATOM    112  C   DPR A   7      -1.392  -2.598   3.119  1.00 10.02           C 
ATOM    113  O   DPR A   7      -1.680  -3.745   3.462  1.00 63.40           O 
ATOM    114  CB  DPR A   7       0.949  -1.940   3.886  1.00 33.52           C 
ATOM    115  CG  DPR A   7       1.227  -1.137   2.588  1.00 33.41           C 
ATOM    116  CD  DPR A   7       0.395   0.147   2.830  1.00 31.30           C 
ATOM    117  HA  DPR A   7      -0.835  -1.864   5.051  1.00  2.21           H 
ATOM    118 2HB  DPR A   7       1.501  -1.518   4.727  1.00 54.13           H 
ATOM    119 3HB  DPR A   7       1.197  -2.992   3.750  1.00 40.34           H 
ATOM    120 2HG  DPR A   7       2.288  -0.903   2.493  1.00 21.51           H 
ATOM    121 3HG  DPR A   7       0.868  -1.677   1.712  1.00 73.13           H 
ATOM    122 2HD  DPR A   7       0.056   0.563   1.881  1.00 24.31           H 
ATOM    123 3HD  DPR A   7       0.983   0.881   3.380  1.00 54.41           H 
ATOM    124  N   LEU A   8      -1.786  -2.068   1.966  1.00 70.12           N 
ATOM    125  CA  LEU A   8      -2.598  -2.820   1.015  1.00 22.55           C 
ATOM    126  C   LEU A   8      -1.918  -2.886  -0.348  1.00 52.32           C 
ATOM    127  O   LEU A   8      -2.609  -2.875  -1.366  1.00  5.32           O 
ATOM    128  CB  LEU A   8      -3.981  -2.183   0.879  1.00 30.22           C 
ATOM    129  CG  LEU A   8      -4.797  -2.066   2.167  1.00 73.14           C 
ATOM    130  CD1 LEU A   8      -6.019  -1.189   1.947  1.00 55.31           C 
ATOM    131  CD2 LEU A   8      -5.209  -3.444   2.664  1.00 71.04           C 
ATOM    132  H   LEU A   8      -1.527  -1.149   1.748  1.00  2.41           H 
ATOM    133  HA  LEU A   8      -2.710  -3.824   1.397  1.00 25.30           H 
ATOM    134 2HB  LEU A   8      -3.849  -1.189   0.480  1.00 55.02           H 
ATOM    135 3HB  LEU A   8      -4.550  -2.778   0.178  1.00 53.55           H 
ATOM    136  HG  LEU A   8      -4.188  -1.603   2.930  1.00  1.22           H 
ATOM    137 1HD1 LEU A   8      -6.898  -1.812   1.852  1.00  3.40           H 
ATOM    138 2HD1 LEU A   8      -6.140  -0.522   2.787  1.00 32.55           H 
ATOM    139 3HD1 LEU A   8      -5.890  -0.611   1.044  1.00 55.02           H 
ATOM    140 1HD2 LEU A   8      -6.262  -3.439   2.907  1.00 22.31           H 
ATOM    141 2HD2 LEU A   8      -5.022  -4.176   1.891  1.00 31.03           H 
ATOM    142 3HD2 LEU A   8      -4.637  -3.696   3.544  1.00 14.42           H 
TER     143      LEU A   8
ENDMDL
MODEL       10
REMARK MDL/CONF    10  E:      0.000 Erst:   0.000 Ehb:   0.000
ATOM      1  N   DVA A   1      -0.602  -2.955  -0.389  1.00 73.51           N 
ATOM      2  CA  DVA A   1       0.169  -2.970  -1.638  1.00 50.35           C 
ATOM      3  C   DVA A   1       1.606  -2.622  -1.346  1.00 24.50           C 
ATOM      4  O   DVA A   1       2.153  -3.019  -0.318  1.00 42.32           O 
ATOM      5  CB  DVA A   1       0.098  -4.362  -2.265  1.00  2.12           C 
ATOM      6  CG1 DVA A   1       0.926  -4.388  -3.551  1.00 21.41           C 
ATOM      7  CG2 DVA A   1       0.653  -5.393  -1.281  1.00 21.25           C 
ATOM      8  H   DVA A   1      -0.125  -2.947   0.468  1.00  5.22           H 
ATOM      9  HA  DVA A   1      -0.247  -2.239  -2.331  1.00 65.41           H 
ATOM     10  HB  DVA A   1      -0.939  -4.604  -2.495  1.00 23.25           H 
ATOM     11 1HG1 DVA A   1       1.940  -4.053  -3.338  1.00 44.43           H 
ATOM     12 2HG1 DVA A   1       0.954  -5.405  -3.942  1.00 33.14           H 
ATOM     13 3HG1 DVA A   1       0.471  -3.730  -4.289  1.00 50.13           H 
ATOM     14 1HG2 DVA A   1       0.100  -5.337  -0.344  1.00 51.20           H 
ATOM     15 2HG2 DVA A   1       0.549  -6.393  -1.703  1.00 50.41           H 
ATOM     16 3HG2 DVA A   1       1.707  -5.186  -1.092  1.00  2.32           H 
ATOM     17  N   MLE A   2       2.225  -1.875  -2.253  1.00 30.05           N 
ATOM     18  CA  MLE A   2       3.626  -1.467  -2.088  1.00 10.25           C 
ATOM     19  C   MLE A   2       3.753   0.009  -2.356  1.00 42.23           C 
ATOM     20  O   MLE A   2       4.192   0.419  -3.430  1.00 65.02           O 
ATOM     21  CB  MLE A   2       4.502  -2.242  -3.073  1.00 24.13           C 
ATOM     22  CG  MLE A   2       5.937  -2.293  -2.548  1.00 74.32           C 
ATOM     23  CD1 MLE A   2       6.028  -3.313  -1.410  1.00 12.42           C 
ATOM     24  CD2 MLE A   2       6.880  -2.706  -3.678  1.00 41.31           C 
ATOM     25  HA  MLE A   2       3.949  -1.682  -1.069  1.00 44.32           H 
ATOM     26 2HB  MLE A   2       4.117  -3.256  -3.180  1.00 63.11           H 
ATOM     27 3HB  MLE A   2       4.487  -1.745  -4.043  1.00 65.13           H 
ATOM     28  HG  MLE A   2       6.223  -1.310  -2.177  1.00 60.33           H 
ATOM     29 1HD1 MLE A   2       6.881  -3.971  -1.579  1.00 24.15           H 
ATOM     30 2HD1 MLE A   2       6.156  -2.789  -0.461  1.00  1.44           H 
ATOM     31 3HD1 MLE A   2       5.113  -3.904  -1.378  1.00 11.12           H 
ATOM     32 1HD2 MLE A   2       7.805  -3.098  -3.256  1.00 70.22           H 
ATOM     33 2HD2 MLE A   2       6.404  -3.476  -4.285  1.00 45.14           H 
ATOM     34 3HD2 MLE A   2       7.104  -1.839  -4.300  1.00  4.13           H 
ATOM     35  CM  MLE A   2       1.765  -1.305  -3.527  1.00 72.41           C 
ATOM     36 1HM  MLE A   2       2.549  -1.410  -4.277  1.00 24.11           H 
ATOM     37 2HM  MLE A   2       0.871  -1.832  -3.859  1.00 53.43           H 
ATOM     38 3HM  MLE A   2       1.534  -0.248  -3.388  1.00 12.52           H 
ATOM     39  N   DPR A   3       3.368   0.818  -1.375  1.00 63.45           N 
ATOM     40  CA  DPR A   3       3.442   2.285  -1.510  1.00 65.31           C 
ATOM     41  C   DPR A   3       2.283   2.783  -2.334  1.00 32.14           C 
ATOM     42  O   DPR A   3       2.321   3.890  -2.873  1.00 13.21           O 
ATOM     43  CB  DPR A   3       3.427   2.821  -0.084  1.00 53.41           C 
ATOM     44  CG  DPR A   3       2.391   1.859   0.553  1.00 74.10           C 
ATOM     45  CD  DPR A   3       2.825   0.495  -0.038  1.00 12.45           C 
ATOM     46  HA  DPR A   3       4.383   2.567  -1.981  1.00 61.43           H 
ATOM     47 2HB  DPR A   3       4.398   2.718   0.400  1.00 52.04           H 
ATOM     48 3HB  DPR A   3       3.077   3.851  -0.036  1.00 73.33           H 
ATOM     49 2HG  DPR A   3       2.477   1.858   1.641  1.00 11.11           H 
ATOM     50 3HG  DPR A   3       1.378   2.115   0.244  1.00  5.42           H 
ATOM     51 2HD  DPR A   3       1.965  -0.170  -0.129  1.00 23.03           H 
ATOM     52 3HD  DPR A   3       3.594   0.038   0.584  1.00 13.22           H 
ATOM     53  N   LEU A   4       1.241   1.964  -2.437  1.00 61.34           N 
ATOM     54  CA  LEU A   4       0.056   2.327  -3.206  1.00 72.22           C 
ATOM     55  C   LEU A   4      -1.199   2.247  -2.343  1.00 70.44           C 
ATOM     56  O   LEU A   4      -2.270   1.876  -2.820  1.00 10.10           O 
ATOM     57  CB  LEU A   4      -0.087   1.408  -4.421  1.00  3.12           C 
ATOM     58  CG  LEU A   4       1.105   1.367  -5.377  1.00 42.44           C 
ATOM     59  CD1 LEU A   4       0.964   0.214  -6.358  1.00 20.12           C 
ATOM     60  CD2 LEU A   4       1.239   2.689  -6.120  1.00 22.51           C 
ATOM     61  H   LEU A   4       1.269   1.095  -1.985  1.00 41.55           H 
ATOM     62  HA  LEU A   4       0.181   3.344  -3.547  1.00 32.31           H 
ATOM     63 2HB  LEU A   4      -0.256   0.405  -4.059  1.00 72.24           H 
ATOM     64 3HB  LEU A   4      -0.952   1.736  -4.982  1.00 33.42           H 
ATOM     65  HG  LEU A   4       2.010   1.210  -4.807  1.00 64.34           H 
ATOM     66 1HD1 LEU A   4       1.934  -0.219  -6.547  1.00 54.33           H 
ATOM     67 2HD1 LEU A   4       0.310  -0.537  -5.939  1.00  3.13           H 
ATOM     68 3HD1 LEU A   4       0.546   0.579  -7.285  1.00 61.51           H 
ATOM     69 1HD2 LEU A   4       1.886   2.557  -6.975  1.00 42.10           H 
ATOM     70 2HD2 LEU A   4       0.264   3.014  -6.453  1.00 52.24           H 
ATOM     71 3HD2 LEU A   4       1.660   3.432  -5.459  1.00 11.22           H 
ATOM     72  N   DVA A   5      -1.058   2.602  -1.070  1.00 21.23           N 
ATOM     73  CA  DVA A   5      -2.189   2.572  -0.134  1.00 22.32           C 
ATOM     74  C   DVA A   5      -1.672   2.610   1.281  1.00 52.22           C 
ATOM     75  O   DVA A   5      -0.698   3.300   1.577  1.00 52.51           O 
ATOM     76  CB  DVA A   5      -3.087   3.785  -0.382  1.00 74.44           C 
ATOM     77  CG1 DVA A   5      -4.264   3.758   0.593  1.00 22.33           C 
ATOM     78  CG2 DVA A   5      -2.280   5.068  -0.170  1.00 22.31           C 
ATOM     79  H   DVA A   5      -0.178   2.889  -0.747  1.00  1.21           H 
ATOM     80  HA  DVA A   5      -2.764   1.659  -0.286  1.00 54.22           H 
ATOM     81  HB  DVA A   5      -3.460   3.757  -1.404  1.00 62.03           H 
ATOM     82 1HG1 DVA A   5      -3.892   3.702   1.616  1.00 13.13           H 
ATOM     83 2HG1 DVA A   5      -4.856   4.666   0.472  1.00 32.44           H 
ATOM     84 3HG1 DVA A   5      -4.889   2.890   0.386  1.00 15.04           H 
ATOM     85 1HG2 DVA A   5      -1.419   5.070  -0.835  1.00 14.02           H 
ATOM     86 2HG2 DVA A   5      -2.908   5.932  -0.387  1.00 11.12           H 
ATOM     87 3HG2 DVA A   5      -1.940   5.116   0.865  1.00 44.55           H 
ATOM     88  N   MLE A   6      -2.325   1.863   2.164  1.00 72.41           N 
ATOM     89  CA  MLE A   6      -1.922   1.810   3.576  1.00 41.12           C 
ATOM     90  C   MLE A   6      -1.840   0.375   4.022  1.00 11.23           C 
ATOM     91  O   MLE A   6      -2.734  -0.126   4.702  1.00 44.41           O 
ATOM     92  CB  MLE A   6      -2.952   2.552   4.427  1.00 60.44           C 
ATOM     93  CG  MLE A   6      -2.295   3.024   5.726  1.00  3.53           C 
ATOM     94  CD1 MLE A   6      -1.403   4.234   5.437  1.00 14.15           C 
ATOM     95  CD2 MLE A   6      -3.378   3.420   6.730  1.00 33.10           C 
ATOM     96  HA  MLE A   6      -0.946   2.284   3.692  1.00 62.31           H 
ATOM     97 2HB  MLE A   6      -3.327   3.413   3.875  1.00 53.23           H 
ATOM     98 3HB  MLE A   6      -3.780   1.883   4.660  1.00 25.50           H 
ATOM     99  HG  MLE A   6      -1.692   2.218   6.141  1.00 51.05           H 
ATOM    100 1HD1 MLE A   6      -1.610   5.019   6.161  1.00 51.23           H 
ATOM    101 2HD1 MLE A   6      -0.356   3.937   5.509  1.00 51.25           H 
ATOM    102 3HD1 MLE A   6      -1.607   4.603   4.431  1.00 33.53           H 
ATOM    103 1HD2 MLE A   6      -2.950   4.074   7.489  1.00 54.22           H 
ATOM    104 2HD2 MLE A   6      -4.181   3.942   6.212  1.00 51.25           H 
ATOM    105 3HD2 MLE A   6      -3.776   2.524   7.208  1.00 52.43           H 
ATOM    106  CM  MLE A   6      -3.490   0.980   2.024  1.00 24.10           C 
ATOM    107 1HM  MLE A   6      -4.149   1.106   2.885  1.00 52.43           H 
ATOM    108 2HM  MLE A   6      -4.032   1.234   1.112  1.00 73.44           H 
ATOM    109 3HM  MLE A   6      -3.157  -0.057   1.973  1.00 42.42           H 
ATOM    110  N   DPR A   7      -0.760  -0.299   3.638  1.00 51.34           N 
ATOM    111  CA  DPR A   7      -0.558  -1.712   4.007  1.00 64.22           C 
ATOM    112  C   DPR A   7      -1.392  -2.598   3.119  1.00 22.01           C 
ATOM    113  O   DPR A   7      -1.680  -3.745   3.462  1.00 32.21           O 
ATOM    114  CB  DPR A   7       0.949  -1.940   3.886  1.00 41.23           C 
ATOM    115  CG  DPR A   7       1.226  -1.137   2.587  1.00  1.13           C 
ATOM    116  CD  DPR A   7       0.395   0.147   2.829  1.00  0.54           C 
ATOM    117  HA  DPR A   7      -0.834  -1.864   5.051  1.00 64.31           H 
ATOM    118 2HB  DPR A   7       1.502  -1.517   4.725  1.00 23.14           H 
ATOM    119 3HB  DPR A   7       1.198  -2.991   3.749  1.00 21.55           H 
ATOM    120 2HG  DPR A   7       2.287  -0.903   2.491  1.00 32.40           H 
ATOM    121 3HG  DPR A   7       0.867  -1.678   1.711  1.00 45.45           H 
ATOM    122 2HD  DPR A   7       0.055   0.563   1.879  1.00 61.40           H 
ATOM    123 3HD  DPR A   7       0.983   0.882   3.378  1.00 62.20           H 
ATOM    124  N   LEU A   8      -1.786  -2.068   1.966  1.00 45.13           N 
ATOM    125  CA  LEU A   8      -2.598  -2.821   1.015  1.00 41.04           C 
ATOM    126  C   LEU A   8      -1.918  -2.887  -0.348  1.00 74.02           C 
ATOM    127  O   LEU A   8      -2.608  -2.876  -1.367  1.00 64.44           O 
ATOM    128  CB  LEU A   8      -3.981  -2.183   0.879  1.00 52.43           C 
ATOM    129  CG  LEU A   8      -4.797  -2.065   2.166  1.00 32.22           C 
ATOM    130  CD1 LEU A   8      -6.020  -1.190   1.945  1.00 64.41           C 
ATOM    131  CD2 LEU A   8      -5.208  -3.443   2.664  1.00 72.02           C 
ATOM    132  H   LEU A   8      -1.526  -1.149   1.748  1.00 54.13           H 
ATOM    133  HA  LEU A   8      -2.709  -3.824   1.398  1.00  2.32           H 
ATOM    134 2HB  LEU A   8      -3.849  -1.189   0.480  1.00 12.51           H 
ATOM    135 3HB  LEU A   8      -4.550  -2.777   0.178  1.00  4.03           H 
ATOM    136  HG  LEU A   8      -4.188  -1.601   2.929  1.00 71.52           H 
ATOM    137 1HD1 LEU A   8      -6.197  -0.589   2.826  1.00 14.32           H 
ATOM    138 2HD1 LEU A   8      -5.852  -0.544   1.097  1.00 42.34           H 
ATOM    139 3HD1 LEU A   8      -6.881  -1.814   1.757  1.00 54.10           H 
ATOM    140 1HD2 LEU A   8      -5.992  -3.341   3.400  1.00 51.21           H 
ATOM    141 2HD2 LEU A   8      -5.568  -4.033   1.834  1.00 71.43           H 
ATOM    142 3HD2 LEU A   8      -4.356  -3.933   3.111  1.00 64.52           H 
TER     143      LEU A   8
ENDMDL
MODEL        3
REMARK MDL/CONF     3  E:      0.000 Erst:   0.000 Ehb:   0.000
ATOM      1  N   DVA A   1      -0.602  -2.955  -0.387  1.00  0.31           N 
ATOM      2  CA  DVA A   1       0.170  -2.970  -1.637  1.00 44.55           C 
ATOM      3  C   DVA A   1       1.605  -2.622  -1.344  1.00 63.42           C 
ATOM      4  O   DVA A   1       2.153  -3.017  -0.316  1.00  4.42           O 
ATOM      5  CB  DVA A   1       0.099  -4.362  -2.263  1.00  1.33           C 
ATOM      6  CG1 DVA A   1       0.927  -4.389  -3.548  1.00 14.32           C 
ATOM      7  CG2 DVA A   1       0.655  -5.393  -1.279  1.00 21.32           C 
ATOM      8  H   DVA A   1      -0.126  -2.949   0.469  1.00 60.04           H 
ATOM      9  HA  DVA A   1      -0.247  -2.239  -2.330  1.00 21.12           H 
ATOM     10  HB  DVA A   1      -0.938  -4.605  -2.494  1.00 22.40           H 
ATOM     11 1HG1 DVA A   1       1.941  -4.053  -3.336  1.00  2.30           H 
ATOM     12 2HG1 DVA A   1       0.956  -5.406  -3.939  1.00 12.13           H 
ATOM     13 3HG1 DVA A   1       0.472  -3.730  -4.288  1.00 23.50           H 
ATOM     14 1HG2 DVA A   1       0.106  -5.332  -0.340  1.00 50.43           H 
ATOM     15 2HG2 DVA A   1       0.545  -6.393  -1.698  1.00 14.20           H 
ATOM     16 3HG2 DVA A   1       1.709  -5.189  -1.095  1.00 53.44           H 
ATOM     17  N   MLE A   2       2.225  -1.875  -2.252  1.00 41.31           N 
ATOM     18  CA  MLE A   2       3.625  -1.466  -2.087  1.00 70.41           C 
ATOM     19  C   MLE A   2       3.752   0.010  -2.356  1.00 70.45           C 
ATOM     20  O   MLE A   2       4.190   0.418  -3.431  1.00 41.01           O 
ATOM     21  CB  MLE A   2       4.503  -2.243  -3.069  1.00 43.24           C 
ATOM     22  CG  MLE A   2       5.938  -2.293  -2.542  1.00  1.40           C 
ATOM     23  CD1 MLE A   2       6.029  -3.315  -1.406  1.00 44.14           C 
ATOM     24  CD2 MLE A   2       6.882  -2.702  -3.672  1.00 31.13           C 
ATOM     25  HA  MLE A   2       3.948  -1.678  -1.066  1.00  1.23           H 
ATOM     26 2HB  MLE A   2       4.118  -3.256  -3.175  1.00 43.10           H 
ATOM     27 3HB  MLE A   2       4.488  -1.746  -4.038  1.00 12.44           H 
ATOM     28  HG  MLE A   2       6.222  -1.309  -2.169  1.00  4.11           H 
ATOM     29 1HD1 MLE A   2       5.435  -2.971  -0.560  1.00 63.12           H 
ATOM     30 2HD1 MLE A   2       5.648  -4.276  -1.751  1.00 42.11           H 
ATOM     31 3HD1 MLE A   2       7.069  -3.426  -1.100  1.00 42.34           H 
ATOM     32 1HD2 MLE A   2       6.975  -1.883  -4.384  1.00 13.11           H 
ATOM     33 2HD2 MLE A   2       7.862  -2.937  -3.259  1.00 32.41           H 
ATOM     34 3HD2 MLE A   2       6.481  -3.581  -4.180  1.00 73.35           H 
ATOM     35  CM  MLE A   2       1.766  -1.305  -3.526  1.00 60.21           C 
ATOM     36 1HM  MLE A   2       0.872  -1.832  -3.860  1.00 70.34           H 
ATOM     37 2HM  MLE A   2       1.536  -0.249  -3.390  1.00 43.15           H 
ATOM     38 3HM  MLE A   2       2.551  -1.412  -4.275  1.00 25.34           H 
ATOM     39  N   DPR A   3       3.369   0.821  -1.376  1.00 22.20           N 
ATOM     40  CA  DPR A   3       3.442   2.287  -1.512  1.00 43.12           C 
ATOM     41  C   DPR A   3       2.282   2.784  -2.337  1.00 33.15           C 
ATOM     42  O   DPR A   3       2.320   3.890  -2.878  1.00 64.53           O 
ATOM     43  CB  DPR A   3       3.429   2.825  -0.088  1.00 33.12           C 
ATOM     44  CG  DPR A   3       2.394   1.864   0.552  1.00 23.43           C 
ATOM     45  CD  DPR A   3       2.827   0.499  -0.039  1.00 65.21           C 
ATOM     46  HA  DPR A   3       4.384   2.569  -1.984  1.00 10.24           H 
ATOM     47 2HB  DPR A   3       4.401   2.724   0.396  1.00 10.25           H 
ATOM     48 3HB  DPR A   3       3.079   3.855  -0.041  1.00 65.13           H 
ATOM     49 2HG  DPR A   3       2.481   1.864   1.639  1.00  4.00           H 
ATOM     50 3HG  DPR A   3       1.380   2.120   0.243  1.00 24.15           H 
ATOM     51 2HD  DPR A   3       1.967  -0.166  -0.127  1.00 71.41           H 
ATOM     52 3HD  DPR A   3       3.597   0.043   0.584  1.00 23.44           H 
ATOM     53  N   LEU A   4       1.242   1.965  -2.439  1.00 24.44           N 
ATOM     54  CA  LEU A   4       0.056   2.326  -3.208  1.00 30.41           C 
ATOM     55  C   LEU A   4      -1.199   2.247  -2.343  1.00 32.04           C 
ATOM     56  O   LEU A   4      -2.269   1.874  -2.820  1.00  5.30           O 
ATOM     57  CB  LEU A   4      -0.088   1.406  -4.422  1.00 62.32           C 
ATOM     58  CG  LEU A   4       1.103   1.366  -5.378  1.00 34.32           C 
ATOM     59  CD1 LEU A   4       0.937   0.244  -6.392  1.00 44.43           C 
ATOM     60  CD2 LEU A   4       1.268   2.705  -6.083  1.00 62.32           C 
ATOM     61  H   LEU A   4       1.270   1.096  -1.986  1.00 11.12           H 
ATOM     62  HA  LEU A   4       0.180   3.343  -3.549  1.00 23.11           H 
ATOM     63 2HB  LEU A   4      -0.256   0.403  -4.059  1.00 73.23           H 
ATOM     64 3HB  LEU A   4      -0.953   1.734  -4.982  1.00  0.34           H 
ATOM     65  HG  LEU A   4       2.004   1.172  -4.813  1.00 31.52           H 
ATOM     66 1HD1 LEU A   4       0.247  -0.491  -6.004  1.00 15.24           H 
ATOM     67 2HD1 LEU A   4       0.550   0.649  -7.316  1.00 61.23           H 
ATOM     68 3HD1 LEU A   4       1.894  -0.220  -6.576  1.00  4.23           H 
ATOM     69 1HD2 LEU A   4       0.381   3.301  -5.933  1.00 42.24           H 
ATOM     70 2HD2 LEU A   4       2.124   3.223  -5.676  1.00 22.13           H 
ATOM     71 3HD2 LEU A   4       1.416   2.539  -7.140  1.00 73.31           H 
ATOM     72  N   DVA A   5      -1.057   2.601  -1.070  1.00 53.21           N 
ATOM     73  CA  DVA A   5      -2.188   2.573  -0.134  1.00 21.23           C 
ATOM     74  C   DVA A   5      -1.669   2.609   1.280  1.00 22.20           C 
ATOM     75  O   DVA A   5      -0.694   3.298   1.576  1.00 42.32           O 
ATOM     76  CB  DVA A   5      -3.085   3.785  -0.381  1.00 60.21           C 
ATOM     77  CG1 DVA A   5      -4.263   3.758   0.595  1.00 50.30           C 
ATOM     78  CG2 DVA A   5      -2.278   5.067  -0.168  1.00 54.32           C 
ATOM     79  H   DVA A   5      -0.177   2.890  -0.749  1.00 10.45           H 
ATOM     80  HA  DVA A   5      -2.763   1.659  -0.286  1.00 13.34           H 
ATOM     81  HB  DVA A   5      -3.459   3.758  -1.403  1.00  2.21           H 
ATOM     82 1HG1 DVA A   5      -3.889   3.702   1.616  1.00 21.41           H 
ATOM     83 2HG1 DVA A   5      -4.853   4.667   0.474  1.00  4.12           H 
ATOM     84 3HG1 DVA A   5      -4.888   2.890   0.386  1.00 75.42           H 
ATOM     85 1HG2 DVA A   5      -1.414   5.067  -0.830  1.00 34.04           H 
ATOM     86 2HG2 DVA A   5      -2.904   5.932  -0.391  1.00 54.11           H 
ATOM     87 3HG2 DVA A   5      -1.943   5.119   0.867  1.00 74.04           H 
ATOM     88  N   MLE A   6      -2.323   1.862   2.164  1.00 45.13           N 
ATOM     89  CA  MLE A   6      -1.919   1.810   3.575  1.00 20.11           C 
ATOM     90  C   MLE A   6      -1.840   0.374   4.021  1.00 33.11           C 
ATOM     91  O   MLE A   6      -2.736  -0.125   4.700  1.00 13.54           O 
ATOM     92  CB  MLE A   6      -2.947   2.553   4.428  1.00  4.40           C 
ATOM     93  CG  MLE A   6      -2.290   3.024   5.725  1.00 31.00           C 
ATOM     94  CD1 MLE A   6      -1.399   4.235   5.436  1.00 45.54           C 
ATOM     95  CD2 MLE A   6      -3.371   3.418   6.732  1.00 34.15           C 
ATOM     96  HA  MLE A   6      -0.943   2.281   3.691  1.00 32.44           H 
ATOM     97 2HB  MLE A   6      -3.321   3.415   3.875  1.00  0.42           H 
ATOM     98 3HB  MLE A   6      -3.777   1.886   4.662  1.00 50.21           H 
ATOM     99  HG  MLE A   6      -1.684   2.220   6.138  1.00 23.34           H 
ATOM    100 1HD1 MLE A   6      -0.574   3.934   4.792  1.00 34.44           H 
ATOM    101 2HD1 MLE A   6      -1.987   5.007   4.937  1.00 55.30           H 
ATOM    102 3HD1 MLE A   6      -1.005   4.628   6.373  1.00 53.41           H 
ATOM    103 1HD2 MLE A   6      -3.880   2.523   7.087  1.00 24.02           H 
ATOM    104 2HD2 MLE A   6      -2.911   3.932   7.575  1.00 63.22           H 
ATOM    105 3HD2 MLE A   6      -4.092   4.079   6.251  1.00 71.41           H 
ATOM    106  CM  MLE A   6      -3.490   0.980   2.024  1.00 44.04           C 
ATOM    107 1HM  MLE A   6      -4.031   1.234   1.114  1.00 12.24           H 
ATOM    108 2HM  MLE A   6      -3.158  -0.056   1.975  1.00 11.55           H 
ATOM    109 3HM  MLE A   6      -4.147   1.110   2.885  1.00 62.24           H 
ATOM    110  N   DPR A   7      -0.760  -0.301   3.639  1.00 12.21           N 
ATOM    111  CA  DPR A   7      -0.561  -1.714   4.009  1.00 50.20           C 
ATOM    112  C   DPR A   7      -1.395  -2.599   3.120  1.00 55.42           C 
ATOM    113  O   DPR A   7      -1.684  -3.746   3.461  1.00 34.35           O 
ATOM    114  CB  DPR A   7       0.947  -1.944   3.889  1.00 63.13           C 
ATOM    115  CG  DPR A   7       1.227  -1.142   2.591  1.00 43.52           C 
ATOM    116  CD  DPR A   7       0.397   0.143   2.832  1.00  4.11           C 
ATOM    117  HA  DPR A   7      -0.838  -1.866   5.053  1.00 14.33           H 
ATOM    118 2HB  DPR A   7       1.499  -1.523   4.729  1.00 45.43           H 
ATOM    119 3HB  DPR A   7       1.194  -2.996   3.753  1.00  4.22           H 
ATOM    120 2HG  DPR A   7       2.288  -0.910   2.497  1.00 44.13           H 
ATOM    121 3HG  DPR A   7       0.868  -1.681   1.714  1.00 43.04           H 
ATOM    122 2HD  DPR A   7       0.059   0.560   1.882  1.00 25.53           H 
ATOM    123 3HD  DPR A   7       0.984   0.877   3.382  1.00 75.14           H 
ATOM    124  N   LEU A   8      -1.787  -2.068   1.967  1.00  2.30           N 
ATOM    125  CA  LEU A   8      -2.599  -2.820   1.014  1.00 62.53           C 
ATOM    126  C   LEU A   8      -1.918  -2.886  -0.349  1.00 41.13           C 
ATOM    127  O   LEU A   8      -2.609  -2.877  -1.367  1.00 74.54           O 
ATOM    128  CB  LEU A   8      -3.982  -2.181   0.878  1.00 11.42           C 
ATOM    129  CG  LEU A   8      -4.799  -2.065   2.164  1.00 72.44           C 
ATOM    130  CD1 LEU A   8      -6.050  -1.232   1.930  1.00 34.41           C 
ATOM    131  CD2 LEU A   8      -5.166  -3.446   2.690  1.00 72.34           C 
ATOM    132  H   LEU A   8      -1.527  -1.149   1.749  1.00 20.22           H 
ATOM    133  HA  LEU A   8      -2.711  -3.824   1.397  1.00 11.43           H 
ATOM    134 2HB  LEU A   8      -3.848  -1.187   0.480  1.00 45.32           H 
ATOM    135 3HB  LEU A   8      -4.551  -2.774   0.176  1.00 55.01           H 
ATOM    136  HG  LEU A   8      -4.203  -1.566   2.918  1.00 23.15           H 
ATOM    137 1HD1 LEU A   8      -5.912  -0.614   1.055  1.00 15.34           H 
ATOM    138 2HD1 LEU A   8      -6.895  -1.888   1.779  1.00 41.43           H 
ATOM    139 3HD1 LEU A   8      -6.231  -0.604   2.790  1.00 34.12           H 
ATOM    140 1HD2 LEU A   8      -4.987  -4.182   1.921  1.00 10.21           H 
ATOM    141 2HD2 LEU A   8      -4.560  -3.674   3.554  1.00 30.40           H 
ATOM    142 3HD2 LEU A   8      -6.209  -3.459   2.967  1.00 20.21           H 
TER     143      LEU A   8
ENDMDL
MODEL       12
REMARK MDL/CONF    12  E:      0.000 Erst:   0.000 Ehb:   0.000
ATOM      1  N   DVA A   1      -0.602  -2.956  -0.388  1.00 55.15           N 
ATOM      2  CA  DVA A   1       0.169  -2.969  -1.638  1.00 14.03           C 
ATOM      3  C   DVA A   1       1.605  -2.622  -1.346  1.00 73.11           C 
ATOM      4  O   DVA A   1       2.152  -3.019  -0.318  1.00 32.23           O 
ATOM      5  CB  DVA A   1       0.098  -4.362  -2.264  1.00 13.14           C 
ATOM      6  CG1 DVA A   1       0.926  -4.388  -3.550  1.00  2.33           C 
ATOM      7  CG2 DVA A   1       0.653  -5.394  -1.280  1.00 53.43           C 
ATOM      8  H   DVA A   1      -0.125  -2.948   0.468  1.00 44.52           H 
ATOM      9  HA  DVA A   1      -0.247  -2.238  -2.330  1.00 10.11           H 
ATOM     10  HB  DVA A   1      -0.940  -4.604  -2.495  1.00 33.03           H 
ATOM     11 1HG1 DVA A   1       1.940  -4.052  -3.338  1.00 21.54           H 
ATOM     12 2HG1 DVA A   1       0.955  -5.405  -3.942  1.00 25.25           H 
ATOM     13 3HG1 DVA A   1       0.471  -3.731  -4.289  1.00 75.34           H 
ATOM     14 1HG2 DVA A   1       1.722  -5.229  -1.146  1.00 11.13           H 
ATOM     15 2HG2 DVA A   1       0.147  -5.290  -0.321  1.00 23.41           H 
ATOM     16 3HG2 DVA A   1       0.487  -6.397  -1.673  1.00 33.21           H 
ATOM     17  N   MLE A   2       2.224  -1.875  -2.254  1.00 33.22           N 
ATOM     18  CA  MLE A   2       3.626  -1.467  -2.088  1.00 73.21           C 
ATOM     19  C   MLE A   2       3.753   0.009  -2.356  1.00 73.13           C 
ATOM     20  O   MLE A   2       4.193   0.419  -3.429  1.00 64.14           O 
ATOM     21  CB  MLE A   2       4.502  -2.242  -3.073  1.00 32.31           C 
ATOM     22  CG  MLE A   2       5.937  -2.293  -2.547  1.00 15.42           C 
ATOM     23  CD1 MLE A   2       6.032  -3.326  -1.421  1.00 73.14           C 
ATOM     24  CD2 MLE A   2       6.882  -2.690  -3.682  1.00 71.32           C 
ATOM     25  HA  MLE A   2       3.949  -1.681  -1.069  1.00 43.21           H 
ATOM     26 2HB  MLE A   2       4.117  -3.256  -3.180  1.00 74.13           H 
ATOM     27 3HB  MLE A   2       4.487  -1.745  -4.042  1.00 55.42           H 
ATOM     28  HG  MLE A   2       6.219  -1.313  -2.164  1.00 50.51           H 
ATOM     29 1HD1 MLE A   2       6.382  -2.840  -0.512  1.00 31.44           H 
ATOM     30 2HD1 MLE A   2       5.049  -3.763  -1.245  1.00 51.12           H 
ATOM     31 3HD1 MLE A   2       6.732  -4.111  -1.707  1.00 51.21           H 
ATOM     32 1HD2 MLE A   2       6.406  -3.445  -4.305  1.00 64.40           H 
ATOM     33 2HD2 MLE A   2       7.111  -1.812  -4.286  1.00 25.14           H 
ATOM     34 3HD2 MLE A   2       7.804  -3.093  -3.262  1.00 14.41           H 
ATOM     35  CM  MLE A   2       1.766  -1.305  -3.527  1.00 51.32           C 
ATOM     36 1HM  MLE A   2       2.550  -1.410  -4.276  1.00 44.54           H 
ATOM     37 2HM  MLE A   2       0.872  -1.832  -3.859  1.00 45.20           H 
ATOM     38 3HM  MLE A   2       1.534  -0.249  -3.389  1.00 35.34           H 
ATOM     39  N   DPR A   3       3.368   0.819  -1.375  1.00 45.21           N 
ATOM     40  CA  DPR A   3       3.442   2.285  -1.510  1.00 63.22           C 
ATOM     41  C   DPR A   3       2.283   2.783  -2.334  1.00  3.52           C 
ATOM     42  O   DPR A   3       2.320   3.889  -2.874  1.00 14.03           O 
ATOM     43  CB  DPR A   3       3.427   2.821  -0.085  1.00 31.11           C 
ATOM     44  CG  DPR A   3       2.391   1.858   0.553  1.00 65.43           C 
ATOM     45  CD  DPR A   3       2.824   0.494  -0.038  1.00 41.25           C 
ATOM     46  HA  DPR A   3       4.384   2.567  -1.980  1.00  2.11           H 
ATOM     47 2HB  DPR A   3       4.398   2.718   0.401  1.00 52.33           H 
ATOM     48 3HB  DPR A   3       3.077   3.851  -0.036  1.00 50.34           H 
ATOM     49 2HG  DPR A   3       2.476   1.857   1.641  1.00 70.03           H 
ATOM     50 3HG  DPR A   3       1.377   2.116   0.243  1.00 33.02           H 
ATOM     51 2HD  DPR A   3       1.964  -0.169  -0.130  1.00 50.32           H 
ATOM     52 3HD  DPR A   3       3.593   0.038   0.584  1.00 21.25           H 
ATOM     53  N   LEU A   4       1.242   1.964  -2.437  1.00 42.10           N 
ATOM     54  CA  LEU A   4       0.057   2.326  -3.206  1.00 43.14           C 
ATOM     55  C   LEU A   4      -1.199   2.247  -2.343  1.00 73.42           C 
ATOM     56  O   LEU A   4      -2.270   1.877  -2.821  1.00 12.24           O 
ATOM     57  CB  LEU A   4      -0.088   1.408  -4.421  1.00 10.11           C 
ATOM     58  CG  LEU A   4       1.104   1.367  -5.376  1.00 15.51           C 
ATOM     59  CD1 LEU A   4       0.894   0.308  -6.448  1.00 31.34           C 
ATOM     60  CD2 LEU A   4       1.327   2.733  -6.011  1.00  5.34           C 
ATOM     61  H   LEU A   4       1.269   1.096  -1.984  1.00  3.42           H 
ATOM     62  HA  LEU A   4       0.181   3.344  -3.547  1.00 21.35           H 
ATOM     63 2HB  LEU A   4      -0.256   0.405  -4.058  1.00 15.42           H 
ATOM     64 3HB  LEU A   4      -0.952   1.736  -4.982  1.00 23.11           H 
ATOM     65  HG  LEU A   4       1.995   1.106  -4.821  1.00 41.14           H 
ATOM     66 1HD1 LEU A   4       0.633   0.785  -7.380  1.00 41.13           H 
ATOM     67 2HD1 LEU A   4       1.804  -0.259  -6.576  1.00 35.24           H 
ATOM     68 3HD1 LEU A   4       0.097  -0.355  -6.147  1.00 23.02           H 
ATOM     69 1HD2 LEU A   4       0.496   2.967  -6.661  1.00 35.33           H 
ATOM     70 2HD2 LEU A   4       1.400   3.482  -5.237  1.00 10.23           H 
ATOM     71 3HD2 LEU A   4       2.241   2.718  -6.586  1.00 41.11           H 
ATOM     72  N   DVA A   5      -1.058   2.601  -1.070  1.00 75.51           N 
ATOM     73  CA  DVA A   5      -2.189   2.572  -0.133  1.00 53.23           C 
ATOM     74  C   DVA A   5      -1.672   2.610   1.281  1.00 14.30           C 
ATOM     75  O   DVA A   5      -0.697   3.301   1.576  1.00 24.54           O 
ATOM     76  CB  DVA A   5      -3.086   3.785  -0.381  1.00 44.31           C 
ATOM     77  CG1 DVA A   5      -4.265   3.757   0.593  1.00 73.25           C 
ATOM     78  CG2 DVA A   5      -2.281   5.068  -0.169  1.00 12.43           C 
ATOM     79  H   DVA A   5      -0.178   2.888  -0.748  1.00 43.03           H 
ATOM     80  HA  DVA A   5      -2.764   1.658  -0.286  1.00 73.31           H 
ATOM     81  HB  DVA A   5      -3.460   3.757  -1.405  1.00 21.14           H 
ATOM     82 1HG1 DVA A   5      -3.892   3.701   1.615  1.00 71.33           H 
ATOM     83 2HG1 DVA A   5      -4.856   4.666   0.472  1.00 50.13           H 
ATOM     84 3HG1 DVA A   5      -4.889   2.889   0.385  1.00 60.13           H 
ATOM     85 1HG2 DVA A   5      -1.999   5.152   0.879  1.00  4.23           H 
ATOM     86 2HG2 DVA A   5      -1.381   5.039  -0.785  1.00  5.45           H 
ATOM     87 3HG2 DVA A   5      -2.886   5.928  -0.453  1.00 70.44           H 
ATOM     88  N   MLE A   6      -2.325   1.862   2.164  1.00 60.22           N 
ATOM     89  CA  MLE A   6      -1.922   1.810   3.576  1.00 75.12           C 
ATOM     90  C   MLE A   6      -1.839   0.375   4.021  1.00 65.43           C 
ATOM     91  O   MLE A   6      -2.734  -0.125   4.702  1.00 22.22           O 
ATOM     92  CB  MLE A   6      -2.952   2.553   4.427  1.00 23.54           C 
ATOM     93  CG  MLE A   6      -2.296   3.024   5.726  1.00 51.43           C 
ATOM     94  CD1 MLE A   6      -1.417   4.244   5.439  1.00 61.44           C 
ATOM     95  CD2 MLE A   6      -3.378   3.403   6.736  1.00 24.42           C 
ATOM     96  HA  MLE A   6      -0.946   2.284   3.692  1.00 23.41           H 
ATOM     97 2HB  MLE A   6      -3.326   3.413   3.875  1.00 64.31           H 
ATOM     98 3HB  MLE A   6      -3.779   1.883   4.660  1.00 64.43           H 
ATOM     99  HG  MLE A   6      -1.681   2.223   6.134  1.00 50.24           H 
ATOM    100 1HD1 MLE A   6      -0.390   4.028   5.727  1.00 12.20           H 
ATOM    101 2HD1 MLE A   6      -1.456   4.479   4.374  1.00 20.23           H 
ATOM    102 3HD1 MLE A   6      -1.783   5.097   6.011  1.00 60.42           H 
ATOM    103 1HD2 MLE A   6      -4.194   3.910   6.223  1.00 61.40           H 
ATOM    104 2HD2 MLE A   6      -3.756   2.502   7.217  1.00 23.21           H 
ATOM    105 3HD2 MLE A   6      -2.956   4.067   7.491  1.00 13.40           H 
ATOM    106  CM  MLE A   6      -3.490   0.980   2.025  1.00  3.33           C 
ATOM    107 1HM  MLE A   6      -4.148   1.106   2.885  1.00 12.34           H 
ATOM    108 2HM  MLE A   6      -4.031   1.234   1.113  1.00 51.32           H 
ATOM    109 3HM  MLE A   6      -3.156  -0.057   1.972  1.00 71.01           H 
ATOM    110  N   DPR A   7      -0.760  -0.298   3.638  1.00 42.31           N 
ATOM    111  CA  DPR A   7      -0.559  -1.711   4.008  1.00 13.23           C 
ATOM    112  C   DPR A   7      -1.392  -2.597   3.119  1.00 42.32           C 
ATOM    113  O   DPR A   7      -1.680  -3.745   3.461  1.00 71.41           O 
ATOM    114  CB  DPR A   7       0.949  -1.939   3.885  1.00 51.20           C 
ATOM    115  CG  DPR A   7       1.226  -1.137   2.586  1.00 30.01           C 
ATOM    116  CD  DPR A   7       0.394   0.147   2.828  1.00 11.24           C 
ATOM    117  HA  DPR A   7      -0.834  -1.864   5.051  1.00 14.04           H 
ATOM    118 2HB  DPR A   7       1.501  -1.517   4.724  1.00 21.34           H 
ATOM    119 3HB  DPR A   7       1.198  -2.992   3.748  1.00 64.52           H 
ATOM    120 2HG  DPR A   7       2.287  -0.904   2.490  1.00 61.54           H 
ATOM    121 3HG  DPR A   7       0.866  -1.677   1.709  1.00 34.33           H 
ATOM    122 2HD  DPR A   7       0.054   0.562   1.879  1.00 13.03           H 
ATOM    123 3HD  DPR A   7       0.983   0.883   3.376  1.00 25.15           H 
ATOM    124  N   LEU A   8      -1.786  -2.068   1.965  1.00 70.50           N 
ATOM    125  CA  LEU A   8      -2.598  -2.820   1.015  1.00 33.45           C 
ATOM    126  C   LEU A   8      -1.918  -2.887  -0.349  1.00 72.01           C 
ATOM    127  O   LEU A   8      -2.608  -2.879  -1.367  1.00 50.01           O 
ATOM    128  CB  LEU A   8      -3.981  -2.183   0.878  1.00 72.34           C 
ATOM    129  CG  LEU A   8      -4.797  -2.066   2.166  1.00 22.11           C 
ATOM    130  CD1 LEU A   8      -6.094  -1.313   1.910  1.00 22.24           C 
ATOM    131  CD2 LEU A   8      -5.083  -3.445   2.743  1.00  2.12           C 
ATOM    132  H   LEU A   8      -1.526  -1.149   1.747  1.00 73.22           H 
ATOM    133  HA  LEU A   8      -2.709  -3.825   1.397  1.00 64.12           H 
ATOM    134 2HB  LEU A   8      -3.848  -1.189   0.480  1.00 43.51           H 
ATOM    135 3HB  LEU A   8      -4.550  -2.777   0.177  1.00 72.41           H 
ATOM    136  HG  LEU A   8      -4.227  -1.509   2.897  1.00 54.04           H 
ATOM    137 1HD1 LEU A   8      -6.918  -2.012   1.897  1.00 72.13           H 
ATOM    138 2HD1 LEU A   8      -6.249  -0.588   2.694  1.00 51.34           H 
ATOM    139 3HD1 LEU A   8      -6.035  -0.808   0.957  1.00 32.45           H 
ATOM    140 1HD2 LEU A   8      -5.754  -3.978   2.085  1.00 71.24           H 
ATOM    141 2HD2 LEU A   8      -4.158  -3.994   2.837  1.00  3.23           H 
ATOM    142 3HD2 LEU A   8      -5.540  -3.340   3.715  1.00 22.50           H 
TER     143      LEU A   8
ENDMDL
MODEL        5
REMARK MDL/CONF     5  E:      0.000 Erst:   0.000 Ehb:   0.000
ATOM      1  N   DVA A   1      -0.603  -2.954  -0.387  1.00 31.14           N 
ATOM      2  CA  DVA A   1       0.169  -2.969  -1.636  1.00 20.03           C 
ATOM      3  C   DVA A   1       1.605  -2.620  -1.343  1.00 23.44           C 
ATOM      4  O   DVA A   1       2.151  -3.016  -0.314  1.00 62.32           O 
ATOM      5  CB  DVA A   1       0.099  -4.362  -2.262  1.00 14.20           C 
ATOM      6  CG1 DVA A   1       0.920  -4.387  -3.552  1.00 11.21           C 
ATOM      7  CG2 DVA A   1       0.663  -5.391  -1.279  1.00 32.45           C 
ATOM      8  H   DVA A   1      -0.127  -2.949   0.469  1.00 43.31           H 
ATOM      9  HA  DVA A   1      -0.248  -2.239  -2.331  1.00 44.55           H 
ATOM     10  HB  DVA A   1      -0.938  -4.608  -2.486  1.00 75.41           H 
ATOM     11 1HG1 DVA A   1       1.934  -4.048  -3.344  1.00 70.41           H 
ATOM     12 2HG1 DVA A   1       0.950  -5.405  -3.942  1.00 41.53           H 
ATOM     13 3HG1 DVA A   1       0.460  -3.731  -4.289  1.00 12.12           H 
ATOM     14 1HG2 DVA A   1       0.852  -4.912  -0.320  1.00 34.24           H 
ATOM     15 2HG2 DVA A   1      -0.058  -6.199  -1.145  1.00 64.23           H 
ATOM     16 3HG2 DVA A   1       1.595  -5.796  -1.672  1.00 21.45           H 
ATOM     17  N   MLE A   2       2.224  -1.875  -2.251  1.00 20.31           N 
ATOM     18  CA  MLE A   2       3.625  -1.465  -2.086  1.00 30.14           C 
ATOM     19  C   MLE A   2       3.752   0.010  -2.356  1.00 41.13           C 
ATOM     20  O   MLE A   2       4.189   0.418  -3.431  1.00 25.12           O 
ATOM     21  CB  MLE A   2       4.503  -2.243  -3.067  1.00 74.35           C 
ATOM     22  CG  MLE A   2       5.937  -2.292  -2.541  1.00  4.41           C 
ATOM     23  CD1 MLE A   2       6.049  -3.378  -1.467  1.00 55.32           C 
ATOM     24  CD2 MLE A   2       6.893  -2.614  -3.690  1.00 42.40           C 
ATOM     25  HA  MLE A   2       3.947  -1.677  -1.066  1.00 51.00           H 
ATOM     26 2HB  MLE A   2       4.118  -3.256  -3.173  1.00 23.42           H 
ATOM     27 3HB  MLE A   2       4.489  -1.747  -4.038  1.00 42.11           H 
ATOM     28  HG  MLE A   2       6.199  -1.328  -2.109  1.00 40.25           H 
ATOM     29 1HD1 MLE A   2       6.504  -4.270  -1.897  1.00 74.14           H 
ATOM     30 2HD1 MLE A   2       6.667  -3.014  -0.645  1.00 25.20           H 
ATOM     31 3HD1 MLE A   2       5.054  -3.621  -1.092  1.00 45.33           H 
ATOM     32 1HD2 MLE A   2       7.850  -2.126  -3.513  1.00 65.33           H 
ATOM     33 2HD2 MLE A   2       7.039  -3.692  -3.749  1.00 43.00           H 
ATOM     34 3HD2 MLE A   2       6.468  -2.253  -4.627  1.00 45.55           H 
ATOM     35  CM  MLE A   2       1.766  -1.306  -3.527  1.00  4.51           C 
ATOM     36 1HM  MLE A   2       0.872  -1.833  -3.859  1.00 70.43           H 
ATOM     37 2HM  MLE A   2       1.536  -0.250  -3.390  1.00 33.12           H 
ATOM     38 3HM  MLE A   2       2.552  -1.414  -4.274  1.00 35.54           H 
ATOM     39  N   DPR A   3       3.369   0.821  -1.376  1.00 71.41           N 
ATOM     40  CA  DPR A   3       3.442   2.288  -1.513  1.00 23.24           C 
ATOM     41  C   DPR A   3       2.283   2.784  -2.338  1.00 31.32           C 
ATOM     42  O   DPR A   3       2.319   3.890  -2.878  1.00 60.31           O 
ATOM     43  CB  DPR A   3       3.430   2.826  -0.089  1.00 62.50           C 
ATOM     44  CG  DPR A   3       2.395   1.865   0.552  1.00 62.12           C 
ATOM     45  CD  DPR A   3       2.827   0.500  -0.039  1.00 53.44           C 
ATOM     46  HA  DPR A   3       4.384   2.568  -1.987  1.00 52.34           H 
ATOM     47 2HB  DPR A   3       4.402   2.724   0.393  1.00 54.41           H 
ATOM     48 3HB  DPR A   3       3.081   3.857  -0.043  1.00 12.13           H 
ATOM     49 2HG  DPR A   3       2.482   1.866   1.639  1.00 44.12           H 
ATOM     50 3HG  DPR A   3       1.381   2.122   0.243  1.00  3.35           H 
ATOM     51 2HD  DPR A   3       1.967  -0.165  -0.127  1.00 73.23           H 
ATOM     52 3HD  DPR A   3       3.598   0.045   0.584  1.00 31.45           H 
ATOM     53  N   LEU A   4       1.243   1.965  -2.439  1.00 14.15           N 
ATOM     54  CA  LEU A   4       0.056   2.326  -3.208  1.00  1.25           C 
ATOM     55  C   LEU A   4      -1.199   2.246  -2.344  1.00  5.15           C 
ATOM     56  O   LEU A   4      -2.269   1.873  -2.820  1.00 41.32           O 
ATOM     57  CB  LEU A   4      -0.089   1.406  -4.422  1.00 64.31           C 
ATOM     58  CG  LEU A   4       1.103   1.366  -5.379  1.00  4.13           C 
ATOM     59  CD1 LEU A   4       0.969   0.204  -6.351  1.00 31.41           C 
ATOM     60  CD2 LEU A   4       1.227   2.682  -6.132  1.00 23.21           C 
ATOM     61  H   LEU A   4       1.271   1.096  -1.987  1.00 12.44           H 
ATOM     62  HA  LEU A   4       0.179   3.343  -3.549  1.00 22.43           H 
ATOM     63 2HB  LEU A   4      -0.254   0.403  -4.060  1.00 14.32           H 
ATOM     64 3HB  LEU A   4      -0.953   1.733  -4.982  1.00 23.44           H 
ATOM     65  HG  LEU A   4       2.011   1.219  -4.808  1.00 34.23           H 
ATOM     66 1HD1 LEU A   4       1.948  -0.184  -6.586  1.00 63.54           H 
ATOM     67 2HD1 LEU A   4       0.371  -0.575  -5.901  1.00 41.41           H 
ATOM     68 3HD1 LEU A   4       0.490   0.547  -7.257  1.00 10.13           H 
ATOM     69 1HD2 LEU A   4       2.262   2.991  -6.150  1.00 23.10           H 
ATOM     70 2HD2 LEU A   4       0.872   2.553  -7.144  1.00  3.11           H 
ATOM     71 3HD2 LEU A   4       0.634   3.437  -5.637  1.00 62.35           H 
ATOM     72  N   DVA A   5      -1.057   2.601  -1.071  1.00 52.42           N 
ATOM     73  CA  DVA A   5      -2.187   2.572  -0.133  1.00 20.21           C 
ATOM     74  C   DVA A   5      -1.669   2.608   1.280  1.00 64.34           C 
ATOM     75  O   DVA A   5      -0.694   3.297   1.576  1.00 62.32           O 
ATOM     76  CB  DVA A   5      -3.084   3.785  -0.380  1.00 35.34           C 
ATOM     77  CG1 DVA A   5      -4.263   3.756   0.595  1.00 73.53           C 
ATOM     78  CG2 DVA A   5      -2.279   5.068  -0.167  1.00  4.24           C 
ATOM     79  H   DVA A   5      -0.177   2.889  -0.750  1.00 14.12           H 
ATOM     80  HA  DVA A   5      -2.763   1.658  -0.287  1.00 44.54           H 
ATOM     81  HB  DVA A   5      -3.458   3.759  -1.403  1.00 22.34           H 
ATOM     82 1HG1 DVA A   5      -3.890   3.697   1.617  1.00 64.44           H 
ATOM     83 2HG1 DVA A   5      -4.853   4.665   0.475  1.00 61.24           H 
ATOM     84 3HG1 DVA A   5      -4.888   2.890   0.384  1.00 52.22           H 
ATOM     85 1HG2 DVA A   5      -1.224   4.819  -0.057  1.00 63.54           H 
ATOM     86 2HG2 DVA A   5      -2.408   5.726  -1.026  1.00 11.21           H 
ATOM     87 3HG2 DVA A   5      -2.628   5.571   0.734  1.00 71.13           H 
ATOM     88  N   MLE A   6      -2.323   1.862   2.164  1.00 52.23           N 
ATOM     89  CA  MLE A   6      -1.919   1.809   3.575  1.00 62.40           C 
ATOM     90  C   MLE A   6      -1.840   0.373   4.020  1.00 44.44           C 
ATOM     91  O   MLE A   6      -2.737  -0.126   4.699  1.00 45.42           O 
ATOM     92  CB  MLE A   6      -2.946   2.553   4.428  1.00 71.11           C 
ATOM     93  CG  MLE A   6      -2.288   3.025   5.725  1.00  4.42           C 
ATOM     94  CD1 MLE A   6      -1.470   4.289   5.452  1.00 40.31           C 
ATOM     95  CD2 MLE A   6      -3.367   3.330   6.763  1.00 53.42           C 
ATOM     96  HA  MLE A   6      -0.942   2.280   3.691  1.00 52.00           H 
ATOM     97 2HB  MLE A   6      -3.320   3.415   3.875  1.00 42.14           H 
ATOM     98 3HB  MLE A   6      -3.776   1.887   4.661  1.00  3.32           H 
ATOM     99  HG  MLE A   6      -1.631   2.243   6.103  1.00  4.33           H 
ATOM    100 1HD1 MLE A   6      -2.028   5.162   5.789  1.00 52.21           H 
ATOM    101 2HD1 MLE A   6      -0.523   4.232   5.990  1.00 54.54           H 
ATOM    102 3HD1 MLE A   6      -1.275   4.372   4.383  1.00 15.50           H 
ATOM    103 1HD2 MLE A   6      -2.988   3.104   7.760  1.00 12.03           H 
ATOM    104 2HD2 MLE A   6      -3.636   4.385   6.708  1.00 45.41           H 
ATOM    105 3HD2 MLE A   6      -4.248   2.720   6.562  1.00  1.22           H 
ATOM    106  CM  MLE A   6      -3.490   0.981   2.025  1.00 74.23           C 
ATOM    107 1HM  MLE A   6      -4.031   1.234   1.113  1.00 70.02           H 
ATOM    108 2HM  MLE A   6      -3.158  -0.056   1.975  1.00 75.32           H 
ATOM    109 3HM  MLE A   6      -4.148   1.111   2.885  1.00 63.24           H 
ATOM    110  N   DPR A   7      -0.760  -0.302   3.640  1.00 30.51           N 
ATOM    111  CA  DPR A   7      -0.561  -1.715   4.009  1.00 12.24           C 
ATOM    112  C   DPR A   7      -1.395  -2.600   3.119  1.00 13.42           C 
ATOM    113  O   DPR A   7      -1.684  -3.748   3.461  1.00 72.32           O 
ATOM    114  CB  DPR A   7       0.946  -1.945   3.890  1.00 12.32           C 
ATOM    115  CG  DPR A   7       1.227  -1.144   2.592  1.00 72.12           C 
ATOM    116  CD  DPR A   7       0.396   0.142   2.832  1.00 44.42           C 
ATOM    117  HA  DPR A   7      -0.839  -1.867   5.053  1.00 32.32           H 
ATOM    118 2HB  DPR A   7       1.497  -1.525   4.731  1.00 62.53           H 
ATOM    119 3HB  DPR A   7       1.193  -2.998   3.754  1.00  1.25           H 
ATOM    120 2HG  DPR A   7       2.288  -0.912   2.498  1.00 63.23           H 
ATOM    121 3HG  DPR A   7       0.868  -1.683   1.715  1.00 21.00           H 
ATOM    122 2HD  DPR A   7       0.060   0.558   1.883  1.00 72.41           H 
ATOM    123 3HD  DPR A   7       0.985   0.876   3.383  1.00 23.25           H 
ATOM    124  N   LEU A   8      -1.788  -2.069   1.967  1.00 73.41           N 
ATOM    125  CA  LEU A   8      -2.600  -2.820   1.016  1.00 71.43           C 
ATOM    126  C   LEU A   8      -1.919  -2.885  -0.348  1.00 22.44           C 
ATOM    127  O   LEU A   8      -2.609  -2.874  -1.367  1.00 11.32           O 
ATOM    128  CB  LEU A   8      -3.982  -2.180   0.877  1.00  1.34           C 
ATOM    129  CG  LEU A   8      -4.799  -2.065   2.165  1.00 73.33           C 
ATOM    130  CD1 LEU A   8      -6.016  -1.178   1.947  1.00 40.53           C 
ATOM    131  CD2 LEU A   8      -5.223  -3.442   2.654  1.00 24.45           C 
ATOM    132  H   LEU A   8      -1.527  -1.150   1.749  1.00 52.32           H 
ATOM    133  HA  LEU A   8      -2.713  -3.824   1.397  1.00 65.32           H 
ATOM    134 2HB  LEU A   8      -3.849  -1.186   0.480  1.00 62.20           H 
ATOM    135 3HB  LEU A   8      -4.552  -2.773   0.175  1.00  3.54           H 
ATOM    136  HG  LEU A   8      -4.187  -1.610   2.932  1.00 15.22           H 
ATOM    137 1HD1 LEU A   8      -6.225  -0.627   2.853  1.00 34.30           H 
ATOM    138 2HD1 LEU A   8      -5.817  -0.485   1.142  1.00  1.41           H 
ATOM    139 3HD1 LEU A   8      -6.867  -1.791   1.693  1.00 70.15           H 
ATOM    140 1HD2 LEU A   8      -5.056  -3.514   3.719  1.00 33.21           H 
ATOM    141 2HD2 LEU A   8      -6.271  -3.593   2.443  1.00  2.21           H 
ATOM    142 3HD2 LEU A   8      -4.641  -4.198   2.147  1.00 13.43           H 
TER     143      LEU A   8
ENDMDL
MODEL        2
REMARK MDL/CONF     2  E:      0.000 Erst:   0.000 Ehb:   0.000
ATOM      1  N   DVA A   1      -0.598  -2.950  -0.395  1.00 15.23           N 
ATOM      2  CA  DVA A   1       0.174  -2.965  -1.644  1.00  4.41           C 
ATOM      3  C   DVA A   1       1.611  -2.625  -1.348  1.00 33.30           C 
ATOM      4  O   DVA A   1       2.156  -3.027  -0.322  1.00 50.41           O 
ATOM      5  CB  DVA A   1       0.097  -4.356  -2.273  1.00 23.32           C 
ATOM      6  CG1 DVA A   1       0.916  -4.380  -3.564  1.00 60.20           C 
ATOM      7  CG2 DVA A   1       0.659  -5.390  -1.295  1.00 21.20           C 
ATOM      8  H   DVA A   1      -0.123  -2.945   0.462  1.00  2.12           H 
ATOM      9  HA  DVA A   1      -0.239  -2.231  -2.335  1.00  1.12           H 
ATOM     10  HB  DVA A   1      -0.942  -4.597  -2.496  1.00 63.41           H 
ATOM     11 1HG1 DVA A   1       0.944  -5.395  -3.960  1.00 64.10           H 
ATOM     12 2HG1 DVA A   1       0.454  -3.717  -4.298  1.00  5.33           H 
ATOM     13 3HG1 DVA A   1       1.931  -4.041  -3.358  1.00 34.33           H 
ATOM     14 1HG2 DVA A   1      -0.059  -6.198  -1.168  1.00 55.42           H 
ATOM     15 2HG2 DVA A   1       1.592  -5.793  -1.689  1.00  3.44           H 
ATOM     16 3HG2 DVA A   1       0.846  -4.916  -0.333  1.00 54.44           H 
ATOM     17  N   MLE A   2       2.235  -1.878  -2.253  1.00 73.10           N 
ATOM     18  CA  MLE A   2       3.638  -1.475  -2.085  1.00 35.54           C 
ATOM     19  C   MLE A   2       3.771   0.001  -2.347  1.00 23.53           C 
ATOM     20  O   MLE A   2       4.240   0.412  -3.408  1.00 54.12           O 
ATOM     21  CB  MLE A   2       4.511  -2.251  -3.072  1.00 71.34           C 
ATOM     22  CG  MLE A   2       5.945  -2.312  -2.543  1.00 32.24           C 
ATOM     23  CD1 MLE A   2       6.045  -3.391  -1.462  1.00 60.22           C 
ATOM     24  CD2 MLE A   2       6.897  -2.652  -3.690  1.00 21.42           C 
ATOM     25  HA  MLE A   2       3.959  -1.694  -1.067  1.00 14.20           H 
ATOM     26 2HB  MLE A   2       4.120  -3.262  -3.185  1.00 43.54           H 
ATOM     27 3HB  MLE A   2       4.501  -1.749  -4.039  1.00  1.03           H 
ATOM     28  HG  MLE A   2       6.217  -1.347  -2.118  1.00 22.20           H 
ATOM     29 1HD1 MLE A   2       5.622  -3.014  -0.532  1.00 44.15           H 
ATOM     30 2HD1 MLE A   2       5.493  -4.277  -1.780  1.00 71.12           H 
ATOM     31 3HD1 MLE A   2       7.092  -3.654  -1.307  1.00 61.50           H 
ATOM     32 1HD2 MLE A   2       6.410  -3.346  -4.374  1.00 63.22           H 
ATOM     33 2HD2 MLE A   2       7.160  -1.740  -4.226  1.00 43.40           H 
ATOM     34 3HD2 MLE A   2       7.801  -3.111  -3.289  1.00 32.21           H 
ATOM     35  CM  MLE A   2       1.779  -1.302  -3.526  1.00 40.04           C 
ATOM     36 1HM  MLE A   2       0.886  -1.826  -3.864  1.00 62.33           H 
ATOM     37 2HM  MLE A   2       1.548  -0.246  -3.384  1.00 42.05           H 
ATOM     38 3HM  MLE A   2       2.565  -1.405  -4.273  1.00 45.03           H 
ATOM     39  N   DPR A   3       3.357   0.809  -1.377  1.00  4.22           N 
ATOM     40  CA  DPR A   3       3.434   2.276  -1.508  1.00 51.22           C 
ATOM     41  C   DPR A   3       2.274   2.778  -2.329  1.00  3.40           C 
ATOM     42  O   DPR A   3       2.310   3.889  -2.861  1.00  3.32           O 
ATOM     43  CB  DPR A   3       3.344   2.818  -0.050  1.00 72.52           C 
ATOM     44  CG  DPR A   3       3.307   1.587   0.891  1.00 55.50           C 
ATOM     45  CD  DPR A   3       2.776   0.484  -0.057  1.00  3.32           C 
ATOM     46  HA  DPR A   3       4.375   2.557  -1.980  1.00 53.01           H 
ATOM     47 2HB  DPR A   3       4.230   3.424   0.141  1.00 13.43           H 
ATOM     48 3HB  DPR A   3       2.438   3.414   0.058  1.00 11.20           H 
ATOM     49 2HG  DPR A   3       4.305   1.342   1.256  1.00 65.52           H 
ATOM     50 3HG  DPR A   3       2.620   1.752   1.722  1.00 11.42           H 
ATOM     51 2HD  DPR A   3       1.687   0.515  -0.103  1.00 21.52           H 
ATOM     52 3HD  DPR A   3       3.115  -0.498   0.276  1.00 21.55           H 
ATOM     53  N   LEU A   4       1.234   1.959  -2.437  1.00 12.10           N 
ATOM     54  CA  LEU A   4       0.048   2.326  -3.203  1.00 32.24           C 
ATOM     55  C   LEU A   4      -1.206   2.245  -2.339  1.00 52.11           C 
ATOM     56  O   LEU A   4      -2.278   1.875  -2.815  1.00 24.24           O 
ATOM     57  CB  LEU A   4      -0.099   1.411  -4.420  1.00 20.44           C 
ATOM     58  CG  LEU A   4       1.084   1.385  -5.389  1.00 54.01           C 
ATOM     59  CD1 LEU A   4       0.898   0.293  -6.431  1.00 41.41           C 
ATOM     60  CD2 LEU A   4       1.254   2.741  -6.058  1.00 63.22           C 
ATOM     61  H   LEU A   4       1.263   1.088  -1.991  1.00 14.23           H 
ATOM     62  HA  LEU A   4       0.173   3.343  -3.541  1.00 73.43           H 
ATOM     63 2HB  LEU A   4      -0.254   0.405  -4.061  1.00 21.21           H 
ATOM     64 3HB  LEU A   4      -0.972   1.732  -4.971  1.00 64.34           H 
ATOM     65  HG  LEU A   4       1.988   1.169  -4.836  1.00 22.14           H 
ATOM     66 1HD1 LEU A   4      -0.152   0.059  -6.523  1.00 11.04           H 
ATOM     67 2HD1 LEU A   4       1.276   0.636  -7.382  1.00 30.34           H 
ATOM     68 3HD1 LEU A   4       1.439  -0.591  -6.127  1.00 52.42           H 
ATOM     69 1HD2 LEU A   4       0.945   2.674  -7.091  1.00 34.23           H 
ATOM     70 2HD2 LEU A   4       0.648   3.474  -5.547  1.00 12.34           H 
ATOM     71 3HD2 LEU A   4       2.292   3.037  -6.013  1.00 62.42           H 
ATOM     72  N   DVA A   5      -1.064   2.598  -1.065  1.00 62.41           N 
ATOM     73  CA  DVA A   5      -2.193   2.568  -0.127  1.00 31.01           C 
ATOM     74  C   DVA A   5      -1.675   2.612   1.285  1.00 43.45           C 
ATOM     75  O   DVA A   5      -0.702   3.307   1.578  1.00 53.34           O 
ATOM     76  CB  DVA A   5      -3.096   3.777  -0.378  1.00  4.12           C 
ATOM     77  CG1 DVA A   5      -4.274   3.747   0.596  1.00 72.42           C 
ATOM     78  CG2 DVA A   5      -2.294   5.063  -0.169  1.00 32.22           C 
ATOM     79  H   DVA A   5      -0.183   2.885  -0.745  1.00 11.41           H 
ATOM     80  HA  DVA A   5      -2.765   1.652  -0.276  1.00 20.50           H 
ATOM     81  HB  DVA A   5      -3.468   3.746  -1.402  1.00 10.43           H 
ATOM     82 1HG1 DVA A   5      -4.869   4.652   0.476  1.00 30.31           H 
ATOM     83 2HG1 DVA A   5      -4.894   2.875   0.388  1.00 20.23           H 
ATOM     84 3HG1 DVA A   5      -3.900   3.690   1.617  1.00 10.15           H 
ATOM     85 1HG2 DVA A   5      -2.430   5.720  -1.027  1.00 73.00           H 
ATOM     86 2HG2 DVA A   5      -2.644   5.567   0.732  1.00 55.34           H 
ATOM     87 3HG2 DVA A   5      -1.238   4.820  -0.062  1.00  4.14           H 
ATOM     88  N   MLE A   6      -2.324   1.866   2.173  1.00 61.24           N 
ATOM     89  CA  MLE A   6      -1.919   1.820   3.583  1.00 40.03           C 
ATOM     90  C   MLE A   6      -1.832   0.386   4.035  1.00 73.30           C 
ATOM     91  O   MLE A   6      -2.711  -0.107   4.739  1.00 11.50           O 
ATOM     92  CB  MLE A   6      -2.951   2.562   4.434  1.00  3.21           C 
ATOM     93  CG  MLE A   6      -2.294   3.042   5.729  1.00 44.43           C 
ATOM     94  CD1 MLE A   6      -1.468   4.300   5.446  1.00 52.33           C 
ATOM     95  CD2 MLE A   6      -3.375   3.363   6.762  1.00 70.53           C 
ATOM     96  HA  MLE A   6      -0.945   2.297   3.698  1.00 21.21           H 
ATOM     97 2HB  MLE A   6      -3.330   3.419   3.878  1.00  2.44           H 
ATOM     98 3HB  MLE A   6      -3.775   1.890   4.672  1.00 72.31           H 
ATOM     99  HG  MLE A   6      -1.642   2.260   6.117  1.00 42.41           H 
ATOM    100 1HD1 MLE A   6      -0.534   4.020   4.962  1.00 63.53           H 
ATOM    101 2HD1 MLE A   6      -2.033   4.965   4.792  1.00 51.12           H 
ATOM    102 3HD1 MLE A   6      -1.253   4.811   6.385  1.00 50.02           H 
ATOM    103 1HD2 MLE A   6      -4.239   3.797   6.259  1.00 40.02           H 
ATOM    104 2HD2 MLE A   6      -3.672   2.449   7.271  1.00 13.30           H 
ATOM    105 3HD2 MLE A   6      -2.982   4.075   7.489  1.00 34.31           H 
ATOM    106  CM  MLE A   6      -3.486   0.978   2.038  1.00 71.51           C 
ATOM    107 1HM  MLE A   6      -4.033   1.230   1.129  1.00 12.24           H 
ATOM    108 2HM  MLE A   6      -3.149  -0.056   1.984  1.00 54.40           H 
ATOM    109 3HM  MLE A   6      -4.141   1.104   2.901  1.00 30.10           H 
ATOM    110  N   DPR A   7      -0.765  -0.293   3.628  1.00 30.23           N 
ATOM    111  CA  DPR A   7      -0.559  -1.705   3.999  1.00 53.32           C 
ATOM    112  C   DPR A   7      -1.389  -2.595   3.109  1.00 22.22           C 
ATOM    113  O   DPR A   7      -1.667  -3.746   3.449  1.00 41.11           O 
ATOM    114  CB  DPR A   7       0.972  -1.951   3.803  1.00 74.10           C 
ATOM    115  CG  DPR A   7       1.600  -0.602   3.366  1.00 55.12           C 
ATOM    116  CD  DPR A   7       0.372   0.143   2.787  1.00 13.41           C 
ATOM    117  HA  DPR A   7      -0.838  -1.858   5.042  1.00 43.23           H 
ATOM    118 2HB  DPR A   7       1.396  -2.287   4.749  1.00 71.44           H 
ATOM    119 3HB  DPR A   7       1.107  -2.707   3.029  1.00 12.41           H 
ATOM    120 2HG  DPR A   7       2.011  -0.067   4.224  1.00  4.14           H 
ATOM    121 3HG  DPR A   7       2.361  -0.754   2.602  1.00 21.01           H 
ATOM    122 2HD  DPR A   7       0.208  -0.146   1.749  1.00 44.43           H 
ATOM    123 3HD  DPR A   7       0.509   1.221   2.865  1.00 64.42           H 
ATOM    124  N   LEU A   8      -1.788  -2.064   1.959  1.00 21.42           N 
ATOM    125  CA  LEU A   8      -2.596  -2.820   1.007  1.00 11.25           C 
ATOM    126  C   LEU A   8      -1.915  -2.883  -0.356  1.00 61.11           C 
ATOM    127  O   LEU A   8      -2.605  -2.874  -1.375  1.00 63.04           O 
ATOM    128  CB  LEU A   8      -3.982  -2.188   0.869  1.00 44.33           C 
ATOM    129  CG  LEU A   8      -4.808  -2.095   2.152  1.00 13.35           C 
ATOM    130  CD1 LEU A   8      -6.081  -1.299   1.912  1.00 21.53           C 
ATOM    131  CD2 LEU A   8      -5.137  -3.486   2.676  1.00 53.03           C 
ATOM    132  H   LEU A   8      -1.535  -1.143   1.743  1.00 72.34           H 
ATOM    133  HA  LEU A   8      -2.704  -3.824   1.389  1.00 23.22           H 
ATOM    134 2HB  LEU A   8      -3.852  -1.187   0.486  1.00 12.43           H 
ATOM    135 3HB  LEU A   8      -4.542  -2.775   0.155  1.00 41.10           H 
ATOM    136  HG  LEU A   8      -4.231  -1.580   2.908  1.00 10.21           H 
ATOM    137 1HD1 LEU A   8      -6.334  -1.333   0.862  1.00 10.35           H 
ATOM    138 2HD1 LEU A   8      -6.887  -1.724   2.491  1.00 14.11           H 
ATOM    139 3HD1 LEU A   8      -5.926  -0.273   2.210  1.00 62.12           H 
ATOM    140 1HD2 LEU A   8      -6.187  -3.689   2.523  1.00 73.21           H 
ATOM    141 2HD2 LEU A   8      -4.548  -4.219   2.146  1.00 63.32           H 
ATOM    142 3HD2 LEU A   8      -4.911  -3.536   3.731  1.00 55.14           H 
TER     143      LEU A   8
ENDMDL
MODEL       17
REMARK MDL/CONF    17  E:      0.000 Erst:   0.000 Ehb:   0.000
ATOM      1  N   DVA A   1      -0.596  -3.017  -0.427  1.00 40.25           N 
ATOM      2  CA  DVA A   1       0.183  -2.972  -1.671  1.00 42.12           C 
ATOM      3  C   DVA A   1       1.614  -2.620  -1.356  1.00 34.21           C 
ATOM      4  O   DVA A   1       2.139  -2.997  -0.309  1.00 35.03           O 
ATOM      5  CB  DVA A   1       0.133  -4.340  -2.353  1.00 11.01           C 
ATOM      6  CG1 DVA A   1       0.604  -5.417  -1.376  1.00 31.05           C 
ATOM      7  CG2 DVA A   1      -1.303  -4.640  -2.787  1.00 70.24           C 
ATOM      8  H   DVA A   1      -0.140  -3.222   0.416  1.00 51.03           H 
ATOM      9  HA  DVA A   1      -0.238  -2.219  -2.337  1.00 11.12           H 
ATOM     10  HB  DVA A   1       0.782  -4.334  -3.228  1.00 50.14           H 
ATOM     11 1HG1 DVA A   1       0.543  -6.395  -1.853  1.00 10.11           H 
ATOM     12 2HG1 DVA A   1       1.635  -5.218  -1.085  1.00 24.02           H 
ATOM     13 3HG1 DVA A   1      -0.029  -5.406  -0.489  1.00 73.11           H 
ATOM     14 1HG2 DVA A   1      -1.308  -5.495  -3.462  1.00 50.23           H 
ATOM     15 2HG2 DVA A   1      -1.909  -4.867  -1.910  1.00 62.35           H 
ATOM     16 3HG2 DVA A   1      -1.717  -3.771  -3.300  1.00 11.21           H 
ATOM     17  N   MLE A   2       2.252  -1.892  -2.264  1.00 62.04           N 
ATOM     18  CA  MLE A   2       3.650  -1.481  -2.078  1.00 42.33           C 
ATOM     19  C   MLE A   2       3.783  -0.009  -2.363  1.00 63.14           C 
ATOM     20  O   MLE A   2       4.237   0.387  -3.436  1.00 21.33           O 
ATOM     21  CB  MLE A   2       4.545  -2.270  -3.034  1.00 54.52           C 
ATOM     22  CG  MLE A   2       5.969  -2.317  -2.478  1.00 22.12           C 
ATOM     23  CD1 MLE A   2       6.065  -3.414  -1.415  1.00 54.42           C 
ATOM     24  CD2 MLE A   2       6.950  -2.620  -3.611  1.00 15.12           C 
ATOM     25  HA  MLE A   2       3.953  -1.680  -1.050  1.00 12.55           H 
ATOM     26 2HB  MLE A   2       4.160  -3.284  -3.136  1.00 64.33           H 
ATOM     27 3HB  MLE A   2       4.552  -1.785  -4.009  1.00 71.11           H 
ATOM     28  HG  MLE A   2       6.216  -1.355  -2.031  1.00 12.54           H 
ATOM     29 1HD1 MLE A   2       6.600  -3.031  -0.546  1.00 13.13           H 
ATOM     30 2HD1 MLE A   2       5.061  -3.721  -1.118  1.00 11.22           H 
ATOM     31 3HD1 MLE A   2       6.601  -4.270  -1.823  1.00 33.12           H 
ATOM     32 1HD2 MLE A   2       7.298  -1.686  -4.050  1.00 10.41           H 
ATOM     33 2HD2 MLE A   2       7.800  -3.176  -3.216  1.00 34.15           H 
ATOM     34 3HD2 MLE A   2       6.449  -3.216  -4.375  1.00 53.12           H 
ATOM     35  CM  MLE A   2       1.820  -1.345  -3.558  1.00 24.23           C 
ATOM     36 1HM  MLE A   2       2.625  -1.453  -4.285  1.00 63.11           H 
ATOM     37 2HM  MLE A   2       0.941  -1.889  -3.906  1.00 54.52           H 
ATOM     38 3HM  MLE A   2       1.574  -0.291  -3.442  1.00 51.15           H 
ATOM     39  N   DPR A   3       3.385   0.815  -1.399  1.00  0.00           N 
ATOM     40  CA  DPR A   3       3.463   2.279  -1.552  1.00 24.50           C 
ATOM     41  C   DPR A   3       2.263   2.778  -2.315  1.00 63.43           C 
ATOM     42  O   DPR A   3       2.241   3.919  -2.782  1.00 32.54           O 
ATOM     43  CB  DPR A   3       3.436   2.833  -0.093  1.00 54.40           C 
ATOM     44  CG  DPR A   3       3.388   1.612   0.863  1.00 22.30           C 
ATOM     45  CD  DPR A   3       2.824   0.510  -0.066  1.00 33.35           C 
ATOM     46  HA  DPR A   3       4.379   2.549  -2.078  1.00 23.21           H 
ATOM     47 2HB  DPR A   3       4.348   3.410   0.063  1.00  2.42           H 
ATOM     48 3HB  DPR A   3       2.554   3.461   0.039  1.00  3.33           H 
ATOM     49 2HG  DPR A   3       4.388   1.352   1.215  1.00 71.31           H 
ATOM     50 3HG  DPR A   3       2.717   1.799   1.701  1.00 74.24           H 
ATOM     51 2HD  DPR A   3       1.735   0.558  -0.093  1.00 23.43           H 
ATOM     52 3HD  DPR A   3       3.153  -0.474   0.269  1.00 73.40           H 
ATOM     53  N   LEU A   4       1.255   1.924  -2.447  1.00 23.41           N 
ATOM     54  CA  LEU A   4       0.035   2.283  -3.163  1.00 64.34           C 
ATOM     55  C   LEU A   4      -1.190   2.114  -2.271  1.00 73.03           C 
ATOM     56  O   LEU A   4      -2.176   1.493  -2.666  1.00 42.13           O 
ATOM     57  CB  LEU A   4      -0.112   1.425  -4.421  1.00 73.34           C 
ATOM     58  CG  LEU A   4       1.087   1.412  -5.368  1.00 23.03           C 
ATOM     59  CD1 LEU A   4       0.934   0.311  -6.408  1.00 55.15           C 
ATOM     60  CD2 LEU A   4       1.250   2.765  -6.044  1.00 42.31           C 
ATOM     61  H   LEU A   4       1.330   1.030  -2.053  1.00 65.42           H 
ATOM     62  HA  LEU A   4       0.115   3.321  -3.451  1.00 63.11           H 
ATOM     63 2HB  LEU A   4      -0.299   0.410  -4.108  1.00 61.53           H 
ATOM     64 3HB  LEU A   4      -0.967   1.793  -4.972  1.00 22.00           H 
ATOM     65  HG  LEU A   4       1.985   1.210  -4.799  1.00 65.21           H 
ATOM     66 1HD1 LEU A   4       0.506   0.724  -7.308  1.00 61.51           H 
ATOM     67 2HD1 LEU A   4       1.903  -0.111  -6.629  1.00 64.42           H 
ATOM     68 3HD1 LEU A   4       0.285  -0.461  -6.021  1.00 31.31           H 
ATOM     69 1HD2 LEU A   4       1.657   2.627  -7.034  1.00 41.22           H 
ATOM     70 2HD2 LEU A   4       0.287   3.251  -6.114  1.00 64.10           H 
ATOM     71 3HD2 LEU A   4       1.921   3.380  -5.462  1.00 54.41           H 
ATOM     72  N   DVA A   5      -1.121   2.672  -1.066  1.00 25.22           N 
ATOM     73  CA  DVA A   5      -2.233   2.584  -0.113  1.00 33.35           C 
ATOM     74  C   DVA A   5      -1.694   2.617   1.293  1.00  3.42           C 
ATOM     75  O   DVA A   5      -0.708   3.298   1.573  1.00 32.31           O 
ATOM     76  CB  DVA A   5      -3.181   3.764  -0.325  1.00 74.30           C 
ATOM     77  CG1 DVA A   5      -2.397   5.073  -0.231  1.00 41.24           C 
ATOM     78  CG2 DVA A   5      -3.828   3.657  -1.706  1.00 31.53           C 
ATOM     79  H   DVA A   5      -0.308   3.154  -0.809  1.00  3.22           H 
ATOM     80  HA  DVA A   5      -2.775   1.650  -0.271  1.00 40.25           H 
ATOM     81  HB  DVA A   5      -3.957   3.749   0.441  1.00 44.23           H 
ATOM     82 1HG1 DVA A   5      -3.070   5.914  -0.398  1.00 73.21           H 
ATOM     83 2HG1 DVA A   5      -1.950   5.157   0.760  1.00 42.44           H 
ATOM     84 3HG1 DVA A   5      -1.610   5.081  -0.985  1.00 71.54           H 
ATOM     85 1HG2 DVA A   5      -4.666   4.350  -1.771  1.00 73.52           H 
ATOM     86 2HG2 DVA A   5      -3.094   3.903  -2.473  1.00 41.32           H 
ATOM     87 3HG2 DVA A   5      -4.188   2.639  -1.861  1.00 45.34           H 
ATOM     88  N   MLE A   6      -2.340   1.878   2.188  1.00 34.41           N 
ATOM     89  CA  MLE A   6      -1.916   1.823   3.593  1.00  2.12           C 
ATOM     90  C   MLE A   6      -1.846   0.388   4.040  1.00  1.14           C 
ATOM     91  O   MLE A   6      -2.742  -0.103   4.727  1.00 25.31           O 
ATOM     92  CB  MLE A   6      -2.923   2.580   4.459  1.00 72.04           C 
ATOM     93  CG  MLE A   6      -2.240   3.051   5.744  1.00  5.44           C 
ATOM     94  CD1 MLE A   6      -1.435   4.321   5.457  1.00 43.43           C 
ATOM     95  CD2 MLE A   6      -3.297   3.348   6.806  1.00  2.30           C 
ATOM     96  HA  MLE A   6      -0.933   2.284   3.693  1.00  1.51           H 
ATOM     97 2HB  MLE A   6      -3.298   3.442   3.910  1.00 45.14           H 
ATOM     98 3HB  MLE A   6      -3.754   1.922   4.711  1.00 25.32           H 
ATOM     99  HG  MLE A   6      -1.569   2.271   6.105  1.00 42.25           H 
ATOM    100 1HD1 MLE A   6      -0.447   4.237   5.909  1.00 31.42           H 
ATOM    101 2HD1 MLE A   6      -1.332   4.451   4.379  1.00 42.50           H 
ATOM    102 3HD1 MLE A   6      -1.955   5.182   5.877  1.00 62.13           H 
ATOM    103 1HD2 MLE A   6      -3.489   2.448   7.390  1.00  4.01           H 
ATOM    104 2HD2 MLE A   6      -2.938   4.138   7.466  1.00 25.11           H 
ATOM    105 3HD2 MLE A   6      -4.219   3.669   6.321  1.00 41.21           H 
ATOM    106  CM  MLE A   6      -3.518   1.007   2.068  1.00  4.23           C 
ATOM    107 1HM  MLE A   6      -4.158   1.137   2.940  1.00  3.25           H 
ATOM    108 2HM  MLE A   6      -4.072   1.269   1.167  1.00 72.42           H 
ATOM    109 3HM  MLE A   6      -3.194  -0.033   2.006  1.00 55.12           H 
ATOM    110  N   DPR A   7      -0.775  -0.297   3.653  1.00 60.31           N 
ATOM    111  CA  DPR A   7      -0.585  -1.711   4.024  1.00 24.30           C 
ATOM    112  C   DPR A   7      -1.377  -2.595   3.094  1.00 41.44           C 
ATOM    113  O   DPR A   7      -1.608  -3.769   3.385  1.00 44.11           O 
ATOM    114  CB  DPR A   7       0.954  -1.948   3.886  1.00 30.51           C 
ATOM    115  CG  DPR A   7       1.595  -0.606   3.446  1.00 32.22           C 
ATOM    116  CD  DPR A   7       0.380   0.136   2.836  1.00 30.44           C 
ATOM    117  HA  DPR A   7      -0.906  -1.870   5.053  1.00 70.01           H 
ATOM    118 2HB  DPR A   7       1.344  -2.263   4.855  1.00 23.41           H 
ATOM    119 3HB  DPR A   7       1.120  -2.719   3.134  1.00  1.11           H 
ATOM    120 2HG  DPR A   7       1.993  -0.063   4.304  1.00 11.31           H 
ATOM    121 3HG  DPR A   7       2.370  -0.770   2.697  1.00 24.31           H 
ATOM    122 2HD  DPR A   7       0.240  -0.159   1.795  1.00 73.24           H 
ATOM    123 3HD  DPR A   7       0.516   1.215   2.912  1.00 31.05           H 
ATOM    124  N   LEU A   8      -1.796  -2.033   1.966  1.00 22.42           N 
ATOM    125  CA  LEU A   8      -2.571  -2.780   0.981  1.00 72.22           C 
ATOM    126  C   LEU A   8      -1.887  -2.756  -0.382  1.00 60.21           C 
ATOM    127  O   LEU A   8      -2.537  -2.434  -1.376  1.00 13.32           O 
ATOM    128  CB  LEU A   8      -3.982  -2.200   0.868  1.00 23.51           C 
ATOM    129  CG  LEU A   8      -4.778  -2.109   2.170  1.00 63.40           C 
ATOM    130  CD1 LEU A   8      -6.044  -1.292   1.966  1.00 34.43           C 
ATOM    131  CD2 LEU A   8      -5.116  -3.501   2.686  1.00 72.34           C 
ATOM    132  H   LEU A   8      -1.580  -1.093   1.790  1.00 31.55           H 
ATOM    133  HA  LEU A   8      -2.638  -3.804   1.319  1.00 41.45           H 
ATOM    134 2HB  LEU A   8      -3.898  -1.204   0.462  1.00 44.21           H 
ATOM    135 3HB  LEU A   8      -4.539  -2.821   0.181  1.00 22.42           H 
ATOM    136  HG  LEU A   8      -4.177  -1.611   2.918  1.00 41.33           H 
ATOM    137 1HD1 LEU A   8      -6.874  -1.956   1.773  1.00 10.13           H 
ATOM    138 2HD1 LEU A   8      -6.246  -0.713   2.855  1.00 42.23           H 
ATOM    139 3HD1 LEU A   8      -5.913  -0.627   1.125  1.00  1.53           H 
ATOM    140 1HD2 LEU A   8      -6.060  -3.470   3.210  1.00  4.51           H 
ATOM    141 2HD2 LEU A   8      -5.188  -4.185   1.854  1.00 11.44           H 
ATOM    142 3HD2 LEU A   8      -4.341  -3.833   3.360  1.00 52.41           H 
TER     143      LEU A   8
ENDMDL
MODEL       14
REMARK MDL/CONF    14  E:      0.000 Erst:   0.000 Ehb:   0.000
ATOM      1  N   DVA A   1      -0.595  -3.017  -0.428  1.00 63.01           N 
ATOM      2  CA  DVA A   1       0.183  -2.973  -1.672  1.00 54.12           C 
ATOM      3  C   DVA A   1       1.613  -2.621  -1.356  1.00 34.53           C 
ATOM      4  O   DVA A   1       2.140  -2.999  -0.311  1.00 14.35           O 
ATOM      5  CB  DVA A   1       0.131  -4.339  -2.355  1.00 64.21           C 
ATOM      6  CG1 DVA A   1       0.600  -5.418  -1.379  1.00 61.15           C 
ATOM      7  CG2 DVA A   1      -1.305  -4.637  -2.790  1.00 35.30           C 
ATOM      8  H   DVA A   1      -0.139  -3.227   0.415  1.00 35.02           H 
ATOM      9  HA  DVA A   1      -0.238  -2.218  -2.336  1.00 32.55           H 
ATOM     10  HB  DVA A   1       0.780  -4.332  -3.230  1.00 21.41           H 
ATOM     11 1HG1 DVA A   1       1.594  -5.168  -1.008  1.00 52.35           H 
ATOM     12 2HG1 DVA A   1      -0.095  -5.478  -0.542  1.00 53.42           H 
ATOM     13 3HG1 DVA A   1       0.635  -6.380  -1.889  1.00 71.31           H 
ATOM     14 1HG2 DVA A   1      -1.907  -4.881  -1.916  1.00 51.02           H 
ATOM     15 2HG2 DVA A   1      -1.724  -3.761  -3.286  1.00 22.12           H 
ATOM     16 3HG2 DVA A   1      -1.308  -5.481  -3.480  1.00 13.12           H 
ATOM     17  N   MLE A   2       2.252  -1.892  -2.266  1.00 73.21           N 
ATOM     18  CA  MLE A   2       3.650  -1.482  -2.080  1.00 21.31           C 
ATOM     19  C   MLE A   2       3.783  -0.010  -2.364  1.00 40.13           C 
ATOM     20  O   MLE A   2       4.238   0.386  -3.436  1.00 51.14           O 
ATOM     21  CB  MLE A   2       4.544  -2.270  -3.038  1.00 13.21           C 
ATOM     22  CG  MLE A   2       5.968  -2.318  -2.484  1.00 62.05           C 
ATOM     23  CD1 MLE A   2       6.035  -3.326  -1.334  1.00 61.21           C 
ATOM     24  CD2 MLE A   2       6.933  -2.744  -3.590  1.00 22.14           C 
ATOM     25  HA  MLE A   2       3.954  -1.683  -1.051  1.00 32.44           H 
ATOM     26 2HB  MLE A   2       4.159  -3.284  -3.141  1.00  4.45           H 
ATOM     27 3HB  MLE A   2       4.549  -1.784  -4.013  1.00  4.31           H 
ATOM     28  HG  MLE A   2       6.248  -1.331  -2.117  1.00 62.15           H 
ATOM     29 1HD1 MLE A   2       5.793  -2.825  -0.396  1.00 23.55           H 
ATOM     30 2HD1 MLE A   2       5.319  -4.130  -1.513  1.00 40.22           H 
ATOM     31 3HD1 MLE A   2       7.040  -3.743  -1.275  1.00 42.01           H 
ATOM     32 1HD2 MLE A   2       7.759  -2.037  -3.647  1.00 52.53           H 
ATOM     33 2HD2 MLE A   2       7.322  -3.738  -3.369  1.00 31.22           H 
ATOM     34 3HD2 MLE A   2       6.406  -2.764  -4.544  1.00 52.43           H 
ATOM     35  CM  MLE A   2       1.820  -1.345  -3.559  1.00  2.21           C 
ATOM     36 1HM  MLE A   2       2.622  -1.452  -4.287  1.00 44.04           H 
ATOM     37 2HM  MLE A   2       0.940  -1.886  -3.906  1.00  3.51           H 
ATOM     38 3HM  MLE A   2       1.574  -0.289  -3.442  1.00 65.02           H 
ATOM     39  N   DPR A   3       3.385   0.813  -1.399  1.00 65.03           N 
ATOM     40  CA  DPR A   3       3.463   2.278  -1.550  1.00 21.23           C 
ATOM     41  C   DPR A   3       2.264   2.778  -2.314  1.00  4.20           C 
ATOM     42  O   DPR A   3       2.243   3.918  -2.779  1.00 12.24           O 
ATOM     43  CB  DPR A   3       3.435   2.830  -0.090  1.00 53.14           C 
ATOM     44  CG  DPR A   3       3.387   1.608   0.864  1.00  1.12           C 
ATOM     45  CD  DPR A   3       2.822   0.506  -0.066  1.00 51.05           C 
ATOM     46  HA  DPR A   3       4.379   2.548  -2.076  1.00 22.51           H 
ATOM     47 2HB  DPR A   3       4.348   3.407   0.067  1.00 13.23           H 
ATOM     48 3HB  DPR A   3       2.554   3.458   0.042  1.00 31.33           H 
ATOM     49 2HG  DPR A   3       4.386   1.348   1.217  1.00 44.10           H 
ATOM     50 3HG  DPR A   3       2.715   1.794   1.703  1.00 71.44           H 
ATOM     51 2HD  DPR A   3       1.734   0.555  -0.094  1.00 22.32           H 
ATOM     52 3HD  DPR A   3       3.151  -0.477   0.268  1.00 24.24           H 
ATOM     53  N   LEU A   4       1.255   1.923  -2.446  1.00 72.33           N 
ATOM     54  CA  LEU A   4       0.036   2.284  -3.162  1.00 41.40           C 
ATOM     55  C   LEU A   4      -1.190   2.114  -2.270  1.00 54.23           C 
ATOM     56  O   LEU A   4      -2.175   1.493  -2.666  1.00  4.30           O 
ATOM     57  CB  LEU A   4      -0.112   1.428  -4.421  1.00 43.42           C 
ATOM     58  CG  LEU A   4       1.084   1.424  -5.374  1.00 22.12           C 
ATOM     59  CD1 LEU A   4       1.008   0.236  -6.320  1.00 34.32           C 
ATOM     60  CD2 LEU A   4       1.148   2.728  -6.156  1.00 41.51           C 
ATOM     61  H   LEU A   4       1.330   1.029  -2.054  1.00 41.35           H 
ATOM     62  HA  LEU A   4       0.116   3.322  -3.449  1.00 13.32           H 
ATOM     63 2HB  LEU A   4      -0.290   0.410  -4.110  1.00 42.24           H 
ATOM     64 3HB  LEU A   4      -0.971   1.791  -4.967  1.00 70.51           H 
ATOM     65  HG  LEU A   4       1.995   1.333  -4.798  1.00 21.34           H 
ATOM     66 1HD1 LEU A   4       0.301  -0.485  -5.937  1.00 61.25           H 
ATOM     67 2HD1 LEU A   4       0.686   0.573  -7.295  1.00 24.14           H 
ATOM     68 3HD1 LEU A   4       1.982  -0.222  -6.402  1.00 62.21           H 
ATOM     69 1HD2 LEU A   4       0.720   3.524  -5.564  1.00  4.41           H 
ATOM     70 2HD2 LEU A   4       2.177   2.961  -6.383  1.00 41.13           H 
ATOM     71 3HD2 LEU A   4       0.591   2.624  -7.075  1.00 71.42           H 
ATOM     72  N   DVA A   5      -1.121   2.672  -1.066  1.00 40.35           N 
ATOM     73  CA  DVA A   5      -2.234   2.583  -0.112  1.00 34.35           C 
ATOM     74  C   DVA A   5      -1.696   2.618   1.293  1.00 23.11           C 
ATOM     75  O   DVA A   5      -0.710   3.300   1.573  1.00  3.44           O 
ATOM     76  CB  DVA A   5      -3.183   3.764  -0.325  1.00 65.44           C 
ATOM     77  CG1 DVA A   5      -2.400   5.074  -0.233  1.00 62.34           C 
ATOM     78  CG2 DVA A   5      -3.831   3.654  -1.707  1.00 72.12           C 
ATOM     79  H   DVA A   5      -0.309   3.155  -0.808  1.00 61.44           H 
ATOM     80  HA  DVA A   5      -2.776   1.651  -0.271  1.00 62.42           H 
ATOM     81  HB  DVA A   5      -3.958   3.749   0.441  1.00 74.41           H 
ATOM     82 1HG1 DVA A   5      -1.867   5.114   0.717  1.00 55.05           H 
ATOM     83 2HG1 DVA A   5      -1.683   5.126  -1.053  1.00 33.23           H 
ATOM     84 3HG1 DVA A   5      -3.089   5.915  -0.301  1.00  3.00           H 
ATOM     85 1HG2 DVA A   5      -3.102   3.918  -2.472  1.00 42.51           H 
ATOM     86 2HG2 DVA A   5      -4.173   2.631  -1.869  1.00 55.24           H 
ATOM     87 3HG2 DVA A   5      -4.680   4.335  -1.765  1.00 73.23           H 
ATOM     88  N   MLE A   6      -2.342   1.878   2.188  1.00 34.11           N 
ATOM     89  CA  MLE A   6      -1.919   1.824   3.593  1.00 62.41           C 
ATOM     90  C   MLE A   6      -1.847   0.388   4.040  1.00 42.21           C 
ATOM     91  O   MLE A   6      -2.742  -0.103   4.728  1.00 73.40           O 
ATOM     92  CB  MLE A   6      -2.927   2.580   4.458  1.00 44.22           C 
ATOM     93  CG  MLE A   6      -2.244   3.050   5.744  1.00 72.45           C 
ATOM     94  CD1 MLE A   6      -1.338   4.245   5.433  1.00 22.01           C 
ATOM     95  CD2 MLE A   6      -3.305   3.468   6.762  1.00 63.03           C 
ATOM     96  HA  MLE A   6      -0.936   2.286   3.694  1.00 44.20           H 
ATOM     97 2HB  MLE A   6      -3.302   3.442   3.909  1.00 70.22           H 
ATOM     98 3HB  MLE A   6      -3.757   1.920   4.709  1.00 44.33           H 
ATOM     99  HG  MLE A   6      -1.644   2.238   6.155  1.00 15.34           H 
ATOM    100 1HD1 MLE A   6      -0.351   3.886   5.146  1.00 51.34           H 
ATOM    101 2HD1 MLE A   6      -1.768   4.822   4.614  1.00 14.20           H 
ATOM    102 3HD1 MLE A   6      -1.254   4.875   6.317  1.00 54.05           H 
ATOM    103 1HD2 MLE A   6      -3.123   2.958   7.708  1.00 22.01           H 
ATOM    104 2HD2 MLE A   6      -3.256   4.545   6.916  1.00 54.03           H 
ATOM    105 3HD2 MLE A   6      -4.293   3.198   6.389  1.00 21.14           H 
ATOM    106  CM  MLE A   6      -3.519   1.006   2.067  1.00 64.41           C 
ATOM    107 1HM  MLE A   6      -4.159   1.136   2.938  1.00 40.52           H 
ATOM    108 2HM  MLE A   6      -4.073   1.267   1.166  1.00 21.24           H 
ATOM    109 3HM  MLE A   6      -3.194  -0.033   2.007  1.00 72.20           H 
ATOM    110  N   DPR A   7      -0.775  -0.296   3.652  1.00 74.32           N 
ATOM    111  CA  DPR A   7      -0.584  -1.709   4.023  1.00 20.34           C 
ATOM    112  C   DPR A   7      -1.375  -2.593   3.094  1.00 24.54           C 
ATOM    113  O   DPR A   7      -1.605  -3.768   3.384  1.00  5.55           O 
ATOM    114  CB  DPR A   7       0.955  -1.946   3.884  1.00 50.43           C 
ATOM    115  CG  DPR A   7       1.595  -0.602   3.445  1.00 31.34           C 
ATOM    116  CD  DPR A   7       0.379   0.138   2.835  1.00 51.13           C 
ATOM    117  HA  DPR A   7      -0.904  -1.869   5.053  1.00 33.21           H 
ATOM    118 2HB  DPR A   7       1.346  -2.260   4.853  1.00 32.04           H 
ATOM    119 3HB  DPR A   7       1.122  -2.717   3.132  1.00 13.32           H 
ATOM    120 2HG  DPR A   7       1.993  -0.060   4.303  1.00 71.31           H 
ATOM    121 3HG  DPR A   7       2.370  -0.766   2.694  1.00 11.52           H 
ATOM    122 2HD  DPR A   7       0.239  -0.156   1.794  1.00 11.54           H 
ATOM    123 3HD  DPR A   7       0.514   1.217   2.911  1.00 43.02           H 
ATOM    124  N   LEU A   8      -1.795  -2.033   1.966  1.00 33.00           N 
ATOM    125  CA  LEU A   8      -2.570  -2.781   0.982  1.00 14.10           C 
ATOM    126  C   LEU A   8      -1.887  -2.757  -0.382  1.00 52.04           C 
ATOM    127  O   LEU A   8      -2.537  -2.434  -1.375  1.00 75.32           O 
ATOM    128  CB  LEU A   8      -3.982  -2.201   0.868  1.00 64.25           C 
ATOM    129  CG  LEU A   8      -4.781  -2.121   2.168  1.00 64.15           C 
ATOM    130  CD1 LEU A   8      -5.968  -1.185   2.009  1.00 71.21           C 
ATOM    131  CD2 LEU A   8      -5.245  -3.506   2.595  1.00 50.44           C 
ATOM    132  H   LEU A   8      -1.580  -1.093   1.790  1.00 32.03           H 
ATOM    133  HA  LEU A   8      -2.635  -3.804   1.320  1.00 11.43           H 
ATOM    134 2HB  LEU A   8      -3.897  -1.201   0.469  1.00  4.24           H 
ATOM    135 3HB  LEU A   8      -4.536  -2.818   0.175  1.00 74.32           H 
ATOM    136  HG  LEU A   8      -4.147  -1.724   2.950  1.00 21.33           H 
ATOM    137 1HD1 LEU A   8      -5.834  -0.580   1.124  1.00 21.53           H 
ATOM    138 2HD1 LEU A   8      -6.874  -1.765   1.915  1.00 33.53           H 
ATOM    139 3HD1 LEU A   8      -6.039  -0.543   2.874  1.00 14.24           H 
ATOM    140 1HD2 LEU A   8      -4.547  -4.247   2.235  1.00 42.51           H 
ATOM    141 2HD2 LEU A   8      -5.295  -3.553   3.673  1.00 52.22           H 
ATOM    142 3HD2 LEU A   8      -6.223  -3.701   2.181  1.00  3.22           H 
TER     143      LEU A   8
ENDMDL
MODEL       19
REMARK MDL/CONF    19  E:      0.000 Erst:   0.000 Ehb:   0.000
ATOM      1  N   DVA A   1      -0.588  -3.056  -0.445  1.00 33.13           N 
ATOM      2  CA  DVA A   1       0.170  -3.025  -1.701  1.00 34.30           C 
ATOM      3  C   DVA A   1       1.604  -2.668  -1.413  1.00 43.22           C 
ATOM      4  O   DVA A   1       2.161  -3.068  -0.391  1.00 51.44           O 
ATOM      5  CB  DVA A   1       0.111  -4.402  -2.366  1.00  1.14           C 
ATOM      6  CG1 DVA A   1      -1.347  -4.840  -2.508  1.00 41.41           C 
ATOM      7  CG2 DVA A   1       0.757  -4.328  -3.750  1.00 51.13           C 
ATOM      8  H   DVA A   1      -0.141  -3.345   0.378  1.00 53.33           H 
ATOM      9  HA  DVA A   1      -0.263  -2.282  -2.370  1.00 63.01           H 
ATOM     10  HB  DVA A   1       0.649  -5.124  -1.753  1.00 31.52           H 
ATOM     11 1HG1 DVA A   1      -1.738  -5.130  -1.533  1.00 50.01           H 
ATOM     12 2HG1 DVA A   1      -1.937  -4.012  -2.903  1.00 52.24           H 
ATOM     13 3HG1 DVA A   1      -1.408  -5.686  -3.192  1.00 24.32           H 
ATOM     14 1HG2 DVA A   1       1.767  -3.929  -3.660  1.00  1.44           H 
ATOM     15 2HG2 DVA A   1       0.799  -5.326  -4.186  1.00 64.33           H 
ATOM     16 3HG2 DVA A   1       0.166  -3.676  -4.393  1.00 63.34           H 
ATOM     17  N   MLE A   2       2.213  -1.908  -2.318  1.00 13.15           N 
ATOM     18  CA  MLE A   2       3.611  -1.488  -2.156  1.00 14.33           C 
ATOM     19  C   MLE A   2       3.721  -0.006  -2.399  1.00  1.04           C 
ATOM     20  O   MLE A   2       4.074   0.428  -3.494  1.00 31.53           O 
ATOM     21  CB  MLE A   2       4.487  -2.237  -3.160  1.00 50.30           C 
ATOM     22  CG  MLE A   2       5.929  -2.277  -2.649  1.00 52.32           C 
ATOM     23  CD1 MLE A   2       6.085  -3.429  -1.655  1.00 70.24           C 
ATOM     24  CD2 MLE A   2       6.881  -2.487  -3.827  1.00 23.23           C 
ATOM     25  HA  MLE A   2       3.944  -1.716  -1.143  1.00 33.55           H 
ATOM     26 2HB  MLE A   2       4.115  -3.254  -3.278  1.00 53.22           H 
ATOM     27 3HB  MLE A   2       4.456  -1.725  -4.122  1.00 21.44           H 
ATOM     28  HG  MLE A   2       6.164  -1.336  -2.155  1.00  2.01           H 
ATOM     29 1HD1 MLE A   2       7.095  -3.420  -1.245  1.00 31.35           H 
ATOM     30 2HD1 MLE A   2       5.363  -3.313  -0.846  1.00 13.01           H 
ATOM     31 3HD1 MLE A   2       5.909  -4.376  -2.165  1.00 70.23           H 
ATOM     32 1HD2 MLE A   2       6.680  -3.453  -4.290  1.00 24.40           H 
ATOM     33 2HD2 MLE A   2       6.732  -1.695  -4.560  1.00 14.34           H 
ATOM     34 3HD2 MLE A   2       7.910  -2.463  -3.470  1.00 61.10           H 
ATOM     35  CM  MLE A   2       1.742  -1.331  -3.584  1.00 73.41           C 
ATOM     36 1HM  MLE A   2       0.820  -1.826  -3.889  1.00 70.14           H 
ATOM     37 2HM  MLE A   2       1.556  -0.266  -3.451  1.00 73.12           H 
ATOM     38 3HM  MLE A   2       2.503  -1.475  -4.352  1.00 13.44           H 
ATOM     39  N   DPR A   3       3.418   0.780  -1.371  1.00  4.42           N 
ATOM     40  CA  DPR A   3       3.485   2.250  -1.477  1.00 72.31           C 
ATOM     41  C   DPR A   3       2.293   2.763  -2.242  1.00 41.14           C 
ATOM     42  O   DPR A   3       2.277   3.910  -2.691  1.00 62.24           O 
ATOM     43  CB  DPR A   3       3.519   2.768  -0.044  1.00 63.15           C 
ATOM     44  CG  DPR A   3       2.545   1.769   0.633  1.00 14.10           C 
ATOM     45  CD  DPR A   3       2.982   0.426  -0.004  1.00 20.04           C 
ATOM     46  HA  DPR A   3       4.407   2.543  -1.980  1.00 75.15           H 
ATOM     47 2HB  DPR A   3       4.515   2.692   0.393  1.00 43.10           H 
ATOM     48 3HB  DPR A   3       3.141   3.788   0.032  1.00 30.53           H 
ATOM     49 2HG  DPR A   3       2.688   1.754   1.714  1.00 74.14           H 
ATOM     50 3HG  DPR A   3       1.510   2.002   0.381  1.00  4.13           H 
ATOM     51 2HD  DPR A   3       2.141  -0.267  -0.041  1.00 71.23           H 
ATOM     52 3HD  DPR A   3       3.809  -0.009   0.558  1.00 14.12           H 
ATOM     53  N   LEU A   4       1.284   1.913  -2.396  1.00 74.13           N 
ATOM     54  CA  LEU A   4       0.072   2.287  -3.118  1.00 31.51           C 
ATOM     55  C   LEU A   4      -1.163   2.096  -2.242  1.00 62.32           C 
ATOM     56  O   LEU A   4      -2.105   1.406  -2.624  1.00 14.34           O 
ATOM     57  CB  LEU A   4      -0.061   1.455  -4.395  1.00  2.51           C 
ATOM     58  CG  LEU A   4       1.141   1.477  -5.339  1.00 22.42           C 
ATOM     59  CD1 LEU A   4       0.944   0.489  -6.477  1.00 55.22           C 
ATOM     60  CD2 LEU A   4       1.367   2.881  -5.882  1.00 72.43           C 
ATOM     61  H   LEU A   4       1.355   1.013  -2.018  1.00 31.55           H 
ATOM     62  HA  LEU A   4       0.153   3.329  -3.384  1.00 64.32           H 
ATOM     63 2HB  LEU A   4      -0.236   0.430  -4.105  1.00 65.35           H 
ATOM     64 3HB  LEU A   4      -0.919   1.824  -4.940  1.00 62.33           H 
ATOM     65  HG  LEU A   4       2.026   1.183  -4.792  1.00 32.31           H 
ATOM     66 1HD1 LEU A   4       1.890   0.309  -6.965  1.00 74.34           H 
ATOM     67 2HD1 LEU A   4       0.559  -0.441  -6.085  1.00  1.53           H 
ATOM     68 3HD1 LEU A   4       0.242   0.896  -7.191  1.00 21.51           H 
ATOM     69 1HD2 LEU A   4       2.085   2.844  -6.687  1.00 75.55           H 
ATOM     70 2HD2 LEU A   4       0.433   3.279  -6.251  1.00 23.14           H 
ATOM     71 3HD2 LEU A   4       1.743   3.516  -5.094  1.00 31.25           H 
ATOM     72  N   DVA A   5      -1.149   2.716  -1.067  1.00 44.31           N 
ATOM     73  CA  DVA A   5      -2.276   2.616  -0.131  1.00 43.11           C 
ATOM     74  C   DVA A   5      -1.759   2.642   1.283  1.00 24.24           C 
ATOM     75  O   DVA A   5      -0.795   3.342   1.589  1.00 52.20           O 
ATOM     76  CB  DVA A   5      -3.224   3.795  -0.349  1.00  0.22           C 
ATOM     77  CG1 DVA A   5      -3.630   3.862  -1.822  1.00 71.41           C 
ATOM     78  CG2 DVA A   5      -4.474   3.611   0.515  1.00 52.45           C 
ATOM     79  H   DVA A   5      -0.367   3.253  -0.818  1.00 52.40           H 
ATOM     80  HA  DVA A   5      -2.811   1.684  -0.305  1.00 12.23           H 
ATOM     81  HB  DVA A   5      -2.724   4.722  -0.067  1.00 71.12           H 
ATOM     82 1HG1 DVA A   5      -2.794   4.237  -2.414  1.00 15.15           H 
ATOM     83 2HG1 DVA A   5      -3.902   2.865  -2.168  1.00 72.54           H 
ATOM     84 3HG1 DVA A   5      -4.484   4.529  -1.935  1.00 51.11           H 
ATOM     85 1HG2 DVA A   5      -4.180   3.458   1.552  1.00 41.33           H 
ATOM     86 2HG2 DVA A   5      -5.102   4.500   0.442  1.00 30.30           H 
ATOM     87 3HG2 DVA A   5      -5.033   2.743   0.164  1.00 33.30           H 
ATOM     88  N   MLE A   6      -2.401   1.873   2.156  1.00  0.23           N 
ATOM     89  CA  MLE A   6      -1.997   1.808   3.567  1.00 33.54           C 
ATOM     90  C   MLE A   6      -1.886   0.367   3.991  1.00 74.11           C 
ATOM     91  O   MLE A   6      -2.805  -0.185   4.595  1.00 72.34           O 
ATOM     92  CB  MLE A   6      -3.042   2.515   4.430  1.00 34.10           C 
ATOM     93  CG  MLE A   6      -2.396   2.976   5.738  1.00 34.22           C 
ATOM     94  CD1 MLE A   6      -1.668   4.302   5.508  1.00 50.12           C 
ATOM     95  CD2 MLE A   6      -3.478   3.166   6.802  1.00 61.01           C 
ATOM     96  HA  MLE A   6      -1.031   2.298   3.692  1.00 52.34           H 
ATOM     97 2HB  MLE A   6      -3.431   3.378   3.892  1.00 22.12           H 
ATOM     98 3HB  MLE A   6      -3.858   1.826   4.650  1.00 45.22           H 
ATOM     99  HG  MLE A   6      -1.682   2.224   6.075  1.00 55.21           H 
ATOM    100 1HD1 MLE A   6      -1.151   4.595   6.421  1.00 44.12           H 
ATOM    101 2HD1 MLE A   6      -0.944   4.184   4.701  1.00 22.42           H 
ATOM    102 3HD1 MLE A   6      -2.391   5.071   5.236  1.00 35.43           H 
ATOM    103 1HD2 MLE A   6      -4.155   3.961   6.493  1.00 35.54           H 
ATOM    104 2HD2 MLE A   6      -4.036   2.238   6.921  1.00 32.21           H 
ATOM    105 3HD2 MLE A   6      -3.011   3.434   7.750  1.00 43.13           H 
ATOM    106  CM  MLE A   6      -3.554   0.975   2.005  1.00 52.13           C 
ATOM    107 1HM  MLE A   6      -4.063   1.191   1.065  1.00 64.13           H 
ATOM    108 2HM  MLE A   6      -3.211  -0.059   2.003  1.00 63.24           H 
ATOM    109 3HM  MLE A   6      -4.244   1.128   2.834  1.00 30.23           H 
ATOM    110  N   DPR A   7      -0.754  -0.253   3.674  1.00 71.13           N 
ATOM    111  CA  DPR A   7      -0.519  -1.664   4.030  1.00 33.30           C 
ATOM    112  C   DPR A   7      -1.302  -2.562   3.107  1.00 21.54           C 
ATOM    113  O   DPR A   7      -1.502  -3.743   3.396  1.00 74.40           O 
ATOM    114  CB  DPR A   7       0.997  -1.857   3.956  1.00 50.12           C 
ATOM    115  CG  DPR A   7       1.311  -0.996   2.704  1.00 71.11           C 
ATOM    116  CD  DPR A   7       0.436   0.256   2.958  1.00 10.21           C 
ATOM    117  HA  DPR A   7      -0.817  -1.840   5.064  1.00 54.43           H 
ATOM    118 2HB  DPR A   7       1.507  -1.460   4.834  1.00 32.32           H 
ATOM    119 3HB  DPR A   7       1.271  -2.897   3.787  1.00 74.33           H 
ATOM    120 2HG  DPR A   7       2.368  -0.732   2.666  1.00 60.41           H 
ATOM    121 3HG  DPR A   7       1.005  -1.508   1.791  1.00 13.21           H 
ATOM    122 2HD  DPR A   7       0.143   0.713   2.013  1.00 73.14           H 
ATOM    123 3HD  DPR A   7       0.972   0.975   3.578  1.00 70.43           H 
ATOM    124  N   LEU A   8      -1.749  -2.006   1.987  1.00 34.21           N 
ATOM    125  CA  LEU A   8      -2.520  -2.767   1.010  1.00 74.50           C 
ATOM    126  C   LEU A   8      -1.858  -2.716  -0.364  1.00 53.33           C 
ATOM    127  O   LEU A   8      -2.510  -2.327  -1.331  1.00 74.55           O 
ATOM    128  CB  LEU A   8      -3.947  -2.225   0.921  1.00 44.32           C 
ATOM    129  CG  LEU A   8      -4.724  -2.164   2.236  1.00 34.25           C 
ATOM    130  CD1 LEU A   8      -6.068  -1.482   2.032  1.00 13.31           C 
ATOM    131  CD2 LEU A   8      -4.915  -3.561   2.808  1.00 34.01           C 
ATOM    132  H   LEU A   8      -1.558  -1.061   1.813  1.00 34.40           H 
ATOM    133  HA  LEU A   8      -2.553  -3.794   1.342  1.00 75.02           H 
ATOM    134 2HB  LEU A   8      -3.895  -1.224   0.521  1.00 12.53           H 
ATOM    135 3HB  LEU A   8      -4.498  -2.855   0.239  1.00 12.11           H 
ATOM    136  HG  LEU A   8      -4.162  -1.582   2.954  1.00 72.32           H 
ATOM    137 1HD1 LEU A   8      -6.475  -1.193   2.989  1.00 23.01           H 
ATOM    138 2HD1 LEU A   8      -5.936  -0.605   1.416  1.00 51.43           H 
ATOM    139 3HD1 LEU A   8      -6.748  -2.166   1.544  1.00 23.11           H 
ATOM    140 1HD2 LEU A   8      -5.620  -3.523   3.626  1.00  0.11           H 
ATOM    141 2HD2 LEU A   8      -5.292  -4.217   2.038  1.00 53.12           H 
ATOM    142 3HD2 LEU A   8      -3.967  -3.936   3.167  1.00 30.15           H 
TER     143      LEU A   8
ENDMDL
MODEL       18
REMARK MDL/CONF    18  E:      0.000 Erst:   0.000 Ehb:   0.000
ATOM      1  N   DVA A   1      -0.571  -3.056  -0.468  1.00 52.31           N 
ATOM      2  CA  DVA A   1       0.187  -3.021  -1.725  1.00 51.45           C 
ATOM      3  C   DVA A   1       1.627  -2.684  -1.434  1.00 31.42           C 
ATOM      4  O   DVA A   1       2.178  -3.103  -0.418  1.00  4.33           O 
ATOM      5  CB  DVA A   1       0.111  -4.389  -2.404  1.00 13.14           C 
ATOM      6  CG1 DVA A   1      -1.354  -4.794  -2.575  1.00  0.43           C 
ATOM      7  CG2 DVA A   1       0.782  -4.315  -3.777  1.00 22.41           C 
ATOM      8  H   DVA A   1      -0.115  -3.322   0.358  1.00 30.32           H 
ATOM      9  HA  DVA A   1      -0.237  -2.264  -2.384  1.00 50.01           H 
ATOM     10  HB  DVA A   1       0.623  -5.128  -1.790  1.00 54.42           H 
ATOM     11 1HG1 DVA A   1      -1.912  -3.968  -3.015  1.00 61.31           H 
ATOM     12 2HG1 DVA A   1      -1.415  -5.663  -3.231  1.00 51.40           H 
ATOM     13 3HG1 DVA A   1      -1.778  -5.044  -1.604  1.00 65.44           H 
ATOM     14 1HG2 DVA A   1       0.810  -5.308  -4.222  1.00 14.13           H 
ATOM     15 2HG2 DVA A   1       0.216  -3.643  -4.423  1.00 42.22           H 
ATOM     16 3HG2 DVA A   1       1.799  -3.939  -3.665  1.00 73.55           H 
ATOM     17  N   MLE A   2       2.242  -1.921  -2.331  1.00 21.41           N 
ATOM     18  CA  MLE A   2       3.646  -1.519  -2.166  1.00 72.43           C 
ATOM     19  C   MLE A   2       3.773  -0.035  -2.384  1.00 74.50           C 
ATOM     20  O   MLE A   2       4.207   0.410  -3.445  1.00  4.20           O 
ATOM     21  CB  MLE A   2       4.510  -2.262  -3.184  1.00 45.00           C 
ATOM     22  CG  MLE A   2       5.952  -2.325  -2.678  1.00 51.52           C 
ATOM     23  CD1 MLE A   2       6.096  -3.486  -1.692  1.00 52.25           C 
ATOM     24  CD2 MLE A   2       6.899  -2.542  -3.860  1.00 62.44           C 
ATOM     25  HA  MLE A   2       3.978  -1.768  -1.158  1.00 64.54           H 
ATOM     26 2HB  MLE A   2       4.127  -3.272  -3.318  1.00 33.41           H 
ATOM     27 3HB  MLE A   2       4.483  -1.734  -4.138  1.00 75.14           H 
ATOM     28  HG  MLE A   2       6.204  -1.391  -2.179  1.00 63.54           H 
ATOM     29 1HD1 MLE A   2       7.070  -3.433  -1.207  1.00 71.45           H 
ATOM     30 2HD1 MLE A   2       5.311  -3.421  -0.938  1.00 55.32           H 
ATOM     31 3HD1 MLE A   2       6.008  -4.432  -2.227  1.00 24.20           H 
ATOM     32 1HD2 MLE A   2       7.802  -3.045  -3.515  1.00 33.00           H 
ATOM     33 2HD2 MLE A   2       6.405  -3.157  -4.611  1.00  4.13           H 
ATOM     34 3HD2 MLE A   2       7.164  -1.579  -4.294  1.00 24.22           H 
ATOM     35  CM  MLE A   2       1.777  -1.322  -3.589  1.00 41.25           C 
ATOM     36 1HM  MLE A   2       2.541  -1.449  -4.356  1.00 35.00           H 
ATOM     37 2HM  MLE A   2       0.857  -1.815  -3.907  1.00 63.44           H 
ATOM     38 3HM  MLE A   2       1.587  -0.260  -3.438  1.00 51.00           H 
ATOM     39  N   DPR A   3       3.391   0.742  -1.376  1.00 73.25           N 
ATOM     40  CA  DPR A   3       3.464   2.212  -1.461  1.00  0.31           C 
ATOM     41  C   DPR A   3       2.276   2.741  -2.223  1.00 72.45           C 
ATOM     42  O   DPR A   3       2.269   3.890  -2.664  1.00 24.51           O 
ATOM     43  CB  DPR A   3       3.416   2.708   0.017  1.00 30.11           C 
ATOM     44  CG  DPR A   3       3.412   1.445   0.918  1.00 11.15           C 
ATOM     45  CD  DPR A   3       2.851   0.373  -0.049  1.00 42.13           C 
ATOM     46  HA  DPR A   3       4.388   2.508  -1.958  1.00 35.14           H 
ATOM     47 2HB  DPR A   3       4.304   3.312   0.202  1.00 43.01           H 
ATOM     48 3HB  DPR A   3       2.511   3.295   0.171  1.00 72.45           H 
ATOM     49 2HG  DPR A   3       4.424   1.192   1.238  1.00 35.44           H 
ATOM     50 3HG  DPR A   3       2.755   1.581   1.777  1.00 52.00           H 
ATOM     51 2HD  DPR A   3       1.761   0.406  -0.060  1.00 61.32           H 
ATOM     52 3HD  DPR A   3       3.199  -0.619   0.241  1.00 22.14           H 
ATOM     53  N   LEU A   4       1.259   1.900  -2.380  1.00 14.42           N 
ATOM     54  CA  LEU A   4       0.050   2.288  -3.098  1.00 23.54           C 
ATOM     55  C   LEU A   4      -1.185   2.101  -2.223  1.00 33.43           C 
ATOM     56  O   LEU A   4      -2.133   1.419  -2.609  1.00 32.24           O 
ATOM     57  CB  LEU A   4      -0.092   1.469  -4.381  1.00 42.42           C 
ATOM     58  CG  LEU A   4       1.104   1.502  -5.333  1.00 11.40           C 
ATOM     59  CD1 LEU A   4       0.947   0.455  -6.426  1.00 64.21           C 
ATOM     60  CD2 LEU A   4       1.264   2.889  -5.940  1.00 51.24           C 
ATOM     61  H   LEU A   4       1.322   0.996  -2.007  1.00 62.52           H 
ATOM     62  HA  LEU A   4       0.139   3.333  -3.355  1.00 35.31           H 
ATOM     63 2HB  LEU A   4      -0.261   0.441  -4.100  1.00 12.42           H 
ATOM     64 3HB  LEU A   4      -0.953   1.840  -4.917  1.00 12.00           H 
ATOM     65  HG  LEU A   4       2.005   1.272  -4.779  1.00 14.22           H 
ATOM     66 1HD1 LEU A   4       1.420   0.805  -7.331  1.00 62.31           H 
ATOM     67 2HD1 LEU A   4       1.411  -0.468  -6.110  1.00 21.34           H 
ATOM     68 3HD1 LEU A   4      -0.103   0.285  -6.612  1.00 72.24           H 
ATOM     69 1HD2 LEU A   4       1.969   3.459  -5.353  1.00 11.22           H 
ATOM     70 2HD2 LEU A   4       1.629   2.798  -6.952  1.00  2.54           H 
ATOM     71 3HD2 LEU A   4       0.309   3.392  -5.945  1.00 42.20           H 
ATOM     72  N   DVA A   5      -1.168   2.713  -1.044  1.00 32.55           N 
ATOM     73  CA  DVA A   5      -2.296   2.616  -0.109  1.00 73.34           C 
ATOM     74  C   DVA A   5      -1.781   2.660   1.306  1.00 21.41           C 
ATOM     75  O   DVA A   5      -0.827   3.376   1.607  1.00 60.21           O 
ATOM     76  CB  DVA A   5      -3.254   3.785  -0.340  1.00  2.32           C 
ATOM     77  CG1 DVA A   5      -3.682   3.814  -1.809  1.00 53.33           C 
ATOM     78  CG2 DVA A   5      -4.488   3.617   0.546  1.00 73.15           C 
ATOM     79  H   DVA A   5      -0.383   3.243  -0.792  1.00 23.23           H 
ATOM     80  HA  DVA A   5      -2.825   1.676  -0.273  1.00  3.33           H 
ATOM     81  HB  DVA A   5      -2.753   4.719  -0.090  1.00 21.12           H 
ATOM     82 1HG1 DVA A   5      -3.995   2.817  -2.116  1.00 15.22           H 
ATOM     83 2HG1 DVA A   5      -4.512   4.510  -1.930  1.00 51.23           H 
ATOM     84 3HG1 DVA A   5      -2.845   4.139  -2.425  1.00 44.52           H 
ATOM     85 1HG2 DVA A   5      -5.126   4.495   0.453  1.00 64.44           H 
ATOM     86 2HG2 DVA A   5      -5.043   2.731   0.234  1.00  1.02           H 
ATOM     87 3HG2 DVA A   5      -4.178   3.503   1.585  1.00 51.31           H 
ATOM     88  N   MLE A   6      -2.414   1.890   2.185  1.00 42.21           N 
ATOM     89  CA  MLE A   6      -2.011   1.841   3.596  1.00 10.12           C 
ATOM     90  C   MLE A   6      -1.873   0.406   4.030  1.00 24.02           C 
ATOM     91  O   MLE A   6      -2.747  -0.135   4.707  1.00 25.34           O 
ATOM     92  CB  MLE A   6      -3.070   2.535   4.453  1.00 30.21           C 
ATOM     93  CG  MLE A   6      -2.435   3.019   5.757  1.00 40.20           C 
ATOM     94  CD1 MLE A   6      -1.719   4.350   5.513  1.00  1.21           C 
ATOM     95  CD2 MLE A   6      -3.523   3.213   6.814  1.00 50.24           C 
ATOM     96  HA  MLE A   6      -1.055   2.351   3.718  1.00 43.04           H 
ATOM     97 2HB  MLE A   6      -3.477   3.386   3.908  1.00 64.12           H 
ATOM     98 3HB  MLE A   6      -3.872   1.832   4.679  1.00  3.54           H 
ATOM     99  HG  MLE A   6      -1.715   2.280   6.107  1.00 54.34           H 
ATOM    100 1HD1 MLE A   6      -1.123   4.608   6.387  1.00 73.32           H 
ATOM    101 2HD1 MLE A   6      -1.067   4.258   4.643  1.00 35.51           H 
ATOM    102 3HD1 MLE A   6      -2.458   5.131   5.332  1.00 60.33           H 
ATOM    103 1HD2 MLE A   6      -3.196   3.956   7.540  1.00 11.14           H 
ATOM    104 2HD2 MLE A   6      -4.439   3.554   6.333  1.00 53.32           H 
ATOM    105 3HD2 MLE A   6      -3.708   2.267   7.322  1.00 53.41           H 
ATOM    106  CM  MLE A   6      -3.554   0.976   2.040  1.00 14.41           C 
ATOM    107 1HM  MLE A   6      -4.234   1.105   2.881  1.00 14.42           H 
ATOM    108 2HM  MLE A   6      -4.079   1.195   1.110  1.00 53.11           H 
ATOM    109 3HM  MLE A   6      -3.194  -0.053   2.018  1.00 55.34           H 
ATOM    110  N   DPR A   7      -0.768  -0.221   3.640  1.00 52.34           N 
ATOM    111  CA  DPR A   7      -0.512  -1.628   3.997  1.00 53.24           C 
ATOM    112  C   DPR A   7      -1.290  -2.540   3.083  1.00 45.11           C 
ATOM    113  O   DPR A   7      -1.486  -3.718   3.382  1.00 42.32           O 
ATOM    114  CB  DPR A   7       1.031  -1.810   3.831  1.00 30.13           C 
ATOM    115  CG  DPR A   7       1.612  -0.428   3.430  1.00 41.20           C 
ATOM    116  CD  DPR A   7       0.368   0.275   2.834  1.00 15.43           C 
ATOM    117  HA  DPR A   7      -0.800  -1.806   5.034  1.00 35.21           H 
ATOM    118 2HB  DPR A   7       1.450  -2.144   4.779  1.00 71.44           H 
ATOM    119 3HB  DPR A   7       1.211  -2.546   3.048  1.00 11.45           H 
ATOM    120 2HG  DPR A   7       1.983   0.108   4.304  1.00 20.31           H 
ATOM    121 3HG  DPR A   7       2.397  -0.538   2.680  1.00 74.31           H 
ATOM    122 2HD  DPR A   7       0.240  -0.004   1.787  1.00 53.02           H 
ATOM    123 3HD  DPR A   7       0.458   1.356   2.931  1.00 45.24           H 
ATOM    124  N   LEU A   8      -1.738  -1.996   1.956  1.00 63.41           N 
ATOM    125  CA  LEU A   8      -2.504  -2.770   0.985  1.00 21.30           C 
ATOM    126  C   LEU A   8      -1.842  -2.727  -0.388  1.00 32.45           C 
ATOM    127  O   LEU A   8      -2.504  -2.376  -1.365  1.00 72.45           O 
ATOM    128  CB  LEU A   8      -3.935  -2.236   0.893  1.00 44.15           C 
ATOM    129  CG  LEU A   8      -4.718  -2.185   2.205  1.00 14.42           C 
ATOM    130  CD1 LEU A   8      -6.023  -1.428   2.018  1.00 13.02           C 
ATOM    131  CD2 LEU A   8      -4.985  -3.592   2.722  1.00 43.51           C 
ATOM    132  H   LEU A   8      -1.551  -1.052   1.773  1.00  3.41           H 
ATOM    133  HA  LEU A   8      -2.532  -3.795   1.326  1.00 24.21           H 
ATOM    134 2HB  LEU A   8      -3.888  -1.234   0.496  1.00 75.31           H 
ATOM    135 3HB  LEU A   8      -4.479  -2.868   0.205  1.00 40.42           H 
ATOM    136  HG  LEU A   8      -4.132  -1.661   2.947  1.00 33.20           H 
ATOM    137 1HD1 LEU A   8      -6.771  -1.827   2.688  1.00 42.33           H 
ATOM    138 2HD1 LEU A   8      -5.867  -0.382   2.234  1.00 63.31           H 
ATOM    139 3HD1 LEU A   8      -6.360  -1.538   0.998  1.00 13.53           H 
ATOM    140 1HD2 LEU A   8      -4.209  -3.872   3.420  1.00 12.12           H 
ATOM    141 2HD2 LEU A   8      -5.943  -3.617   3.218  1.00 63.12           H 
ATOM    142 3HD2 LEU A   8      -4.990  -4.285   1.893  1.00 50.11           H 
TER     143      LEU A   8
ENDMDL
MODEL       11
REMARK MDL/CONF    11  E:      0.000 Erst:   0.000 Ehb:   0.000
ATOM      1  N   DVA A   1      -0.718  -3.032  -0.361  1.00 51.01           N 
ATOM      2  CA  DVA A   1       0.038  -2.796  -1.597  1.00 63.41           C 
ATOM      3  C   DVA A   1       1.455  -2.419  -1.256  1.00 50.21           C 
ATOM      4  O   DVA A   1       1.896  -2.589  -0.120  1.00 64.10           O 
ATOM      5  CB  DVA A   1       0.037  -4.067  -2.446  1.00 70.54           C 
ATOM      6  CG1 DVA A   1       0.602  -5.230  -1.628  1.00 65.31           C 
ATOM      7  CG2 DVA A   1      -1.396  -4.394  -2.873  1.00 75.44           C 
ATOM      8  H   DVA A   1      -0.282  -3.496   0.384  1.00 52.33           H 
ATOM      9  HA  DVA A   1      -0.427  -1.985  -2.159  1.00 31.40           H 
ATOM     10  HB  DVA A   1       0.652  -3.914  -3.332  1.00 70.54           H 
ATOM     11 1HG1 DVA A   1       0.757  -6.091  -2.277  1.00 43.13           H 
ATOM     12 2HG1 DVA A   1       1.552  -4.932  -1.184  1.00 23.23           H 
ATOM     13 3HG1 DVA A   1      -0.100  -5.492  -0.837  1.00 61.13           H 
ATOM     14 1HG2 DVA A   1      -1.377  -5.149  -3.658  1.00 73.52           H 
ATOM     15 2HG2 DVA A   1      -1.953  -4.774  -2.016  1.00 25.24           H 
ATOM     16 3HG2 DVA A   1      -1.878  -3.492  -3.249  1.00 60.24           H 
ATOM     17  N   MLE A   2       2.180  -1.904  -2.244  1.00 54.03           N 
ATOM     18  CA  MLE A   2       3.577  -1.497  -2.042  1.00 64.22           C 
ATOM     19  C   MLE A   2       3.700  -0.011  -2.250  1.00 52.13           C 
ATOM     20  O   MLE A   2       4.168   0.443  -3.294  1.00 12.23           O 
ATOM     21  CB  MLE A   2       4.471  -2.229  -3.044  1.00 74.32           C 
ATOM     22  CG  MLE A   2       5.913  -2.227  -2.535  1.00 54.42           C 
ATOM     23  CD1 MLE A   2       6.129  -3.424  -1.605  1.00 31.22           C 
ATOM     24  CD2 MLE A   2       6.872  -2.326  -3.721  1.00 53.52           C 
ATOM     25  HA  MLE A   2       3.886  -1.749  -1.027  1.00 13.52           H 
ATOM     26 2HB  MLE A   2       4.126  -3.256  -3.154  1.00 71.43           H 
ATOM     27 3HB  MLE A   2       4.425  -1.725  -4.008  1.00 22.21           H 
ATOM     28  HG  MLE A   2       6.104  -1.305  -1.988  1.00 50.34           H 
ATOM     29 1HD1 MLE A   2       5.489  -3.324  -0.730  1.00 41.11           H 
ATOM     30 2HD1 MLE A   2       5.880  -4.345  -2.134  1.00 21.52           H 
ATOM     31 3HD1 MLE A   2       7.172  -3.457  -1.291  1.00 24.20           H 
ATOM     32 1HD2 MLE A   2       7.900  -2.252  -3.366  1.00 74.13           H 
ATOM     33 2HD2 MLE A   2       6.731  -3.282  -4.224  1.00 73.45           H 
ATOM     34 3HD2 MLE A   2       6.671  -1.514  -4.420  1.00  4.22           H 
ATOM     35  CM  MLE A   2       1.856  -1.622  -3.648  1.00 20.12           C 
ATOM     36 1HM  MLE A   2       2.294  -0.668  -3.939  1.00 61.10           H 
ATOM     37 2HM  MLE A   2       2.259  -2.414  -4.280  1.00 33.10           H 
ATOM     38 3HM  MLE A   2       0.774  -1.577  -3.769  1.00 71.10           H 
ATOM     39  N   DPR A   3       3.280   0.758  -1.251  1.00 61.41           N 
ATOM     40  CA  DPR A   3       3.346   2.229  -1.329  1.00 41.05           C 
ATOM     41  C   DPR A   3       2.027   2.778  -1.807  1.00 34.01           C 
ATOM     42  O   DPR A   3       1.568   3.820  -1.338  1.00  1.41           O 
ATOM     43  CB  DPR A   3       3.575   2.615   0.179  1.00 53.41           C 
ATOM     44  CG  DPR A   3       3.330   1.368   1.068  1.00 11.04           C 
ATOM     45  CD  DPR A   3       2.699   0.381   0.056  1.00  4.43           C 
ATOM     46  HA  DPR A   3       4.144   2.529  -2.008  1.00  1.32           H 
ATOM     47 2HB  DPR A   3       4.610   2.949   0.260  1.00 72.33           H 
ATOM     48 3HB  DPR A   3       2.888   3.419   0.444  1.00  0.22           H 
ATOM     49 2HG  DPR A   3       4.269   0.977   1.461  1.00 50.04           H 
ATOM     50 3HG  DPR A   3       2.635   1.596   1.877  1.00 12.40           H 
ATOM     51 2HD  DPR A   3       1.615   0.497   0.036  1.00 50.43           H 
ATOM     52 3HD  DPR A   3       2.967  -0.646   0.308  1.00  3.40           H 
ATOM     53  N   LEU A   4       1.406   2.074  -2.748  1.00 45.45           N 
ATOM     54  CA  LEU A   4       0.122   2.496  -3.297  1.00 22.11           C 
ATOM     55  C   LEU A   4      -1.025   2.078  -2.382  1.00 11.21           C 
ATOM     56  O   LEU A   4      -1.830   1.218  -2.735  1.00 70.15           O 
ATOM     57  CB  LEU A   4      -0.080   1.899  -4.692  1.00 54.15           C 
ATOM     58  CG  LEU A   4       1.147   1.897  -5.604  1.00 21.33           C 
ATOM     59  CD1 LEU A   4       0.784   1.374  -6.985  1.00  4.14           C 
ATOM     60  CD2 LEU A   4       1.742   3.293  -5.701  1.00 42.13           C 
ATOM     61  H   LEU A   4       1.821   1.252  -3.083  1.00 75.42           H 
ATOM     62  HA  LEU A   4       0.132   3.573  -3.373  1.00 31.34           H 
ATOM     63 2HB  LEU A   4      -0.403   0.876  -4.570  1.00 63.44           H 
ATOM     64 3HB  LEU A   4      -0.858   2.466  -5.183  1.00 34.13           H 
ATOM     65  HG  LEU A   4       1.898   1.241  -5.186  1.00 33.35           H 
ATOM     66 1HD1 LEU A   4      -0.185   1.756  -7.271  1.00 34.34           H 
ATOM     67 2HD1 LEU A   4       1.524   1.700  -7.700  1.00 14.34           H 
ATOM     68 3HD1 LEU A   4       0.753   0.295  -6.964  1.00 13.41           H 
ATOM     69 1HD2 LEU A   4       2.633   3.349  -5.092  1.00 54.11           H 
ATOM     70 2HD2 LEU A   4       1.996   3.507  -6.729  1.00 14.03           H 
ATOM     71 3HD2 LEU A   4       1.022   4.018  -5.351  1.00 34.42           H 
ATOM     72  N   DVA A   5      -1.091   2.695  -1.207  1.00 21.23           N 
ATOM     73  CA  DVA A   5      -2.148   2.387  -0.236  1.00 75.24           C 
ATOM     74  C   DVA A   5      -1.571   2.400   1.155  1.00 54.23           C 
ATOM     75  O   DVA A   5      -0.457   2.875   1.371  1.00 43.11           O 
ATOM     76  CB  DVA A   5      -3.257   3.435  -0.338  1.00  4.22           C 
ATOM     77  CG1 DVA A   5      -2.661   4.831  -0.149  1.00 13.15           C 
ATOM     78  CG2 DVA A   5      -3.917   3.345  -1.715  1.00  4.41           C 
ATOM     79  H   DVA A   5      -0.419   3.372  -0.983  1.00 23.05           H 
ATOM     80  HA  DVA A   5      -2.560   1.400  -0.448  1.00 25.51           H 
ATOM     81  HB  DVA A   5      -4.003   3.251   0.433  1.00 33.44           H 
ATOM     82 1HG1 DVA A   5      -3.465   5.561  -0.058  1.00 15.02           H 
ATOM     83 2HG1 DVA A   5      -2.053   4.845   0.755  1.00 44.03           H 
ATOM     84 3HG1 DVA A   5      -2.038   5.079  -1.008  1.00 65.14           H 
ATOM     85 1HG2 DVA A   5      -4.841   3.921  -1.714  1.00 74.12           H 
ATOM     86 2HG2 DVA A   5      -3.241   3.749  -2.470  1.00 13.14           H 
ATOM     87 3HG2 DVA A   5      -4.138   2.303  -1.945  1.00 45.10           H 
ATOM     88  N   MLE A   6      -2.331   1.874   2.111  1.00 61.12           N 
ATOM     89  CA  MLE A   6      -1.885   1.826   3.509  1.00 54.22           C 
ATOM     90  C   MLE A   6      -1.745   0.390   3.942  1.00 22.23           C 
ATOM     91  O   MLE A   6      -2.601  -0.142   4.646  1.00 24.52           O 
ATOM     92  CB  MLE A   6      -2.912   2.529   4.397  1.00 62.01           C 
ATOM     93  CG  MLE A   6      -2.252   2.939   5.715  1.00 11.12           C 
ATOM     94  CD1 MLE A   6      -1.588   4.308   5.548  1.00 22.30           C 
ATOM     95  CD2 MLE A   6      -3.311   3.018   6.814  1.00 32.35           C 
ATOM     96  HA  MLE A   6      -0.922   2.329   3.602  1.00 13.43           H 
ATOM     97 2HB  MLE A   6      -3.286   3.415   3.886  1.00 12.54           H 
ATOM     98 3HB  MLE A   6      -3.740   1.852   4.601  1.00 12.13           H 
ATOM     99  HG  MLE A   6      -1.498   2.203   5.988  1.00 12.24           H 
ATOM    100 1HD1 MLE A   6      -0.794   4.239   4.807  1.00 45.11           H 
ATOM    101 2HD1 MLE A   6      -2.333   5.035   5.218  1.00 41.53           H 
ATOM    102 3HD1 MLE A   6      -1.170   4.627   6.502  1.00 40.24           H 
ATOM    103 1HD2 MLE A   6      -2.832   3.238   7.767  1.00  4.23           H 
ATOM    104 2HD2 MLE A   6      -4.024   3.807   6.575  1.00 14.02           H 
ATOM    105 3HD2 MLE A   6      -3.835   2.064   6.882  1.00 13.43           H 
ATOM    106  CM  MLE A   6      -3.667   1.264   2.072  1.00 62.34           C 
ATOM    107 1HM  MLE A   6      -3.688   0.391   2.723  1.00  0.21           H 
ATOM    108 2HM  MLE A   6      -4.406   1.989   2.412  1.00 31.41           H 
ATOM    109 3HM  MLE A   6      -3.898   0.962   1.050  1.00 51.52           H 
ATOM    110  N   DPR A   7      -0.657  -0.246   3.520  1.00 72.11           N 
ATOM    111  CA  DPR A   7      -0.401  -1.655   3.873  1.00 62.14           C 
ATOM    112  C   DPR A   7      -0.902  -2.557   2.775  1.00 34.42           C 
ATOM    113  O   DPR A   7      -0.270  -3.562   2.445  1.00  3.21           O 
ATOM    114  CB  DPR A   7       1.175  -1.672   3.947  1.00 73.45           C 
ATOM    115  CG  DPR A   7       1.731  -0.365   3.322  1.00 62.53           C 
ATOM    116  CD  DPR A   7       0.458   0.239   2.679  1.00 23.43           C 
ATOM    117  HA  DPR A   7      -0.898  -1.898   4.812  1.00 74.05           H 
ATOM    118 2HB  DPR A   7       1.448  -1.741   5.001  1.00 71.21           H 
ATOM    119 3HB  DPR A   7       1.530  -2.543   3.399  1.00 42.43           H 
ATOM    120 2HG  DPR A   7       2.132   0.297   4.090  1.00 73.44           H 
ATOM    121 3HG  DPR A   7       2.485  -0.584   2.566  1.00 22.34           H 
ATOM    122 2HD  DPR A   7       0.344  -0.118   1.655  1.00  1.11           H 
ATOM    123 3HD  DPR A   7       0.502   1.328   2.700  1.00  4.34           H 
ATOM    124  N   LEU A   8      -2.047  -2.204   2.202  1.00 64.22           N 
ATOM    125  CA  LEU A   8      -2.640  -2.991   1.127  1.00  3.33           C 
ATOM    126  C   LEU A   8      -1.976  -2.675  -0.210  1.00 61.00           C 
ATOM    127  O   LEU A   8      -2.607  -2.052  -1.063  1.00  1.42           O 
ATOM    128  CB  LEU A   8      -4.143  -2.720   1.039  1.00  4.31           C 
ATOM    129  CG  LEU A   8      -4.886  -2.621   2.371  1.00 73.45           C 
ATOM    130  CD1 LEU A   8      -6.381  -2.466   2.139  1.00 21.32           C 
ATOM    131  CD2 LEU A   8      -4.602  -3.842   3.233  1.00 11.42           C 
ATOM    132  H   LEU A   8      -2.505  -1.393   2.507  1.00  1.31           H 
ATOM    133  HA  LEU A   8      -2.483  -4.035   1.356  1.00  3.51           H 
ATOM    134 2HB  LEU A   8      -4.281  -1.788   0.513  1.00 60.43           H 
ATOM    135 3HB  LEU A   8      -4.590  -3.522   0.469  1.00 33.01           H 
ATOM    136  HG  LEU A   8      -4.539  -1.746   2.905  1.00 23.23           H 
ATOM    137 1HD1 LEU A   8      -6.685  -3.101   1.321  1.00 34.41           H 
ATOM    138 2HD1 LEU A   8      -6.916  -2.749   3.034  1.00 52.41           H 
ATOM    139 3HD1 LEU A   8      -6.603  -1.437   1.897  1.00 42.02           H 
ATOM    140 1HD2 LEU A   8      -3.897  -3.581   4.008  1.00 41.42           H 
ATOM    141 2HD2 LEU A   8      -5.521  -4.186   3.685  1.00 65.14           H 
ATOM    142 3HD2 LEU A   8      -4.187  -4.627   2.619  1.00 14.21           H 
TER     143      LEU A   8
ENDMDL
MODEL       20
REMARK MDL/CONF    20  E:      0.000 Erst:   0.000 Ehb:   0.000
ATOM      1  N   DVA A   1      -0.533  -3.074  -0.557  1.00 14.42           N 
ATOM      2  CA  DVA A   1       0.211  -3.004  -1.821  1.00 42.20           C 
ATOM      3  C   DVA A   1       1.662  -2.722  -1.534  1.00 52.03           C 
ATOM      4  O   DVA A   1       2.208  -3.182  -0.532  1.00  2.25           O 
ATOM      5  CB  DVA A   1       0.086  -4.336  -2.560  1.00 42.02           C 
ATOM      6  CG1 DVA A   1      -1.383  -4.755  -2.618  1.00 12.21           C 
ATOM      7  CG2 DVA A   1       0.627  -4.183  -3.983  1.00 62.25           C 
ATOM      8  H   DVA A   1      -0.106  -3.476   0.228  1.00 71.31           H 
ATOM      9  HA  DVA A   1      -0.199  -2.206  -2.440  1.00 63.24           H 
ATOM     10  HB  DVA A   1       0.661  -5.098  -2.035  1.00 11.13           H 
ATOM     11 1HG1 DVA A   1      -1.611  -5.405  -1.774  1.00 71.32           H 
ATOM     12 2HG1 DVA A   1      -2.015  -3.867  -2.573  1.00 73.13           H 
ATOM     13 3HG1 DVA A   1      -1.574  -5.287  -3.549  1.00 64.40           H 
ATOM     14 1HG2 DVA A   1       0.533  -5.130  -4.512  1.00 31.11           H 
ATOM     15 2HG2 DVA A   1       0.059  -3.415  -4.508  1.00 75.12           H 
ATOM     16 3HG2 DVA A   1       1.678  -3.894  -3.942  1.00 62.32           H 
ATOM     17  N   MLE A   2       2.297  -1.958  -2.417  1.00 25.13           N 
ATOM     18  CA  MLE A   2       3.715  -1.608  -2.254  1.00 13.03           C 
ATOM     19  C   MLE A   2       3.884  -0.119  -2.403  1.00 21.35           C 
ATOM     20  O   MLE A   2       4.451   0.354  -3.386  1.00 72.51           O 
ATOM     21  CB  MLE A   2       4.542  -2.326  -3.320  1.00 64.42           C 
ATOM     22  CG  MLE A   2       5.995  -2.432  -2.852  1.00 22.35           C 
ATOM     23  CD1 MLE A   2       6.134  -3.609  -1.883  1.00 22.43           C 
ATOM     24  CD2 MLE A   2       6.905  -2.656  -4.060  1.00  4.44           C 
ATOM     25  HA  MLE A   2       4.053  -1.915  -1.264  1.00 23.23           H 
ATOM     26 2HB  MLE A   2       4.138  -3.325  -3.482  1.00 14.11           H 
ATOM     27 3HB  MLE A   2       4.501  -1.763  -4.252  1.00 25.15           H 
ATOM     28  HG  MLE A   2       6.281  -1.510  -2.347  1.00 24.22           H 
ATOM     29 1HD1 MLE A   2       6.113  -4.543  -2.442  1.00 22.15           H 
ATOM     30 2HD1 MLE A   2       7.079  -3.527  -1.347  1.00 53.42           H 
ATOM     31 3HD1 MLE A   2       5.309  -3.592  -1.171  1.00 72.13           H 
ATOM     32 1HD2 MLE A   2       7.353  -1.710  -4.359  1.00 44.30           H 
ATOM     33 2HD2 MLE A   2       7.691  -3.363  -3.795  1.00 10.14           H 
ATOM     34 3HD2 MLE A   2       6.319  -3.058  -4.887  1.00 34.32           H 
ATOM     35  CM  MLE A   2       1.844  -1.317  -3.658  1.00 34.21           C 
ATOM     36 1HM  MLE A   2       2.536  -1.554  -4.466  1.00 11.50           H 
ATOM     37 2HM  MLE A   2       0.849  -1.683  -3.913  1.00 30.13           H 
ATOM     38 3HM  MLE A   2       1.807  -0.237  -3.516  1.00 60.53           H 
ATOM     39  N   DPR A   3       3.389   0.628  -1.422  1.00 61.13           N 
ATOM     40  CA  DPR A   3       3.490   2.100  -1.446  1.00  1.04           C 
ATOM     41  C   DPR A   3       2.266   2.686  -2.102  1.00  3.03           C 
ATOM     42  O   DPR A   3       2.213   3.883  -2.385  1.00 13.25           O 
ATOM     43  CB  DPR A   3       3.634   2.423   0.028  1.00  2.20           C 
ATOM     44  CG  DPR A   3       2.500   1.539   0.610  1.00 75.02           C 
ATOM     45  CD  DPR A   3       2.687   0.225  -0.186  1.00 43.24           C 
ATOM     46  HA  DPR A   3       4.385   2.400  -1.991  1.00 72.33           H 
ATOM     47 2HB  DPR A   3       4.603   2.116   0.423  1.00 52.40           H 
ATOM     48 3HB  DPR A   3       3.448   3.476   0.236  1.00 51.11           H 
ATOM     49 2HG  DPR A   3       2.643   1.373   1.679  1.00 71.25           H 
ATOM     50 3HG  DPR A   3       1.522   1.979   0.414  1.00 72.34           H 
ATOM     51 2HD  DPR A   3       1.719  -0.215  -0.426  1.00 52.33           H 
ATOM     52 3HD  DPR A   3       3.295  -0.480   0.383  1.00 12.14           H 
ATOM     53  N   LEU A   4       1.270   1.840  -2.348  1.00 52.41           N 
ATOM     54  CA  LEU A   4       0.031   2.280  -2.977  1.00 55.01           C 
ATOM     55  C   LEU A   4      -1.169   1.986  -2.083  1.00 35.20           C 
ATOM     56  O   LEU A   4      -1.953   1.080  -2.358  1.00 32.23           O 
ATOM     57  CB  LEU A   4      -0.148   1.593  -4.332  1.00 74.10           C 
ATOM     58  CG  LEU A   4      -1.536   1.706  -4.964  1.00 73.11           C 
ATOM     59  CD1 LEU A   4      -2.051   3.134  -4.867  1.00 33.13           C 
ATOM     60  CD2 LEU A   4      -1.501   1.248  -6.415  1.00 10.40           C 
ATOM     61  H   LEU A   4       1.370   0.898  -2.100  1.00 52.24           H 
ATOM     62  HA  LEU A   4       0.097   3.348  -3.130  1.00 22.11           H 
ATOM     63 2HB  LEU A   4       0.564   2.025  -5.018  1.00 34.31           H 
ATOM     64 3HB  LEU A   4       0.071   0.543  -4.201  1.00 71.34           H 
ATOM     65  HG  LEU A   4      -2.223   1.067  -4.427  1.00 31.21           H 
ATOM     66 1HD1 LEU A   4      -2.214   3.389  -3.831  1.00 43.02           H 
ATOM     67 2HD1 LEU A   4      -1.325   3.809  -5.294  1.00 11.10           H 
ATOM     68 3HD1 LEU A   4      -2.982   3.218  -5.409  1.00 53.33           H 
ATOM     69 1HD2 LEU A   4      -0.483   1.272  -6.775  1.00 61.43           H 
ATOM     70 2HD2 LEU A   4      -1.882   0.240  -6.482  1.00 21.35           H 
ATOM     71 3HD2 LEU A   4      -2.111   1.906  -7.015  1.00 22.34           H 
ATOM     72  N   DVA A   5      -1.307   2.761  -1.011  1.00 40.14           N 
ATOM     73  CA  DVA A   5      -2.419   2.583  -0.070  1.00 33.33           C 
ATOM     74  C   DVA A   5      -1.904   2.679   1.341  1.00 14.04           C 
ATOM     75  O   DVA A   5      -0.975   3.434   1.622  1.00 55.25           O 
ATOM     76  CB  DVA A   5      -3.465   3.674  -0.308  1.00  5.43           C 
ATOM     77  CG1 DVA A   5      -3.779   3.767  -1.801  1.00 22.40           C 
ATOM     78  CG2 DVA A   5      -4.744   3.328   0.459  1.00 60.32           C 
ATOM     79  H   DVA A   5      -0.649   3.468  -0.845  1.00 64.24           H 
ATOM     80  HA  DVA A   5      -2.874   1.605  -0.226  1.00 45.13           H 
ATOM     81  HB  DVA A   5      -3.080   4.630   0.044  1.00 22.44           H 
ATOM     82 1HG1 DVA A   5      -3.130   4.509  -2.264  1.00 62.42           H 
ATOM     83 2HG1 DVA A   5      -3.610   2.796  -2.268  1.00 21.21           H 
ATOM     84 3HG1 DVA A   5      -4.820   4.057  -1.938  1.00 53.42           H 
ATOM     85 1HG2 DVA A   5      -5.500   4.088   0.264  1.00 55.54           H 
ATOM     86 2HG2 DVA A   5      -5.114   2.357   0.132  1.00 51.51           H 
ATOM     87 3HG2 DVA A   5      -4.529   3.295   1.527  1.00 31.45           H 
ATOM     88  N   MLE A   6      -2.509   1.910   2.240  1.00 23.21           N 
ATOM     89  CA  MLE A   6      -2.102   1.909   3.651  1.00 10.44           C 
ATOM     90  C   MLE A   6      -1.888   0.491   4.111  1.00 50.42           C 
ATOM     91  O   MLE A   6      -2.666  -0.038   4.902  1.00 11.43           O 
ATOM     92  CB  MLE A   6      -3.196   2.561   4.497  1.00 12.41           C 
ATOM     93  CG  MLE A   6      -2.598   3.050   5.817  1.00 44.12           C 
ATOM     94  CD1 MLE A   6      -1.889   4.388   5.590  1.00 20.11           C 
ATOM     95  CD2 MLE A   6      -3.713   3.233   6.846  1.00 42.43           C 
ATOM     96  HA  MLE A   6      -1.175   2.471   3.763  1.00 62.30           H 
ATOM     97 2HB  MLE A   6      -3.620   3.405   3.954  1.00 75.14           H 
ATOM     98 3HB  MLE A   6      -3.980   1.832   4.702  1.00 73.24           H 
ATOM     99  HG  MLE A   6      -1.880   2.318   6.184  1.00  4.23           H 
ATOM    100 1HD1 MLE A   6      -2.630   5.179   5.488  1.00 64.21           H 
ATOM    101 2HD1 MLE A   6      -1.240   4.604   6.441  1.00 35.11           H 
ATOM    102 3HD1 MLE A   6      -1.288   4.331   4.683  1.00 21.34           H 
ATOM    103 1HD2 MLE A   6      -3.750   2.363   7.501  1.00 22.25           H 
ATOM    104 2HD2 MLE A   6      -3.514   4.125   7.441  1.00 25.24           H 
ATOM    105 3HD2 MLE A   6      -4.668   3.343   6.332  1.00 44.20           H 
ATOM    106  CM  MLE A   6      -3.618   0.953   2.119  1.00 73.32           C 
ATOM    107 1HM  MLE A   6      -4.388   1.195   2.850  1.00 11.44           H 
ATOM    108 2HM  MLE A   6      -4.038   1.010   1.115  1.00 21.02           H 
ATOM    109 3HM  MLE A   6      -3.248  -0.056   2.302  1.00 42.14           H 
ATOM    110  N   DPR A   7      -0.824  -0.132   3.614  1.00 14.33           N 
ATOM    111  CA  DPR A   7      -0.502  -1.523   3.984  1.00 53.30           C 
ATOM    112  C   DPR A   7      -1.177  -2.476   3.032  1.00 72.54           C 
ATOM    113  O   DPR A   7      -1.211  -3.684   3.267  1.00 13.42           O 
ATOM    114  CB  DPR A   7       1.017  -1.504   3.954  1.00 24.52           C 
ATOM    115  CG  DPR A   7       1.247  -0.786   2.597  1.00 52.41           C 
ATOM    116  CD  DPR A   7       0.200   0.353   2.666  1.00 30.40           C 
ATOM    117  HA  DPR A   7      -0.830  -1.720   5.005  1.00 42.43           H 
ATOM    118 2HB  DPR A   7       1.438  -0.923   4.773  1.00 43.42           H 
ATOM    119 3HB  DPR A   7       1.441  -2.508   3.934  1.00 30.33           H 
ATOM    120 2HG  DPR A   7       2.259  -0.383   2.535  1.00 10.15           H 
ATOM    121 3HG  DPR A   7       1.042  -1.455   1.761  1.00 45.13           H 
ATOM    122 2HD  DPR A   7      -0.242   0.521   1.683  1.00 14.04           H 
ATOM    123 3HD  DPR A   7       0.659   1.269   3.038  1.00 73.24           H 
ATOM    124  N   LEU A   8      -1.719  -1.935   1.947  1.00  2.32           N 
ATOM    125  CA  LEU A   8      -2.402  -2.748   0.947  1.00 10.15           C 
ATOM    126  C   LEU A   8      -1.770  -2.563  -0.429  1.00 72.10           C 
ATOM    127  O   LEU A   8      -2.109  -1.607  -1.125  1.00 51.14           O 
ATOM    128  CB  LEU A   8      -3.887  -2.383   0.891  1.00  3.13           C 
ATOM    129  CG  LEU A   8      -4.632  -2.794  -0.379  1.00  1.31           C 
ATOM    130  CD1 LEU A   8      -4.375  -4.259  -0.699  1.00 51.23           C 
ATOM    131  CD2 LEU A   8      -6.124  -2.532  -0.232  1.00 53.53           C 
ATOM    132  H   LEU A   8      -1.660  -0.966   1.815  1.00 25.24           H 
ATOM    133  HA  LEU A   8      -2.305  -3.783   1.238  1.00 72.35           H 
ATOM    134 2HB  LEU A   8      -4.375  -2.857   1.729  1.00 24.50           H 
ATOM    135 3HB  LEU A   8      -3.967  -1.310   0.991  1.00 65.22           H 
ATOM    136  HG  LEU A   8      -4.269  -2.203  -1.209  1.00 24.35           H 
ATOM    137 1HD1 LEU A   8      -3.340  -4.390  -0.976  1.00 42.33           H 
ATOM    138 2HD1 LEU A   8      -4.594  -4.861   0.172  1.00 33.50           H 
ATOM    139 3HD1 LEU A   8      -5.009  -4.565  -1.517  1.00 22.22           H 
ATOM    140 1HD2 LEU A   8      -6.363  -2.399   0.813  1.00 75.32           H 
ATOM    141 2HD2 LEU A   8      -6.389  -1.640  -0.779  1.00 70.21           H 
ATOM    142 3HD2 LEU A   8      -6.677  -3.373  -0.623  1.00 52.30           H 
TER     143      LEU A   8
ENDMDL
MODEL        9
REMARK MDL/CONF     9  E:      0.000 Erst:   0.000 Ehb:   0.000
ATOM      1  N   DVA A   1      -0.755  -3.183  -0.255  1.00 73.34           N 
ATOM      2  CA  DVA A   1      -0.090  -2.897  -1.532  1.00 40.10           C 
ATOM      3  C   DVA A   1       1.371  -2.625  -1.287  1.00 12.21           C 
ATOM      4  O   DVA A   1       1.957  -3.135  -0.334  1.00  2.41           O 
ATOM      5  CB  DVA A   1      -0.237  -4.101  -2.463  1.00 74.45           C 
ATOM      6  CG1 DVA A   1       0.300  -5.353  -1.769  1.00 64.22           C 
ATOM      7  CG2 DVA A   1      -1.714  -4.303  -2.806  1.00 74.32           C 
ATOM      8  H   DVA A   1      -0.234  -3.569   0.479  1.00 43.35           H 
ATOM      9  HA  DVA A   1      -0.550  -2.023  -1.994  1.00  1.13           H 
ATOM     10  HB  DVA A   1       0.327  -3.923  -3.378  1.00 71.31           H 
ATOM     11 1HG1 DVA A   1       1.022  -5.849  -2.417  1.00 61.41           H 
ATOM     12 2HG1 DVA A   1       0.786  -5.070  -0.834  1.00  1.22           H 
ATOM     13 3HG1 DVA A   1      -0.524  -6.033  -1.556  1.00 41.12           H 
ATOM     14 1HG2 DVA A   1      -2.163  -3.342  -3.053  1.00  3.23           H 
ATOM     15 2HG2 DVA A   1      -1.800  -4.974  -3.660  1.00 35.53           H 
ATOM     16 3HG2 DVA A   1      -2.230  -4.736  -1.950  1.00 32.20           H 
ATOM     17  N   MLE A   2       1.970  -1.813  -2.153  1.00 14.34           N 
ATOM     18  CA  MLE A   2       3.391  -1.466  -2.027  1.00 20.25           C 
ATOM     19  C   MLE A   2       3.565   0.017  -2.220  1.00 21.45           C 
ATOM     20  O   MLE A   2       3.987   0.468  -3.285  1.00  1.40           O 
ATOM     21  CB  MLE A   2       4.194  -2.219  -3.088  1.00 74.42           C 
ATOM     22  CG  MLE A   2       5.656  -2.314  -2.648  1.00 33.23           C 
ATOM     23  CD1 MLE A   2       5.826  -3.500  -1.696  1.00 22.40           C 
ATOM     24  CD2 MLE A   2       6.546  -2.516  -3.875  1.00 54.11           C 
ATOM     25  HA  MLE A   2       3.747  -1.748  -1.035  1.00 20.33           H 
ATOM     26 2HB  MLE A   2       3.785  -3.220  -3.211  1.00  4.41           H 
ATOM     27 3HB  MLE A   2       4.134  -1.684  -4.036  1.00 10.13           H 
ATOM     28  HG  MLE A   2       5.943  -1.395  -2.139  1.00 63.32           H 
ATOM     29 1HD1 MLE A   2       6.338  -4.311  -2.212  1.00 32.53           H 
ATOM     30 2HD1 MLE A   2       6.414  -3.191  -0.832  1.00 71.55           H 
ATOM     31 3HD1 MLE A   2       4.846  -3.842  -1.363  1.00 32.23           H 
ATOM     32 1HD2 MLE A   2       7.591  -2.401  -3.589  1.00 11.24           H 
ATOM     33 2HD2 MLE A   2       6.388  -3.516  -4.277  1.00 14.13           H 
ATOM     34 3HD2 MLE A   2       6.293  -1.774  -4.634  1.00 65.45           H 
ATOM     35  CM  MLE A   2       1.465  -1.107  -3.339  1.00 62.41           C 
ATOM     36 1HM  MLE A   2       0.643  -1.672  -3.776  1.00  4.44           H 
ATOM     37 2HM  MLE A   2       1.114  -0.117  -3.050  1.00 35.12           H 
ATOM     38 3HM  MLE A   2       2.269  -1.010  -4.071  1.00 55.50           H 
ATOM     39  N   DPR A   3       3.240   0.786  -1.188  1.00 43.24           N 
ATOM     40  CA  DPR A   3       3.364   2.254  -1.248  1.00 42.22           C 
ATOM     41  C   DPR A   3       2.062   2.860  -1.703  1.00 11.22           C 
ATOM     42  O   DPR A   3       1.545   3.788  -1.080  1.00 75.24           O 
ATOM     43  CB  DPR A   3       3.674   2.616   0.248  1.00 44.00           C 
ATOM     44  CG  DPR A   3       3.448   1.361   1.132  1.00 73.53           C 
ATOM     45  CD  DPR A   3       2.725   0.411   0.147  1.00 24.12           C 
ATOM     46  HA  DPR A   3       4.165   2.530  -1.933  1.00 21.24           H 
ATOM     47 2HB  DPR A   3       4.719   2.926   0.277  1.00 71.21           H 
ATOM     48 3HB  DPR A   3       3.020   3.431   0.561  1.00 24.34           H 
ATOM     49 2HG  DPR A   3       4.399   0.936   1.458  1.00 53.31           H 
ATOM     50 3HG  DPR A   3       2.815   1.595   1.987  1.00 55.24           H 
ATOM     51 2HD  DPR A   3       1.646   0.565   0.194  1.00 52.11           H 
ATOM     52 3HD  DPR A   3       2.971  -0.628   0.371  1.00 54.53           H 
ATOM     53  N   LEU A   4       1.522   2.335  -2.797  1.00  1.33           N 
ATOM     54  CA  LEU A   4       0.262   2.831  -3.342  1.00 74.02           C 
ATOM     55  C   LEU A   4      -0.920   2.343  -2.511  1.00 54.40           C 
ATOM     56  O   LEU A   4      -1.718   1.527  -2.970  1.00 64.22           O 
ATOM     57  CB  LEU A   4       0.100   2.381  -4.794  1.00 11.24           C 
ATOM     58  CG  LEU A   4       1.378   2.350  -5.635  1.00  4.41           C 
ATOM     59  CD1 LEU A   4       1.057   2.003  -7.081  1.00 62.44           C 
ATOM     60  CD2 LEU A   4       2.103   3.685  -5.552  1.00 51.21           C 
ATOM     61  H   LEU A   4       1.979   1.597  -3.250  1.00 72.31           H 
ATOM     62  HA  LEU A   4       0.289   3.910  -3.309  1.00 63.43           H 
ATOM     63 2HB  LEU A   4      -0.315   1.384  -4.788  1.00 55.22           H 
ATOM     64 3HB  LEU A   4      -0.595   3.055  -5.273  1.00 11.32           H 
ATOM     65  HG  LEU A   4       2.037   1.585  -5.248  1.00 43.45           H 
ATOM     66 1HD1 LEU A   4       1.977   1.869  -7.631  1.00 40.03           H 
ATOM     67 2HD1 LEU A   4       0.482   1.090  -7.113  1.00 31.11           H 
ATOM     68 3HD1 LEU A   4       0.486   2.805  -7.524  1.00  2.15           H 
ATOM     69 1HD2 LEU A   4       2.557   3.788  -4.578  1.00 70.53           H 
ATOM     70 2HD2 LEU A   4       2.869   3.726  -6.313  1.00 54.34           H 
ATOM     71 3HD2 LEU A   4       1.398   4.487  -5.707  1.00 15.40           H 
ATOM     72  N   DVA A   5      -1.027   2.852  -1.288  1.00  1.34           N 
ATOM     73  CA  DVA A   5      -2.122   2.467  -0.388  1.00 61.42           C 
ATOM     74  C   DVA A   5      -1.656   2.569   1.041  1.00 35.35           C 
ATOM     75  O   DVA A   5      -0.776   3.366   1.361  1.00 12.40           O 
ATOM     76  CB  DVA A   5      -3.313   3.400  -0.605  1.00 72.11           C 
ATOM     77  CG1 DVA A   5      -2.862   4.853  -0.440  1.00 22.02           C 
ATOM     78  CG2 DVA A   5      -3.868   3.197  -2.016  1.00  0.41           C 
ATOM     79  H   DVA A   5      -0.360   3.499  -0.980  1.00 52.22           H 
ATOM     80  HA  DVA A   5      -2.422   1.441  -0.600  1.00 61.13           H 
ATOM     81  HB  DVA A   5      -4.089   3.175   0.125  1.00 53.53           H 
ATOM     82 1HG1 DVA A   5      -3.516   5.358   0.269  1.00 62.55           H 
ATOM     83 2HG1 DVA A   5      -1.838   4.873  -0.069  1.00 35.31           H 
ATOM     84 3HG1 DVA A   5      -2.909   5.360  -1.403  1.00 22.11           H 
ATOM     85 1HG2 DVA A   5      -3.948   2.131  -2.225  1.00 14.03           H 
ATOM     86 2HG2 DVA A   5      -4.855   3.656  -2.087  1.00 21.15           H 
ATOM     87 3HG2 DVA A   5      -3.199   3.661  -2.740  1.00 30.15           H 
ATOM     88  N   MLE A   6      -2.248   1.757   1.911  1.00 23.33           N 
ATOM     89  CA  MLE A   6      -1.886   1.757   3.333  1.00 71.04           C 
ATOM     90  C   MLE A   6      -1.726   0.338   3.811  1.00 61.34           C 
ATOM     91  O   MLE A   6      -2.608  -0.207   4.472  1.00 64.04           O 
ATOM     92  CB  MLE A   6      -2.987   2.446   4.139  1.00 43.31           C 
ATOM     93  CG  MLE A   6      -2.412   2.943   5.467  1.00 51.32           C 
ATOM     94  CD1 MLE A   6      -1.731   4.297   5.254  1.00  1.25           C 
ATOM     95  CD2 MLE A   6      -3.543   3.097   6.486  1.00 73.44           C 
ATOM     96  HA  MLE A   6      -0.946   2.295   3.469  1.00 44.41           H 
ATOM     97 2HB  MLE A   6      -3.376   3.291   3.573  1.00 30.43           H 
ATOM     98 3HB  MLE A   6      -3.793   1.739   4.334  1.00 24.54           H 
ATOM     99  HG  MLE A   6      -1.683   2.224   5.838  1.00 72.35           H 
ATOM    100 1HD1 MLE A   6      -2.350   5.086   5.679  1.00 73.32           H 
ATOM    101 2HD1 MLE A   6      -0.756   4.294   5.743  1.00 62.05           H 
ATOM    102 3HD1 MLE A   6      -1.600   4.472   4.186  1.00 73.04           H 
ATOM    103 1HD2 MLE A   6      -3.119   3.268   7.475  1.00 52.34           H 
ATOM    104 2HD2 MLE A   6      -4.169   3.944   6.207  1.00 61.12           H 
ATOM    105 3HD2 MLE A   6      -4.144   2.189   6.501  1.00 41.51           H 
ATOM    106  CM  MLE A   6      -3.301   0.746   1.742  1.00 73.23           C 
ATOM    107 1HM  MLE A   6      -3.942   1.025   0.905  1.00 44.22           H 
ATOM    108 2HM  MLE A   6      -2.845  -0.224   1.545  1.00 12.35           H 
ATOM    109 3HM  MLE A   6      -3.897   0.690   2.654  1.00 12.45           H 
ATOM    110  N   DPR A   7      -0.593  -0.270   3.476  1.00 23.34           N 
ATOM    111  CA  DPR A   7      -0.312  -1.659   3.881  1.00  2.15           C 
ATOM    112  C   DPR A   7      -0.780  -2.609   2.809  1.00 25.15           C 
ATOM    113  O   DPR A   7      -0.037  -3.493   2.379  1.00 71.45           O 
ATOM    114  CB  DPR A   7       1.255  -1.643   4.023  1.00 54.21           C 
ATOM    115  CG  DPR A   7       1.805  -0.322   3.423  1.00 74.21           C 
ATOM    116  CD  DPR A   7       0.557   0.234   2.694  1.00 12.32           C 
ATOM    117  HA  DPR A   7      -0.817  -1.881   4.822  1.00 34.52           H 
ATOM    118 2HB  DPR A   7       1.476  -1.704   5.089  1.00 35.45           H 
ATOM    119 3HB  DPR A   7       1.661  -2.505   3.494  1.00 40.53           H 
ATOM    120 2HG  DPR A   7       2.133   0.358   4.210  1.00 40.43           H 
ATOM    121 3HG  DPR A   7       2.613  -0.520   2.719  1.00 70.21           H 
ATOM    122 2HD  DPR A   7       0.515  -0.143   1.672  1.00 62.31           H 
ATOM    123 3HD  DPR A   7       0.569   1.324   2.697  1.00 60.14           H 
ATOM    124  N   LEU A   8      -2.022  -2.433   2.368  1.00 64.15           N 
ATOM    125  CA  LEU A   8      -2.595  -3.285   1.333  1.00 60.54           C 
ATOM    126  C   LEU A   8      -2.029  -2.930  -0.039  1.00  5.50           C 
ATOM    127  O   LEU A   8      -2.764  -2.412  -0.877  1.00 53.12           O 
ATOM    128  CB  LEU A   8      -4.118  -3.150   1.320  1.00 43.40           C 
ATOM    129  CG  LEU A   8      -4.792  -3.004   2.685  1.00 70.43           C 
ATOM    130  CD1 LEU A   8      -6.305  -3.016   2.538  1.00 72.32           C 
ATOM    131  CD2 LEU A   8      -4.336  -4.109   3.625  1.00 63.11           C 
ATOM    132  H   LEU A   8      -2.566  -1.713   2.749  1.00 71.22           H 
ATOM    133  HA  LEU A   8      -2.335  -4.307   1.564  1.00 21.41           H 
ATOM    134 2HB  LEU A   8      -4.368  -2.279   0.733  1.00 65.11           H 
ATOM    135 3HB  LEU A   8      -4.524  -4.031   0.843  1.00  4.33           H 
ATOM    136  HG  LEU A   8      -4.507  -2.055   3.120  1.00 30.14           H 
ATOM    137 1HD1 LEU A   8      -6.761  -2.790   3.490  1.00 45.45           H 
ATOM    138 2HD1 LEU A   8      -6.602  -2.274   1.812  1.00  2.30           H 
ATOM    139 3HD1 LEU A   8      -6.627  -3.993   2.207  1.00 72.12           H 
ATOM    140 1HD2 LEU A   8      -3.316  -3.927   3.929  1.00 73.03           H 
ATOM    141 2HD2 LEU A   8      -4.973  -4.126   4.498  1.00 12.02           H 
ATOM    142 3HD2 LEU A   8      -4.395  -5.061   3.119  1.00 33.04           H 
TER     143      LEU A   8
ENDMDL
MODEL        8
REMARK MDL/CONF     8  E:      0.000 Erst:   0.000 Ehb:   0.000
ATOM      1  N   DVA A   1      -0.806  -3.158  -0.196  1.00 61.14           N 
ATOM      2  CA  DVA A   1      -0.119  -2.875  -1.463  1.00 61.30           C 
ATOM      3  C   DVA A   1       1.327  -2.558  -1.191  1.00 72.04           C 
ATOM      4  O   DVA A   1       1.893  -3.006  -0.196  1.00 54.22           O 
ATOM      5  CB  DVA A   1      -0.213  -4.097  -2.377  1.00 41.51           C 
ATOM      6  CG1 DVA A   1       0.340  -5.323  -1.650  1.00 52.20           C 
ATOM      7  CG2 DVA A   1      -1.675  -4.343  -2.752  1.00 12.54           C 
ATOM      8  H   DVA A   1      -0.291  -3.518   0.556  1.00 23.22           H 
ATOM      9  HA  DVA A   1      -0.593  -2.022  -1.950  1.00 73.13           H 
ATOM     10  HB  DVA A   1       0.368  -3.919  -3.282  1.00 20.15           H 
ATOM     11 1HG1 DVA A   1      -0.483  -5.973  -1.352  1.00 71.04           H 
ATOM     12 2HG1 DVA A   1       1.010  -5.868  -2.314  1.00 65.41           H 
ATOM     13 3HG1 DVA A   1       0.891  -5.005  -0.765  1.00 73.12           H 
ATOM     14 1HG2 DVA A   1      -2.173  -4.875  -1.942  1.00 41.51           H 
ATOM     15 2HG2 DVA A   1      -2.173  -3.389  -2.919  1.00 23.30           H 
ATOM     16 3HG2 DVA A   1      -1.721  -4.943  -3.661  1.00  0.20           H 
ATOM     17  N   MLE A   2       1.935  -1.780  -2.081  1.00 50.21           N 
ATOM     18  CA  MLE A   2       3.345  -1.396  -1.932  1.00 21.44           C 
ATOM     19  C   MLE A   2       3.496   0.077  -2.206  1.00 10.44           C 
ATOM     20  O   MLE A   2       3.811   0.481  -3.324  1.00  1.13           O 
ATOM     21  CB  MLE A   2       4.196  -2.190  -2.924  1.00 54.54           C 
ATOM     22  CG  MLE A   2       5.644  -2.233  -2.432  1.00 64.31           C 
ATOM     23  CD1 MLE A   2       5.822  -3.412  -1.472  1.00 73.21           C 
ATOM     24  CD2 MLE A   2       6.584  -2.404  -3.626  1.00 34.43           C 
ATOM     25  HA  MLE A   2       3.675  -1.613  -0.915  1.00 45.13           H 
ATOM     26 2HB  MLE A   2       3.808  -3.205  -3.003  1.00 73.14           H 
ATOM     27 3HB  MLE A   2       4.158  -1.710  -3.901  1.00  3.32           H 
ATOM     28  HG  MLE A   2       5.879  -1.305  -1.914  1.00 54.12           H 
ATOM     29 1HD1 MLE A   2       5.115  -4.199  -1.729  1.00 13.50           H 
ATOM     30 2HD1 MLE A   2       6.840  -3.795  -1.551  1.00 63.35           H 
ATOM     31 3HD1 MLE A   2       5.639  -3.078  -0.450  1.00 12.10           H 
ATOM     32 1HD2 MLE A   2       6.006  -2.684  -4.506  1.00 20.31           H 
ATOM     33 2HD2 MLE A   2       7.102  -1.465  -3.817  1.00 33.12           H 
ATOM     34 3HD2 MLE A   2       7.312  -3.184  -3.406  1.00 31.40           H 
ATOM     35  CM  MLE A   2       1.452  -1.149  -3.317  1.00 42.54           C 
ATOM     36 1HM  MLE A   2       0.601  -1.708  -3.703  1.00 31.50           H 
ATOM     37 2HM  MLE A   2       1.151  -0.124  -3.106  1.00 62.43           H 
ATOM     38 3HM  MLE A   2       2.252  -1.148  -4.058  1.00 42.43           H 
ATOM     39  N   DPR A   3       3.270   0.890  -1.180  1.00 51.33           N 
ATOM     40  CA  DPR A   3       3.385   2.355  -1.314  1.00 24.25           C 
ATOM     41  C   DPR A   3       2.074   2.929  -1.789  1.00  4.43           C 
ATOM     42  O   DPR A   3       1.548   3.872  -1.197  1.00 24.34           O 
ATOM     43  CB  DPR A   3       3.782   2.801   0.082  1.00  5.11           C 
ATOM     44  CG  DPR A   3       2.792   1.949   0.919  1.00 32.51           C 
ATOM     45  CD  DPR A   3       2.888   0.574   0.213  1.00 61.35           C 
ATOM     46  HA  DPR A   3       4.177   2.600  -2.021  1.00 45.34           H 
ATOM     47 2HB  DPR A   3       4.813   2.540   0.320  1.00 50.42           H 
ATOM     48 3HB  DPR A   3       3.606   3.865   0.241  1.00  1.22           H 
ATOM     49 2HG  DPR A   3       3.118   1.879   1.958  1.00 44.33           H 
ATOM     50 3HG  DPR A   3       1.781   2.352   0.856  1.00 22.35           H 
ATOM     51 2HD  DPR A   3       1.923   0.068   0.236  1.00 73.01           H 
ATOM     52 3HD  DPR A   3       3.653  -0.043   0.687  1.00 23.42           H 
ATOM     53  N   LEU A   4       1.540   2.360  -2.863  1.00 30.22           N 
ATOM     54  CA  LEU A   4       0.273   2.822  -3.423  1.00  3.30           C 
ATOM     55  C   LEU A   4      -0.902   2.346  -2.576  1.00  3.35           C 
ATOM     56  O   LEU A   4      -1.731   1.561  -3.034  1.00  0.42           O 
ATOM     57  CB  LEU A   4       0.117   2.322  -4.861  1.00 73.52           C 
ATOM     58  CG  LEU A   4       1.400   2.250  -5.690  1.00 14.33           C 
ATOM     59  CD1 LEU A   4       1.085   1.860  -7.126  1.00 13.52           C 
ATOM     60  CD2 LEU A   4       2.139   3.579  -5.645  1.00 24.22           C 
ATOM     61  H   LEU A   4       2.006   1.612  -3.292  1.00 75.44           H 
ATOM     62  HA  LEU A   4       0.287   3.902  -3.426  1.00 13.12           H 
ATOM     63 2HB  LEU A   4      -0.308   1.331  -4.822  1.00 31.10           H 
ATOM     64 3HB  LEU A   4      -0.569   2.985  -5.368  1.00 75.25           H 
ATOM     65  HG  LEU A   4       2.048   1.492  -5.273  1.00 51.42           H 
ATOM     66 1HD1 LEU A   4       0.429   1.002  -7.130  1.00 25.40           H 
ATOM     67 2HD1 LEU A   4       0.602   2.686  -7.626  1.00 23.01           H 
ATOM     68 3HD1 LEU A   4       2.003   1.614  -7.641  1.00 73.11           H 
ATOM     69 1HD2 LEU A   4       2.496   3.826  -6.635  1.00 32.03           H 
ATOM     70 2HD2 LEU A   4       1.468   4.353  -5.302  1.00 23.42           H 
ATOM     71 3HD2 LEU A   4       2.976   3.503  -4.969  1.00 51.44           H 
ATOM     72  N   DVA A   5      -0.968   2.829  -1.340  1.00 53.13           N 
ATOM     73  CA  DVA A   5      -2.051   2.452  -0.423  1.00 25.22           C 
ATOM     74  C   DVA A   5      -1.552   2.513   0.996  1.00 12.21           C 
ATOM     75  O   DVA A   5      -0.619   3.252   1.304  1.00 72.14           O 
ATOM     76  CB  DVA A   5      -3.223   3.418  -0.595  1.00 35.30           C 
ATOM     77  CG1 DVA A   5      -2.733   4.855  -0.415  1.00 62.02           C 
ATOM     78  CG2 DVA A   5      -3.818   3.254  -1.995  1.00 73.22           C 
ATOM     79  H   DVA A   5      -0.277   3.451  -1.032  1.00 65.32           H 
ATOM     80  HA  DVA A   5      -2.381   1.438  -0.649  1.00 30.13           H 
ATOM     81  HB  DVA A   5      -3.987   3.199   0.150  1.00 31.30           H 
ATOM     82 1HG1 DVA A   5      -2.690   5.350  -1.385  1.00 11.11           H 
ATOM     83 2HG1 DVA A   5      -3.421   5.394   0.237  1.00 13.21           H 
ATOM     84 3HG1 DVA A   5      -1.741   4.848   0.034  1.00  1.52           H 
ATOM     85 1HG2 DVA A   5      -3.214   3.807  -2.714  1.00 13.52           H 
ATOM     86 2HG2 DVA A   5      -3.829   2.198  -2.265  1.00 45.40           H 
ATOM     87 3HG2 DVA A   5      -4.837   3.642  -2.005  1.00 50.51           H 
ATOM     88  N   MLE A   6      -2.176   1.732   1.871  1.00 52.44           N 
ATOM     89  CA  MLE A   6      -1.786   1.698   3.287  1.00 11.41           C 
ATOM     90  C   MLE A   6      -1.707   0.268   3.752  1.00  3.14           C 
ATOM     91  O   MLE A   6      -2.665  -0.266   4.310  1.00  4.41           O 
ATOM     92  CB  MLE A   6      -2.825   2.449   4.120  1.00 23.43           C 
ATOM     93  CG  MLE A   6      -2.192   2.906   5.436  1.00  3.24           C 
ATOM     94  CD1 MLE A   6      -1.502   4.256   5.229  1.00 20.14           C 
ATOM     95  CD2 MLE A   6      -3.278   3.047   6.503  1.00 24.21           C 
ATOM     96  HA  MLE A   6      -0.812   2.173   3.408  1.00 70.34           H 
ATOM     97 2HB  MLE A   6      -3.175   3.318   3.564  1.00 34.32           H 
ATOM     98 3HB  MLE A   6      -3.668   1.791   4.330  1.00 53.44           H 
ATOM     99  HG  MLE A   6      -1.458   2.169   5.760  1.00 25.22           H 
ATOM    100 1HD1 MLE A   6      -2.008   4.805   4.436  1.00 24.52           H 
ATOM    101 2HD1 MLE A   6      -1.545   4.831   6.155  1.00 65.22           H 
ATOM    102 3HD1 MLE A   6      -0.461   4.093   4.951  1.00 15.23           H 
ATOM    103 1HD2 MLE A   6      -4.259   3.022   6.029  1.00 11.12           H 
ATOM    104 2HD2 MLE A   6      -3.198   2.225   7.214  1.00 45.32           H 
ATOM    105 3HD2 MLE A   6      -3.152   3.995   7.025  1.00 15.54           H 
ATOM    106  CM  MLE A   6      -3.293   0.790   1.718  1.00  2.11           C 
ATOM    107 1HM  MLE A   6      -3.877   1.059   0.838  1.00  5.53           H 
ATOM    108 2HM  MLE A   6      -2.902  -0.220   1.600  1.00 11.31           H 
ATOM    109 3HM  MLE A   6      -3.928   0.834   2.603  1.00 21.25           H 
ATOM    110  N   DPR A   7      -0.559  -0.361   3.523  1.00 14.20           N 
ATOM    111  CA  DPR A   7      -0.353  -1.764   3.929  1.00 43.14           C 
ATOM    112  C   DPR A   7      -0.845  -2.687   2.846  1.00  0.04           C 
ATOM    113  O   DPR A   7      -0.129  -3.590   2.411  1.00  2.43           O 
ATOM    114  CB  DPR A   7       1.149  -1.822   4.196  1.00 64.03           C 
ATOM    115  CG  DPR A   7       1.658  -1.066   2.940  1.00 22.01           C 
ATOM    116  CD  DPR A   7       0.675   0.129   2.874  1.00 43.43           C 
ATOM    117  HA  DPR A   7      -0.883  -1.962   4.860  1.00 21.53           H 
ATOM    118 2HB  DPR A   7       1.430  -1.291   5.105  1.00 71.41           H 
ATOM    119 3HB  DPR A   7       1.528  -2.843   4.211  1.00 64.32           H 
ATOM    120 2HG  DPR A   7       2.684  -0.722   3.080  1.00 20.22           H 
ATOM    121 3HG  DPR A   7       1.576  -1.690   2.049  1.00 20.13           H 
ATOM    122 2HD  DPR A   7       0.476   0.399   1.836  1.00 25.03           H 
ATOM    123 3HD  DPR A   7       1.078   0.982   3.419  1.00 63.35           H 
ATOM    124  N   LEU A   8      -2.078  -2.467   2.403  1.00 23.44           N 
ATOM    125  CA  LEU A   8      -2.675  -3.291   1.356  1.00 50.45           C 
ATOM    126  C   LEU A   8      -2.090  -2.943  -0.009  1.00 70.41           C 
ATOM    127  O   LEU A   8      -2.824  -2.462  -0.873  1.00 13.21           O 
ATOM    128  CB  LEU A   8      -4.193  -3.106   1.337  1.00 40.33           C 
ATOM    129  CG  LEU A   8      -4.863  -2.915   2.698  1.00 34.14           C 
ATOM    130  CD1 LEU A   8      -6.375  -2.884   2.548  1.00 34.53           C 
ATOM    131  CD2 LEU A   8      -4.443  -4.019   3.657  1.00 34.10           C 
ATOM    132  H   LEU A   8      -2.601  -1.733   2.788  1.00  2.13           H 
ATOM    133  HA  LEU A   8      -2.449  -4.323   1.578  1.00 43.14           H 
ATOM    134 2HB  LEU A   8      -4.412  -2.236   0.736  1.00 50.21           H 
ATOM    135 3HB  LEU A   8      -4.625  -3.980   0.872  1.00 33.05           H 
ATOM    136  HG  LEU A   8      -4.550  -1.969   3.118  1.00  0.10           H 
ATOM    137 1HD1 LEU A   8      -6.645  -2.209   1.749  1.00 41.02           H 
ATOM    138 2HD1 LEU A   8      -6.735  -3.876   2.317  1.00 32.34           H 
ATOM    139 3HD1 LEU A   8      -6.823  -2.545   3.472  1.00  4.20           H 
ATOM    140 1HD2 LEU A   8      -5.306  -4.364   4.210  1.00 45.03           H 
ATOM    141 2HD2 LEU A   8      -4.022  -4.841   3.098  1.00 14.31           H 
ATOM    142 3HD2 LEU A   8      -3.705  -3.636   4.346  1.00 55.34           H 
TER     143      LEU A   8
ENDMDL
MODEL       16
REMARK MDL/CONF    16  E:      0.000 Erst:   0.000 Ehb:   0.000
ATOM      1  N   DVA A   1      -0.807  -3.158  -0.194  1.00 42.33           N 
ATOM      2  CA  DVA A   1      -0.121  -2.872  -1.461  1.00 13.52           C 
ATOM      3  C   DVA A   1       1.325  -2.554  -1.188  1.00 74.11           C 
ATOM      4  O   DVA A   1       1.890  -2.996  -0.190  1.00  4.32           O 
ATOM      5  CB  DVA A   1      -0.213  -4.093  -2.375  1.00 51.14           C 
ATOM      6  CG1 DVA A   1       0.341  -5.320  -1.649  1.00  1.22           C 
ATOM      7  CG2 DVA A   1      -1.674  -4.341  -2.752  1.00  1.41           C 
ATOM      8  H   DVA A   1      -0.291  -3.516   0.559  1.00 14.11           H 
ATOM      9  HA  DVA A   1      -0.596  -2.019  -1.946  1.00 43.13           H 
ATOM     10  HB  DVA A   1       0.368  -3.914  -3.280  1.00 52.53           H 
ATOM     11 1HG1 DVA A   1      -0.388  -5.673  -0.921  1.00 14.05           H 
ATOM     12 2HG1 DVA A   1       0.543  -6.109  -2.374  1.00 31.03           H 
ATOM     13 3HG1 DVA A   1       1.266  -5.054  -1.138  1.00 14.04           H 
ATOM     14 1HG2 DVA A   1      -1.721  -5.001  -3.616  1.00 74.45           H 
ATOM     15 2HG2 DVA A   1      -2.192  -4.806  -1.912  1.00 11.12           H 
ATOM     16 3HG2 DVA A   1      -2.153  -3.392  -2.993  1.00 15.03           H 
ATOM     17  N   MLE A   2       1.933  -1.779  -2.080  1.00 64.40           N 
ATOM     18  CA  MLE A   2       3.343  -1.395  -1.932  1.00 42.40           C 
ATOM     19  C   MLE A   2       3.494   0.078  -2.208  1.00 24.12           C 
ATOM     20  O   MLE A   2       3.804   0.480  -3.328  1.00 44.33           O 
ATOM     21  CB  MLE A   2       4.195  -2.189  -2.921  1.00 24.51           C 
ATOM     22  CG  MLE A   2       5.642  -2.234  -2.429  1.00 40.34           C 
ATOM     23  CD1 MLE A   2       5.804  -3.371  -1.418  1.00 13.23           C 
ATOM     24  CD2 MLE A   2       6.579  -2.470  -3.615  1.00  3.12           C 
ATOM     25  HA  MLE A   2       3.673  -1.610  -0.915  1.00 42.42           H 
ATOM     26 2HB  MLE A   2       3.807  -3.204  -3.001  1.00  3.24           H 
ATOM     27 3HB  MLE A   2       4.158  -1.711  -3.900  1.00 41.12           H 
ATOM     28  HG  MLE A   2       5.892  -1.286  -1.952  1.00 64.14           H 
ATOM     29 1HD1 MLE A   2       6.255  -4.232  -1.907  1.00 35.43           H 
ATOM     30 2HD1 MLE A   2       6.443  -3.041  -0.598  1.00 63.35           H 
ATOM     31 3HD1 MLE A   2       4.825  -3.647  -1.024  1.00 24.05           H 
ATOM     32 1HD2 MLE A   2       6.607  -3.534  -3.847  1.00 32.41           H 
ATOM     33 2HD2 MLE A   2       6.214  -1.919  -4.480  1.00 41.21           H 
ATOM     34 3HD2 MLE A   2       7.581  -2.128  -3.360  1.00  4.22           H 
ATOM     35  CM  MLE A   2       1.454  -1.155  -3.320  1.00 14.22           C 
ATOM     36 1HM  MLE A   2       1.171  -0.121  -3.121  1.00 51.20           H 
ATOM     37 2HM  MLE A   2       2.245  -1.177  -4.069  1.00 25.41           H 
ATOM     38 3HM  MLE A   2       0.587  -1.702  -3.690  1.00 25.34           H 
ATOM     39  N   DPR A   3       3.273   0.892  -1.181  1.00 73.21           N 
ATOM     40  CA  DPR A   3       3.387   2.356  -1.318  1.00 33.43           C 
ATOM     41  C   DPR A   3       2.075   2.931  -1.790  1.00 25.52           C 
ATOM     42  O   DPR A   3       1.547   3.871  -1.195  1.00 72.43           O 
ATOM     43  CB  DPR A   3       3.787   2.805   0.077  1.00 14.02           C 
ATOM     44  CG  DPR A   3       2.800   1.954   0.918  1.00 32.54           C 
ATOM     45  CD  DPR A   3       2.895   0.578   0.213  1.00 64.24           C 
ATOM     46  HA  DPR A   3       4.178   2.601  -2.026  1.00 70.43           H 
ATOM     47 2HB  DPR A   3       4.819   2.545   0.313  1.00 54.32           H 
ATOM     48 3HB  DPR A   3       3.610   3.869   0.235  1.00 32.04           H 
ATOM     49 2HG  DPR A   3       3.128   1.886   1.954  1.00  5.40           H 
ATOM     50 3HG  DPR A   3       1.788   2.355   0.856  1.00 32.42           H 
ATOM     51 2HD  DPR A   3       1.931   0.070   0.240  1.00 23.01           H 
ATOM     52 3HD  DPR A   3       3.663  -0.038   0.685  1.00 54.32           H 
ATOM     53  N   LEU A   4       1.542   2.365  -2.868  1.00  2.44           N 
ATOM     54  CA  LEU A   4       0.275   2.826  -3.425  1.00 64.52           C 
ATOM     55  C   LEU A   4      -0.900   2.347  -2.578  1.00 54.04           C 
ATOM     56  O   LEU A   4      -1.728   1.562  -3.037  1.00 11.25           O 
ATOM     57  CB  LEU A   4       0.118   2.329  -4.864  1.00 51.02           C 
ATOM     58  CG  LEU A   4       1.401   2.254  -5.692  1.00 50.20           C 
ATOM     59  CD1 LEU A   4       1.087   1.869  -7.129  1.00 52.34           C 
ATOM     60  CD2 LEU A   4       2.146   3.579  -5.643  1.00 53.02           C 
ATOM     61  H   LEU A   4       2.009   1.619  -3.298  1.00 51.32           H 
ATOM     62  HA  LEU A   4       0.287   3.906  -3.425  1.00 21.52           H 
ATOM     63 2HB  LEU A   4      -0.310   1.340  -4.827  1.00 24.12           H 
ATOM     64 3HB  LEU A   4      -0.565   2.996  -5.370  1.00  0.23           H 
ATOM     65  HG  LEU A   4       2.045   1.491  -5.276  1.00 62.22           H 
ATOM     66 1HD1 LEU A   4       0.679   2.724  -7.649  1.00 61.44           H 
ATOM     67 2HD1 LEU A   4       1.992   1.546  -7.622  1.00 51.10           H 
ATOM     68 3HD1 LEU A   4       0.365   1.066  -7.138  1.00 61.14           H 
ATOM     69 1HD2 LEU A   4       1.504   4.338  -5.217  1.00 63.13           H 
ATOM     70 2HD2 LEU A   4       3.031   3.473  -5.032  1.00 73.42           H 
ATOM     71 3HD2 LEU A   4       2.431   3.870  -6.643  1.00 62.41           H 
ATOM     72  N   DVA A   5      -0.966   2.829  -1.342  1.00 63.11           N 
ATOM     73  CA  DVA A   5      -2.048   2.448  -0.425  1.00 53.23           C 
ATOM     74  C   DVA A   5      -1.548   2.509   0.995  1.00 35.12           C 
ATOM     75  O   DVA A   5      -0.612   3.244   1.302  1.00 54.13           O 
ATOM     76  CB  DVA A   5      -3.222   3.413  -0.595  1.00 53.11           C 
ATOM     77  CG1 DVA A   5      -2.733   4.851  -0.415  1.00 43.42           C 
ATOM     78  CG2 DVA A   5      -3.817   3.250  -1.995  1.00 10.23           C 
ATOM     79  H   DVA A   5      -0.275   3.452  -1.034  1.00  4.43           H 
ATOM     80  HA  DVA A   5      -2.377   1.434  -0.651  1.00 53.22           H 
ATOM     81  HB  DVA A   5      -3.985   3.193   0.151  1.00 50.24           H 
ATOM     82 1HG1 DVA A   5      -2.196   5.170  -1.308  1.00 25.55           H 
ATOM     83 2HG1 DVA A   5      -3.589   5.507  -0.253  1.00 33.53           H 
ATOM     84 3HG1 DVA A   5      -2.070   4.905   0.448  1.00 63.32           H 
ATOM     85 1HG2 DVA A   5      -4.807   3.704  -2.024  1.00 40.22           H 
ATOM     86 2HG2 DVA A   5      -3.172   3.741  -2.725  1.00 23.35           H 
ATOM     87 3HG2 DVA A   5      -3.897   2.190  -2.235  1.00  1.32           H 
ATOM     88  N   MLE A   6      -2.176   1.731   1.870  1.00 42.40           N 
ATOM     89  CA  MLE A   6      -1.787   1.697   3.286  1.00 43.32           C 
ATOM     90  C   MLE A   6      -1.709   0.266   3.751  1.00 52.33           C 
ATOM     91  O   MLE A   6      -2.668  -0.268   4.305  1.00 14.05           O 
ATOM     92  CB  MLE A   6      -2.824   2.449   4.119  1.00 11.54           C 
ATOM     93  CG  MLE A   6      -2.190   2.906   5.434  1.00 71.23           C 
ATOM     94  CD1 MLE A   6      -1.444   4.223   5.209  1.00 41.34           C 
ATOM     95  CD2 MLE A   6      -3.283   3.112   6.483  1.00 54.42           C 
ATOM     96  HA  MLE A   6      -0.812   2.171   3.407  1.00 73.30           H 
ATOM     97 2HB  MLE A   6      -3.175   3.318   3.563  1.00 21.21           H 
ATOM     98 3HB  MLE A   6      -3.667   1.791   4.332  1.00 71.51           H 
ATOM     99  HG  MLE A   6      -1.490   2.148   5.782  1.00 64.43           H 
ATOM    100 1HD1 MLE A   6      -2.056   5.052   5.561  1.00 53.41           H 
ATOM    101 2HD1 MLE A   6      -0.502   4.207   5.761  1.00 35.43           H 
ATOM    102 3HD1 MLE A   6      -1.239   4.348   4.146  1.00 50.04           H 
ATOM    103 1HD2 MLE A   6      -3.739   4.092   6.345  1.00 63.22           H 
ATOM    104 2HD2 MLE A   6      -4.043   2.340   6.372  1.00 64.42           H 
ATOM    105 3HD2 MLE A   6      -2.845   3.054   7.479  1.00 23.34           H 
ATOM    106  CM  MLE A   6      -3.297   0.794   1.718  1.00 14.31           C 
ATOM    107 1HM  MLE A   6      -2.913  -0.220   1.618  1.00 43.11           H 
ATOM    108 2HM  MLE A   6      -3.942   0.855   2.595  1.00 31.51           H 
ATOM    109 3HM  MLE A   6      -3.868   1.055   0.827  1.00 14.21           H 
ATOM    110  N   DPR A   7      -0.560  -0.362   3.527  1.00 35.34           N 
ATOM    111  CA  DPR A   7      -0.355  -1.765   3.932  1.00 60.23           C 
ATOM    112  C   DPR A   7      -0.847  -2.689   2.848  1.00 72.35           C 
ATOM    113  O   DPR A   7      -0.128  -3.590   2.411  1.00 53.04           O 
ATOM    114  CB  DPR A   7       1.145  -1.825   4.202  1.00 60.24           C 
ATOM    115  CG  DPR A   7       1.657  -1.070   2.947  1.00 50.44           C 
ATOM    116  CD  DPR A   7       0.676   0.127   2.881  1.00 74.15           C 
ATOM    117  HA  DPR A   7      -0.888  -1.963   4.862  1.00 33.13           H 
ATOM    118 2HB  DPR A   7       1.426  -1.296   5.112  1.00 15.21           H 
ATOM    119 3HB  DPR A   7       1.524  -2.847   4.217  1.00 53.11           H 
ATOM    120 2HG  DPR A   7       2.684  -0.726   3.090  1.00 32.14           H 
ATOM    121 3HG  DPR A   7       1.577  -1.691   2.056  1.00 31.51           H 
ATOM    122 2HD  DPR A   7       0.481   0.400   1.844  1.00 72.21           H 
ATOM    123 3HD  DPR A   7       1.079   0.979   3.429  1.00 41.51           H 
ATOM    124  N   LEU A   8      -2.080  -2.470   2.406  1.00 22.04           N 
ATOM    125  CA  LEU A   8      -2.675  -3.294   1.358  1.00 43.31           C 
ATOM    126  C   LEU A   8      -2.092  -2.944  -0.006  1.00 72.32           C 
ATOM    127  O   LEU A   8      -2.826  -2.464  -0.869  1.00 63.52           O 
ATOM    128  CB  LEU A   8      -4.194  -3.111   1.339  1.00 22.11           C 
ATOM    129  CG  LEU A   8      -4.864  -2.918   2.701  1.00 71.52           C 
ATOM    130  CD1 LEU A   8      -6.377  -2.892   2.552  1.00 32.44           C 
ATOM    131  CD2 LEU A   8      -4.440  -4.017   3.664  1.00 23.34           C 
ATOM    132  H   LEU A   8      -2.605  -1.739   2.792  1.00 53.43           H 
ATOM    133  HA  LEU A   8      -2.447  -4.327   1.579  1.00 14.44           H 
ATOM    134 2HB  LEU A   8      -4.415  -2.244   0.736  1.00 10.12           H 
ATOM    135 3HB  LEU A   8      -4.626  -3.988   0.878  1.00 40.14           H 
ATOM    136  HG  LEU A   8      -4.553  -1.969   3.116  1.00 24.45           H 
ATOM    137 1HD1 LEU A   8      -6.741  -3.898   2.403  1.00 24.34           H 
ATOM    138 2HD1 LEU A   8      -6.820  -2.476   3.445  1.00 20.41           H 
ATOM    139 3HD1 LEU A   8      -6.644  -2.283   1.700  1.00 24.24           H 
ATOM    140 1HD2 LEU A   8      -3.938  -4.802   3.118  1.00 15.04           H 
ATOM    141 2HD2 LEU A   8      -3.768  -3.607   4.404  1.00 24.14           H 
ATOM    142 3HD2 LEU A   8      -5.312  -4.421   4.155  1.00  3.41           H 
TER     143      LEU A   8
ENDMDL
MODEL       15
REMARK MDL/CONF    15  E:      0.000 Erst:   0.000 Ehb:   0.000
ATOM      1  N   DVA A   1      -0.782  -2.919  -0.204  1.00 43.33           N 
ATOM      2  CA  DVA A   1       0.183  -2.806  -1.305  1.00 21.23           C 
ATOM      3  C   DVA A   1       1.467  -2.214  -0.790  1.00 44.25           C 
ATOM      4  O   DVA A   1       1.703  -2.174   0.417  1.00 40.11           O 
ATOM      5  CB  DVA A   1       0.456  -4.193  -1.886  1.00 22.34           C 
ATOM      6  CG1 DVA A   1       0.878  -5.145  -0.765  1.00 10.24           C 
ATOM      7  CG2 DVA A   1      -0.813  -4.726  -2.554  1.00 72.33           C 
ATOM      8  H   DVA A   1      -0.452  -3.076   0.706  1.00 61.21           H 
ATOM      9  HA  DVA A   1      -0.228  -2.162  -2.083  1.00 22.40           H 
ATOM     10  HB  DVA A   1       1.254  -4.127  -2.625  1.00 20.44           H 
ATOM     11 1HG1 DVA A   1       1.695  -5.777  -1.110  1.00 54.23           H 
ATOM     12 2HG1 DVA A   1       1.206  -4.565   0.097  1.00 63.03           H 
ATOM     13 3HG1 DVA A   1       0.031  -5.768  -0.479  1.00 14.24           H 
ATOM     14 1HG2 DVA A   1      -1.550  -4.972  -1.792  1.00  2.10           H 
ATOM     15 2HG2 DVA A   1      -1.220  -3.965  -3.220  1.00 12.24           H 
ATOM     16 3HG2 DVA A   1      -0.574  -5.621  -3.129  1.00 61.15           H 
ATOM     17  N   MLE A   2       2.310  -1.750  -1.707  1.00 35.33           N 
ATOM     18  CA  MLE A   2       3.597  -1.147  -1.337  1.00  3.43           C 
ATOM     19  C   MLE A   2       3.762   0.166  -2.054  1.00  2.22           C 
ATOM     20  O   MLE A   2       4.350   0.225  -3.132  1.00 42.24           O 
ATOM     21  CB  MLE A   2       4.732  -2.091  -1.730  1.00 71.53           C 
ATOM     22  CG  MLE A   2       5.959  -1.804  -0.863  1.00 73.10           C 
ATOM     23  CD1 MLE A   2       5.878  -2.627   0.424  1.00 24.34           C 
ATOM     24  CD2 MLE A   2       7.227  -2.182  -1.630  1.00  3.52           C 
ATOM     25  HA  MLE A   2       3.622  -0.979  -0.260  1.00 42.33           H 
ATOM     26 2HB  MLE A   2       4.415  -3.123  -1.582  1.00 54.12           H 
ATOM     27 3HB  MLE A   2       4.986  -1.938  -2.779  1.00 13.04           H 
ATOM     28  HG  MLE A   2       5.987  -0.744  -0.614  1.00 43.11           H 
ATOM     29 1HD1 MLE A   2       6.285  -3.622   0.246  1.00 61.32           H 
ATOM     30 2HD1 MLE A   2       6.453  -2.133   1.209  1.00 31.04           H 
ATOM     31 3HD1 MLE A   2       4.836  -2.711   0.736  1.00 64.24           H 
ATOM     32 1HD2 MLE A   2       7.444  -3.238  -1.475  1.00 35.13           H 
ATOM     33 2HD2 MLE A   2       7.078  -1.993  -2.692  1.00 64.21           H 
ATOM     34 3HD2 MLE A   2       8.062  -1.583  -1.268  1.00 60.13           H 
ATOM     35  CM  MLE A   2       2.226  -1.701  -3.173  1.00 51.14           C 
ATOM     36 1HM  MLE A   2       3.177  -2.013  -3.603  1.00 43.24           H 
ATOM     37 2HM  MLE A   2       1.436  -2.369  -3.514  1.00 33.01           H 
ATOM     38 3HM  MLE A   2       2.003  -0.682  -3.490  1.00  1.43           H 
ATOM     39  N   DPR A   3       3.239   1.231  -1.455  1.00 14.42           N 
ATOM     40  CA  DPR A   3       3.331   2.576  -2.052  1.00 61.53           C 
ATOM     41  C   DPR A   3       1.982   2.999  -2.573  1.00 71.23           C 
ATOM     42  O   DPR A   3       1.647   4.184  -2.570  1.00 43.32           O 
ATOM     43  CB  DPR A   3       3.601   3.404  -0.717  1.00 33.20           C 
ATOM     44  CG  DPR A   3       3.076   2.605   0.504  1.00 12.24           C 
ATOM     45  CD  DPR A   3       2.508   1.334  -0.174  1.00 22.43           C 
ATOM     46  HA  DPR A   3       4.060   2.572  -2.863  1.00 53.03           H 
ATOM     47 2HB  DPR A   3       4.680   3.549  -0.648  1.00 11.51           H 
ATOM     48 3HB  DPR A   3       3.087   4.361  -0.802  1.00 24.22           H 
ATOM     49 2HG  DPR A   3       3.889   2.353   1.186  1.00 72.05           H 
ATOM     50 3HG  DPR A   3       2.291   3.156   1.023  1.00 23.11           H 
ATOM     51 2HD  DPR A   3       1.439   1.446  -0.356  1.00 44.40           H 
ATOM     52 3HD  DPR A   3       2.699   0.456   0.444  1.00 31.10           H 
ATOM     53  N   LEU A   4       1.198   2.028  -3.027  1.00 12.33           N 
ATOM     54  CA  LEU A   4      -0.133   2.304  -3.558  1.00 63.01           C 
ATOM     55  C   LEU A   4      -1.198   2.120  -2.481  1.00 12.43           C 
ATOM     56  O   LEU A   4      -2.269   1.573  -2.740  1.00 63.52           O 
ATOM     57  CB  LEU A   4      -0.430   1.388  -4.746  1.00  0.23           C 
ATOM     58  CG  LEU A   4      -0.411  -0.114  -4.457  1.00 72.21           C 
ATOM     59  CD1 LEU A   4      -1.828  -0.659  -4.370  1.00 42.02           C 
ATOM     60  CD2 LEU A   4       0.383  -0.853  -5.526  1.00 14.43           C 
ATOM     61  H   LEU A   4       1.519   1.102  -3.005  1.00 52.42           H 
ATOM     62  HA  LEU A   4      -0.150   3.330  -3.892  1.00 41.42           H 
ATOM     63 2HB  LEU A   4      -1.411   1.639  -5.120  1.00 75.40           H 
ATOM     64 3HB  LEU A   4       0.308   1.589  -5.509  1.00 23.32           H 
ATOM     65  HG  LEU A   4       0.071  -0.284  -3.504  1.00 21.34           H 
ATOM     66 1HD1 LEU A   4      -2.152  -0.654  -3.340  1.00 14.43           H 
ATOM     67 2HD1 LEU A   4      -2.489  -0.041  -4.960  1.00 72.15           H 
ATOM     68 3HD1 LEU A   4      -1.848  -1.670  -4.748  1.00 24.11           H 
ATOM     69 1HD2 LEU A   4       1.417  -0.548  -5.481  1.00 54.43           H 
ATOM     70 2HD2 LEU A   4       0.312  -1.916  -5.355  1.00 63.33           H 
ATOM     71 3HD2 LEU A   4      -0.021  -0.617  -6.500  1.00  5.21           H 
ATOM     72  N   DVA A   5      -0.897   2.584  -1.272  1.00 65.34           N 
ATOM     73  CA  DVA A   5      -1.835   2.471  -0.148  1.00 60.42           C 
ATOM     74  C   DVA A   5      -1.065   2.287   1.133  1.00 55.13           C 
ATOM     75  O   DVA A   5       0.140   2.530   1.184  1.00 54.41           O 
ATOM     76  CB  DVA A   5      -2.678   3.743  -0.060  1.00 73.13           C 
ATOM     77  CG1 DVA A   5      -1.759   4.966  -0.032  1.00 75.41           C 
ATOM     78  CG2 DVA A   5      -3.601   3.829  -1.277  1.00 23.21           C 
ATOM     79  H   DVA A   5      -0.026   3.010  -1.127  1.00 52.03           H 
ATOM     80  HA  DVA A   5      -2.488   1.614  -0.306  1.00  3.24           H 
ATOM     81  HB  DVA A   5      -3.278   3.720   0.849  1.00 24.42           H 
ATOM     82 1HG1 DVA A   5      -2.136   5.690   0.690  1.00 24.22           H 
ATOM     83 2HG1 DVA A   5      -0.754   4.657   0.253  1.00 74.14           H 
ATOM     84 3HG1 DVA A   5      -1.730   5.421  -1.022  1.00 72.13           H 
ATOM     85 1HG2 DVA A   5      -3.011   4.044  -2.166  1.00 14.25           H 
ATOM     86 2HG2 DVA A   5      -4.121   2.879  -1.407  1.00 44.34           H 
ATOM     87 3HG2 DVA A   5      -4.331   4.624  -1.124  1.00 30.32           H 
ATOM     88  N   MLE A   6      -1.761   1.855   2.179  1.00 53.52           N 
ATOM     89  CA  MLE A   6      -1.129   1.635   3.486  1.00 42.14           C 
ATOM     90  C   MLE A   6      -1.515   0.276   4.008  1.00 73.40           C 
ATOM     91  O   MLE A   6      -2.480   0.141   4.757  1.00  5.24           O 
ATOM     92  CB  MLE A   6      -1.598   2.710   4.467  1.00 13.15           C 
ATOM     93  CG  MLE A   6      -0.554   2.884   5.571  1.00  1.34           C 
ATOM     94  CD1 MLE A   6       0.499   3.900   5.122  1.00  4.33           C 
ATOM     95  CD2 MLE A   6      -1.237   3.385   6.843  1.00 52.23           C 
ATOM     96  HA  MLE A   6      -0.045   1.689   3.379  1.00 24.30           H 
ATOM     97 2HB  MLE A   6      -1.726   3.653   3.936  1.00 13.23           H 
ATOM     98 3HB  MLE A   6      -2.548   2.411   4.908  1.00 10.34           H 
ATOM     99  HG  MLE A   6      -0.073   1.926   5.769  1.00 52.22           H 
ATOM    100 1HD1 MLE A   6       0.153   4.907   5.352  1.00 24.14           H 
ATOM    101 2HD1 MLE A   6       1.435   3.709   5.648  1.00  4.10           H 
ATOM    102 3HD1 MLE A   6       0.660   3.806   4.049  1.00 74.23           H 
ATOM    103 1HD2 MLE A   6      -1.297   4.473   6.820  1.00 54.20           H 
ATOM    104 2HD2 MLE A   6      -2.241   2.968   6.905  1.00 12.52           H 
ATOM    105 3HD2 MLE A   6      -0.659   3.073   7.713  1.00 71.24           H 
ATOM    106  CM  MLE A   6      -3.181   1.511   2.332  1.00 23.20           C 
ATOM    107 1HM  MLE A   6      -3.559   1.930   3.264  1.00 21.20           H 
ATOM    108 2HM  MLE A   6      -3.746   1.920   1.494  1.00 22.51           H 
ATOM    109 3HM  MLE A   6      -3.291   0.427   2.351  1.00 32.15           H 
ATOM    110  N   DPR A   7      -0.759  -0.742   3.610  1.00 72.22           N 
ATOM    111  CA  DPR A   7      -1.030  -2.124   4.048  1.00 54.04           C 
ATOM    112  C   DPR A   7      -1.597  -2.922   2.903  1.00 20.54           C 
ATOM    113  O   DPR A   7      -1.360  -4.126   2.795  1.00  3.25           O 
ATOM    114  CB  DPR A   7       0.487  -2.572   4.288  1.00  1.31           C 
ATOM    115  CG  DPR A   7       1.429  -1.706   3.411  1.00 42.21           C 
ATOM    116  CD  DPR A   7       0.423  -0.752   2.720  1.00  2.34           C 
ATOM    117  HA  DPR A   7      -1.731  -2.116   4.882  1.00 60.31           H 
ATOM    118 2HB  DPR A   7       0.708  -2.432   5.347  1.00 72.35           H 
ATOM    119 3HB  DPR A   7       0.564  -3.624   4.015  1.00 25.50           H 
ATOM    120 2HG  DPR A   7       2.135  -1.149   4.028  1.00 63.11           H 
ATOM    121 3HG  DPR A   7       1.953  -2.320   2.678  1.00  3.34           H 
ATOM    122 2HD  DPR A   7       0.153  -1.134   1.735  1.00 44.22           H 
ATOM    123 3HD  DPR A   7       0.845   0.250   2.638  1.00  4.02           H 
ATOM    124  N   LEU A   8      -2.352  -2.253   2.038  1.00 62.42           N 
ATOM    125  CA  LEU A   8      -2.960  -2.909   0.887  1.00 34.33           C 
ATOM    126  C   LEU A   8      -2.087  -2.751  -0.354  1.00 33.12           C 
ATOM    127  O   LEU A   8      -2.615  -2.747  -1.466  1.00 51.13           O 
ATOM    128  CB  LEU A   8      -4.352  -2.332   0.621  1.00 62.03           C 
ATOM    129  CG  LEU A   8      -4.404  -0.847   0.259  1.00  1.25           C 
ATOM    130  CD1 LEU A   8      -4.585  -0.670  -1.241  1.00  1.41           C 
ATOM    131  CD2 LEU A   8      -5.525  -0.152   1.019  1.00 61.11           C 
ATOM    132  H   LEU A   8      -2.504  -1.295   2.177  1.00 43.01           H 
ATOM    133  HA  LEU A   8      -3.053  -3.961   1.115  1.00 62.31           H 
ATOM    134 2HB  LEU A   8      -4.790  -2.887  -0.193  1.00 33.13           H 
ATOM    135 3HB  LEU A   8      -4.944  -2.476   1.514  1.00 24.34           H 
ATOM    136  HG  LEU A   8      -3.469  -0.382   0.539  1.00 13.22           H 
ATOM    137 1HD1 LEU A   8      -3.619  -0.557  -1.709  1.00 14.43           H 
ATOM    138 2HD1 LEU A   8      -5.082  -1.539  -1.648  1.00 13.42           H 
ATOM    139 3HD1 LEU A   8      -5.183   0.209  -1.430  1.00 32.13           H 
ATOM    140 1HD2 LEU A   8      -5.313  -0.183   2.078  1.00 15.51           H 
ATOM    141 2HD2 LEU A   8      -5.595   0.875   0.695  1.00 14.51           H 
ATOM    142 3HD2 LEU A   8      -6.459  -0.656   0.823  1.00 20.00           H 
TER     143      LEU A   8
ENDMDL
MODEL        4
REMARK MDL/CONF     4  E:      0.000 Erst:   0.000 Ehb:   0.000
ATOM      1  N   DVA A   1      -0.782  -2.918  -0.204  1.00 22.14           N 
ATOM      2  CA  DVA A   1       0.183  -2.806  -1.305  1.00 72.01           C 
ATOM      3  C   DVA A   1       1.468  -2.214  -0.790  1.00 51.01           C 
ATOM      4  O   DVA A   1       1.703  -2.173   0.418  1.00 34.54           O 
ATOM      5  CB  DVA A   1       0.457  -4.193  -1.886  1.00  0.53           C 
ATOM      6  CG1 DVA A   1       0.875  -5.145  -0.765  1.00 24.43           C 
ATOM      7  CG2 DVA A   1      -0.812  -4.724  -2.557  1.00 30.34           C 
ATOM      8  H   DVA A   1      -0.453  -3.082   0.705  1.00 33.30           H 
ATOM      9  HA  DVA A   1      -0.227  -2.162  -2.083  1.00 40.53           H 
ATOM     10  HB  DVA A   1       1.256  -4.128  -2.624  1.00 72.35           H 
ATOM     11 1HG1 DVA A   1       1.765  -5.696  -1.067  1.00 10.25           H 
ATOM     12 2HG1 DVA A   1       1.093  -4.570   0.135  1.00 42.20           H 
ATOM     13 3HG1 DVA A   1       0.066  -5.845  -0.560  1.00 70.10           H 
ATOM     14 1HG2 DVA A   1      -0.544  -5.484  -3.289  1.00 12.44           H 
ATOM     15 2HG2 DVA A   1      -1.466  -5.162  -1.803  1.00 42.30           H 
ATOM     16 3HG2 DVA A   1      -1.329  -3.905  -3.057  1.00  0.30           H 
ATOM     17  N   MLE A   2       2.309  -1.749  -1.707  1.00 10.14           N 
ATOM     18  CA  MLE A   2       3.597  -1.147  -1.336  1.00  1.11           C 
ATOM     19  C   MLE A   2       3.761   0.166  -2.054  1.00 24.34           C 
ATOM     20  O   MLE A   2       4.352   0.225  -3.132  1.00 13.33           O 
ATOM     21  CB  MLE A   2       4.733  -2.091  -1.729  1.00 74.34           C 
ATOM     22  CG  MLE A   2       5.958  -1.804  -0.860  1.00 22.24           C 
ATOM     23  CD1 MLE A   2       5.808  -2.517   0.486  1.00 62.22           C 
ATOM     24  CD2 MLE A   2       7.215  -2.311  -1.567  1.00 32.42           C 
ATOM     25  HA  MLE A   2       3.622  -0.978  -0.258  1.00 32.43           H 
ATOM     26 2HB  MLE A   2       4.415  -3.122  -1.580  1.00 21.20           H 
ATOM     27 3HB  MLE A   2       4.986  -1.937  -2.778  1.00  4.22           H 
ATOM     28  HG  MLE A   2       6.043  -0.730  -0.695  1.00 52.22           H 
ATOM     29 1HD1 MLE A   2       6.394  -3.434   0.478  1.00 45.20           H 
ATOM     30 2HD1 MLE A   2       6.164  -1.864   1.284  1.00 44.10           H 
ATOM     31 3HD1 MLE A   2       4.758  -2.756   0.655  1.00 14.15           H 
ATOM     32 1HD2 MLE A   2       7.202  -3.400  -1.597  1.00 44.42           H 
ATOM     33 2HD2 MLE A   2       7.242  -1.921  -2.584  1.00 24.34           H 
ATOM     34 3HD2 MLE A   2       8.098  -1.974  -1.024  1.00 32.45           H 
ATOM     35  CM  MLE A   2       2.226  -1.700  -3.173  1.00 62.11           C 
ATOM     36 1HM  MLE A   2       3.179  -2.011  -3.602  1.00 41.33           H 
ATOM     37 2HM  MLE A   2       1.437  -2.369  -3.514  1.00  0.30           H 
ATOM     38 3HM  MLE A   2       2.001  -0.681  -3.490  1.00 65.05           H 
ATOM     39  N   DPR A   3       3.239   1.232  -1.456  1.00 31.54           N 
ATOM     40  CA  DPR A   3       3.332   2.576  -2.054  1.00 52.22           C 
ATOM     41  C   DPR A   3       1.982   2.999  -2.576  1.00 64.54           C 
ATOM     42  O   DPR A   3       1.648   4.185  -2.573  1.00 71.21           O 
ATOM     43  CB  DPR A   3       3.602   3.405  -0.720  1.00 43.13           C 
ATOM     44  CG  DPR A   3       3.075   2.607   0.502  1.00 44.31           C 
ATOM     45  CD  DPR A   3       2.507   1.335  -0.175  1.00 25.44           C 
ATOM     46  HA  DPR A   3       4.061   2.572  -2.865  1.00 51.24           H 
ATOM     47 2HB  DPR A   3       4.680   3.550  -0.649  1.00 11.22           H 
ATOM     48 3HB  DPR A   3       3.088   4.362  -0.805  1.00 11.41           H 
ATOM     49 2HG  DPR A   3       3.889   2.356   1.185  1.00 34.12           H 
ATOM     50 3HG  DPR A   3       2.290   3.158   1.020  1.00 63.50           H 
ATOM     51 2HD  DPR A   3       1.439   1.448  -0.357  1.00  2.42           H 
ATOM     52 3HD  DPR A   3       2.699   0.458   0.443  1.00 35.23           H 
ATOM     53  N   LEU A   4       1.197   2.028  -3.027  1.00 21.11           N 
ATOM     54  CA  LEU A   4      -0.134   2.304  -3.557  1.00 33.44           C 
ATOM     55  C   LEU A   4      -1.198   2.120  -2.481  1.00 31.32           C 
ATOM     56  O   LEU A   4      -2.269   1.575  -2.741  1.00  3.14           O 
ATOM     57  CB  LEU A   4      -0.430   1.388  -4.746  1.00 64.42           C 
ATOM     58  CG  LEU A   4      -0.411  -0.113  -4.457  1.00 12.32           C 
ATOM     59  CD1 LEU A   4      -1.828  -0.659  -4.371  1.00 23.43           C 
ATOM     60  CD2 LEU A   4       0.382  -0.852  -5.526  1.00  3.00           C 
ATOM     61  H   LEU A   4       1.519   1.103  -3.003  1.00 50.22           H 
ATOM     62  HA  LEU A   4      -0.150   3.331  -3.892  1.00  2.22           H 
ATOM     63 2HB  LEU A   4      -1.410   1.639  -5.121  1.00 74.33           H 
ATOM     64 3HB  LEU A   4       0.308   1.588  -5.510  1.00 62.05           H 
ATOM     65  HG  LEU A   4       0.071  -0.284  -3.505  1.00 41.34           H 
ATOM     66 1HD1 LEU A   4      -2.155  -0.649  -3.342  1.00 43.53           H 
ATOM     67 2HD1 LEU A   4      -2.487  -0.043  -4.963  1.00 54.24           H 
ATOM     68 3HD1 LEU A   4      -1.848  -1.671  -4.745  1.00 22.13           H 
ATOM     69 1HD2 LEU A   4      -0.028  -0.627  -6.499  1.00 63.33           H 
ATOM     70 2HD2 LEU A   4       1.415  -0.538  -5.489  1.00 31.01           H 
ATOM     71 3HD2 LEU A   4       0.323  -1.916  -5.348  1.00 52.25           H 
ATOM     72  N   DVA A   5      -0.895   2.583  -1.272  1.00 52.32           N 
ATOM     73  CA  DVA A   5      -1.835   2.470  -0.149  1.00 24.41           C 
ATOM     74  C   DVA A   5      -1.064   2.287   1.133  1.00 11.23           C 
ATOM     75  O   DVA A   5       0.141   2.530   1.184  1.00 55.44           O 
ATOM     76  CB  DVA A   5      -2.678   3.743  -0.060  1.00  5.25           C 
ATOM     77  CG1 DVA A   5      -1.759   4.965  -0.033  1.00 42.11           C 
ATOM     78  CG2 DVA A   5      -3.602   3.828  -1.277  1.00  4.42           C 
ATOM     79  H   DVA A   5      -0.026   3.009  -1.127  1.00 25.34           H 
ATOM     80  HA  DVA A   5      -2.488   1.613  -0.305  1.00 12.22           H 
ATOM     81  HB  DVA A   5      -3.277   3.719   0.849  1.00 43.11           H 
ATOM     82 1HG1 DVA A   5      -2.068   5.637   0.767  1.00 42.44           H 
ATOM     83 2HG1 DVA A   5      -0.732   4.643   0.140  1.00 10.13           H 
ATOM     84 3HG1 DVA A   5      -1.819   5.487  -0.988  1.00  3.24           H 
ATOM     85 1HG2 DVA A   5      -4.450   4.471  -1.044  1.00  1.11           H 
ATOM     86 2HG2 DVA A   5      -3.054   4.242  -2.122  1.00 24.35           H 
ATOM     87 3HG2 DVA A   5      -3.961   2.831  -1.529  1.00 12.21           H 
ATOM     88  N   MLE A   6      -1.760   1.855   2.179  1.00 14.32           N 
ATOM     89  CA  MLE A   6      -1.129   1.634   3.486  1.00 61.01           C 
ATOM     90  C   MLE A   6      -1.516   0.276   4.009  1.00 35.34           C 
ATOM     91  O   MLE A   6      -2.480   0.141   4.760  1.00 35.34           O 
ATOM     92  CB  MLE A   6      -1.597   2.710   4.466  1.00 64.21           C 
ATOM     93  CG  MLE A   6      -0.553   2.884   5.570  1.00 44.12           C 
ATOM     94  CD1 MLE A   6       0.575   3.789   5.068  1.00  0.12           C 
ATOM     95  CD2 MLE A   6      -1.207   3.520   6.797  1.00 52.40           C 
ATOM     96  HA  MLE A   6      -0.045   1.688   3.379  1.00 45.45           H 
ATOM     97 2HB  MLE A   6      -1.725   3.653   3.935  1.00  3.33           H 
ATOM     98 3HB  MLE A   6      -2.547   2.412   4.908  1.00  2.04           H 
ATOM     99  HG  MLE A   6      -0.144   1.911   5.839  1.00 23.24           H 
ATOM    100 1HD1 MLE A   6       0.433   4.796   5.458  1.00 74.21           H 
ATOM    101 2HD1 MLE A   6       1.534   3.398   5.410  1.00 62.14           H 
ATOM    102 3HD1 MLE A   6       0.562   3.815   3.979  1.00 72.31           H 
ATOM    103 1HD2 MLE A   6      -1.478   4.550   6.572  1.00 75.20           H 
ATOM    104 2HD2 MLE A   6      -2.104   2.959   7.061  1.00 30.54           H 
ATOM    105 3HD2 MLE A   6      -0.507   3.502   7.632  1.00 52.13           H 
ATOM    106  CM  MLE A   6      -3.181   1.510   2.332  1.00 63.42           C 
ATOM    107 1HM  MLE A   6      -3.559   1.928   3.265  1.00 23.53           H 
ATOM    108 2HM  MLE A   6      -3.746   1.921   1.495  1.00 24.13           H 
ATOM    109 3HM  MLE A   6      -3.291   0.427   2.349  1.00 44.51           H 
ATOM    110  N   DPR A   7      -0.760  -0.742   3.610  1.00  3.52           N 
ATOM    111  CA  DPR A   7      -1.032  -2.124   4.049  1.00 32.11           C 
ATOM    112  C   DPR A   7      -1.599  -2.922   2.904  1.00 53.53           C 
ATOM    113  O   DPR A   7      -1.365  -4.127   2.798  1.00 32.53           O 
ATOM    114  CB  DPR A   7       0.485  -2.573   4.290  1.00  3.44           C 
ATOM    115  CG  DPR A   7       1.426  -1.708   3.411  1.00  4.43           C 
ATOM    116  CD  DPR A   7       0.421  -0.755   2.721  1.00 61.24           C 
ATOM    117  HA  DPR A   7      -1.734  -2.116   4.884  1.00 34.45           H 
ATOM    118 2HB  DPR A   7       0.707  -2.432   5.348  1.00 12.42           H 
ATOM    119 3HB  DPR A   7       0.561  -3.625   4.016  1.00 51.32           H 
ATOM    120 2HG  DPR A   7       2.133  -1.151   4.027  1.00 64.20           H 
ATOM    121 3HG  DPR A   7       1.950  -2.323   2.679  1.00 34.41           H 
ATOM    122 2HD  DPR A   7       0.151  -1.137   1.736  1.00 54.14           H 
ATOM    123 3HD  DPR A   7       0.844   0.248   2.637  1.00  2.23           H 
ATOM    124  N   LEU A   8      -2.352  -2.253   2.038  1.00 51.03           N 
ATOM    125  CA  LEU A   8      -2.960  -2.910   0.886  1.00 55.33           C 
ATOM    126  C   LEU A   8      -2.087  -2.752  -0.354  1.00 32.30           C 
ATOM    127  O   LEU A   8      -2.615  -2.747  -1.466  1.00 30.31           O 
ATOM    128  CB  LEU A   8      -4.352  -2.332   0.621  1.00 41.21           C 
ATOM    129  CG  LEU A   8      -4.404  -0.847   0.258  1.00  4.51           C 
ATOM    130  CD1 LEU A   8      -4.585  -0.671  -1.242  1.00 55.34           C 
ATOM    131  CD2 LEU A   8      -5.524  -0.153   1.018  1.00 60.35           C 
ATOM    132  H   LEU A   8      -2.503  -1.295   2.175  1.00 70.13           H 
ATOM    133  HA  LEU A   8      -3.053  -3.961   1.115  1.00 32.43           H 
ATOM    134 2HB  LEU A   8      -4.790  -2.887  -0.194  1.00 51.24           H 
ATOM    135 3HB  LEU A   8      -4.944  -2.477   1.513  1.00 51.41           H 
ATOM    136  HG  LEU A   8      -3.469  -0.382   0.537  1.00 52.35           H 
ATOM    137 1HD1 LEU A   8      -3.619  -0.561  -1.711  1.00  1.12           H 
ATOM    138 2HD1 LEU A   8      -5.087  -1.537  -1.648  1.00 71.21           H 
ATOM    139 3HD1 LEU A   8      -5.180   0.211  -1.431  1.00 30.11           H 
ATOM    140 1HD2 LEU A   8      -6.461  -0.649   0.813  1.00 44.35           H 
ATOM    141 2HD2 LEU A   8      -5.319  -0.191   2.077  1.00  2.41           H 
ATOM    142 3HD2 LEU A   8      -5.587   0.879   0.702  1.00 32.31           H 
TER     143      LEU A   8
ENDMDL
MODEL        7
REMARK MDL/CONF     7  E:      0.000 Erst:   0.000 Ehb:   0.000
ATOM      1  N   DVA A   1      -0.780  -2.917  -0.204  1.00 52.42           N 
ATOM      2  CA  DVA A   1       0.186  -2.806  -1.304  1.00 62.51           C 
ATOM      3  C   DVA A   1       1.469  -2.212  -0.787  1.00 43.21           C 
ATOM      4  O   DVA A   1       1.704  -2.169   0.419  1.00  2.44           O 
ATOM      5  CB  DVA A   1       0.462  -4.195  -1.882  1.00 35.42           C 
ATOM      6  CG1 DVA A   1       0.884  -5.142  -0.758  1.00 45.24           C 
ATOM      7  CG2 DVA A   1      -0.807  -4.730  -2.549  1.00 41.02           C 
ATOM      8  H   DVA A   1      -0.453  -3.097   0.703  1.00 35.54           H 
ATOM      9  HA  DVA A   1      -0.224  -2.164  -2.084  1.00 50.22           H 
ATOM     10  HB  DVA A   1       1.259  -4.129  -2.621  1.00 50.23           H 
ATOM     11 1HG1 DVA A   1       1.398  -6.004  -1.182  1.00 33.13           H 
ATOM     12 2HG1 DVA A   1       1.556  -4.619  -0.076  1.00 21.55           H 
ATOM     13 3HG1 DVA A   1       0.002  -5.475  -0.212  1.00 33.03           H 
ATOM     14 1HG2 DVA A   1      -0.610  -5.718  -2.962  1.00 12.21           H 
ATOM     15 2HG2 DVA A   1      -1.606  -4.798  -1.810  1.00 25.51           H 
ATOM     16 3HG2 DVA A   1      -1.108  -4.056  -3.349  1.00 21.34           H 
ATOM     17  N   MLE A   2       2.311  -1.747  -1.705  1.00 45.13           N 
ATOM     18  CA  MLE A   2       3.598  -1.143  -1.334  1.00 13.41           C 
ATOM     19  C   MLE A   2       3.764   0.167  -2.056  1.00 54.23           C 
ATOM     20  O   MLE A   2       4.354   0.222  -3.133  1.00 41.31           O 
ATOM     21  CB  MLE A   2       4.735  -2.088  -1.721  1.00 42.02           C 
ATOM     22  CG  MLE A   2       5.959  -1.797  -0.851  1.00 23.20           C 
ATOM     23  CD1 MLE A   2       5.818  -2.522   0.489  1.00  4.13           C 
ATOM     24  CD2 MLE A   2       7.220  -2.287  -1.564  1.00 20.01           C 
ATOM     25  HA  MLE A   2       3.620  -0.970  -0.257  1.00 41.24           H 
ATOM     26 2HB  MLE A   2       4.418  -3.119  -1.569  1.00 74.04           H 
ATOM     27 3HB  MLE A   2       4.990  -1.939  -2.770  1.00 71.24           H 
ATOM     28  HG  MLE A   2       6.034  -0.724  -0.677  1.00 64.43           H 
ATOM     29 1HD1 MLE A   2       6.066  -1.839   1.300  1.00 32.41           H 
ATOM     30 2HD1 MLE A   2       4.790  -2.869   0.607  1.00 51.32           H 
ATOM     31 3HD1 MLE A   2       6.495  -3.376   0.513  1.00 30.43           H 
ATOM     32 1HD2 MLE A   2       7.018  -3.242  -2.045  1.00 10.44           H 
ATOM     33 2HD2 MLE A   2       7.518  -1.558  -2.317  1.00 34.30           H 
ATOM     34 3HD2 MLE A   2       8.024  -2.409  -0.838  1.00 61.43           H 
ATOM     35  CM  MLE A   2       2.230  -1.700  -3.171  1.00 53.30           C 
ATOM     36 1HM  MLE A   2       2.002  -0.683  -3.490  1.00  3.12           H 
ATOM     37 2HM  MLE A   2       3.184  -2.010  -3.597  1.00  2.33           H 
ATOM     38 3HM  MLE A   2       1.443  -2.373  -3.512  1.00 44.20           H 
ATOM     39  N   DPR A   3       3.241   1.235  -1.462  1.00 71.31           N 
ATOM     40  CA  DPR A   3       3.335   2.578  -2.065  1.00 13.13           C 
ATOM     41  C   DPR A   3       1.986   3.000  -2.586  1.00 35.14           C 
ATOM     42  O   DPR A   3       1.654   4.187  -2.593  1.00  1.12           O 
ATOM     43  CB  DPR A   3       3.605   3.410  -0.733  1.00 14.12           C 
ATOM     44  CG  DPR A   3       3.075   2.617   0.491  1.00 53.44           C 
ATOM     45  CD  DPR A   3       2.508   1.343  -0.182  1.00  1.32           C 
ATOM     46  HA  DPR A   3       4.063   2.569  -2.876  1.00 22.14           H 
ATOM     47 2HB  DPR A   3       4.683   3.553  -0.661  1.00  5.43           H 
ATOM     48 3HB  DPR A   3       3.093   4.367  -0.822  1.00 11.12           H 
ATOM     49 2HG  DPR A   3       3.887   2.368   1.177  1.00 62.02           H 
ATOM     50 3HG  DPR A   3       2.290   3.171   1.005  1.00 34.25           H 
ATOM     51 2HD  DPR A   3       1.439   1.455  -0.365  1.00 22.11           H 
ATOM     52 3HD  DPR A   3       2.698   0.467   0.439  1.00 63.02           H 
ATOM     53  N   LEU A   4       1.195   2.027  -3.028  1.00 40.25           N 
ATOM     54  CA  LEU A   4      -0.135   2.303  -3.557  1.00 23.34           C 
ATOM     55  C   LEU A   4      -1.199   2.120  -2.479  1.00 61.52           C 
ATOM     56  O   LEU A   4      -2.271   1.574  -2.738  1.00 75.12           O 
ATOM     57  CB  LEU A   4      -0.433   1.386  -4.745  1.00 12.51           C 
ATOM     58  CG  LEU A   4      -0.410  -0.116  -4.455  1.00 11.11           C 
ATOM     59  CD1 LEU A   4      -1.826  -0.664  -4.367  1.00 31.41           C 
ATOM     60  CD2 LEU A   4       0.383  -0.853  -5.524  1.00 62.03           C 
ATOM     61  H   LEU A   4       1.514   1.101  -2.996  1.00 21.24           H 
ATOM     62  HA  LEU A   4      -0.152   3.329  -3.893  1.00 13.31           H 
ATOM     63 2HB  LEU A   4      -1.415   1.635  -5.117  1.00 22.40           H 
ATOM     64 3HB  LEU A   4       0.302   1.587  -5.510  1.00 65.14           H 
ATOM     65  HG  LEU A   4       0.071  -0.285  -3.502  1.00 44.44           H 
ATOM     66 1HD1 LEU A   4      -1.839  -1.685  -4.719  1.00 31.42           H 
ATOM     67 2HD1 LEU A   4      -2.161  -0.633  -3.341  1.00 30.01           H 
ATOM     68 3HD1 LEU A   4      -2.483  -0.063  -4.978  1.00 12.24           H 
ATOM     69 1HD2 LEU A   4       0.352  -1.914  -5.327  1.00  2.24           H 
ATOM     70 2HD2 LEU A   4      -0.047  -0.653  -6.494  1.00 73.21           H 
ATOM     71 3HD2 LEU A   4       1.409  -0.515  -5.507  1.00 24.22           H 
ATOM     72  N   DVA A   5      -0.895   2.582  -1.270  1.00 25.23           N 
ATOM     73  CA  DVA A   5      -1.832   2.471  -0.146  1.00 33.42           C 
ATOM     74  C   DVA A   5      -1.062   2.285   1.134  1.00 64.35           C 
ATOM     75  O   DVA A   5       0.144   2.527   1.185  1.00 25.12           O 
ATOM     76  CB  DVA A   5      -2.674   3.744  -0.057  1.00 73.33           C 
ATOM     77  CG1 DVA A   5      -1.754   4.966  -0.027  1.00 44.15           C 
ATOM     78  CG2 DVA A   5      -3.598   3.832  -1.272  1.00 43.24           C 
ATOM     79  H   DVA A   5      -0.024   3.008  -1.127  1.00 73.24           H 
ATOM     80  HA  DVA A   5      -2.488   1.614  -0.303  1.00 44.14           H 
ATOM     81  HB  DVA A   5      -3.274   3.721   0.853  1.00 14.54           H 
ATOM     82 1HG1 DVA A   5      -2.297   5.823   0.367  1.00 71.54           H 
ATOM     83 2HG1 DVA A   5      -0.893   4.756   0.609  1.00 22.54           H 
ATOM     84 3HG1 DVA A   5      -1.410   5.186  -1.037  1.00  5.12           H 
ATOM     85 1HG2 DVA A   5      -4.198   4.739  -1.208  1.00 35.03           H 
ATOM     86 2HG2 DVA A   5      -2.999   3.858  -2.183  1.00 23.12           H 
ATOM     87 3HG2 DVA A   5      -4.255   2.963  -1.294  1.00 40.15           H 
ATOM     88  N   MLE A   6      -1.757   1.854   2.181  1.00 30.03           N 
ATOM     89  CA  MLE A   6      -1.124   1.632   3.487  1.00 42.23           C 
ATOM     90  C   MLE A   6      -1.516   0.276   4.011  1.00 51.43           C 
ATOM     91  O   MLE A   6      -2.480   0.147   4.763  1.00 14.54           O 
ATOM     92  CB  MLE A   6      -1.585   2.711   4.467  1.00 31.42           C 
ATOM     93  CG  MLE A   6      -0.540   2.879   5.570  1.00 71.44           C 
ATOM     94  CD1 MLE A   6       0.582   3.796   5.074  1.00 32.42           C 
ATOM     95  CD2 MLE A   6      -1.195   3.499   6.804  1.00 52.02           C 
ATOM     96  HA  MLE A   6      -0.040   1.681   3.378  1.00 53.52           H 
ATOM     97 2HB  MLE A   6      -1.709   3.654   3.935  1.00 53.33           H 
ATOM     98 3HB  MLE A   6      -2.537   2.418   4.909  1.00 42.55           H 
ATOM     99  HG  MLE A   6      -0.124   1.907   5.828  1.00 50.33           H 
ATOM    100 1HD1 MLE A   6       1.547   3.355   5.316  1.00 12.33           H 
ATOM    101 2HD1 MLE A   6       0.499   3.921   3.994  1.00 72.01           H 
ATOM    102 3HD1 MLE A   6       0.495   4.770   5.558  1.00 54.43           H 
ATOM    103 1HD2 MLE A   6      -1.893   4.276   6.495  1.00  0.12           H 
ATOM    104 2HD2 MLE A   6      -1.731   2.728   7.355  1.00 14.10           H 
ATOM    105 3HD2 MLE A   6      -0.427   3.935   7.443  1.00 21.41           H 
ATOM    106  CM  MLE A   6      -3.177   1.511   2.335  1.00 74.14           C 
ATOM    107 1HM  MLE A   6      -3.291   0.428   2.350  1.00 40.13           H 
ATOM    108 2HM  MLE A   6      -3.551   1.929   3.270  1.00 31.31           H 
ATOM    109 3HM  MLE A   6      -3.743   1.924   1.500  1.00 64.24           H 
ATOM    110  N   DPR A   7      -0.765  -0.746   3.613  1.00 51.22           N 
ATOM    111  CA  DPR A   7      -1.042  -2.126   4.055  1.00  1.11           C 
ATOM    112  C   DPR A   7      -1.610  -2.925   2.910  1.00 11.22           C 
ATOM    113  O   DPR A   7      -1.387  -4.132   2.810  1.00 44.51           O 
ATOM    114  CB  DPR A   7       0.473  -2.580   4.295  1.00 53.50           C 
ATOM    115  CG  DPR A   7       1.417  -1.721   3.414  1.00  3.10           C 
ATOM    116  CD  DPR A   7       0.415  -0.765   2.723  1.00 62.33           C 
ATOM    117  HA  DPR A   7      -1.746  -2.114   4.887  1.00 62.03           H 
ATOM    118 2HB  DPR A   7       0.696  -2.437   5.353  1.00 61.31           H 
ATOM    119 3HB  DPR A   7       0.545  -3.634   4.025  1.00 32.44           H 
ATOM    120 2HG  DPR A   7       2.128  -1.167   4.027  1.00 74.24           H 
ATOM    121 3HG  DPR A   7       1.936  -2.340   2.681  1.00 61.35           H 
ATOM    122 2HD  DPR A   7       0.141  -1.147   1.739  1.00 61.03           H 
ATOM    123 3HD  DPR A   7       0.841   0.235   2.638  1.00 44.33           H 
ATOM    124  N   LEU A   8      -2.352  -2.253   2.037  1.00 22.40           N 
ATOM    125  CA  LEU A   8      -2.960  -2.909   0.884  1.00 42.42           C 
ATOM    126  C   LEU A   8      -2.085  -2.753  -0.356  1.00 42.34           C 
ATOM    127  O   LEU A   8      -2.612  -2.745  -1.467  1.00 43.53           O 
ATOM    128  CB  LEU A   8      -4.351  -2.330   0.617  1.00 42.42           C 
ATOM    129  CG  LEU A   8      -4.402  -0.845   0.257  1.00 44.01           C 
ATOM    130  CD1 LEU A   8      -4.580  -0.666  -1.243  1.00 62.32           C 
ATOM    131  CD2 LEU A   8      -5.522  -0.150   1.016  1.00 70.33           C 
ATOM    132  H   LEU A   8      -2.496  -1.292   2.169  1.00 12.53           H 
ATOM    133  HA  LEU A   8      -3.054  -3.960   1.113  1.00 33.31           H 
ATOM    134 2HB  LEU A   8      -4.788  -2.883  -0.199  1.00 45.11           H 
ATOM    135 3HB  LEU A   8      -4.946  -2.476   1.508  1.00 42.44           H 
ATOM    136  HG  LEU A   8      -3.466  -0.380   0.539  1.00 31.24           H 
ATOM    137 1HD1 LEU A   8      -5.135   0.242  -1.433  1.00  3.32           H 
ATOM    138 2HD1 LEU A   8      -3.611  -0.601  -1.716  1.00 60.02           H 
ATOM    139 3HD1 LEU A   8      -5.121  -1.510  -1.645  1.00 61.13           H 
ATOM    140 1HD2 LEU A   8      -5.572   0.886   0.715  1.00 11.10           H 
ATOM    141 2HD2 LEU A   8      -6.461  -0.635   0.795  1.00 73.01           H 
ATOM    142 3HD2 LEU A   8      -5.327  -0.208   2.076  1.00 34.34           H 
TER     143      LEU A   8
ENDMDL
MASTER
END
