# Supplementary material for: Accurate de novo design of membrane-traversing macrocycles
Source: Cell. 2022 Sep 15;185(19):3520–3532.e26. doi: 10.1016/j.cell.2022.07.019 (PMC9490236; doi:10.1016/j.cell.2022.07.019)
Supplement: Data S6. PDB files for experimental structures, related to STAR Methods [file mmc10.zip › Supplemental_Data_file_6_experimental_structures/NMR_structures/7a.8.21-CDCl3-tt/24-tt-medoid.pdb]

REMARK   PdbStat --  
REMARK   PdbStat --   PDB COORDINATES FOR A-TT.PDB, MODEL/S 1  A-TT.PDB  
REMARK   PdbStat --  
SEQRES   1 A    8  DVA MLE DPR LEU DVA MLE DPR LEU 
MODEL        1
REMARK MDL/CONF     6  E:      0.000 Erst:   0.000 Ehb:   0.000
ATOM      1  N   DVA A   1      -0.602  -2.955  -0.388  1.00 72.24           N 
ATOM      2  CA  DVA A   1       0.170  -2.970  -1.637  1.00 61.11           C 
ATOM      3  C   DVA A   1       1.606  -2.623  -1.345  1.00 74.33           C 
ATOM      4  O   DVA A   1       2.153  -3.019  -0.317  1.00 33.52           O 
ATOM      5  CB  DVA A   1       0.098  -4.362  -2.264  1.00  1.23           C 
ATOM      6  CG1 DVA A   1       0.922  -4.388  -3.552  1.00 23.53           C 
ATOM      7  CG2 DVA A   1       0.658  -5.393  -1.281  1.00 63.22           C 
ATOM      8  H   DVA A   1      -0.125  -2.950   0.468  1.00 74.32           H 
ATOM      9  HA  DVA A   1      -0.247  -2.238  -2.330  1.00 15.12           H 
ATOM     10  HB  DVA A   1      -0.940  -4.607  -2.491  1.00 64.14           H 
ATOM     11 1HG1 DVA A   1       0.467  -3.728  -4.289  1.00 22.12           H 
ATOM     12 2HG1 DVA A   1       1.937  -4.050  -3.340  1.00 13.15           H 
ATOM     13 3HG1 DVA A   1       0.953  -5.404  -3.944  1.00 11.50           H 
ATOM     14 1HG2 DVA A   1       1.715  -5.195  -1.111  1.00 42.22           H 
ATOM     15 2HG2 DVA A   1       0.119  -5.325  -0.335  1.00 30.44           H 
ATOM     16 3HG2 DVA A   1       0.539  -6.393  -1.696  1.00 51.01           H 
ATOM     17  N   MLE A   2       2.225  -1.875  -2.253  1.00 15.45           N 
ATOM     18  CA  MLE A   2       3.626  -1.467  -2.088  1.00 21.21           C 
ATOM     19  C   MLE A   2       3.754   0.009  -2.356  1.00 71.13           C 
ATOM     20  O   MLE A   2       4.192   0.418  -3.429  1.00 71.33           O 
ATOM     21  CB  MLE A   2       4.502  -2.242  -3.072  1.00 21.32           C 
ATOM     22  CG  MLE A   2       5.937  -2.295  -2.546  1.00 42.22           C 
ATOM     23  CD1 MLE A   2       6.655  -3.509  -3.140  1.00 51.42           C 
ATOM     24  CD2 MLE A   2       6.676  -1.018  -2.951  1.00 52.30           C 
ATOM     25  HA  MLE A   2       3.949  -1.680  -1.069  1.00 43.31           H 
ATOM     26 2HB  MLE A   2       4.117  -3.256  -3.179  1.00 41.50           H 
ATOM     27 3HB  MLE A   2       4.488  -1.745  -4.041  1.00 31.33           H 
ATOM     28  HG  MLE A   2       5.923  -2.378  -1.460  1.00 45.13           H 
ATOM     29 1HD1 MLE A   2       5.919  -4.240  -3.469  1.00 34.32           H 
ATOM     30 2HD1 MLE A   2       7.261  -3.193  -3.989  1.00 61.41           H 
ATOM     31 3HD1 MLE A   2       7.299  -3.957  -2.382  1.00 53.24           H 
ATOM     32 1HD2 MLE A   2       7.741  -1.230  -3.046  1.00 61.13           H 
ATOM     33 2HD2 MLE A   2       6.290  -0.664  -3.906  1.00 54.01           H 
ATOM     34 3HD2 MLE A   2       6.524  -0.254  -2.189  1.00 74.55           H 
ATOM     35  CM  MLE A   2       1.766  -1.305  -3.526  1.00 71.44           C 
ATOM     36 1HM  MLE A   2       1.535  -0.249  -3.390  1.00 71.43           H 
ATOM     37 2HM  MLE A   2       2.549  -1.413  -4.276  1.00 62.35           H 
ATOM     38 3HM  MLE A   2       0.871  -1.832  -3.858  1.00 12.41           H 
ATOM     39  N   DPR A   3       3.368   0.819  -1.376  1.00 14.30           N 
ATOM     40  CA  DPR A   3       3.441   2.286  -1.511  1.00  1.41           C 
ATOM     41  C   DPR A   3       2.282   2.783  -2.335  1.00 21.44           C 
ATOM     42  O   DPR A   3       2.320   3.890  -2.875  1.00 53.32           O 
ATOM     43  CB  DPR A   3       3.429   2.821  -0.087  1.00 52.33           C 
ATOM     44  CG  DPR A   3       2.392   1.860   0.552  1.00 44.03           C 
ATOM     45  CD  DPR A   3       2.824   0.496  -0.039  1.00 51.14           C 
ATOM     46  HA  DPR A   3       4.383   2.567  -1.982  1.00  4.02           H 
ATOM     47 2HB  DPR A   3       4.400   2.718   0.398  1.00 43.11           H 
ATOM     48 3HB  DPR A   3       3.080   3.853  -0.038  1.00 13.30           H 
ATOM     49 2HG  DPR A   3       2.479   1.859   1.640  1.00 75.53           H 
ATOM     50 3HG  DPR A   3       1.379   2.118   0.243  1.00 15.10           H 
ATOM     51 2HD  DPR A   3       1.963  -0.168  -0.131  1.00 41.33           H 
ATOM     52 3HD  DPR A   3       3.593   0.038   0.583  1.00 62.45           H 
ATOM     53  N   LEU A   4       1.242   1.964  -2.438  1.00 14.13           N 
ATOM     54  CA  LEU A   4       0.056   2.326  -3.206  1.00 20.34           C 
ATOM     55  C   LEU A   4      -1.199   2.246  -2.343  1.00 62.14           C 
ATOM     56  O   LEU A   4      -2.270   1.875  -2.821  1.00 42.55           O 
ATOM     57  CB  LEU A   4      -0.088   1.407  -4.422  1.00 51.41           C 
ATOM     58  CG  LEU A   4       1.103   1.367  -5.379  1.00 40.32           C 
ATOM     59  CD1 LEU A   4       0.918   0.272  -6.417  1.00 71.00           C 
ATOM     60  CD2 LEU A   4       1.292   2.718  -6.053  1.00 74.44           C 
ATOM     61  H   LEU A   4       1.269   1.095  -1.986  1.00 31.10           H 
ATOM     62  HA  LEU A   4       0.180   3.343  -3.548  1.00 74.33           H 
ATOM     63 2HB  LEU A   4      -0.255   0.405  -4.060  1.00 52.42           H 
ATOM     64 3HB  LEU A   4      -0.953   1.734  -4.981  1.00 73.42           H 
ATOM     65  HG  LEU A   4       2.001   1.145  -4.817  1.00 53.11           H 
ATOM     66 1HD1 LEU A   4       1.882  -0.127  -6.696  1.00  0.53           H 
ATOM     67 2HD1 LEU A   4       0.308  -0.517  -6.003  1.00 54.42           H 
ATOM     68 3HD1 LEU A   4       0.432   0.682  -7.289  1.00 32.33           H 
ATOM     69 1HD2 LEU A   4       0.374   3.283  -5.989  1.00 52.33           H 
ATOM     70 2HD2 LEU A   4       2.083   3.260  -5.559  1.00 43.24           H 
ATOM     71 3HD2 LEU A   4       1.550   2.569  -7.091  1.00 74.41           H 
ATOM     72  N   DVA A   5      -1.058   2.601  -1.070  1.00 40.31           N 
ATOM     73  CA  DVA A   5      -2.188   2.572  -0.133  1.00 35.53           C 
ATOM     74  C   DVA A   5      -1.671   2.610   1.280  1.00 10.43           C 
ATOM     75  O   DVA A   5      -0.697   3.300   1.576  1.00 43.40           O 
ATOM     76  CB  DVA A   5      -3.087   3.785  -0.381  1.00 23.03           C 
ATOM     77  CG1 DVA A   5      -4.266   3.756   0.592  1.00  2.23           C 
ATOM     78  CG2 DVA A   5      -2.281   5.068  -0.165  1.00 30.51           C 
ATOM     79  H   DVA A   5      -0.178   2.889  -0.748  1.00 33.22           H 
ATOM     80  HA  DVA A   5      -2.764   1.659  -0.286  1.00  3.05           H 
ATOM     81  HB  DVA A   5      -3.458   3.759  -1.405  1.00 13.33           H 
ATOM     82 1HG1 DVA A   5      -4.888   2.887   0.384  1.00 14.22           H 
ATOM     83 2HG1 DVA A   5      -3.891   3.699   1.614  1.00 72.12           H 
ATOM     84 3HG1 DVA A   5      -4.857   4.664   0.473  1.00  3.25           H 
ATOM     85 1HG2 DVA A   5      -1.957   5.124   0.873  1.00 75.33           H 
ATOM     86 2HG2 DVA A   5      -1.407   5.063  -0.818  1.00 30.04           H 
ATOM     87 3HG2 DVA A   5      -2.903   5.931  -0.400  1.00 40.23           H 
ATOM     88  N   MLE A   6      -2.324   1.862   2.165  1.00 72.40           N 
ATOM     89  CA  MLE A   6      -1.920   1.811   3.575  1.00 12.34           C 
ATOM     90  C   MLE A   6      -1.840   0.375   4.021  1.00 12.33           C 
ATOM     91  O   MLE A   6      -2.736  -0.125   4.702  1.00 24.52           O 
ATOM     92  CB  MLE A   6      -2.950   2.553   4.428  1.00 63.31           C 
ATOM     93  CG  MLE A   6      -2.293   3.023   5.727  1.00 32.35           C 
ATOM     94  CD1 MLE A   6      -3.065   4.220   6.285  1.00 65.34           C 
ATOM     95  CD2 MLE A   6      -2.311   1.885   6.748  1.00 53.44           C 
ATOM     96  HA  MLE A   6      -0.944   2.282   3.692  1.00 30.10           H 
ATOM     97 2HB  MLE A   6      -3.322   3.415   3.876  1.00 63.12           H 
ATOM     98 3HB  MLE A   6      -3.779   1.885   4.660  1.00 40.15           H 
ATOM     99  HG  MLE A   6      -1.263   3.316   5.527  1.00 72.23           H 
ATOM    100 1HD1 MLE A   6      -3.638   4.688   5.485  1.00 43.02           H 
ATOM    101 2HD1 MLE A   6      -3.743   3.883   7.069  1.00 43.32           H 
ATOM    102 3HD1 MLE A   6      -2.363   4.944   6.699  1.00  5.25           H 
ATOM    103 1HD2 MLE A   6      -2.326   2.301   7.754  1.00  4.53           H 
ATOM    104 2HD2 MLE A   6      -3.200   1.274   6.595  1.00 72.54           H 
ATOM    105 3HD2 MLE A   6      -1.421   1.270   6.623  1.00 61.50           H 
ATOM    106  CM  MLE A   6      -3.490   0.980   2.025  1.00 73.23           C 
ATOM    107 1HM  MLE A   6      -3.158  -0.057   1.974  1.00 50.24           H 
ATOM    108 2HM  MLE A   6      -4.148   1.110   2.884  1.00 13.14           H 
ATOM    109 3HM  MLE A   6      -4.030   1.233   1.113  1.00 71.40           H 
ATOM    110  N   DPR A   7      -0.761  -0.300   3.638  1.00 41.22           N 
ATOM    111  CA  DPR A   7      -0.560  -1.713   4.009  1.00 71.42           C 
ATOM    112  C   DPR A   7      -1.394  -2.598   3.118  1.00 12.50           C 
ATOM    113  O   DPR A   7      -1.682  -3.746   3.462  1.00 23.42           O 
ATOM    114  CB  DPR A   7       0.947  -1.941   3.889  1.00 21.03           C 
ATOM    115  CG  DPR A   7       1.226  -1.140   2.590  1.00 31.22           C 
ATOM    116  CD  DPR A   7       0.395   0.144   2.830  1.00  0.34           C 
ATOM    117  HA  DPR A   7      -0.838  -1.865   5.052  1.00 22.42           H 
ATOM    118 2HB  DPR A   7       1.498  -1.519   4.729  1.00 63.31           H 
ATOM    119 3HB  DPR A   7       1.195  -2.994   3.753  1.00  0.02           H 
ATOM    120 2HG  DPR A   7       2.287  -0.907   2.495  1.00 22.40           H 
ATOM    121 3HG  DPR A   7       0.867  -1.681   1.714  1.00 24.43           H 
ATOM    122 2HD  DPR A   7       0.056   0.559   1.881  1.00 65.52           H 
ATOM    123 3HD  DPR A   7       0.983   0.880   3.379  1.00 35.32           H 
ATOM    124  N   LEU A   8      -1.787  -2.068   1.966  1.00 71.00           N 
ATOM    125  CA  LEU A   8      -2.598  -2.821   1.015  1.00 61.21           C 
ATOM    126  C   LEU A   8      -1.918  -2.885  -0.349  1.00 53.41           C 
ATOM    127  O   LEU A   8      -2.608  -2.871  -1.367  1.00 51.11           O 
ATOM    128  CB  LEU A   8      -3.982  -2.182   0.878  1.00 22.33           C 
ATOM    129  CG  LEU A   8      -4.798  -2.067   2.165  1.00 70.21           C 
ATOM    130  CD1 LEU A   8      -6.069  -1.267   1.921  1.00 52.14           C 
ATOM    131  CD2 LEU A   8      -5.131  -3.447   2.712  1.00 33.42           C 
ATOM    132  H   LEU A   8      -1.527  -1.149   1.748  1.00 22.02           H 
ATOM    133  HA  LEU A   8      -2.710  -3.825   1.396  1.00 71.13           H 
ATOM    134 2HB  LEU A   8      -3.849  -1.189   0.480  1.00 63.45           H 
ATOM    135 3HB  LEU A   8      -4.551  -2.776   0.176  1.00  4.13           H 
ATOM    136  HG  LEU A   8      -4.213  -1.543   2.909  1.00 60.20           H 
ATOM    137 1HD1 LEU A   8      -6.326  -0.718   2.815  1.00 60.21           H 
ATOM    138 2HD1 LEU A   8      -5.909  -0.575   1.107  1.00  2.53           H 
ATOM    139 3HD1 LEU A   8      -6.874  -1.940   1.668  1.00 35.34           H 
ATOM    140 1HD2 LEU A   8      -5.047  -4.177   1.920  1.00 71.20           H 
ATOM    141 2HD2 LEU A   8      -4.442  -3.696   3.505  1.00 40.41           H 
ATOM    142 3HD2 LEU A   8      -6.140  -3.448   3.096  1.00 12.53           H 
TER     143      LEU A   8
ENDMDL
MASTER
END
