# Supplementary material for: Accurate de novo design of membrane-traversing macrocycles
Source: Cell. 2022 Sep 15;185(19):3520–3532.e26. doi: 10.1016/j.cell.2022.07.019 (PMC9490236; doi:10.1016/j.cell.2022.07.019)
Supplement: Data S6. PDB files for experimental structures, related to STAR Methods [file mmc10.zip › Supplemental_Data_file_6_experimental_structures/NMR_structures/3.D8.31-CDCl3-cc/3-cc-medoid.pdb]

REMARK  99 B-FACTOR COLUMN STORES ADDITIONAL COORDINATE DIGITS.
REMARK   PdbStat --  
REMARK   PdbStat --   PDB COORDINATES FOR FINAL.PDB, MODEL/S 1  FINAL.PDB  
REMARK   PdbStat --  
SEQRES   1 A    8  DAL DPR MLU DVA DAL DPR MLU DVA 
MODEL        1
REMARK MDL/CONF     7  E:      0.000 Erst:   0.000 Ehb:   0.000
ATOM      1  N   DAL A   1      -1.490  -1.833  -1.595  1.00 72.40           N 
ATOM      2  CA  DAL A   1      -0.720  -1.834  -2.847  1.00 43.42           C 
ATOM      3  C   DAL A   1       0.110  -0.578  -2.927  1.00 55.25           C 
ATOM      4  O   DAL A   1       1.307  -0.596  -2.649  1.00  3.21           O 
ATOM      5  CB  DAL A   1       0.201  -3.056  -2.877  1.00 75.35           C 
ATOM      6  H   DAL A   1      -1.012  -1.829  -0.739  1.00 45.51           H 
ATOM      7  HA  DAL A   1      -1.405  -1.873  -3.694  1.00  1.13           H 
ATOM      8 1HB  DAL A   1       0.563  -3.263  -1.872  1.00 70.43           H 
ATOM      9 2HB  DAL A   1      -0.353  -3.919  -3.250  1.00  1.04           H 
ATOM     10 3HB  DAL A   1       1.047  -2.857  -3.535  1.00 55.22           H 
ATOM     11  N   DPR A   2      -0.528   0.523  -3.310  1.00 73.24           N 
ATOM     12  CA  DPR A   2       0.168   1.817  -3.429  1.00 52.35           C 
ATOM     13  C   DPR A   2       1.491   1.625  -4.122  1.00 65.53           C 
ATOM     14  O   DPR A   2       1.542   1.362  -5.323  1.00 31.33           O 
ATOM     15  CB  DPR A   2      -0.760   2.738  -4.203  1.00 74.22           C 
ATOM     16  CG  DPR A   2      -2.145   2.251  -3.701  1.00 21.23           C 
ATOM     17  CD  DPR A   2      -1.948   0.715  -3.677  1.00 24.01           C 
ATOM     18  HA  DPR A   2       0.322   2.247  -2.440  1.00 24.51           H 
ATOM     19 2HB  DPR A   2      -0.600   3.783  -3.941  1.00  0.33           H 
ATOM     20 3HB  DPR A   2      -0.668   2.592  -5.279  1.00 73.44           H 
ATOM     21 2HG  DPR A   2      -2.354   2.634  -2.701  1.00 33.22           H 
ATOM     22 3HG  DPR A   2      -2.935   2.533  -4.397  1.00 50.31           H 
ATOM     23 2HD  DPR A   2      -2.146   0.293  -4.662  1.00 61.45           H 
ATOM     24 3HD  DPR A   2      -2.598   0.260  -2.931  1.00 31.43           H 
ATOM     25  N   MLU A   3       2.575   1.756  -3.365  1.00 22.24           N 
ATOM     26  CA  MLU A   3       2.479   2.071  -1.932  1.00 43.11           C 
ATOM     27  C   MLU A   3       3.454   1.215  -1.164  1.00 52.32           C 
ATOM     28  O   MLU A   3       4.624   1.565  -1.021  1.00 41.40           O 
ATOM     29  CB  MLU A   3       2.812   3.548  -1.712  1.00 20.44           C 
ATOM     30  CG  MLU A   3       1.762   4.417  -2.406  1.00 34.53           C 
ATOM     31  CD1 MLU A   3       0.545   4.573  -1.490  1.00  3.50           C 
ATOM     32  CD2 MLU A   3       2.357   5.794  -2.705  1.00 13.32           C 
ATOM     33  HA  MLU A   3       1.466   1.870  -1.584  1.00 20.12           H 
ATOM     34 2HB  MLU A   3       2.814   3.764  -0.643  1.00 51.11           H 
ATOM     35 3HB  MLU A   3       3.796   3.765  -2.128  1.00 63.41           H 
ATOM     36  HG  MLU A   3       1.456   3.942  -3.338  1.00  0.30           H 
ATOM     37 1HD1 MLU A   3       0.734   5.368  -0.768  1.00 72.43           H 
ATOM     38 2HD1 MLU A   3      -0.329   4.829  -2.090  1.00 55.03           H 
ATOM     39 3HD1 MLU A   3       0.364   3.638  -0.962  1.00 40.02           H 
ATOM     40 1HD2 MLU A   3       2.561   6.313  -1.768  1.00 63.55           H 
ATOM     41 2HD2 MLU A   3       3.284   5.676  -3.265  1.00 23.31           H 
ATOM     42 3HD2 MLU A   3       1.648   6.375  -3.295  1.00 12.34           H 
ATOM     43  CM  MLU A   3       3.977   1.621  -3.781  1.00 43.21           C 
ATOM     44 1HM  MLU A   3       4.067   1.868  -4.839  1.00  3.44           H 
ATOM     45 2HM  MLU A   3       4.598   2.301  -3.196  1.00 71.33           H 
ATOM     46 3HM  MLU A   3       4.309   0.595  -3.619  1.00 31.11           H 
ATOM     47  N   DVA A   4       2.970   0.083  -0.664  1.00  2.13           N 
ATOM     48  CA  DVA A   4       3.816  -0.840   0.105  1.00 13.15           C 
ATOM     49  C   DVA A   4       3.213  -1.054   1.469  1.00 21.51           C 
ATOM     50  O   DVA A   4       3.885  -0.891   2.487  1.00 33.41           O 
ATOM     51  CB  DVA A   4       3.907  -2.178  -0.628  1.00 73.13           C 
ATOM     52  CG1 DVA A   4       4.410  -1.948  -2.054  1.00 15.31           C 
ATOM     53  CG2 DVA A   4       4.879  -3.100   0.110  1.00 12.44           C 
ATOM     54  H   DVA A   4       2.028  -0.142  -0.811  1.00 20.21           H 
ATOM     55  HA  DVA A   4       4.813  -0.416   0.212  1.00 63.01           H 
ATOM     56  HB  DVA A   4       2.922  -2.643  -0.661  1.00 51.41           H 
ATOM     57 1HG1 DVA A   4       4.952  -2.828  -2.396  1.00 51.31           H 
ATOM     58 2HG1 DVA A   4       3.560  -1.766  -2.713  1.00  0.13           H 
ATOM     59 3HG1 DVA A   4       5.072  -1.082  -2.071  1.00 75.43           H 
ATOM     60 1HG2 DVA A   4       5.131  -2.663   1.076  1.00 50.31           H 
ATOM     61 2HG2 DVA A   4       4.412  -4.073   0.264  1.00 31.15           H 
ATOM     62 3HG2 DVA A   4       5.786  -3.221  -0.480  1.00 75.54           H 
ATOM     63  N   DAL A   5       1.936  -1.422   1.495  1.00 20.12           N 
ATOM     64  CA  DAL A   5       1.230  -1.662   2.762  1.00 61.42           C 
ATOM     65  C   DAL A   5       0.084  -0.692   2.891  1.00 63.02           C 
ATOM     66  O   DAL A   5      -1.062  -1.030   2.601  1.00 33.21           O 
ATOM     67  CB  DAL A   5       0.691  -3.095   2.779  1.00 14.43           C 
ATOM     68  H   DAL A   5       1.454  -1.535   0.650  1.00 61.21           H 
ATOM     69  HA  DAL A   5       1.920  -1.523   3.595  1.00 65.33           H 
ATOM     70 1HB  DAL A   5       0.384  -3.380   1.774  1.00 24.22           H 
ATOM     71 2HB  DAL A   5       1.470  -3.773   3.128  1.00 12.20           H 
ATOM     72 3HB  DAL A   5      -0.166  -3.152   3.450  1.00  3.43           H 
ATOM     73  N   DPR A   6       0.392   0.524   3.328  1.00 53.10           N 
ATOM     74  CA  DPR A   6      -0.637   1.567   3.499  1.00 61.25           C 
ATOM     75  C   DPR A   6      -1.848   0.985   4.180  1.00 42.22           C 
ATOM     76  O   DPR A   6      -1.811   0.668   5.368  1.00 60.13           O 
ATOM     77  CB  DPR A   6       0.004   2.678   4.313  1.00 61.21           C 
ATOM     78  CG  DPR A   6       1.467   2.616   3.802  1.00 62.43           C 
ATOM     79  CD  DPR A   6       1.703   1.088   3.715  1.00 33.42           C 
ATOM     80  HA  DPR A   6      -0.914   1.975   2.526  1.00 13.31           H 
ATOM     81 2HB  DPR A   6      -0.442   3.648   4.090  1.00 23.25           H 
ATOM     82 3HB  DPR A   6      -0.040   2.470   5.382  1.00 75.43           H 
ATOM     83 2HG  DPR A   6       1.558   3.081   2.820  1.00 54.33           H 
ATOM     84 3HG  DPR A   6       2.150   3.077   4.515  1.00 53.41           H 
ATOM     85 2HD  DPR A   6       2.013   0.696   4.685  1.00 54.13           H 
ATOM     86 3HD  DPR A   6       2.452   0.861   2.957  1.00  3.24           H 
ATOM     87  N   MLU A   7      -2.933   0.842   3.425  1.00 21.43           N 
ATOM     88  CA  MLU A   7      -2.943   1.230   2.009  1.00 41.31           C 
ATOM     89  C   MLU A   7      -3.652   0.173   1.203  1.00 31.24           C 
ATOM     90  O   MLU A   7      -4.874   0.199   1.068  1.00 74.43           O 
ATOM     91  CB  MLU A   7      -3.671   2.567   1.851  1.00  1.14           C 
ATOM     92  CG  MLU A   7      -2.891   3.662   2.581  1.00 64.25           C 
ATOM     93  CD1 MLU A   7      -1.773   4.182   1.673  1.00  1.35           C 
ATOM     94  CD2 MLU A   7      -3.836   4.810   2.937  1.00 44.43           C 
ATOM     95  HA  MLU A   7      -1.917   1.331   1.653  1.00 31.32           H 
ATOM     96 2HB  MLU A   7      -3.745   2.818   0.793  1.00 33.22           H 
ATOM     97 3HB  MLU A   7      -4.671   2.487   2.278  1.00 44.44           H 
ATOM     98  HG  MLU A   7      -2.457   3.252   3.493  1.00  5.23           H 
ATOM     99 1HD1 MLU A   7      -2.180   4.919   0.981  1.00 34.23           H 
ATOM    100 2HD1 MLU A   7      -0.997   4.647   2.284  1.00 42.02           H 
ATOM    101 3HD1 MLU A   7      -1.345   3.353   1.111  1.00 71.43           H 
ATOM    102 1HD2 MLU A   7      -4.181   5.293   2.023  1.00 42.20           H 
ATOM    103 2HD2 MLU A   7      -4.691   4.419   3.488  1.00 54.43           H 
ATOM    104 3HD2 MLU A   7      -3.309   5.537   3.555  1.00 43.15           H 
ATOM    105  CM  MLU A   7      -4.238   0.305   3.834  1.00 71.52           C 
ATOM    106 1HM  MLU A   7      -4.383   0.474   4.901  1.00 61.24           H 
ATOM    107 2HM  MLU A   7      -5.028   0.809   3.277  1.00 60.51           H 
ATOM    108 3HM  MLU A   7      -4.272  -0.765   3.628  1.00 63.44           H 
ATOM    109  N   DVA A   8      -2.883  -0.766   0.662  1.00 33.11           N 
ATOM    110  CA  DVA A   8      -3.450  -1.853  -0.147  1.00 33.14           C 
ATOM    111  C   DVA A   8      -2.841  -1.827  -1.522  1.00 45.13           C 
ATOM    112  O   DVA A   8      -3.551  -1.809  -2.526  1.00 75.54           O 
ATOM    113  CB  DVA A   8      -3.148  -3.196   0.521  1.00  1.23           C 
ATOM    114  CG1 DVA A   8      -3.676  -3.185   1.957  1.00 44.24           C 
ATOM    115  CG2 DVA A   8      -3.828  -4.320  -0.263  1.00 53.21           C 
ATOM    116  H   DVA A   8      -1.915  -0.733   0.805  1.00  3.34           H 
ATOM    117  HA  DVA A   8      -4.530  -1.723  -0.224  1.00 61.42           H 
ATOM    118  HB  DVA A   8      -2.071  -3.361   0.531  1.00 32.31           H 
ATOM    119 1HG1 DVA A   8      -3.951  -4.197   2.251  1.00 34.12           H 
ATOM    120 2HG1 DVA A   8      -2.900  -2.810   2.624  1.00  0.11           H 
ATOM    121 3HG1 DVA A   8      -4.550  -2.537   2.018  1.00 43.11           H 
ATOM    122 1HG2 DVA A   8      -4.197  -3.930  -1.211  1.00 30.43           H 
ATOM    123 2HG2 DVA A   8      -3.110  -5.118  -0.452  1.00 43.34           H 
ATOM    124 3HG2 DVA A   8      -4.664  -4.713   0.316  1.00  0.42           H 
TER     125      DVA A   8
ENDMDL
MASTER
END
