# Supplementary material for: Accurate de novo design of membrane-traversing macrocycles
Source: Cell. 2022 Sep 15;185(19):3520–3532.e26. doi: 10.1016/j.cell.2022.07.019 (PMC9490236; doi:10.1016/j.cell.2022.07.019)
Supplement: Data S6. PDB files for experimental structures, related to STAR Methods [file mmc10.zip › Supplemental_Data_file_6_experimental_structures/NMR_structures/3.D8.31-CDCl3-cc/3-cc-super.pdb]

REMARK  99 B-FACTOR COLUMN STORES ADDITIONAL COORDINATE DIGITS.
REMARK   PdbStat --  ~~~~~~~~~~~~~~~~~~~~~~~~~~~~~~~~~~~~~~~~~~~~~~~~~~~~~~~~~
REMARK   PdbStat --  PDB COORDINATES FOR FINAL.PDB, 20 MODEL/S  FINAL.PDB  
REMARK   PdbStat --  ~~~~~~~~~~~~~~~~~~~~~~~~~~~~~~~~~~~~~~~~~~~~~~~~~~~~~~~~~
SEQRES   1 A    8  DAL DPR MLU DVA DAL DPR MLU DVA 
MODEL        7
REMARK MDL/CONF     7  E:      0.000 Erst:   0.000 Ehb:   0.000
ATOM      1  N   DAL A   1      -1.490  -1.833  -1.595  1.00 72.40           N 
ATOM      2  CA  DAL A   1      -0.720  -1.834  -2.847  1.00 43.42           C 
ATOM      3  C   DAL A   1       0.110  -0.578  -2.927  1.00 55.25           C 
ATOM      4  O   DAL A   1       1.307  -0.596  -2.649  1.00  3.21           O 
ATOM      5  CB  DAL A   1       0.201  -3.056  -2.877  1.00 75.35           C 
ATOM      6  H   DAL A   1      -1.012  -1.829  -0.739  1.00 45.51           H 
ATOM      7  HA  DAL A   1      -1.405  -1.873  -3.694  1.00  1.13           H 
ATOM      8 1HB  DAL A   1       0.563  -3.263  -1.872  1.00 70.43           H 
ATOM      9 2HB  DAL A   1      -0.353  -3.919  -3.250  1.00  1.04           H 
ATOM     10 3HB  DAL A   1       1.047  -2.857  -3.535  1.00 55.22           H 
ATOM     11  N   DPR A   2      -0.528   0.523  -3.310  1.00 73.24           N 
ATOM     12  CA  DPR A   2       0.168   1.817  -3.429  1.00 52.35           C 
ATOM     13  C   DPR A   2       1.491   1.625  -4.122  1.00 65.53           C 
ATOM     14  O   DPR A   2       1.542   1.362  -5.323  1.00 31.33           O 
ATOM     15  CB  DPR A   2      -0.760   2.738  -4.203  1.00 74.22           C 
ATOM     16  CG  DPR A   2      -2.145   2.251  -3.701  1.00 21.23           C 
ATOM     17  CD  DPR A   2      -1.948   0.715  -3.677  1.00 24.01           C 
ATOM     18  HA  DPR A   2       0.322   2.247  -2.440  1.00 24.51           H 
ATOM     19 2HB  DPR A   2      -0.600   3.783  -3.941  1.00  0.33           H 
ATOM     20 3HB  DPR A   2      -0.668   2.592  -5.279  1.00 73.44           H 
ATOM     21 2HG  DPR A   2      -2.354   2.634  -2.701  1.00 33.22           H 
ATOM     22 3HG  DPR A   2      -2.935   2.533  -4.397  1.00 50.31           H 
ATOM     23 2HD  DPR A   2      -2.146   0.293  -4.662  1.00 61.45           H 
ATOM     24 3HD  DPR A   2      -2.598   0.260  -2.931  1.00 31.43           H 
ATOM     25  N   MLU A   3       2.575   1.756  -3.365  1.00 22.24           N 
ATOM     26  CA  MLU A   3       2.479   2.071  -1.932  1.00 43.11           C 
ATOM     27  C   MLU A   3       3.454   1.215  -1.164  1.00 52.32           C 
ATOM     28  O   MLU A   3       4.624   1.565  -1.021  1.00 41.40           O 
ATOM     29  CB  MLU A   3       2.812   3.548  -1.712  1.00 20.44           C 
ATOM     30  CG  MLU A   3       1.762   4.417  -2.406  1.00 34.53           C 
ATOM     31  CD1 MLU A   3       0.545   4.573  -1.490  1.00  3.50           C 
ATOM     32  CD2 MLU A   3       2.357   5.794  -2.705  1.00 13.32           C 
ATOM     33  HA  MLU A   3       1.466   1.870  -1.584  1.00 20.12           H 
ATOM     34 2HB  MLU A   3       2.814   3.764  -0.643  1.00 51.11           H 
ATOM     35 3HB  MLU A   3       3.796   3.765  -2.128  1.00 63.41           H 
ATOM     36  HG  MLU A   3       1.456   3.942  -3.338  1.00  0.30           H 
ATOM     37 1HD1 MLU A   3       0.734   5.368  -0.768  1.00 72.43           H 
ATOM     38 2HD1 MLU A   3      -0.329   4.829  -2.090  1.00 55.03           H 
ATOM     39 3HD1 MLU A   3       0.364   3.638  -0.962  1.00 40.02           H 
ATOM     40 1HD2 MLU A   3       2.561   6.313  -1.768  1.00 63.55           H 
ATOM     41 2HD2 MLU A   3       3.284   5.676  -3.265  1.00 23.31           H 
ATOM     42 3HD2 MLU A   3       1.648   6.375  -3.295  1.00 12.34           H 
ATOM     43  CM  MLU A   3       3.977   1.621  -3.781  1.00 43.21           C 
ATOM     44 1HM  MLU A   3       4.067   1.868  -4.839  1.00  3.44           H 
ATOM     45 2HM  MLU A   3       4.598   2.301  -3.196  1.00 71.33           H 
ATOM     46 3HM  MLU A   3       4.309   0.595  -3.619  1.00 31.11           H 
ATOM     47  N   DVA A   4       2.970   0.083  -0.664  1.00  2.13           N 
ATOM     48  CA  DVA A   4       3.816  -0.840   0.105  1.00 13.15           C 
ATOM     49  C   DVA A   4       3.213  -1.054   1.469  1.00 21.51           C 
ATOM     50  O   DVA A   4       3.885  -0.891   2.487  1.00 33.41           O 
ATOM     51  CB  DVA A   4       3.907  -2.178  -0.628  1.00 73.13           C 
ATOM     52  CG1 DVA A   4       4.410  -1.948  -2.054  1.00 15.31           C 
ATOM     53  CG2 DVA A   4       4.879  -3.100   0.110  1.00 12.44           C 
ATOM     54  H   DVA A   4       2.028  -0.142  -0.811  1.00 20.21           H 
ATOM     55  HA  DVA A   4       4.813  -0.416   0.212  1.00 63.01           H 
ATOM     56  HB  DVA A   4       2.922  -2.643  -0.661  1.00 51.41           H 
ATOM     57 1HG1 DVA A   4       4.952  -2.828  -2.396  1.00 51.31           H 
ATOM     58 2HG1 DVA A   4       3.560  -1.766  -2.713  1.00  0.13           H 
ATOM     59 3HG1 DVA A   4       5.072  -1.082  -2.071  1.00 75.43           H 
ATOM     60 1HG2 DVA A   4       5.131  -2.663   1.076  1.00 50.31           H 
ATOM     61 2HG2 DVA A   4       4.412  -4.073   0.264  1.00 31.15           H 
ATOM     62 3HG2 DVA A   4       5.786  -3.221  -0.480  1.00 75.54           H 
ATOM     63  N   DAL A   5       1.936  -1.422   1.495  1.00 20.12           N 
ATOM     64  CA  DAL A   5       1.230  -1.662   2.762  1.00 61.42           C 
ATOM     65  C   DAL A   5       0.084  -0.692   2.891  1.00 63.02           C 
ATOM     66  O   DAL A   5      -1.062  -1.030   2.601  1.00 33.21           O 
ATOM     67  CB  DAL A   5       0.691  -3.095   2.779  1.00 14.43           C 
ATOM     68  H   DAL A   5       1.454  -1.535   0.650  1.00 61.21           H 
ATOM     69  HA  DAL A   5       1.920  -1.523   3.595  1.00 65.33           H 
ATOM     70 1HB  DAL A   5       0.384  -3.380   1.774  1.00 24.22           H 
ATOM     71 2HB  DAL A   5       1.470  -3.773   3.128  1.00 12.20           H 
ATOM     72 3HB  DAL A   5      -0.166  -3.152   3.450  1.00  3.43           H 
ATOM     73  N   DPR A   6       0.392   0.524   3.328  1.00 53.10           N 
ATOM     74  CA  DPR A   6      -0.637   1.567   3.499  1.00 61.25           C 
ATOM     75  C   DPR A   6      -1.848   0.985   4.180  1.00 42.22           C 
ATOM     76  O   DPR A   6      -1.811   0.668   5.368  1.00 60.13           O 
ATOM     77  CB  DPR A   6       0.004   2.678   4.313  1.00 61.21           C 
ATOM     78  CG  DPR A   6       1.467   2.616   3.802  1.00 62.43           C 
ATOM     79  CD  DPR A   6       1.703   1.088   3.715  1.00 33.42           C 
ATOM     80  HA  DPR A   6      -0.914   1.975   2.526  1.00 13.31           H 
ATOM     81 2HB  DPR A   6      -0.442   3.648   4.090  1.00 23.25           H 
ATOM     82 3HB  DPR A   6      -0.040   2.470   5.382  1.00 75.43           H 
ATOM     83 2HG  DPR A   6       1.558   3.081   2.820  1.00 54.33           H 
ATOM     84 3HG  DPR A   6       2.150   3.077   4.515  1.00 53.41           H 
ATOM     85 2HD  DPR A   6       2.013   0.696   4.685  1.00 54.13           H 
ATOM     86 3HD  DPR A   6       2.452   0.861   2.957  1.00  3.24           H 
ATOM     87  N   MLU A   7      -2.933   0.842   3.425  1.00 21.43           N 
ATOM     88  CA  MLU A   7      -2.943   1.230   2.009  1.00 41.31           C 
ATOM     89  C   MLU A   7      -3.652   0.173   1.203  1.00 31.24           C 
ATOM     90  O   MLU A   7      -4.874   0.199   1.068  1.00 74.43           O 
ATOM     91  CB  MLU A   7      -3.671   2.567   1.851  1.00  1.14           C 
ATOM     92  CG  MLU A   7      -2.891   3.662   2.581  1.00 64.25           C 
ATOM     93  CD1 MLU A   7      -1.773   4.182   1.673  1.00  1.35           C 
ATOM     94  CD2 MLU A   7      -3.836   4.810   2.937  1.00 44.43           C 
ATOM     95  HA  MLU A   7      -1.917   1.331   1.653  1.00 31.32           H 
ATOM     96 2HB  MLU A   7      -3.745   2.818   0.793  1.00 33.22           H 
ATOM     97 3HB  MLU A   7      -4.671   2.487   2.278  1.00 44.44           H 
ATOM     98  HG  MLU A   7      -2.457   3.252   3.493  1.00  5.23           H 
ATOM     99 1HD1 MLU A   7      -2.180   4.919   0.981  1.00 34.23           H 
ATOM    100 2HD1 MLU A   7      -0.997   4.647   2.284  1.00 42.02           H 
ATOM    101 3HD1 MLU A   7      -1.345   3.353   1.111  1.00 71.43           H 
ATOM    102 1HD2 MLU A   7      -4.181   5.293   2.023  1.00 42.20           H 
ATOM    103 2HD2 MLU A   7      -4.691   4.419   3.488  1.00 54.43           H 
ATOM    104 3HD2 MLU A   7      -3.309   5.537   3.555  1.00 43.15           H 
ATOM    105  CM  MLU A   7      -4.238   0.305   3.834  1.00 71.52           C 
ATOM    106 1HM  MLU A   7      -4.383   0.474   4.901  1.00 61.24           H 
ATOM    107 2HM  MLU A   7      -5.028   0.809   3.277  1.00 60.51           H 
ATOM    108 3HM  MLU A   7      -4.272  -0.765   3.628  1.00 63.44           H 
ATOM    109  N   DVA A   8      -2.883  -0.766   0.662  1.00 33.11           N 
ATOM    110  CA  DVA A   8      -3.450  -1.853  -0.147  1.00 33.14           C 
ATOM    111  C   DVA A   8      -2.841  -1.827  -1.522  1.00 45.13           C 
ATOM    112  O   DVA A   8      -3.551  -1.809  -2.526  1.00 75.54           O 
ATOM    113  CB  DVA A   8      -3.148  -3.196   0.521  1.00  1.23           C 
ATOM    114  CG1 DVA A   8      -3.676  -3.185   1.957  1.00 44.24           C 
ATOM    115  CG2 DVA A   8      -3.828  -4.320  -0.263  1.00 53.21           C 
ATOM    116  H   DVA A   8      -1.915  -0.733   0.805  1.00  3.34           H 
ATOM    117  HA  DVA A   8      -4.530  -1.723  -0.224  1.00 61.42           H 
ATOM    118  HB  DVA A   8      -2.071  -3.361   0.531  1.00 32.31           H 
ATOM    119 1HG1 DVA A   8      -3.951  -4.197   2.251  1.00 34.12           H 
ATOM    120 2HG1 DVA A   8      -2.900  -2.810   2.624  1.00  0.11           H 
ATOM    121 3HG1 DVA A   8      -4.550  -2.537   2.018  1.00 43.11           H 
ATOM    122 1HG2 DVA A   8      -4.197  -3.930  -1.211  1.00 30.43           H 
ATOM    123 2HG2 DVA A   8      -3.110  -5.118  -0.452  1.00 43.34           H 
ATOM    124 3HG2 DVA A   8      -4.664  -4.713   0.316  1.00  0.42           H 
TER     125      DVA A   8
ENDMDL
MODEL        5
REMARK MDL/CONF     5  E:      0.000 Erst:   0.000 Ehb:   0.000
ATOM      1  N   DAL A   1      -1.489  -1.834  -1.595  1.00 14.24           N 
ATOM      2  CA  DAL A   1      -0.720  -1.835  -2.847  1.00  2.02           C 
ATOM      3  C   DAL A   1       0.110  -0.579  -2.927  1.00 14.13           C 
ATOM      4  O   DAL A   1       1.308  -0.596  -2.649  1.00 74.20           O 
ATOM      5  CB  DAL A   1       0.201  -3.057  -2.876  1.00 72.34           C 
ATOM      6  H   DAL A   1      -1.011  -1.833  -0.740  1.00 35.45           H 
ATOM      7  HA  DAL A   1      -1.404  -1.873  -3.694  1.00 34.54           H 
ATOM      8 1HB  DAL A   1      -0.380  -3.955  -2.669  1.00 70.01           H 
ATOM      9 2HB  DAL A   1       0.663  -3.140  -3.861  1.00 34.44           H 
ATOM     10 3HB  DAL A   1       0.977  -2.944  -2.120  1.00 23.51           H 
ATOM     11  N   DPR A   2      -0.528   0.522  -3.311  1.00 13.11           N 
ATOM     12  CA  DPR A   2       0.167   1.817  -3.430  1.00 71.30           C 
ATOM     13  C   DPR A   2       1.492   1.624  -4.123  1.00 71.20           C 
ATOM     14  O   DPR A   2       1.542   1.361  -5.323  1.00 54.15           O 
ATOM     15  CB  DPR A   2      -0.762   2.736  -4.204  1.00  1.22           C 
ATOM     16  CG  DPR A   2      -2.146   2.250  -3.701  1.00 51.11           C 
ATOM     17  CD  DPR A   2      -1.948   0.714  -3.678  1.00 12.43           C 
ATOM     18  HA  DPR A   2       0.322   2.246  -2.440  1.00 63.05           H 
ATOM     19 2HB  DPR A   2      -0.602   3.782  -3.942  1.00 23.00           H 
ATOM     20 3HB  DPR A   2      -0.668   2.590  -5.280  1.00 52.03           H 
ATOM     21 2HG  DPR A   2      -2.355   2.632  -2.702  1.00 24.03           H 
ATOM     22 3HG  DPR A   2      -2.935   2.532  -4.398  1.00 73.35           H 
ATOM     23 2HD  DPR A   2      -2.145   0.291  -4.663  1.00 15.10           H 
ATOM     24 3HD  DPR A   2      -2.598   0.259  -2.930  1.00 74.53           H 
ATOM     25  N   MLU A   3       2.575   1.756  -3.365  1.00 14.12           N 
ATOM     26  CA  MLU A   3       2.479   2.072  -1.933  1.00 64.51           C 
ATOM     27  C   MLU A   3       3.452   1.216  -1.164  1.00 63.44           C 
ATOM     28  O   MLU A   3       4.623   1.567  -1.021  1.00 40.22           O 
ATOM     29  CB  MLU A   3       2.811   3.548  -1.712  1.00 55.31           C 
ATOM     30  CG  MLU A   3       1.761   4.417  -2.407  1.00  0.32           C 
ATOM     31  CD1 MLU A   3       0.543   4.574  -1.491  1.00 64.23           C 
ATOM     32  CD2 MLU A   3       2.356   5.794  -2.707  1.00 34.14           C 
ATOM     33  HA  MLU A   3       1.466   1.870  -1.585  1.00 15.25           H 
ATOM     34 2HB  MLU A   3       2.813   3.765  -0.644  1.00 34.32           H 
ATOM     35 3HB  MLU A   3       3.795   3.765  -2.128  1.00  1.23           H 
ATOM     36  HG  MLU A   3       1.455   3.942  -3.338  1.00 52.14           H 
ATOM     37 1HD1 MLU A   3      -0.337   4.161  -1.985  1.00  2.22           H 
ATOM     38 2HD1 MLU A   3       0.720   4.041  -0.557  1.00 60.34           H 
ATOM     39 3HD1 MLU A   3       0.380   5.630  -1.282  1.00 11.54           H 
ATOM     40 1HD2 MLU A   3       2.915   6.145  -1.840  1.00 33.04           H 
ATOM     41 2HD2 MLU A   3       3.023   5.722  -3.565  1.00  1.42           H 
ATOM     42 3HD2 MLU A   3       1.552   6.496  -2.929  1.00 11.15           H 
ATOM     43  CM  MLU A   3       3.977   1.622  -3.782  1.00 21.42           C 
ATOM     44 1HM  MLU A   3       4.067   1.868  -4.839  1.00 32.21           H 
ATOM     45 2HM  MLU A   3       4.597   2.301  -3.196  1.00 71.20           H 
ATOM     46 3HM  MLU A   3       4.309   0.596  -3.618  1.00 33.50           H 
ATOM     47  N   DVA A   4       2.970   0.084  -0.663  1.00 70.40           N 
ATOM     48  CA  DVA A   4       3.815  -0.839   0.107  1.00 71.44           C 
ATOM     49  C   DVA A   4       3.213  -1.053   1.470  1.00 74.43           C 
ATOM     50  O   DVA A   4       3.884  -0.889   2.487  1.00 31.30           O 
ATOM     51  CB  DVA A   4       3.907  -2.177  -0.628  1.00 33.03           C 
ATOM     52  CG1 DVA A   4       4.410  -1.946  -2.053  1.00 64.42           C 
ATOM     53  CG2 DVA A   4       4.879  -3.099   0.112  1.00 13.12           C 
ATOM     54  H   DVA A   4       2.028  -0.141  -0.811  1.00 63.11           H 
ATOM     55  HA  DVA A   4       4.813  -0.415   0.213  1.00 72.01           H 
ATOM     56  HB  DVA A   4       2.922  -2.642  -0.661  1.00 11.13           H 
ATOM     57 1HG1 DVA A   4       5.226  -1.225  -2.039  1.00 44.21           H 
ATOM     58 2HG1 DVA A   4       4.767  -2.889  -2.469  1.00 33.21           H 
ATOM     59 3HG1 DVA A   4       3.597  -1.565  -2.669  1.00 31.04           H 
ATOM     60 1HG2 DVA A   4       5.783  -3.226  -0.482  1.00 34.21           H 
ATOM     61 2HG2 DVA A   4       5.138  -2.657   1.075  1.00 32.23           H 
ATOM     62 3HG2 DVA A   4       4.410  -4.070   0.272  1.00 12.53           H 
ATOM     63  N   DAL A   5       1.936  -1.423   1.496  1.00 41.31           N 
ATOM     64  CA  DAL A   5       1.230  -1.664   2.761  1.00  3.34           C 
ATOM     65  C   DAL A   5       0.084  -0.693   2.891  1.00 42.11           C 
ATOM     66  O   DAL A   5      -1.063  -1.030   2.601  1.00  3.22           O 
ATOM     67  CB  DAL A   5       0.690  -3.096   2.778  1.00  3.43           C 
ATOM     68  H   DAL A   5       1.454  -1.536   0.650  1.00 63.34           H 
ATOM     69  HA  DAL A   5       1.919  -1.526   3.595  1.00 41.34           H 
ATOM     70 1HB  DAL A   5       1.496  -3.790   2.548  1.00 24.52           H 
ATOM     71 2HB  DAL A   5       0.286  -3.320   3.766  1.00 62.33           H 
ATOM     72 3HB  DAL A   5      -0.098  -3.195   2.032  1.00 15.25           H 
ATOM     73  N   DPR A   6       0.392   0.523   3.328  1.00 11.34           N 
ATOM     74  CA  DPR A   6      -0.636   1.566   3.499  1.00 43.40           C 
ATOM     75  C   DPR A   6      -1.848   0.985   4.180  1.00  0.35           C 
ATOM     76  O   DPR A   6      -1.810   0.668   5.368  1.00 14.53           O 
ATOM     77  CB  DPR A   6       0.005   2.677   4.314  1.00  1.43           C 
ATOM     78  CG  DPR A   6       1.468   2.615   3.803  1.00 61.30           C 
ATOM     79  CD  DPR A   6       1.704   1.087   3.716  1.00 72.41           C 
ATOM     80  HA  DPR A   6      -0.913   1.976   2.528  1.00 60.34           H 
ATOM     81 2HB  DPR A   6      -0.440   3.648   4.092  1.00 73.54           H 
ATOM     82 3HB  DPR A   6      -0.039   2.468   5.382  1.00 10.55           H 
ATOM     83 2HG  DPR A   6       1.559   3.080   2.820  1.00  4.14           H 
ATOM     84 3HG  DPR A   6       2.152   3.075   4.516  1.00 13.52           H 
ATOM     85 2HD  DPR A   6       2.013   0.694   4.685  1.00 13.31           H 
ATOM     86 3HD  DPR A   6       2.453   0.860   2.957  1.00 61.31           H 
ATOM     87  N   MLU A   7      -2.932   0.842   3.426  1.00 33.24           N 
ATOM     88  CA  MLU A   7      -2.942   1.231   2.009  1.00 61.11           C 
ATOM     89  C   MLU A   7      -3.652   0.174   1.204  1.00 42.33           C 
ATOM     90  O   MLU A   7      -4.875   0.200   1.068  1.00  4.31           O 
ATOM     91  CB  MLU A   7      -3.669   2.568   1.852  1.00 73.21           C 
ATOM     92  CG  MLU A   7      -2.889   3.663   2.583  1.00 62.44           C 
ATOM     93  CD1 MLU A   7      -1.772   4.183   1.675  1.00 63.22           C 
ATOM     94  CD2 MLU A   7      -3.834   4.811   2.938  1.00 11.45           C 
ATOM     95  HA  MLU A   7      -1.917   1.331   1.654  1.00 64.10           H 
ATOM     96 2HB  MLU A   7      -3.744   2.818   0.794  1.00 41.22           H 
ATOM     97 3HB  MLU A   7      -4.669   2.488   2.278  1.00 13.51           H 
ATOM     98  HG  MLU A   7      -2.455   3.252   3.494  1.00 50.13           H 
ATOM     99 1HD1 MLU A   7      -0.807   4.011   2.153  1.00 11.32           H 
ATOM    100 2HD1 MLU A   7      -1.803   3.655   0.721  1.00  1.13           H 
ATOM    101 3HD1 MLU A   7      -1.908   5.251   1.505  1.00 22.34           H 
ATOM    102 1HD2 MLU A   7      -4.474   5.033   2.085  1.00 70.10           H 
ATOM    103 2HD2 MLU A   7      -4.451   4.523   3.791  1.00 65.35           H 
ATOM    104 3HD2 MLU A   7      -3.251   5.695   3.196  1.00 44.32           H 
ATOM    105  CM  MLU A   7      -4.238   0.305   3.835  1.00 41.15           C 
ATOM    106 1HM  MLU A   7      -4.382   0.474   4.901  1.00 72.41           H 
ATOM    107 2HM  MLU A   7      -5.028   0.809   3.277  1.00 40.31           H 
ATOM    108 3HM  MLU A   7      -4.272  -0.765   3.627  1.00 43.24           H 
ATOM    109  N   DVA A   8      -2.883  -0.766   0.661  1.00 14.14           N 
ATOM    110  CA  DVA A   8      -3.451  -1.852  -0.147  1.00 20.14           C 
ATOM    111  C   DVA A   8      -2.841  -1.826  -1.523  1.00  5.23           C 
ATOM    112  O   DVA A   8      -3.550  -1.808  -2.526  1.00 54.21           O 
ATOM    113  CB  DVA A   8      -3.149  -3.195   0.521  1.00 44.42           C 
ATOM    114  CG1 DVA A   8      -3.678  -3.184   1.956  1.00 45.01           C 
ATOM    115  CG2 DVA A   8      -3.829  -4.318  -0.264  1.00  2.21           C 
ATOM    116  H   DVA A   8      -1.915  -0.732   0.806  1.00 52.34           H 
ATOM    117  HA  DVA A   8      -4.530  -1.721  -0.225  1.00 42.10           H 
ATOM    118  HB  DVA A   8      -2.072  -3.361   0.531  1.00 21.21           H 
ATOM    119 1HG1 DVA A   8      -4.661  -2.715   1.979  1.00 63.13           H 
ATOM    120 2HG1 DVA A   8      -3.755  -4.209   2.321  1.00 52.42           H 
ATOM    121 3HG1 DVA A   8      -2.992  -2.624   2.592  1.00 54.04           H 
ATOM    122 1HG2 DVA A   8      -4.659  -4.717   0.317  1.00 12.52           H 
ATOM    123 2HG2 DVA A   8      -4.204  -3.927  -1.210  1.00 51.31           H 
ATOM    124 3HG2 DVA A   8      -3.109  -5.112  -0.459  1.00 70.01           H 
TER     125      DVA A   8
ENDMDL
MODEL        6
REMARK MDL/CONF     6  E:      0.000 Erst:   0.000 Ehb:   0.000
ATOM      1  N   DAL A   1      -1.489  -1.833  -1.595  1.00 72.40           N 
ATOM      2  CA  DAL A   1      -0.720  -1.835  -2.847  1.00 10.43           C 
ATOM      3  C   DAL A   1       0.109  -0.579  -2.927  1.00 44.41           C 
ATOM      4  O   DAL A   1       1.308  -0.596  -2.649  1.00 71.13           O 
ATOM      5  CB  DAL A   1       0.200  -3.057  -2.878  1.00 63.02           C 
ATOM      6  H   DAL A   1      -1.012  -1.834  -0.740  1.00 24.11           H 
ATOM      7  HA  DAL A   1      -1.404  -1.873  -3.694  1.00 52.12           H 
ATOM      8 1HB  DAL A   1      -0.372  -3.949  -2.629  1.00 22.44           H 
ATOM      9 2HB  DAL A   1       0.629  -3.165  -3.874  1.00 11.10           H 
ATOM     10 3HB  DAL A   1       1.002  -2.925  -2.151  1.00  3.12           H 
ATOM     11  N   DPR A   2      -0.528   0.522  -3.311  1.00 41.45           N 
ATOM     12  CA  DPR A   2       0.167   1.817  -3.430  1.00 22.11           C 
ATOM     13  C   DPR A   2       1.492   1.625  -4.123  1.00 60.21           C 
ATOM     14  O   DPR A   2       1.543   1.361  -5.324  1.00 33.24           O 
ATOM     15  CB  DPR A   2      -0.761   2.737  -4.204  1.00 43.43           C 
ATOM     16  CG  DPR A   2      -2.145   2.251  -3.701  1.00 72.43           C 
ATOM     17  CD  DPR A   2      -1.947   0.715  -3.678  1.00 74.21           C 
ATOM     18  HA  DPR A   2       0.322   2.246  -2.441  1.00  3.33           H 
ATOM     19 2HB  DPR A   2      -0.601   3.783  -3.942  1.00 10.22           H 
ATOM     20 3HB  DPR A   2      -0.668   2.590  -5.280  1.00  3.11           H 
ATOM     21 2HG  DPR A   2      -2.354   2.633  -2.702  1.00 30.54           H 
ATOM     22 3HG  DPR A   2      -2.934   2.533  -4.398  1.00 54.15           H 
ATOM     23 2HD  DPR A   2      -2.145   0.292  -4.664  1.00 53.40           H 
ATOM     24 3HD  DPR A   2      -2.598   0.259  -2.932  1.00 15.14           H 
ATOM     25  N   MLU A   3       2.575   1.756  -3.365  1.00 20.04           N 
ATOM     26  CA  MLU A   3       2.479   2.072  -1.933  1.00 22.42           C 
ATOM     27  C   MLU A   3       3.453   1.216  -1.164  1.00 23.34           C 
ATOM     28  O   MLU A   3       4.623   1.566  -1.021  1.00 44.25           O 
ATOM     29  CB  MLU A   3       2.811   3.548  -1.712  1.00 11.44           C 
ATOM     30  CG  MLU A   3       1.761   4.416  -2.405  1.00 42.44           C 
ATOM     31  CD1 MLU A   3       0.544   4.574  -1.491  1.00 21.12           C 
ATOM     32  CD2 MLU A   3       2.356   5.794  -2.705  1.00 42.02           C 
ATOM     33  HA  MLU A   3       1.466   1.870  -1.585  1.00 11.45           H 
ATOM     34 2HB  MLU A   3       2.813   3.764  -0.643  1.00 71.13           H 
ATOM     35 3HB  MLU A   3       3.796   3.765  -2.128  1.00 13.21           H 
ATOM     36  HG  MLU A   3       1.455   3.942  -3.338  1.00 43.35           H 
ATOM     37 1HD1 MLU A   3       0.732   4.063  -0.546  1.00 70.33           H 
ATOM     38 2HD1 MLU A   3       0.366   5.633  -1.302  1.00 14.11           H 
ATOM     39 3HD1 MLU A   3      -0.331   4.138  -1.972  1.00 32.14           H 
ATOM     40 1HD2 MLU A   3       3.380   5.679  -3.059  1.00 72.31           H 
ATOM     41 2HD2 MLU A   3       1.759   6.288  -3.472  1.00 62.24           H 
ATOM     42 3HD2 MLU A   3       2.350   6.398  -1.797  1.00 63.12           H 
ATOM     43  CM  MLU A   3       3.978   1.621  -3.781  1.00 12.31           C 
ATOM     44 1HM  MLU A   3       4.068   1.868  -4.839  1.00 52.22           H 
ATOM     45 2HM  MLU A   3       4.598   2.301  -3.196  1.00 73.44           H 
ATOM     46 3HM  MLU A   3       4.309   0.595  -3.618  1.00 53.23           H 
ATOM     47  N   DVA A   4       2.970   0.083  -0.663  1.00 73.12           N 
ATOM     48  CA  DVA A   4       3.815  -0.840   0.106  1.00 31.12           C 
ATOM     49  C   DVA A   4       3.212  -1.053   1.470  1.00 61.35           C 
ATOM     50  O   DVA A   4       3.883  -0.890   2.488  1.00 43.45           O 
ATOM     51  CB  DVA A   4       3.907  -2.178  -0.628  1.00 32.02           C 
ATOM     52  CG1 DVA A   4       4.432  -1.950  -2.046  1.00 14.22           C 
ATOM     53  CG2 DVA A   4       4.860  -3.108   0.125  1.00 21.13           C 
ATOM     54  H   DVA A   4       2.028  -0.142  -0.811  1.00 13.34           H 
ATOM     55  HA  DVA A   4       4.813  -0.415   0.212  1.00  1.03           H 
ATOM     56  HB  DVA A   4       2.918  -2.635  -0.675  1.00 53.20           H 
ATOM     57 1HG1 DVA A   4       3.750  -1.295  -2.587  1.00 34.34           H 
ATOM     58 2HG1 DVA A   4       5.418  -1.487  -1.997  1.00 35.32           H 
ATOM     59 3HG1 DVA A   4       4.506  -2.906  -2.564  1.00 20.20           H 
ATOM     60 1HG2 DVA A   4       5.149  -3.935  -0.522  1.00 54.42           H 
ATOM     61 2HG2 DVA A   4       5.751  -2.552   0.423  1.00 73.41           H 
ATOM     62 3HG2 DVA A   4       4.362  -3.498   1.012  1.00 25.43           H 
ATOM     63  N   DAL A   5       1.936  -1.423   1.496  1.00 13.44           N 
ATOM     64  CA  DAL A   5       1.230  -1.664   2.762  1.00  2.24           C 
ATOM     65  C   DAL A   5       0.084  -0.693   2.891  1.00 22.23           C 
ATOM     66  O   DAL A   5      -1.063  -1.031   2.601  1.00 11.55           O 
ATOM     67  CB  DAL A   5       0.691  -3.096   2.779  1.00 13.13           C 
ATOM     68  H   DAL A   5       1.454  -1.537   0.650  1.00  2.30           H 
ATOM     69  HA  DAL A   5       1.920  -1.524   3.595  1.00 35.12           H 
ATOM     70 1HB  DAL A   5       1.486  -3.787   2.507  1.00 23.43           H 
ATOM     71 2HB  DAL A   5       0.327  -3.335   3.778  1.00 15.44           H 
ATOM     72 3HB  DAL A   5      -0.126  -3.184   2.064  1.00 14.43           H 
ATOM     73  N   DPR A   6       0.392   0.524   3.329  1.00 43.10           N 
ATOM     74  CA  DPR A   6      -0.636   1.567   3.499  1.00 53.12           C 
ATOM     75  C   DPR A   6      -1.848   0.985   4.180  1.00 34.04           C 
ATOM     76  O   DPR A   6      -1.811   0.668   5.368  1.00 22.53           O 
ATOM     77  CB  DPR A   6       0.004   2.678   4.315  1.00 65.53           C 
ATOM     78  CG  DPR A   6       1.468   2.615   3.803  1.00 33.12           C 
ATOM     79  CD  DPR A   6       1.703   1.087   3.716  1.00 34.23           C 
ATOM     80  HA  DPR A   6      -0.914   1.975   2.527  1.00 72.14           H 
ATOM     81 2HB  DPR A   6      -0.441   3.647   4.091  1.00 15.42           H 
ATOM     82 3HB  DPR A   6      -0.040   2.468   5.383  1.00  1.11           H 
ATOM     83 2HG  DPR A   6       1.558   3.080   2.820  1.00 25.13           H 
ATOM     84 3HG  DPR A   6       2.150   3.076   4.516  1.00  3.12           H 
ATOM     85 2HD  DPR A   6       2.012   0.695   4.686  1.00 20.13           H 
ATOM     86 3HD  DPR A   6       2.453   0.861   2.958  1.00 31.23           H 
ATOM     87  N   MLU A   7      -2.933   0.842   3.426  1.00 21.02           N 
ATOM     88  CA  MLU A   7      -2.943   1.231   2.009  1.00 61.44           C 
ATOM     89  C   MLU A   7      -3.652   0.174   1.203  1.00 61.31           C 
ATOM     90  O   MLU A   7      -4.874   0.199   1.067  1.00  1.43           O 
ATOM     91  CB  MLU A   7      -3.670   2.567   1.851  1.00  2.43           C 
ATOM     92  CG  MLU A   7      -2.890   3.662   2.581  1.00 32.52           C 
ATOM     93  CD1 MLU A   7      -1.772   4.182   1.674  1.00  4.44           C 
ATOM     94  CD2 MLU A   7      -3.835   4.810   2.938  1.00  0.51           C 
ATOM     95  HA  MLU A   7      -1.916   1.331   1.654  1.00 72.31           H 
ATOM     96 2HB  MLU A   7      -3.744   2.818   0.793  1.00 12.43           H 
ATOM     97 3HB  MLU A   7      -4.670   2.488   2.277  1.00 10.13           H 
ATOM     98  HG  MLU A   7      -2.456   3.253   3.494  1.00 61.52           H 
ATOM     99 1HD1 MLU A   7      -1.820   3.675   0.711  1.00 22.41           H 
ATOM    100 2HD1 MLU A   7      -1.896   5.256   1.526  1.00 63.21           H 
ATOM    101 3HD1 MLU A   7      -0.805   3.988   2.139  1.00 33.03           H 
ATOM    102 1HD2 MLU A   7      -4.786   4.406   3.282  1.00 23.00           H 
ATOM    103 2HD2 MLU A   7      -3.390   5.415   3.729  1.00 55.13           H 
ATOM    104 3HD2 MLU A   7      -4.002   5.431   2.057  1.00 24.12           H 
ATOM    105  CM  MLU A   7      -4.238   0.305   3.834  1.00 43.24           C 
ATOM    106 1HM  MLU A   7      -4.382   0.473   4.900  1.00 33.02           H 
ATOM    107 2HM  MLU A   7      -5.028   0.809   3.276  1.00  2.11           H 
ATOM    108 3HM  MLU A   7      -4.273  -0.765   3.627  1.00  3.30           H 
ATOM    109  N   DVA A   8      -2.883  -0.766   0.662  1.00 52.44           N 
ATOM    110  CA  DVA A   8      -3.451  -1.853  -0.146  1.00 61.12           C 
ATOM    111  C   DVA A   8      -2.840  -1.826  -1.523  1.00 52.25           C 
ATOM    112  O   DVA A   8      -3.551  -1.806  -2.526  1.00 40.24           O 
ATOM    113  CB  DVA A   8      -3.148  -3.194   0.521  1.00 63.41           C 
ATOM    114  CG1 DVA A   8      -3.697  -3.193   1.948  1.00  1.14           C 
ATOM    115  CG2 DVA A   8      -3.809  -4.321  -0.277  1.00 72.12           C 
ATOM    116  H   DVA A   8      -1.915  -0.732   0.805  1.00 22.11           H 
ATOM    117  HA  DVA A   8      -4.530  -1.722  -0.226  1.00 30.44           H 
ATOM    118  HB  DVA A   8      -2.070  -3.353   0.546  1.00 71.24           H 
ATOM    119 1HG1 DVA A   8      -3.214  -2.404   2.523  1.00 52.22           H 
ATOM    120 2HG1 DVA A   8      -4.773  -3.018   1.922  1.00 45.12           H 
ATOM    121 3HG1 DVA A   8      -3.498  -4.157   2.415  1.00 35.34           H 
ATOM    122 1HG2 DVA A   8      -3.854  -5.222   0.334  1.00  3.23           H 
ATOM    123 2HG2 DVA A   8      -4.819  -4.023  -0.558  1.00 71.53           H 
ATOM    124 3HG2 DVA A   8      -3.225  -4.521  -1.176  1.00 12.42           H 
TER     125      DVA A   8
ENDMDL
MODEL        3
REMARK MDL/CONF     3  E:      0.000 Erst:   0.000 Ehb:   0.000
ATOM      1  N   DAL A   1      -1.490  -1.834  -1.594  1.00 63.43           N 
ATOM      2  CA  DAL A   1      -0.719  -1.835  -2.846  1.00 71.21           C 
ATOM      3  C   DAL A   1       0.110  -0.579  -2.927  1.00 60.04           C 
ATOM      4  O   DAL A   1       1.308  -0.596  -2.649  1.00 23.02           O 
ATOM      5  CB  DAL A   1       0.202  -3.057  -2.876  1.00 34.42           C 
ATOM      6  H   DAL A   1      -1.012  -1.834  -0.739  1.00 10.34           H 
ATOM      7  HA  DAL A   1      -1.403  -1.874  -3.693  1.00 74.33           H 
ATOM      8 1HB  DAL A   1       1.049  -2.858  -3.530  1.00 64.15           H 
ATOM      9 2HB  DAL A   1       0.562  -3.267  -1.869  1.00 12.43           H 
ATOM     10 3HB  DAL A   1      -0.352  -3.919  -3.249  1.00 43.44           H 
ATOM     11  N   DPR A   2      -0.528   0.522  -3.311  1.00 74.35           N 
ATOM     12  CA  DPR A   2       0.167   1.816  -3.431  1.00  5.41           C 
ATOM     13  C   DPR A   2       1.492   1.623  -4.123  1.00 53.43           C 
ATOM     14  O   DPR A   2       1.542   1.360  -5.324  1.00  1.13           O 
ATOM     15  CB  DPR A   2      -0.761   2.735  -4.205  1.00 53.41           C 
ATOM     16  CG  DPR A   2      -2.146   2.248  -3.703  1.00  1.32           C 
ATOM     17  CD  DPR A   2      -1.948   0.714  -3.678  1.00 63.40           C 
ATOM     18  HA  DPR A   2       0.322   2.246  -2.441  1.00 11.13           H 
ATOM     19 2HB  DPR A   2      -0.602   3.781  -3.943  1.00 10.33           H 
ATOM     20 3HB  DPR A   2      -0.669   2.589  -5.281  1.00 24.14           H 
ATOM     21 2HG  DPR A   2      -2.355   2.631  -2.702  1.00 55.53           H 
ATOM     22 3HG  DPR A   2      -2.936   2.530  -4.399  1.00 42.55           H 
ATOM     23 2HD  DPR A   2      -2.145   0.290  -4.664  1.00 62.10           H 
ATOM     24 3HD  DPR A   2      -2.598   0.258  -2.932  1.00 31.11           H 
ATOM     25  N   MLU A   3       2.575   1.756  -3.365  1.00 42.23           N 
ATOM     26  CA  MLU A   3       2.479   2.071  -1.933  1.00 14.34           C 
ATOM     27  C   MLU A   3       3.452   1.217  -1.164  1.00 25.13           C 
ATOM     28  O   MLU A   3       4.622   1.568  -1.021  1.00 23.21           O 
ATOM     29  CB  MLU A   3       2.811   3.549  -1.713  1.00 13.23           C 
ATOM     30  CG  MLU A   3       1.760   4.417  -2.407  1.00 32.31           C 
ATOM     31  CD1 MLU A   3       0.542   4.574  -1.492  1.00 24.34           C 
ATOM     32  CD2 MLU A   3       2.353   5.795  -2.707  1.00 23.53           C 
ATOM     33  HA  MLU A   3       1.465   1.871  -1.585  1.00 21.12           H 
ATOM     34 2HB  MLU A   3       2.812   3.765  -0.644  1.00 65.04           H 
ATOM     35 3HB  MLU A   3       3.794   3.765  -2.129  1.00  5.30           H 
ATOM     36  HG  MLU A   3       1.454   3.942  -3.339  1.00 44.30           H 
ATOM     37 1HD1 MLU A   3       0.722   4.045  -0.555  1.00 73.34           H 
ATOM     38 2HD1 MLU A   3       0.377   5.632  -1.286  1.00 23.35           H 
ATOM     39 3HD1 MLU A   3      -0.337   4.156  -1.982  1.00 21.53           H 
ATOM     40 1HD2 MLU A   3       3.379   5.680  -3.054  1.00  3.12           H 
ATOM     41 2HD2 MLU A   3       1.760   6.285  -3.479  1.00  4.20           H 
ATOM     42 3HD2 MLU A   3       2.342   6.401  -1.800  1.00 74.14           H 
ATOM     43  CM  MLU A   3       3.977   1.622  -3.782  1.00 23.22           C 
ATOM     44 1HM  MLU A   3       4.308   0.597  -3.618  1.00 31.44           H 
ATOM     45 2HM  MLU A   3       4.066   1.867  -4.840  1.00 24.21           H 
ATOM     46 3HM  MLU A   3       4.597   2.301  -3.197  1.00 43.53           H 
ATOM     47  N   DVA A   4       2.970   0.084  -0.663  1.00 50.12           N 
ATOM     48  CA  DVA A   4       3.815  -0.838   0.107  1.00 70.41           C 
ATOM     49  C   DVA A   4       3.213  -1.052   1.470  1.00 72.44           C 
ATOM     50  O   DVA A   4       3.883  -0.888   2.487  1.00 33.34           O 
ATOM     51  CB  DVA A   4       3.909  -2.176  -0.627  1.00 72.12           C 
ATOM     52  CG1 DVA A   4       4.503  -1.957  -2.019  1.00 50.44           C 
ATOM     53  CG2 DVA A   4       4.805  -3.130   0.164  1.00 13.04           C 
ATOM     54  H   DVA A   4       2.028  -0.141  -0.810  1.00 41.11           H 
ATOM     55  HA  DVA A   4       4.814  -0.413   0.213  1.00 13.44           H 
ATOM     56  HB  DVA A   4       2.912  -2.609  -0.721  1.00  4.11           H 
ATOM     57 1HG1 DVA A   4       5.222  -1.139  -1.984  1.00 51.12           H 
ATOM     58 2HG1 DVA A   4       5.005  -2.869  -2.345  1.00 44.43           H 
ATOM     59 3HG1 DVA A   4       3.707  -1.712  -2.721  1.00 31.03           H 
ATOM     60 1HG2 DVA A   4       5.638  -2.575   0.593  1.00 63.22           H 
ATOM     61 2HG2 DVA A   4       4.226  -3.592   0.966  1.00 52.20           H 
ATOM     62 3HG2 DVA A   4       5.187  -3.905  -0.499  1.00 62.13           H 
ATOM     63  N   DAL A   5       1.937  -1.423   1.495  1.00 53.12           N 
ATOM     64  CA  DAL A   5       1.230  -1.665   2.761  1.00 70.10           C 
ATOM     65  C   DAL A   5       0.084  -0.694   2.890  1.00 62.13           C 
ATOM     66  O   DAL A   5      -1.063  -1.031   2.600  1.00 11.11           O 
ATOM     67  CB  DAL A   5       0.690  -3.097   2.777  1.00 11.10           C 
ATOM     68  H   DAL A   5       1.455  -1.537   0.650  1.00 63.41           H 
ATOM     69  HA  DAL A   5       1.920  -1.526   3.594  1.00 74.35           H 
ATOM     70 1HB  DAL A   5      -0.169  -3.153   3.445  1.00 21.51           H 
ATOM     71 2HB  DAL A   5       0.386  -3.382   1.770  1.00 22.21           H 
ATOM     72 3HB  DAL A   5       1.469  -3.773   3.127  1.00 32.12           H 
ATOM     73  N   DPR A   6       0.392   0.523   3.328  1.00 25.11           N 
ATOM     74  CA  DPR A   6      -0.636   1.566   3.499  1.00 42.22           C 
ATOM     75  C   DPR A   6      -1.847   0.984   4.180  1.00 54.23           C 
ATOM     76  O   DPR A   6      -1.810   0.666   5.367  1.00 14.25           O 
ATOM     77  CB  DPR A   6       0.005   2.676   4.314  1.00 11.24           C 
ATOM     78  CG  DPR A   6       1.468   2.613   3.804  1.00 44.14           C 
ATOM     79  CD  DPR A   6       1.704   1.085   3.716  1.00 12.03           C 
ATOM     80  HA  DPR A   6      -0.913   1.974   2.528  1.00 52.43           H 
ATOM     81 2HB  DPR A   6      -0.440   3.646   4.092  1.00  4.31           H 
ATOM     82 3HB  DPR A   6      -0.039   2.467   5.383  1.00 52.34           H 
ATOM     83 2HG  DPR A   6       1.560   3.080   2.821  1.00 72.50           H 
ATOM     84 3HG  DPR A   6       2.152   3.074   4.517  1.00 32.21           H 
ATOM     85 2HD  DPR A   6       2.012   0.693   4.685  1.00 25.33           H 
ATOM     86 3HD  DPR A   6       2.453   0.859   2.958  1.00 44.04           H 
ATOM     87  N   MLU A   7      -2.933   0.842   3.426  1.00 64.11           N 
ATOM     88  CA  MLU A   7      -2.942   1.231   2.009  1.00  1.25           C 
ATOM     89  C   MLU A   7      -3.652   0.175   1.203  1.00 20.20           C 
ATOM     90  O   MLU A   7      -4.874   0.200   1.068  1.00 61.11           O 
ATOM     91  CB  MLU A   7      -3.669   2.568   1.852  1.00 13.25           C 
ATOM     92  CG  MLU A   7      -2.888   3.662   2.583  1.00 74.14           C 
ATOM     93  CD1 MLU A   7      -1.770   4.182   1.675  1.00 14.41           C 
ATOM     94  CD2 MLU A   7      -3.833   4.811   2.938  1.00  2.25           C 
ATOM     95  HA  MLU A   7      -1.916   1.331   1.653  1.00 11.03           H 
ATOM     96 2HB  MLU A   7      -3.744   2.818   0.794  1.00  4.55           H 
ATOM     97 3HB  MLU A   7      -4.670   2.489   2.278  1.00  4.24           H 
ATOM     98  HG  MLU A   7      -2.454   3.253   3.494  1.00 34.43           H 
ATOM     99 1HD1 MLU A   7      -1.805   3.658   0.719  1.00 13.45           H 
ATOM    100 2HD1 MLU A   7      -1.906   5.252   1.509  1.00 33.22           H 
ATOM    101 3HD1 MLU A   7      -0.805   4.007   2.150  1.00 73.20           H 
ATOM    102 1HD2 MLU A   7      -4.786   4.406   3.276  1.00 11.24           H 
ATOM    103 2HD2 MLU A   7      -3.390   5.411   3.734  1.00 13.42           H 
ATOM    104 3HD2 MLU A   7      -3.993   5.436   2.061  1.00 73.15           H 
ATOM    105  CM  MLU A   7      -4.238   0.305   3.834  1.00 41.45           C 
ATOM    106 1HM  MLU A   7      -4.272  -0.764   3.627  1.00 42.44           H 
ATOM    107 2HM  MLU A   7      -4.381   0.472   4.902  1.00 54.52           H 
ATOM    108 3HM  MLU A   7      -5.028   0.808   3.277  1.00 51.51           H 
ATOM    109  N   DVA A   8      -2.883  -0.765   0.662  1.00 74.53           N 
ATOM    110  CA  DVA A   8      -3.451  -1.851  -0.148  1.00 31.52           C 
ATOM    111  C   DVA A   8      -2.841  -1.826  -1.523  1.00 43.44           C 
ATOM    112  O   DVA A   8      -3.550  -1.804  -2.527  1.00 53.41           O 
ATOM    113  CB  DVA A   8      -3.151  -3.194   0.520  1.00 62.14           C 
ATOM    114  CG1 DVA A   8      -3.763  -3.218   1.921  1.00 21.50           C 
ATOM    115  CG2 DVA A   8      -3.750  -4.325  -0.318  1.00 31.00           C 
ATOM    116  H   DVA A   8      -1.915  -0.732   0.805  1.00 60.43           H 
ATOM    117  HA  DVA A   8      -4.530  -1.720  -0.226  1.00 41.24           H 
ATOM    118  HB  DVA A   8      -2.071  -3.330   0.593  1.00 73.24           H 
ATOM    119 1HG1 DVA A   8      -4.680  -2.630   1.929  1.00 45.32           H 
ATOM    120 2HG1 DVA A   8      -3.991  -4.248   2.199  1.00 64.13           H 
ATOM    121 3HG1 DVA A   8      -3.055  -2.800   2.635  1.00 54.30           H 
ATOM    122 1HG2 DVA A   8      -4.707  -4.005  -0.729  1.00 21.52           H 
ATOM    123 2HG2 DVA A   8      -3.070  -4.574  -1.133  1.00 15.52           H 
ATOM    124 3HG2 DVA A   8      -3.900  -5.203   0.311  1.00 44.21           H 
TER     125      DVA A   8
ENDMDL
MODEL        1
REMARK MDL/CONF     1  E:      0.000 Erst:   0.000 Ehb:   0.000
ATOM      1  N   DAL A   1      -1.489  -1.834  -1.595  1.00  0.00           N 
ATOM      2  CA  DAL A   1      -0.720  -1.834  -2.848  1.00 22.11           C 
ATOM      3  C   DAL A   1       0.110  -0.578  -2.928  1.00 75.15           C 
ATOM      4  O   DAL A   1       1.307  -0.596  -2.650  1.00  4.44           O 
ATOM      5  CB  DAL A   1       0.200  -3.057  -2.879  1.00  5.40           C 
ATOM      6  H   DAL A   1      -1.011  -1.833  -0.741  1.00  0.14           H 
ATOM      7  HA  DAL A   1      -1.404  -1.872  -3.694  1.00 74.33           H 
ATOM      8 1HB  DAL A   1      -0.328  -3.919  -2.476  1.00 61.40           H 
ATOM      9 2HB  DAL A   1       0.500  -3.260  -3.907  1.00 32.41           H 
ATOM     10 3HB  DAL A   1       1.087  -2.859  -2.276  1.00 40.23           H 
ATOM     11  N   DPR A   2      -0.528   0.523  -3.311  1.00 34.12           N 
ATOM     12  CA  DPR A   2       0.168   1.817  -3.430  1.00 54.52           C 
ATOM     13  C   DPR A   2       1.492   1.625  -4.123  1.00 44.32           C 
ATOM     14  O   DPR A   2       1.543   1.362  -5.324  1.00 15.53           O 
ATOM     15  CB  DPR A   2      -0.762   2.738  -4.204  1.00 65.14           C 
ATOM     16  CG  DPR A   2      -2.145   2.251  -3.701  1.00 52.22           C 
ATOM     17  CD  DPR A   2      -1.948   0.715  -3.678  1.00 45.41           C 
ATOM     18  HA  DPR A   2       0.322   2.247  -2.440  1.00 60.12           H 
ATOM     19 2HB  DPR A   2      -0.600   3.784  -3.941  1.00 74.33           H 
ATOM     20 3HB  DPR A   2      -0.668   2.591  -5.280  1.00 52.41           H 
ATOM     21 2HG  DPR A   2      -2.354   2.633  -2.701  1.00 55.21           H 
ATOM     22 3HG  DPR A   2      -2.936   2.534  -4.397  1.00 65.31           H 
ATOM     23 2HD  DPR A   2      -2.146   0.293  -4.663  1.00 20.13           H 
ATOM     24 3HD  DPR A   2      -2.598   0.260  -2.931  1.00 34.24           H 
ATOM     25  N   MLU A   3       2.575   1.756  -3.364  1.00 44.31           N 
ATOM     26  CA  MLU A   3       2.480   2.071  -1.932  1.00 74.31           C 
ATOM     27  C   MLU A   3       3.452   1.215  -1.164  1.00 65.54           C 
ATOM     28  O   MLU A   3       4.623   1.565  -1.022  1.00 31.40           O 
ATOM     29  CB  MLU A   3       2.812   3.547  -1.711  1.00 52.41           C 
ATOM     30  CG  MLU A   3       1.762   4.417  -2.405  1.00 62.32           C 
ATOM     31  CD1 MLU A   3       0.545   4.573  -1.490  1.00 15.32           C 
ATOM     32  CD2 MLU A   3       2.356   5.794  -2.704  1.00  1.33           C 
ATOM     33  HA  MLU A   3       1.466   1.870  -1.585  1.00 33.34           H 
ATOM     34 2HB  MLU A   3       2.814   3.764  -0.643  1.00 24.33           H 
ATOM     35 3HB  MLU A   3       3.796   3.764  -2.128  1.00  0.12           H 
ATOM     36  HG  MLU A   3       1.456   3.943  -3.337  1.00 31.20           H 
ATOM     37 1HD1 MLU A   3       0.733   5.370  -0.769  1.00 50.12           H 
ATOM     38 2HD1 MLU A   3      -0.330   4.825  -2.089  1.00 53.13           H 
ATOM     39 3HD1 MLU A   3       0.365   3.639  -0.960  1.00  1.24           H 
ATOM     40 1HD2 MLU A   3       2.650   6.274  -1.770  1.00 74.41           H 
ATOM     41 2HD2 MLU A   3       3.231   5.681  -3.345  1.00 31.32           H 
ATOM     42 3HD2 MLU A   3       1.612   6.409  -3.211  1.00  5.13           H 
ATOM     43  CM  MLU A   3       3.978   1.622  -3.781  1.00 73.53           C 
ATOM     44 1HM  MLU A   3       4.597   2.300  -3.197  1.00  3.21           H 
ATOM     45 2HM  MLU A   3       4.308   0.596  -3.617  1.00 63.34           H 
ATOM     46 3HM  MLU A   3       4.067   1.868  -4.840  1.00  5.14           H 
ATOM     47  N   DVA A   4       2.969   0.083  -0.663  1.00 63.11           N 
ATOM     48  CA  DVA A   4       3.814  -0.840   0.105  1.00 22.30           C 
ATOM     49  C   DVA A   4       3.213  -1.054   1.469  1.00 14.04           C 
ATOM     50  O   DVA A   4       3.884  -0.891   2.486  1.00 15.53           O 
ATOM     51  CB  DVA A   4       3.904  -2.178  -0.628  1.00 23.52           C 
ATOM     52  CG1 DVA A   4       4.475  -1.958  -2.030  1.00 52.32           C 
ATOM     53  CG2 DVA A   4       4.821  -3.125   0.149  1.00 31.44           C 
ATOM     54  H   DVA A   4       2.027  -0.141  -0.811  1.00 71.32           H 
ATOM     55  HA  DVA A   4       4.813  -0.417   0.212  1.00 52.35           H 
ATOM     56  HB  DVA A   4       2.911  -2.619  -0.705  1.00 54.23           H 
ATOM     57 1HG1 DVA A   4       5.174  -1.123  -2.011  1.00 41.45           H 
ATOM     58 2HG1 DVA A   4       4.993  -2.859  -2.357  1.00 30.14           H 
ATOM     59 3HG1 DVA A   4       3.662  -1.738  -2.722  1.00 11.54           H 
ATOM     60 1HG2 DVA A   4       4.303  -3.483   1.039  1.00 31.21           H 
ATOM     61 2HG2 DVA A   4       5.088  -3.974  -0.481  1.00 52.11           H 
ATOM     62 3HG2 DVA A   4       5.725  -2.594   0.446  1.00 63.40           H 
ATOM     63  N   DAL A   5       1.936  -1.423   1.496  1.00  0.44           N 
ATOM     64  CA  DAL A   5       1.229  -1.663   2.763  1.00 65.33           C 
ATOM     65  C   DAL A   5       0.085  -0.693   2.892  1.00 55.22           C 
ATOM     66  O   DAL A   5      -1.063  -1.030   2.602  1.00 72.31           O 
ATOM     67  CB  DAL A   5       0.690  -3.095   2.781  1.00 21.50           C 
ATOM     68  H   DAL A   5       1.453  -1.537   0.651  1.00 41.31           H 
ATOM     69  HA  DAL A   5       1.920  -1.523   3.595  1.00 20.13           H 
ATOM     70 1HB  DAL A   5       1.433  -3.769   2.355  1.00 50.34           H 
ATOM     71 2HB  DAL A   5       0.478  -3.390   3.808  1.00 75.20           H 
ATOM     72 3HB  DAL A   5      -0.225  -3.145   2.191  1.00 21.21           H 
ATOM     73  N   DPR A   6       0.392   0.524   3.328  1.00 22.13           N 
ATOM     74  CA  DPR A   6      -0.636   1.568   3.498  1.00 32.21           C 
ATOM     75  C   DPR A   6      -1.848   0.986   4.180  1.00 74.24           C 
ATOM     76  O   DPR A   6      -1.811   0.669   5.368  1.00 73.04           O 
ATOM     77  CB  DPR A   6       0.004   2.679   4.314  1.00 74.51           C 
ATOM     78  CG  DPR A   6       1.467   2.616   3.802  1.00 20.11           C 
ATOM     79  CD  DPR A   6       1.703   1.088   3.715  1.00 20.13           C 
ATOM     80  HA  DPR A   6      -0.914   1.975   2.527  1.00 15.32           H 
ATOM     81 2HB  DPR A   6      -0.442   3.648   4.091  1.00 41.32           H 
ATOM     82 3HB  DPR A   6      -0.040   2.469   5.382  1.00 12.33           H 
ATOM     83 2HG  DPR A   6       1.558   3.081   2.820  1.00 62.30           H 
ATOM     84 3HG  DPR A   6       2.150   3.077   4.516  1.00 53.51           H 
ATOM     85 2HD  DPR A   6       2.013   0.696   4.685  1.00 41.41           H 
ATOM     86 3HD  DPR A   6       2.453   0.861   2.957  1.00 21.32           H 
ATOM     87  N   MLU A   7      -2.933   0.842   3.426  1.00 42.33           N 
ATOM     88  CA  MLU A   7      -2.943   1.230   2.009  1.00 44.21           C 
ATOM     89  C   MLU A   7      -3.651   0.173   1.203  1.00 73.34           C 
ATOM     90  O   MLU A   7      -4.875   0.198   1.068  1.00 64.23           O 
ATOM     91  CB  MLU A   7      -3.670   2.567   1.851  1.00 70.31           C 
ATOM     92  CG  MLU A   7      -2.891   3.661   2.580  1.00  3.51           C 
ATOM     93  CD1 MLU A   7      -1.773   4.182   1.673  1.00  4.24           C 
ATOM     94  CD2 MLU A   7      -3.835   4.810   2.937  1.00 54.33           C 
ATOM     95  HA  MLU A   7      -1.916   1.330   1.653  1.00 14.40           H 
ATOM     96 2HB  MLU A   7      -3.745   2.817   0.793  1.00 40.12           H 
ATOM     97 3HB  MLU A   7      -4.671   2.487   2.277  1.00  3.43           H 
ATOM     98  HG  MLU A   7      -2.456   3.253   3.492  1.00 10.13           H 
ATOM     99 1HD1 MLU A   7      -2.180   4.921   0.983  1.00  4.24           H 
ATOM    100 2HD1 MLU A   7      -0.996   4.644   2.283  1.00 63.21           H 
ATOM    101 3HD1 MLU A   7      -1.347   3.353   1.107  1.00  1.41           H 
ATOM    102 1HD2 MLU A   7      -4.256   5.232   2.024  1.00 65.45           H 
ATOM    103 2HD2 MLU A   7      -4.641   4.436   3.567  1.00 33.11           H 
ATOM    104 3HD2 MLU A   7      -3.284   5.583   3.472  1.00  1.14           H 
ATOM    105  CM  MLU A   7      -4.238   0.305   3.834  1.00 51.50           C 
ATOM    106 1HM  MLU A   7      -5.028   0.808   3.276  1.00  3.45           H 
ATOM    107 2HM  MLU A   7      -4.272  -0.764   3.626  1.00 22.23           H 
ATOM    108 3HM  MLU A   7      -4.383   0.473   4.902  1.00 45.34           H 
ATOM    109  N   DVA A   8      -2.883  -0.766   0.662  1.00 70.54           N 
ATOM    110  CA  DVA A   8      -3.449  -1.854  -0.146  1.00 14.51           C 
ATOM    111  C   DVA A   8      -2.840  -1.826  -1.523  1.00 62.22           C 
ATOM    112  O   DVA A   8      -3.551  -1.808  -2.526  1.00 53.11           O 
ATOM    113  CB  DVA A   8      -3.146  -3.195   0.521  1.00 74.50           C 
ATOM    114  CG1 DVA A   8      -3.735  -3.212   1.932  1.00 54.42           C 
ATOM    115  CG2 DVA A   8      -3.766  -4.326  -0.303  1.00 15.32           C 
ATOM    116  H   DVA A   8      -1.914  -0.733   0.806  1.00 54.41           H 
ATOM    117  HA  DVA A   8      -4.529  -1.723  -0.225  1.00 23.44           H 
ATOM    118  HB  DVA A   8      -2.068  -3.338   0.575  1.00 25.34           H 
ATOM    119 1HG1 DVA A   8      -4.638  -2.601   1.958  1.00 64.42           H 
ATOM    120 2HG1 DVA A   8      -3.982  -4.237   2.210  1.00 11.54           H 
ATOM    121 3HG1 DVA A   8      -3.006  -2.812   2.636  1.00 61.15           H 
ATOM    122 1HG2 DVA A   8      -3.174  -4.488  -1.202  1.00 15.22           H 
ATOM    123 2HG2 DVA A   8      -3.784  -5.241   0.291  1.00 53.23           H 
ATOM    124 3HG2 DVA A   8      -4.785  -4.055  -0.583  1.00 11.24           H 
TER     125      DVA A   8
ENDMDL
MODEL        2
REMARK MDL/CONF     2  E:      0.000 Erst:   0.000 Ehb:   0.000
ATOM      1  N   DAL A   1      -1.489  -1.833  -1.596  1.00 75.15           N 
ATOM      2  CA  DAL A   1      -0.722  -1.832  -2.850  1.00 63.01           C 
ATOM      3  C   DAL A   1       0.108  -0.577  -2.929  1.00  4.32           C 
ATOM      4  O   DAL A   1       1.307  -0.595  -2.651  1.00 71.34           O 
ATOM      5  CB  DAL A   1       0.197  -3.055  -2.885  1.00 63.23           C 
ATOM      6  H   DAL A   1      -1.009  -1.831  -0.742  1.00 14.42           H 
ATOM      7  HA  DAL A   1      -1.408  -1.867  -3.696  1.00 74.41           H 
ATOM      8 1HB  DAL A   1      -0.393  -3.958  -2.735  1.00 51.14           H 
ATOM      9 2HB  DAL A   1       0.699  -3.104  -3.851  1.00 23.31           H 
ATOM     10 3HB  DAL A   1       0.941  -2.972  -2.092  1.00 61.31           H 
ATOM     11  N   DPR A   2      -0.528   0.526  -3.311  1.00 54.12           N 
ATOM     12  CA  DPR A   2       0.168   1.819  -3.429  1.00 43.14           C 
ATOM     13  C   DPR A   2       1.493   1.627  -4.122  1.00 54.33           C 
ATOM     14  O   DPR A   2       1.543   1.365  -5.323  1.00 71.11           O 
ATOM     15  CB  DPR A   2      -0.760   2.742  -4.202  1.00 64.31           C 
ATOM     16  CG  DPR A   2      -2.145   2.256  -3.700  1.00 63.23           C 
ATOM     17  CD  DPR A   2      -1.948   0.720  -3.677  1.00 71.15           C 
ATOM     18  HA  DPR A   2       0.323   2.248  -2.440  1.00 22.15           H 
ATOM     19 2HB  DPR A   2      -0.598   3.787  -3.939  1.00 11.32           H 
ATOM     20 3HB  DPR A   2      -0.667   2.596  -5.278  1.00 63.31           H 
ATOM     21 2HG  DPR A   2      -2.353   2.637  -2.700  1.00  5.54           H 
ATOM     22 3HG  DPR A   2      -2.934   2.539  -4.396  1.00 52.34           H 
ATOM     23 2HD  DPR A   2      -2.146   0.298  -4.664  1.00  0.11           H 
ATOM     24 3HD  DPR A   2      -2.599   0.264  -2.931  1.00  2.32           H 
ATOM     25  N   MLU A   3       2.576   1.756  -3.364  1.00  3.25           N 
ATOM     26  CA  MLU A   3       2.481   2.070  -1.932  1.00 53.23           C 
ATOM     27  C   MLU A   3       3.453   1.213  -1.164  1.00 33.11           C 
ATOM     28  O   MLU A   3       4.624   1.562  -1.021  1.00 15.45           O 
ATOM     29  CB  MLU A   3       2.813   3.547  -1.709  1.00 65.54           C 
ATOM     30  CG  MLU A   3       1.765   4.417  -2.402  1.00 31.23           C 
ATOM     31  CD1 MLU A   3       0.547   4.574  -1.486  1.00 64.34           C 
ATOM     32  CD2 MLU A   3       2.360   5.794  -2.700  1.00 10.22           C 
ATOM     33  HA  MLU A   3       1.466   1.870  -1.584  1.00 24.34           H 
ATOM     34 2HB  MLU A   3       2.817   3.761  -0.641  1.00 13.31           H 
ATOM     35 3HB  MLU A   3       3.798   3.763  -2.125  1.00 71.33           H 
ATOM     36  HG  MLU A   3       1.458   3.944  -3.335  1.00 22.50           H 
ATOM     37 1HD1 MLU A   3       0.377   5.632  -1.288  1.00 31.31           H 
ATOM     38 2HD1 MLU A   3      -0.330   4.149  -1.975  1.00 35.24           H 
ATOM     39 3HD1 MLU A   3       0.730   4.053  -0.547  1.00 30.02           H 
ATOM     40 1HD2 MLU A   3       2.300   6.417  -1.808  1.00 33.12           H 
ATOM     41 2HD2 MLU A   3       3.403   5.682  -2.995  1.00 53.24           H 
ATOM     42 3HD2 MLU A   3       1.802   6.264  -3.510  1.00 33.31           H 
ATOM     43  CM  MLU A   3       3.978   1.621  -3.781  1.00 34.42           C 
ATOM     44 1HM  MLU A   3       4.599   2.298  -3.195  1.00 40.21           H 
ATOM     45 2HM  MLU A   3       4.308   0.594  -3.619  1.00 14.34           H 
ATOM     46 3HM  MLU A   3       4.068   1.868  -4.839  1.00 43.11           H 
ATOM     47  N   DVA A   4       2.970   0.080  -0.664  1.00 51.35           N 
ATOM     48  CA  DVA A   4       3.813  -0.844   0.103  1.00 12.14           C 
ATOM     49  C   DVA A   4       3.213  -1.055   1.468  1.00 34.31           C 
ATOM     50  O   DVA A   4       3.886  -0.892   2.484  1.00 24.15           O 
ATOM     51  CB  DVA A   4       3.901  -2.183  -0.630  1.00 12.24           C 
ATOM     52  CG1 DVA A   4       4.422  -1.957  -2.049  1.00 62.12           C 
ATOM     53  CG2 DVA A   4       4.854  -3.114   0.121  1.00 42.25           C 
ATOM     54  H   DVA A   4       2.027  -0.143  -0.813  1.00 21.41           H 
ATOM     55  HA  DVA A   4       4.813  -0.422   0.208  1.00 35.10           H 
ATOM     56  HB  DVA A   4       2.912  -2.638  -0.673  1.00 53.02           H 
ATOM     57 1HG1 DVA A   4       3.659  -2.251  -2.769  1.00 22.20           H 
ATOM     58 2HG1 DVA A   4       4.661  -0.902  -2.184  1.00 11.11           H 
ATOM     59 3HG1 DVA A   4       5.320  -2.554  -2.206  1.00 50.22           H 
ATOM     60 1HG2 DVA A   4       4.980  -4.037  -0.442  1.00 74.23           H 
ATOM     61 2HG2 DVA A   4       5.822  -2.626   0.238  1.00 45.14           H 
ATOM     62 3HG2 DVA A   4       4.442  -3.342   1.104  1.00 42.22           H 
ATOM     63  N   DAL A   5       1.936  -1.422   1.497  1.00 55.31           N 
ATOM     64  CA  DAL A   5       1.231  -1.660   2.765  1.00 60.11           C 
ATOM     65  C   DAL A   5       0.084  -0.690   2.893  1.00 25.41           C 
ATOM     66  O   DAL A   5      -1.061  -1.029   2.604  1.00 75.24           O 
ATOM     67  CB  DAL A   5       0.693  -3.093   2.786  1.00  2.34           C 
ATOM     68  H   DAL A   5       1.452  -1.536   0.652  1.00  4.32           H 
ATOM     69  HA  DAL A   5       1.922  -1.518   3.596  1.00 31.11           H 
ATOM     70 1HB  DAL A   5       1.512  -3.791   2.613  1.00 51.44           H 
ATOM     71 2HB  DAL A   5       0.241  -3.297   3.756  1.00 12.41           H 
ATOM     72 3HB  DAL A   5      -0.056  -3.210   2.004  1.00 34.20           H 
ATOM     73  N   DPR A   6       0.392   0.527   3.329  1.00 71.02           N 
ATOM     74  CA  DPR A   6      -0.638   1.569   3.498  1.00 12.24           C 
ATOM     75  C   DPR A   6      -1.850   0.987   4.180  1.00 65.12           C 
ATOM     76  O   DPR A   6      -1.812   0.671   5.368  1.00  2.20           O 
ATOM     77  CB  DPR A   6       0.001   2.681   4.313  1.00 42.42           C 
ATOM     78  CG  DPR A   6       1.465   2.619   3.801  1.00 12.54           C 
ATOM     79  CD  DPR A   6       1.702   1.092   3.716  1.00 71.51           C 
ATOM     80  HA  DPR A   6      -0.916   1.976   2.526  1.00 44.44           H 
ATOM     81 2HB  DPR A   6      -0.444   3.651   4.089  1.00 75.54           H 
ATOM     82 3HB  DPR A   6      -0.042   2.473   5.382  1.00 54.25           H 
ATOM     83 2HG  DPR A   6       1.556   3.084   2.819  1.00 53.34           H 
ATOM     84 3HG  DPR A   6       2.147   3.082   4.514  1.00  3.44           H 
ATOM     85 2HD  DPR A   6       2.012   0.701   4.686  1.00  0.43           H 
ATOM     86 3HD  DPR A   6       2.452   0.865   2.958  1.00 52.24           H 
ATOM     87  N   MLU A   7      -2.933   0.842   3.425  1.00 33.32           N 
ATOM     88  CA  MLU A   7      -2.943   1.229   2.008  1.00 12.30           C 
ATOM     89  C   MLU A   7      -3.652   0.170   1.203  1.00  4.41           C 
ATOM     90  O   MLU A   7      -4.874   0.195   1.067  1.00 31.43           O 
ATOM     91  CB  MLU A   7      -3.672   2.565   1.849  1.00  0.01           C 
ATOM     92  CG  MLU A   7      -2.893   3.661   2.577  1.00  0.25           C 
ATOM     93  CD1 MLU A   7      -1.776   4.182   1.670  1.00 60.40           C 
ATOM     94  CD2 MLU A   7      -3.840   4.810   2.933  1.00 63.24           C 
ATOM     95  HA  MLU A   7      -1.918   1.330   1.653  1.00 23.10           H 
ATOM     96 2HB  MLU A   7      -3.746   2.814   0.791  1.00 54.21           H 
ATOM     97 3HB  MLU A   7      -4.673   2.485   2.276  1.00 43.43           H 
ATOM     98  HG  MLU A   7      -2.458   3.253   3.490  1.00 12.13           H 
ATOM     99 1HD1 MLU A   7      -1.906   5.252   1.512  1.00 65.03           H 
ATOM    100 2HD1 MLU A   7      -0.809   3.999   2.143  1.00 73.13           H 
ATOM    101 3HD1 MLU A   7      -1.815   3.665   0.711  1.00 14.12           H 
ATOM    102 1HD2 MLU A   7      -3.957   5.463   2.069  1.00 71.12           H 
ATOM    103 2HD2 MLU A   7      -4.810   4.405   3.218  1.00 32.03           H 
ATOM    104 3HD2 MLU A   7      -3.425   5.379   3.765  1.00 64.31           H 
ATOM    105  CM  MLU A   7      -4.238   0.304   3.834  1.00 53.35           C 
ATOM    106 1HM  MLU A   7      -5.028   0.806   3.276  1.00 75.32           H 
ATOM    107 2HM  MLU A   7      -4.271  -0.766   3.627  1.00 14.32           H 
ATOM    108 3HM  MLU A   7      -4.384   0.473   4.901  1.00 10.31           H 
ATOM    109  N   DVA A   8      -2.882  -0.769   0.663  1.00 44.11           N 
ATOM    110  CA  DVA A   8      -3.448  -1.857  -0.144  1.00 63.25           C 
ATOM    111  C   DVA A   8      -2.840  -1.829  -1.522  1.00 11.01           C 
ATOM    112  O   DVA A   8      -3.553  -1.807  -2.524  1.00 71.22           O 
ATOM    113  CB  DVA A   8      -3.141  -3.198   0.522  1.00 63.44           C 
ATOM    114  CG1 DVA A   8      -3.685  -3.197   1.951  1.00 30.25           C 
ATOM    115  CG2 DVA A   8      -3.802  -4.326  -0.274  1.00 23.03           C 
ATOM    116  H   DVA A   8      -1.914  -0.734   0.806  1.00 22.24           H 
ATOM    117  HA  DVA A   8      -4.528  -1.729  -0.221  1.00 65.34           H 
ATOM    118  HB  DVA A   8      -2.063  -3.355   0.544  1.00 65.02           H 
ATOM    119 1HG1 DVA A   8      -2.861  -3.306   2.656  1.00 70.44           H 
ATOM    120 2HG1 DVA A   8      -4.203  -2.257   2.141  1.00 54.44           H 
ATOM    121 3HG1 DVA A   8      -4.383  -4.025   2.075  1.00 52.04           H 
ATOM    122 1HG2 DVA A   8      -3.663  -5.270   0.250  1.00 30.55           H 
ATOM    123 2HG2 DVA A   8      -4.868  -4.122  -0.377  1.00 21.32           H 
ATOM    124 3HG2 DVA A   8      -3.347  -4.389  -1.261  1.00 64.44           H 
TER     125      DVA A   8
ENDMDL
MODEL        4
REMARK MDL/CONF     4  E:      0.000 Erst:   0.000 Ehb:   0.000
ATOM      1  N   DAL A   1      -1.490  -1.832  -1.597  1.00 70.31           N 
ATOM      2  CA  DAL A   1      -0.723  -1.830  -2.851  1.00 21.52           C 
ATOM      3  C   DAL A   1       0.108  -0.576  -2.929  1.00 14.41           C 
ATOM      4  O   DAL A   1       1.305  -0.594  -2.651  1.00 64.44           O 
ATOM      5  CB  DAL A   1       0.195  -3.054  -2.888  1.00 23.34           C 
ATOM      6  H   DAL A   1      -1.009  -1.827  -0.743  1.00 14.30           H 
ATOM      7  HA  DAL A   1      -1.410  -1.865  -3.696  1.00 52.34           H 
ATOM      8 1HB  DAL A   1       0.402  -3.384  -1.871  1.00 11.12           H 
ATOM      9 2HB  DAL A   1      -0.293  -3.858  -3.439  1.00  3.24           H 
ATOM     10 3HB  DAL A   1       1.130  -2.790  -3.381  1.00 32.52           H 
ATOM     11  N   DPR A   2      -0.529   0.527  -3.312  1.00 11.13           N 
ATOM     12  CA  DPR A   2       0.169   1.821  -3.429  1.00 63.20           C 
ATOM     13  C   DPR A   2       1.493   1.627  -4.122  1.00 23.12           C 
ATOM     14  O   DPR A   2       1.543   1.366  -5.323  1.00  1.04           O 
ATOM     15  CB  DPR A   2      -0.759   2.743  -4.201  1.00  5.23           C 
ATOM     16  CG  DPR A   2      -2.143   2.258  -3.699  1.00  1.51           C 
ATOM     17  CD  DPR A   2      -1.947   0.722  -3.678  1.00 55.42           C 
ATOM     18  HA  DPR A   2       0.325   2.249  -2.439  1.00 31.14           H 
ATOM     19 2HB  DPR A   2      -0.596   3.788  -3.937  1.00  2.22           H 
ATOM     20 3HB  DPR A   2      -0.665   2.598  -5.277  1.00 72.14           H 
ATOM     21 2HG  DPR A   2      -2.351   2.639  -2.698  1.00 35.21           H 
ATOM     22 3HG  DPR A   2      -2.932   2.543  -4.395  1.00 71.43           H 
ATOM     23 2HD  DPR A   2      -2.146   0.301  -4.663  1.00 43.25           H 
ATOM     24 3HD  DPR A   2      -2.599   0.266  -2.931  1.00 40.22           H 
ATOM     25  N   MLU A   3       2.577   1.756  -3.364  1.00 12.22           N 
ATOM     26  CA  MLU A   3       2.481   2.069  -1.932  1.00  4.54           C 
ATOM     27  C   MLU A   3       3.455   1.212  -1.164  1.00 35.31           C 
ATOM     28  O   MLU A   3       4.625   1.560  -1.021  1.00 52.35           O 
ATOM     29  CB  MLU A   3       2.816   3.545  -1.708  1.00 52.41           C 
ATOM     30  CG  MLU A   3       1.767   4.417  -2.400  1.00 53.22           C 
ATOM     31  CD1 MLU A   3       0.550   4.574  -1.485  1.00 21.44           C 
ATOM     32  CD2 MLU A   3       2.363   5.795  -2.698  1.00 62.41           C 
ATOM     33  HA  MLU A   3       1.468   1.869  -1.583  1.00  1.21           H 
ATOM     34 2HB  MLU A   3       2.819   3.760  -0.639  1.00 62.14           H 
ATOM     35 3HB  MLU A   3       3.800   3.761  -2.125  1.00 53.53           H 
ATOM     36  HG  MLU A   3       1.460   3.944  -3.334  1.00 11.32           H 
ATOM     37 1HD1 MLU A   3       0.739   5.368  -0.763  1.00 43.55           H 
ATOM     38 2HD1 MLU A   3      -0.325   4.828  -2.084  1.00 53.25           H 
ATOM     39 3HD1 MLU A   3       0.369   3.639  -0.956  1.00 63.41           H 
ATOM     40 1HD2 MLU A   3       2.826   6.192  -1.795  1.00 60.04           H 
ATOM     41 2HD2 MLU A   3       3.114   5.702  -3.482  1.00  1.41           H 
ATOM     42 3HD2 MLU A   3       1.573   6.468  -3.029  1.00 72.13           H 
ATOM     43  CM  MLU A   3       3.978   1.620  -3.781  1.00 43.23           C 
ATOM     44 1HM  MLU A   3       4.308   0.594  -3.620  1.00 53.03           H 
ATOM     45 2HM  MLU A   3       4.069   1.868  -4.839  1.00 35.24           H 
ATOM     46 3HM  MLU A   3       4.601   2.297  -3.195  1.00 54.31           H 
ATOM     47  N   DVA A   4       2.970   0.079  -0.665  1.00 22.34           N 
ATOM     48  CA  DVA A   4       3.813  -0.846   0.103  1.00 43.11           C 
ATOM     49  C   DVA A   4       3.214  -1.057   1.467  1.00 10.23           C 
ATOM     50  O   DVA A   4       3.889  -0.895   2.483  1.00 21.32           O 
ATOM     51  CB  DVA A   4       3.899  -2.185  -0.631  1.00 34.43           C 
ATOM     52  CG1 DVA A   4       4.430  -1.961  -2.047  1.00 24.44           C 
ATOM     53  CG2 DVA A   4       4.844  -3.121   0.126  1.00 43.12           C 
ATOM     54  H   DVA A   4       2.027  -0.144  -0.813  1.00 22.24           H 
ATOM     55  HA  DVA A   4       4.814  -0.425   0.206  1.00 71.21           H 
ATOM     56  HB  DVA A   4       2.908  -2.636  -0.681  1.00 11.41           H 
ATOM     57 1HG1 DVA A   4       4.938  -0.999  -2.098  1.00 52.40           H 
ATOM     58 2HG1 DVA A   4       5.133  -2.756  -2.300  1.00 53.21           H 
ATOM     59 3HG1 DVA A   4       3.601  -1.974  -2.753  1.00 53.42           H 
ATOM     60 1HG2 DVA A   4       4.434  -3.332   1.112  1.00 11.24           H 
ATOM     61 2HG2 DVA A   4       4.953  -4.053  -0.429  1.00  4.12           H 
ATOM     62 3HG2 DVA A   4       5.818  -2.645   0.232  1.00  4.11           H 
ATOM     63  N   DAL A   5       1.936  -1.420   1.497  1.00 31.44           N 
ATOM     64  CA  DAL A   5       1.233  -1.658   2.767  1.00 53.24           C 
ATOM     65  C   DAL A   5       0.085  -0.689   2.893  1.00 12.23           C 
ATOM     66  O   DAL A   5      -1.061  -1.029   2.604  1.00 72.13           O 
ATOM     67  CB  DAL A   5       0.696  -3.091   2.790  1.00 54.25           C 
ATOM     68  H   DAL A   5       1.452  -1.533   0.653  1.00 33.22           H 
ATOM     69  HA  DAL A   5       1.923  -1.515   3.597  1.00 70.25           H 
ATOM     70 1HB  DAL A   5       0.573  -3.450   1.769  1.00 51.42           H 
ATOM     71 2HB  DAL A   5       1.398  -3.734   3.319  1.00 71.34           H 
ATOM     72 3HB  DAL A   5      -0.268  -3.109   3.299  1.00 41.22           H 
ATOM     73  N   DPR A   6       0.391   0.528   3.329  1.00 11.55           N 
ATOM     74  CA  DPR A   6      -0.639   1.570   3.497  1.00  3.13           C 
ATOM     75  C   DPR A   6      -1.850   0.987   4.179  1.00 23.05           C 
ATOM     76  O   DPR A   6      -1.813   0.672   5.368  1.00 63.22           O 
ATOM     77  CB  DPR A   6      -0.001   2.684   4.312  1.00 62.54           C 
ATOM     78  CG  DPR A   6       1.463   2.621   3.800  1.00 10.41           C 
ATOM     79  CD  DPR A   6       1.701   1.094   3.716  1.00 63.42           C 
ATOM     80  HA  DPR A   6      -0.917   1.976   2.525  1.00 43.30           H 
ATOM     81 2HB  DPR A   6      -0.448   3.651   4.087  1.00 45.52           H 
ATOM     82 3HB  DPR A   6      -0.045   2.475   5.380  1.00  2.20           H 
ATOM     83 2HG  DPR A   6       1.554   3.086   2.818  1.00 53.40           H 
ATOM     84 3HG  DPR A   6       2.145   3.085   4.513  1.00 11.44           H 
ATOM     85 2HD  DPR A   6       2.011   0.704   4.686  1.00 14.31           H 
ATOM     86 3HD  DPR A   6       2.452   0.868   2.958  1.00 30.21           H 
ATOM     87  N   MLU A   7      -2.934   0.842   3.426  1.00 60.54           N 
ATOM     88  CA  MLU A   7      -2.945   1.229   2.008  1.00 61.45           C 
ATOM     89  C   MLU A   7      -3.652   0.169   1.203  1.00 32.32           C 
ATOM     90  O   MLU A   7      -4.875   0.192   1.067  1.00  0.44           O 
ATOM     91  CB  MLU A   7      -3.673   2.564   1.849  1.00 54.11           C 
ATOM     92  CG  MLU A   7      -2.895   3.660   2.576  1.00 10.30           C 
ATOM     93  CD1 MLU A   7      -1.778   4.181   1.668  1.00 10.41           C 
ATOM     94  CD2 MLU A   7      -3.842   4.809   2.931  1.00 72.50           C 
ATOM     95  HA  MLU A   7      -1.918   1.330   1.652  1.00 35.25           H 
ATOM     96 2HB  MLU A   7      -3.749   2.813   0.790  1.00 21.44           H 
ATOM     97 3HB  MLU A   7      -4.674   2.484   2.275  1.00 75.12           H 
ATOM     98  HG  MLU A   7      -2.460   3.253   3.489  1.00 13.23           H 
ATOM     99 1HD1 MLU A   7      -2.186   4.918   0.976  1.00 33.24           H 
ATOM    100 2HD1 MLU A   7      -1.002   4.645   2.277  1.00 52.00           H 
ATOM    101 3HD1 MLU A   7      -1.352   3.351   1.105  1.00 42.43           H 
ATOM    102 1HD2 MLU A   7      -4.403   5.104   2.044  1.00  2.43           H 
ATOM    103 2HD2 MLU A   7      -4.535   4.482   3.706  1.00  0.25           H 
ATOM    104 3HD2 MLU A   7      -3.263   5.658   3.294  1.00 51.21           H 
ATOM    105  CM  MLU A   7      -4.239   0.303   3.834  1.00 11.32           C 
ATOM    106 1HM  MLU A   7      -4.272  -0.766   3.629  1.00 63.12           H 
ATOM    107 2HM  MLU A   7      -4.383   0.473   4.901  1.00 72.31           H 
ATOM    108 3HM  MLU A   7      -5.030   0.804   3.276  1.00 11.01           H 
ATOM    109  N   DVA A   8      -2.882  -0.770   0.664  1.00 43.01           N 
ATOM    110  CA  DVA A   8      -3.448  -1.859  -0.143  1.00 63.21           C 
ATOM    111  C   DVA A   8      -2.841  -1.830  -1.521  1.00 71.44           C 
ATOM    112  O   DVA A   8      -3.554  -1.815  -2.523  1.00 70.34           O 
ATOM    113  CB  DVA A   8      -3.139  -3.200   0.524  1.00 42.45           C 
ATOM    114  CG1 DVA A   8      -3.692  -3.203   1.949  1.00 73.12           C 
ATOM    115  CG2 DVA A   8      -3.789  -4.329  -0.278  1.00 72.32           C 
ATOM    116  H   DVA A   8      -1.914  -0.735   0.807  1.00 43.11           H 
ATOM    117  HA  DVA A   8      -4.527  -1.732  -0.219  1.00 72.34           H 
ATOM    118  HB  DVA A   8      -2.060  -3.352   0.551  1.00 12.54           H 
ATOM    119 1HG1 DVA A   8      -4.443  -2.421   2.051  1.00 50.23           H 
ATOM    120 2HG1 DVA A   8      -4.146  -4.172   2.159  1.00 22.11           H 
ATOM    121 3HG1 DVA A   8      -2.881  -3.024   2.654  1.00 55.24           H 
ATOM    122 1HG2 DVA A   8      -3.340  -4.377  -1.270  1.00 34.33           H 
ATOM    123 2HG2 DVA A   8      -3.633  -5.278   0.236  1.00 33.13           H 
ATOM    124 3HG2 DVA A   8      -4.859  -4.139  -0.372  1.00 44.31           H 
TER     125      DVA A   8
ENDMDL
MODEL       15
REMARK MDL/CONF    15  E:      0.000 Erst:   0.000 Ehb:   0.000
ATOM      1  N   DAL A   1      -1.576  -1.724  -1.531  1.00 33.15           N 
ATOM      2  CA  DAL A   1      -0.774  -1.770  -2.761  1.00 10.41           C 
ATOM      3  C   DAL A   1       0.089  -0.536  -2.843  1.00 73.43           C 
ATOM      4  O   DAL A   1       1.293  -0.593  -2.603  1.00 43.31           O 
ATOM      5  CB  DAL A   1       0.116  -3.014  -2.743  1.00 73.32           C 
ATOM      6  H   DAL A   1      -1.135  -1.527  -0.678  1.00 61.34           H 
ATOM      7  HA  DAL A   1      -1.437  -1.808  -3.625  1.00 42.34           H 
ATOM      8 1HB  DAL A   1       0.296  -3.317  -1.713  1.00 51.23           H 
ATOM      9 2HB  DAL A   1      -0.381  -3.823  -3.279  1.00 25.42           H 
ATOM     10 3HB  DAL A   1       1.066  -2.788  -3.227  1.00 71.22           H 
ATOM     11  N   DPR A   2      -0.528   0.590  -3.186  1.00 12.44           N 
ATOM     12  CA  DPR A   2       0.201   1.866  -3.302  1.00 42.30           C 
ATOM     13  C   DPR A   2       1.499   1.649  -4.035  1.00 51.55           C 
ATOM     14  O   DPR A   2       1.507   1.392  -5.239  1.00 44.32           O 
ATOM     15  CB  DPR A   2      -0.722   2.825  -4.034  1.00 72.04           C 
ATOM     16  CG  DPR A   2      -2.105   2.371  -3.497  1.00 62.34           C 
ATOM     17  CD  DPR A   2      -1.952   0.830  -3.504  1.00 70.11           C 
ATOM     18  HA  DPR A   2       0.396   2.273  -2.310  1.00 54.34           H 
ATOM     19 2HB  DPR A   2      -0.523   3.862  -3.761  1.00 33.23           H 
ATOM     20 3HB  DPR A   2      -0.665   2.693  -5.114  1.00 71.32           H 
ATOM     21 2HG  DPR A   2      -2.272   2.743  -2.486  1.00 30.35           H 
ATOM     22 3HG  DPR A   2      -2.906   2.688  -4.166  1.00 21.14           H 
ATOM     23 2HD  DPR A   2      -2.193   0.429  -4.490  1.00 52.42           H 
ATOM     24 3HD  DPR A   2      -2.592   0.381  -2.745  1.00 41.20           H 
ATOM     25  N   MLU A   3       2.608   1.752  -3.310  1.00 20.43           N 
ATOM     26  CA  MLU A   3       2.562   2.060  -1.874  1.00 72.13           C 
ATOM     27  C   MLU A   3       3.549   1.187  -1.142  1.00 60.22           C 
ATOM     28  O   MLU A   3       4.717   1.542  -0.998  1.00 61.23           O 
ATOM     29  CB  MLU A   3       2.920   3.530  -1.655  1.00 55.40           C 
ATOM     30  CG  MLU A   3       1.857   4.417  -2.307  1.00 41.42           C 
ATOM     31  CD1 MLU A   3       0.672   4.579  -1.352  1.00 71.45           C 
ATOM     32  CD2 MLU A   3       2.457   5.791  -2.614  1.00 60.14           C 
ATOM     33  HA  MLU A   3       1.557   1.869  -1.495  1.00  3.55           H 
ATOM     34 2HB  MLU A   3       2.961   3.740  -0.587  1.00 30.53           H 
ATOM     35 3HB  MLU A   3       3.891   3.738  -2.104  1.00  4.42           H 
ATOM     36  HG  MLU A   3       1.517   3.954  -3.234  1.00 42.52           H 
ATOM     37 1HD1 MLU A   3       0.859   5.415  -0.680  1.00  5.41           H 
ATOM     38 2HD1 MLU A   3      -0.234   4.770  -1.928  1.00 32.11           H 
ATOM     39 3HD1 MLU A   3       0.546   3.666  -0.770  1.00 64.03           H 
ATOM     40 1HD2 MLU A   3       2.001   6.193  -3.518  1.00 74.40           H 
ATOM     41 2HD2 MLU A   3       2.266   6.465  -1.779  1.00 33.31           H 
ATOM     42 3HD2 MLU A   3       3.533   5.693  -2.763  1.00 12.42           H 
ATOM     43  CM  MLU A   3       3.994   1.589  -3.770  1.00 33.04           C 
ATOM     44 1HM  MLU A   3       4.302   0.553  -3.634  1.00 32.14           H 
ATOM     45 2HM  MLU A   3       4.059   1.851  -4.826  1.00 54.51           H 
ATOM     46 3HM  MLU A   3       4.648   2.242  -3.191  1.00 52.24           H 
ATOM     47  N   DVA A   4       3.079   0.035  -0.674  1.00  1.22           N 
ATOM     48  CA  DVA A   4       3.937  -0.905   0.058  1.00 60.22           C 
ATOM     49  C   DVA A   4       3.314  -1.220   1.392  1.00 73.22           C 
ATOM     50  O   DVA A   4       4.014  -1.402   2.388  1.00 73.04           O 
ATOM     51  CB  DVA A   4       4.088  -2.193  -0.753  1.00  5.42           C 
ATOM     52  CG1 DVA A   4       5.042  -3.144  -0.029  1.00 74.23           C 
ATOM     53  CG2 DVA A   4       2.720  -2.861  -0.906  1.00 24.54           C 
ATOM     54  H   DVA A   4       2.137  -0.192  -0.820  1.00 14.25           H 
ATOM     55  HA  DVA A   4       4.919  -0.457   0.213  1.00 52.34           H 
ATOM     56  HB  DVA A   4       4.488  -1.957  -1.738  1.00 11.12           H 
ATOM     57 1HG1 DVA A   4       6.035  -2.700   0.018  1.00 42.51           H 
ATOM     58 2HG1 DVA A   4       4.676  -3.325   0.982  1.00 50.22           H 
ATOM     59 3HG1 DVA A   4       5.092  -4.089  -0.569  1.00 33.21           H 
ATOM     60 1HG2 DVA A   4       1.954  -2.098  -1.023  1.00 35.35           H 
ATOM     61 2HG2 DVA A   4       2.727  -3.506  -1.785  1.00 64.43           H 
ATOM     62 3HG2 DVA A   4       2.506  -3.458  -0.019  1.00 63.31           H 
ATOM     63  N   DAL A   5       1.987  -1.287   1.418  1.00  0.45           N 
ATOM     64  CA  DAL A   5       1.255  -1.587   2.658  1.00 53.33           C 
ATOM     65  C   DAL A   5       0.088  -0.642   2.794  1.00 53.35           C 
ATOM     66  O   DAL A   5      -1.056  -1.016   2.541  1.00 53.42           O 
ATOM     67  CB  DAL A   5       0.743  -3.028   2.611  1.00 74.03           C 
ATOM     68  H   DAL A   5       1.484  -1.132   0.592  1.00 12.04           H 
ATOM     69  HA  DAL A   5       1.922  -1.465   3.512  1.00 61.21           H 
ATOM     70 1HB  DAL A   5       0.638  -3.343   1.573  1.00 41.41           H 
ATOM     71 2HB  DAL A   5       1.450  -3.682   3.119  1.00 34.33           H 
ATOM     72 3HB  DAL A   5      -0.226  -3.084   3.106  1.00 72.31           H 
ATOM     73  N   DPR A   6       0.376   0.592   3.194  1.00 55.40           N 
ATOM     74  CA  DPR A   6      -0.675   1.613   3.366  1.00 61.00           C 
ATOM     75  C   DPR A   6      -1.852   1.019   4.097  1.00 24.10           C 
ATOM     76  O   DPR A   6      -1.770   0.726   5.288  1.00 22.12           O 
ATOM     77  CB  DPR A   6      -0.043   2.759   4.137  1.00 42.42           C 
ATOM     78  CG  DPR A   6       1.408   2.721   3.590  1.00 72.13           C 
ATOM     79  CD  DPR A   6       1.680   1.197   3.535  1.00 63.35           C 
ATOM     80  HA  DPR A   6      -0.990   1.987   2.392  1.00 15.54           H 
ATOM     81 2HB  DPR A   6      -0.519   3.711   3.902  1.00  2.11           H 
ATOM     82 3HB  DPR A   6      -0.055   2.576   5.211  1.00 13.14           H 
ATOM     83 2HG  DPR A   6       1.462   3.164   2.595  1.00 63.42           H 
ATOM     84 3HG  DPR A   6       2.096   3.216   4.275  1.00 42.51           H 
ATOM     85 2HD  DPR A   6       2.025   0.837   4.505  1.00 54.42           H 
ATOM     86 3HD  DPR A   6       2.417   0.971   2.762  1.00 30.15           H 
ATOM     87  N   MLU A   7      -2.957   0.837   3.380  1.00  4.13           N 
ATOM     88  CA  MLU A   7      -3.019   1.198   1.958  1.00 40.35           C 
ATOM     89  C   MLU A   7      -3.739   0.115   1.196  1.00 14.22           C 
ATOM     90  O   MLU A   7      -4.963   0.136   1.076  1.00 14.43           O 
ATOM     91  CB  MLU A   7      -3.772   2.521   1.799  1.00  4.22           C 
ATOM     92  CG  MLU A   7      -2.984   3.641   2.481  1.00 33.13           C 
ATOM     93  CD1 MLU A   7      -1.902   4.157   1.528  1.00 74.20           C 
ATOM     94  CD2 MLU A   7      -3.933   4.785   2.843  1.00 34.41           C 
ATOM     95  HA  MLU A   7      -2.007   1.306   1.566  1.00 52.03           H 
ATOM     96 2HB  MLU A   7      -3.885   2.749   0.740  1.00 42.44           H 
ATOM     97 3HB  MLU A   7      -4.756   2.435   2.260  1.00  2.42           H 
ATOM     98  HG  MLU A   7      -2.516   3.256   3.387  1.00 61.45           H 
ATOM     99 1HD1 MLU A   7      -2.324   4.930   0.885  1.00 21.51           H 
ATOM    100 2HD1 MLU A   7      -1.078   4.574   2.107  1.00 50.54           H 
ATOM    101 3HD1 MLU A   7      -1.536   3.334   0.914  1.00 63.42           H 
ATOM    102 1HD2 MLU A   7      -3.597   5.257   3.765  1.00  1.32           H 
ATOM    103 2HD2 MLU A   7      -3.939   5.520   2.038  1.00 21.24           H 
ATOM    104 3HD2 MLU A   7      -4.940   4.391   2.983  1.00 60.15           H 
ATOM    105  CM  MLU A   7      -4.236   0.281   3.841  1.00 71.34           C 
ATOM    106 1HM  MLU A   7      -4.248  -0.794   3.664  1.00 33.33           H 
ATOM    107 2HM  MLU A   7      -4.355   0.476   4.906  1.00 62.51           H 
ATOM    108 3HM  MLU A   7      -5.054   0.749   3.292  1.00 62.14           H 
ATOM    109  N   DVA A   8      -2.978  -0.842   0.677  1.00 41.24           N 
ATOM    110  CA  DVA A   8      -3.556  -1.955  -0.088  1.00 71.50           C 
ATOM    111  C   DVA A   8      -2.891  -2.036  -1.436  1.00 72.14           C 
ATOM    112  O   DVA A   8      -3.531  -2.363  -2.436  1.00 15.23           O 
ATOM    113  CB  DVA A   8      -3.334  -3.264   0.671  1.00  1.30           C 
ATOM    114  CG1 DVA A   8      -4.003  -4.414  -0.083  1.00 44.50           C 
ATOM    115  CG2 DVA A   8      -1.833  -3.537   0.788  1.00 22.02           C 
ATOM    116  H   DVA A   8      -2.007  -0.804   0.807  1.00 51.15           H 
ATOM    117  HA  DVA A   8      -4.625  -1.789  -0.220  1.00 10.45           H 
ATOM    118  HB  DVA A   8      -3.765  -3.183   1.668  1.00 14.01           H 
ATOM    119 1HG1 DVA A   8      -5.081  -4.253  -0.111  1.00 65.25           H 
ATOM    120 2HG1 DVA A   8      -3.614  -4.454  -1.101  1.00 11.53           H 
ATOM    121 3HG1 DVA A   8      -3.788  -5.354   0.423  1.00 51.20           H 
ATOM    122 1HG2 DVA A   8      -1.303  -2.596   0.926  1.00  4.14           H 
ATOM    123 2HG2 DVA A   8      -1.647  -4.187   1.644  1.00 64.03           H 
ATOM    124 3HG2 DVA A   8      -1.480  -4.022  -0.122  1.00 24.34           H 
TER     125      DVA A   8
ENDMDL
MODEL       16
REMARK MDL/CONF    16  E:      0.000 Erst:   0.000 Ehb:   0.000
ATOM      1  N   DAL A   1      -1.576  -1.724  -1.531  1.00 65.13           N 
ATOM      2  CA  DAL A   1      -0.774  -1.768  -2.762  1.00 51.14           C 
ATOM      3  C   DAL A   1       0.089  -0.535  -2.845  1.00 13.11           C 
ATOM      4  O   DAL A   1       1.293  -0.592  -2.604  1.00 25.21           O 
ATOM      5  CB  DAL A   1       0.115  -3.014  -2.747  1.00  4.13           C 
ATOM      6  H   DAL A   1      -1.133  -1.528  -0.680  1.00 51.02           H 
ATOM      7  HA  DAL A   1      -1.438  -1.806  -3.627  1.00 62.34           H 
ATOM      8 1HB  DAL A   1      -0.381  -3.822  -3.283  1.00 43.41           H 
ATOM      9 2HB  DAL A   1       1.067  -2.787  -3.228  1.00 70.30           H 
ATOM     10 3HB  DAL A   1       0.294  -3.318  -1.715  1.00 53.03           H 
ATOM     11  N   DPR A   2      -0.528   0.591  -3.188  1.00 34.11           N 
ATOM     12  CA  DPR A   2       0.201   1.867  -3.303  1.00 60.33           C 
ATOM     13  C   DPR A   2       1.500   1.650  -4.036  1.00 73.34           C 
ATOM     14  O   DPR A   2       1.509   1.394  -5.239  1.00 74.12           O 
ATOM     15  CB  DPR A   2      -0.721   2.827  -4.035  1.00 73.23           C 
ATOM     16  CG  DPR A   2      -2.104   2.372  -3.499  1.00 12.32           C 
ATOM     17  CD  DPR A   2      -1.951   0.831  -3.507  1.00 75.50           C 
ATOM     18  HA  DPR A   2       0.396   2.274  -2.311  1.00 32.30           H 
ATOM     19 2HB  DPR A   2      -0.523   3.863  -3.763  1.00 35.25           H 
ATOM     20 3HB  DPR A   2      -0.664   2.694  -5.115  1.00 71.21           H 
ATOM     21 2HG  DPR A   2      -2.272   2.743  -2.488  1.00 12.24           H 
ATOM     22 3HG  DPR A   2      -2.906   2.689  -4.167  1.00 31.31           H 
ATOM     23 2HD  DPR A   2      -2.193   0.431  -4.492  1.00 45.30           H 
ATOM     24 3HD  DPR A   2      -2.593   0.382  -2.748  1.00 24.35           H 
ATOM     25  N   MLU A   3       2.608   1.752  -3.310  1.00 13.10           N 
ATOM     26  CA  MLU A   3       2.561   2.059  -1.873  1.00 63.14           C 
ATOM     27  C   MLU A   3       3.548   1.186  -1.142  1.00  4.41           C 
ATOM     28  O   MLU A   3       4.717   1.540  -0.998  1.00 12.12           O 
ATOM     29  CB  MLU A   3       2.919   3.530  -1.654  1.00 44.31           C 
ATOM     30  CG  MLU A   3       1.860   4.417  -2.311  1.00 32.41           C 
ATOM     31  CD1 MLU A   3       0.672   4.581  -1.360  1.00 34.32           C 
ATOM     32  CD2 MLU A   3       2.462   5.789  -2.618  1.00 33.15           C 
ATOM     33  HA  MLU A   3       1.557   1.868  -1.494  1.00 43.45           H 
ATOM     34 2HB  MLU A   3       2.957   3.739  -0.586  1.00 32.13           H 
ATOM     35 3HB  MLU A   3       3.892   3.737  -2.100  1.00 24.40           H 
ATOM     36  HG  MLU A   3       1.521   3.953  -3.238  1.00 24.34           H 
ATOM     37 1HD1 MLU A   3       0.535   3.663  -0.788  1.00 22.22           H 
ATOM     38 2HD1 MLU A   3       0.866   5.409  -0.677  1.00 31.35           H 
ATOM     39 3HD1 MLU A   3      -0.230   4.787  -1.935  1.00 61.35           H 
ATOM     40 1HD2 MLU A   3       3.409   5.662  -3.139  1.00 24.35           H 
ATOM     41 2HD2 MLU A   3       1.774   6.355  -3.246  1.00 61.30           H 
ATOM     42 3HD2 MLU A   3       2.629   6.329  -1.685  1.00 71.24           H 
ATOM     43  CM  MLU A   3       3.994   1.589  -3.770  1.00 13.15           C 
ATOM     44 1HM  MLU A   3       4.644   2.260  -3.210  1.00 14.31           H 
ATOM     45 2HM  MLU A   3       4.311   0.559  -3.608  1.00 34.14           H 
ATOM     46 3HM  MLU A   3       4.055   1.826  -4.833  1.00 34.35           H 
ATOM     47  N   DVA A   4       3.078   0.034  -0.674  1.00 31.11           N 
ATOM     48  CA  DVA A   4       3.936  -0.907   0.057  1.00 14.33           C 
ATOM     49  C   DVA A   4       3.313  -1.220   1.392  1.00 61.32           C 
ATOM     50  O   DVA A   4       4.013  -1.401   2.387  1.00 23.32           O 
ATOM     51  CB  DVA A   4       4.085  -2.195  -0.753  1.00 10.23           C 
ATOM     52  CG1 DVA A   4       5.039  -3.147  -0.030  1.00  0.21           C 
ATOM     53  CG2 DVA A   4       2.717  -2.863  -0.905  1.00  1.42           C 
ATOM     54  H   DVA A   4       2.136  -0.193  -0.820  1.00 42.32           H 
ATOM     55  HA  DVA A   4       4.918  -0.459   0.210  1.00 20.04           H 
ATOM     56  HB  DVA A   4       4.484  -1.959  -1.739  1.00 22.13           H 
ATOM     57 1HG1 DVA A   4       5.927  -2.602   0.288  1.00 33.23           H 
ATOM     58 2HG1 DVA A   4       4.538  -3.567   0.844  1.00 65.14           H 
ATOM     59 3HG1 DVA A   4       5.328  -3.953  -0.703  1.00 63.00           H 
ATOM     60 1HG2 DVA A   4       1.951  -2.099  -1.023  1.00 51.25           H 
ATOM     61 2HG2 DVA A   4       2.724  -3.510  -1.783  1.00  1.31           H 
ATOM     62 3HG2 DVA A   4       2.503  -3.457  -0.017  1.00 12.05           H 
ATOM     63  N   DAL A   5       1.987  -1.287   1.419  1.00 33.35           N 
ATOM     64  CA  DAL A   5       1.255  -1.585   2.660  1.00 50.15           C 
ATOM     65  C   DAL A   5       0.088  -0.641   2.794  1.00 61.14           C 
ATOM     66  O   DAL A   5      -1.056  -1.015   2.541  1.00 31.12           O 
ATOM     67  CB  DAL A   5       0.743  -3.027   2.613  1.00 22.44           C 
ATOM     68  H   DAL A   5       1.483  -1.132   0.593  1.00 33.34           H 
ATOM     69  HA  DAL A   5       1.923  -1.463   3.512  1.00 21.22           H 
ATOM     70 1HB  DAL A   5       1.448  -3.680   3.128  1.00 44.51           H 
ATOM     71 2HB  DAL A   5      -0.228  -3.083   3.103  1.00 72.41           H 
ATOM     72 3HB  DAL A   5       0.646  -3.344   1.575  1.00  4.10           H 
ATOM     73  N   DPR A   6       0.375   0.593   3.196  1.00 42.14           N 
ATOM     74  CA  DPR A   6      -0.675   1.614   3.367  1.00 71.43           C 
ATOM     75  C   DPR A   6      -1.852   1.019   4.097  1.00 23.43           C 
ATOM     76  O   DPR A   6      -1.772   0.726   5.290  1.00 44.35           O 
ATOM     77  CB  DPR A   6      -0.044   2.759   4.138  1.00 11.51           C 
ATOM     78  CG  DPR A   6       1.408   2.722   3.592  1.00 71.35           C 
ATOM     79  CD  DPR A   6       1.680   1.198   3.536  1.00 63.43           C 
ATOM     80  HA  DPR A   6      -0.991   1.988   2.392  1.00 22.15           H 
ATOM     81 2HB  DPR A   6      -0.519   3.712   3.903  1.00 53.21           H 
ATOM     82 3HB  DPR A   6      -0.057   2.576   5.212  1.00 55.42           H 
ATOM     83 2HG  DPR A   6       1.462   3.165   2.596  1.00  2.14           H 
ATOM     84 3HG  DPR A   6       2.095   3.218   4.277  1.00 71.33           H 
ATOM     85 2HD  DPR A   6       2.023   0.839   4.507  1.00 75.33           H 
ATOM     86 3HD  DPR A   6       2.417   0.971   2.765  1.00  2.40           H 
ATOM     87  N   MLU A   7      -2.956   0.837   3.380  1.00 74.02           N 
ATOM     88  CA  MLU A   7      -3.018   1.197   1.957  1.00 53.31           C 
ATOM     89  C   MLU A   7      -3.738   0.114   1.196  1.00 35.31           C 
ATOM     90  O   MLU A   7      -4.963   0.135   1.076  1.00 64.32           O 
ATOM     91  CB  MLU A   7      -3.771   2.519   1.798  1.00 51.14           C 
ATOM     92  CG  MLU A   7      -2.986   3.640   2.482  1.00 22.43           C 
ATOM     93  CD1 MLU A   7      -1.903   4.158   1.533  1.00 73.32           C 
ATOM     94  CD2 MLU A   7      -3.937   4.781   2.846  1.00 62.14           C 
ATOM     95  HA  MLU A   7      -2.007   1.305   1.566  1.00 60.21           H 
ATOM     96 2HB  MLU A   7      -3.882   2.749   0.738  1.00 32.00           H 
ATOM     97 3HB  MLU A   7      -4.757   2.434   2.257  1.00 62.24           H 
ATOM     98  HG  MLU A   7      -2.518   3.253   3.389  1.00 11.51           H 
ATOM     99 1HD1 MLU A   7      -1.524   3.333   0.929  1.00 33.24           H 
ATOM    100 2HD1 MLU A   7      -2.329   4.920   0.879  1.00 10.21           H 
ATOM    101 3HD1 MLU A   7      -1.087   4.588   2.111  1.00  2.24           H 
ATOM    102 1HD2 MLU A   7      -4.810   4.379   3.357  1.00 21.24           H 
ATOM    103 2HD2 MLU A   7      -3.424   5.486   3.500  1.00 14.20           H 
ATOM    104 3HD2 MLU A   7      -4.253   5.294   1.937  1.00 23.10           H 
ATOM    105  CM  MLU A   7      -4.236   0.280   3.840  1.00 51.33           C 
ATOM    106 1HM  MLU A   7      -5.055   0.766   3.309  1.00 23.42           H 
ATOM    107 2HM  MLU A   7      -4.258  -0.791   3.640  1.00 54.15           H 
ATOM    108 3HM  MLU A   7      -4.344   0.453   4.911  1.00 33.52           H 
ATOM    109  N   DVA A   8      -2.977  -0.843   0.677  1.00 64.41           N 
ATOM    110  CA  DVA A   8      -3.554  -1.956  -0.087  1.00 64.54           C 
ATOM    111  C   DVA A   8      -2.891  -2.037  -1.436  1.00 61.43           C 
ATOM    112  O   DVA A   8      -3.530  -2.363  -2.435  1.00 54.41           O 
ATOM    113  CB  DVA A   8      -3.330  -3.266   0.671  1.00 54.41           C 
ATOM    114  CG1 DVA A   8      -3.999  -4.416  -0.084  1.00  1.14           C 
ATOM    115  CG2 DVA A   8      -1.829  -3.537   0.787  1.00  1.44           C 
ATOM    116  H   DVA A   8      -2.007  -0.805   0.807  1.00 64.34           H 
ATOM    117  HA  DVA A   8      -4.624  -1.792  -0.217  1.00 41.43           H 
ATOM    118  HB  DVA A   8      -3.762  -3.185   1.669  1.00 64.40           H 
ATOM    119 1HG1 DVA A   8      -5.006  -4.122  -0.379  1.00 44.13           H 
ATOM    120 2HG1 DVA A   8      -3.413  -4.654  -0.972  1.00 35.10           H 
ATOM    121 3HG1 DVA A   8      -4.050  -5.292   0.562  1.00  4.01           H 
ATOM    122 1HG2 DVA A   8      -1.299  -2.596   0.927  1.00 33.10           H 
ATOM    123 2HG2 DVA A   8      -1.642  -4.189   1.640  1.00 13.24           H 
ATOM    124 3HG2 DVA A   8      -1.476  -4.020  -0.124  1.00 32.12           H 
TER     125      DVA A   8
ENDMDL
MODEL       20
REMARK MDL/CONF    20  E:      0.000 Erst:   0.000 Ehb:   0.000
ATOM      1  N   DAL A   1      -1.578  -1.723  -1.532  1.00 61.15           N 
ATOM      2  CA  DAL A   1      -0.780  -1.765  -2.767  1.00 10.52           C 
ATOM      3  C   DAL A   1       0.085  -0.533  -2.846  1.00 52.34           C 
ATOM      4  O   DAL A   1       1.290  -0.593  -2.606  1.00 51.44           O 
ATOM      5  CB  DAL A   1       0.106  -3.011  -2.758  1.00 25.14           C 
ATOM      6  H   DAL A   1      -1.133  -1.527  -0.682  1.00 71.25           H 
ATOM      7  HA  DAL A   1      -1.446  -1.798  -3.629  1.00 32.01           H 
ATOM      8 1HB  DAL A   1       0.286  -3.321  -1.729  1.00 64.54           H 
ATOM      9 2HB  DAL A   1      -0.391  -3.816  -3.299  1.00  1.42           H 
ATOM     10 3HB  DAL A   1       1.058  -2.783  -3.239  1.00 74.41           H 
ATOM     11  N   DPR A   2      -0.530   0.596  -3.187  1.00 25.32           N 
ATOM     12  CA  DPR A   2       0.202   1.870  -3.301  1.00 13.23           C 
ATOM     13  C   DPR A   2       1.501   1.652  -4.033  1.00 53.02           C 
ATOM     14  O   DPR A   2       1.510   1.396  -5.237  1.00  1.45           O 
ATOM     15  CB  DPR A   2      -0.718   2.832  -4.032  1.00 73.22           C 
ATOM     16  CG  DPR A   2      -2.103   2.380  -3.496  1.00  5.04           C 
ATOM     17  CD  DPR A   2      -1.953   0.839  -3.505  1.00 32.31           C 
ATOM     18  HA  DPR A   2       0.396   2.276  -2.307  1.00 63.33           H 
ATOM     19 2HB  DPR A   2      -0.518   3.868  -3.759  1.00 21.13           H 
ATOM     20 3HB  DPR A   2      -0.662   2.700  -5.113  1.00 21.04           H 
ATOM     21 2HG  DPR A   2      -2.269   2.751  -2.483  1.00 43.13           H 
ATOM     22 3HG  DPR A   2      -2.903   2.699  -4.164  1.00  3.22           H 
ATOM     23 2HD  DPR A   2      -2.196   0.440  -4.490  1.00 25.52           H 
ATOM     24 3HD  DPR A   2      -2.594   0.391  -2.745  1.00 73.14           H 
ATOM     25  N   MLU A   3       2.608   1.752  -3.306  1.00 62.00           N 
ATOM     26  CA  MLU A   3       2.562   2.059  -1.869  1.00 52.24           C 
ATOM     27  C   MLU A   3       3.546   1.185  -1.137  1.00 23.30           C 
ATOM     28  O   MLU A   3       4.714   1.540  -0.986  1.00 41.32           O 
ATOM     29  CB  MLU A   3       2.921   3.529  -1.650  1.00  5.11           C 
ATOM     30  CG  MLU A   3       1.861   4.418  -2.302  1.00 30.20           C 
ATOM     31  CD1 MLU A   3       0.675   4.579  -1.349  1.00 35.24           C 
ATOM     32  CD2 MLU A   3       2.462   5.791  -2.606  1.00 64.13           C 
ATOM     33  HA  MLU A   3       1.557   1.870  -1.491  1.00 20.31           H 
ATOM     34 2HB  MLU A   3       2.962   3.737  -0.581  1.00 32.02           H 
ATOM     35 3HB  MLU A   3       3.894   3.736  -2.098  1.00 12.15           H 
ATOM     36  HG  MLU A   3       1.520   3.956  -3.229  1.00 62.41           H 
ATOM     37 1HD1 MLU A   3      -0.236   4.744  -1.925  1.00 44.04           H 
ATOM     38 2HD1 MLU A   3       0.565   3.675  -0.748  1.00 33.30           H 
ATOM     39 3HD1 MLU A   3       0.848   5.432  -0.693  1.00 43.44           H 
ATOM     40 1HD2 MLU A   3       2.167   6.103  -3.608  1.00 32.44           H 
ATOM     41 2HD2 MLU A   3       2.099   6.516  -1.878  1.00 22.12           H 
ATOM     42 3HD2 MLU A   3       3.549   5.733  -2.550  1.00 33.33           H 
ATOM     43  CM  MLU A   3       3.994   1.588  -3.764  1.00 31.30           C 
ATOM     44 1HM  MLU A   3       4.304   0.553  -3.618  1.00 44.35           H 
ATOM     45 2HM  MLU A   3       4.058   1.840  -4.823  1.00  5.31           H 
ATOM     46 3HM  MLU A   3       4.647   2.247  -3.192  1.00 45.13           H 
ATOM     47  N   DVA A   4       3.076   0.030  -0.676  1.00 65.15           N 
ATOM     48  CA  DVA A   4       3.934  -0.913   0.054  1.00 12.22           C 
ATOM     49  C   DVA A   4       3.313  -1.221   1.391  1.00 22.54           C 
ATOM     50  O   DVA A   4       4.016  -1.400   2.385  1.00 12.35           O 
ATOM     51  CB  DVA A   4       4.076  -2.203  -0.754  1.00 13.31           C 
ATOM     52  CG1 DVA A   4       2.706  -2.865  -0.909  1.00 12.31           C 
ATOM     53  CG2 DVA A   4       4.643  -1.878  -2.137  1.00 63.33           C 
ATOM     54  H   DVA A   4       2.136  -0.199  -0.828  1.00 43.44           H 
ATOM     55  HA  DVA A   4       4.917  -0.469   0.203  1.00  2.14           H 
ATOM     56  HB  DVA A   4       4.752  -2.884  -0.236  1.00 53.42           H 
ATOM     57 1HG1 DVA A   4       2.709  -3.510  -1.787  1.00 24.21           H 
ATOM     58 2HG1 DVA A   4       2.488  -3.459  -0.021  1.00 63.30           H 
ATOM     59 3HG1 DVA A   4       1.942  -2.096  -1.025  1.00 21.34           H 
ATOM     60 1HG2 DVA A   4       3.828  -1.787  -2.853  1.00 31.12           H 
ATOM     61 2HG2 DVA A   4       5.195  -0.939  -2.093  1.00 54.20           H 
ATOM     62 3HG2 DVA A   4       5.314  -2.678  -2.451  1.00 60.00           H 
ATOM     63  N   DAL A   5       1.986  -1.288   1.421  1.00 21.43           N 
ATOM     64  CA  DAL A   5       1.258  -1.582   2.663  1.00 23.32           C 
ATOM     65  C   DAL A   5       0.090  -0.639   2.796  1.00 13.52           C 
ATOM     66  O   DAL A   5      -1.054  -1.013   2.545  1.00 72.34           O 
ATOM     67  CB  DAL A   5       0.748  -3.024   2.624  1.00 21.25           C 
ATOM     68  H   DAL A   5       1.481  -1.137   0.595  1.00 42.23           H 
ATOM     69  HA  DAL A   5       1.926  -1.455   3.515  1.00 25.53           H 
ATOM     70 1HB  DAL A   5       0.648  -3.347   1.589  1.00 11.35           H 
ATOM     71 2HB  DAL A   5       1.454  -3.674   3.142  1.00 74.52           H 
ATOM     72 3HB  DAL A   5      -0.223  -3.078   3.117  1.00 35.31           H 
ATOM     73  N   DPR A   6       0.376   0.596   3.194  1.00 74.00           N 
ATOM     74  CA  DPR A   6      -0.675   1.616   3.363  1.00 13.04           C 
ATOM     75  C   DPR A   6      -1.853   1.022   4.093  1.00  4.31           C 
ATOM     76  O   DPR A   6      -1.773   0.731   5.286  1.00 22.40           O 
ATOM     77  CB  DPR A   6      -0.046   2.764   4.135  1.00 12.40           C 
ATOM     78  CG  DPR A   6       1.405   2.726   3.588  1.00  1.14           C 
ATOM     79  CD  DPR A   6       1.680   1.203   3.534  1.00 12.32           C 
ATOM     80  HA  DPR A   6      -0.990   1.990   2.389  1.00 31.12           H 
ATOM     81 2HB  DPR A   6      -0.523   3.716   3.899  1.00 22.00           H 
ATOM     82 3HB  DPR A   6      -0.058   2.581   5.208  1.00 14.12           H 
ATOM     83 2HG  DPR A   6       1.459   3.169   2.593  1.00  4.22           H 
ATOM     84 3HG  DPR A   6       2.093   3.224   4.273  1.00 74.12           H 
ATOM     85 2HD  DPR A   6       2.024   0.846   4.505  1.00 62.30           H 
ATOM     86 3HD  DPR A   6       2.417   0.977   2.763  1.00 51.31           H 
ATOM     87  N   MLU A   7      -2.956   0.838   3.376  1.00 32.11           N 
ATOM     88  CA  MLU A   7      -3.017   1.197   1.952  1.00 51.03           C 
ATOM     89  C   MLU A   7      -3.736   0.113   1.192  1.00 32.30           C 
ATOM     90  O   MLU A   7      -4.959   0.136   1.065  1.00 44.31           O 
ATOM     91  CB  MLU A   7      -3.770   2.519   1.791  1.00 42.43           C 
ATOM     92  CG  MLU A   7      -2.985   3.639   2.474  1.00 53.31           C 
ATOM     93  CD1 MLU A   7      -1.903   4.158   1.524  1.00 64.23           C 
ATOM     94  CD2 MLU A   7      -3.937   4.782   2.834  1.00 22.34           C 
ATOM     95  HA  MLU A   7      -2.005   1.305   1.561  1.00 34.10           H 
ATOM     96 2HB  MLU A   7      -3.880   2.747   0.730  1.00 12.34           H 
ATOM     97 3HB  MLU A   7      -4.756   2.433   2.249  1.00 42.10           H 
ATOM     98  HG  MLU A   7      -2.519   3.256   3.381  1.00 11.20           H 
ATOM     99 1HD1 MLU A   7      -1.068   4.550   2.104  1.00 13.21           H 
ATOM    100 2HD1 MLU A   7      -1.554   3.339   0.891  1.00  1.44           H 
ATOM    101 3HD1 MLU A   7      -2.316   4.949   0.899  1.00 41.21           H 
ATOM    102 1HD2 MLU A   7      -3.731   5.120   3.850  1.00 64.12           H 
ATOM    103 2HD2 MLU A   7      -3.791   5.609   2.140  1.00 73.11           H 
ATOM    104 3HD2 MLU A   7      -4.967   4.432   2.771  1.00 61.45           H 
ATOM    105  CM  MLU A   7      -4.236   0.281   3.834  1.00 42.43           C 
ATOM    106 1HM  MLU A   7      -4.252  -0.792   3.649  1.00  2.01           H 
ATOM    107 2HM  MLU A   7      -4.351   0.467   4.902  1.00 53.42           H 
ATOM    108 3HM  MLU A   7      -5.055   0.756   3.292  1.00 25.30           H 
ATOM    109  N   DVA A   8      -2.973  -0.850   0.681  1.00 53.43           N 
ATOM    110  CA  DVA A   8      -3.550  -1.964  -0.082  1.00 72.11           C 
ATOM    111  C   DVA A   8      -2.891  -2.041  -1.434  1.00 72.40           C 
ATOM    112  O   DVA A   8      -3.535  -2.365  -2.430  1.00 70.04           O 
ATOM    113  CB  DVA A   8      -3.319  -3.272   0.674  1.00 25.32           C 
ATOM    114  CG1 DVA A   8      -1.817  -3.541   0.786  1.00  4.41           C 
ATOM    115  CG2 DVA A   8      -3.921  -3.164   2.077  1.00 62.01           C 
ATOM    116  H   DVA A   8      -2.003  -0.813   0.816  1.00 14.10           H 
ATOM    117  HA  DVA A   8      -4.620  -1.803  -0.209  1.00 11.34           H 
ATOM    118  HB  DVA A   8      -3.796  -4.092   0.138  1.00 62.04           H 
ATOM    119 1HG1 DVA A   8      -1.626  -4.197   1.634  1.00 12.33           H 
ATOM    120 2HG1 DVA A   8      -1.467  -4.019  -0.129  1.00 63.13           H 
ATOM    121 3HG1 DVA A   8      -1.289  -2.599   0.926  1.00  4.43           H 
ATOM    122 1HG2 DVA A   8      -3.143  -2.885   2.786  1.00 71.11           H 
ATOM    123 2HG2 DVA A   8      -4.703  -2.404   2.079  1.00 73.33           H 
ATOM    124 3HG2 DVA A   8      -4.347  -4.125   2.364  1.00  0.22           H 
TER     125      DVA A   8
ENDMDL
MODEL       17
REMARK MDL/CONF    17  E:      0.000 Erst:   0.000 Ehb:   0.000
ATOM      1  N   DAL A   1      -1.578  -1.723  -1.533  1.00 51.35           N 
ATOM      2  CA  DAL A   1      -0.780  -1.764  -2.767  1.00 43.34           C 
ATOM      3  C   DAL A   1       0.085  -0.532  -2.847  1.00 50.12           C 
ATOM      4  O   DAL A   1       1.290  -0.593  -2.607  1.00 13.31           O 
ATOM      5  CB  DAL A   1       0.107  -3.011  -2.758  1.00 60.33           C 
ATOM      6  H   DAL A   1      -1.133  -1.527  -0.683  1.00  3.22           H 
ATOM      7  HA  DAL A   1      -1.447  -1.798  -3.629  1.00 44.41           H 
ATOM      8 1HB  DAL A   1      -0.391  -3.815  -3.299  1.00 14.42           H 
ATOM      9 2HB  DAL A   1       1.059  -2.785  -3.239  1.00 13.23           H 
ATOM     10 3HB  DAL A   1       0.284  -3.322  -1.729  1.00 25.23           H 
ATOM     11  N   DPR A   2      -0.530   0.595  -3.186  1.00 13.43           N 
ATOM     12  CA  DPR A   2       0.201   1.871  -3.300  1.00 64.11           C 
ATOM     13  C   DPR A   2       1.501   1.652  -4.033  1.00 12.44           C 
ATOM     14  O   DPR A   2       1.510   1.397  -5.236  1.00 51.00           O 
ATOM     15  CB  DPR A   2      -0.719   2.832  -4.031  1.00 64.04           C 
ATOM     16  CG  DPR A   2      -2.102   2.381  -3.495  1.00 32.42           C 
ATOM     17  CD  DPR A   2      -1.953   0.839  -3.503  1.00 12.31           C 
ATOM     18  HA  DPR A   2       0.396   2.276  -2.307  1.00 23.13           H 
ATOM     19 2HB  DPR A   2      -0.517   3.868  -3.757  1.00 55.24           H 
ATOM     20 3HB  DPR A   2      -0.662   2.701  -5.111  1.00 73.23           H 
ATOM     21 2HG  DPR A   2      -2.269   2.751  -2.482  1.00  1.45           H 
ATOM     22 3HG  DPR A   2      -2.903   2.700  -4.162  1.00 13.42           H 
ATOM     23 2HD  DPR A   2      -2.196   0.440  -4.488  1.00 51.54           H 
ATOM     24 3HD  DPR A   2      -2.594   0.391  -2.743  1.00 51.13           H 
ATOM     25  N   MLU A   3       2.608   1.753  -3.305  1.00 65.12           N 
ATOM     26  CA  MLU A   3       2.562   2.059  -1.869  1.00 53.11           C 
ATOM     27  C   MLU A   3       3.547   1.185  -1.137  1.00 60.12           C 
ATOM     28  O   MLU A   3       4.714   1.540  -0.987  1.00  0.43           O 
ATOM     29  CB  MLU A   3       2.922   3.529  -1.649  1.00 50.15           C 
ATOM     30  CG  MLU A   3       1.860   4.418  -2.301  1.00 24.52           C 
ATOM     31  CD1 MLU A   3       0.675   4.579  -1.345  1.00 41.54           C 
ATOM     32  CD2 MLU A   3       2.462   5.792  -2.604  1.00 21.32           C 
ATOM     33  HA  MLU A   3       1.557   1.870  -1.490  1.00 54.02           H 
ATOM     34 2HB  MLU A   3       2.964   3.737  -0.580  1.00 53.54           H 
ATOM     35 3HB  MLU A   3       3.894   3.736  -2.097  1.00 71.31           H 
ATOM     36  HG  MLU A   3       1.520   3.957  -3.227  1.00 44.21           H 
ATOM     37 1HD1 MLU A   3       0.538   3.659  -0.778  1.00 61.45           H 
ATOM     38 2HD1 MLU A   3       0.871   5.404  -0.659  1.00 23.31           H 
ATOM     39 3HD1 MLU A   3      -0.227   4.790  -1.919  1.00 73.14           H 
ATOM     40 1HD2 MLU A   3       1.703   6.427  -3.060  1.00 10.44           H 
ATOM     41 2HD2 MLU A   3       2.810   6.247  -1.678  1.00  4.51           H 
ATOM     42 3HD2 MLU A   3       3.301   5.677  -3.291  1.00 10.41           H 
ATOM     43  CM  MLU A   3       3.994   1.587  -3.764  1.00 40.55           C 
ATOM     44 1HM  MLU A   3       4.298   0.549  -3.636  1.00 50.34           H 
ATOM     45 2HM  MLU A   3       4.062   1.858  -4.818  1.00 44.23           H 
ATOM     46 3HM  MLU A   3       4.650   2.234  -3.180  1.00 72.41           H 
ATOM     47  N   DVA A   4       3.076   0.029  -0.677  1.00  3.45           N 
ATOM     48  CA  DVA A   4       3.933  -0.913   0.053  1.00  4.04           C 
ATOM     49  C   DVA A   4       3.314  -1.223   1.390  1.00 13.45           C 
ATOM     50  O   DVA A   4       4.016  -1.400   2.385  1.00 13.12           O 
ATOM     51  CB  DVA A   4       4.075  -2.204  -0.754  1.00 14.52           C 
ATOM     52  CG1 DVA A   4       2.704  -2.864  -0.910  1.00  2.23           C 
ATOM     53  CG2 DVA A   4       4.644  -1.879  -2.137  1.00 72.44           C 
ATOM     54  H   DVA A   4       2.136  -0.198  -0.828  1.00 60.15           H 
ATOM     55  HA  DVA A   4       4.917  -0.469   0.203  1.00 31.20           H 
ATOM     56  HB  DVA A   4       4.750  -2.884  -0.236  1.00 32.52           H 
ATOM     57 1HG1 DVA A   4       1.940  -2.096  -1.026  1.00  3.02           H 
ATOM     58 2HG1 DVA A   4       2.710  -3.507  -1.790  1.00 64.22           H 
ATOM     59 3HG1 DVA A   4       2.488  -3.463  -0.026  1.00 32.40           H 
ATOM     60 1HG2 DVA A   4       5.267  -2.705  -2.476  1.00 23.40           H 
ATOM     61 2HG2 DVA A   4       3.824  -1.730  -2.841  1.00 44.35           H 
ATOM     62 3HG2 DVA A   4       5.243  -0.971  -2.079  1.00 63.03           H 
ATOM     63  N   DAL A   5       1.987  -1.288   1.421  1.00 35.55           N 
ATOM     64  CA  DAL A   5       1.258  -1.582   2.664  1.00 61.43           C 
ATOM     65  C   DAL A   5       0.090  -0.639   2.796  1.00 30.52           C 
ATOM     66  O   DAL A   5      -1.055  -1.014   2.545  1.00  4.34           O 
ATOM     67  CB  DAL A   5       0.748  -3.024   2.625  1.00 74.31           C 
ATOM     68  H   DAL A   5       1.481  -1.138   0.595  1.00  1.42           H 
ATOM     69  HA  DAL A   5       1.927  -1.456   3.515  1.00 10.34           H 
ATOM     70 1HB  DAL A   5       1.454  -3.674   3.141  1.00 11.43           H 
ATOM     71 2HB  DAL A   5      -0.223  -3.080   3.116  1.00 32.24           H 
ATOM     72 3HB  DAL A   5       0.649  -3.346   1.588  1.00 32.25           H 
ATOM     73  N   DPR A   6       0.376   0.597   3.194  1.00 62.42           N 
ATOM     74  CA  DPR A   6      -0.676   1.617   3.363  1.00 61.31           C 
ATOM     75  C   DPR A   6      -1.853   1.022   4.093  1.00 63.35           C 
ATOM     76  O   DPR A   6      -1.773   0.731   5.286  1.00 43.04           O 
ATOM     77  CB  DPR A   6      -0.046   2.764   4.134  1.00 24.44           C 
ATOM     78  CG  DPR A   6       1.406   2.727   3.588  1.00 50.24           C 
ATOM     79  CD  DPR A   6       1.681   1.203   3.533  1.00 13.50           C 
ATOM     80  HA  DPR A   6      -0.990   1.990   2.389  1.00 60.22           H 
ATOM     81 2HB  DPR A   6      -0.523   3.716   3.899  1.00 23.12           H 
ATOM     82 3HB  DPR A   6      -0.058   2.581   5.208  1.00  2.10           H 
ATOM     83 2HG  DPR A   6       1.460   3.170   2.591  1.00 33.55           H 
ATOM     84 3HG  DPR A   6       2.093   3.225   4.271  1.00 64.41           H 
ATOM     85 2HD  DPR A   6       2.025   0.846   4.503  1.00 32.33           H 
ATOM     86 3HD  DPR A   6       2.416   0.978   2.761  1.00 24.13           H 
ATOM     87  N   MLU A   7      -2.956   0.839   3.375  1.00 33.43           N 
ATOM     88  CA  MLU A   7      -3.018   1.197   1.952  1.00 43.35           C 
ATOM     89  C   MLU A   7      -3.736   0.112   1.191  1.00  2.24           C 
ATOM     90  O   MLU A   7      -4.959   0.136   1.065  1.00 51.22           O 
ATOM     91  CB  MLU A   7      -3.771   2.518   1.790  1.00  5.42           C 
ATOM     92  CG  MLU A   7      -2.985   3.640   2.473  1.00 41.34           C 
ATOM     93  CD1 MLU A   7      -1.903   4.156   1.521  1.00 12.44           C 
ATOM     94  CD2 MLU A   7      -3.937   4.782   2.833  1.00 45.21           C 
ATOM     95  HA  MLU A   7      -2.005   1.305   1.561  1.00  2.04           H 
ATOM     96 2HB  MLU A   7      -3.881   2.746   0.730  1.00 72.10           H 
ATOM     97 3HB  MLU A   7      -4.755   2.434   2.248  1.00 31.44           H 
ATOM     98  HG  MLU A   7      -2.518   3.256   3.380  1.00 45.41           H 
ATOM     99 1HD1 MLU A   7      -1.523   3.330   0.922  1.00  4.21           H 
ATOM    100 2HD1 MLU A   7      -2.329   4.917   0.865  1.00 35.23           H 
ATOM    101 3HD1 MLU A   7      -1.088   4.591   2.099  1.00 12.34           H 
ATOM    102 1HD2 MLU A   7      -3.378   5.582   3.319  1.00 24.23           H 
ATOM    103 2HD2 MLU A   7      -4.403   5.166   1.925  1.00 33.23           H 
ATOM    104 3HD2 MLU A   7      -4.707   4.414   3.510  1.00 11.11           H 
ATOM    105  CM  MLU A   7      -4.236   0.281   3.834  1.00  2.43           C 
ATOM    106 1HM  MLU A   7      -4.245  -0.795   3.664  1.00  3.14           H 
ATOM    107 2HM  MLU A   7      -4.358   0.482   4.898  1.00 14.32           H 
ATOM    108 3HM  MLU A   7      -5.053   0.744   3.280  1.00 10.03           H 
ATOM    109  N   DVA A   8      -2.973  -0.849   0.681  1.00 72.43           N 
ATOM    110  CA  DVA A   8      -3.549  -1.965  -0.082  1.00 51.42           C 
ATOM    111  C   DVA A   8      -2.891  -2.041  -1.434  1.00 12.21           C 
ATOM    112  O   DVA A   8      -3.534  -2.366  -2.431  1.00 13.03           O 
ATOM    113  CB  DVA A   8      -3.317  -3.272   0.674  1.00 21.21           C 
ATOM    114  CG1 DVA A   8      -1.816  -3.540   0.786  1.00 61.41           C 
ATOM    115  CG2 DVA A   8      -3.921  -3.164   2.076  1.00 64.42           C 
ATOM    116  H   DVA A   8      -2.003  -0.813   0.816  1.00 74.31           H 
ATOM    117  HA  DVA A   8      -4.620  -1.804  -0.208  1.00 40.21           H 
ATOM    118  HB  DVA A   8      -3.794  -4.092   0.137  1.00 13.43           H 
ATOM    119 1HG1 DVA A   8      -1.287  -2.599   0.926  1.00  5.53           H 
ATOM    120 2HG1 DVA A   8      -1.627  -4.194   1.638  1.00 42.30           H 
ATOM    121 3HG1 DVA A   8      -1.464  -4.024  -0.125  1.00 42.53           H 
ATOM    122 1HG2 DVA A   8      -4.294  -4.139   2.387  1.00  4.14           H 
ATOM    123 2HG2 DVA A   8      -3.156  -2.829   2.777  1.00 41.41           H 
ATOM    124 3HG2 DVA A   8      -4.742  -2.448   2.064  1.00 71.31           H 
TER     125      DVA A   8
ENDMDL
MODEL       19
REMARK MDL/CONF    19  E:      0.000 Erst:   0.000 Ehb:   0.000
ATOM      1  N   DAL A   1      -1.577  -1.723  -1.533  1.00 72.24           N 
ATOM      2  CA  DAL A   1      -0.779  -1.764  -2.766  1.00 72.32           C 
ATOM      3  C   DAL A   1       0.085  -0.532  -2.847  1.00 64.50           C 
ATOM      4  O   DAL A   1       1.290  -0.592  -2.608  1.00 32.34           O 
ATOM      5  CB  DAL A   1       0.107  -3.012  -2.758  1.00  5.21           C 
ATOM      6  H   DAL A   1      -1.133  -1.527  -0.682  1.00 62.11           H 
ATOM      7  HA  DAL A   1      -1.446  -1.797  -3.629  1.00 31.43           H 
ATOM      8 1HB  DAL A   1      -0.390  -3.815  -3.298  1.00 33.32           H 
ATOM      9 2HB  DAL A   1       1.059  -2.784  -3.238  1.00 74.42           H 
ATOM     10 3HB  DAL A   1       0.285  -3.322  -1.728  1.00 53.40           H 
ATOM     11  N   DPR A   2      -0.530   0.596  -3.186  1.00 24.21           N 
ATOM     12  CA  DPR A   2       0.201   1.870  -3.299  1.00 42.35           C 
ATOM     13  C   DPR A   2       1.500   1.652  -4.032  1.00 64.14           C 
ATOM     14  O   DPR A   2       1.510   1.397  -5.236  1.00 31.32           O 
ATOM     15  CB  DPR A   2      -0.719   2.832  -4.032  1.00 11.43           C 
ATOM     16  CG  DPR A   2      -2.102   2.380  -3.495  1.00 12.14           C 
ATOM     17  CD  DPR A   2      -1.953   0.839  -3.504  1.00 31.35           C 
ATOM     18  HA  DPR A   2       0.397   2.275  -2.307  1.00 11.41           H 
ATOM     19 2HB  DPR A   2      -0.518   3.868  -3.758  1.00 33.45           H 
ATOM     20 3HB  DPR A   2      -0.663   2.700  -5.112  1.00  4.25           H 
ATOM     21 2HG  DPR A   2      -2.269   2.751  -2.483  1.00 21.25           H 
ATOM     22 3HG  DPR A   2      -2.904   2.700  -4.161  1.00 65.14           H 
ATOM     23 2HD  DPR A   2      -2.196   0.440  -4.488  1.00 71.12           H 
ATOM     24 3HD  DPR A   2      -2.594   0.391  -2.743  1.00  3.54           H 
ATOM     25  N   MLU A   3       2.608   1.752  -3.306  1.00  1.43           N 
ATOM     26  CA  MLU A   3       2.562   2.059  -1.869  1.00 14.33           C 
ATOM     27  C   MLU A   3       3.546   1.185  -1.137  1.00  1.02           C 
ATOM     28  O   MLU A   3       4.714   1.541  -0.986  1.00 32.43           O 
ATOM     29  CB  MLU A   3       2.922   3.529  -1.649  1.00 54.35           C 
ATOM     30  CG  MLU A   3       1.861   4.418  -2.301  1.00 33.24           C 
ATOM     31  CD1 MLU A   3       0.675   4.579  -1.345  1.00 75.33           C 
ATOM     32  CD2 MLU A   3       2.462   5.791  -2.605  1.00 14.01           C 
ATOM     33  HA  MLU A   3       1.556   1.870  -1.491  1.00 42.21           H 
ATOM     34 2HB  MLU A   3       2.963   3.737  -0.580  1.00 42.54           H 
ATOM     35 3HB  MLU A   3       3.894   3.736  -2.097  1.00 51.11           H 
ATOM     36  HG  MLU A   3       1.519   3.957  -3.227  1.00 64.43           H 
ATOM     37 1HD1 MLU A   3       0.537   3.658  -0.780  1.00 53.02           H 
ATOM     38 2HD1 MLU A   3       0.872   5.402  -0.658  1.00 50.41           H 
ATOM     39 3HD1 MLU A   3      -0.228   4.792  -1.919  1.00  1.32           H 
ATOM     40 1HD2 MLU A   3       2.190   6.091  -3.616  1.00 30.40           H 
ATOM     41 2HD2 MLU A   3       2.076   6.522  -1.893  1.00 54.15           H 
ATOM     42 3HD2 MLU A   3       3.547   5.740  -2.520  1.00 33.23           H 
ATOM     43  CM  MLU A   3       3.994   1.588  -3.764  1.00 61.14           C 
ATOM     44 1HM  MLU A   3       4.299   0.550  -3.633  1.00 52.33           H 
ATOM     45 2HM  MLU A   3       4.061   1.855  -4.819  1.00  3.02           H 
ATOM     46 3HM  MLU A   3       4.650   2.236  -3.182  1.00 51.21           H 
ATOM     47  N   DVA A   4       3.077   0.029  -0.677  1.00 51.40           N 
ATOM     48  CA  DVA A   4       3.933  -0.913   0.054  1.00 61.13           C 
ATOM     49  C   DVA A   4       3.313  -1.222   1.391  1.00 51.11           C 
ATOM     50  O   DVA A   4       4.016  -1.399   2.384  1.00 33.54           O 
ATOM     51  CB  DVA A   4       4.075  -2.204  -0.754  1.00 44.55           C 
ATOM     52  CG1 DVA A   4       2.704  -2.865  -0.909  1.00  4.50           C 
ATOM     53  CG2 DVA A   4       4.642  -1.879  -2.138  1.00 11.11           C 
ATOM     54  H   DVA A   4       2.136  -0.198  -0.829  1.00 71.22           H 
ATOM     55  HA  DVA A   4       4.917  -0.469   0.204  1.00 64.34           H 
ATOM     56  HB  DVA A   4       4.751  -2.884  -0.236  1.00 73.12           H 
ATOM     57 1HG1 DVA A   4       2.708  -3.512  -1.786  1.00  4.41           H 
ATOM     58 2HG1 DVA A   4       2.487  -3.458  -0.020  1.00 21.41           H 
ATOM     59 3HG1 DVA A   4       1.941  -2.096  -1.026  1.00 64.21           H 
ATOM     60 1HG2 DVA A   4       5.314  -2.677  -2.451  1.00 11.01           H 
ATOM     61 2HG2 DVA A   4       3.826  -1.791  -2.854  1.00 53.55           H 
ATOM     62 3HG2 DVA A   4       5.191  -0.939  -2.093  1.00 52.05           H 
ATOM     63  N   DAL A   5       1.986  -1.289   1.421  1.00 13.23           N 
ATOM     64  CA  DAL A   5       1.258  -1.582   2.664  1.00 51.14           C 
ATOM     65  C   DAL A   5       0.090  -0.639   2.796  1.00 53.01           C 
ATOM     66  O   DAL A   5      -1.055  -1.014   2.546  1.00 64.02           O 
ATOM     67  CB  DAL A   5       0.747  -3.025   2.625  1.00 43.21           C 
ATOM     68  H   DAL A   5       1.481  -1.138   0.595  1.00 43.24           H 
ATOM     69  HA  DAL A   5       1.927  -1.456   3.515  1.00 13.51           H 
ATOM     70 1HB  DAL A   5       1.454  -3.673   3.141  1.00 71.31           H 
ATOM     71 2HB  DAL A   5      -0.224  -3.080   3.116  1.00 10.32           H 
ATOM     72 3HB  DAL A   5       0.649  -3.346   1.588  1.00 34.43           H 
ATOM     73  N   DPR A   6       0.376   0.597   3.194  1.00 15.00           N 
ATOM     74  CA  DPR A   6      -0.676   1.616   3.363  1.00  3.31           C 
ATOM     75  C   DPR A   6      -1.852   1.022   4.093  1.00 13.22           C 
ATOM     76  O   DPR A   6      -1.773   0.732   5.285  1.00  4.32           O 
ATOM     77  CB  DPR A   6      -0.045   2.764   4.133  1.00 11.04           C 
ATOM     78  CG  DPR A   6       1.406   2.727   3.587  1.00 30.41           C 
ATOM     79  CD  DPR A   6       1.681   1.204   3.533  1.00 74.22           C 
ATOM     80  HA  DPR A   6      -0.990   1.990   2.389  1.00 65.52           H 
ATOM     81 2HB  DPR A   6      -0.522   3.716   3.899  1.00 40.35           H 
ATOM     82 3HB  DPR A   6      -0.057   2.582   5.208  1.00 75.30           H 
ATOM     83 2HG  DPR A   6       1.460   3.169   2.591  1.00 32.02           H 
ATOM     84 3HG  DPR A   6       2.094   3.225   4.270  1.00 33.23           H 
ATOM     85 2HD  DPR A   6       2.025   0.846   4.503  1.00 34.13           H 
ATOM     86 3HD  DPR A   6       2.417   0.978   2.761  1.00 42.21           H 
ATOM     87  N   MLU A   7      -2.956   0.839   3.376  1.00 40.24           N 
ATOM     88  CA  MLU A   7      -3.018   1.197   1.952  1.00 43.20           C 
ATOM     89  C   MLU A   7      -3.736   0.112   1.192  1.00 42.21           C 
ATOM     90  O   MLU A   7      -4.959   0.136   1.065  1.00 41.55           O 
ATOM     91  CB  MLU A   7      -3.770   2.519   1.790  1.00 52.30           C 
ATOM     92  CG  MLU A   7      -2.985   3.640   2.473  1.00 55.15           C 
ATOM     93  CD1 MLU A   7      -1.903   4.157   1.521  1.00 44.32           C 
ATOM     94  CD2 MLU A   7      -3.936   4.783   2.833  1.00 75.02           C 
ATOM     95  HA  MLU A   7      -2.004   1.305   1.561  1.00 33.11           H 
ATOM     96 2HB  MLU A   7      -3.882   2.746   0.730  1.00 44.03           H 
ATOM     97 3HB  MLU A   7      -4.755   2.433   2.248  1.00 53.51           H 
ATOM     98  HG  MLU A   7      -2.518   3.257   3.379  1.00 13.02           H 
ATOM     99 1HD1 MLU A   7      -1.521   3.330   0.923  1.00 22.34           H 
ATOM    100 2HD1 MLU A   7      -2.329   4.915   0.864  1.00 55.22           H 
ATOM    101 3HD1 MLU A   7      -1.088   4.594   2.099  1.00 53.12           H 
ATOM    102 1HD2 MLU A   7      -3.750   5.102   3.857  1.00 21.22           H 
ATOM    103 2HD2 MLU A   7      -3.770   5.620   2.155  1.00 51.45           H 
ATOM    104 3HD2 MLU A   7      -4.968   4.440   2.740  1.00  4.34           H 
ATOM    105  CM  MLU A   7      -4.236   0.282   3.834  1.00 10.10           C 
ATOM    106 1HM  MLU A   7      -4.245  -0.794   3.664  1.00 21.24           H 
ATOM    107 2HM  MLU A   7      -4.359   0.482   4.898  1.00 45.31           H 
ATOM    108 3HM  MLU A   7      -5.054   0.744   3.281  1.00 44.24           H 
ATOM    109  N   DVA A   8      -2.973  -0.849   0.680  1.00 22.52           N 
ATOM    110  CA  DVA A   8      -3.550  -1.965  -0.082  1.00  2.45           C 
ATOM    111  C   DVA A   8      -2.890  -2.042  -1.434  1.00 52.34           C 
ATOM    112  O   DVA A   8      -3.534  -2.368  -2.431  1.00 21.24           O 
ATOM    113  CB  DVA A   8      -3.318  -3.272   0.675  1.00 65.31           C 
ATOM    114  CG1 DVA A   8      -1.816  -3.541   0.785  1.00 22.33           C 
ATOM    115  CG2 DVA A   8      -3.920  -3.164   2.077  1.00 24.14           C 
ATOM    116  H   DVA A   8      -2.003  -0.814   0.816  1.00 52.42           H 
ATOM    117  HA  DVA A   8      -4.620  -1.804  -0.208  1.00 14.34           H 
ATOM    118  HB  DVA A   8      -3.795  -4.092   0.139  1.00 52.50           H 
ATOM    119 1HG1 DVA A   8      -1.625  -4.198   1.633  1.00  4.04           H 
ATOM    120 2HG1 DVA A   8      -1.465  -4.018  -0.130  1.00 75.01           H 
ATOM    121 3HG1 DVA A   8      -1.287  -2.599   0.927  1.00 33.31           H 
ATOM    122 1HG2 DVA A   8      -4.346  -4.123   2.364  1.00 34.35           H 
ATOM    123 2HG2 DVA A   8      -3.141  -2.887   2.787  1.00  4.44           H 
ATOM    124 3HG2 DVA A   8      -4.700  -2.404   2.079  1.00  1.31           H 
TER     125      DVA A   8
ENDMDL
MODEL       18
REMARK MDL/CONF    18  E:      0.000 Erst:   0.000 Ehb:   0.000
ATOM      1  N   DAL A   1      -1.578  -1.723  -1.533  1.00 70.33           N 
ATOM      2  CA  DAL A   1      -0.780  -1.763  -2.767  1.00 32.33           C 
ATOM      3  C   DAL A   1       0.085  -0.533  -2.847  1.00 13.53           C 
ATOM      4  O   DAL A   1       1.290  -0.592  -2.608  1.00 13.43           O 
ATOM      5  CB  DAL A   1       0.107  -3.011  -2.759  1.00 42.01           C 
ATOM      6  H   DAL A   1      -1.132  -1.527  -0.682  1.00 73.04           H 
ATOM      7  HA  DAL A   1      -1.446  -1.796  -3.629  1.00 34.32           H 
ATOM      8 1HB  DAL A   1      -0.391  -3.814  -3.300  1.00 70.55           H 
ATOM      9 2HB  DAL A   1       1.058  -2.784  -3.239  1.00  4.05           H 
ATOM     10 3HB  DAL A   1       0.284  -3.322  -1.730  1.00 65.41           H 
ATOM     11  N   DPR A   2      -0.530   0.596  -3.187  1.00 15.01           N 
ATOM     12  CA  DPR A   2       0.202   1.871  -3.300  1.00 52.52           C 
ATOM     13  C   DPR A   2       1.500   1.652  -4.033  1.00 10.45           C 
ATOM     14  O   DPR A   2       1.510   1.397  -5.236  1.00 13.21           O 
ATOM     15  CB  DPR A   2      -0.719   2.832  -4.032  1.00  1.44           C 
ATOM     16  CG  DPR A   2      -2.102   2.381  -3.495  1.00 72.45           C 
ATOM     17  CD  DPR A   2      -1.953   0.839  -3.504  1.00 51.31           C 
ATOM     18  HA  DPR A   2       0.396   2.276  -2.307  1.00 22.23           H 
ATOM     19 2HB  DPR A   2      -0.517   3.868  -3.757  1.00 52.22           H 
ATOM     20 3HB  DPR A   2      -0.662   2.701  -5.112  1.00 54.41           H 
ATOM     21 2HG  DPR A   2      -2.269   2.751  -2.483  1.00 43.51           H 
ATOM     22 3HG  DPR A   2      -2.903   2.701  -4.163  1.00 12.12           H 
ATOM     23 2HD  DPR A   2      -2.195   0.441  -4.490  1.00 53.41           H 
ATOM     24 3HD  DPR A   2      -2.594   0.391  -2.745  1.00 13.42           H 
ATOM     25  N   MLU A   3       2.608   1.753  -3.306  1.00 44.10           N 
ATOM     26  CA  MLU A   3       2.562   2.059  -1.869  1.00 74.13           C 
ATOM     27  C   MLU A   3       3.547   1.184  -1.138  1.00 35.11           C 
ATOM     28  O   MLU A   3       4.715   1.540  -0.987  1.00 74.20           O 
ATOM     29  CB  MLU A   3       2.922   3.530  -1.649  1.00 73.33           C 
ATOM     30  CG  MLU A   3       1.862   4.418  -2.302  1.00 21.12           C 
ATOM     31  CD1 MLU A   3       0.675   4.580  -1.348  1.00 42.40           C 
ATOM     32  CD2 MLU A   3       2.464   5.791  -2.606  1.00 23.23           C 
ATOM     33  HA  MLU A   3       1.557   1.870  -1.491  1.00 73.32           H 
ATOM     34 2HB  MLU A   3       2.962   3.737  -0.580  1.00 45.32           H 
ATOM     35 3HB  MLU A   3       3.894   3.735  -2.096  1.00 45.33           H 
ATOM     36  HG  MLU A   3       1.522   3.957  -3.229  1.00 54.02           H 
ATOM     37 1HD1 MLU A   3       0.903   4.093  -0.400  1.00  1.21           H 
ATOM     38 2HD1 MLU A   3       0.490   5.641  -1.177  1.00 44.31           H 
ATOM     39 3HD1 MLU A   3      -0.210   4.122  -1.788  1.00 70.21           H 
ATOM     40 1HD2 MLU A   3       3.434   5.664  -3.084  1.00 23.41           H 
ATOM     41 2HD2 MLU A   3       1.799   6.339  -3.273  1.00 73.53           H 
ATOM     42 3HD2 MLU A   3       2.586   6.348  -1.678  1.00 21.43           H 
ATOM     43  CM  MLU A   3       3.994   1.588  -3.765  1.00 21.23           C 
ATOM     44 1HM  MLU A   3       4.062   1.857  -4.818  1.00 63.25           H 
ATOM     45 2HM  MLU A   3       4.650   2.235  -3.182  1.00 13.14           H 
ATOM     46 3HM  MLU A   3       4.299   0.549  -3.635  1.00  3.22           H 
ATOM     47  N   DVA A   4       3.076   0.029  -0.677  1.00  0.34           N 
ATOM     48  CA  DVA A   4       3.933  -0.914   0.053  1.00 12.11           C 
ATOM     49  C   DVA A   4       3.313  -1.222   1.390  1.00 20.04           C 
ATOM     50  O   DVA A   4       4.016  -1.399   2.385  1.00 55.24           O 
ATOM     51  CB  DVA A   4       4.074  -2.204  -0.754  1.00 13.01           C 
ATOM     52  CG1 DVA A   4       2.703  -2.865  -0.908  1.00 64.34           C 
ATOM     53  CG2 DVA A   4       4.641  -1.880  -2.138  1.00 20.14           C 
ATOM     54  H   DVA A   4       2.135  -0.198  -0.829  1.00 13.34           H 
ATOM     55  HA  DVA A   4       4.916  -0.470   0.203  1.00  5.42           H 
ATOM     56  HB  DVA A   4       4.750  -2.884  -0.236  1.00 74.14           H 
ATOM     57 1HG1 DVA A   4       2.707  -3.511  -1.785  1.00 71.32           H 
ATOM     58 2HG1 DVA A   4       2.485  -3.458  -0.020  1.00 21.25           H 
ATOM     59 3HG1 DVA A   4       1.940  -2.097  -1.026  1.00  4.53           H 
ATOM     60 1HG2 DVA A   4       5.110  -2.770  -2.556  1.00 60.13           H 
ATOM     61 2HG2 DVA A   4       3.835  -1.553  -2.794  1.00 73.04           H 
ATOM     62 3HG2 DVA A   4       5.382  -1.086  -2.049  1.00 62.45           H 
ATOM     63  N   DAL A   5       1.986  -1.288   1.421  1.00 10.13           N 
ATOM     64  CA  DAL A   5       1.258  -1.582   2.664  1.00 21.32           C 
ATOM     65  C   DAL A   5       0.089  -0.638   2.797  1.00 65.43           C 
ATOM     66  O   DAL A   5      -1.054  -1.013   2.545  1.00 34.22           O 
ATOM     67  CB  DAL A   5       0.748  -3.024   2.626  1.00 72.20           C 
ATOM     68  H   DAL A   5       1.481  -1.138   0.596  1.00 41.44           H 
ATOM     69  HA  DAL A   5       1.926  -1.455   3.515  1.00 22.13           H 
ATOM     70 1HB  DAL A   5       1.454  -3.673   3.143  1.00 11.32           H 
ATOM     71 2HB  DAL A   5      -0.224  -3.079   3.117  1.00 64.14           H 
ATOM     72 3HB  DAL A   5       0.649  -3.347   1.590  1.00  1.21           H 
ATOM     73  N   DPR A   6       0.375   0.597   3.194  1.00  4.30           N 
ATOM     74  CA  DPR A   6      -0.675   1.616   3.364  1.00 53.50           C 
ATOM     75  C   DPR A   6      -1.853   1.023   4.093  1.00 21.05           C 
ATOM     76  O   DPR A   6      -1.773   0.733   5.287  1.00 64.45           O 
ATOM     77  CB  DPR A   6      -0.045   2.765   4.134  1.00 34.25           C 
ATOM     78  CG  DPR A   6       1.406   2.727   3.588  1.00 10.51           C 
ATOM     79  CD  DPR A   6       1.681   1.204   3.533  1.00 33.32           C 
ATOM     80  HA  DPR A   6      -0.990   1.990   2.389  1.00 41.24           H 
ATOM     81 2HB  DPR A   6      -0.523   3.716   3.898  1.00  0.31           H 
ATOM     82 3HB  DPR A   6      -0.058   2.582   5.209  1.00 63.23           H 
ATOM     83 2HG  DPR A   6       1.459   3.169   2.592  1.00 44.42           H 
ATOM     84 3HG  DPR A   6       2.093   3.225   4.272  1.00 44.35           H 
ATOM     85 2HD  DPR A   6       2.024   0.846   4.504  1.00 41.30           H 
ATOM     86 3HD  DPR A   6       2.417   0.979   2.762  1.00 73.52           H 
ATOM     87  N   MLU A   7      -2.956   0.838   3.376  1.00 12.31           N 
ATOM     88  CA  MLU A   7      -3.018   1.197   1.953  1.00 64.15           C 
ATOM     89  C   MLU A   7      -3.735   0.112   1.192  1.00 52.20           C 
ATOM     90  O   MLU A   7      -4.959   0.135   1.065  1.00 44.22           O 
ATOM     91  CB  MLU A   7      -3.770   2.519   1.790  1.00 54.12           C 
ATOM     92  CG  MLU A   7      -2.987   3.640   2.475  1.00 43.35           C 
ATOM     93  CD1 MLU A   7      -1.904   4.158   1.524  1.00 42.20           C 
ATOM     94  CD2 MLU A   7      -3.939   4.782   2.835  1.00 41.24           C 
ATOM     95  HA  MLU A   7      -2.005   1.305   1.561  1.00 23.23           H 
ATOM     96 2HB  MLU A   7      -3.880   2.747   0.730  1.00 30.24           H 
ATOM     97 3HB  MLU A   7      -4.756   2.433   2.247  1.00 23.32           H 
ATOM     98  HG  MLU A   7      -2.520   3.256   3.381  1.00 41.22           H 
ATOM     99 1HD1 MLU A   7      -1.998   3.658   0.559  1.00 10.23           H 
ATOM    100 2HD1 MLU A   7      -2.023   5.234   1.389  1.00 32.24           H 
ATOM    101 3HD1 MLU A   7      -0.920   3.951   1.945  1.00 11.15           H 
ATOM    102 1HD2 MLU A   7      -4.834   4.374   3.303  1.00 72.21           H 
ATOM    103 2HD2 MLU A   7      -3.443   5.462   3.527  1.00 31.33           H 
ATOM    104 3HD2 MLU A   7      -4.215   5.322   1.930  1.00 15.52           H 
ATOM    105  CM  MLU A   7      -4.236   0.282   3.834  1.00 20.15           C 
ATOM    106 1HM  MLU A   7      -4.358   0.482   4.898  1.00 14.51           H 
ATOM    107 2HM  MLU A   7      -5.052   0.745   3.281  1.00 14.11           H 
ATOM    108 3HM  MLU A   7      -4.246  -0.795   3.664  1.00 45.12           H 
ATOM    109  N   DVA A   8      -2.973  -0.849   0.681  1.00 41.23           N 
ATOM    110  CA  DVA A   8      -3.549  -1.965  -0.082  1.00 13.40           C 
ATOM    111  C   DVA A   8      -2.890  -2.041  -1.434  1.00 13.41           C 
ATOM    112  O   DVA A   8      -3.535  -2.362  -2.431  1.00 23.43           O 
ATOM    113  CB  DVA A   8      -3.316  -3.273   0.674  1.00  2.35           C 
ATOM    114  CG1 DVA A   8      -1.815  -3.540   0.785  1.00 23.22           C 
ATOM    115  CG2 DVA A   8      -3.918  -3.165   2.077  1.00 10.32           C 
ATOM    116  H   DVA A   8      -2.003  -0.813   0.816  1.00 10.32           H 
ATOM    117  HA  DVA A   8      -4.619  -1.804  -0.207  1.00 53.23           H 
ATOM    118  HB  DVA A   8      -3.794  -4.092   0.139  1.00 43.30           H 
ATOM    119 1HG1 DVA A   8      -1.623  -4.197   1.634  1.00  0.31           H 
ATOM    120 2HG1 DVA A   8      -1.463  -4.018  -0.129  1.00 55.14           H 
ATOM    121 3HG1 DVA A   8      -1.286  -2.598   0.926  1.00 33.01           H 
ATOM    122 1HG2 DVA A   8      -4.123  -4.162   2.462  1.00 14.13           H 
ATOM    123 2HG2 DVA A   8      -3.214  -2.658   2.738  1.00 21.31           H 
ATOM    124 3HG2 DVA A   8      -4.846  -2.595   2.032  1.00 53.04           H 
TER     125      DVA A   8
ENDMDL
MODEL        9
REMARK MDL/CONF     9  E:      0.000 Erst:   0.000 Ehb:   0.000
ATOM      1  N   DAL A   1      -1.529  -1.852  -1.524  1.00 23.54           N 
ATOM      2  CA  DAL A   1      -0.664  -1.931  -2.709  1.00 64.12           C 
ATOM      3  C   DAL A   1       0.141  -0.662  -2.829  1.00 54.12           C 
ATOM      4  O   DAL A   1       1.324  -0.632  -2.495  1.00 21.31           O 
ATOM      5  CB  DAL A   1       0.284  -3.125  -2.569  1.00 61.12           C 
ATOM      6  H   DAL A   1      -1.121  -1.856  -0.633  1.00 10.24           H 
ATOM      7  HA  DAL A   1      -1.278  -2.057  -3.600  1.00 74.44           H 
ATOM      8 1HB  DAL A   1       0.828  -3.049  -1.628  1.00 72.12           H 
ATOM      9 2HB  DAL A   1      -0.292  -4.050  -2.583  1.00 64.54           H 
ATOM     10 3HB  DAL A   1       0.992  -3.125  -3.398  1.00 14.44           H 
ATOM     11  N   DPR A   2      -0.503   0.397  -3.309  1.00 50.12           N 
ATOM     12  CA  DPR A   2       0.168   1.699  -3.476  1.00 23.12           C 
ATOM     13  C   DPR A   2       1.500   1.505  -4.156  1.00 14.21           C 
ATOM     14  O   DPR A   2       1.559   1.171  -5.338  1.00 63.13           O 
ATOM     15  CB  DPR A   2      -0.776   2.580  -4.297  1.00 12.04           C 
ATOM     16  CG  DPR A   2      -1.875   1.631  -4.842  1.00 22.55           C 
ATOM     17  CD  DPR A   2      -1.908   0.531  -3.751  1.00 65.13           C 
ATOM     18  HA  DPR A   2       0.312   2.169  -2.503  1.00 11.34           H 
ATOM     19 2HB  DPR A   2      -1.210   3.342  -3.648  1.00 41.13           H 
ATOM     20 3HB  DPR A   2      -0.222   3.038  -5.115  1.00 13.32           H 
ATOM     21 2HG  DPR A   2      -2.836   2.143  -4.907  1.00 73.43           H 
ATOM     22 3HG  DPR A   2      -1.589   1.216  -5.808  1.00 23.34           H 
ATOM     23 2HD  DPR A   2      -2.264  -0.410  -4.172  1.00 43.41           H 
ATOM     24 3HD  DPR A   2      -2.541   0.839  -2.919  1.00 64.40           H 
ATOM     25  N   MLU A   3       2.578   1.715  -3.408  1.00 75.10           N 
ATOM     26  CA  MLU A   3       2.470   2.114  -1.997  1.00 61.05           C 
ATOM     27  C   MLU A   3       3.471   1.340  -1.180  1.00 62.53           C 
ATOM     28  O   MLU A   3       4.627   1.739  -1.057  1.00 22.22           O 
ATOM     29  CB  MLU A   3       2.752   3.611  -1.867  1.00 53.15           C 
ATOM     30  CG  MLU A   3       1.678   4.401  -2.617  1.00 34.42           C 
ATOM     31  CD1 MLU A   3       0.447   4.564  -1.720  1.00  5.14           C 
ATOM     32  CD2 MLU A   3       2.223   5.780  -2.989  1.00  2.51           C 
ATOM     33  HA  MLU A   3       1.463   1.900  -1.637  1.00  0.24           H 
ATOM     34 2HB  MLU A   3       2.743   3.892  -0.815  1.00 54.31           H 
ATOM     35 3HB  MLU A   3       3.731   3.835  -2.294  1.00 74.53           H 
ATOM     36  HG  MLU A   3       1.397   3.864  -3.522  1.00 75.23           H 
ATOM     37 1HD1 MLU A   3       0.557   5.463  -1.114  1.00 21.53           H 
ATOM     38 2HD1 MLU A   3      -0.446   4.650  -2.341  1.00  3.15           H 
ATOM     39 3HD1 MLU A   3       0.355   3.695  -1.068  1.00 11.12           H 
ATOM     40 1HD2 MLU A   3       1.740   6.128  -3.902  1.00 40.03           H 
ATOM     41 2HD2 MLU A   3       2.020   6.482  -2.180  1.00 63.40           H 
ATOM     42 3HD2 MLU A   3       3.299   5.714  -3.150  1.00 21.34           H 
ATOM     43  CM  MLU A   3       3.984   1.598  -3.817  1.00 15.24           C 
ATOM     44 1HM  MLU A   3       4.067   1.783  -4.888  1.00 22.55           H 
ATOM     45 2HM  MLU A   3       4.581   2.331  -3.275  1.00 21.10           H 
ATOM     46 3HM  MLU A   3       4.345   0.594  -3.592  1.00  5.12           H 
ATOM     47  N   DVA A   4       3.028   0.221  -0.614  1.00 51.35           N 
ATOM     48  CA  DVA A   4       3.903  -0.625   0.208  1.00 54.34           C 
ATOM     49  C   DVA A   4       3.216  -0.939   1.510  1.00 22.42           C 
ATOM     50  O   DVA A   4       3.788  -0.756   2.583  1.00 31.14           O 
ATOM     51  CB  DVA A   4       4.202  -1.924  -0.539  1.00 41.14           C 
ATOM     52  CG1 DVA A   4       4.917  -1.607  -1.854  1.00  1.14           C 
ATOM     53  CG2 DVA A   4       5.098  -2.814   0.325  1.00  0.30           C 
ATOM     54  H   DVA A   4       2.094  -0.045  -0.750  1.00 21.52           H 
ATOM     55  HA  DVA A   4       4.835  -0.097   0.406  1.00 13.33           H 
ATOM     56  HB  DVA A   4       3.270  -2.446  -0.750  1.00 34.33           H 
ATOM     57 1HG1 DVA A   4       4.221  -1.718  -2.684  1.00 73.13           H 
ATOM     58 2HG1 DVA A   4       5.288  -0.582  -1.826  1.00 63.10           H 
ATOM     59 3HG1 DVA A   4       5.755  -2.291  -1.986  1.00 61.20           H 
ATOM     60 1HG2 DVA A   4       4.549  -3.130   1.211  1.00 23.14           H 
ATOM     61 2HG2 DVA A   4       5.400  -3.692  -0.247  1.00  3.44           H 
ATOM     62 3HG2 DVA A   4       5.983  -2.255   0.627  1.00 12.41           H 
ATOM     63  N   DAL A   5       1.980  -1.418   1.421  1.00 34.21           N 
ATOM     64  CA  DAL A   5       1.200  -1.766   2.618  1.00 52.52           C 
ATOM     65  C   DAL A   5       0.075  -0.777   2.790  1.00 51.02           C 
ATOM     66  O   DAL A   5      -1.072  -1.063   2.449  1.00 41.43           O 
ATOM     67  CB  DAL A   5       0.623  -3.174   2.458  1.00 34.14           C 
ATOM     68  H   DAL A   5       1.577  -1.542   0.536  1.00 30.02           H 
ATOM     69  HA  DAL A   5       1.848  -1.735   3.494  1.00 32.52           H 
ATOM     70 1HB  DAL A   5       0.067  -3.235   1.524  1.00 54.33           H 
ATOM     71 2HB  DAL A   5       1.434  -3.901   2.447  1.00 44.05           H 
ATOM     72 3HB  DAL A   5      -0.045  -3.388   3.292  1.00 71.32           H 
ATOM     73  N   DPR A   6       0.401   0.397   3.321  1.00 21.45           N 
ATOM     74  CA  DPR A   6      -0.605   1.451   3.542  1.00 11.35           C 
ATOM     75  C   DPR A   6      -1.823   0.866   4.210  1.00 73.52           C 
ATOM     76  O   DPR A   6      -1.776   0.477   5.376  1.00 14.03           O 
ATOM     77  CB  DPR A   6       0.062   2.525   4.403  1.00 13.12           C 
ATOM     78  CG  DPR A   6       1.384   1.895   4.916  1.00 53.52           C 
ATOM     79  CD  DPR A   6       1.715   0.896   3.780  1.00 23.12           C 
ATOM     80  HA  DPR A   6      -0.883   1.903   2.590  1.00 71.01           H 
ATOM     81 2HB  DPR A   6       0.265   3.403   3.789  1.00 24.31           H 
ATOM     82 3HB  DPR A   6      -0.593   2.779   5.237  1.00 45.12           H 
ATOM     83 2HG  DPR A   6       2.165   2.650   5.012  1.00 51.13           H 
ATOM     84 3HG  DPR A   6       1.228   1.376   5.861  1.00 21.42           H 
ATOM     85 2HD  DPR A   6       2.321   0.074   4.163  1.00 75.25           H 
ATOM     86 3HD  DPR A   6       2.234   1.403   2.966  1.00 20.15           H 
ATOM     87  N   MLU A   7      -2.924   0.798   3.469  1.00 60.03           N 
ATOM     88  CA  MLU A   7      -2.945   1.271   2.077  1.00 20.21           C 
ATOM     89  C   MLU A   7      -3.703   0.287   1.224  1.00 20.34           C 
ATOM     90  O   MLU A   7      -4.926   0.362   1.109  1.00  4.54           O 
ATOM     91  CB  MLU A   7      -3.630   2.637   2.012  1.00 30.20           C 
ATOM     92  CG  MLU A   7      -2.803   3.659   2.793  1.00 54.43           C 
ATOM     93  CD1 MLU A   7      -1.676   4.190   1.904  1.00 62.24           C 
ATOM     94  CD2 MLU A   7      -3.702   4.821   3.224  1.00 73.31           C 
ATOM     95  HA  MLU A   7      -1.922   1.358   1.709  1.00 50.10           H 
ATOM     96 2HB  MLU A   7      -3.712   2.953   0.973  1.00 43.12           H 
ATOM     97 3HB  MLU A   7      -4.626   2.565   2.450  1.00 63.15           H 
ATOM     98  HG  MLU A   7      -2.376   3.185   3.676  1.00 33.41           H 
ATOM     99 1HD1 MLU A   7      -2.036   5.045   1.332  1.00 72.33           H 
ATOM    100 2HD1 MLU A   7      -0.836   4.498   2.527  1.00 31.44           H 
ATOM    101 3HD1 MLU A   7      -1.353   3.405   1.219  1.00 53.22           H 
ATOM    102 1HD2 MLU A   7      -3.325   5.247   4.153  1.00 72.53           H 
ATOM    103 2HD2 MLU A   7      -3.704   5.585   2.447  1.00 13.22           H 
ATOM    104 3HD2 MLU A   7      -4.718   4.456   3.377  1.00 51.44           H 
ATOM    105  CM  MLU A   7      -4.238   0.277   3.868  1.00 63.31           C 
ATOM    106 1HM  MLU A   7      -4.360   0.386   4.945  1.00 12.42           H 
ATOM    107 2HM  MLU A   7      -5.022   0.834   3.354  1.00  4.32           H 
ATOM    108 3HM  MLU A   7      -4.307  -0.779   3.600  1.00 51.43           H 
ATOM    109  N   DVA A   8      -2.976  -0.647   0.619  1.00 32.13           N 
ATOM    110  CA  DVA A   8      -3.593  -1.667  -0.240  1.00 52.53           C 
ATOM    111  C   DVA A   8      -2.874  -1.710  -1.562  1.00 71.01           C 
ATOM    112  O   DVA A   8      -3.494  -1.616  -2.620  1.00 13.25           O 
ATOM    113  CB  DVA A   8      -3.496  -3.032   0.440  1.00 32.10           C 
ATOM    114  CG1 DVA A   8      -4.252  -2.997   1.769  1.00 22.31           C 
ATOM    115  CG2 DVA A   8      -4.113  -4.098  -0.469  1.00 21.15           C 
ATOM    116  H   DVA A   8      -2.005  -0.656   0.750  1.00 65.41           H 
ATOM    117  HA  DVA A   8      -4.641  -1.416  -0.405  1.00 32.33           H 
ATOM    118  HB  DVA A   8      -2.449  -3.273   0.623  1.00 74.32           H 
ATOM    119 1HG1 DVA A   8      -3.540  -2.957   2.593  1.00 61.11           H 
ATOM    120 2HG1 DVA A   8      -4.893  -2.115   1.799  1.00 61.53           H 
ATOM    121 3HG1 DVA A   8      -4.866  -3.893   1.862  1.00 51.32           H 
ATOM    122 1HG2 DVA A   8      -3.502  -4.210  -1.362  1.00 71.14           H 
ATOM    123 2HG2 DVA A   8      -4.155  -5.049   0.063  1.00 21.05           H 
ATOM    124 3HG2 DVA A   8      -5.120  -3.795  -0.752  1.00 61.12           H 
TER     125      DVA A   8
ENDMDL
MODEL        8
REMARK MDL/CONF     8  E:      0.000 Erst:   0.000 Ehb:   0.000
ATOM      1  N   DAL A   1      -1.531  -1.853  -1.521  1.00 32.22           N 
ATOM      2  CA  DAL A   1      -0.661  -1.936  -2.703  1.00 14.41           C 
ATOM      3  C   DAL A   1       0.142  -0.666  -2.825  1.00 30.22           C 
ATOM      4  O   DAL A   1       1.325  -0.635  -2.489  1.00 11.23           O 
ATOM      5  CB  DAL A   1       0.287  -3.127  -2.555  1.00 31.14           C 
ATOM      6  H   DAL A   1      -1.127  -1.861  -0.628  1.00 74.21           H 
ATOM      7  HA  DAL A   1      -1.273  -2.066  -3.595  1.00  2.01           H 
ATOM      8 1HB  DAL A   1       0.581  -3.230  -1.510  1.00 73.33           H 
ATOM      9 2HB  DAL A   1      -0.217  -4.037  -2.882  1.00  0.31           H 
ATOM     10 3HB  DAL A   1       1.174  -2.963  -3.166  1.00 43.23           H 
ATOM     11  N   DPR A   2      -0.502   0.391  -3.307  1.00 43.33           N 
ATOM     12  CA  DPR A   2       0.169   1.694  -3.477  1.00 51.11           C 
ATOM     13  C   DPR A   2       1.500   1.500  -4.157  1.00 24.12           C 
ATOM     14  O   DPR A   2       1.560   1.162  -5.338  1.00 45.11           O 
ATOM     15  CB  DPR A   2      -0.776   2.572  -4.300  1.00 44.21           C 
ATOM     16  CG  DPR A   2      -1.872   1.621  -4.845  1.00 72.41           C 
ATOM     17  CD  DPR A   2      -1.906   0.523  -3.753  1.00 23.11           C 
ATOM     18  HA  DPR A   2       0.312   2.166  -2.505  1.00  2.32           H 
ATOM     19 2HB  DPR A   2      -1.212   3.334  -3.653  1.00 10.14           H 
ATOM     20 3HB  DPR A   2      -0.222   3.032  -5.118  1.00 62.21           H 
ATOM     21 2HG  DPR A   2      -2.834   2.132  -4.914  1.00 12.44           H 
ATOM     22 3HG  DPR A   2      -1.584   1.204  -5.810  1.00  0.31           H 
ATOM     23 2HD  DPR A   2      -2.260  -0.419  -4.173  1.00 13.34           H 
ATOM     24 3HD  DPR A   2      -2.540   0.833  -2.922  1.00 73.42           H 
ATOM     25  N   MLU A   3       2.578   1.713  -3.410  1.00  1.24           N 
ATOM     26  CA  MLU A   3       2.470   2.115  -2.000  1.00 43.42           C 
ATOM     27  C   MLU A   3       3.472   1.345  -1.180  1.00  2.43           C 
ATOM     28  O   MLU A   3       4.627   1.747  -1.057  1.00  2.43           O 
ATOM     29  CB  MLU A   3       2.750   3.614  -1.875  1.00  3.23           C 
ATOM     30  CG  MLU A   3       1.674   4.400  -2.625  1.00  1.40           C 
ATOM     31  CD1 MLU A   3       0.444   4.563  -1.730  1.00 24.54           C 
ATOM     32  CD2 MLU A   3       2.218   5.779  -3.001  1.00  5.45           C 
ATOM     33  HA  MLU A   3       1.463   1.903  -1.639  1.00 24.33           H 
ATOM     34 2HB  MLU A   3       2.741   3.899  -0.822  1.00 64.52           H 
ATOM     35 3HB  MLU A   3       3.729   3.837  -2.303  1.00 12.44           H 
ATOM     36  HG  MLU A   3       1.395   3.860  -3.531  1.00  4.34           H 
ATOM     37 1HD1 MLU A   3       0.348   3.690  -1.084  1.00 73.13           H 
ATOM     38 2HD1 MLU A   3       0.557   5.458  -1.117  1.00 33.44           H 
ATOM     39 3HD1 MLU A   3      -0.448   4.656  -2.350  1.00 25.03           H 
ATOM     40 1HD2 MLU A   3       2.902   6.124  -2.225  1.00 11.32           H 
ATOM     41 2HD2 MLU A   3       2.750   5.714  -3.950  1.00 42.12           H 
ATOM     42 3HD2 MLU A   3       1.391   6.484  -3.095  1.00 61.44           H 
ATOM     43  CM  MLU A   3       3.984   1.597  -3.818  1.00 22.01           C 
ATOM     44 1HM  MLU A   3       4.068   1.780  -4.889  1.00 51.10           H 
ATOM     45 2HM  MLU A   3       4.581   2.331  -3.276  1.00 63.41           H 
ATOM     46 3HM  MLU A   3       4.347   0.593  -3.591  1.00 11.41           H 
ATOM     47  N   DVA A   4       3.031   0.227  -0.614  1.00 13.23           N 
ATOM     48  CA  DVA A   4       3.905  -0.616   0.211  1.00 44.43           C 
ATOM     49  C   DVA A   4       3.217  -0.934   1.511  1.00 61.10           C 
ATOM     50  O   DVA A   4       3.785  -0.751   2.587  1.00 31.01           O 
ATOM     51  CB  DVA A   4       4.214  -1.914  -0.536  1.00 72.02           C 
ATOM     52  CG1 DVA A   4       4.932  -1.592  -1.847  1.00 34.20           C 
ATOM     53  CG2 DVA A   4       5.111  -2.800   0.331  1.00 12.55           C 
ATOM     54  H   DVA A   4       2.098  -0.042  -0.750  1.00 14.24           H 
ATOM     55  HA  DVA A   4       4.836  -0.085   0.414  1.00 54.22           H 
ATOM     56  HB  DVA A   4       3.284  -2.439  -0.750  1.00 22.42           H 
ATOM     57 1HG1 DVA A   4       4.239  -1.708  -2.680  1.00 54.21           H 
ATOM     58 2HG1 DVA A   4       5.297  -0.565  -1.818  1.00 25.51           H 
ATOM     59 3HG1 DVA A   4       5.774  -2.272  -1.977  1.00 34.13           H 
ATOM     60 1HG2 DVA A   4       5.527  -3.601  -0.278  1.00 21.04           H 
ATOM     61 2HG2 DVA A   4       5.922  -2.201   0.747  1.00 33.24           H 
ATOM     62 3HG2 DVA A   4       4.523  -3.229   1.143  1.00 52.14           H 
ATOM     63  N   DAL A   5       1.982  -1.417   1.419  1.00 63.05           N 
ATOM     64  CA  DAL A   5       1.200  -1.768   2.613  1.00 60.34           C 
ATOM     65  C   DAL A   5       0.076  -0.780   2.785  1.00 15.42           C 
ATOM     66  O   DAL A   5      -1.071  -1.064   2.442  1.00 71.52           O 
ATOM     67  CB  DAL A   5       0.622  -3.176   2.446  1.00 41.12           C 
ATOM     68  H   DAL A   5       1.583  -1.541   0.531  1.00 32.23           H 
ATOM     69  HA  DAL A   5       1.846  -1.742   3.489  1.00 15.03           H 
ATOM     70 1HB  DAL A   5       0.354  -3.338   1.402  1.00 14.43           H 
ATOM     71 2HB  DAL A   5       1.365  -3.913   2.748  1.00 23.14           H 
ATOM     72 3HB  DAL A   5      -0.267  -3.279   3.069  1.00 44.43           H 
ATOM     73  N   DPR A   6       0.402   0.391   3.321  1.00 52.22           N 
ATOM     74  CA  DPR A   6      -0.605   1.446   3.544  1.00 60.22           C 
ATOM     75  C   DPR A   6      -1.822   0.859   4.211  1.00 51.33           C 
ATOM     76  O   DPR A   6      -1.774   0.468   5.376  1.00 15.40           O 
ATOM     77  CB  DPR A   6       0.063   2.518   4.407  1.00 70.14           C 
ATOM     78  CG  DPR A   6       1.383   1.886   4.920  1.00 24.41           C 
ATOM     79  CD  DPR A   6       1.715   0.888   3.783  1.00 52.33           C 
ATOM     80  HA  DPR A   6      -0.882   1.900   2.592  1.00 12.00           H 
ATOM     81 2HB  DPR A   6       0.268   3.397   3.794  1.00 72.12           H 
ATOM     82 3HB  DPR A   6      -0.592   2.773   5.240  1.00 42.02           H 
ATOM     83 2HG  DPR A   6       2.165   2.640   5.019  1.00  3.11           H 
ATOM     84 3HG  DPR A   6       1.225   1.365   5.864  1.00 74.30           H 
ATOM     85 2HD  DPR A   6       2.320   0.066   4.165  1.00 72.20           H 
ATOM     86 3HD  DPR A   6       2.235   1.398   2.971  1.00 62.21           H 
ATOM     87  N   MLU A   7      -2.924   0.796   3.470  1.00 24.15           N 
ATOM     88  CA  MLU A   7      -2.945   1.272   2.080  1.00 35.42           C 
ATOM     89  C   MLU A   7      -3.705   0.291   1.225  1.00 34.35           C 
ATOM     90  O   MLU A   7      -4.928   0.368   1.112  1.00 50.11           O 
ATOM     91  CB  MLU A   7      -3.629   2.640   2.020  1.00 70.44           C 
ATOM     92  CG  MLU A   7      -2.801   3.659   2.802  1.00 51.22           C 
ATOM     93  CD1 MLU A   7      -1.673   4.189   1.913  1.00 74.40           C 
ATOM     94  CD2 MLU A   7      -3.698   4.820   3.236  1.00  2.00           C 
ATOM     95  HA  MLU A   7      -1.924   1.360   1.711  1.00 23.13           H 
ATOM     96 2HB  MLU A   7      -3.713   2.959   0.981  1.00 22.43           H 
ATOM     97 3HB  MLU A   7      -4.625   2.567   2.458  1.00 31.53           H 
ATOM     98  HG  MLU A   7      -2.373   3.181   3.684  1.00 72.11           H 
ATOM     99 1HD1 MLU A   7      -1.345   3.401   1.235  1.00  3.33           H 
ATOM    100 2HD1 MLU A   7      -2.037   5.039   1.333  1.00 20.21           H 
ATOM    101 3HD1 MLU A   7      -0.836   4.505   2.536  1.00 33.20           H 
ATOM    102 1HD2 MLU A   7      -4.455   4.999   2.473  1.00 42.41           H 
ATOM    103 2HD2 MLU A   7      -4.184   4.570   4.179  1.00  4.12           H 
ATOM    104 3HD2 MLU A   7      -3.093   5.718   3.366  1.00 63.22           H 
ATOM    105  CM  MLU A   7      -4.237   0.274   3.869  1.00 34.34           C 
ATOM    106 1HM  MLU A   7      -4.358   0.379   4.947  1.00 31.13           H 
ATOM    107 2HM  MLU A   7      -5.021   0.835   3.359  1.00 33.44           H 
ATOM    108 3HM  MLU A   7      -4.309  -0.779   3.597  1.00 62.32           H 
ATOM    109  N   DVA A   8      -2.980  -0.642   0.617  1.00 32.10           N 
ATOM    110  CA  DVA A   8      -3.599  -1.657  -0.245  1.00 32.52           C 
ATOM    111  C   DVA A   8      -2.876  -1.705  -1.564  1.00 63.32           C 
ATOM    112  O   DVA A   8      -3.494  -1.624  -2.624  1.00 44.01           O 
ATOM    113  CB  DVA A   8      -3.511  -3.024   0.436  1.00 52.42           C 
ATOM    114  CG1 DVA A   8      -4.270  -2.986   1.763  1.00 53.12           C 
ATOM    115  CG2 DVA A   8      -4.130  -4.087  -0.474  1.00 61.35           C 
ATOM    116  H   DVA A   8      -2.008  -0.652   0.747  1.00 55.24           H 
ATOM    117  HA  DVA A   8      -4.646  -1.403  -0.413  1.00 25.22           H 
ATOM    118  HB  DVA A   8      -2.466  -3.271   0.622  1.00 71.24           H 
ATOM    119 1HG1 DVA A   8      -3.560  -2.951   2.589  1.00 54.13           H 
ATOM    120 2HG1 DVA A   8      -4.906  -2.100   1.791  1.00 21.12           H 
ATOM    121 3HG1 DVA A   8      -4.891  -3.878   1.853  1.00  4.52           H 
ATOM    122 1HG2 DVA A   8      -4.304  -4.998   0.098  1.00 54.13           H 
ATOM    123 2HG2 DVA A   8      -5.078  -3.721  -0.870  1.00  1.40           H 
ATOM    124 3HG2 DVA A   8      -3.450  -4.301  -1.298  1.00 44.44           H 
TER     125      DVA A   8
ENDMDL
MODEL       14
REMARK MDL/CONF    14  E:      0.000 Erst:   0.000 Ehb:   0.000
ATOM      1  N   DAL A   1      -1.729  -1.824  -1.174  1.00 30.42           N 
ATOM      2  CA  DAL A   1      -0.695  -1.949  -2.210  1.00 43.15           C 
ATOM      3  C   DAL A   1       0.021  -0.632  -2.366  1.00 55.54           C 
ATOM      4  O   DAL A   1       0.829  -0.250  -1.521  1.00 63.11           O 
ATOM      5  CB  DAL A   1       0.308  -3.029  -1.802  1.00 60.55           C 
ATOM      6  H   DAL A   1      -1.478  -1.934  -0.233  1.00 52.13           H 
ATOM      7  HA  DAL A   1      -1.160  -2.224  -3.157  1.00 11.30           H 
ATOM      8 1HB  DAL A   1      -0.225  -3.950  -1.568  1.00 60.32           H 
ATOM      9 2HB  DAL A   1       1.004  -3.209  -2.622  1.00 73.21           H 
ATOM     10 3HB  DAL A   1       0.861  -2.698  -0.923  1.00 44.21           H 
ATOM     11  N   DPR A   2      -0.275   0.072  -3.454  1.00 42.31           N 
ATOM     12  CA  DPR A   2       0.355   1.378  -3.725  1.00 74.44           C 
ATOM     13  C   DPR A   2       1.785   1.177  -4.156  1.00 34.44           C 
ATOM     14  O   DPR A   2       2.049   0.650  -5.236  1.00 12.53           O 
ATOM     15  CB  DPR A   2      -0.478   2.038  -4.808  1.00 52.41           C 
ATOM     16  CG  DPR A   2      -0.886   0.805  -5.655  1.00 73.32           C 
ATOM     17  CD  DPR A   2      -1.212  -0.236  -4.556  1.00 21.21           C 
ATOM     18  HA  DPR A   2       0.318   1.999  -2.831  1.00  2.33           H 
ATOM     19 2HB  DPR A   2      -1.359   2.532  -4.395  1.00 62.54           H 
ATOM     20 3HB  DPR A   2       0.113   2.736  -5.401  1.00 75.31           H 
ATOM     21 2HG  DPR A   2      -1.767   1.021  -6.261  1.00 44.03           H 
ATOM     22 3HG  DPR A   2      -0.058   0.469  -6.279  1.00 63.44           H 
ATOM     23 2HD  DPR A   2      -1.040  -1.247  -4.928  1.00  0.05           H 
ATOM     24 3HD  DPR A   2      -2.243  -0.124  -4.220  1.00 60.14           H 
ATOM     25  N   MLU A   3       2.718   1.598  -3.308  1.00 70.12           N 
ATOM     26  CA  MLU A   3       2.368   2.222  -2.026  1.00 12.43           C 
ATOM     27  C   MLU A   3       3.265   1.683  -0.942  1.00 72.43           C 
ATOM     28  O   MLU A   3       3.899   2.443  -0.212  1.00 31.12           O 
ATOM     29  CB  MLU A   3       2.548   3.738  -2.131  1.00 10.12           C 
ATOM     30  CG  MLU A   3       1.576   4.297  -3.170  1.00 71.12           C 
ATOM     31  CD1 MLU A   3       0.203   4.505  -2.526  1.00 33.52           C 
ATOM     32  CD2 MLU A   3       2.102   5.636  -3.693  1.00 10.02           C 
ATOM     33  HA  MLU A   3       1.328   1.996  -1.784  1.00 24.20           H 
ATOM     34 2HB  MLU A   3       2.346   4.196  -1.162  1.00  5.03           H 
ATOM     35 3HB  MLU A   3       3.572   3.962  -2.432  1.00 72.41           H 
ATOM     36  HG  MLU A   3       1.486   3.594  -3.998  1.00 55.44           H 
ATOM     37 1HD1 MLU A   3      -0.576   4.310  -3.262  1.00 14.31           H 
ATOM     38 2HD1 MLU A   3       0.089   3.817  -1.686  1.00 54.31           H 
ATOM     39 3HD1 MLU A   3       0.119   5.531  -2.170  1.00 44.31           H 
ATOM     40 1HD2 MLU A   3       1.470   6.443  -3.323  1.00 53.14           H 
ATOM     41 2HD2 MLU A   3       3.123   5.785  -3.344  1.00  3.42           H 
ATOM     42 3HD2 MLU A   3       2.087   5.632  -4.783  1.00 54.11           H 
ATOM     43  CM  MLU A   3       4.176   1.524  -3.478  1.00 54.23           C 
ATOM     44 1HM  MLU A   3       4.647   2.331  -2.918  1.00 23.53           H 
ATOM     45 2HM  MLU A   3       4.536   0.564  -3.108  1.00 51.15           H 
ATOM     46 3HM  MLU A   3       4.424   1.623  -4.535  1.00 72.14           H 
ATOM     47  N   DVA A   4       3.323   0.359  -0.835  1.00  3.34           N 
ATOM     48  CA  DVA A   4       4.160  -0.294   0.181  1.00 61.04           C 
ATOM     49  C   DVA A   4       3.305  -0.695   1.353  1.00 33.12           C 
ATOM     50  O   DVA A   4       3.671  -0.469   2.506  1.00 12.13           O 
ATOM     51  CB  DVA A   4       4.815  -1.537  -0.423  1.00  5.50           C 
ATOM     52  CG1 DVA A   4       5.746  -1.123  -1.563  1.00 72.13           C 
ATOM     53  CG2 DVA A   4       5.623  -2.262   0.655  1.00 10.22           C 
ATOM     54  H   DVA A   4       2.794  -0.194  -1.446  1.00 42.14           H 
ATOM     55  HA  DVA A   4       4.933   0.397   0.513  1.00 11.53           H 
ATOM     56  HB  DVA A   4       4.044  -2.204  -0.807  1.00 41.14           H 
ATOM     57 1HG1 DVA A   4       6.622  -1.770  -1.572  1.00 40.32           H 
ATOM     58 2HG1 DVA A   4       5.218  -1.214  -2.513  1.00 14.41           H 
ATOM     59 3HG1 DVA A   4       6.058  -0.089  -1.421  1.00  2.45           H 
ATOM     60 1HG2 DVA A   4       5.588  -1.690   1.582  1.00 41.53           H 
ATOM     61 2HG2 DVA A   4       5.198  -3.252   0.825  1.00 40.44           H 
ATOM     62 3HG2 DVA A   4       6.657  -2.360   0.329  1.00 64.24           H 
ATOM     63  N   DAL A   5       2.156  -1.297   1.064  1.00 51.05           N 
ATOM     64  CA  DAL A   5       1.230  -1.737   2.118  1.00 64.52           C 
ATOM     65  C   DAL A   5       0.176  -0.683   2.334  1.00 51.11           C 
ATOM     66  O   DAL A   5      -0.713  -0.502   1.503  1.00 51.35           O 
ATOM     67  CB  DAL A   5       0.563  -3.048   1.692  1.00  2.14           C 
ATOM     68  H   DAL A   5       1.920  -1.449   0.125  1.00 71.41           H 
ATOM     69  HA  DAL A   5       1.783  -1.895   3.043  1.00  1.42           H 
ATOM     70 1HB  DAL A   5       1.328  -3.775   1.425  1.00 42.01           H 
ATOM     71 2HB  DAL A   5      -0.035  -3.436   2.516  1.00  5.43           H 
ATOM     72 3HB  DAL A   5      -0.080  -2.865   0.832  1.00 52.35           H 
ATOM     73  N   DPR A   6       0.270   0.020   3.457  1.00 25.42           N 
ATOM     74  CA  DPR A   6      -0.697   1.081   3.789  1.00 54.14           C 
ATOM     75  C   DPR A   6      -2.010   0.466   4.201  1.00 72.21           C 
ATOM     76  O   DPR A   6      -2.109  -0.161   5.255  1.00  3.31           O 
ATOM     77  CB  DPR A   6      -0.072   1.896   4.905  1.00 11.30           C 
ATOM     78  CG  DPR A   6       0.670   0.787   5.695  1.00 62.51           C 
ATOM     79  CD  DPR A   6       1.264  -0.069   4.548  1.00  4.32           C 
ATOM     80  HA  DPR A   6      -0.845   1.731   2.926  1.00 41.34           H 
ATOM     81 2HB  DPR A   6       0.632   2.633   4.519  1.00  1.53           H 
ATOM     82 3HB  DPR A   6      -0.828   2.373   5.529  1.00 54.35           H 
ATOM     83 2HG  DPR A   6       1.461   1.211   6.316  1.00 43.45           H 
ATOM     84 3HG  DPR A   6      -0.026   0.203   6.298  1.00  2.50           H 
ATOM     85 2HD  DPR A   6       1.383  -1.104   4.870  1.00 11.20           H 
ATOM     86 3HD  DPR A   6       2.221   0.341   4.225  1.00 25.14           H 
ATOM     87  N   MLU A   7      -3.030   0.644   3.367  1.00  5.43           N 
ATOM     88  CA  MLU A   7      -2.878   1.399   2.116  1.00 65.13           C 
ATOM     89  C   MLU A   7      -3.601   0.682   1.005  1.00 15.04           C 
ATOM     90  O   MLU A   7      -4.427   1.270   0.309  1.00  0.42           O 
ATOM     91  CB  MLU A   7      -3.468   2.800   2.289  1.00 23.35           C 
ATOM     92  CG  MLU A   7      -2.674   3.560   3.354  1.00 61.33           C 
ATOM     93  CD1 MLU A   7      -1.419   4.164   2.718  1.00 12.42           C 
ATOM     94  CD2 MLU A   7      -3.541   4.677   3.935  1.00 43.42           C 
ATOM     95  HA  MLU A   7      -1.818   1.478   1.866  1.00 35.02           H 
ATOM     96 2HB  MLU A   7      -3.413   3.337   1.342  1.00  2.24           H 
ATOM     97 3HB  MLU A   7      -4.509   2.718   2.602  1.00  1.40           H 
ATOM     98  HG  MLU A   7      -2.384   2.873   4.149  1.00 44.21           H 
ATOM     99 1HD1 MLU A   7      -0.608   4.163   3.446  1.00 43.13           H 
ATOM    100 2HD1 MLU A   7      -1.130   3.570   1.850  1.00 24.01           H 
ATOM    101 3HD1 MLU A   7      -1.626   5.188   2.406  1.00 63.21           H 
ATOM    102 1HD2 MLU A   7      -3.157   5.643   3.607  1.00 40.01           H 
ATOM    103 2HD2 MLU A   7      -4.568   4.558   3.589  1.00 62.31           H 
ATOM    104 3HD2 MLU A   7      -3.516   4.627   5.024  1.00 52.44           H 
ATOM    105  CM  MLU A   7      -4.405   0.155   3.524  1.00 14.20           C 
ATOM    106 1HM  MLU A   7      -5.091   0.824   3.002  1.00 23.00           H 
ATOM    107 2HM  MLU A   7      -4.485  -0.847   3.103  1.00 32.24           H 
ATOM    108 3HM  MLU A   7      -4.663   0.127   4.583  1.00 34.22           H 
ATOM    109  N   DVA A   8      -3.294  -0.600   0.837  1.00 21.11           N 
ATOM    110  CA  DVA A   8      -3.928  -1.412  -0.210  1.00 33.12           C 
ATOM    111  C   DVA A   8      -3.019  -1.487  -1.407  1.00 20.01           C 
ATOM    112  O   DVA A   8      -3.457  -1.308  -2.543  1.00  5.45           O 
ATOM    113  CB  DVA A   8      -4.186  -2.821   0.325  1.00 23.32           C 
ATOM    114  CG1 DVA A   8      -5.171  -2.755   1.493  1.00 53.43           C 
ATOM    115  CG2 DVA A   8      -4.774  -3.689  -0.788  1.00 62.42           C 
ATOM    116  H   DVA A   8      -2.627  -1.013   1.425  1.00 73.34           H 
ATOM    117  HA  DVA A   8      -4.874  -0.956  -0.500  1.00 30.50           H 
ATOM    118  HB  DVA A   8      -3.247  -3.258   0.667  1.00 52.33           H 
ATOM    119 1HG1 DVA A   8      -5.819  -3.630   1.474  1.00 61.02           H 
ATOM    120 2HG1 DVA A   8      -4.620  -2.731   2.432  1.00 64.41           H 
ATOM    121 3HG1 DVA A   8      -5.776  -1.852   1.406  1.00 10.32           H 
ATOM    122 1HG2 DVA A   8      -4.916  -3.086  -1.683  1.00 45.34           H 
ATOM    123 2HG2 DVA A   8      -4.090  -4.510  -1.010  1.00 31.44           H 
ATOM    124 3HG2 DVA A   8      -5.734  -4.093  -0.467  1.00 21.33           H 
TER     125      DVA A   8
ENDMDL
MODEL       12
REMARK MDL/CONF    12  E:      0.000 Erst:   0.000 Ehb:   0.000
ATOM      1  N   DAL A   1      -1.732  -1.822  -1.172  1.00 65.12           N 
ATOM      2  CA  DAL A   1      -0.695  -1.950  -2.207  1.00 10.43           C 
ATOM      3  C   DAL A   1       0.022  -0.634  -2.366  1.00 13.45           C 
ATOM      4  O   DAL A   1       0.830  -0.252  -1.521  1.00  2.30           O 
ATOM      5  CB  DAL A   1       0.306  -3.031  -1.793  1.00 12.50           C 
ATOM      6  H   DAL A   1      -1.483  -1.931  -0.231  1.00 70.12           H 
ATOM      7  HA  DAL A   1      -1.160  -2.228  -3.154  1.00  2.32           H 
ATOM      8 1HB  DAL A   1      -0.229  -3.945  -1.542  1.00 34.10           H 
ATOM      9 2HB  DAL A   1       0.993  -3.225  -2.616  1.00 63.23           H 
ATOM     10 3HB  DAL A   1       0.869  -2.690  -0.924  1.00 12.35           H 
ATOM     11  N   DPR A   2      -0.273   0.067  -3.455  1.00 14.42           N 
ATOM     12  CA  DPR A   2       0.358   1.372  -3.728  1.00 50.15           C 
ATOM     13  C   DPR A   2       1.788   1.168  -4.158  1.00  0.31           C 
ATOM     14  O   DPR A   2       2.052   0.637  -5.235  1.00 70.31           O 
ATOM     15  CB  DPR A   2      -0.473   2.030  -4.815  1.00 11.10           C 
ATOM     16  CG  DPR A   2      -0.882   0.794  -5.659  1.00 11.04           C 
ATOM     17  CD  DPR A   2      -1.210  -0.242  -4.555  1.00 72.24           C 
ATOM     18  HA  DPR A   2       0.321   1.996  -2.836  1.00 22.21           H 
ATOM     19 2HB  DPR A   2      -1.352   2.526  -4.404  1.00 74.54           H 
ATOM     20 3HB  DPR A   2       0.120   2.724  -5.410  1.00 73.25           H 
ATOM     21 2HG  DPR A   2      -1.762   1.011  -6.265  1.00 72.41           H 
ATOM     22 3HG  DPR A   2      -0.055   0.455  -6.280  1.00 45.14           H 
ATOM     23 2HD  DPR A   2      -1.041  -1.255  -4.924  1.00  4.42           H 
ATOM     24 3HD  DPR A   2      -2.241  -0.128  -4.220  1.00 55.24           H 
ATOM     25  N   MLU A   3       2.720   1.592  -3.312  1.00 45.23           N 
ATOM     26  CA  MLU A   3       2.370   2.223  -2.032  1.00  2.11           C 
ATOM     27  C   MLU A   3       3.268   1.688  -0.946  1.00 11.32           C 
ATOM     28  O   MLU A   3       3.901   2.451  -0.220  1.00 43.50           O 
ATOM     29  CB  MLU A   3       2.550   3.738  -2.144  1.00 11.25           C 
ATOM     30  CG  MLU A   3       1.573   4.293  -3.182  1.00  2.24           C 
ATOM     31  CD1 MLU A   3       0.203   4.500  -2.532  1.00 53.12           C 
ATOM     32  CD2 MLU A   3       2.095   5.631  -3.710  1.00 63.22           C 
ATOM     33  HA  MLU A   3       1.331   1.996  -1.789  1.00  3.42           H 
ATOM     34 2HB  MLU A   3       2.353   4.200  -1.176  1.00 75.34           H 
ATOM     35 3HB  MLU A   3       3.572   3.960  -2.450  1.00 55.34           H 
ATOM     36  HG  MLU A   3       1.480   3.587  -4.007  1.00 41.51           H 
ATOM     37 1HD1 MLU A   3       0.102   5.541  -2.224  1.00 13.21           H 
ATOM     38 2HD1 MLU A   3      -0.581   4.257  -3.252  1.00 24.13           H 
ATOM     39 3HD1 MLU A   3       0.111   3.852  -1.661  1.00  2.43           H 
ATOM     40 1HD2 MLU A   3       1.618   6.447  -3.169  1.00 30.41           H 
ATOM     41 2HD2 MLU A   3       3.175   5.680  -3.566  1.00 40.45           H 
ATOM     42 3HD2 MLU A   3       1.867   5.716  -4.772  1.00 60.25           H 
ATOM     43  CM  MLU A   3       4.178   1.518  -3.480  1.00 61.14           C 
ATOM     44 1HM  MLU A   3       4.539   0.560  -3.107  1.00 35.21           H 
ATOM     45 2HM  MLU A   3       4.427   1.612  -4.538  1.00 33.14           H 
ATOM     46 3HM  MLU A   3       4.652   2.326  -2.923  1.00 14.34           H 
ATOM     47  N   DVA A   4       3.325   0.366  -0.832  1.00 33.44           N 
ATOM     48  CA  DVA A   4       4.162  -0.283   0.186  1.00 31.13           C 
ATOM     49  C   DVA A   4       3.305  -0.690   1.356  1.00 42.21           C 
ATOM     50  O   DVA A   4       3.669  -0.469   2.510  1.00 33.41           O 
ATOM     51  CB  DVA A   4       4.828  -1.521  -0.415  1.00 24.22           C 
ATOM     52  CG1 DVA A   4       5.766  -1.099  -1.547  1.00 61.11           C 
ATOM     53  CG2 DVA A   4       5.630  -2.245   0.668  1.00 44.21           C 
ATOM     54  H   DVA A   4       2.796  -0.191  -1.441  1.00 11.25           H 
ATOM     55  HA  DVA A   4       4.929   0.413   0.524  1.00  1.51           H 
ATOM     56  HB  DVA A   4       4.063  -2.191  -0.807  1.00  4.44           H 
ATOM     57 1HG1 DVA A   4       5.795  -0.013  -1.610  1.00  3.52           H 
ATOM     58 2HG1 DVA A   4       6.768  -1.479  -1.347  1.00 70.01           H 
ATOM     59 3HG1 DVA A   4       5.405  -1.510  -2.489  1.00 41.24           H 
ATOM     60 1HG2 DVA A   4       5.013  -3.018   1.123  1.00  1.03           H 
ATOM     61 2HG2 DVA A   4       6.514  -2.702   0.222  1.00  2.11           H 
ATOM     62 3HG2 DVA A   4       5.938  -1.530   1.432  1.00 52.33           H 
ATOM     63  N   DAL A   5       2.157  -1.291   1.061  1.00 61.00           N 
ATOM     64  CA  DAL A   5       1.230  -1.738   2.110  1.00  1.32           C 
ATOM     65  C   DAL A   5       0.175  -0.685   2.331  1.00 41.35           C 
ATOM     66  O   DAL A   5      -0.714  -0.500   1.501  1.00 53.42           O 
ATOM     67  CB  DAL A   5       0.563  -3.046   1.677  1.00 50.43           C 
ATOM     68  H   DAL A   5       1.922  -1.440   0.121  1.00  2.53           H 
ATOM     69  HA  DAL A   5       1.781  -1.901   3.036  1.00  0.03           H 
ATOM     70 1HB  DAL A   5       1.328  -3.768   1.394  1.00 54.32           H 
ATOM     71 2HB  DAL A   5      -0.027  -3.444   2.502  1.00 43.24           H 
ATOM     72 3HB  DAL A   5      -0.088  -2.854   0.824  1.00 74.22           H 
ATOM     73  N   DPR A   6       0.270   0.014   3.457  1.00 32.05           N 
ATOM     74  CA  DPR A   6      -0.698   1.074   3.794  1.00 52.43           C 
ATOM     75  C   DPR A   6      -2.011   0.458   4.204  1.00 62.21           C 
ATOM     76  O   DPR A   6      -2.109  -0.173   5.255  1.00 24.22           O 
ATOM     77  CB  DPR A   6      -0.073   1.885   4.913  1.00 63.11           C 
ATOM     78  CG  DPR A   6       0.670   0.772   5.698  1.00 45.34           C 
ATOM     79  CD  DPR A   6       1.263  -0.079   4.549  1.00 62.25           C 
ATOM     80  HA  DPR A   6      -0.845   1.727   2.933  1.00 53.42           H 
ATOM     81 2HB  DPR A   6       0.632   2.623   4.531  1.00 52.34           H 
ATOM     82 3HB  DPR A   6      -0.828   2.359   5.538  1.00 21.12           H 
ATOM     83 2HG  DPR A   6       1.460   1.194   6.320  1.00 62.10           H 
ATOM     84 3HG  DPR A   6      -0.026   0.186   6.299  1.00 41.24           H 
ATOM     85 2HD  DPR A   6       1.382  -1.115   4.865  1.00 31.33           H 
ATOM     86 3HD  DPR A   6       2.221   0.332   4.226  1.00 13.50           H 
ATOM     87  N   MLU A   7      -3.031   0.639   3.371  1.00 43.23           N 
ATOM     88  CA  MLU A   7      -2.879   1.399   2.122  1.00 32.12           C 
ATOM     89  C   MLU A   7      -3.604   0.686   1.009  1.00 25.13           C 
ATOM     90  O   MLU A   7      -4.428   1.277   0.314  1.00 13.14           O 
ATOM     91  CB  MLU A   7      -3.469   2.798   2.301  1.00  2.34           C 
ATOM     92  CG  MLU A   7      -2.670   3.557   3.363  1.00 30.20           C 
ATOM     93  CD1 MLU A   7      -1.418   4.162   2.724  1.00 71.43           C 
ATOM     94  CD2 MLU A   7      -3.534   4.674   3.950  1.00  2.44           C 
ATOM     95  HA  MLU A   7      -1.821   1.478   1.873  1.00  4.50           H 
ATOM     96 2HB  MLU A   7      -3.419   3.337   1.356  1.00  4.31           H 
ATOM     97 3HB  MLU A   7      -4.509   2.716   2.619  1.00  4.30           H 
ATOM     98  HG  MLU A   7      -2.376   2.869   4.157  1.00 53.43           H 
ATOM     99 1HD1 MLU A   7      -1.612   5.201   2.458  1.00 74.20           H 
ATOM    100 2HD1 MLU A   7      -0.590   4.116   3.433  1.00 35.12           H 
ATOM    101 3HD1 MLU A   7      -1.159   3.599   1.827  1.00 34.02           H 
ATOM    102 1HD2 MLU A   7      -3.303   5.613   3.449  1.00 10.15           H 
ATOM    103 2HD2 MLU A   7      -4.587   4.434   3.804  1.00 33.25           H 
ATOM    104 3HD2 MLU A   7      -3.329   4.770   5.017  1.00 21.12           H 
ATOM    105  CM  MLU A   7      -4.407   0.150   3.526  1.00 25.51           C 
ATOM    106 1HM  MLU A   7      -4.486  -0.851   3.103  1.00 74.41           H 
ATOM    107 2HM  MLU A   7      -4.663   0.117   4.585  1.00 52.31           H 
ATOM    108 3HM  MLU A   7      -5.092   0.820   3.006  1.00 43.12           H 
ATOM    109  N   DVA A   8      -3.297  -0.596   0.836  1.00 71.01           N 
ATOM    110  CA  DVA A   8      -3.932  -1.403  -0.212  1.00 62.43           C 
ATOM    111  C   DVA A   8      -3.020  -1.480  -1.409  1.00 11.11           C 
ATOM    112  O   DVA A   8      -3.455  -1.303  -2.545  1.00 32.10           O 
ATOM    113  CB  DVA A   8      -4.196  -2.812   0.319  1.00 30.10           C 
ATOM    114  CG1 DVA A   8      -5.190  -2.744   1.480  1.00 70.14           C 
ATOM    115  CG2 DVA A   8      -4.779  -3.678  -0.799  1.00 31.41           C 
ATOM    116  H   DVA A   8      -2.631  -1.012   1.422  1.00  4.42           H 
ATOM    117  HA  DVA A   8      -4.876  -0.944  -0.504  1.00 50.44           H 
ATOM    118  HB  DVA A   8      -3.261  -3.251   0.667  1.00 53.05           H 
ATOM    119 1HG1 DVA A   8      -5.516  -1.714   1.621  1.00 65.13           H 
ATOM    120 2HG1 DVA A   8      -6.052  -3.371   1.255  1.00 12.03           H 
ATOM    121 3HG1 DVA A   8      -4.710  -3.102   2.390  1.00 12.31           H 
ATOM    122 1HG2 DVA A   8      -3.976  -4.224  -1.292  1.00 74.42           H 
ATOM    123 2HG2 DVA A   8      -5.493  -4.387  -0.377  1.00 12.22           H 
ATOM    124 3HG2 DVA A   8      -5.285  -3.043  -1.526  1.00 13.35           H 
TER     125      DVA A   8
ENDMDL
MODEL       11
REMARK MDL/CONF    11  E:      0.000 Erst:   0.000 Ehb:   0.000
ATOM      1  N   DAL A   1      -1.731  -1.822  -1.174  1.00 31.24           N 
ATOM      2  CA  DAL A   1      -0.694  -1.952  -2.208  1.00 23.15           C 
ATOM      3  C   DAL A   1       0.022  -0.636  -2.367  1.00 44.30           C 
ATOM      4  O   DAL A   1       0.830  -0.251  -1.523  1.00 23.14           O 
ATOM      5  CB  DAL A   1       0.308  -3.032  -1.792  1.00 10.51           C 
ATOM      6  H   DAL A   1      -1.482  -1.927  -0.232  1.00 31.45           H 
ATOM      7  HA  DAL A   1      -1.157  -2.230  -3.154  1.00 33.12           H 
ATOM      8 1HB  DAL A   1       0.866  -2.692  -0.920  1.00 24.14           H 
ATOM      9 2HB  DAL A   1      -0.227  -3.948  -1.547  1.00 63.41           H 
ATOM     10 3HB  DAL A   1       0.998  -3.221  -2.613  1.00 52.20           H 
ATOM     11  N   DPR A   2      -0.272   0.065  -3.458  1.00 64.02           N 
ATOM     12  CA  DPR A   2       0.359   1.368  -3.733  1.00 24.04           C 
ATOM     13  C   DPR A   2       1.789   1.165  -4.161  1.00 65.22           C 
ATOM     14  O   DPR A   2       2.054   0.632  -5.238  1.00 44.23           O 
ATOM     15  CB  DPR A   2      -0.471   2.024  -4.821  1.00  4.41           C 
ATOM     16  CG  DPR A   2      -0.879   0.787  -5.663  1.00 24.40           C 
ATOM     17  CD  DPR A   2      -1.207  -0.248  -4.559  1.00 72.43           C 
ATOM     18  HA  DPR A   2       0.322   1.993  -2.841  1.00 14.52           H 
ATOM     19 2HB  DPR A   2      -1.352   2.520  -4.412  1.00 73.14           H 
ATOM     20 3HB  DPR A   2       0.121   2.719  -5.418  1.00 20.33           H 
ATOM     21 2HG  DPR A   2      -1.758   1.001  -6.273  1.00  4.13           H 
ATOM     22 3HG  DPR A   2      -0.049   0.447  -6.284  1.00 13.11           H 
ATOM     23 2HD  DPR A   2      -1.036  -1.261  -4.926  1.00 13.12           H 
ATOM     24 3HD  DPR A   2      -2.239  -0.133  -4.226  1.00 63.21           H 
ATOM     25  N   MLU A   3       2.722   1.590  -3.315  1.00 50.41           N 
ATOM     26  CA  MLU A   3       2.370   2.223  -2.037  1.00 13.34           C 
ATOM     27  C   MLU A   3       3.267   1.691  -0.950  1.00  4.01           C 
ATOM     28  O   MLU A   3       3.903   2.456  -0.226  1.00 21.51           O 
ATOM     29  CB  MLU A   3       2.549   3.738  -2.151  1.00 10.54           C 
ATOM     30  CG  MLU A   3       1.573   4.291  -3.190  1.00 33.12           C 
ATOM     31  CD1 MLU A   3       0.203   4.501  -2.541  1.00 54.11           C 
ATOM     32  CD2 MLU A   3       2.096   5.627  -3.722  1.00 74.43           C 
ATOM     33  HA  MLU A   3       1.332   1.997  -1.793  1.00 51.14           H 
ATOM     34 2HB  MLU A   3       2.351   4.201  -1.184  1.00 31.10           H 
ATOM     35 3HB  MLU A   3       3.571   3.961  -2.458  1.00 21.03           H 
ATOM     36  HG  MLU A   3       1.480   3.583  -4.014  1.00 12.32           H 
ATOM     37 1HD1 MLU A   3       0.089   5.549  -2.262  1.00 23.43           H 
ATOM     38 2HD1 MLU A   3      -0.581   4.227  -3.250  1.00  3.52           H 
ATOM     39 3HD1 MLU A   3       0.122   3.876  -1.651  1.00 52.42           H 
ATOM     40 1HD2 MLU A   3       3.166   5.549  -3.910  1.00 60.41           H 
ATOM     41 2HD2 MLU A   3       1.581   5.875  -4.650  1.00 34.52           H 
ATOM     42 3HD2 MLU A   3       1.912   6.408  -2.984  1.00 61.01           H 
ATOM     43  CM  MLU A   3       4.179   1.517  -3.484  1.00 21.20           C 
ATOM     44 1HM  MLU A   3       4.429   1.611  -4.539  1.00 55.44           H 
ATOM     45 2HM  MLU A   3       4.651   2.325  -2.925  1.00 15.34           H 
ATOM     46 3HM  MLU A   3       4.541   0.558  -3.110  1.00 54.43           H 
ATOM     47  N   DVA A   4       3.323   0.369  -0.830  1.00 71.54           N 
ATOM     48  CA  DVA A   4       4.158  -0.278   0.190  1.00 44.43           C 
ATOM     49  C   DVA A   4       3.301  -0.686   1.358  1.00 43.04           C 
ATOM     50  O   DVA A   4       3.660  -0.459   2.512  1.00  4.34           O 
ATOM     51  CB  DVA A   4       4.827  -1.516  -0.410  1.00 40.33           C 
ATOM     52  CG1 DVA A   4       5.765  -1.094  -1.542  1.00  2.13           C 
ATOM     53  CG2 DVA A   4       5.631  -2.236   0.675  1.00 74.31           C 
ATOM     54  H   DVA A   4       2.792  -0.189  -1.437  1.00 61.10           H 
ATOM     55  HA  DVA A   4       4.925   0.420   0.527  1.00 33.32           H 
ATOM     56  HB  DVA A   4       4.063  -2.187  -0.801  1.00 65.13           H 
ATOM     57 1HG1 DVA A   4       5.391  -1.481  -2.488  1.00 71.14           H 
ATOM     58 2HG1 DVA A   4       5.812  -0.006  -1.587  1.00 63.02           H 
ATOM     59 3HG1 DVA A   4       6.763  -1.491  -1.355  1.00 11.32           H 
ATOM     60 1HG2 DVA A   4       4.966  -2.877   1.253  1.00  1.43           H 
ATOM     61 2HG2 DVA A   4       6.406  -2.846   0.209  1.00 40.30           H 
ATOM     62 3HG2 DVA A   4       6.093  -1.502   1.334  1.00 55.11           H 
ATOM     63  N   DAL A   5       2.157  -1.292   1.062  1.00 14.21           N 
ATOM     64  CA  DAL A   5       1.229  -1.740   2.111  1.00 53.31           C 
ATOM     65  C   DAL A   5       0.174  -0.686   2.332  1.00 30.40           C 
ATOM     66  O   DAL A   5      -0.713  -0.499   1.502  1.00 12.33           O 
ATOM     67  CB  DAL A   5       0.561  -3.046   1.675  1.00  0.03           C 
ATOM     68  H   DAL A   5       1.925  -1.444   0.122  1.00 22.24           H 
ATOM     69  HA  DAL A   5       1.780  -1.904   3.037  1.00 12.23           H 
ATOM     70 1HB  DAL A   5      -0.093  -2.854   0.826  1.00 74.44           H 
ATOM     71 2HB  DAL A   5       1.325  -3.769   1.390  1.00 42.25           H 
ATOM     72 3HB  DAL A   5      -0.026  -3.447   2.502  1.00 43.31           H 
ATOM     73  N   DPR A   6       0.269   0.010   3.460  1.00 50.30           N 
ATOM     74  CA  DPR A   6      -0.699   1.071   3.798  1.00 63.50           C 
ATOM     75  C   DPR A   6      -2.011   0.454   4.207  1.00 35.35           C 
ATOM     76  O   DPR A   6      -2.110  -0.178   5.258  1.00 64.34           O 
ATOM     77  CB  DPR A   6      -0.073   1.878   4.918  1.00  4.43           C 
ATOM     78  CG  DPR A   6       0.668   0.763   5.703  1.00 41.23           C 
ATOM     79  CD  DPR A   6       1.262  -0.086   4.552  1.00 74.45           C 
ATOM     80  HA  DPR A   6      -0.845   1.725   2.938  1.00 74.11           H 
ATOM     81 2HB  DPR A   6       0.634   2.616   4.537  1.00 15.44           H 
ATOM     82 3HB  DPR A   6      -0.827   2.354   5.545  1.00 51.21           H 
ATOM     83 2HG  DPR A   6       1.459   1.184   6.326  1.00 35.20           H 
ATOM     84 3HG  DPR A   6      -0.030   0.178   6.301  1.00  2.31           H 
ATOM     85 2HD  DPR A   6       1.379  -1.123   4.868  1.00 54.34           H 
ATOM     86 3HD  DPR A   6       2.220   0.324   4.232  1.00 54.01           H 
ATOM     87  N   MLU A   7      -3.031   0.637   3.374  1.00 41.21           N 
ATOM     88  CA  MLU A   7      -2.879   1.398   2.127  1.00 11.32           C 
ATOM     89  C   MLU A   7      -3.604   0.688   1.014  1.00 52.10           C 
ATOM     90  O   MLU A   7      -4.432   1.280   0.323  1.00 72.24           O 
ATOM     91  CB  MLU A   7      -3.467   2.799   2.309  1.00 72.30           C 
ATOM     92  CG  MLU A   7      -2.668   3.555   3.372  1.00 70.34           C 
ATOM     93  CD1 MLU A   7      -1.416   4.160   2.732  1.00 55.01           C 
ATOM     94  CD2 MLU A   7      -3.532   4.672   3.961  1.00 22.30           C 
ATOM     95  HA  MLU A   7      -1.821   1.479   1.878  1.00 64.21           H 
ATOM     96 2HB  MLU A   7      -3.418   3.339   1.363  1.00  2.32           H 
ATOM     97 3HB  MLU A   7      -4.508   2.717   2.626  1.00 24.41           H 
ATOM     98  HG  MLU A   7      -2.375   2.866   4.163  1.00 24.42           H 
ATOM     99 1HD1 MLU A   7      -1.601   5.207   2.494  1.00  0.54           H 
ATOM    100 2HD1 MLU A   7      -0.581   4.087   3.430  1.00 50.41           H 
ATOM    101 3HD1 MLU A   7      -1.176   3.618   1.818  1.00  4.14           H 
ATOM    102 1HD2 MLU A   7      -4.538   4.295   4.143  1.00 23.15           H 
ATOM    103 2HD2 MLU A   7      -3.095   5.011   4.900  1.00 41.02           H 
ATOM    104 3HD2 MLU A   7      -3.578   5.504   3.260  1.00 24.10           H 
ATOM    105  CM  MLU A   7      -4.407   0.149   3.529  1.00 34.02           C 
ATOM    106 1HM  MLU A   7      -4.664   0.113   4.587  1.00  3.25           H 
ATOM    107 2HM  MLU A   7      -5.092   0.821   3.012  1.00  0.11           H 
ATOM    108 3HM  MLU A   7      -4.489  -0.852   3.102  1.00 53.51           H 
ATOM    109  N   DVA A   8      -3.295  -0.592   0.836  1.00 70.44           N 
ATOM    110  CA  DVA A   8      -3.931  -1.398  -0.216  1.00 23.22           C 
ATOM    111  C   DVA A   8      -3.017  -1.475  -1.411  1.00 32.53           C 
ATOM    112  O   DVA A   8      -3.452  -1.297  -2.548  1.00  5.14           O 
ATOM    113  CB  DVA A   8      -4.198  -2.807   0.315  1.00 45.30           C 
ATOM    114  CG1 DVA A   8      -5.193  -2.738   1.474  1.00  2.34           C 
ATOM    115  CG2 DVA A   8      -4.780  -3.672  -0.805  1.00 11.50           C 
ATOM    116  H   DVA A   8      -2.627  -1.008   1.419  1.00 22.40           H 
ATOM    117  HA  DVA A   8      -4.874  -0.936  -0.508  1.00  4.02           H 
ATOM    118  HB  DVA A   8      -3.264  -3.248   0.663  1.00  1.21           H 
ATOM    119 1HG1 DVA A   8      -4.707  -3.066   2.392  1.00  5.14           H 
ATOM    120 2HG1 DVA A   8      -5.540  -1.711   1.593  1.00 21.24           H 
ATOM    121 3HG1 DVA A   8      -6.044  -3.384   1.262  1.00 61.24           H 
ATOM    122 1HG2 DVA A   8      -3.970  -4.080  -1.407  1.00 52.55           H 
ATOM    123 2HG2 DVA A   8      -5.358  -4.488  -0.371  1.00 61.53           H 
ATOM    124 3HG2 DVA A   8      -5.429  -3.062  -1.435  1.00 13.04           H 
TER     125      DVA A   8
ENDMDL
MODEL       13
REMARK MDL/CONF    13  E:      0.000 Erst:   0.000 Ehb:   0.000
ATOM      1  N   DAL A   1      -1.732  -1.823  -1.174  1.00 44.44           N 
ATOM      2  CA  DAL A   1      -0.695  -1.952  -2.209  1.00 54.32           C 
ATOM      3  C   DAL A   1       0.022  -0.636  -2.368  1.00 12.50           C 
ATOM      4  O   DAL A   1       0.829  -0.252  -1.524  1.00 65.42           O 
ATOM      5  CB  DAL A   1       0.307  -3.032  -1.794  1.00 13.55           C 
ATOM      6  H   DAL A   1      -1.483  -1.929  -0.233  1.00 20.21           H 
ATOM      7  HA  DAL A   1      -1.159  -2.231  -3.155  1.00 42.45           H 
ATOM      8 1HB  DAL A   1       0.865  -2.693  -0.922  1.00 74.52           H 
ATOM      9 2HB  DAL A   1      -0.229  -3.949  -1.549  1.00 62.30           H 
ATOM     10 3HB  DAL A   1       0.996  -3.222  -2.616  1.00  0.32           H 
ATOM     11  N   DPR A   2      -0.273   0.064  -3.458  1.00 52.43           N 
ATOM     12  CA  DPR A   2       0.359   1.368  -3.734  1.00 14.21           C 
ATOM     13  C   DPR A   2       1.789   1.165  -4.161  1.00 21.31           C 
ATOM     14  O   DPR A   2       2.055   0.632  -5.237  1.00 72.40           O 
ATOM     15  CB  DPR A   2      -0.471   2.025  -4.821  1.00 75.21           C 
ATOM     16  CG  DPR A   2      -0.880   0.788  -5.663  1.00 64.45           C 
ATOM     17  CD  DPR A   2      -1.209  -0.247  -4.559  1.00 71.54           C 
ATOM     18  HA  DPR A   2       0.321   1.994  -2.841  1.00 72.03           H 
ATOM     19 2HB  DPR A   2      -1.352   2.521  -4.412  1.00  3.31           H 
ATOM     20 3HB  DPR A   2       0.122   2.719  -5.417  1.00 73.50           H 
ATOM     21 2HG  DPR A   2      -1.759   1.003  -6.272  1.00  1.02           H 
ATOM     22 3HG  DPR A   2      -0.051   0.448  -6.284  1.00 73.45           H 
ATOM     23 2HD  DPR A   2      -1.038  -1.260  -4.927  1.00 53.04           H 
ATOM     24 3HD  DPR A   2      -2.240  -0.132  -4.226  1.00 62.10           H 
ATOM     25  N   MLU A   3       2.721   1.591  -3.315  1.00 65.50           N 
ATOM     26  CA  MLU A   3       2.369   2.223  -2.036  1.00 53.05           C 
ATOM     27  C   MLU A   3       3.266   1.691  -0.949  1.00 13.43           C 
ATOM     28  O   MLU A   3       3.899   2.456  -0.223  1.00 55.43           O 
ATOM     29  CB  MLU A   3       2.548   3.738  -2.151  1.00 14.25           C 
ATOM     30  CG  MLU A   3       1.574   4.290  -3.192  1.00 44.45           C 
ATOM     31  CD1 MLU A   3       0.201   4.498  -2.549  1.00 11.41           C 
ATOM     32  CD2 MLU A   3       2.097   5.627  -3.722  1.00 70.53           C 
ATOM     33  HA  MLU A   3       1.330   1.997  -1.794  1.00 63.10           H 
ATOM     34 2HB  MLU A   3       2.346   4.201  -1.184  1.00 41.44           H 
ATOM     35 3HB  MLU A   3       3.570   3.961  -2.454  1.00 61.25           H 
ATOM     36  HG  MLU A   3       1.485   3.583  -4.017  1.00 35.34           H 
ATOM     37 1HD1 MLU A   3       0.113   5.530  -2.207  1.00  3.43           H 
ATOM     38 2HD1 MLU A   3      -0.579   4.291  -3.281  1.00 54.24           H 
ATOM     39 3HD1 MLU A   3       0.092   3.824  -1.700  1.00 14.13           H 
ATOM     40 1HD2 MLU A   3       2.747   5.448  -4.579  1.00  4.43           H 
ATOM     41 2HD2 MLU A   3       1.257   6.250  -4.028  1.00 62.11           H 
ATOM     42 3HD2 MLU A   3       2.660   6.133  -2.939  1.00  1.30           H 
ATOM     43  CM  MLU A   3       4.178   1.517  -3.481  1.00 63.35           C 
ATOM     44 1HM  MLU A   3       4.650   2.327  -2.927  1.00  0.25           H 
ATOM     45 2HM  MLU A   3       4.539   0.559  -3.104  1.00  3.45           H 
ATOM     46 3HM  MLU A   3       4.429   1.607  -4.539  1.00 53.43           H 
ATOM     47  N   DVA A   4       3.322   0.369  -0.830  1.00 63.13           N 
ATOM     48  CA  DVA A   4       4.158  -0.278   0.190  1.00 43.32           C 
ATOM     49  C   DVA A   4       3.300  -0.683   1.359  1.00 62.44           C 
ATOM     50  O   DVA A   4       3.659  -0.453   2.512  1.00 14.43           O 
ATOM     51  CB  DVA A   4       4.826  -1.516  -0.409  1.00 43.41           C 
ATOM     52  CG1 DVA A   4       5.766  -1.095  -1.539  1.00 61.32           C 
ATOM     53  CG2 DVA A   4       5.628  -2.238   0.677  1.00 53.31           C 
ATOM     54  H   DVA A   4       2.794  -0.189  -1.438  1.00 62.22           H 
ATOM     55  HA  DVA A   4       4.925   0.421   0.526  1.00 35.32           H 
ATOM     56  HB  DVA A   4       4.063  -2.186  -0.801  1.00 72.33           H 
ATOM     57 1HG1 DVA A   4       5.326  -1.367  -2.499  1.00  4.02           H 
ATOM     58 2HG1 DVA A   4       5.918  -0.016  -1.501  1.00 71.14           H 
ATOM     59 3HG1 DVA A   4       6.725  -1.600  -1.422  1.00 30.21           H 
ATOM     60 1HG2 DVA A   4       6.370  -2.884   0.211  1.00 53.44           H 
ATOM     61 2HG2 DVA A   4       6.130  -1.504   1.307  1.00 34.12           H 
ATOM     62 3HG2 DVA A   4       4.953  -2.840   1.286  1.00 43.03           H 
ATOM     63  N   DAL A   5       2.158  -1.294   1.064  1.00 51.11           N 
ATOM     64  CA  DAL A   5       1.230  -1.741   2.113  1.00 40.34           C 
ATOM     65  C   DAL A   5       0.176  -0.687   2.333  1.00 35.44           C 
ATOM     66  O   DAL A   5      -0.712  -0.501   1.503  1.00 41.41           O 
ATOM     67  CB  DAL A   5       0.562  -3.048   1.678  1.00 40.42           C 
ATOM     68  H   DAL A   5       1.927  -1.450   0.124  1.00 42.22           H 
ATOM     69  HA  DAL A   5       1.781  -1.905   3.039  1.00 12.42           H 
ATOM     70 1HB  DAL A   5      -0.089  -2.858   0.827  1.00 54.21           H 
ATOM     71 2HB  DAL A   5       1.327  -3.771   1.397  1.00 42.33           H 
ATOM     72 3HB  DAL A   5      -0.027  -3.446   2.504  1.00 42.21           H 
ATOM     73  N   DPR A   6       0.270   0.010   3.460  1.00  1.54           N 
ATOM     74  CA  DPR A   6      -0.698   1.071   3.797  1.00 73.22           C 
ATOM     75  C   DPR A   6      -2.011   0.454   4.206  1.00 13.23           C 
ATOM     76  O   DPR A   6      -2.109  -0.179   5.257  1.00 50.44           O 
ATOM     77  CB  DPR A   6      -0.073   1.879   4.918  1.00 52.55           C 
ATOM     78  CG  DPR A   6       0.668   0.764   5.703  1.00 43.53           C 
ATOM     79  CD  DPR A   6       1.262  -0.085   4.552  1.00 24.15           C 
ATOM     80  HA  DPR A   6      -0.844   1.725   2.938  1.00 60.45           H 
ATOM     81 2HB  DPR A   6       0.633   2.617   4.536  1.00 31.14           H 
ATOM     82 3HB  DPR A   6      -0.828   2.354   5.544  1.00 53.13           H 
ATOM     83 2HG  DPR A   6       1.459   1.186   6.326  1.00 14.02           H 
ATOM     84 3HG  DPR A   6      -0.029   0.180   6.302  1.00 72.22           H 
ATOM     85 2HD  DPR A   6       1.380  -1.122   4.869  1.00 21.12           H 
ATOM     86 3HD  DPR A   6       2.221   0.325   4.232  1.00 13.31           H 
ATOM     87  N   MLU A   7      -3.030   0.638   3.373  1.00 21.33           N 
ATOM     88  CA  MLU A   7      -2.878   1.399   2.126  1.00 21.44           C 
ATOM     89  C   MLU A   7      -3.603   0.688   1.012  1.00  1.45           C 
ATOM     90  O   MLU A   7      -4.430   1.282   0.320  1.00 23.43           O 
ATOM     91  CB  MLU A   7      -3.466   2.799   2.308  1.00 54.21           C 
ATOM     92  CG  MLU A   7      -2.671   3.553   3.375  1.00 60.05           C 
ATOM     93  CD1 MLU A   7      -1.415   4.159   2.742  1.00 75.35           C 
ATOM     94  CD2 MLU A   7      -3.535   4.669   3.964  1.00 74.41           C 
ATOM     95  HA  MLU A   7      -1.819   1.479   1.876  1.00 22.25           H 
ATOM     96 2HB  MLU A   7      -3.412   3.341   1.364  1.00 54.22           H 
ATOM     97 3HB  MLU A   7      -4.508   2.717   2.620  1.00  3.34           H 
ATOM     98  HG  MLU A   7      -2.380   2.863   4.167  1.00 63.52           H 
ATOM     99 1HD1 MLU A   7      -1.621   5.187   2.443  1.00 23.13           H 
ATOM    100 2HD1 MLU A   7      -0.601   4.146   3.467  1.00 31.10           H 
ATOM    101 3HD1 MLU A   7      -1.133   3.575   1.866  1.00 45.52           H 
ATOM    102 1HD2 MLU A   7      -4.105   4.280   4.808  1.00 75.04           H 
ATOM    103 2HD2 MLU A   7      -2.896   5.484   4.301  1.00 43.14           H 
ATOM    104 3HD2 MLU A   7      -4.222   5.037   3.201  1.00  4.21           H 
ATOM    105  CM  MLU A   7      -4.407   0.149   3.528  1.00 71.33           C 
ATOM    106 1HM  MLU A   7      -5.091   0.821   3.011  1.00 52.14           H 
ATOM    107 2HM  MLU A   7      -4.487  -0.850   3.100  1.00 33.53           H 
ATOM    108 3HM  MLU A   7      -4.663   0.113   4.587  1.00 31.31           H 
ATOM    109  N   DVA A   8      -3.295  -0.593   0.835  1.00 54.40           N 
ATOM    110  CA  DVA A   8      -3.931  -1.397  -0.216  1.00 70.50           C 
ATOM    111  C   DVA A   8      -3.018  -1.474  -1.411  1.00 20.52           C 
ATOM    112  O   DVA A   8      -3.454  -1.301  -2.548  1.00 24.00           O 
ATOM    113  CB  DVA A   8      -4.197  -2.807   0.314  1.00 34.10           C 
ATOM    114  CG1 DVA A   8      -5.194  -2.739   1.472  1.00 51.30           C 
ATOM    115  CG2 DVA A   8      -4.779  -3.672  -0.806  1.00 41.44           C 
ATOM    116  H   DVA A   8      -2.628  -1.009   1.419  1.00 13.02           H 
ATOM    117  HA  DVA A   8      -4.873  -0.935  -0.507  1.00 75.41           H 
ATOM    118  HB  DVA A   8      -3.264  -3.246   0.664  1.00 72.33           H 
ATOM    119 1HG1 DVA A   8      -4.678  -2.939   2.410  1.00 10.24           H 
ATOM    120 2HG1 DVA A   8      -5.641  -1.744   1.508  1.00 64.53           H 
ATOM    121 3HG1 DVA A   8      -5.977  -3.481   1.322  1.00 15.41           H 
ATOM    122 1HG2 DVA A   8      -5.310  -4.518  -0.374  1.00 11.13           H 
ATOM    123 2HG2 DVA A   8      -5.470  -3.076  -1.405  1.00 23.54           H 
ATOM    124 3HG2 DVA A   8      -3.970  -4.036  -1.440  1.00 55.15           H 
TER     125      DVA A   8
ENDMDL
MODEL       10
REMARK MDL/CONF    10  E:      0.000 Erst:   0.000 Ehb:   0.000
ATOM      1  N   DAL A   1      -1.730  -1.813  -1.158  1.00 21.40           N 
ATOM      2  CA  DAL A   1      -0.674  -1.965  -2.170  1.00  2.22           C 
ATOM      3  C   DAL A   1       0.034  -0.648  -2.359  1.00 73.01           C 
ATOM      4  O   DAL A   1       0.826  -0.232  -1.515  1.00 13.11           O 
ATOM      5  CB  DAL A   1       0.329  -3.022  -1.704  1.00  4.02           C 
ATOM      6  H   DAL A   1      -1.503  -1.922  -0.212  1.00  3.44           H 
ATOM      7  HA  DAL A   1      -1.119  -2.277  -3.115  1.00 74.03           H 
ATOM      8 1HB  DAL A   1      -0.109  -3.609  -0.899  1.00 73.21           H 
ATOM      9 2HB  DAL A   1       0.581  -3.677  -2.538  1.00 33.05           H 
ATOM     10 3HB  DAL A   1       1.233  -2.530  -1.344  1.00 75.21           H 
ATOM     11  N   DPR A   2      -0.250   0.017  -3.474  1.00 54.10           N 
ATOM     12  CA  DPR A   2       0.374   1.317  -3.778  1.00 52.14           C 
ATOM     13  C   DPR A   2       1.810   1.113  -4.188  1.00 31.31           C 
ATOM     14  O   DPR A   2       2.089   0.555  -5.248  1.00 41.44           O 
ATOM     15  CB  DPR A   2      -0.452   1.937  -4.890  1.00 33.22           C 
ATOM     16  CG  DPR A   2      -0.837   0.674  -5.705  1.00 43.24           C 
ATOM     17  CD  DPR A   2      -1.167  -0.336  -4.579  1.00 10.02           C 
ATOM     18  HA  DPR A   2       0.323   1.966  -2.905  1.00  2.24           H 
ATOM     19 2HB  DPR A   2      -1.343   2.432  -4.503  1.00 64.01           H 
ATOM     20 3HB  DPR A   2       0.138   2.623  -5.497  1.00 50.34           H 
ATOM     21 2HG  DPR A   2      -1.711   0.863  -6.330  1.00 21.24           H 
ATOM     22 3HG  DPR A   2       0.003   0.328  -6.307  1.00 64.13           H 
ATOM     23 2HD  DPR A   2      -0.978  -1.355  -4.917  1.00 33.32           H 
ATOM     24 3HD  DPR A   2      -2.204  -0.226  -4.262  1.00 54.44           H 
ATOM     25  N   MLU A   3       2.731   1.566  -3.344  1.00 14.04           N 
ATOM     26  CA  MLU A   3       2.363   2.227  -2.085  1.00 13.15           C 
ATOM     27  C   MLU A   3       3.252   1.728  -0.975  1.00 54.25           C 
ATOM     28  O   MLU A   3       3.877   2.515  -0.267  1.00 41.12           O 
ATOM     29  CB  MLU A   3       2.533   3.741  -2.235  1.00 22.34           C 
ATOM     30  CG  MLU A   3       1.565   4.260  -3.299  1.00  2.01           C 
ATOM     31  CD1 MLU A   3       0.186   4.476  -2.671  1.00 10.10           C 
ATOM     32  CD2 MLU A   3       2.086   5.586  -3.857  1.00 32.01           C 
ATOM     33  HA  MLU A   3       1.323   2.000  -1.846  1.00 51.34           H 
ATOM     34 2HB  MLU A   3       2.321   4.226  -1.282  1.00 32.31           H 
ATOM     35 3HB  MLU A   3       3.557   3.962  -2.535  1.00  2.33           H 
ATOM     36  HG  MLU A   3       1.487   3.532  -4.105  1.00 61.01           H 
ATOM     37 1HD1 MLU A   3       0.076   5.523  -2.387  1.00 53.23           H 
ATOM     38 2HD1 MLU A   3      -0.587   4.213  -3.395  1.00  0.15           H 
ATOM     39 3HD1 MLU A   3       0.086   3.848  -1.786  1.00  3.10           H 
ATOM     40 1HD2 MLU A   3       1.451   5.906  -4.683  1.00 24.23           H 
ATOM     41 2HD2 MLU A   3       2.069   6.342  -3.072  1.00 52.02           H 
ATOM     42 3HD2 MLU A   3       3.107   5.455  -4.213  1.00 64.21           H 
ATOM     43  CM  MLU A   3       4.191   1.497  -3.495  1.00 30.13           C 
ATOM     44 1HM  MLU A   3       4.450   1.566  -4.552  1.00 14.14           H 
ATOM     45 2HM  MLU A   3       4.651   2.324  -2.954  1.00 23.35           H 
ATOM     46 3HM  MLU A   3       4.554   0.551  -3.092  1.00 44.02           H 
ATOM     47  N   DVA A   4       3.312   0.409  -0.821  1.00 42.13           N 
ATOM     48  CA  DVA A   4       4.142  -0.206   0.222  1.00 12.21           C 
ATOM     49  C   DVA A   4       3.268  -0.636   1.371  1.00  0.50           C 
ATOM     50  O   DVA A   4       3.588  -0.389   2.533  1.00  2.31           O 
ATOM     51  CB  DVA A   4       4.864  -1.424  -0.353  1.00 43.34           C 
ATOM     52  CG1 DVA A   4       5.833  -0.975  -1.449  1.00 23.43           C 
ATOM     53  CG2 DVA A   4       5.645  -2.127   0.760  1.00 44.14           C 
ATOM     54  H   DVA A   4       2.790  -0.166  -1.418  1.00 21.43           H 
ATOM     55  HA  DVA A   4       4.877   0.517   0.576  1.00 53.41           H 
ATOM     56  HB  DVA A   4       4.135  -2.114  -0.774  1.00 75.32           H 
ATOM     57 1HG1 DVA A   4       6.768  -1.529  -1.359  1.00 55.32           H 
ATOM     58 2HG1 DVA A   4       5.389  -1.167  -2.426  1.00 12.34           H 
ATOM     59 3HG1 DVA A   4       6.031   0.091  -1.344  1.00 42.11           H 
ATOM     60 1HG2 DVA A   4       4.970  -2.760   1.333  1.00 11.23           H 
ATOM     61 2HG2 DVA A   4       6.432  -2.741   0.320  1.00 22.55           H 
ATOM     62 3HG2 DVA A   4       6.090  -1.382   1.417  1.00 25.12           H 
ATOM     63  N   DAL A   5       2.154  -1.285   1.049  1.00 32.13           N 
ATOM     64  CA  DAL A   5       1.214  -1.758   2.076  1.00 40.31           C 
ATOM     65  C   DAL A   5       0.168  -0.702   2.325  1.00 64.42           C 
ATOM     66  O   DAL A   5      -0.714  -0.482   1.495  1.00 44.31           O 
ATOM     67  CB  DAL A   5       0.539  -3.044   1.593  1.00 52.12           C 
ATOM     68  H   DAL A   5       1.954  -1.452   0.104  1.00 15.14           H 
ATOM     69  HA  DAL A   5       1.757  -1.957   3.000  1.00 43.00           H 
ATOM     70 1HB  DAL A   5       1.123  -3.480   0.785  1.00 63.41           H 
ATOM     71 2HB  DAL A   5       0.473  -3.752   2.418  1.00 11.11           H 
ATOM     72 3HB  DAL A   5      -0.464  -2.813   1.233  1.00 42.24           H 
ATOM     73  N   DPR A   6       0.262  -0.043   3.474  1.00 35.03           N 
ATOM     74  CA  DPR A   6      -0.699   1.015   3.839  1.00 20.00           C 
ATOM     75  C   DPR A   6      -2.017   0.397   4.230  1.00 72.31           C 
ATOM     76  O   DPR A   6      -2.122  -0.264   5.262  1.00  1.31           O 
ATOM     77  CB  DPR A   6      -0.069   1.787   4.982  1.00 21.31           C 
ATOM     78  CG  DPR A   6       0.656   0.642   5.739  1.00 51.12           C 
ATOM     79  CD  DPR A   6       1.246  -0.183   4.569  1.00 41.45           C 
ATOM     80  HA  DPR A   6      -0.840   1.693   2.998  1.00 22.11           H 
ATOM     81 2HB  DPR A   6       0.647   2.524   4.622  1.00 44.25           H 
ATOM     82 3HB  DPR A   6      -0.819   2.254   5.619  1.00 45.43           H 
ATOM     83 2HG  DPR A   6       1.448   1.037   6.378  1.00 71.44           H 
ATOM     84 3HG  DPR A   6      -0.051   0.048   6.319  1.00 44.12           H 
ATOM     85 2HD  DPR A   6       1.349  -1.229   4.855  1.00 42.30           H 
ATOM     86 3HD  DPR A   6       2.211   0.225   4.265  1.00  2.53           H 
ATOM     87  N   MLU A   7      -3.033   0.609   3.400  1.00 33.11           N 
ATOM     88  CA  MLU A   7      -2.874   1.402   2.174  1.00  0.25           C 
ATOM     89  C   MLU A   7      -3.602   0.726   1.040  1.00  3.22           C 
ATOM     90  O   MLU A   7      -4.425   1.341   0.365  1.00 41.12           O 
ATOM     91  CB  MLU A   7      -3.455   2.801   2.392  1.00 44.33           C 
ATOM     92  CG  MLU A   7      -2.656   3.522   3.479  1.00 62.44           C 
ATOM     93  CD1 MLU A   7      -1.396   4.136   2.863  1.00 41.23           C 
ATOM     94  CD2 MLU A   7      -3.515   4.628   4.095  1.00 22.11           C 
ATOM     95  HA  MLU A   7      -1.814   1.483   1.929  1.00 34.30           H 
ATOM     96 2HB  MLU A   7      -3.398   3.367   1.462  1.00 24.32           H 
ATOM     97 3HB  MLU A   7      -4.497   2.717   2.702  1.00  4.45           H 
ATOM     98  HG  MLU A   7      -2.370   2.810   4.252  1.00 32.24           H 
ATOM     99 1HD1 MLU A   7      -1.583   5.184   2.624  1.00 30.04           H 
ATOM    100 2HD1 MLU A   7      -0.572   4.066   3.574  1.00 54.02           H 
ATOM    101 3HD1 MLU A   7      -1.137   3.597   1.951  1.00 14.20           H 
ATOM    102 1HD2 MLU A   7      -2.985   5.073   4.936  1.00  4.14           H 
ATOM    103 2HD2 MLU A   7      -3.714   5.393   3.345  1.00 64.14           H 
ATOM    104 3HD2 MLU A   7      -4.458   4.206   4.442  1.00 63.05           H 
ATOM    105  CM  MLU A   7      -4.414   0.126   3.539  1.00  4.34           C 
ATOM    106 1HM  MLU A   7      -4.675   0.071   4.596  1.00 40.23           H 
ATOM    107 2HM  MLU A   7      -5.092   0.813   3.033  1.00 42.40           H 
ATOM    108 3HM  MLU A   7      -4.500  -0.865   3.092  1.00  1.41           H 
ATOM    109  N   DVA A   8      -3.297  -0.550   0.827  1.00 13.30           N 
ATOM    110  CA  DVA A   8      -3.935  -1.323  -0.246  1.00 63.44           C 
ATOM    111  C   DVA A   8      -2.998  -1.418  -1.421  1.00 62.34           C 
ATOM    112  O   DVA A   8      -3.400  -1.217  -2.566  1.00 21.52           O 
ATOM    113  CB  DVA A   8      -4.262  -2.727   0.262  1.00 24.04           C 
ATOM    114  CG1 DVA A   8      -5.295  -2.638   1.387  1.00 42.33           C 
ATOM    115  CG2 DVA A   8      -4.830  -3.566  -0.884  1.00  3.41           C 
ATOM    116  H   DVA A   8      -2.632  -0.985   1.399  1.00 33.32           H 
ATOM    117  HA  DVA A   8      -4.854  -0.826  -0.555  1.00 34.21           H 
ATOM    118  HB  DVA A   8      -3.354  -3.197   0.639  1.00 20.14           H 
ATOM    119 1HG1 DVA A   8      -6.041  -3.421   1.261  1.00 62.33           H 
ATOM    120 2HG1 DVA A   8      -4.796  -2.763   2.348  1.00  4.34           H 
ATOM    121 3HG1 DVA A   8      -5.782  -1.663   1.357  1.00 63.13           H 
ATOM    122 1HG2 DVA A   8      -4.011  -3.961  -1.485  1.00 34.51           H 
ATOM    123 2HG2 DVA A   8      -5.413  -4.392  -0.477  1.00 70.11           H 
ATOM    124 3HG2 DVA A   8      -5.469  -2.942  -1.509  1.00 61.11           H 
TER     125      DVA A   8
ENDMDL
MASTER
END
