# Supplementary material for: Accurate de novo design of membrane-traversing macrocycles
Source: Cell. 2022 Sep 15;185(19):3520–3532.e26. doi: 10.1016/j.cell.2022.07.019 (PMC9490236; doi:10.1016/j.cell.2022.07.019)
Supplement: Data S6. PDB files for experimental structures, related to STAR Methods [file mmc10.zip › Supplemental_Data_file_6_experimental_structures/NMR_structures/4b.D8.31-DMSO-ct/4b-ct-super.pdb]

REMARK   PdbStat --  ~~~~~~~~~~~~~~~~~~~~~~~~~~~~~~~~~~~~~~~~~~~~~~~~~~~~~~~~~
REMARK   PdbStat --  PDB COORDINATES FOR B-CT.PDB, 20 MODEL/S  B-CT.PDB  
REMARK   PdbStat --  ~~~~~~~~~~~~~~~~~~~~~~~~~~~~~~~~~~~~~~~~~~~~~~~~~~~~~~~~~
SEQRES   1 A    8  DAL DPR MLU DVA DAL DPR MLU DVA 
MODEL        1
REMARK MDL/CONF     1  E:      0.000 Erst:   0.000 Ehb:   0.000
ATOM      1  N   DAL A  21       0.125  -1.907   2.218  1.00 24.23           N 
ATOM      2  CA  DAL A  21       1.594  -1.957   2.187  1.00 21.54           C 
ATOM      3  C   DAL A  21       2.102  -1.101   1.056  1.00 63.21           C 
ATOM      4  O   DAL A  21       2.709  -0.055   1.281  1.00 24.51           O 
ATOM      5  CB  DAL A  21       2.149  -1.433   3.514  1.00 62.23           C 
ATOM      6  H   DAL A  21      -0.320  -1.054   2.402  1.00  0.05           H 
ATOM      7  HA  DAL A  21       1.919  -2.987   2.039  1.00 70.34           H 
ATOM      8 1HB  DAL A  21       1.825  -0.404   3.662  1.00 62.02           H 
ATOM      9 2HB  DAL A  21       1.781  -2.052   4.332  1.00 43.11           H 
ATOM     10 3HB  DAL A  21       3.238  -1.471   3.491  1.00 21.20           H 
ATOM     11  N   DPR A  22       1.855  -1.544  -0.172  1.00 75.33           N 
ATOM     12  CA  DPR A  22       2.298  -0.801  -1.366  1.00 14.41           C 
ATOM     13  C   DPR A  22       3.787  -0.580  -1.308  1.00 42.31           C 
ATOM     14  O   DPR A  22       4.506  -1.309  -0.627  1.00 20.31           O 
ATOM     15  CB  DPR A  22       1.916  -1.639  -2.592  1.00 64.31           C 
ATOM     16  CG  DPR A  22       0.713  -2.467  -2.069  1.00 53.54           C 
ATOM     17  CD  DPR A  22       1.147  -2.765  -0.613  1.00 61.44           C 
ATOM     18  HA  DPR A  22       1.780   0.157  -1.419  1.00 14.10           H 
ATOM     19 2HB  DPR A  22       1.616  -1.007  -3.428  1.00 64.55           H 
ATOM     20 3HB  DPR A  22       2.739  -2.294  -2.878  1.00 61.01           H 
ATOM     21 2HG  DPR A  22      -0.205  -1.877  -2.090  1.00 61.01           H 
ATOM     22 3HG  DPR A  22       0.595  -3.388  -2.640  1.00 24.12           H 
ATOM     23 2HD  DPR A  22       1.819  -3.624  -0.587  1.00  2.41           H 
ATOM     24 3HD  DPR A  22       0.274  -2.946   0.014  1.00 21.31           H 
ATOM     25  N   MLU A  23       4.258   0.434  -2.027  1.00 24.01           N 
ATOM     26  CA  MLU A  23       3.371   1.286  -2.830  1.00  2.40           C 
ATOM     27  C   MLU A  23       3.037   2.534  -2.054  1.00 42.44           C 
ATOM     28  O   MLU A  23       2.962   3.625  -2.618  1.00  3.21           O 
ATOM     29  CB  MLU A  23       4.073   1.668  -4.135  1.00 22.24           C 
ATOM     30  CG  MLU A  23       3.031   2.096  -5.169  1.00 11.44           C 
ATOM     31  CD1 MLU A  23       3.396   3.478  -5.718  1.00 11.05           C 
ATOM     32  CD2 MLU A  23       3.002   1.083  -6.314  1.00 42.14           C 
ATOM     33  HA  MLU A  23       2.453   0.743  -3.056  1.00 63.11           H 
ATOM     34 2HB  MLU A  23       4.762   2.492  -3.949  1.00 73.12           H 
ATOM     35 3HB  MLU A  23       4.628   0.809  -4.512  1.00 61.33           H 
ATOM     36  HG  MLU A  23       2.049   2.141  -4.698  1.00 31.11           H 
ATOM     37 1HD1 MLU A  23       2.861   4.244  -5.156  1.00 42.23           H 
ATOM     38 2HD1 MLU A  23       4.470   3.637  -5.616  1.00 62.44           H 
ATOM     39 3HD1 MLU A  23       3.117   3.537  -6.769  1.00 53.13           H 
ATOM     40 1HD2 MLU A  23       2.780   0.093  -5.918  1.00 21.10           H 
ATOM     41 2HD2 MLU A  23       2.233   1.368  -7.032  1.00 11.42           H 
ATOM     42 3HD2 MLU A  23       3.973   1.067  -6.810  1.00 12.11           H 
ATOM     43  CM  MLU A  23       5.657   0.867  -2.148  1.00 71.34           C 
ATOM     44 1HM  MLU A  23       6.081   0.470  -3.070  1.00 63.12           H 
ATOM     45 2HM  MLU A  23       5.700   1.956  -2.168  1.00 73.15           H 
ATOM     46 3HM  MLU A  23       6.228   0.496  -1.296  1.00 51.15           H 
ATOM     47  N   DVA A  24       2.834   2.378  -0.750  1.00 41.02           N 
ATOM     48  CA  DVA A  24       2.502   3.514   0.118  1.00 15.34           C 
ATOM     49  C   DVA A  24       1.021   3.518   0.395  1.00  3.42           C 
ATOM     50  O   DVA A  24       0.359   4.547   0.267  1.00 43.13           O 
ATOM     51  CB  DVA A  24       3.267   3.390   1.436  1.00 63.33           C 
ATOM     52  CG1 DVA A  24       4.769   3.325   1.152  1.00 74.13           C 
ATOM     53  CG2 DVA A  24       2.968   4.604   2.316  1.00 10.44           C 
ATOM     54  H   DVA A  24       2.908   1.483  -0.359  1.00 20.31           H 
ATOM     55  HA  DVA A  24       2.781   4.444  -0.377  1.00  1.22           H 
ATOM     56  HB  DVA A  24       2.956   2.483   1.953  1.00 73.52           H 
ATOM     57 1HG1 DVA A  24       5.090   4.251   0.676  1.00 22.12           H 
ATOM     58 2HG1 DVA A  24       5.309   3.191   2.089  1.00 10.21           H 
ATOM     59 3HG1 DVA A  24       4.978   2.484   0.491  1.00 53.31           H 
ATOM     60 1HG2 DVA A  24       2.933   5.501   1.699  1.00 12.01           H 
ATOM     61 2HG2 DVA A  24       2.006   4.467   2.812  1.00 43.15           H 
ATOM     62 3HG2 DVA A  24       3.751   4.711   3.067  1.00 41.23           H 
ATOM     63  N   DAL A  25       0.493   2.361   0.779  1.00 71.24           N 
ATOM     64  CA  DAL A  25      -0.940   2.230   1.080  1.00 41.25           C 
ATOM     65  C   DAL A  25      -1.646   1.610  -0.098  1.00 60.55           C 
ATOM     66  O   DAL A  25      -1.020   0.971  -0.943  1.00 41.33           O 
ATOM     67  CB  DAL A  25      -1.122   1.340   2.311  1.00 10.11           C 
ATOM     68  H   DAL A  25       1.073   1.575   0.863  1.00 53.33           H 
ATOM     69  HA  DAL A  25      -1.361   3.216   1.278  1.00 45.13           H 
ATOM     70 1HB  DAL A  25      -1.476   1.943   3.146  1.00  4.12           H 
ATOM     71 2HB  DAL A  25      -1.851   0.560   2.091  1.00 25.14           H 
ATOM     72 3HB  DAL A  25      -0.168   0.883   2.572  1.00 62.21           H 
ATOM     73  N   DPR A  26      -2.960   1.796  -0.159  1.00 75.43           N 
ATOM     74  CA  DPR A  26      -3.769   1.241  -1.260  1.00 72.14           C 
ATOM     75  C   DPR A  26      -3.415  -0.208  -1.477  1.00 10.14           C 
ATOM     76  O   DPR A  26      -2.600  -0.535  -2.338  1.00 31.21           O 
ATOM     77  CB  DPR A  26      -5.196   1.838  -1.111  1.00 43.14           C 
ATOM     78  CG  DPR A  26      -5.018   3.028  -0.132  1.00 41.34           C 
ATOM     79  CD  DPR A  26      -3.856   2.527   0.761  1.00 15.52           C 
ATOM     80  HA  DPR A  26      -3.591   1.809  -2.173  1.00 51.25           H 
ATOM     81 2HB  DPR A  26      -5.486   2.192  -2.101  1.00 15.34           H 
ATOM     82 3HB  DPR A  26      -5.926   1.127  -0.725  1.00 42.25           H 
ATOM     83 2HG  DPR A  26      -4.736   3.936  -0.668  1.00 24.32           H 
ATOM     84 3HG  DPR A  26      -5.922   3.189   0.455  1.00 52.01           H 
ATOM     85 2HD  DPR A  26      -4.235   1.858   1.535  1.00 44.34           H 
ATOM     86 3HD  DPR A  26      -3.332   3.371   1.211  1.00 33.00           H 
ATOM     87  N   MLU A  27      -4.030  -1.086  -0.691  1.00  2.12           N 
ATOM     88  CA  MLU A  27      -3.773  -2.528  -0.800  1.00 32.52           C 
ATOM     89  C   MLU A  27      -3.415  -3.078   0.557  1.00 64.34           C 
ATOM     90  O   MLU A  27      -3.895  -4.139   0.954  1.00 52.35           O 
ATOM     91  CB  MLU A  27      -5.027  -3.232  -1.321  1.00 75.15           C 
ATOM     92  CG  MLU A  27      -4.632  -4.261  -2.381  1.00 61.24           C 
ATOM     93  CD1 MLU A  27      -4.049  -3.540  -3.599  1.00 71.15           C 
ATOM     94  CD2 MLU A  27      -3.584  -5.213  -1.802  1.00 21.40           C 
ATOM     95  HA  MLU A  27      -2.947  -2.699  -1.491  1.00  3.44           H 
ATOM     96 2HB  MLU A  27      -5.531  -3.735  -0.496  1.00 74.14           H 
ATOM     97 3HB  MLU A  27      -5.699  -2.496  -1.763  1.00 14.42           H 
ATOM     98  HG  MLU A  27      -5.512  -4.829  -2.683  1.00 21.22           H 
ATOM     99 1HD1 MLU A  27      -2.980  -3.386  -3.453  1.00 32.12           H 
ATOM    100 2HD1 MLU A  27      -4.210  -4.146  -4.492  1.00 30.44           H 
ATOM    101 3HD1 MLU A  27      -4.542  -2.576  -3.721  1.00 45.53           H 
ATOM    102 1HD2 MLU A  27      -2.639  -4.684  -1.683  1.00 20.33           H 
ATOM    103 2HD2 MLU A  27      -3.922  -5.578  -0.832  1.00  4.41           H 
ATOM    104 3HD2 MLU A  27      -3.445  -6.057  -2.478  1.00 55.35           H 
ATOM    105  CM  MLU A  27      -5.014  -0.804   0.363  1.00 43.22           C 
ATOM    106 1HM  MLU A  27      -6.006  -0.724  -0.079  1.00 55.01           H 
ATOM    107 2HM  MLU A  27      -5.006  -1.613   1.093  1.00  5.25           H 
ATOM    108 3HM  MLU A  27      -4.759   0.135   0.857  1.00 72.45           H 
ATOM    109  N   DVA A  28      -2.563  -2.355   1.277  1.00 53.04           N 
ATOM    110  CA  DVA A  28      -2.133  -2.780   2.615  1.00 41.33           C 
ATOM    111  C   DVA A  28      -0.641  -2.984   2.621  1.00  1.41           C 
ATOM    112  O   DVA A  28      -0.159  -4.103   2.785  1.00 70.45           O 
ATOM    113  CB  DVA A  28      -2.506  -1.704   3.635  1.00 31.11           C 
ATOM    114  CG1 DVA A  28      -3.976  -1.321   3.462  1.00 74.13           C 
ATOM    115  CG2 DVA A  28      -2.284  -2.244   5.049  1.00 33.13           C 
ATOM    116  H   DVA A  28      -2.214  -1.518   0.905  1.00 14.14           H 
ATOM    117  HA  DVA A  28      -2.629  -3.715   2.876  1.00  5.30           H 
ATOM    118  HB  DVA A  28      -1.881  -0.825   3.482  1.00 62.05           H 
ATOM    119 1HG1 DVA A  28      -4.532  -2.174   3.074  1.00 34.25           H 
ATOM    120 2HG1 DVA A  28      -4.390  -1.025   4.426  1.00 23.52           H 
ATOM    121 3HG1 DVA A  28      -4.055  -0.488   2.764  1.00 12.11           H 
ATOM    122 1HG2 DVA A  28      -2.587  -1.492   5.777  1.00 22.50           H 
ATOM    123 2HG2 DVA A  28      -2.879  -3.147   5.192  1.00 41.22           H 
ATOM    124 3HG2 DVA A  28      -1.229  -2.479   5.188  1.00 50.35           H 
TER     125      DVA A  28
ENDMDL
MODEL        2
REMARK MDL/CONF     2  E:      0.000 Erst:   0.000 Ehb:   0.000
ATOM      1  N   DAL A  21      -0.275  -2.169   1.894  1.00 62.44           N 
ATOM      2  CA  DAL A  21       1.184  -2.024   1.992  1.00 61.24           C 
ATOM      3  C   DAL A  21       1.664  -1.054   0.945  1.00 34.15           C 
ATOM      4  O   DAL A  21       1.685   0.157   1.170  1.00 54.55           O 
ATOM      5  CB  DAL A  21       1.551  -1.500   3.383  1.00 34.22           C 
ATOM      6  H   DAL A  21      -0.846  -1.393   2.077  1.00 51.40           H 
ATOM      7  HA  DAL A  21       1.656  -2.994   1.834  1.00 53.43           H 
ATOM      8 1HB  DAL A  21       0.898  -0.667   3.641  1.00 53.35           H 
ATOM      9 2HB  DAL A  21       1.432  -2.297   4.115  1.00 64.31           H 
ATOM     10 3HB  DAL A  21       2.587  -1.161   3.380  1.00 61.32           H 
ATOM     11  N   DPR A  22       2.053  -1.581  -0.211  1.00 40.12           N 
ATOM     12  CA  DPR A  22       2.545  -0.741  -1.318  1.00 23.12           C 
ATOM     13  C   DPR A  22       3.949  -0.277  -1.026  1.00 65.53           C 
ATOM     14  O   DPR A  22       4.624  -0.826  -0.156  1.00 33.31           O 
ATOM     15  CB  DPR A  22       2.412  -1.605  -2.574  1.00 65.22           C 
ATOM     16  CG  DPR A  22       2.842  -2.978  -1.995  1.00  5.01           C 
ATOM     17  CD  DPR A  22       2.091  -2.996  -0.641  1.00  4.45           C 
ATOM     18  HA  DPR A  22       1.887   0.119  -1.450  1.00 13.13           H 
ATOM     19 2HB  DPR A  22       1.380  -1.641  -2.926  1.00 53.43           H 
ATOM     20 3HB  DPR A  22       3.083  -1.296  -3.375  1.00 44.32           H 
ATOM     21 2HG  DPR A  22       2.510  -3.795  -2.636  1.00 73.12           H 
ATOM     22 3HG  DPR A  22       3.921  -3.016  -1.844  1.00  4.14           H 
ATOM     23 2HD  DPR A  22       2.635  -3.598   0.087  1.00 11.32           H 
ATOM     24 3HD  DPR A  22       1.079  -3.380  -0.772  1.00  3.04           H 
ATOM     25  N   MLU A  23       4.394   0.740  -1.756  1.00 43.31           N 
ATOM     26  CA  MLU A  23       3.560   1.372  -2.787  1.00 45.51           C 
ATOM     27  C   MLU A  23       3.131   2.738  -2.317  1.00 70.22           C 
ATOM     28  O   MLU A  23       3.090   3.688  -3.098  1.00 44.12           O 
ATOM     29  CB  MLU A  23       4.364   1.506  -4.082  1.00 61.01           C 
ATOM     30  CG  MLU A  23       4.920   0.138  -4.481  1.00  2.10           C 
ATOM     31  CD1 MLU A  23       4.076  -0.441  -5.619  1.00 53.54           C 
ATOM     32  CD2 MLU A  23       6.369   0.292  -4.947  1.00  0.14           C 
ATOM     33  HA  MLU A  23       2.679   0.757  -2.967  1.00 51.24           H 
ATOM     34 2HB  MLU A  23       3.716   1.880  -4.874  1.00 21.01           H 
ATOM     35 3HB  MLU A  23       5.188   2.202  -3.927  1.00  1.14           H 
ATOM     36  HG  MLU A  23       4.883  -0.534  -3.624  1.00 22.12           H 
ATOM     37 1HD1 MLU A  23       3.024  -0.227  -5.437  1.00 34.31           H 
ATOM     38 2HD1 MLU A  23       4.382   0.010  -6.564  1.00 62.22           H 
ATOM     39 3HD1 MLU A  23       4.224  -1.520  -5.668  1.00 43.25           H 
ATOM     40 1HD2 MLU A  23       6.591   1.348  -5.099  1.00 11.13           H 
ATOM     41 2HD2 MLU A  23       7.039  -0.114  -4.189  1.00 73.33           H 
ATOM     42 3HD2 MLU A  23       6.510  -0.247  -5.883  1.00 44.35           H 
ATOM     43  CM  MLU A  23       5.713   1.383  -1.677  1.00 22.31           C 
ATOM     44 1HM  MLU A  23       6.118   1.260  -0.673  1.00 13.41           H 
ATOM     45 2HM  MLU A  23       6.386   0.920  -2.399  1.00 34.20           H 
ATOM     46 3HM  MLU A  23       5.614   2.445  -1.900  1.00 73.23           H 
ATOM     47  N   DVA A  24       2.808   2.841  -1.032  1.00 34.42           N 
ATOM     48  CA  DVA A  24       2.373   4.117  -0.449  1.00 73.12           C 
ATOM     49  C   DVA A  24       0.988   3.962   0.122  1.00 72.44           C 
ATOM     50  O   DVA A  24       0.183   4.892   0.084  1.00  1.33           O 
ATOM     51  CB  DVA A  24       3.340   4.526   0.662  1.00 43.15           C 
ATOM     52  CG1 DVA A  24       3.474   3.384   1.670  1.00 42.22           C 
ATOM     53  CG2 DVA A  24       4.711   4.833   0.057  1.00 51.20           C 
ATOM     54  H   DVA A  24       2.860   2.048  -0.460  1.00 35.10           H 
ATOM     55  HA  DVA A  24       2.363   4.886  -1.222  1.00 64.21           H 
ATOM     56  HB  DVA A  24       2.960   5.414   1.167  1.00 53.22           H 
ATOM     57 1HG1 DVA A  24       2.515   3.213   2.157  1.00  4.10           H 
ATOM     58 2HG1 DVA A  24       3.785   2.477   1.152  1.00 14.32           H 
ATOM     59 3HG1 DVA A  24       4.221   3.646   2.419  1.00 45.14           H 
ATOM     60 1HG2 DVA A  24       5.341   3.947   0.114  1.00 62.23           H 
ATOM     61 2HG2 DVA A  24       4.591   5.125  -0.987  1.00 14.23           H 
ATOM     62 3HG2 DVA A  24       5.179   5.648   0.610  1.00 41.33           H 
ATOM     63  N   DAL A  25       0.702   2.779   0.656  1.00 61.13           N 
ATOM     64  CA  DAL A  25      -0.614   2.498   1.247  1.00 14.31           C 
ATOM     65  C   DAL A  25      -1.232   1.310   0.554  1.00 11.34           C 
ATOM     66  O   DAL A  25      -1.078   0.173   0.996  1.00 23.24           O 
ATOM     67  CB  DAL A  25      -0.448   2.191   2.736  1.00 22.24           C 
ATOM     68  H   DAL A  25       1.386   2.077   0.656  1.00 51.13           H 
ATOM     69  HA  DAL A  25      -1.260   3.367   1.124  1.00 75.54           H 
ATOM     70 1HB  DAL A  25      -0.793   3.042   3.323  1.00 41.33           H 
ATOM     71 2HB  DAL A  25      -1.034   1.309   2.994  1.00 73.33           H 
ATOM     72 3HB  DAL A  25       0.603   2.003   2.953  1.00 30.12           H 
ATOM     73  N   DPR A  26      -1.937   1.572  -0.542  1.00 45.14           N 
ATOM     74  CA  DPR A  26      -2.593   0.499  -1.312  1.00 62.03           C 
ATOM     75  C   DPR A  26      -3.437  -0.348  -0.395  1.00 11.30           C 
ATOM     76  O   DPR A  26      -3.591  -0.037   0.785  1.00 51.34           O 
ATOM     77  CB  DPR A  26      -3.441   1.180  -2.402  1.00  3.33           C 
ATOM     78  CG  DPR A  26      -3.567   2.653  -1.930  1.00 51.13           C 
ATOM     79  CD  DPR A  26      -2.218   2.864  -1.202  1.00  4.14           C 
ATOM     80  HA  DPR A  26      -1.841  -0.118  -1.803  1.00  3.14           H 
ATOM     81 2HB  DPR A  26      -2.927   1.125  -3.362  1.00 70.33           H 
ATOM     82 3HB  DPR A  26      -4.421   0.708  -2.460  1.00 75.14           H 
ATOM     83 2HG  DPR A  26      -3.661   3.328  -2.781  1.00 72.45           H 
ATOM     84 3HG  DPR A  26      -4.406   2.772  -1.245  1.00  4.11           H 
ATOM     85 2HD  DPR A  26      -2.308   3.657  -0.459  1.00 22.12           H 
ATOM     86 3HD  DPR A  26      -1.431   3.103  -1.919  1.00 70.24           H 
ATOM     87  N   MLU A  27      -3.989  -1.429  -0.937  1.00 32.41           N 
ATOM     88  CA  MLU A  27      -4.834  -2.338  -0.150  1.00 75.22           C 
ATOM     89  C   MLU A  27      -3.962  -3.214   0.712  1.00 74.41           C 
ATOM     90  O   MLU A  27      -3.933  -4.432   0.547  1.00 61.55           O 
ATOM     91  CB  MLU A  27      -5.776  -1.521   0.736  1.00 20.43           C 
ATOM     92  CG  MLU A  27      -7.053  -2.321   0.998  1.00 31.15           C 
ATOM     93  CD1 MLU A  27      -7.750  -1.773   2.246  1.00 42.33           C 
ATOM     94  CD2 MLU A  27      -7.989  -2.195  -0.206  1.00 33.44           C 
ATOM     95  HA  MLU A  27      -5.421  -2.962  -0.825  1.00 61.14           H 
ATOM     96 2HB  MLU A  27      -5.284  -1.302   1.684  1.00 45.52           H 
ATOM     97 3HB  MLU A  27      -6.028  -0.587   0.234  1.00  3.02           H 
ATOM     98  HG  MLU A  27      -6.800  -3.369   1.153  1.00  4.14           H 
ATOM     99 1HD1 MLU A  27      -8.039  -2.602   2.893  1.00 43.11           H 
ATOM    100 2HD1 MLU A  27      -7.068  -1.114   2.783  1.00 24.03           H 
ATOM    101 3HD1 MLU A  27      -8.639  -1.216   1.952  1.00 72.22           H 
ATOM    102 1HD2 MLU A  27      -8.569  -1.276  -0.121  1.00  2.14           H 
ATOM    103 2HD2 MLU A  27      -7.400  -2.168  -1.123  1.00 63.13           H 
ATOM    104 3HD2 MLU A  27      -8.665  -3.049  -0.232  1.00 40.21           H 
ATOM    105  CM  MLU A  27      -3.871  -1.889  -2.327  1.00 32.31           C 
ATOM    106 1HM  MLU A  27      -4.807  -1.703  -2.852  1.00 55.32           H 
ATOM    107 2HM  MLU A  27      -3.064  -1.349  -2.821  1.00 13.23           H 
ATOM    108 3HM  MLU A  27      -3.654  -2.958  -2.339  1.00 32.32           H 
ATOM    109  N   DVA A  28      -3.244  -2.592   1.641  1.00  2.23           N 
ATOM    110  CA  DVA A  28      -2.354  -3.329   2.547  1.00 60.02           C 
ATOM    111  C   DVA A  28      -0.963  -3.361   1.969  1.00 60.43           C 
ATOM    112  O   DVA A  28      -0.351  -4.422   1.860  1.00 11.22           O 
ATOM    113  CB  DVA A  28      -2.326  -2.637   3.910  1.00 31.10           C 
ATOM    114  CG1 DVA A  28      -3.738  -2.599   4.495  1.00 62.02           C 
ATOM    115  CG2 DVA A  28      -1.403  -3.408   4.854  1.00 24.05           C 
ATOM    116  H   DVA A  28      -3.309  -1.618   1.724  1.00 22.32           H 
ATOM    117  HA  DVA A  28      -2.721  -4.349   2.666  1.00 11.30           H 
ATOM    118  HB  DVA A  28      -1.954  -1.619   3.792  1.00 52.21           H 
ATOM    119 1HG1 DVA A  28      -4.274  -1.737   4.101  1.00 23.44           H 
ATOM    120 2HG1 DVA A  28      -4.268  -3.512   4.220  1.00 44.22           H 
ATOM    121 3HG1 DVA A  28      -3.680  -2.528   5.580  1.00 43.13           H 
ATOM    122 1HG2 DVA A  28      -1.555  -3.059   5.876  1.00 41.44           H 
ATOM    123 2HG2 DVA A  28      -1.631  -4.473   4.798  1.00 53.21           H 
ATOM    124 3HG2 DVA A  28      -0.366  -3.242   4.565  1.00 42.43           H 
TER     125      DVA A  28
ENDMDL
MODEL        3
REMARK MDL/CONF     3  E:      0.000 Erst:   0.000 Ehb:   0.000
ATOM      1  N   DAL A  21      -0.165  -2.179   1.759  1.00 74.41           N 
ATOM      2  CA  DAL A  21       1.287  -2.139   1.981  1.00 42.30           C 
ATOM      3  C   DAL A  21       1.923  -1.212   0.976  1.00 73.00           C 
ATOM      4  O   DAL A  21       2.370  -0.120   1.322  1.00 13.13           O 
ATOM      5  CB  DAL A  21       1.571  -1.630   3.396  1.00  2.23           C 
ATOM      6  H   DAL A  21      -0.693  -1.365   1.891  1.00  1.25           H 
ATOM      7  HA  DAL A  21       1.701  -3.141   1.865  1.00 11.21           H 
ATOM      8 1HB  DAL A  21       2.536  -1.125   3.414  1.00 75.04           H 
ATOM      9 2HB  DAL A  21       0.790  -0.931   3.695  1.00 73.15           H 
ATOM     10 3HB  DAL A  21       1.590  -2.472   4.087  1.00 43.14           H 
ATOM     11  N   DPR A  22       1.965  -1.648  -0.279  1.00  4.11           N 
ATOM     12  CA  DPR A  22       2.559  -0.838  -1.358  1.00 13.14           C 
ATOM     13  C   DPR A  22       3.904  -0.314  -0.923  1.00 53.21           C 
ATOM     14  O   DPR A  22       4.508  -0.832   0.015  1.00  1.25           O 
ATOM     15  CB  DPR A  22       2.705  -1.772  -2.575  1.00 33.22           C 
ATOM     16  CG  DPR A  22       2.431  -3.203  -2.044  1.00 30.11           C 
ATOM     17  CD  DPR A  22       1.479  -2.919  -0.856  1.00 21.51           C 
ATOM     18  HA  DPR A  22       1.898  -0.009  -1.606  1.00  2.54           H 
ATOM     19 2HB  DPR A  22       1.972  -1.495  -3.334  1.00  1.31           H 
ATOM     20 3HB  DPR A  22       3.718  -1.694  -2.971  1.00 54.44           H 
ATOM     21 2HG  DPR A  22       1.939  -3.814  -2.802  1.00 25.30           H 
ATOM     22 3HG  DPR A  22       3.352  -3.676  -1.703  1.00 12.34           H 
ATOM     23 2HD  DPR A  22       1.542  -3.720  -0.119  1.00  1.31           H 
ATOM     24 3HD  DPR A  22       0.453  -2.808  -1.210  1.00 55.21           H 
ATOM     25  N   MLU A  23       4.379   0.722  -1.608  1.00 14.31           N 
ATOM     26  CA  MLU A  23       3.632   1.316  -2.723  1.00 63.31           C 
ATOM     27  C   MLU A  23       3.129   2.678  -2.321  1.00 63.04           C 
ATOM     28  O   MLU A  23       3.095   3.602  -3.132  1.00 22.54           O 
ATOM     29  CB  MLU A  23       4.549   1.448  -3.941  1.00 41.54           C 
ATOM     30  CG  MLU A  23       4.733   0.078  -4.592  1.00 32.51           C 
ATOM     31  CD1 MLU A  23       5.064   0.259  -6.075  1.00 24.54           C 
ATOM     32  CD2 MLU A  23       5.877  -0.667  -3.901  1.00 41.23           C 
ATOM     33  HA  MLU A  23       2.785   0.676  -2.973  1.00 22.53           H 
ATOM     34 2HB  MLU A  23       4.102   2.136  -4.658  1.00 21.03           H 
ATOM     35 3HB  MLU A  23       5.518   1.833  -3.623  1.00  3.33           H 
ATOM     36  HG  MLU A  23       3.812  -0.499  -4.494  1.00  2.42           H 
ATOM     37 1HD1 MLU A  23       4.522  -0.484  -6.662  1.00 21.22           H 
ATOM     38 2HD1 MLU A  23       4.769   1.260  -6.394  1.00 70.34           H 
ATOM     39 3HD1 MLU A  23       6.135   0.130  -6.228  1.00 12.14           H 
ATOM     40 1HD2 MLU A  23       6.744  -0.012  -3.827  1.00 63.21           H 
ATOM     41 2HD2 MLU A  23       5.562  -0.968  -2.902  1.00 32.01           H 
ATOM     42 3HD2 MLU A  23       6.138  -1.552  -4.481  1.00 33.43           H 
ATOM     43  CM  MLU A  23       5.654   1.421  -1.396  1.00 42.41           C 
ATOM     44 1HM  MLU A  23       5.906   1.404  -0.335  1.00 64.55           H 
ATOM     45 2HM  MLU A  23       6.441   0.924  -1.962  1.00 75.41           H 
ATOM     46 3HM  MLU A  23       5.562   2.455  -1.731  1.00 40.34           H 
ATOM     47  N   DVA A  24       2.734   2.809  -1.058  1.00  0.55           N 
ATOM     48  CA  DVA A  24       2.224   4.084  -0.540  1.00 61.13           C 
ATOM     49  C   DVA A  24       0.824   3.890  -0.018  1.00 24.53           C 
ATOM     50  O   DVA A  24      -0.073   4.678  -0.314  1.00 62.40           O 
ATOM     51  CB  DVA A  24       3.127   4.572   0.593  1.00 64.02           C 
ATOM     52  CG1 DVA A  24       4.565   4.696   0.085  1.00 62.42           C 
ATOM     53  CG2 DVA A  24       2.640   5.938   1.081  1.00 35.24           C 
ATOM     54  H   DVA A  24       2.785   2.035  -0.459  1.00 11.41           H 
ATOM     55  HA  DVA A  24       2.214   4.824  -1.340  1.00 14.01           H 
ATOM     56  HB  DVA A  24       3.093   3.860   1.417  1.00  2.54           H 
ATOM     57 1HG1 DVA A  24       4.895   3.737  -0.311  1.00 21.21           H 
ATOM     58 2HG1 DVA A  24       4.606   5.449  -0.704  1.00 52.33           H 
ATOM     59 3HG1 DVA A  24       5.215   4.997   0.904  1.00 53.25           H 
ATOM     60 1HG2 DVA A  24       3.478   6.634   1.109  1.00 53.44           H 
ATOM     61 2HG2 DVA A  24       1.877   6.317   0.401  1.00  0.34           H 
ATOM     62 3HG2 DVA A  24       2.218   5.837   2.080  1.00 50.15           H 
ATOM     63  N   DAL A  25       0.631   2.833   0.764  1.00 24.22           N 
ATOM     64  CA  DAL A  25      -0.688   2.531   1.337  1.00 62.42           C 
ATOM     65  C   DAL A  25      -1.298   1.363   0.605  1.00 72.35           C 
ATOM     66  O   DAL A  25      -1.150   0.214   1.019  1.00 32.20           O 
ATOM     67  CB  DAL A  25      -0.532   2.180   2.818  1.00  3.34           C 
ATOM     68  H   DAL A  25       1.386   2.242   0.963  1.00 74.15           H 
ATOM     69  HA  DAL A  25      -1.337   3.401   1.236  1.00 11.23           H 
ATOM     70 1HB  DAL A  25      -0.178   1.154   2.913  1.00  1.14           H 
ATOM     71 2HB  DAL A  25       0.189   2.857   3.278  1.00 74.20           H 
ATOM     72 3HB  DAL A  25      -1.494   2.280   3.319  1.00 61.10           H 
ATOM     73  N   DPR A  26      -1.991   1.653  -0.491  1.00 51.23           N 
ATOM     74  CA  DPR A  26      -2.638   0.603  -1.298  1.00 53.10           C 
ATOM     75  C   DPR A  26      -3.460  -0.293  -0.408  1.00 54.03           C 
ATOM     76  O   DPR A  26      -3.661   0.001   0.770  1.00 33.33           O 
ATOM     77  CB  DPR A  26      -3.508   1.315  -2.346  1.00 30.11           C 
ATOM     78  CG  DPR A  26      -3.617   2.779  -1.847  1.00 64.34           C 
ATOM     79  CD  DPR A  26      -2.263   2.964  -1.118  1.00 63.32           C 
ATOM     80  HA  DPR A  26      -1.880   0.017  -1.819  1.00 71.33           H 
ATOM     81 2HB  DPR A  26      -3.019   1.274  -3.320  1.00 74.22           H 
ATOM     82 3HB  DPR A  26      -4.491   0.848  -2.387  1.00 35.20           H 
ATOM     83 2HG  DPR A  26      -3.707   3.472  -2.686  1.00 74.24           H 
ATOM     84 3HG  DPR A  26      -4.453   2.896  -1.156  1.00 33.51           H 
ATOM     85 2HD  DPR A  26      -2.346   3.739  -0.357  1.00  4.23           H 
ATOM     86 3HD  DPR A  26      -1.478   3.214  -1.833  1.00 60.12           H 
ATOM     87  N   MLU A  27      -3.941  -1.398  -0.970  1.00 21.12           N 
ATOM     88  CA  MLU A  27      -4.758  -2.354  -0.211  1.00 73.32           C 
ATOM     89  C   MLU A  27      -3.868  -3.170   0.691  1.00 64.02           C 
ATOM     90  O   MLU A  27      -3.777  -4.388   0.553  1.00 74.13           O 
ATOM     91  CB  MLU A  27      -5.783  -1.594   0.632  1.00 40.23           C 
ATOM     92  CG  MLU A  27      -7.011  -2.477   0.862  1.00 32.12           C 
ATOM     93  CD1 MLU A  27      -7.746  -2.012   2.121  1.00 12.15           C 
ATOM     94  CD2 MLU A  27      -7.948  -2.372  -0.344  1.00 30.12           C 
ATOM     95  HA  MLU A  27      -5.278  -3.017  -0.904  1.00 13.41           H 
ATOM     96 2HB  MLU A  27      -5.341  -1.332   1.593  1.00 11.31           H 
ATOM     97 3HB  MLU A  27      -6.081  -0.686   0.109  1.00 63.11           H 
ATOM     98  HG  MLU A  27      -6.696  -3.513   0.987  1.00 21.20           H 
ATOM     99 1HD1 MLU A  27      -7.933  -2.868   2.769  1.00 64.31           H 
ATOM    100 2HD1 MLU A  27      -7.132  -1.282   2.651  1.00 15.10           H 
ATOM    101 3HD1 MLU A  27      -8.694  -1.554   1.841  1.00 41.44           H 
ATOM    102 1HD2 MLU A  27      -8.858  -2.936  -0.147  1.00 70.11           H 
ATOM    103 2HD2 MLU A  27      -8.199  -1.326  -0.517  1.00 63.10           H 
ATOM    104 3HD2 MLU A  27      -7.452  -2.777  -1.226  1.00 32.00           H 
ATOM    105  CM  MLU A  27      -3.763  -1.842  -2.358  1.00 22.12           C 
ATOM    106 1HM  MLU A  27      -3.090  -1.157  -2.875  1.00 72.43           H 
ATOM    107 2HM  MLU A  27      -3.336  -2.845  -2.367  1.00  0.22           H 
ATOM    108 3HM  MLU A  27      -4.729  -1.854  -2.864  1.00 20.34           H 
ATOM    109  N   DVA A  28      -3.204  -2.495   1.625  1.00 72.20           N 
ATOM    110  CA  DVA A  28      -2.304  -3.170   2.568  1.00 72.32           C 
ATOM    111  C   DVA A  28      -0.943  -3.320   1.942  1.00 55.40           C 
ATOM    112  O   DVA A  28      -0.404  -4.423   1.863  1.00  3.43           O 
ATOM    113  CB  DVA A  28      -2.191  -2.341   3.847  1.00 74.32           C 
ATOM    114  CG1 DVA A  28      -3.581  -2.133   4.447  1.00 42.14           C 
ATOM    115  CG2 DVA A  28      -1.306  -3.078   4.856  1.00 24.34           C 
ATOM    116  H   DVA A  28      -3.319  -1.524   1.685  1.00 44.22           H 
ATOM    117  HA  DVA A  28      -2.704  -4.156   2.809  1.00 12.41           H 
ATOM    118  HB  DVA A  28      -1.746  -1.374   3.614  1.00 44.24           H 
ATOM    119 1HG1 DVA A  28      -3.496  -1.574   5.380  1.00 64.52           H 
ATOM    120 2HG1 DVA A  28      -4.200  -1.575   3.744  1.00 62.01           H 
ATOM    121 3HG1 DVA A  28      -4.041  -3.100   4.644  1.00 74.44           H 
ATOM    122 1HG2 DVA A  28      -0.926  -3.993   4.405  1.00  2.34           H 
ATOM    123 2HG2 DVA A  28      -0.470  -2.438   5.140  1.00 55.33           H 
ATOM    124 3HG2 DVA A  28      -1.892  -3.324   5.740  1.00 74.23           H 
TER     125      DVA A  28
ENDMDL
MODEL        4
REMARK MDL/CONF     4  E:      0.000 Erst:   0.000 Ehb:   0.000
ATOM      1  N   DAL A  21       0.379  -2.212   2.407  1.00  0.25           N 
ATOM      2  CA  DAL A  21       1.755  -2.543   2.011  1.00 65.14           C 
ATOM      3  C   DAL A  21       2.232  -1.556   0.977  1.00 44.45           C 
ATOM      4  O   DAL A  21       2.880  -0.565   1.305  1.00 24.55           O 
ATOM      5  CB  DAL A  21       2.667  -2.479   3.238  1.00 31.15           C 
ATOM      6  H   DAL A  21       0.201  -1.354   2.847  1.00  2.21           H 
ATOM      7  HA  DAL A  21       1.780  -3.549   1.592  1.00 44.32           H 
ATOM      8 1HB  DAL A  21       3.635  -2.070   2.950  1.00 75.25           H 
ATOM      9 2HB  DAL A  21       2.213  -1.840   3.996  1.00 43.42           H 
ATOM     10 3HB  DAL A  21       2.803  -3.481   3.643  1.00  3.31           H 
ATOM     11  N   DPR A  22       1.910  -1.826  -0.284  1.00  3.51           N 
ATOM     12  CA  DPR A  22       2.316  -0.941  -1.391  1.00 11.11           C 
ATOM     13  C   DPR A  22       3.782  -0.612  -1.273  1.00 54.52           C 
ATOM     14  O   DPR A  22       4.536  -1.325  -0.613  1.00 74.11           O 
ATOM     15  CB  DPR A  22       2.007  -1.694  -2.695  1.00  3.22           C 
ATOM     16  CG  DPR A  22       1.716  -3.157  -2.270  1.00 44.31           C 
ATOM     17  CD  DPR A  22       1.146  -2.961  -0.844  1.00 70.42           C 
ATOM     18  HA  DPR A  22       1.725  -0.025  -1.369  1.00 42.03           H 
ATOM     19 2HB  DPR A  22       1.134  -1.250  -3.173  1.00  0.50           H 
ATOM     20 3HB  DPR A  22       2.873  -1.649  -3.355  1.00 51.52           H 
ATOM     21 2HG  DPR A  22       0.976  -3.615  -2.928  1.00 63.32           H 
ATOM     22 3HG  DPR A  22       2.633  -3.747  -2.248  1.00 62.21           H 
ATOM     23 2HD  DPR A  22       1.305  -3.859  -0.245  1.00 30.22           H 
ATOM     24 3HD  DPR A  22       0.084  -2.718  -0.889  1.00 13.53           H 
ATOM     25  N   MLU A  23       4.193   0.476  -1.917  1.00 63.33           N 
ATOM     26  CA  MLU A  23       3.265   1.305  -2.697  1.00 53.43           C 
ATOM     27  C   MLU A  23       2.930   2.552  -1.920  1.00 72.35           C 
ATOM     28  O   MLU A  23       2.842   3.641  -2.483  1.00 54.23           O 
ATOM     29  CB  MLU A  23       3.918   1.692  -4.025  1.00 71.01           C 
ATOM     30  CG  MLU A  23       4.314   0.426  -4.787  1.00 20.10           C 
ATOM     31  CD1 MLU A  23       3.078  -0.166  -5.468  1.00 11.52           C 
ATOM     32  CD2 MLU A  23       5.362   0.774  -5.845  1.00  3.52           C 
ATOM     33  HA  MLU A  23       2.351   0.743  -2.892  1.00 44.51           H 
ATOM     34 2HB  MLU A  23       3.213   2.269  -4.623  1.00 33.34           H 
ATOM     35 3HB  MLU A  23       4.808   2.292  -3.831  1.00 73.15           H 
ATOM     36  HG  MLU A  23       4.729  -0.302  -4.090  1.00 42.22           H 
ATOM     37 1HD1 MLU A  23       3.227  -1.235  -5.624  1.00 54.10           H 
ATOM     38 2HD1 MLU A  23       2.204  -0.010  -4.835  1.00 61.20           H 
ATOM     39 3HD1 MLU A  23       2.922   0.323  -6.430  1.00 22.22           H 
ATOM     40 1HD2 MLU A  23       5.739  -0.143  -6.298  1.00 21.04           H 
ATOM     41 2HD2 MLU A  23       4.909   1.399  -6.614  1.00 53.41           H 
ATOM     42 3HD2 MLU A  23       6.185   1.314  -5.378  1.00 21.41           H 
ATOM     43  CM  MLU A  23       5.557   1.020  -1.969  1.00 41.24           C 
ATOM     44 1HM  MLU A  23       6.116   0.681  -1.098  1.00 63.44           H 
ATOM     45 2HM  MLU A  23       6.052   0.672  -2.876  1.00 72.21           H 
ATOM     46 3HM  MLU A  23       5.514   2.109  -1.972  1.00 54.24           H 
ATOM     47  N   DVA A  24       2.742   2.395  -0.613  1.00 41.50           N 
ATOM     48  CA  DVA A  24       2.411   3.529   0.258  1.00 32.02           C 
ATOM     49  C   DVA A  24       0.915   3.632   0.401  1.00 72.42           C 
ATOM     50  O   DVA A  24       0.339   4.706   0.235  1.00 74.52           O 
ATOM     51  CB  DVA A  24       3.043   3.317   1.634  1.00 63.20           C 
ATOM     52  CG1 DVA A  24       4.561   3.208   1.490  1.00  4.35           C 
ATOM     53  CG2 DVA A  24       2.702   4.502   2.540  1.00 14.13           C 
ATOM     54  H   DVA A  24       2.826   1.501  -0.222  1.00 44.20           H 
ATOM     55  HA  DVA A  24       2.798   4.449  -0.180  1.00 30.20           H 
ATOM     56  HB  DVA A  24       2.653   2.401   2.075  1.00 62.14           H 
ATOM     57 1HG1 DVA A  24       4.956   4.136   1.076  1.00 65.42           H 
ATOM     58 2HG1 DVA A  24       5.007   3.028   2.468  1.00 53.34           H 
ATOM     59 3HG1 DVA A  24       4.805   2.381   0.823  1.00 71.15           H 
ATOM     60 1HG2 DVA A  24       3.497   4.640   3.272  1.00 60.03           H 
ATOM     61 2HG2 DVA A  24       2.604   5.405   1.937  1.00 64.12           H 
ATOM     62 3HG2 DVA A  24       1.762   4.306   3.056  1.00 24.41           H 
ATOM     63  N   DAL A  25       0.277   2.509   0.713  1.00 33.31           N 
ATOM     64  CA  DAL A  25      -1.182   2.474   0.882  1.00 73.40           C 
ATOM     65  C   DAL A  25      -1.811   1.811  -0.316  1.00 64.23           C 
ATOM     66  O   DAL A  25      -1.123   1.198  -1.130  1.00 31.21           O 
ATOM     67  CB  DAL A  25      -1.529   1.681   2.145  1.00 53.22           C 
ATOM     68  H   DAL A  25       0.792   1.684   0.833  1.00 61.13           H 
ATOM     69  HA  DAL A  25      -1.562   3.491   0.976  1.00 32.42           H 
ATOM     70 1HB  DAL A  25      -0.657   1.116   2.470  1.00 71.24           H 
ATOM     71 2HB  DAL A  25      -1.833   2.369   2.935  1.00  5.33           H 
ATOM     72 3HB  DAL A  25      -2.347   0.994   1.928  1.00 35.22           H 
ATOM     73  N   DPR A  26      -3.130   1.932  -0.429  1.00 33.11           N 
ATOM     74  CA  DPR A  26      -3.867   1.331  -1.555  1.00  2.40           C 
ATOM     75  C   DPR A  26      -3.503  -0.126  -1.686  1.00 15.31           C 
ATOM     76  O   DPR A  26      -2.909  -0.540  -2.681  1.00 73.43           O 
ATOM     77  CB  DPR A  26      -5.305   1.866  -1.482  1.00 11.44           C 
ATOM     78  CG  DPR A  26      -5.247   3.058  -0.493  1.00 64.44           C 
ATOM     79  CD  DPR A  26      -4.095   2.626   0.449  1.00 54.23           C 
ATOM     80  HA  DPR A  26      -3.629   1.860  -2.479  1.00 21.01           H 
ATOM     81 2HB  DPR A  26      -5.568   2.209  -2.484  1.00 43.23           H 
ATOM     82 3HB  DPR A  26      -6.010   1.110  -1.136  1.00 25.31           H 
ATOM     83 2HG  DPR A  26      -5.001   3.985  -1.010  1.00 12.30           H 
ATOM     84 3HG  DPR A  26      -6.185   3.156   0.056  1.00 13.15           H 
ATOM     85 2HD  DPR A  26      -4.467   1.947   1.216  1.00 71.02           H 
ATOM     86 3HD  DPR A  26      -3.632   3.501   0.908  1.00 41.33           H 
ATOM     87  N   MLU A  27      -3.861  -0.913  -0.676  1.00 15.32           N 
ATOM     88  CA  MLU A  27      -3.566  -2.353  -0.681  1.00 14.14           C 
ATOM     89  C   MLU A  27      -3.338  -2.822   0.732  1.00 72.43           C 
ATOM     90  O   MLU A  27      -4.071  -3.671   1.240  1.00 21.45           O 
ATOM     91  CB  MLU A  27      -4.745  -3.113  -1.290  1.00 60.33           C 
ATOM     92  CG  MLU A  27      -4.284  -4.505  -1.725  1.00 12.43           C 
ATOM     93  CD1 MLU A  27      -5.500  -5.425  -1.865  1.00 14.24           C 
ATOM     94  CD2 MLU A  27      -3.563  -4.405  -3.071  1.00 23.33           C 
ATOM     95  HA  MLU A  27      -2.670  -2.536  -1.273  1.00  5.45           H 
ATOM     96 2HB  MLU A  27      -5.538  -3.209  -0.548  1.00 21.41           H 
ATOM     97 3HB  MLU A  27      -5.122  -2.567  -2.155  1.00 42.00           H 
ATOM     98  HG  MLU A  27      -3.605  -4.914  -0.977  1.00  3.24           H 
ATOM     99 1HD1 MLU A  27      -5.186  -6.380  -2.282  1.00 63.14           H 
ATOM    100 2HD1 MLU A  27      -5.948  -5.585  -0.884  1.00 41.32           H 
ATOM    101 3HD1 MLU A  27      -6.231  -4.962  -2.528  1.00 72.22           H 
ATOM    102 1HD2 MLU A  27      -3.022  -5.331  -3.262  1.00 62.50           H 
ATOM    103 2HD2 MLU A  27      -4.292  -4.239  -3.863  1.00 43.35           H 
ATOM    104 3HD2 MLU A  27      -2.860  -3.573  -3.045  1.00 20.51           H 
ATOM    105  CM  MLU A  27      -4.569  -0.523   0.550  1.00 43.03           C 
ATOM    106 1HM  MLU A  27      -5.217   0.327   0.341  1.00 32.12           H 
ATOM    107 2HM  MLU A  27      -5.172  -1.361   0.903  1.00 32.33           H 
ATOM    108 3HM  MLU A  27      -3.844  -0.248   1.317  1.00 43.44           H 
ATOM    109  N   DVA A  28      -2.317  -2.268   1.379  1.00 52.40           N 
ATOM    110  CA  DVA A  28      -1.989  -2.639   2.761  1.00 21.24           C 
ATOM    111  C   DVA A  28      -0.574  -3.151   2.820  1.00 21.12           C 
ATOM    112  O   DVA A  28      -0.334  -4.352   2.703  1.00 13.52           O 
ATOM    113  CB  DVA A  28      -2.127  -1.412   3.663  1.00 24.03           C 
ATOM    114  CG1 DVA A  28      -3.596  -0.997   3.743  1.00 71.53           C 
ATOM    115  CG2 DVA A  28      -1.616  -1.751   5.064  1.00 31.51           C 
ATOM    116  H   DVA A  28      -1.770  -1.596   0.921  1.00 53.40           H 
ATOM    117  HA  DVA A  28      -2.672  -3.417   3.101  1.00  3.14           H 
ATOM    118  HB  DVA A  28      -1.539  -0.591   3.252  1.00 60.11           H 
ATOM    119 1HG1 DVA A  28      -3.691   0.061   3.501  1.00 24.33           H 
ATOM    120 2HG1 DVA A  28      -4.178  -1.586   3.033  1.00 23.43           H 
ATOM    121 3HG1 DVA A  28      -3.969  -1.174   4.751  1.00  3.02           H 
ATOM    122 1HG2 DVA A  28      -2.079  -2.674   5.407  1.00 50.12           H 
ATOM    123 2HG2 DVA A  28      -0.533  -1.877   5.037  1.00 34.34           H 
ATOM    124 3HG2 DVA A  28      -1.870  -0.942   5.750  1.00 12.44           H 
TER     125      DVA A  28
ENDMDL
MODEL        5
REMARK MDL/CONF     5  E:      0.000 Erst:   0.000 Ehb:   0.000
ATOM      1  N   DAL A  21      -0.282  -2.136   1.719  1.00 61.31           N 
ATOM      2  CA  DAL A  21       1.151  -1.903   1.946  1.00 12.04           C 
ATOM      3  C   DAL A  21       1.687  -0.986   0.876  1.00 70.02           C 
ATOM      4  O   DAL A  21       1.714   0.232   1.045  1.00 70.42           O 
ATOM      5  CB  DAL A  21       1.350  -1.256   3.319  1.00 75.11           C 
ATOM      6  H   DAL A  21      -0.905  -1.383   1.783  1.00  3.04           H 
ATOM      7  HA  DAL A  21       1.684  -2.853   1.911  1.00 63.43           H 
ATOM      8 1HB  DAL A  21       0.676  -0.408   3.422  1.00 24.32           H 
ATOM      9 2HB  DAL A  21       1.139  -1.987   4.099  1.00 65.33           H 
ATOM     10 3HB  DAL A  21       2.382  -0.914   3.412  1.00 64.52           H 
ATOM     11  N   DPR A  22       2.118  -1.572  -0.236  1.00 50.12           N 
ATOM     12  CA  DPR A  22       2.665  -0.789  -1.360  1.00 52.52           C 
ATOM     13  C   DPR A  22       4.062  -0.328  -1.030  1.00 72.42           C 
ATOM     14  O   DPR A  22       4.721  -0.890  -0.156  1.00 22.54           O 
ATOM     15  CB  DPR A  22       2.607  -1.712  -2.573  1.00 40.31           C 
ATOM     16  CG  DPR A  22       2.985  -3.061  -1.906  1.00 62.44           C 
ATOM     17  CD  DPR A  22       2.157  -3.006  -0.597  1.00  2.33           C 
ATOM     18  HA  DPR A  22       2.026   0.071  -1.559  1.00 72.22           H 
ATOM     19 2HB  DPR A  22       1.604  -1.758  -2.998  1.00 53.33           H 
ATOM     20 3HB  DPR A  22       3.338  -1.441  -3.334  1.00 54.33           H 
ATOM     21 2HG  DPR A  22       2.676  -3.904  -2.527  1.00 43.41           H 
ATOM     22 3HG  DPR A  22       4.053  -3.107  -1.691  1.00 24.14           H 
ATOM     23 2HD  DPR A  22       2.648  -3.581   0.187  1.00 53.41           H 
ATOM     24 3HD  DPR A  22       1.148  -3.381  -0.770  1.00 71.55           H 
ATOM     25  N   MLU A  23       4.521   0.703  -1.732  1.00 72.10           N 
ATOM     26  CA  MLU A  23       3.707   1.351  -2.769  1.00 12.33           C 
ATOM     27  C   MLU A  23       3.228   2.689  -2.268  1.00 21.21           C 
ATOM     28  O   MLU A  23       3.153   3.655  -3.025  1.00 34.15           O 
ATOM     29  CB  MLU A  23       4.550   1.549  -4.030  1.00 54.33           C 
ATOM     30  CG  MLU A  23       4.611   0.238  -4.815  1.00 51.53           C 
ATOM     31  CD1 MLU A  23       5.001   0.530  -6.266  1.00 20.20           C 
ATOM     32  CD2 MLU A  23       5.655  -0.686  -4.183  1.00 60.20           C 
ATOM     33  HA  MLU A  23       2.847   0.721  -3.002  1.00 11.03           H 
ATOM     34 2HB  MLU A  23       4.099   2.324  -4.651  1.00 74.42           H 
ATOM     35 3HB  MLU A  23       5.559   1.852  -3.748  1.00 52.10           H 
ATOM     36  HG  MLU A  23       3.636  -0.246  -4.792  1.00 64.11           H 
ATOM     37 1HD1 MLU A  23       4.127   0.883  -6.813  1.00 64.32           H 
ATOM     38 2HD1 MLU A  23       5.776   1.297  -6.287  1.00 61.20           H 
ATOM     39 3HD1 MLU A  23       5.377  -0.380  -6.732  1.00 33.54           H 
ATOM     40 1HD2 MLU A  23       6.582  -0.135  -4.027  1.00 20.30           H 
ATOM     41 2HD2 MLU A  23       5.283  -1.051  -3.226  1.00 70.04           H 
ATOM     42 3HD2 MLU A  23       5.841  -1.532  -4.846  1.00  4.44           H 
ATOM     43  CM  MLU A  23       5.836   1.347  -1.615  1.00 33.10           C 
ATOM     44 1HM  MLU A  23       6.208   1.232  -0.597  1.00 74.13           H 
ATOM     45 2HM  MLU A  23       6.532   0.879  -2.311  1.00 11.14           H 
ATOM     46 3HM  MLU A  23       5.743   2.408  -1.850  1.00 11.12           H 
ATOM     47  N   DVA A  24       2.899   2.750  -0.982  1.00 52.54           N 
ATOM     48  CA  DVA A  24       2.418   3.994  -0.369  1.00  1.44           C 
ATOM     49  C   DVA A  24       0.952   3.863  -0.050  1.00 41.21           C 
ATOM     50  O   DVA A  24       0.126   4.617  -0.562  1.00 61.13           O 
ATOM     51  CB  DVA A  24       3.199   4.265   0.918  1.00 35.14           C 
ATOM     52  CG1 DVA A  24       4.693   4.351   0.601  1.00 11.12           C 
ATOM     53  CG2 DVA A  24       2.731   5.585   1.530  1.00  3.54           C 
ATOM     54  H   DVA A  24       2.981   1.945  -0.429  1.00 31.33           H 
ATOM     55  HA  DVA A  24       2.566   4.822  -1.063  1.00 21.31           H 
ATOM     56  HB  DVA A  24       3.024   3.455   1.625  1.00 45.14           H 
ATOM     57 1HG1 DVA A  24       5.081   5.315   0.933  1.00 32.51           H 
ATOM     58 2HG1 DVA A  24       5.220   3.550   1.119  1.00 43.24           H 
ATOM     59 3HG1 DVA A  24       4.844   4.248  -0.473  1.00 21.13           H 
ATOM     60 1HG2 DVA A  24       2.869   6.390   0.809  1.00 61.43           H 
ATOM     61 2HG2 DVA A  24       1.675   5.512   1.793  1.00 75.24           H 
ATOM     62 3HG2 DVA A  24       3.314   5.798   2.426  1.00 60.13           H 
ATOM     63  N   DAL A  25       0.622   2.899   0.803  1.00 43.31           N 
ATOM     64  CA  DAL A  25      -0.775   2.665   1.198  1.00 41.21           C 
ATOM     65  C   DAL A  25      -1.292   1.431   0.505  1.00 74.12           C 
ATOM     66  O   DAL A  25      -0.929   0.310   0.859  1.00 52.24           O 
ATOM     67  CB  DAL A  25      -0.848   2.469   2.714  1.00 23.00           C 
ATOM     68  H   DAL A  25       1.326   2.330   1.178  1.00  1.30           H 
ATOM     69  HA  DAL A  25      -1.381   3.524   0.912  1.00 74.00           H 
ATOM     70 1HB  DAL A  25      -1.123   1.438   2.934  1.00 41.11           H 
ATOM     71 2HB  DAL A  25       0.123   2.690   3.158  1.00 32.45           H 
ATOM     72 3HB  DAL A  25      -1.599   3.141   3.130  1.00 51.32           H 
ATOM     73  N   DPR A  26      -2.149   1.632  -0.490  1.00 53.20           N 
ATOM     74  CA  DPR A  26      -2.729   0.510  -1.250  1.00 53.14           C 
ATOM     75  C   DPR A  26      -3.510  -0.386  -0.323  1.00 71.31           C 
ATOM     76  O   DPR A  26      -3.593  -0.131   0.878  1.00 33.11           O 
ATOM     77  CB  DPR A  26      -3.551   1.121  -2.404  1.00 21.12           C 
ATOM     78  CG  DPR A  26      -3.027   2.577  -2.513  1.00 41.15           C 
ATOM     79  CD  DPR A  26      -2.684   2.897  -1.037  1.00 32.01           C 
ATOM     80  HA  DPR A  26      -1.936  -0.058  -1.737  1.00 41.04           H 
ATOM     81 2HB  DPR A  26      -3.366   0.574  -3.329  1.00 41.43           H 
ATOM     82 3HB  DPR A  26      -4.611   1.111  -2.155  1.00 71.24           H 
ATOM     83 2HG  DPR A  26      -2.136   2.626  -3.140  1.00 75.43           H 
ATOM     84 3HG  DPR A  26      -3.803   3.245  -2.888  1.00 72.24           H 
ATOM     85 2HD  DPR A  26      -3.583   3.195  -0.495  1.00 54.13           H 
ATOM     86 3HD  DPR A  26      -1.930   3.684  -0.984  1.00 60.43           H 
ATOM     87  N   MLU A  27      -4.089  -1.445  -0.879  1.00 53.53           N 
ATOM     88  CA  MLU A  27      -4.879  -2.397  -0.086  1.00 44.43           C 
ATOM     89  C   MLU A  27      -3.952  -3.255   0.737  1.00 43.30           C 
ATOM     90  O   MLU A  27      -3.886  -4.469   0.551  1.00 61.21           O 
ATOM     91  CB  MLU A  27      -5.823  -1.629   0.841  1.00  0.15           C 
ATOM     92  CG  MLU A  27      -7.189  -2.315   0.860  1.00 23.31           C 
ATOM     93  CD1 MLU A  27      -7.119  -3.569   1.735  1.00 52.43           C 
ATOM     94  CD2 MLU A  27      -8.235  -1.353   1.428  1.00  1.11           C 
ATOM     95  HA  MLU A  27      -5.461  -3.031  -0.755  1.00 23.31           H 
ATOM     96 2HB  MLU A  27      -5.410  -1.614   1.849  1.00 51.33           H 
ATOM     97 3HB  MLU A  27      -5.933  -0.606   0.479  1.00 72.50           H 
ATOM     98  HG  MLU A  27      -7.469  -2.597  -0.155  1.00  4.23           H 
ATOM     99 1HD1 MLU A  27      -8.113  -3.805   2.112  1.00 32.54           H 
ATOM    100 2HD1 MLU A  27      -6.746  -4.404   1.142  1.00 71.12           H 
ATOM    101 3HD1 MLU A  27      -6.446  -3.390   2.574  1.00 24.12           H 
ATOM    102 1HD2 MLU A  27      -8.589  -0.693   0.638  1.00 22.20           H 
ATOM    103 2HD2 MLU A  27      -9.072  -1.924   1.829  1.00 21.34           H 
ATOM    104 3HD2 MLU A  27      -7.787  -0.759   2.224  1.00 40.13           H 
ATOM    105  CM  MLU A  27      -4.053  -1.841  -2.293  1.00 55.10           C 
ATOM    106 1HM  MLU A  27      -4.725  -1.204  -2.866  1.00 64.40           H 
ATOM    107 2HM  MLU A  27      -3.037  -1.732  -2.675  1.00 33.12           H 
ATOM    108 3HM  MLU A  27      -4.367  -2.881  -2.388  1.00 31.23           H 
ATOM    109  N   DVA A  28      -3.229  -2.622   1.656  1.00 60.12           N 
ATOM    110  CA  DVA A  28      -2.288  -3.343   2.523  1.00 43.25           C 
ATOM    111  C   DVA A  28      -0.925  -3.356   1.885  1.00 21.52           C 
ATOM    112  O   DVA A  28      -0.248  -4.383   1.867  1.00 32.11           O 
ATOM    113  CB  DVA A  28      -2.209  -2.643   3.881  1.00  3.55           C 
ATOM    114  CG1 DVA A  28      -3.611  -2.533   4.484  1.00 15.33           C 
ATOM    115  CG2 DVA A  28      -1.313  -3.451   4.820  1.00 53.45           C 
ATOM    116  H   DVA A  28      -3.325  -1.653   1.756  1.00 63.55           H 
ATOM    117  HA  DVA A  28      -2.634  -4.366   2.664  1.00 12.01           H 
ATOM    118  HB  DVA A  28      -1.790  -1.645   3.751  1.00 53.21           H 
ATOM    119 1HG1 DVA A  28      -4.094  -1.627   4.119  1.00 74.54           H 
ATOM    120 2HG1 DVA A  28      -4.199  -3.403   4.191  1.00 60.04           H 
ATOM    121 3HG1 DVA A  28      -3.537  -2.494   5.569  1.00 41.54           H 
ATOM    122 1HG2 DVA A  28      -0.784  -4.215   4.251  1.00 23.03           H 
ATOM    123 2HG2 DVA A  28      -0.590  -2.788   5.296  1.00 21.15           H 
ATOM    124 3HG2 DVA A  28      -1.925  -3.929   5.585  1.00 34.50           H 
TER     125      DVA A  28
ENDMDL
MODEL        6
REMARK MDL/CONF     6  E:      0.000 Erst:   0.000 Ehb:   0.000
ATOM      1  N   DAL A  21      -0.191  -2.333   1.820  1.00 62.03           N 
ATOM      2  CA  DAL A  21       1.245  -2.094   2.019  1.00 23.11           C 
ATOM      3  C   DAL A  21       1.736  -1.104   0.994  1.00 43.13           C 
ATOM      4  O   DAL A  21       1.717   0.104   1.224  1.00 24.41           O 
ATOM      5  CB  DAL A  21       1.478  -1.532   3.423  1.00 24.32           C 
ATOM      6  H   DAL A  21      -0.832  -1.642   2.088  1.00 72.43           H 
ATOM      7  HA  DAL A  21       1.789  -3.033   1.907  1.00 34.35           H 
ATOM      8 1HB  DAL A  21       0.742  -0.756   3.630  1.00 33.40           H 
ATOM      9 2HB  DAL A  21       1.381  -2.332   4.156  1.00 74.44           H 
ATOM     10 3HB  DAL A  21       2.480  -1.107   3.481  1.00 33.44           H 
ATOM     11  N   DPR A  22       2.179  -1.615  -0.151  1.00 70.41           N 
ATOM     12  CA  DPR A  22       2.687  -0.756  -1.236  1.00 34.00           C 
ATOM     13  C   DPR A  22       4.052  -0.229  -0.877  1.00 20.25           C 
ATOM     14  O   DPR A  22       4.708  -0.746   0.026  1.00  4.34           O 
ATOM     15  CB  DPR A  22       2.712  -1.630  -2.491  1.00 24.52           C 
ATOM     16  CG  DPR A  22       3.132  -2.989  -1.871  1.00 73.52           C 
ATOM     17  CD  DPR A  22       2.270  -3.026  -0.585  1.00 74.41           C 
ATOM     18  HA  DPR A  22       1.999   0.072  -1.405  1.00 31.45           H 
ATOM     19 2HB  DPR A  22       1.729  -1.705  -2.956  1.00 70.20           H 
ATOM     20 3HB  DPR A  22       3.455  -1.290  -3.210  1.00 13.44           H 
ATOM     21 2HG  DPR A  22       2.878  -3.816  -2.535  1.00 55.13           H 
ATOM     22 3HG  DPR A  22       4.195  -2.997  -1.630  1.00 13.11           H 
ATOM     23 2HD  DPR A  22       2.757  -3.629   0.182  1.00  4.01           H 
ATOM     24 3HD  DPR A  22       1.277  -3.420  -0.804  1.00 71.22           H 
ATOM     25  N   MLU A  23       4.486   0.808  -1.586  1.00 71.23           N 
ATOM     26  CA  MLU A  23       3.676   1.400  -2.658  1.00 15.21           C 
ATOM     27  C   MLU A  23       3.136   2.731  -2.201  1.00 54.53           C 
ATOM     28  O   MLU A  23       3.068   3.683  -2.978  1.00 23.31           O 
ATOM     29  CB  MLU A  23       4.543   1.600  -3.903  1.00 34.01           C 
ATOM     30  CG  MLU A  23       3.663   1.542  -5.152  1.00 12.10           C 
ATOM     31  CD1 MLU A  23       4.334   2.322  -6.285  1.00 42.11           C 
ATOM     32  CD2 MLU A  23       3.475   0.084  -5.578  1.00 31.53           C 
ATOM     33  HA  MLU A  23       2.846   0.735  -2.896  1.00 73.51           H 
ATOM     34 2HB  MLU A  23       5.036   2.570  -3.850  1.00 52.43           H 
ATOM     35 3HB  MLU A  23       5.295   0.812  -3.951  1.00 13.22           H 
ATOM     36  HG  MLU A  23       2.690   1.984  -4.934  1.00 25.43           H 
ATOM     37 1HD1 MLU A  23       5.001   3.074  -5.863  1.00 34.10           H 
ATOM     38 2HD1 MLU A  23       4.909   1.636  -6.908  1.00 71.52           H 
ATOM     39 3HD1 MLU A  23       3.571   2.811  -6.891  1.00  4.55           H 
ATOM     40 1HD2 MLU A  23       2.472  -0.246  -5.311  1.00 63.32           H 
ATOM     41 2HD2 MLU A  23       3.611   0.001  -6.656  1.00 63.45           H 
ATOM     42 3HD2 MLU A  23       4.211  -0.540  -5.069  1.00 13.04           H 
ATOM     43  CM  MLU A  23       5.769   1.510  -1.445  1.00 72.32           C 
ATOM     44 1HM  MLU A  23       6.172   1.332  -0.448  1.00 50.30           H 
ATOM     45 2HM  MLU A  23       6.470   1.139  -2.192  1.00 24.21           H 
ATOM     46 3HM  MLU A  23       5.616   2.580  -1.589  1.00 53.34           H 
ATOM     47  N   DVA A  24       2.748   2.803  -0.933  1.00 62.20           N 
ATOM     48  CA  DVA A  24       2.204   4.043  -0.363  1.00 62.42           C 
ATOM     49  C   DVA A  24       0.760   3.833   0.010  1.00 44.22           C 
ATOM     50  O   DVA A  24      -0.074   4.717  -0.177  1.00 44.44           O 
ATOM     51  CB  DVA A  24       3.003   4.425   0.883  1.00 70.13           C 
ATOM     52  CG1 DVA A  24       4.486   4.540   0.526  1.00 63.23           C 
ATOM     53  CG2 DVA A  24       2.503   5.767   1.418  1.00 11.41           C 
ATOM     54  H   DVA A  24       2.827   2.010  -0.363  1.00 71.03           H 
ATOM     55  HA  DVA A  24       2.276   4.843  -1.099  1.00  1.42           H 
ATOM     56  HB  DVA A  24       2.872   3.659   1.648  1.00 15.22           H 
ATOM     57 1HG1 DVA A  24       4.953   5.302   1.147  1.00 34.54           H 
ATOM     58 2HG1 DVA A  24       4.975   3.581   0.699  1.00 44.10           H 
ATOM     59 3HG1 DVA A  24       4.587   4.812  -0.524  1.00 33.12           H 
ATOM     60 1HG2 DVA A  24       2.818   6.566   0.747  1.00 20.23           H 
ATOM     61 2HG2 DVA A  24       1.414   5.754   1.478  1.00 61.45           H 
ATOM     62 3HG2 DVA A  24       2.919   5.942   2.409  1.00 21.40           H 
ATOM     63  N   DAL A  25       0.458   2.653   0.542  1.00 30.51           N 
ATOM     64  CA  DAL A  25      -0.916   2.321   0.949  1.00 25.24           C 
ATOM     65  C   DAL A  25      -1.376   1.093   0.209  1.00 73.14           C 
ATOM     66  O   DAL A  25      -1.113  -0.033   0.630  1.00 31.24           O 
ATOM     67  CB  DAL A  25      -0.948   2.052   2.455  1.00 13.14           C 
ATOM     68  H   DAL A  25       1.167   1.989   0.666  1.00 72.33           H 
ATOM     69  HA  DAL A  25      -1.576   3.156   0.714  1.00  2.12           H 
ATOM     70 1HB  DAL A  25       0.061   2.122   2.859  1.00 30.41           H 
ATOM     71 2HB  DAL A  25      -1.586   2.789   2.943  1.00 55.35           H 
ATOM     72 3HB  DAL A  25      -1.344   1.053   2.636  1.00 65.32           H 
ATOM     73  N   DPR A  26      -2.069   1.304  -0.906  1.00 62.51           N 
ATOM     74  CA  DPR A  26      -2.577   0.186  -1.723  1.00 33.25           C 
ATOM     75  C   DPR A  26      -3.207  -0.854  -0.833  1.00 41.33           C 
ATOM     76  O   DPR A  26      -2.819  -2.022  -0.858  1.00 12.52           O 
ATOM     77  CB  DPR A  26      -3.358   0.792  -2.888  1.00 33.44           C 
ATOM     78  CG  DPR A  26      -2.736   2.207  -3.025  1.00 73.12           C 
ATOM     79  CD  DPR A  26      -2.468   2.576  -1.545  1.00 64.45           C 
ATOM     80  HA  DPR A  26      -1.761  -0.255  -2.295  1.00 12.10           H 
ATOM     81 2HB  DPR A  26      -3.162   0.197  -3.779  1.00 72.05           H 
ATOM     82 3HB  DPR A  26      -4.429   0.858  -2.694  1.00 10.40           H 
ATOM     83 2HG  DPR A  26      -1.807   2.171  -3.594  1.00  3.10           H 
ATOM     84 3HG  DPR A  26      -3.444   2.901  -3.479  1.00  3.31           H 
ATOM     85 2HD  DPR A  26      -3.374   2.966  -1.081  1.00 42.32           H 
ATOM     86 3HD  DPR A  26      -1.660   3.305  -1.476  1.00 34.15           H 
ATOM     87  N   MLU A  27      -4.185  -0.434  -0.039  1.00 33.34           N 
ATOM     88  CA  MLU A  27      -4.881  -1.349   0.877  1.00  2.43           C 
ATOM     89  C   MLU A  27      -4.103  -2.635   0.987  1.00 34.20           C 
ATOM     90  O   MLU A  27      -4.488  -3.654   0.414  1.00 24.25           O 
ATOM     91  CB  MLU A  27      -4.995  -0.700   2.257  1.00 21.42           C 
ATOM     92  CG  MLU A  27      -6.436  -0.244   2.489  1.00 30.43           C 
ATOM     93  CD1 MLU A  27      -7.112  -1.183   3.493  1.00 54.23           C 
ATOM     94  CD2 MLU A  27      -6.437   1.182   3.044  1.00 51.24           C 
ATOM     95  HA  MLU A  27      -5.879  -1.559   0.490  1.00 61.21           H 
ATOM     96 2HB  MLU A  27      -4.714  -1.424   3.023  1.00 54.31           H 
ATOM     97 3HB  MLU A  27      -4.329   0.161   2.309  1.00 23.40           H 
ATOM     98  HG  MLU A  27      -6.981  -0.268   1.546  1.00 13.34           H 
ATOM     99 1HD1 MLU A  27      -6.551  -1.181   4.427  1.00 13.20           H 
ATOM    100 2HD1 MLU A  27      -8.131  -0.842   3.679  1.00 55.02           H 
ATOM    101 3HD1 MLU A  27      -7.136  -2.193   3.086  1.00 44.14           H 
ATOM    102 1HD2 MLU A  27      -5.807   1.814   2.420  1.00 32.31           H 
ATOM    103 2HD2 MLU A  27      -7.456   1.570   3.045  1.00 41.23           H 
ATOM    104 3HD2 MLU A  27      -6.050   1.175   4.062  1.00 33.44           H 
ATOM    105  CM  MLU A  27      -4.722   0.930   0.069  1.00 73.25           C 
ATOM    106 1HM  MLU A  27      -4.636   1.432  -0.893  1.00 61.03           H 
ATOM    107 2HM  MLU A  27      -5.772   0.884   0.362  1.00 64.11           H 
ATOM    108 3HM  MLU A  27      -4.159   1.484   0.821  1.00 41.13           H 
ATOM    109  N   DVA A  28      -3.001  -2.593   1.728  1.00 32.14           N 
ATOM    110  CA  DVA A  28      -2.155  -3.777   1.916  1.00 50.45           C 
ATOM    111  C   DVA A  28      -0.775  -3.499   1.378  1.00 74.24           C 
ATOM    112  O   DVA A  28      -0.053  -4.417   0.992  1.00 74.14           O 
ATOM    113  CB  DVA A  28      -2.066  -4.108   3.406  1.00 64.21           C 
ATOM    114  CG1 DVA A  28      -3.473  -4.287   3.976  1.00 21.40           C 
ATOM    115  CG2 DVA A  28      -1.271  -5.403   3.594  1.00 53.43           C 
ATOM    116  H   DVA A  28      -2.747  -1.750   2.159  1.00 61.51           H 
ATOM    117  HA  DVA A  28      -2.589  -4.623   1.382  1.00 21.52           H 
ATOM    118  HB  DVA A  28      -1.562  -3.296   3.929  1.00 65.13           H 
ATOM    119 1HG1 DVA A  28      -4.145  -4.626   3.189  1.00 55.32           H 
ATOM    120 2HG1 DVA A  28      -3.448  -5.029   4.776  1.00  0.44           H 
ATOM    121 3HG1 DVA A  28      -3.827  -3.338   4.375  1.00  2.42           H 
ATOM    122 1HG2 DVA A  28      -0.239  -5.245   3.285  1.00  1.34           H 
ATOM    123 2HG2 DVA A  28      -1.295  -5.695   4.644  1.00 41.50           H 
ATOM    124 3HG2 DVA A  28      -1.714  -6.193   2.987  1.00 13.13           H 
TER     125      DVA A  28
ENDMDL
MODEL        7
REMARK MDL/CONF     7  E:      0.000 Erst:   0.000 Ehb:   0.000
ATOM      1  N   DAL A  21       0.046  -2.074   2.355  1.00  0.41           N 
ATOM      2  CA  DAL A  21       1.500  -2.245   2.219  1.00 13.30           C 
ATOM      3  C   DAL A  21       2.013  -1.336   1.132  1.00 62.32           C 
ATOM      4  O   DAL A  21       2.480  -0.232   1.404  1.00 42.54           O 
ATOM      5  CB  DAL A  21       2.179  -1.891   3.543  1.00  4.24           C 
ATOM      6  H   DAL A  21      -0.308  -1.208   2.647  1.00 33.33           H 
ATOM      7  HA  DAL A  21       1.720  -3.281   1.962  1.00 44.13           H 
ATOM      8 1HB  DAL A  21       3.207  -2.253   3.533  1.00 11.41           H 
ATOM      9 2HB  DAL A  21       2.175  -0.810   3.677  1.00 30.03           H 
ATOM     10 3HB  DAL A  21       1.638  -2.360   4.365  1.00 22.31           H 
ATOM     11  N   DPR A  22       1.927  -1.801  -0.110  1.00  2.42           N 
ATOM     12  CA  DPR A  22       2.394  -1.010  -1.264  1.00 34.34           C 
ATOM     13  C   DPR A  22       3.809  -0.549  -1.030  1.00 62.52           C 
ATOM     14  O   DPR A  22       4.521  -1.101  -0.192  1.00 11.25           O 
ATOM     15  CB  DPR A  22       2.273  -1.908  -2.506  1.00  4.13           C 
ATOM     16  CG  DPR A  22       1.105  -2.847  -2.106  1.00 25.15           C 
ATOM     17  CD  DPR A  22       1.398  -3.090  -0.604  1.00 50.13           C 
ATOM     18  HA  DPR A  22       1.741  -0.150  -1.413  1.00 30.12           H 
ATOM     19 2HB  DPR A  22       2.015  -1.327  -3.392  1.00 64.12           H 
ATOM     20 3HB  DPR A  22       3.188  -2.477  -2.668  1.00 53.42           H 
ATOM     21 2HG  DPR A  22       0.143  -2.353  -2.240  1.00 74.02           H 
ATOM     22 3HG  DPR A  22       1.145  -3.780  -2.667  1.00 70.45           H 
ATOM     23 2HD  DPR A  22       2.144  -3.876  -0.486  1.00 61.12           H 
ATOM     24 3HD  DPR A  22       0.482  -3.352  -0.076  1.00 44.21           H 
ATOM     25  N   MLU A  23       4.226   0.470  -1.776  1.00 73.32           N 
ATOM     26  CA  MLU A  23       3.349   1.105  -2.770  1.00 63.31           C 
ATOM     27  C   MLU A  23       2.951   2.475  -2.284  1.00 64.52           C 
ATOM     28  O   MLU A  23       2.825   3.410  -3.073  1.00 24.03           O 
ATOM     29  CB  MLU A  23       4.093   1.230  -4.100  1.00 71.24           C 
ATOM     30  CG  MLU A  23       4.071  -0.116  -4.827  1.00 51.30           C 
ATOM     31  CD1 MLU A  23       4.391   0.098  -6.308  1.00  3.52           C 
ATOM     32  CD2 MLU A  23       5.115  -1.047  -4.208  1.00 34.00           C 
ATOM     33  HA  MLU A  23       2.456   0.495  -2.908  1.00 74.53           H 
ATOM     34 2HB  MLU A  23       3.609   1.985  -4.719  1.00 14.15           H 
ATOM     35 3HB  MLU A  23       5.127   1.524  -3.912  1.00 53.34           H 
ATOM     36  HG  MLU A  23       3.081  -0.564  -4.730  1.00 40.14           H 
ATOM     37 1HD1 MLU A  23       4.710   1.129  -6.465  1.00  0.34           H 
ATOM     38 2HD1 MLU A  23       5.192  -0.579  -6.608  1.00 14.44           H 
ATOM     39 3HD1 MLU A  23       3.502  -0.101  -6.905  1.00 14.52           H 
ATOM     40 1HD2 MLU A  23       6.054  -0.509  -4.085  1.00 41.10           H 
ATOM     41 2HD2 MLU A  23       4.763  -1.392  -3.236  1.00 73.11           H 
ATOM     42 3HD2 MLU A  23       5.269  -1.904  -4.863  1.00 24.50           H 
ATOM     43  CM  MLU A  23       5.547   1.110  -1.752  1.00 41.22           C 
ATOM     44 1HM  MLU A  23       6.212   0.598  -2.446  1.00 20.41           H 
ATOM     45 2HM  MLU A  23       5.450   2.155  -2.047  1.00 71.32           H 
ATOM     46 3HM  MLU A  23       5.960   1.054  -0.745  1.00 45.10           H 
ATOM     47  N   DVA A  24       2.752   2.598  -0.976  1.00  3.42           N 
ATOM     48  CA  DVA A  24       2.361   3.880  -0.375  1.00 54.22           C 
ATOM     49  C   DVA A  24       0.956   3.777   0.157  1.00 65.11           C 
ATOM     50  O   DVA A  24       0.222   4.763   0.192  1.00  3.14           O 
ATOM     51  CB  DVA A  24       3.317   4.221   0.767  1.00 24.33           C 
ATOM     52  CG1 DVA A  24       2.975   5.601   1.329  1.00  1.22           C 
ATOM     53  CG2 DVA A  24       3.181   3.173   1.875  1.00 63.30           C 
ATOM     54  H   DVA A  24       2.869   1.816  -0.399  1.00 31.44           H 
ATOM     55  HA  DVA A  24       2.406   4.664  -1.131  1.00 45.41           H 
ATOM     56  HB  DVA A  24       4.341   4.222   0.396  1.00  2.14           H 
ATOM     57 1HG1 DVA A  24       2.096   5.527   1.969  1.00 61.41           H 
ATOM     58 2HG1 DVA A  24       3.818   5.975   1.911  1.00 30.32           H 
ATOM     59 3HG1 DVA A  24       2.771   6.287   0.508  1.00 73.42           H 
ATOM     60 1HG2 DVA A  24       3.924   3.362   2.648  1.00 64.44           H 
ATOM     61 2HG2 DVA A  24       2.183   3.230   2.310  1.00 41.11           H 
ATOM     62 3HG2 DVA A  24       3.338   2.179   1.456  1.00 32.42           H 
ATOM     63  N   DAL A  25       0.574   2.575   0.577  1.00 42.01           N 
ATOM     64  CA  DAL A  25      -0.771   2.340   1.118  1.00  4.44           C 
ATOM     65  C   DAL A  25      -1.697   1.927   0.004  1.00 75.31           C 
ATOM     66  O   DAL A  25      -1.297   1.869  -1.158  1.00 53.20           O 
ATOM     67  CB  DAL A  25      -0.710   1.229   2.169  1.00 22.25           C 
ATOM     68  H   DAL A  25       1.205   1.828   0.523  1.00 64.35           H 
ATOM     69  HA  DAL A  25      -1.142   3.256   1.580  1.00 73.33           H 
ATOM     70 1HB  DAL A  25      -1.330   1.500   3.022  1.00 12.22           H 
ATOM     71 2HB  DAL A  25      -1.073   0.298   1.736  1.00 72.43           H 
ATOM     72 3HB  DAL A  25       0.321   1.097   2.498  1.00  4.41           H 
ATOM     73  N   DPR A  26      -2.945   1.636   0.354  1.00  1.14           N 
ATOM     74  CA  DPR A  26      -3.951   1.219  -0.640  1.00 63.12           C 
ATOM     75  C   DPR A  26      -4.154  -0.272  -0.567  1.00 14.21           C 
ATOM     76  O   DPR A  26      -5.097  -0.748   0.063  1.00 32.24           O 
ATOM     77  CB  DPR A  26      -5.114   2.044  -0.122  1.00 10.44           C 
ATOM     78  CG  DPR A  26      -5.102   1.744   1.401  1.00  4.41           C 
ATOM     79  CD  DPR A  26      -3.583   1.655   1.689  1.00 63.35           C 
ATOM     80  HA  DPR A  26      -3.622   1.503  -1.640  1.00 12.12           H 
ATOM     81 2HB  DPR A  26      -4.947   3.105  -0.308  1.00  5.44           H 
ATOM     82 3HB  DPR A  26      -6.052   1.716  -0.571  1.00  3.31           H 
ATOM     83 2HG  DPR A  26      -5.558   2.560   1.963  1.00 43.21           H 
ATOM     84 3HG  DPR A  26      -5.597   0.798   1.617  1.00 54.05           H 
ATOM     85 2HD  DPR A  26      -3.352   0.737   2.231  1.00 14.35           H 
ATOM     86 3HD  DPR A  26      -3.251   2.525   2.256  1.00 22.05           H 
ATOM     87  N   MLU A  27      -3.267  -1.019  -1.216  1.00  4.01           N 
ATOM     88  CA  MLU A  27      -3.353  -2.485  -1.223  1.00 61.15           C 
ATOM     89  C   MLU A  27      -3.282  -2.999   0.191  1.00 65.31           C 
ATOM     90  O   MLU A  27      -3.963  -3.959   0.548  1.00 72.54           O 
ATOM     91  CB  MLU A  27      -4.676  -2.916  -1.858  1.00  2.22           C 
ATOM     92  CG  MLU A  27      -4.522  -2.962  -3.379  1.00 34.11           C 
ATOM     93  CD1 MLU A  27      -3.946  -4.319  -3.792  1.00 33.55           C 
ATOM     94  CD2 MLU A  27      -5.890  -2.767  -4.036  1.00 11.41           C 
ATOM     95  HA  MLU A  27      -2.523  -2.894  -1.800  1.00 42.25           H 
ATOM     96 2HB  MLU A  27      -4.951  -3.904  -1.489  1.00 73.03           H 
ATOM     97 3HB  MLU A  27      -5.455  -2.200  -1.593  1.00 44.10           H 
ATOM     98  HG  MLU A  27      -3.848  -2.169  -3.700  1.00 24.02           H 
ATOM     99 1HD1 MLU A  27      -4.154  -5.053  -3.012  1.00 73.34           H 
ATOM    100 2HD1 MLU A  27      -4.408  -4.640  -4.726  1.00 42.32           H 
ATOM    101 3HD1 MLU A  27      -2.869  -4.231  -3.929  1.00 43.52           H 
ATOM    102 1HD2 MLU A  27      -6.409  -3.724  -4.087  1.00 45.14           H 
ATOM    103 2HD2 MLU A  27      -6.479  -2.065  -3.446  1.00 31.32           H 
ATOM    104 3HD2 MLU A  27      -5.756  -2.371  -5.043  1.00 60.32           H 
ATOM    105  CM  MLU A  27      -2.110  -0.554  -1.994  1.00 34.21           C 
ATOM    106 1HM  MLU A  27      -1.270  -0.375  -1.325  1.00  2.21           H 
ATOM    107 2HM  MLU A  27      -1.836  -1.315  -2.726  1.00  1.13           H 
ATOM    108 3HM  MLU A  27      -2.367   0.371  -2.511  1.00 30.32           H 
ATOM    109  N   DVA A  28      -2.450  -2.359   1.007  1.00 13.43           N 
ATOM    110  CA  DVA A  28      -2.288  -2.761   2.411  1.00 52.14           C 
ATOM    111  C   DVA A  28      -0.844  -3.098   2.672  1.00  2.42           C 
ATOM    112  O   DVA A  28      -0.459  -4.265   2.670  1.00 34.35           O 
ATOM    113  CB  DVA A  28      -2.717  -1.611   3.322  1.00 14.23           C 
ATOM    114  CG1 DVA A  28      -4.235  -1.432   3.241  1.00 43.22           C 
ATOM    115  CG2 DVA A  28      -2.319  -1.928   4.765  1.00 42.41           C 
ATOM    116  H   DVA A  28      -1.933  -1.600   0.665  1.00 54.24           H 
ATOM    117  HA  DVA A  28      -2.908  -3.634   2.612  1.00 62.23           H 
ATOM    118  HB  DVA A  28      -2.226  -0.692   3.004  1.00 10.02           H 
ATOM    119 1HG1 DVA A  28      -4.495  -0.407   3.501  1.00 52.15           H 
ATOM    120 2HG1 DVA A  28      -4.571  -1.648   2.227  1.00 54.34           H 
ATOM    121 3HG1 DVA A  28      -4.719  -2.118   3.936  1.00 54.44           H 
ATOM    122 1HG2 DVA A  28      -2.745  -1.180   5.432  1.00 25.52           H 
ATOM    123 2HG2 DVA A  28      -2.695  -2.914   5.038  1.00 12.01           H 
ATOM    124 3HG2 DVA A  28      -1.233  -1.916   4.853  1.00 43.33           H 
TER     125      DVA A  28
ENDMDL
MODEL        8
REMARK MDL/CONF     8  E:      0.000 Erst:   0.000 Ehb:   0.000
ATOM      1  N   DAL A  21       0.223  -2.173   2.256  1.00 43.42           N 
ATOM      2  CA  DAL A  21       1.663  -2.405   2.070  1.00 71.21           C 
ATOM      3  C   DAL A  21       2.195  -1.455   1.027  1.00 44.32           C 
ATOM      4  O   DAL A  21       2.727  -0.396   1.355  1.00 71.05           O 
ATOM      5  CB  DAL A  21       2.392  -2.172   3.395  1.00 14.33           C 
ATOM      6  H   DAL A  21      -0.080  -1.306   2.599  1.00 71.32           H 
ATOM      7  HA  DAL A  21       1.825  -3.433   1.742  1.00 43.22           H 
ATOM      8 1HB  DAL A  21       2.056  -2.903   4.128  1.00  5.53           H 
ATOM      9 2HB  DAL A  21       3.466  -2.275   3.243  1.00 33.13           H 
ATOM     10 3HB  DAL A  21       2.172  -1.167   3.757  1.00 22.31           H 
ATOM     11  N   DPR A  22       2.052  -1.833  -0.238  1.00  4.13           N 
ATOM     12  CA  DPR A  22       2.529  -0.994  -1.353  1.00 14.43           C 
ATOM     13  C   DPR A  22       3.948  -0.560  -1.096  1.00 50.44           C 
ATOM     14  O   DPR A  22       4.664  -1.178  -0.309  1.00 41.25           O 
ATOM     15  CB  DPR A  22       2.424  -1.847  -2.627  1.00  4.31           C 
ATOM     16  CG  DPR A  22       2.191  -3.298  -2.132  1.00 52.11           C 
ATOM     17  CD  DPR A  22       1.442  -3.059  -0.797  1.00 14.51           C 
ATOM     18  HA  DPR A  22       1.885  -0.121  -1.462  1.00 63.33           H 
ATOM     19 2HB  DPR A  22       1.581  -1.505  -3.228  1.00 41.11           H 
ATOM     20 3HB  DPR A  22       3.354  -1.775  -3.189  1.00 71.03           H 
ATOM     21 2HG  DPR A  22       1.570  -3.856  -2.833  1.00 14.01           H 
ATOM     22 3HG  DPR A  22       3.139  -3.809  -1.961  1.00 35.01           H 
ATOM     23 2HD  DPR A  22       1.594  -3.900  -0.121  1.00 12.13           H 
ATOM     24 3HD  DPR A  22       0.379  -2.904  -0.981  1.00 31.31           H 
ATOM     25  N   MLU A  23       4.365   0.513  -1.761  1.00 11.13           N 
ATOM     26  CA  MLU A  23       3.484   1.229  -2.694  1.00 70.22           C 
ATOM     27  C   MLU A  23       3.115   2.567  -2.109  1.00 20.33           C 
ATOM     28  O   MLU A  23       3.238   3.599  -2.768  1.00 64.22           O 
ATOM     29  CB  MLU A  23       4.210   1.436  -4.025  1.00 42.31           C 
ATOM     30  CG  MLU A  23       4.227   0.121  -4.806  1.00 13.23           C 
ATOM     31  CD1 MLU A  23       4.349   0.420  -6.303  1.00 21.43           C 
ATOM     32  CD2 MLU A  23       5.420  -0.724  -4.357  1.00 14.50           C 
ATOM     33  HA  MLU A  23       2.579   0.644  -2.861  1.00 73.12           H 
ATOM     34 2HB  MLU A  23       3.692   2.198  -4.607  1.00 61.41           H 
ATOM     35 3HB  MLU A  23       5.233   1.759  -3.833  1.00 51.42           H 
ATOM     36  HG  MLU A  23       3.304  -0.426  -4.619  1.00 11.05           H 
ATOM     37 1HD1 MLU A  23       5.398   0.399  -6.594  1.00 62.33           H 
ATOM     38 2HD1 MLU A  23       3.799  -0.333  -6.870  1.00 42.34           H 
ATOM     39 3HD1 MLU A  23       3.934   1.406  -6.512  1.00 32.14           H 
ATOM     40 1HD2 MLU A  23       6.317  -0.104  -4.336  1.00 34.12           H 
ATOM     41 2HD2 MLU A  23       5.230  -1.119  -3.360  1.00 41.12           H 
ATOM     42 3HD2 MLU A  23       5.565  -1.549  -5.054  1.00 62.51           H 
ATOM     43  CM  MLU A  23       5.690   1.143  -1.698  1.00  3.22           C 
ATOM     44 1HM  MLU A  23       6.101   1.026  -0.696  1.00 73.13           H 
ATOM     45 2HM  MLU A  23       6.353   0.669  -2.421  1.00 41.53           H 
ATOM     46 3HM  MLU A  23       5.599   2.206  -1.930  1.00 74.21           H 
ATOM     47  N   DVA A  24       2.657   2.555  -0.860  1.00 32.32           N 
ATOM     48  CA  DVA A  24       2.262   3.792  -0.174  1.00 14.21           C 
ATOM     49  C   DVA A  24       0.821   3.693   0.249  1.00 71.45           C 
ATOM     50  O   DVA A  24       0.094   4.685   0.247  1.00 30.44           O 
ATOM     51  CB  DVA A  24       3.145   3.994   1.058  1.00 21.43           C 
ATOM     52  CG1 DVA A  24       3.094   2.744   1.936  1.00 75.42           C 
ATOM     53  CG2 DVA A  24       4.587   4.248   0.617  1.00 54.11           C 
ATOM     54  H   DVA A  24       2.582   1.701  -0.387  1.00 21.51           H 
ATOM     55  HA  DVA A  24       2.385   4.638  -0.850  1.00 12.10           H 
ATOM     56  HB  DVA A  24       2.785   4.852   1.626  1.00 24.41           H 
ATOM     57 1HG1 DVA A  24       2.083   2.608   2.319  1.00 63.40           H 
ATOM     58 2HG1 DVA A  24       3.377   1.873   1.343  1.00  1.31           H 
ATOM     59 3HG1 DVA A  24       3.787   2.854   2.768  1.00  1.43           H 
ATOM     60 1HG2 DVA A  24       4.960   3.379   0.077  1.00 54.03           H 
ATOM     61 2HG2 DVA A  24       4.620   5.120  -0.036  1.00  0.44           H 
ATOM     62 3HG2 DVA A  24       5.209   4.425   1.493  1.00 54.55           H 
ATOM     63  N   DAL A  25       0.399   2.487   0.618  1.00 11.23           N 
ATOM     64  CA  DAL A  25      -0.986   2.255   1.053  1.00 44.30           C 
ATOM     65  C   DAL A  25      -1.760   1.600  -0.062  1.00 51.31           C 
ATOM     66  O   DAL A  25      -1.219   0.787  -0.810  1.00 71.31           O 
ATOM     67  CB  DAL A  25      -0.987   1.342   2.281  1.00 11.02           C 
ATOM     68  H   DAL A  25       1.027   1.735   0.599  1.00 13.11           H 
ATOM     69  HA  DAL A  25      -1.451   3.209   1.308  1.00 73.24           H 
ATOM     70 1HB  DAL A  25      -0.784   1.933   3.174  1.00 21.03           H 
ATOM     71 2HB  DAL A  25      -1.960   0.862   2.376  1.00 45.02           H 
ATOM     72 3HB  DAL A  25      -0.215   0.581   2.168  1.00 32.12           H 
ATOM     73  N   DPR A  26      -3.035   1.954  -0.177  1.00 63.31           N 
ATOM     74  CA  DPR A  26      -3.902   1.386  -1.225  1.00 33.52           C 
ATOM     75  C   DPR A  26      -3.535  -0.055  -1.470  1.00 12.32           C 
ATOM     76  O   DPR A  26      -2.808  -0.368  -2.412  1.00 45.03           O 
ATOM     77  CB  DPR A  26      -5.310   1.939  -1.001  1.00 63.02           C 
ATOM     78  CG  DPR A  26      -5.295   2.427   0.472  1.00 63.41           C 
ATOM     79  CD  DPR A  26      -3.831   2.904   0.629  1.00 22.11           C 
ATOM     80  HA  DPR A  26      -3.796   1.960  -2.146  1.00 55.41           H 
ATOM     81 2HB  DPR A  26      -5.490   2.771  -1.681  1.00 74.13           H 
ATOM     82 3HB  DPR A  26      -6.057   1.157  -1.140  1.00 13.43           H 
ATOM     83 2HG  DPR A  26      -5.993   3.253   0.616  1.00 24.43           H 
ATOM     84 3HG  DPR A  26      -5.515   1.608   1.157  1.00 23.50           H 
ATOM     85 2HD  DPR A  26      -3.528   2.861   1.675  1.00 23.13           H 
ATOM     86 3HD  DPR A  26      -3.718   3.917   0.242  1.00 14.30           H 
ATOM     87  N   MLU A  27      -4.039  -0.942  -0.618  1.00  0.22           N 
ATOM     88  CA  MLU A  27      -3.757  -2.378  -0.745  1.00 12.21           C 
ATOM     89  C   MLU A  27      -3.454  -2.953   0.615  1.00 54.31           C 
ATOM     90  O   MLU A  27      -4.066  -3.933   1.035  1.00 34.32           O 
ATOM     91  CB  MLU A  27      -4.975  -3.087  -1.340  1.00 72.22           C 
ATOM     92  CG  MLU A  27      -4.571  -4.481  -1.819  1.00 74.03           C 
ATOM     93  CD1 MLU A  27      -5.820  -5.356  -1.955  1.00 32.32           C 
ATOM     94  CD2 MLU A  27      -3.873  -4.373  -3.176  1.00 32.34           C 
ATOM     95  HA  MLU A  27      -2.896  -2.522  -1.400  1.00 72.21           H 
ATOM     96 2HB  MLU A  27      -5.751  -3.175  -0.580  1.00  3.30           H 
ATOM     97 3HB  MLU A  27      -5.355  -2.509  -2.182  1.00 51.20           H 
ATOM     98  HG  MLU A  27      -3.891  -4.932  -1.096  1.00 42.31           H 
ATOM     99 1HD1 MLU A  27      -5.525  -6.374  -2.208  1.00 41.22           H 
ATOM    100 2HD1 MLU A  27      -6.366  -5.358  -1.011  1.00 73.45           H 
ATOM    101 3HD1 MLU A  27      -6.459  -4.957  -2.744  1.00 44.31           H 
ATOM    102 1HD2 MLU A  27      -4.404  -4.981  -3.907  1.00 71.24           H 
ATOM    103 2HD2 MLU A  27      -3.873  -3.332  -3.502  1.00 64.24           H 
ATOM    104 3HD2 MLU A  27      -2.846  -4.725  -3.087  1.00 42.55           H 
ATOM    105  CM  MLU A  27      -4.911  -0.676   0.533  1.00 73.52           C 
ATOM    106 1HM  MLU A  27      -5.819  -0.178   0.194  1.00 12.45           H 
ATOM    107 2HM  MLU A  27      -5.174  -1.618   1.015  1.00 54.10           H 
ATOM    108 3HM  MLU A  27      -4.390  -0.036   1.246  1.00 53.11           H 
ATOM    109  N   DVA A  28      -2.502  -2.341   1.311  1.00 52.41           N 
ATOM    110  CA  DVA A  28      -2.111  -2.801   2.649  1.00  2.51           C 
ATOM    111  C   DVA A  28      -0.653  -3.178   2.646  1.00 32.43           C 
ATOM    112  O   DVA A  28      -0.307  -4.358   2.663  1.00 63.33           O 
ATOM    113  CB  DVA A  28      -2.346  -1.680   3.662  1.00 61.03           C 
ATOM    114  CG1 DVA A  28      -3.820  -1.270   3.641  1.00 53.31           C 
ATOM    115  CG2 DVA A  28      -1.976  -2.173   5.064  1.00 35.24           C 
ATOM    116  H   DVA A  28      -2.049  -1.563   0.922  1.00 20.11           H 
ATOM    117  HA  DVA A  28      -2.710  -3.669   2.924  1.00 40.15           H 
ATOM    118  HB  DVA A  28      -1.726  -0.822   3.406  1.00 35.20           H 
ATOM    119 1HG1 DVA A  28      -4.361  -1.892   2.929  1.00 55.34           H 
ATOM    120 2HG1 DVA A  28      -4.247  -1.400   4.635  1.00 40.44           H 
ATOM    121 3HG1 DVA A  28      -3.901  -0.224   3.346  1.00 62.41           H 
ATOM    122 1HG2 DVA A  28      -0.892  -2.177   5.173  1.00 32.14           H 
ATOM    123 2HG2 DVA A  28      -2.414  -1.510   5.810  1.00 13.52           H 
ATOM    124 3HG2 DVA A  28      -2.358  -3.183   5.206  1.00 24.13           H 
TER     125      DVA A  28
ENDMDL
MODEL        9
REMARK MDL/CONF     9  E:      0.000 Erst:   0.000 Ehb:   0.000
ATOM      1  N   DAL A  21       0.099  -2.079   2.347  1.00 21.31           N 
ATOM      2  CA  DAL A  21       1.535  -2.230   2.069  1.00 75.52           C 
ATOM      3  C   DAL A  21       1.948  -1.240   1.010  1.00 12.42           C 
ATOM      4  O   DAL A  21       2.135  -0.058   1.294  1.00  4.22           O 
ATOM      5  CB  DAL A  21       2.331  -1.972   3.350  1.00 74.13           C 
ATOM      6  H   DAL A  21      -0.227  -1.239   2.730  1.00 62.24           H 
ATOM      7  HA  DAL A  21       1.731  -3.243   1.716  1.00 25.04           H 
ATOM      8 1HB  DAL A  21       2.039  -1.011   3.771  1.00 53.42           H 
ATOM      9 2HB  DAL A  21       2.125  -2.763   4.071  1.00  3.41           H 
ATOM     10 3HB  DAL A  21       3.396  -1.959   3.118  1.00 41.23           H 
ATOM     11  N   DPR A  22       2.094  -1.722  -0.220  1.00 53.53           N 
ATOM     12  CA  DPR A  22       2.496  -0.858  -1.345  1.00 60.55           C 
ATOM     13  C   DPR A  22       3.952  -0.493  -1.217  1.00 75.33           C 
ATOM     14  O   DPR A  22       4.700  -1.140  -0.486  1.00  1.53           O 
ATOM     15  CB  DPR A  22       2.211  -1.653  -2.620  1.00 11.04           C 
ATOM     16  CG  DPR A  22       2.543  -3.090  -2.138  1.00 22.20           C 
ATOM     17  CD  DPR A  22       1.911  -3.099  -0.724  1.00 32.13           C 
ATOM     18  HA  DPR A  22       1.884   0.045  -1.356  1.00 50.33           H 
ATOM     19 2HB  DPR A  22       1.165  -1.579  -2.920  1.00 24.32           H 
ATOM     20 3HB  DPR A  22       2.869  -1.359  -3.438  1.00 53.21           H 
ATOM     21 2HG  DPR A  22       2.075  -3.836  -2.781  1.00 43.15           H 
ATOM     22 3HG  DPR A  22       3.621  -3.244  -2.085  1.00 21.53           H 
ATOM     23 2HD  DPR A  22       2.430  -3.811  -0.081  1.00 34.41           H 
ATOM     24 3HD  DPR A  22       0.850  -3.344  -0.785  1.00 62.11           H 
ATOM     25  N   MLU A  23       4.360   0.550  -1.931  1.00  1.04           N 
ATOM     26  CA  MLU A  23       3.439   1.301  -2.795  1.00 74.40           C 
ATOM     27  C   MLU A  23       3.074   2.602  -2.128  1.00 11.31           C 
ATOM     28  O   MLU A  23       3.097   3.659  -2.755  1.00 72.22           O 
ATOM     29  CB  MLU A  23       4.116   1.587  -4.137  1.00 54.41           C 
ATOM     30  CG  MLU A  23       3.049   1.755  -5.220  1.00 20.41           C 
ATOM     31  CD1 MLU A  23       3.634   2.549  -6.392  1.00 13.41           C 
ATOM     32  CD2 MLU A  23       2.597   0.378  -5.711  1.00  5.14           C 
ATOM     33  HA  MLU A  23       2.536   0.711  -2.961  1.00 43.11           H 
ATOM     34 2HB  MLU A  23       4.704   2.500  -4.060  1.00 63.11           H 
ATOM     35 3HB  MLU A  23       4.770   0.755  -4.398  1.00 14.41           H 
ATOM     36  HG  MLU A  23       2.195   2.293  -4.808  1.00 21.52           H 
ATOM     37 1HD1 MLU A  23       4.553   3.041  -6.073  1.00 34.14           H 
ATOM     38 2HD1 MLU A  23       3.852   1.871  -7.217  1.00 35.23           H 
ATOM     39 3HD1 MLU A  23       2.915   3.300  -6.718  1.00 71.23           H 
ATOM     40 1HD2 MLU A  23       2.391   0.424  -6.780  1.00 13.20           H 
ATOM     41 2HD2 MLU A  23       3.386  -0.350  -5.523  1.00 11.03           H 
ATOM     42 3HD2 MLU A  23       1.694   0.081  -5.179  1.00 43.22           H 
ATOM     43  CM  MLU A  23       5.716   1.113  -1.992  1.00 53.24           C 
ATOM     44 1HM  MLU A  23       5.655   2.196  -2.090  1.00 60.14           H 
ATOM     45 2HM  MLU A  23       6.255   0.861  -1.078  1.00 63.02           H 
ATOM     46 3HM  MLU A  23       6.245   0.700  -2.851  1.00 34.21           H 
ATOM     47  N   DVA A  24       2.734   2.528  -0.845  1.00 53.23           N 
ATOM     48  CA  DVA A  24       2.357   3.722  -0.079  1.00 72.25           C 
ATOM     49  C   DVA A  24       0.923   3.602   0.365  1.00 23.43           C 
ATOM     50  O   DVA A  24       0.210   4.599   0.469  1.00  1.24           O 
ATOM     51  CB  DVA A  24       3.262   3.849   1.146  1.00 72.20           C 
ATOM     52  CG1 DVA A  24       2.784   5.009   2.020  1.00 64.33           C 
ATOM     53  CG2 DVA A  24       3.212   2.551   1.954  1.00 34.10           C 
ATOM     54  H   DVA A  24       2.736   1.655  -0.400  1.00 54.23           H 
ATOM     55  HA  DVA A  24       2.470   4.607  -0.706  1.00 20.44           H 
ATOM     56  HB  DVA A  24       4.286   4.035   0.823  1.00 51.43           H 
ATOM     57 1HG1 DVA A  24       2.328   5.774   1.392  1.00 63.15           H 
ATOM     58 2HG1 DVA A  24       2.049   4.644   2.737  1.00 51.23           H 
ATOM     59 3HG1 DVA A  24       3.631   5.435   2.556  1.00 25.55           H 
ATOM     60 1HG2 DVA A  24       3.868   2.634   2.819  1.00 23.24           H 
ATOM     61 2HG2 DVA A  24       2.191   2.369   2.290  1.00 64.32           H 
ATOM     62 3HG2 DVA A  24       3.540   1.721   1.328  1.00 35.24           H 
ATOM     63  N   DAL A  25       0.492   2.373   0.629  1.00 45.11           N 
ATOM     64  CA  DAL A  25      -0.887   2.119   1.071  1.00  5.41           C 
ATOM     65  C   DAL A  25      -1.666   1.484  -0.052  1.00  0.43           C 
ATOM     66  O   DAL A  25      -1.140   0.654  -0.792  1.00  3.33           O 
ATOM     67  CB  DAL A  25      -0.869   1.177   2.277  1.00 32.43           C 
ATOM     68  H   DAL A  25       1.108   1.618   0.527  1.00 63.52           H 
ATOM     69  HA  DAL A  25      -1.358   3.061   1.353  1.00 21.43           H 
ATOM     70 1HB  DAL A  25       0.152   1.073   2.643  1.00 65.34           H 
ATOM     71 2HB  DAL A  25      -1.499   1.585   3.066  1.00 54.42           H 
ATOM     72 3HB  DAL A  25      -1.247   0.199   1.979  1.00 62.51           H 
ATOM     73  N   DPR A  26      -2.929   1.874  -0.184  1.00 73.12           N 
ATOM     74  CA  DPR A  26      -3.800   1.329  -1.242  1.00 22.42           C 
ATOM     75  C   DPR A  26      -3.473  -0.123  -1.477  1.00 22.22           C 
ATOM     76  O   DPR A  26      -2.739  -0.461  -2.405  1.00 71.43           O 
ATOM     77  CB  DPR A  26      -5.190   1.927  -1.040  1.00 54.52           C 
ATOM     78  CG  DPR A  26      -5.183   2.417   0.432  1.00 74.23           C 
ATOM     79  CD  DPR A  26      -3.707   2.849   0.610  1.00 14.22           C 
ATOM     80  HA  DPR A  26      -3.663   1.897  -2.163  1.00 51.51           H 
ATOM     81 2HB  DPR A  26      -5.334   2.763  -1.724  1.00 24.22           H 
ATOM     82 3HB  DPR A  26      -5.959   1.169  -1.190  1.00 23.23           H 
ATOM     83 2HG  DPR A  26      -5.857   3.264   0.566  1.00 72.01           H 
ATOM     84 3HG  DPR A  26      -5.438   1.605   1.114  1.00 45.04           H 
ATOM     85 2HD  DPR A  26      -3.421   2.796   1.661  1.00  4.22           H 
ATOM     86 3HD  DPR A  26      -3.557   3.857   0.225  1.00 44.35           H 
ATOM     87  N   MLU A  27      -4.019  -0.992  -0.634  1.00 41.31           N 
ATOM     88  CA  MLU A  27      -3.779  -2.436  -0.754  1.00 41.01           C 
ATOM     89  C   MLU A  27      -3.487  -3.012   0.608  1.00  2.11           C 
ATOM     90  O   MLU A  27      -4.069  -4.020   1.004  1.00 43.14           O 
ATOM     91  CB  MLU A  27      -5.021  -3.112  -1.338  1.00 15.02           C 
ATOM     92  CG  MLU A  27      -5.053  -2.897  -2.852  1.00 75.15           C 
ATOM     93  CD1 MLU A  27      -4.055  -3.845  -3.523  1.00 62.53           C 
ATOM     94  CD2 MLU A  27      -6.462  -3.183  -3.378  1.00 11.51           C 
ATOM     95  HA  MLU A  27      -2.927  -2.609  -1.412  1.00 14.43           H 
ATOM     96 2HB  MLU A  27      -4.988  -4.181  -1.124  1.00 44.13           H 
ATOM     97 3HB  MLU A  27      -5.915  -2.679  -0.889  1.00 23.54           H 
ATOM     98  HG  MLU A  27      -4.784  -1.866  -3.079  1.00 12.03           H 
ATOM     99 1HD1 MLU A  27      -3.315  -3.261  -4.071  1.00 12.34           H 
ATOM    100 2HD1 MLU A  27      -3.556  -4.444  -2.762  1.00 55.30           H 
ATOM    101 3HD1 MLU A  27      -4.585  -4.500  -4.214  1.00 35.13           H 
ATOM    102 1HD2 MLU A  27      -6.634  -4.259  -3.389  1.00  1.12           H 
ATOM    103 2HD2 MLU A  27      -7.195  -2.705  -2.728  1.00 61.12           H 
ATOM    104 3HD2 MLU A  27      -6.560  -2.789  -4.389  1.00 44.12           H 
ATOM    105  CM  MLU A  27      -4.903  -0.696   0.501  1.00 53.31           C 
ATOM    106 1HM  MLU A  27      -5.790  -0.175   0.144  1.00 61.24           H 
ATOM    107 2HM  MLU A  27      -5.200  -1.629   0.982  1.00 52.53           H 
ATOM    108 3HM  MLU A  27      -4.377  -0.068   1.220  1.00 30.51           H 
ATOM    109  N   DVA A  28      -2.578  -2.369   1.333  1.00 43.21           N 
ATOM    110  CA  DVA A  28      -2.202  -2.826   2.677  1.00  2.20           C 
ATOM    111  C   DVA A  28      -0.727  -3.130   2.710  1.00 53.03           C 
ATOM    112  O   DVA A  28      -0.323  -4.292   2.683  1.00 14.54           O 
ATOM    113  CB  DVA A  28      -2.520  -1.731   3.695  1.00 41.44           C 
ATOM    114  CG1 DVA A  28      -4.007  -1.381   3.624  1.00 10.32           C 
ATOM    115  CG2 DVA A  28      -2.181  -2.229   5.102  1.00  4.12           C 
ATOM    116  H   DVA A  28      -2.147  -1.570   0.963  1.00 71.34           H 
ATOM    117  HA  DVA A  28      -2.764  -3.726   2.926  1.00 33.34           H 
ATOM    118  HB  DVA A  28      -1.926  -0.844   3.474  1.00 75.23           H 
ATOM    119 1HG1 DVA A  28      -4.506  -2.051   2.924  1.00 44.31           H 
ATOM    120 2HG1 DVA A  28      -4.453  -1.492   4.614  1.00 30.34           H 
ATOM    121 3HG1 DVA A  28      -4.123  -0.352   3.290  1.00 25.33           H 
ATOM    122 1HG2 DVA A  28      -2.631  -3.208   5.259  1.00 52.03           H 
ATOM    123 2HG2 DVA A  28      -1.099  -2.306   5.210  1.00 12.41           H 
ATOM    124 3HG2 DVA A  28      -2.571  -1.528   5.840  1.00 12.23           H 
TER     125      DVA A  28
ENDMDL
MODEL       10
REMARK MDL/CONF    10  E:      0.000 Erst:   0.000 Ehb:   0.000
ATOM      1  N   DAL A  21      -0.154  -2.250   1.857  1.00 41.31           N 
ATOM      2  CA  DAL A  21       1.284  -2.008   2.040  1.00 53.54           C 
ATOM      3  C   DAL A  21       1.772  -1.058   0.976  1.00 63.15           C 
ATOM      4  O   DAL A  21       1.801   0.155   1.179  1.00 22.21           O 
ATOM      5  CB  DAL A  21       1.526  -1.394   3.421  1.00 74.42           C 
ATOM      6  H   DAL A  21      -0.793  -1.560   2.133  1.00 73.25           H 
ATOM      7  HA  DAL A  21       1.824  -2.951   1.961  1.00 61.24           H 
ATOM      8 1HB  DAL A  21       1.677  -2.190   4.150  1.00 21.21           H 
ATOM      9 2HB  DAL A  21       2.411  -0.759   3.387  1.00 14.14           H 
ATOM     10 3HB  DAL A  21       0.661  -0.798   3.709  1.00 40.00           H 
ATOM     11  N   DPR A  22       2.161  -1.609  -0.170  1.00 24.33           N 
ATOM     12  CA  DPR A  22       2.660  -0.792  -1.290  1.00 14.31           C 
ATOM     13  C   DPR A  22       4.045  -0.287  -0.979  1.00 43.10           C 
ATOM     14  O   DPR A  22       4.741  -0.840  -0.129  1.00  3.13           O 
ATOM     15  CB  DPR A  22       2.622  -1.693  -2.523  1.00 64.41           C 
ATOM     16  CG  DPR A  22       3.014  -3.053  -1.885  1.00  2.42           C 
ATOM     17  CD  DPR A  22       2.191  -3.031  -0.573  1.00 31.12           C 
ATOM     18  HA  DPR A  22       1.987   0.048  -1.464  1.00 41.35           H 
ATOM     19 2HB  DPR A  22       1.623  -1.744  -2.955  1.00 54.21           H 
ATOM     20 3HB  DPR A  22       3.353  -1.395  -3.273  1.00 44.02           H 
ATOM     21 2HG  DPR A  22       2.711  -3.885  -2.523  1.00  4.54           H 
ATOM     22 3HG  DPR A  22       4.083  -3.091  -1.676  1.00 74.41           H 
ATOM     23 2HD  DPR A  22       2.682  -3.632   0.193  1.00 72.34           H 
ATOM     24 3HD  DPR A  22       1.180  -3.396  -0.753  1.00 53.11           H 
ATOM     25  N   MLU A  23       4.453   0.772  -1.672  1.00 32.23           N 
ATOM     26  CA  MLU A  23       3.596   1.409  -2.680  1.00 72.25           C 
ATOM     27  C   MLU A  23       3.079   2.719  -2.146  1.00 32.33           C 
ATOM     28  O   MLU A  23       2.972   3.701  -2.879  1.00 24.51           O 
ATOM     29  CB  MLU A  23       4.407   1.662  -3.953  1.00 34.40           C 
ATOM     30  CG  MLU A  23       4.507   0.366  -4.760  1.00 53.22           C 
ATOM     31  CD1 MLU A  23       4.842   0.697  -6.217  1.00  5.10           C 
ATOM     32  CD2 MLU A  23       5.607  -0.519  -4.172  1.00 71.31           C 
ATOM     33  HA  MLU A  23       2.755   0.753  -2.909  1.00 64.23           H 
ATOM     34 2HB  MLU A  23       3.914   2.426  -4.553  1.00  4.25           H 
ATOM     35 3HB  MLU A  23       5.408   1.999  -3.685  1.00  2.24           H 
ATOM     36  HG  MLU A  23       3.554  -0.162  -4.718  1.00 73.42           H 
ATOM     37 1HD1 MLU A  23       4.459   1.688  -6.460  1.00 63.44           H 
ATOM     38 2HD1 MLU A  23       5.924   0.682  -6.353  1.00 32.01           H 
ATOM     39 3HD1 MLU A  23       4.383  -0.041  -6.873  1.00 31.23           H 
ATOM     40 1HD2 MLU A  23       5.279  -0.915  -3.211  1.00 25.51           H 
ATOM     41 2HD2 MLU A  23       5.813  -1.344  -4.854  1.00 34.31           H 
ATOM     42 3HD2 MLU A  23       6.513   0.071  -4.032  1.00 13.22           H 
ATOM     43  CM  MLU A  23       5.746   1.461  -1.568  1.00 44.42           C 
ATOM     44 1HM  MLU A  23       5.612   2.521  -1.782  1.00 32.22           H 
ATOM     45 2HM  MLU A  23       6.142   1.342  -0.559  1.00 74.42           H 
ATOM     46 3HM  MLU A  23       6.445   1.032  -2.286  1.00 64.53           H 
ATOM     47  N   DVA A  24       2.752   2.738  -0.857  1.00 54.54           N 
ATOM     48  CA  DVA A  24       2.235   3.953  -0.213  1.00 40.04           C 
ATOM     49  C   DVA A  24       0.770   3.777   0.087  1.00 41.12           C 
ATOM     50  O   DVA A  24      -0.033   4.678  -0.150  1.00 75.24           O 
ATOM     51  CB  DVA A  24       2.997   4.202   1.089  1.00 44.12           C 
ATOM     52  CG1 DVA A  24       4.481   4.414   0.781  1.00  2.23           C 
ATOM     53  CG2 DVA A  24       2.437   5.449   1.776  1.00 31.33           C 
ATOM     54  H   DVA A  24       2.859   1.923  -0.325  1.00 71.23           H 
ATOM     55  HA  DVA A  24       2.370   4.804  -0.881  1.00 55.21           H 
ATOM     56  HB  DVA A  24       2.882   3.343   1.748  1.00 34.21           H 
ATOM     57 1HG1 DVA A  24       4.589   5.186   0.020  1.00 30.13           H 
ATOM     58 2HG1 DVA A  24       4.998   4.724   1.690  1.00 12.11           H 
ATOM     59 3HG1 DVA A  24       4.914   3.482   0.419  1.00  1.14           H 
ATOM     60 1HG2 DVA A  24       1.703   5.153   2.523  1.00 33.33           H 
ATOM     61 2HG2 DVA A  24       3.249   5.993   2.261  1.00 12.31           H 
ATOM     62 3HG2 DVA A  24       1.962   6.090   1.035  1.00 11.10           H 
ATOM     63  N   DAL A  25       0.415   2.610   0.614  1.00 23.52           N 
ATOM     64  CA  DAL A  25      -0.984   2.312   0.953  1.00 62.21           C 
ATOM     65  C   DAL A  25      -1.429   1.079   0.209  1.00 13.43           C 
ATOM     66  O   DAL A  25      -1.218  -0.044   0.666  1.00 12.43           O 
ATOM     67  CB  DAL A  25      -1.101   2.070   2.460  1.00 72.45           C 
ATOM     68  H   DAL A  25       1.103   1.932   0.780  1.00 71.30           H 
ATOM     69  HA  DAL A  25      -1.614   3.155   0.670  1.00 64.22           H 
ATOM     70 1HB  DAL A  25      -0.384   2.697   2.986  1.00 44.03           H 
ATOM     71 2HB  DAL A  25      -2.111   2.315   2.790  1.00 25.34           H 
ATOM     72 3HB  DAL A  25      -0.894   1.021   2.675  1.00 25.40           H 
ATOM     73  N   DPR A  26      -2.052   1.284  -0.948  1.00 24.23           N 
ATOM     74  CA  DPR A  26      -2.537   0.164  -1.773  1.00 71.43           C 
ATOM     75  C   DPR A  26      -3.190  -0.874  -0.896  1.00 12.53           C 
ATOM     76  O   DPR A  26      -2.833  -2.050  -0.937  1.00 42.21           O 
ATOM     77  CB  DPR A  26      -3.327   0.762  -2.926  1.00 71.30           C 
ATOM     78  CG  DPR A  26      -2.654   2.148  -3.102  1.00 10.21           C 
ATOM     79  CD  DPR A  26      -2.382   2.552  -1.632  1.00 64.14           C 
ATOM     80  HA  DPR A  26      -1.706  -0.281  -2.321  1.00  1.23           H 
ATOM     81 2HB  DPR A  26      -3.186   0.149  -3.817  1.00 13.14           H 
ATOM     82 3HB  DPR A  26      -4.386   0.874  -2.697  1.00 74.20           H 
ATOM     83 2HG  DPR A  26      -1.723   2.062  -3.663  1.00 61.21           H 
ATOM     84 3HG  DPR A  26      -3.332   2.854  -3.582  1.00 75.44           H 
ATOM     85 2HD  DPR A  26      -3.272   3.001  -1.191  1.00 10.23           H 
ATOM     86 3HD  DPR A  26      -1.541   3.243  -1.578  1.00  4.20           H 
ATOM     87  N   MLU A  27      -4.157  -0.439  -0.093  1.00 52.24           N 
ATOM     88  CA  MLU A  27      -4.873  -1.348   0.811  1.00 11.54           C 
ATOM     89  C   MLU A  27      -4.079  -2.617   0.980  1.00  2.02           C 
ATOM     90  O   MLU A  27      -4.445  -3.665   0.451  1.00 13.53           O 
ATOM     91  CB  MLU A  27      -5.057  -0.673   2.173  1.00 60.24           C 
ATOM     92  CG  MLU A  27      -5.641  -1.679   3.166  1.00 41.12           C 
ATOM     93  CD1 MLU A  27      -5.814  -1.007   4.530  1.00 54.22           C 
ATOM     94  CD2 MLU A  27      -7.000  -2.166   2.660  1.00 60.45           C 
ATOM     95  HA  MLU A  27      -5.850  -1.585   0.388  1.00 20.25           H 
ATOM     96 2HB  MLU A  27      -4.092  -0.321   2.536  1.00 63.52           H 
ATOM     97 3HB  MLU A  27      -5.737   0.172   2.070  1.00 44.34           H 
ATOM     98  HG  MLU A  27      -4.964  -2.528   3.263  1.00 11.12           H 
ATOM     99 1HD1 MLU A  27      -6.856  -0.713   4.659  1.00 53.01           H 
ATOM    100 2HD1 MLU A  27      -5.533  -1.705   5.318  1.00 31.31           H 
ATOM    101 3HD1 MLU A  27      -5.180  -0.122   4.583  1.00 25.42           H 
ATOM    102 1HD2 MLU A  27      -6.937  -3.225   2.411  1.00 42.30           H 
ATOM    103 2HD2 MLU A  27      -7.750  -2.019   3.436  1.00 42.51           H 
ATOM    104 3HD2 MLU A  27      -7.281  -1.600   1.771  1.00 22.43           H 
ATOM    105  CM  MLU A  27      -4.660   0.936   0.034  1.00 65.20           C 
ATOM    106 1HM  MLU A  27      -4.113   1.451   0.824  1.00 34.43           H 
ATOM    107 2HM  MLU A  27      -4.516   1.464  -0.909  1.00  1.32           H 
ATOM    108 3HM  MLU A  27      -5.721   0.914   0.281  1.00 74.15           H 
ATOM    109  N   DVA A  28      -2.981  -2.527   1.724  1.00 44.22           N 
ATOM    110  CA  DVA A  28      -2.119  -3.690   1.967  1.00 44.22           C 
ATOM    111  C   DVA A  28      -0.741  -3.417   1.421  1.00 54.11           C 
ATOM    112  O   DVA A  28      -0.023  -4.338   1.038  1.00 52.13           O 
ATOM    113  CB  DVA A  28      -2.029  -3.952   3.470  1.00 33.44           C 
ATOM    114  CG1 DVA A  28      -3.389  -4.420   3.991  1.00 12.13           C 
ATOM    115  CG2 DVA A  28      -0.984  -5.037   3.737  1.00 65.22           C 
ATOM    116  H   DVA A  28      -2.741  -1.663   2.120  1.00 42.05           H 
ATOM    117  HA  DVA A  28      -2.540  -4.564   1.470  1.00 22.32           H 
ATOM    118  HB  DVA A  28      -1.739  -3.036   3.983  1.00 22.21           H 
ATOM    119 1HG1 DVA A  28      -3.255  -5.286   4.637  1.00 31.54           H 
ATOM    120 2HG1 DVA A  28      -3.857  -3.613   4.556  1.00 14.04           H 
ATOM    121 3HG1 DVA A  28      -4.027  -4.689   3.150  1.00 74.04           H 
ATOM    122 1HG2 DVA A  28      -0.997  -5.763   2.926  1.00 30.15           H 
ATOM    123 2HG2 DVA A  28       0.006  -4.581   3.799  1.00 74.35           H 
ATOM    124 3HG2 DVA A  28      -1.211  -5.538   4.678  1.00 72.30           H 
TER     125      DVA A  28
ENDMDL
MODEL       11
REMARK MDL/CONF    11  E:      0.000 Erst:   0.000 Ehb:   0.000
ATOM      1  N   DAL A  21       0.071  -2.123   2.301  1.00 23.13           N 
ATOM      2  CA  DAL A  21       1.526  -2.308   2.198  1.00 51.34           C 
ATOM      3  C   DAL A  21       2.075  -1.394   1.133  1.00 40.51           C 
ATOM      4  O   DAL A  21       2.547  -0.297   1.429  1.00 61.54           O 
ATOM      5  CB  DAL A  21       2.177  -1.977   3.543  1.00 33.42           C 
ATOM      6  H   DAL A  21      -0.280  -1.258   2.601  1.00 42.25           H 
ATOM      7  HA  DAL A  21       1.741  -3.344   1.935  1.00 73.12           H 
ATOM      8 1HB  DAL A  21       2.187  -0.897   3.685  1.00 52.34           H 
ATOM      9 2HB  DAL A  21       1.610  -2.446   4.347  1.00 64.22           H 
ATOM     10 3HB  DAL A  21       3.200  -2.354   3.553  1.00 63.53           H 
ATOM     11  N   DPR A  22       2.015  -1.844  -0.115  1.00 21.30           N 
ATOM     12  CA  DPR A  22       2.519  -1.047  -1.249  1.00 70.14           C 
ATOM     13  C   DPR A  22       3.888  -0.506  -0.927  1.00 33.10           C 
ATOM     14  O   DPR A  22       4.562  -0.998  -0.023  1.00 24.24           O 
ATOM     15  CB  DPR A  22       2.577  -1.999  -2.459  1.00 74.24           C 
ATOM     16  CG  DPR A  22       2.343  -3.424  -1.891  1.00  2.23           C 
ATOM     17  CD  DPR A  22       1.486  -3.123  -0.636  1.00  3.40           C 
ATOM     18  HA  DPR A  22       1.832  -0.226  -1.458  1.00 31.11           H 
ATOM     19 2HB  DPR A  22       1.792  -1.733  -3.167  1.00  5.13           H 
ATOM     20 3HB  DPR A  22       3.559  -1.927  -2.926  1.00 13.00           H 
ATOM     21 2HG  DPR A  22       1.792  -4.042  -2.600  1.00 23.55           H 
ATOM     22 3HG  DPR A  22       3.287  -3.894  -1.615  1.00 61.40           H 
ATOM     23 2HD  DPR A  22       1.608  -3.914   0.105  1.00 25.01           H 
ATOM     24 3HD  DPR A  22       0.436  -3.016  -0.910  1.00 14.34           H 
ATOM     25  N   MLU A  23       4.305   0.514  -1.670  1.00 13.20           N 
ATOM     26  CA  MLU A  23       3.474   1.077  -2.742  1.00 43.34           C 
ATOM     27  C   MLU A  23       2.991   2.446  -2.336  1.00 54.33           C 
ATOM     28  O   MLU A  23       2.873   3.344  -3.168  1.00 13.33           O 
ATOM     29  CB  MLU A  23       4.299   1.186  -4.025  1.00 13.35           C 
ATOM     30  CG  MLU A  23       4.444  -0.198  -4.658  1.00 52.01           C 
ATOM     31  CD1 MLU A  23       4.665  -0.049  -6.166  1.00  4.41           C 
ATOM     32  CD2 MLU A  23       5.640  -0.923  -4.036  1.00 45.11           C 
ATOM     33  HA  MLU A  23       2.617   0.426  -2.916  1.00 41.24           H 
ATOM     34 2HB  MLU A  23       3.799   1.855  -4.723  1.00 24.02           H 
ATOM     35 3HB  MLU A  23       5.288   1.581  -3.788  1.00  4.33           H 
ATOM     36  HG  MLU A  23       3.537  -0.776  -4.481  1.00 43.23           H 
ATOM     37 1HD1 MLU A  23       4.105  -0.821  -6.693  1.00 45.32           H 
ATOM     38 2HD1 MLU A  23       4.320   0.935  -6.487  1.00 33.40           H 
ATOM     39 3HD1 MLU A  23       5.727  -0.154  -6.389  1.00 63.45           H 
ATOM     40 1HD2 MLU A  23       5.403  -1.198  -3.009  1.00  3.20           H 
ATOM     41 2HD2 MLU A  23       5.859  -1.821  -4.613  1.00 54.43           H 
ATOM     42 3HD2 MLU A  23       6.508  -0.264  -4.046  1.00 34.13           H 
ATOM     43  CM  MLU A  23       5.587   1.224  -1.568  1.00 22.15           C 
ATOM     44 1HM  MLU A  23       6.333   0.718  -2.181  1.00 64.44           H 
ATOM     45 2HM  MLU A  23       5.463   2.249  -1.919  1.00 33.14           H 
ATOM     46 3HM  MLU A  23       5.917   1.233  -0.529  1.00 33.11           H 
ATOM     47  N   DVA A  24       2.707   2.609  -1.048  1.00 11.35           N 
ATOM     48  CA  DVA A  24       2.227   3.895  -0.523  1.00 73.11           C 
ATOM     49  C   DVA A  24       0.821   3.733  -0.008  1.00 15.35           C 
ATOM     50  O   DVA A  24      -0.016   4.617  -0.175  1.00 63.44           O 
ATOM     51  CB  DVA A  24       3.139   4.352   0.614  1.00  1.54           C 
ATOM     52  CG1 DVA A  24       4.568   4.513   0.094  1.00 30.10           C 
ATOM     53  CG2 DVA A  24       2.643   5.693   1.158  1.00 20.31           C 
ATOM     54  H   DVA A  24       2.821   1.854  -0.433  1.00 23.12           H 
ATOM     55  HA  DVA A  24       2.239   4.639  -1.320  1.00 13.41           H 
ATOM     56  HB  DVA A  24       3.125   3.611   1.414  1.00 20.53           H 
ATOM     57 1HG1 DVA A  24       4.552   4.601  -0.992  1.00 11.15           H 
ATOM     58 2HG1 DVA A  24       5.013   5.410   0.525  1.00 71.02           H 
ATOM     59 3HG1 DVA A  24       5.160   3.643   0.379  1.00 42.53           H 
ATOM     60 1HG2 DVA A  24       3.402   6.127   1.806  1.00 13.23           H 
ATOM     61 2HG2 DVA A  24       2.444   6.372   0.328  1.00 21.05           H 
ATOM     62 3HG2 DVA A  24       1.726   5.538   1.727  1.00 61.11           H 
ATOM     63  N   DAL A  25       0.557   2.595   0.626  1.00 52.13           N 
ATOM     64  CA  DAL A  25      -0.776   2.313   1.177  1.00 41.23           C 
ATOM     65  C   DAL A  25      -1.717   1.951   0.056  1.00 51.13           C 
ATOM     66  O   DAL A  25      -1.331   1.940  -1.111  1.00 30.14           O 
ATOM     67  CB  DAL A  25      -0.683   1.147   2.163  1.00 52.12           C 
ATOM     68  H   DAL A  25       1.267   1.927   0.728  1.00  5.31           H 
ATOM     69  HA  DAL A  25      -1.150   3.197   1.694  1.00 30.32           H 
ATOM     70 1HB  DAL A  25      -1.269   1.375   3.052  1.00 53.44           H 
ATOM     71 2HB  DAL A  25      -1.072   0.243   1.694  1.00 14.31           H 
ATOM     72 3HB  DAL A  25       0.358   0.992   2.444  1.00 21.23           H 
ATOM     73  N   DPR A  26      -2.963   1.651   0.410  1.00 65.41           N 
ATOM     74  CA  DPR A  26      -3.981   1.279  -0.590  1.00  4.32           C 
ATOM     75  C   DPR A  26      -4.220  -0.207  -0.550  1.00 54.23           C 
ATOM     76  O   DPR A  26      -5.198  -0.673   0.034  1.00 11.41           O 
ATOM     77  CB  DPR A  26      -5.129   2.099  -0.026  1.00 53.32           C 
ATOM     78  CG  DPR A  26      -5.104   1.754   1.487  1.00 22.21           C 
ATOM     79  CD  DPR A  26      -3.585   1.616   1.751  1.00 33.15           C 
ATOM     80  HA  DPR A  26      -3.650   1.578  -1.585  1.00 15.24           H 
ATOM     81 2HB  DPR A  26      -4.956   3.163  -0.182  1.00  2.13           H 
ATOM     82 3HB  DPR A  26      -6.071   1.789  -0.476  1.00 42.21           H 
ATOM     83 2HG  DPR A  26      -5.531   2.565   2.079  1.00 60.43           H 
ATOM     84 3HG  DPR A  26      -5.621   0.815   1.682  1.00 61.54           H 
ATOM     85 2HD  DPR A  26      -3.370   0.667   2.244  1.00 71.12           H 
ATOM     86 3HD  DPR A  26      -3.227   2.449   2.357  1.00 34.11           H 
ATOM     87  N   MLU A  27      -3.322  -0.964  -1.173  1.00 32.13           N 
ATOM     88  CA  MLU A  27      -3.440  -2.428  -1.207  1.00 34.13           C 
ATOM     89  C   MLU A  27      -3.331  -2.973   0.194  1.00 32.43           C 
ATOM     90  O   MLU A  27      -4.008  -3.937   0.547  1.00 54.41           O 
ATOM     91  CB  MLU A  27      -4.793  -2.818  -1.804  1.00 22.32           C 
ATOM     92  CG  MLU A  27      -4.582  -3.839  -2.923  1.00 31.12           C 
ATOM     93  CD1 MLU A  27      -3.772  -3.197  -4.053  1.00 73.51           C 
ATOM     94  CD2 MLU A  27      -3.821  -5.048  -2.375  1.00 53.43           C 
ATOM     95  HA  MLU A  27      -2.638  -2.842  -1.821  1.00  2.54           H 
ATOM     96 2HB  MLU A  27      -5.420  -3.254  -1.028  1.00 43.52           H 
ATOM     97 3HB  MLU A  27      -5.280  -1.930  -2.210  1.00 11.33           H 
ATOM     98  HG  MLU A  27      -5.549  -4.162  -3.308  1.00 52.11           H 
ATOM     99 1HD1 MLU A  27      -2.713  -3.409  -3.907  1.00  4.20           H 
ATOM    100 2HD1 MLU A  27      -4.096  -3.608  -5.010  1.00 30.53           H 
ATOM    101 3HD1 MLU A  27      -3.931  -2.119  -4.048  1.00 14.32           H 
ATOM    102 1HD2 MLU A  27      -3.995  -5.910  -3.018  1.00 65.22           H 
ATOM    103 2HD2 MLU A  27      -2.755  -4.824  -2.346  1.00  1.11           H 
ATOM    104 3HD2 MLU A  27      -4.173  -5.271  -1.367  1.00 24.05           H 
ATOM    105  CM  MLU A  27      -2.125  -0.514  -1.896  1.00 40.42           C 
ATOM    106 1HM  MLU A  27      -1.816  -1.284  -2.602  1.00 12.43           H 
ATOM    107 2HM  MLU A  27      -2.352   0.405  -2.436  1.00 32.42           H 
ATOM    108 3HM  MLU A  27      -1.320  -0.328  -1.185  1.00  4.43           H 
ATOM    109  N   DVA A  28      -2.473  -2.355   0.999  1.00 62.25           N 
ATOM    110  CA  DVA A  28      -2.275  -2.788   2.388  1.00  1.01           C 
ATOM    111  C   DVA A  28      -0.826  -3.140   2.601  1.00 72.41           C 
ATOM    112  O   DVA A  28      -0.457  -4.314   2.601  1.00 43.21           O 
ATOM    113  CB  DVA A  28      -2.669  -1.654   3.336  1.00 54.21           C 
ATOM    114  CG1 DVA A  28      -4.189  -1.486   3.329  1.00 51.03           C 
ATOM    115  CG2 DVA A  28      -2.201  -1.990   4.753  1.00 43.33           C 
ATOM    116  H   DVA A  28      -1.963  -1.591   0.658  1.00 13.24           H 
ATOM    117  HA  DVA A  28      -2.894  -3.661   2.589  1.00 73.23           H 
ATOM    118  HB  DVA A  28      -2.199  -0.727   3.010  1.00 34.21           H 
ATOM    119 1HG1 DVA A  28      -4.451  -0.522   3.762  1.00 44.20           H 
ATOM    120 2HG1 DVA A  28      -4.554  -1.535   2.303  1.00 34.44           H 
ATOM    121 3HG1 DVA A  28      -4.646  -2.284   3.914  1.00 42.21           H 
ATOM    122 1HG2 DVA A  28      -1.127  -1.828   4.829  1.00  4.34           H 
ATOM    123 2HG2 DVA A  28      -2.717  -1.348   5.469  1.00 13.24           H 
ATOM    124 3HG2 DVA A  28      -2.426  -3.034   4.974  1.00 25.30           H 
TER     125      DVA A  28
ENDMDL
MODEL       12
REMARK MDL/CONF    12  E:      0.000 Erst:   0.000 Ehb:   0.000
ATOM      1  N   DAL A  21       0.204  -2.121   2.257  1.00 41.43           N 
ATOM      2  CA  DAL A  21       1.646  -2.345   2.082  1.00 41.11           C 
ATOM      3  C   DAL A  21       2.179  -1.400   1.038  1.00 14.55           C 
ATOM      4  O   DAL A  21       2.782  -0.378   1.362  1.00 44.40           O 
ATOM      5  CB  DAL A  21       2.364  -2.097   3.410  1.00 31.12           C 
ATOM      6  H   DAL A  21      -0.108  -1.254   2.590  1.00 50.31           H 
ATOM      7  HA  DAL A  21       1.817  -3.374   1.763  1.00 61.11           H 
ATOM      8 1HB  DAL A  21       3.367  -2.517   3.366  1.00 41.34           H 
ATOM      9 2HB  DAL A  21       2.427  -1.024   3.594  1.00 30.22           H 
ATOM     10 3HB  DAL A  21       1.807  -2.572   4.218  1.00 34.35           H 
ATOM     11  N   DPR A  22       1.956  -1.737  -0.229  1.00  1.11           N 
ATOM     12  CA  DPR A  22       2.425  -0.897  -1.346  1.00 42.53           C 
ATOM     13  C   DPR A  22       3.879  -0.553  -1.153  1.00 41.41           C 
ATOM     14  O   DPR A  22       4.589  -1.215  -0.396  1.00 53.54           O 
ATOM     15  CB  DPR A  22       2.243  -1.724  -2.626  1.00 74.53           C 
ATOM     16  CG  DPR A  22       0.978  -2.548  -2.264  1.00  2.34           C 
ATOM     17  CD  DPR A  22       1.257  -2.914  -0.785  1.00 60.33           C 
ATOM     18  HA  DPR A  22       1.829   0.014  -1.400  1.00 41.45           H 
ATOM     19 2HB  DPR A  22       2.061  -1.104  -3.503  1.00 71.34           H 
ATOM     20 3HB  DPR A  22       3.097  -2.382  -2.786  1.00  4.31           H 
ATOM     21 2HG  DPR A  22       0.078  -1.938  -2.352  1.00 33.10           H 
ATOM     22 3HG  DPR A  22       0.905  -3.442  -2.882  1.00 61.12           H 
ATOM     23 2HD  DPR A  22       1.894  -3.797  -0.727  1.00 41.24           H 
ATOM     24 3HD  DPR A  22       0.320  -3.086  -0.254  1.00 63.14           H 
ATOM     25  N   MLU A  23       4.331   0.491  -1.840  1.00 44.20           N 
ATOM     26  CA  MLU A  23       3.457   1.261  -2.735  1.00 24.24           C 
ATOM     27  C   MLU A  23       3.111   2.577  -2.089  1.00 24.23           C 
ATOM     28  O   MLU A  23       3.219   3.633  -2.712  1.00 74.04           O 
ATOM     29  CB  MLU A  23       4.180   1.515  -4.060  1.00 34.32           C 
ATOM     30  CG  MLU A  23       3.149   1.748  -5.166  1.00 41.13           C 
ATOM     31  CD1 MLU A  23       3.788   2.560  -6.296  1.00 24.44           C 
ATOM     32  CD2 MLU A  23       2.675   0.400  -5.712  1.00 11.31           C 
ATOM     33  HA  MLU A  23       2.543   0.697  -2.922  1.00 61.32           H 
ATOM     34 2HB  MLU A  23       4.814   2.395  -3.964  1.00 25.14           H 
ATOM     35 3HB  MLU A  23       4.793   0.650  -4.310  1.00 32.23           H 
ATOM     36  HG  MLU A  23       2.298   2.295  -4.761  1.00  5.54           H 
ATOM     37 1HD1 MLU A  23       3.287   2.332  -7.235  1.00 51.22           H 
ATOM     38 2HD1 MLU A  23       3.687   3.624  -6.078  1.00 43.31           H 
ATOM     39 3HD1 MLU A  23       4.845   2.304  -6.375  1.00 63.13           H 
ATOM     40 1HD2 MLU A  23       3.424  -0.362  -5.501  1.00 71.32           H 
ATOM     41 2HD2 MLU A  23       1.733   0.126  -5.236  1.00  3.02           H 
ATOM     42 3HD2 MLU A  23       2.528   0.476  -6.790  1.00 64.22           H 
ATOM     43  CM  MLU A  23       5.696   1.038  -1.837  1.00 74.34           C 
ATOM     44 1HM  MLU A  23       6.254   0.627  -2.677  1.00 73.25           H 
ATOM     45 2HM  MLU A  23       5.651   2.123  -1.926  1.00 50.42           H 
ATOM     46 3HM  MLU A  23       6.193   0.770  -0.904  1.00 54.44           H 
ATOM     47  N   DVA A  24       2.693   2.520  -0.829  1.00 33.23           N 
ATOM     48  CA  DVA A  24       2.325   3.732  -0.085  1.00 74.23           C 
ATOM     49  C   DVA A  24       0.879   3.649   0.326  1.00 72.53           C 
ATOM     50  O   DVA A  24       0.178   4.658   0.373  1.00 74.33           O 
ATOM     51  CB  DVA A  24       3.204   3.852   1.160  1.00 64.32           C 
ATOM     52  CG1 DVA A  24       3.208   2.523   1.915  1.00 42.23           C 
ATOM     53  CG2 DVA A  24       4.633   4.205   0.742  1.00 64.25           C 
ATOM     54  H   DVA A  24       2.628   1.650  -0.385  1.00 44.14           H 
ATOM     55  HA  DVA A  24       2.473   4.607  -0.718  1.00 72.13           H 
ATOM     56  HB  DVA A  24       2.812   4.636   1.808  1.00 40.21           H 
ATOM     57 1HG1 DVA A  24       2.190   2.265   2.206  1.00 40.21           H 
ATOM     58 2HG1 DVA A  24       3.610   1.741   1.270  1.00 64.22           H 
ATOM     59 3HG1 DVA A  24       3.830   2.612   2.806  1.00 54.03           H 
ATOM     60 1HG2 DVA A  24       5.193   4.545   1.613  1.00 13.32           H 
ATOM     61 2HG2 DVA A  24       5.117   3.323   0.323  1.00  4.43           H 
ATOM     62 3HG2 DVA A  24       4.608   4.997  -0.005  1.00 52.40           H 
ATOM     63  N   DAL A  25       0.424   2.437   0.630  1.00 53.31           N 
ATOM     64  CA  DAL A  25      -0.969   2.219   1.045  1.00 71.53           C 
ATOM     65  C   DAL A  25      -1.730   1.557  -0.074  1.00 54.00           C 
ATOM     66  O   DAL A  25      -1.185   0.730  -0.804  1.00 41.01           O 
ATOM     67  CB  DAL A  25      -0.995   1.318   2.283  1.00  0.43           C 
ATOM     68  H   DAL A  25       1.032   1.670   0.573  1.00  2.13           H 
ATOM     69  HA  DAL A  25      -1.431   3.177   1.283  1.00 71.13           H 
ATOM     70 1HB  DAL A  25      -1.909   0.727   2.282  1.00 72.01           H 
ATOM     71 2HB  DAL A  25      -0.132   0.654   2.267  1.00  4.22           H 
ATOM     72 3HB  DAL A  25      -0.962   1.935   3.180  1.00 72.11           H 
ATOM     73  N   DPR A  26      -3.000   1.920  -0.215  1.00 33.23           N 
ATOM     74  CA  DPR A  26      -3.855   1.348  -1.272  1.00 72.13           C 
ATOM     75  C   DPR A  26      -3.495  -0.098  -1.495  1.00 40.24           C 
ATOM     76  O   DPR A  26      -2.760  -0.427  -2.425  1.00 64.12           O 
ATOM     77  CB  DPR A  26      -5.263   1.909  -1.071  1.00 32.04           C 
ATOM     78  CG  DPR A  26      -5.266   2.418   0.394  1.00 21.33           C 
ATOM     79  CD  DPR A  26      -3.801   2.887   0.566  1.00  0.34           C 
ATOM     80  HA  DPR A  26      -3.729   1.912  -2.197  1.00 20.51           H 
ATOM     81 2HB  DPR A  26      -5.431   2.733  -1.767  1.00 62.25           H 
ATOM     82 3HB  DPR A  26      -6.010   1.128  -1.209  1.00  1.30           H 
ATOM     83 2HG  DPR A  26      -5.960   3.252   0.517  1.00 52.13           H 
ATOM     84 3HG  DPR A  26      -5.503   1.611   1.087  1.00  0.13           H 
ATOM     85 2HD  DPR A  26      -3.513   2.857   1.617  1.00 71.31           H 
ATOM     86 3HD  DPR A  26      -3.675   3.895   0.167  1.00 53.13           H 
ATOM     87  N   MLU A  27      -4.014  -0.972  -0.639  1.00 21.23           N 
ATOM     88  CA  MLU A  27      -3.740  -2.411  -0.746  1.00 32.44           C 
ATOM     89  C   MLU A  27      -3.441  -2.968   0.622  1.00 52.10           C 
ATOM     90  O   MLU A  27      -4.042  -3.954   1.045  1.00 73.23           O 
ATOM     91  CB  MLU A  27      -4.962  -3.121  -1.332  1.00 34.45           C 
ATOM     92  CG  MLU A  27      -5.037  -2.852  -2.835  1.00  1.12           C 
ATOM     93  CD1 MLU A  27      -3.977  -3.690  -3.556  1.00 74.15           C 
ATOM     94  CD2 MLU A  27      -6.425  -3.230  -3.353  1.00 73.31           C 
ATOM     95  HA  MLU A  27      -2.880  -2.569  -1.398  1.00 51.14           H 
ATOM     96 2HB  MLU A  27      -4.877  -4.193  -1.158  1.00 31.22           H 
ATOM     97 3HB  MLU A  27      -5.865  -2.744  -0.850  1.00 72.24           H 
ATOM     98  HG  MLU A  27      -4.853  -1.794  -3.025  1.00 71.44           H 
ATOM     99 1HD1 MLU A  27      -4.333  -3.943  -4.554  1.00 74.11           H 
ATOM    100 2HD1 MLU A  27      -3.052  -3.117  -3.634  1.00 61.42           H 
ATOM    101 3HD1 MLU A  27      -3.793  -4.605  -2.994  1.00 22.42           H 
ATOM    102 1HD2 MLU A  27      -6.951  -2.330  -3.673  1.00 73.41           H 
ATOM    103 2HD2 MLU A  27      -6.326  -3.913  -4.197  1.00  5.43           H 
ATOM    104 3HD2 MLU A  27      -6.990  -3.717  -2.557  1.00 53.52           H 
ATOM    105  CM  MLU A  27      -4.897  -0.687   0.500  1.00 12.14           C 
ATOM    106 1HM  MLU A  27      -4.383  -0.034   1.205  1.00 55.04           H 
ATOM    107 2HM  MLU A  27      -5.802  -0.193   0.143  1.00 54.43           H 
ATOM    108 3HM  MLU A  27      -5.165  -1.620   0.996  1.00 50.54           H 
ATOM    109  N   DVA A  28      -2.505  -2.335   1.321  1.00 62.44           N 
ATOM    110  CA  DVA A  28      -2.120  -2.778   2.668  1.00 54.11           C 
ATOM    111  C   DVA A  28      -0.657  -3.131   2.681  1.00 41.35           C 
ATOM    112  O   DVA A  28      -0.293  -4.305   2.738  1.00 24.15           O 
ATOM    113  CB  DVA A  28      -2.384  -1.652   3.669  1.00 42.21           C 
ATOM    114  CG1 DVA A  28      -3.825  -1.165   3.525  1.00 15.22           C 
ATOM    115  CG2 DVA A  28      -2.162  -2.172   5.091  1.00 12.31           C 
ATOM    116  H   DVA A  28      -2.062  -1.555   0.930  1.00  4.12           H 
ATOM    117  HA  DVA A  28      -2.708  -3.653   2.945  1.00 41.15           H 
ATOM    118  HB  DVA A  28      -1.700  -0.826   3.474  1.00 65.15           H 
ATOM    119 1HG1 DVA A  28      -3.829  -0.150   3.127  1.00 32.32           H 
ATOM    120 2HG1 DVA A  28      -4.364  -1.824   2.844  1.00 60.11           H 
ATOM    121 3HG1 DVA A  28      -4.312  -1.176   4.499  1.00 31.05           H 
ATOM    122 1HG2 DVA A  28      -2.590  -1.469   5.805  1.00 50.22           H 
ATOM    123 2HG2 DVA A  28      -2.645  -3.143   5.203  1.00 41.21           H 
ATOM    124 3HG2 DVA A  28      -1.092  -2.274   5.278  1.00 33.44           H 
TER     125      DVA A  28
ENDMDL
MODEL       13
REMARK MDL/CONF    13  E:      0.000 Erst:   0.000 Ehb:   0.000
ATOM      1  N   DAL A  21      -0.177  -2.353   1.927  1.00 73.22           N 
ATOM      2  CA  DAL A  21       1.258  -2.088   2.100  1.00 24.41           C 
ATOM      3  C   DAL A  21       1.721  -1.111   1.050  1.00 13.24           C 
ATOM      4  O   DAL A  21       1.705   0.100   1.265  1.00 24.42           O 
ATOM      5  CB  DAL A  21       1.503  -1.497   3.490  1.00 41.43           C 
ATOM      6  H   DAL A  21      -0.823  -1.656   2.166  1.00 22.31           H 
ATOM      7  HA  DAL A  21       1.814  -3.021   2.000  1.00 74.42           H 
ATOM      8 1HB  DAL A  21       1.212  -0.447   3.495  1.00 11.31           H 
ATOM      9 2HB  DAL A  21       0.913  -2.041   4.227  1.00 13.14           H 
ATOM     10 3HB  DAL A  21       2.561  -1.581   3.740  1.00 74.13           H 
ATOM     11  N   DPR A  22       2.134  -1.637  -0.099  1.00 25.11           N 
ATOM     12  CA  DPR A  22       2.612  -0.791  -1.208  1.00 40.52           C 
ATOM     13  C   DPR A  22       3.981  -0.249  -0.888  1.00 35.24           C 
ATOM     14  O   DPR A  22       4.661  -0.748   0.009  1.00 31.11           O 
ATOM     15  CB  DPR A  22       2.618  -1.682  -2.450  1.00 32.54           C 
ATOM     16  CG  DPR A  22       3.052  -3.032  -1.820  1.00 64.42           C 
ATOM     17  CD  DPR A  22       2.216  -3.053  -0.517  1.00 51.33           C 
ATOM     18  HA  DPR A  22       1.914   0.032  -1.373  1.00 32.23           H 
ATOM     19 2HB  DPR A  22       1.629  -1.767  -2.900  1.00 13.33           H 
ATOM     20 3HB  DPR A  22       3.349  -1.348  -3.185  1.00 61.12           H 
ATOM     21 2HG  DPR A  22       2.786  -3.869  -2.468  1.00 23.51           H 
ATOM     22 3HG  DPR A  22       4.120  -3.035  -1.601  1.00  4.31           H 
ATOM     23 2HD  DPR A  22       2.719  -3.646   0.247  1.00 22.31           H 
ATOM     24 3HD  DPR A  22       1.219  -3.449  -0.712  1.00 24.23           H 
ATOM     25  N   MLU A  23       4.394   0.777  -1.624  1.00 50.52           N 
ATOM     26  CA  MLU A  23       3.556   1.348  -2.687  1.00 54.51           C 
ATOM     27  C   MLU A  23       3.043   2.697  -2.253  1.00 31.34           C 
ATOM     28  O   MLU A  23       3.000   3.638  -3.044  1.00 25.11           O 
ATOM     29  CB  MLU A  23       4.385   1.502  -3.963  1.00 41.51           C 
ATOM     30  CG  MLU A  23       3.472   1.375  -5.184  1.00 44.10           C 
ATOM     31  CD1 MLU A  23       3.302   2.749  -5.838  1.00 42.30           C 
ATOM     32  CD2 MLU A  23       4.097   0.405  -6.189  1.00 51.42           C 
ATOM     33  HA  MLU A  23       2.712   0.684  -2.879  1.00 54.11           H 
ATOM     34 2HB  MLU A  23       4.865   2.481  -3.968  1.00 11.54           H 
ATOM     35 3HB  MLU A  23       5.147   0.723  -3.996  1.00 70.24           H 
ATOM     36  HG  MLU A  23       2.498   0.999  -4.872  1.00 21.12           H 
ATOM     37 1HD1 MLU A  23       2.422   3.241  -5.424  1.00 14.12           H 
ATOM     38 2HD1 MLU A  23       4.185   3.358  -5.640  1.00  2.25           H 
ATOM     39 3HD1 MLU A  23       3.178   2.627  -6.913  1.00 55.13           H 
ATOM     40 1HD2 MLU A  23       4.740   0.957  -6.874  1.00 31.02           H 
ATOM     41 2HD2 MLU A  23       4.687  -0.340  -5.656  1.00 41.10           H 
ATOM     42 3HD2 MLU A  23       3.307  -0.092  -6.752  1.00 72.34           H 
ATOM     43  CM  MLU A  23       5.675   1.489  -1.523  1.00 10.45           C 
ATOM     44 1HM  MLU A  23       5.517   2.549  -1.718  1.00 12.52           H 
ATOM     45 2HM  MLU A  23       6.083   1.361  -0.521  1.00  1.43           H 
ATOM     46 3HM  MLU A  23       6.373   1.085  -2.255  1.00 64.42           H 
ATOM     47  N   DVA A  24       2.651   2.795  -0.987  1.00 42.31           N 
ATOM     48  CA  DVA A  24       2.131   4.055  -0.439  1.00 23.42           C 
ATOM     49  C   DVA A  24       0.720   3.848   0.044  1.00  2.12           C 
ATOM     50  O   DVA A  24      -0.114   4.748  -0.043  1.00 60.11           O 
ATOM     51  CB  DVA A  24       3.010   4.503   0.728  1.00 44.43           C 
ATOM     52  CG1 DVA A  24       3.114   3.374   1.755  1.00 50.04           C 
ATOM     53  CG2 DVA A  24       4.407   4.850   0.211  1.00 63.22           C 
ATOM     54  H   DVA A  24       2.709   2.010  -0.406  1.00  1.05           H 
ATOM     55  HA  DVA A  24       2.142   4.821  -1.215  1.00 11.32           H 
ATOM     56  HB  DVA A  24       2.570   5.382   1.199  1.00 30.02           H 
ATOM     57 1HG1 DVA A  24       3.494   2.475   1.272  1.00 33.30           H 
ATOM     58 2HG1 DVA A  24       3.794   3.672   2.553  1.00 22.13           H 
ATOM     59 3HG1 DVA A  24       2.129   3.173   2.176  1.00 71.21           H 
ATOM     60 1HG2 DVA A  24       4.846   3.975  -0.266  1.00 72.40           H 
ATOM     61 2HG2 DVA A  24       4.337   5.661  -0.514  1.00 42.52           H 
ATOM     62 3HG2 DVA A  24       5.037   5.162   1.044  1.00  2.14           H 
ATOM     63  N   DAL A  25       0.445   2.654   0.557  1.00  4.11           N 
ATOM     64  CA  DAL A  25      -0.894   2.324   1.065  1.00 35.15           C 
ATOM     65  C   DAL A  25      -1.426   1.118   0.332  1.00  3.31           C 
ATOM     66  O   DAL A  25      -1.426   0.008   0.863  1.00  3.32           O 
ATOM     67  CB  DAL A  25      -0.810   2.016   2.562  1.00 11.22           C 
ATOM     68  H   DAL A  25       1.152   1.977   0.600  1.00 12.03           H 
ATOM     69  HA  DAL A  25      -1.563   3.170   0.904  1.00 43.23           H 
ATOM     70 1HB  DAL A  25      -0.496   0.983   2.703  1.00 41.12           H 
ATOM     71 2HB  DAL A  25      -0.088   2.684   3.030  1.00  1.11           H 
ATOM     72 3HB  DAL A  25      -1.790   2.163   3.017  1.00 44.32           H 
ATOM     73  N   DPR A  26      -1.883   1.332  -0.896  1.00 71.54           N 
ATOM     74  CA  DPR A  26      -2.429   0.238  -1.719  1.00 33.43           C 
ATOM     75  C   DPR A  26      -3.059  -0.804  -0.833  1.00 14.55           C 
ATOM     76  O   DPR A  26      -2.603  -1.945  -0.779  1.00 31.04           O 
ATOM     77  CB  DPR A  26      -3.218   0.911  -2.844  1.00 32.51           C 
ATOM     78  CG  DPR A  26      -3.218   2.435  -2.556  1.00 75.23           C 
ATOM     79  CD  DPR A  26      -1.954   2.588  -1.675  1.00 62.13           C 
ATOM     80  HA  DPR A  26      -1.633  -0.211  -2.315  1.00 40.23           H 
ATOM     81 2HB  DPR A  26      -2.721   0.697  -3.791  1.00 21.00           H 
ATOM     82 3HB  DPR A  26      -4.234   0.518  -2.843  1.00 71.13           H 
ATOM     83 2HG  DPR A  26      -3.121   3.007  -3.480  1.00  0.03           H 
ATOM     84 3HG  DPR A  26      -4.115   2.729  -2.009  1.00 71.41           H 
ATOM     85 2HD  DPR A  26      -2.059   3.443  -1.006  1.00 32.02           H 
ATOM     86 3HD  DPR A  26      -1.067   2.699  -2.298  1.00 63.21           H 
ATOM     87  N   MLU A  27      -4.117  -0.415  -0.129  1.00 55.15           N 
ATOM     88  CA  MLU A  27      -4.824  -1.333   0.773  1.00 13.11           C 
ATOM     89  C   MLU A  27      -4.049  -2.622   0.884  1.00 40.41           C 
ATOM     90  O   MLU A  27      -4.405  -3.625   0.267  1.00 21.13           O 
ATOM     91  CB  MLU A  27      -4.951  -0.693   2.156  1.00  2.44           C 
ATOM     92  CG  MLU A  27      -6.420  -0.369   2.435  1.00 43.44           C 
ATOM     93  CD1 MLU A  27      -6.994  -1.401   3.408  1.00 54.10           C 
ATOM     94  CD2 MLU A  27      -6.525   1.028   3.052  1.00 54.31           C 
ATOM     95  HA  MLU A  27      -5.818  -1.540   0.375  1.00 33.01           H 
ATOM     96 2HB  MLU A  27      -4.582  -1.385   2.913  1.00 34.02           H 
ATOM     97 3HB  MLU A  27      -4.364   0.225   2.187  1.00 21.23           H 
ATOM     98  HG  MLU A  27      -6.982  -0.397   1.502  1.00 63.20           H 
ATOM     99 1HD1 MLU A  27      -7.925  -1.800   3.005  1.00  3.44           H 
ATOM    100 2HD1 MLU A  27      -6.278  -2.212   3.541  1.00  1.44           H 
ATOM    101 3HD1 MLU A  27      -7.190  -0.926   4.370  1.00 32.22           H 
ATOM    102 1HD2 MLU A  27      -6.016   1.747   2.411  1.00 20.21           H 
ATOM    103 2HD2 MLU A  27      -7.575   1.305   3.145  1.00 52.21           H 
ATOM    104 3HD2 MLU A  27      -6.061   1.026   4.038  1.00 41.24           H 
ATOM    105  CM  MLU A  27      -4.740   0.916  -0.119  1.00 33.11           C 
ATOM    106 1HM  MLU A  27      -4.959   1.222  -1.142  1.00 42.01           H 
ATOM    107 2HM  MLU A  27      -5.666   0.880   0.454  1.00  1.35           H 
ATOM    108 3HM  MLU A  27      -4.058   1.634   0.337  1.00 53.45           H 
ATOM    109  N   DVA A  28      -2.982  -2.598   1.676  1.00 14.05           N 
ATOM    110  CA  DVA A  28      -2.143  -3.788   1.870  1.00 45.43           C 
ATOM    111  C   DVA A  28      -0.739  -3.490   1.413  1.00 33.24           C 
ATOM    112  O   DVA A  28      -0.016  -4.386   0.978  1.00 52.31           O 
ATOM    113  CB  DVA A  28      -2.128  -4.164   3.352  1.00 15.34           C 
ATOM    114  CG1 DVA A  28      -3.564  -4.336   3.851  1.00 32.23           C 
ATOM    115  CG2 DVA A  28      -1.365  -5.477   3.536  1.00 43.21           C 
ATOM    116  H   DVA A  28      -2.751  -1.768   2.142  1.00 32.30           H 
ATOM    117  HA  DVA A  28      -2.547  -4.616   1.289  1.00 31.25           H 
ATOM    118  HB  DVA A  28      -1.637  -3.377   3.923  1.00 52.25           H 
ATOM    119 1HG1 DVA A  28      -4.111  -4.989   3.170  1.00 40.50           H 
ATOM    120 2HG1 DVA A  28      -3.551  -4.779   4.847  1.00 30.11           H 
ATOM    121 3HG1 DVA A  28      -4.053  -3.364   3.894  1.00 62.13           H 
ATOM    122 1HG2 DVA A  28      -1.963  -6.302   3.152  1.00 71.42           H 
ATOM    123 2HG2 DVA A  28      -0.421  -5.429   2.993  1.00 50.11           H 
ATOM    124 3HG2 DVA A  28      -1.166  -5.637   4.596  1.00 52.50           H 
TER     125      DVA A  28
ENDMDL
MODEL       14
REMARK MDL/CONF    14  E:      0.000 Erst:   0.000 Ehb:   0.000
ATOM      1  N   DAL A  21      -0.013  -2.398   2.225  1.00 54.10           N 
ATOM      2  CA  DAL A  21       1.440  -2.171   2.219  1.00 20.41           C 
ATOM      3  C   DAL A  21       1.791  -1.191   1.129  1.00 51.10           C 
ATOM      4  O   DAL A  21       1.912   0.008   1.375  1.00 32.22           O 
ATOM      5  CB  DAL A  21       1.871  -1.603   3.574  1.00 31.11           C 
ATOM      6  H   DAL A  21      -0.612  -1.655   2.444  1.00 25.41           H 
ATOM      7  HA  DAL A  21       1.954  -3.114   2.040  1.00 63.32           H 
ATOM      8 1HB  DAL A  21       2.782  -1.020   3.450  1.00 21.13           H 
ATOM      9 2HB  DAL A  21       1.080  -0.965   3.968  1.00  4.31           H 
ATOM     10 3HB  DAL A  21       2.056  -2.423   4.267  1.00 23.14           H 
ATOM     11  N   DPR A  22       1.956  -1.702  -0.087  1.00 12.33           N 
ATOM     12  CA  DPR A  22       2.302  -0.852  -1.241  1.00 13.45           C 
ATOM     13  C   DPR A  22       3.772  -0.521  -1.212  1.00 70.43           C 
ATOM     14  O   DPR A  22       4.551  -1.178  -0.524  1.00 45.32           O 
ATOM     15  CB  DPR A  22       1.863  -1.650  -2.464  1.00 72.42           C 
ATOM     16  CG  DPR A  22       2.315  -3.069  -2.025  1.00 34.05           C 
ATOM     17  CD  DPR A  22       1.849  -3.102  -0.548  1.00 55.35           C 
ATOM     18  HA  DPR A  22       1.713   0.066  -1.215  1.00 74.41           H 
ATOM     19 2HB  DPR A  22       0.782  -1.616  -2.605  1.00 62.13           H 
ATOM     20 3HB  DPR A  22       2.381  -1.345  -3.372  1.00  0.10           H 
ATOM     21 2HG  DPR A  22       1.810  -3.838  -2.611  1.00 42.24           H 
ATOM     22 3HG  DPR A  22       3.398  -3.172  -2.097  1.00 70.53           H 
ATOM     23 2HD  DPR A  22       2.503  -3.747   0.040  1.00 31.20           H 
ATOM     24 3HD  DPR A  22       0.817  -3.445  -0.483  1.00 71.30           H 
ATOM     25  N   MLU A  23       4.158   0.504  -1.965  1.00 60.00           N 
ATOM     26  CA  MLU A  23       3.200   1.268  -2.776  1.00 23.34           C 
ATOM     27  C   MLU A  23       2.972   2.617  -2.144  1.00 70.31           C 
ATOM     28  O   MLU A  23       3.183   3.652  -2.775  1.00 74.52           O 
ATOM     29  CB  MLU A  23       3.759   1.451  -4.187  1.00 14.15           C 
ATOM     30  CG  MLU A  23       4.103   0.086  -4.783  1.00 71.42           C 
ATOM     31  CD1 MLU A  23       3.040  -0.304  -5.813  1.00 51.14           C 
ATOM     32  CD2 MLU A  23       5.471   0.155  -5.462  1.00  3.40           C 
ATOM     33  HA  MLU A  23       2.255   0.726  -2.826  1.00 13.43           H 
ATOM     34 2HB  MLU A  23       3.013   1.943  -4.812  1.00 14.23           H 
ATOM     35 3HB  MLU A  23       4.659   2.066  -4.145  1.00 23.23           H 
ATOM     36  HG  MLU A  23       4.129  -0.660  -3.988  1.00 61.12           H 
ATOM     37 1HD1 MLU A  23       2.053  -0.245  -5.355  1.00 12.14           H 
ATOM     38 2HD1 MLU A  23       3.089   0.379  -6.661  1.00 11.44           H 
ATOM     39 3HD1 MLU A  23       3.221  -1.323  -6.156  1.00  1.44           H 
ATOM     40 1HD2 MLU A  23       5.342   0.413  -6.513  1.00  4.32           H 
ATOM     41 2HD2 MLU A  23       6.081   0.914  -4.973  1.00 51.32           H 
ATOM     42 3HD2 MLU A  23       5.966  -0.814  -5.384  1.00 51.21           H 
ATOM     43  CM  MLU A  23       5.519   1.034  -2.119  1.00 63.23           C 
ATOM     44 1HM  MLU A  23       6.012   0.530  -2.951  1.00  5.51           H 
ATOM     45 2HM  MLU A  23       5.472   2.105  -2.320  1.00 62.13           H 
ATOM     46 3HM  MLU A  23       6.084   0.860  -1.203  1.00 42.11           H 
ATOM     47  N   DVA A  24       2.537   2.611  -0.888  1.00 12.24           N 
ATOM     48  CA  DVA A  24       2.275   3.858  -0.159  1.00 13.24           C 
ATOM     49  C   DVA A  24       0.833   3.895   0.273  1.00 71.34           C 
ATOM     50  O   DVA A  24       0.191   4.943   0.236  1.00 70.20           O 
ATOM     51  CB  DVA A  24       3.180   3.929   1.071  1.00 63.25           C 
ATOM     52  CG1 DVA A  24       4.641   3.782   0.643  1.00 30.42           C 
ATOM     53  CG2 DVA A  24       2.986   5.276   1.770  1.00 43.12           C 
ATOM     54  H   DVA A  24       2.387   1.754  -0.438  1.00 61.05           H 
ATOM     55  HA  DVA A  24       2.481   4.709  -0.809  1.00 32.23           H 
ATOM     56  HB  DVA A  24       2.920   3.124   1.759  1.00 42.31           H 
ATOM     57 1HG1 DVA A  24       5.270   4.407   1.275  1.00 23.11           H 
ATOM     58 2HG1 DVA A  24       4.944   2.740   0.743  1.00 51.52           H 
ATOM     59 3HG1 DVA A  24       4.747   4.092  -0.396  1.00 61.12           H 
ATOM     60 1HG2 DVA A  24       2.250   5.865   1.226  1.00  4.53           H 
ATOM     61 2HG2 DVA A  24       2.637   5.111   2.790  1.00 70.33           H 
ATOM     62 3HG2 DVA A  24       3.935   5.812   1.794  1.00 15.50           H 
ATOM     63  N   DAL A  25       0.316   2.743   0.688  1.00 62.23           N 
ATOM     64  CA  DAL A  25      -1.080   2.642   1.137  1.00 42.51           C 
ATOM     65  C   DAL A  25      -1.799   1.606   0.312  1.00 15.52           C 
ATOM     66  O   DAL A  25      -2.232   0.578   0.829  1.00 40.13           O 
ATOM     67  CB  DAL A  25      -1.112   2.232   2.611  1.00 41.44           C 
ATOM     68  H   DAL A  25       0.879   1.941   0.695  1.00 51.24           H 
ATOM     69  HA  DAL A  25      -1.570   3.608   1.017  1.00 74.22           H 
ATOM     70 1HB  DAL A  25      -1.025   1.149   2.689  1.00  5.13           H 
ATOM     71 2HB  DAL A  25      -0.282   2.703   3.137  1.00  0.23           H 
ATOM     72 3HB  DAL A  25      -2.053   2.553   3.056  1.00 14.53           H 
ATOM     73  N   DPR A  26      -1.931   1.876  -0.983  1.00 52.15           N 
ATOM     74  CA  DPR A  26      -2.615   0.946  -1.901  1.00 10.31           C 
ATOM     75  C   DPR A  26      -3.674   0.177  -1.155  1.00 32.42           C 
ATOM     76  O   DPR A  26      -4.797   0.651  -0.989  1.00  1.12           O 
ATOM     77  CB  DPR A  26      -3.171   1.858  -2.972  1.00 50.15           C 
ATOM     78  CG  DPR A  26      -1.943   2.775  -3.208  1.00 44.12           C 
ATOM     79  CD  DPR A  26      -1.475   3.051  -1.757  1.00 31.22           C 
ATOM     80  HA  DPR A  26      -1.891   0.257  -2.337  1.00 14.11           H 
ATOM     81 2HB  DPR A  26      -3.427   1.314  -3.882  1.00  3.43           H 
ATOM     82 3HB  DPR A  26      -4.022   2.437  -2.615  1.00 63.13           H 
ATOM     83 2HG  DPR A  26      -1.169   2.255  -3.774  1.00 61.12           H 
ATOM     84 3HG  DPR A  26      -2.235   3.699  -3.707  1.00 60.45           H 
ATOM     85 2HD  DPR A  26      -1.942   3.960  -1.376  1.00 24.23           H 
ATOM     86 3HD  DPR A  26      -0.389   3.134  -1.717  1.00 13.03           H 
ATOM     87  N   MLU A  27      -3.320  -1.021  -0.699  1.00 12.53           N 
ATOM     88  CA  MLU A  27      -4.259  -1.871   0.043  1.00 64.31           C 
ATOM     89  C   MLU A  27      -3.504  -2.998   0.701  1.00 52.10           C 
ATOM     90  O   MLU A  27      -3.523  -4.131   0.223  1.00 11.41           O 
ATOM     91  CB  MLU A  27      -4.966  -1.037   1.114  1.00 10.31           C 
ATOM     92  CG  MLU A  27      -5.785  -1.957   2.020  1.00 50.33           C 
ATOM     93  CD1 MLU A  27      -6.485  -1.122   3.096  1.00 53.23           C 
ATOM     94  CD2 MLU A  27      -6.833  -2.695   1.184  1.00 44.02           C 
ATOM     95  HA  MLU A  27      -4.999  -2.282  -0.644  1.00 52.21           H 
ATOM     96 2HB  MLU A  27      -4.224  -0.507   1.710  1.00 14.43           H 
ATOM     97 3HB  MLU A  27      -5.628  -0.316   0.633  1.00 51.13           H 
ATOM     98  HG  MLU A  27      -5.124  -2.680   2.496  1.00 65.15           H 
ATOM     99 1HD1 MLU A  27      -6.658  -0.115   2.718  1.00 52.40           H 
ATOM    100 2HD1 MLU A  27      -7.440  -1.584   3.350  1.00 53.35           H 
ATOM    101 3HD1 MLU A  27      -5.857  -1.074   3.985  1.00  1.40           H 
ATOM    102 1HD2 MLU A  27      -6.546  -3.742   1.086  1.00 32.34           H 
ATOM    103 2HD2 MLU A  27      -7.802  -2.629   1.678  1.00 14.54           H 
ATOM    104 3HD2 MLU A  27      -6.896  -2.241   0.196  1.00 44.12           H 
ATOM    105  CM  MLU A  27      -2.014  -1.677  -0.842  1.00 44.13           C 
ATOM    106 1HM  MLU A  27      -1.401  -1.119  -1.550  1.00 33.31           H 
ATOM    107 2HM  MLU A  27      -1.514  -1.706   0.127  1.00 41.50           H 
ATOM    108 3HM  MLU A  27      -2.156  -2.695  -1.208  1.00 42.20           H 
ATOM    109  N   DVA A  28      -2.833  -2.689   1.805  1.00 21.44           N 
ATOM    110  CA  DVA A  28      -2.058  -3.695   2.542  1.00 41.54           C 
ATOM    111  C   DVA A  28      -0.613  -3.622   2.121  1.00 72.31           C 
ATOM    112  O   DVA A  28       0.054  -4.645   1.982  1.00 41.35           O 
ATOM    113  CB  DVA A  28      -2.166  -3.426   4.042  1.00 32.25           C 
ATOM    114  CG1 DVA A  28      -3.634  -3.486   4.468  1.00 12.25           C 
ATOM    115  CG2 DVA A  28      -1.371  -4.483   4.809  1.00  5.05           C 
ATOM    116  H   DVA A  28      -2.857  -1.767   2.137  1.00 24.13           H 
ATOM    117  HA  DVA A  28      -2.450  -4.688   2.322  1.00 51.41           H 
ATOM    118  HB  DVA A  28      -1.764  -2.437   4.264  1.00 65.34           H 
ATOM    119 1HG1 DVA A  28      -4.161  -4.219   3.860  1.00 54.01           H 
ATOM    120 2HG1 DVA A  28      -3.695  -3.773   5.518  1.00 32.14           H 
ATOM    121 3HG1 DVA A  28      -4.091  -2.505   4.334  1.00 22.53           H 
ATOM    122 1HG2 DVA A  28      -0.365  -4.111   5.005  1.00 15.21           H 
ATOM    123 2HG2 DVA A  28      -1.867  -4.697   5.756  1.00 75.21           H 
ATOM    124 3HG2 DVA A  28      -1.311  -5.395   4.216  1.00  4.53           H 
TER     125      DVA A  28
ENDMDL
MODEL       15
REMARK MDL/CONF    15  E:      0.000 Erst:   0.000 Ehb:   0.000
ATOM      1  N   DAL A  21      -0.163  -2.247   1.722  1.00 23.30           N 
ATOM      2  CA  DAL A  21       1.259  -2.033   2.022  1.00 44.44           C 
ATOM      3  C   DAL A  21       1.849  -1.084   1.010  1.00 63.44           C 
ATOM      4  O   DAL A  21       2.089   0.085   1.308  1.00 24.33           O 
ATOM      5  CB  DAL A  21       1.399  -1.435   3.424  1.00  1.22           C 
ATOM      6  H   DAL A  21      -0.815  -1.564   1.983  1.00 23.14           H 
ATOM      7  HA  DAL A  21       1.788  -2.985   1.978  1.00 24.13           H 
ATOM      8 1HB  DAL A  21       1.498  -2.238   4.153  1.00 22.32           H 
ATOM      9 2HB  DAL A  21       2.284  -0.798   3.461  1.00 34.45           H 
ATOM     10 3HB  DAL A  21       0.515  -0.842   3.654  1.00 41.24           H 
ATOM     11  N   DPR A  22       2.085  -1.587  -0.198  1.00 63.31           N 
ATOM     12  CA  DPR A  22       2.659  -0.764  -1.278  1.00  0.00           C 
ATOM     13  C   DPR A  22       4.057  -0.337  -0.909  1.00 70.54           C 
ATOM     14  O   DPR A  22       4.685  -0.929  -0.033  1.00 24.03           O 
ATOM     15  CB  DPR A  22       2.717  -1.638  -2.535  1.00 53.22           C 
ATOM     16  CG  DPR A  22       2.793  -3.070  -1.945  1.00 75.25           C 
ATOM     17  CD  DPR A  22       1.858  -2.953  -0.716  1.00 61.24           C 
ATOM     18  HA  DPR A  22       2.033   0.112  -1.449  1.00  3.31           H 
ATOM     19 2HB  DPR A  22       1.820  -1.518  -3.143  1.00 31.14           H 
ATOM     20 3HB  DPR A  22       3.611  -1.412  -3.116  1.00 72.14           H 
ATOM     21 2HG  DPR A  22       2.414  -3.806  -2.655  1.00 20.21           H 
ATOM     22 3HG  DPR A  22       3.811  -3.314  -1.639  1.00 63.20           H 
ATOM     23 2HD  DPR A  22       2.127  -3.693   0.038  1.00 32.11           H 
ATOM     24 3HD  DPR A  22       0.818  -3.077  -1.017  1.00 61.43           H 
ATOM     25  N   MLU A  23       4.550   0.700  -1.579  1.00 62.31           N 
ATOM     26  CA  MLU A  23       3.770   1.385  -2.620  1.00 14.31           C 
ATOM     27  C   MLU A  23       3.339   2.737  -2.114  1.00 22.32           C 
ATOM     28  O   MLU A  23       3.656   3.765  -2.711  1.00 11.32           O 
ATOM     29  CB  MLU A  23       4.633   1.560  -3.871  1.00 35.34           C 
ATOM     30  CG  MLU A  23       3.755   1.436  -5.117  1.00 35.44           C 
ATOM     31  CD1 MLU A  23       3.207   0.009  -5.215  1.00 74.23           C 
ATOM     32  CD2 MLU A  23       2.591   2.423  -5.021  1.00 23.01           C 
ATOM     33  HA  MLU A  23       2.890   0.790  -2.864  1.00 41.21           H 
ATOM     34 2HB  MLU A  23       5.104   2.542  -3.855  1.00 71.03           H 
ATOM     35 3HB  MLU A  23       5.403   0.787  -3.891  1.00 41.34           H 
ATOM     36  HG  MLU A  23       4.348   1.658  -6.004  1.00 73.11           H 
ATOM     37 1HD1 MLU A  23       2.347  -0.095  -4.554  1.00 14.30           H 
ATOM     38 2HD1 MLU A  23       2.902  -0.193  -6.243  1.00 53.23           H 
ATOM     39 3HD1 MLU A  23       3.981  -0.699  -4.919  1.00 71.01           H 
ATOM     40 1HD2 MLU A  23       1.935   2.134  -4.199  1.00  4.41           H 
ATOM     41 2HD2 MLU A  23       2.979   3.425  -4.842  1.00 52.23           H 
ATOM     42 3HD2 MLU A  23       2.028   2.414  -5.955  1.00 52.42           H 
ATOM     43  CM  MLU A  23       5.874   1.316  -1.420  1.00 63.13           C 
ATOM     44 1HM  MLU A  23       6.592   0.804  -2.060  1.00 42.32           H 
ATOM     45 2HM  MLU A  23       5.821   2.368  -1.702  1.00 64.33           H 
ATOM     46 3HM  MLU A  23       6.191   1.235  -0.380  1.00 30.30           H 
ATOM     47  N   DVA A  24       2.606   2.742  -1.005  1.00 41.34           N 
ATOM     48  CA  DVA A  24       2.122   3.994  -0.408  1.00 31.34           C 
ATOM     49  C   DVA A  24       0.689   3.822   0.025  1.00 14.45           C 
ATOM     50  O   DVA A  24      -0.126   4.731  -0.121  1.00 14.24           O 
ATOM     51  CB  DVA A  24       2.984   4.348   0.804  1.00 41.01           C 
ATOM     52  CG1 DVA A  24       2.399   5.573   1.508  1.00  3.51           C 
ATOM     53  CG2 DVA A  24       3.007   3.167   1.776  1.00 31.24           C 
ATOM     54  H   DVA A  24       2.385   1.891  -0.575  1.00 55.21           H 
ATOM     55  HA  DVA A  24       2.185   4.795  -1.144  1.00 21.32           H 
ATOM     56  HB  DVA A  24       3.999   4.567   0.476  1.00 30.05           H 
ATOM     57 1HG1 DVA A  24       1.610   5.261   2.190  1.00 74.30           H 
ATOM     58 2HG1 DVA A  24       3.186   6.078   2.069  1.00 31.02           H 
ATOM     59 3HG1 DVA A  24       1.989   6.258   0.766  1.00  1.15           H 
ATOM     60 1HG2 DVA A  24       3.223   2.250   1.228  1.00 11.15           H 
ATOM     61 2HG2 DVA A  24       3.778   3.329   2.528  1.00 75.23           H 
ATOM     62 3HG2 DVA A  24       2.036   3.076   2.262  1.00 41.24           H 
ATOM     63  N   DAL A  25       0.377   2.647   0.563  1.00 41.45           N 
ATOM     64  CA  DAL A  25      -0.986   2.352   1.027  1.00 41.45           C 
ATOM     65  C   DAL A  25      -1.505   1.128   0.316  1.00 44.32           C 
ATOM     66  O   DAL A  25      -1.441   0.019   0.843  1.00  1.51           O 
ATOM     67  CB  DAL A  25      -0.966   2.095   2.536  1.00 44.24           C 
ATOM     68  H   DAL A  25       1.072   1.962   0.653  1.00 41.02           H 
ATOM     69  HA  DAL A  25      -1.635   3.201   0.812  1.00 11.05           H 
ATOM     70 1HB  DAL A  25      -1.338   2.975   3.060  1.00 42.00           H 
ATOM     71 2HB  DAL A  25      -1.598   1.239   2.768  1.00 63.30           H 
ATOM     72 3HB  DAL A  25       0.056   1.889   2.855  1.00  3.22           H 
ATOM     73  N   DPR A  26      -2.023   1.327  -0.891  1.00 52.23           N 
ATOM     74  CA  DPR A  26      -2.565   0.214  -1.692  1.00 71.31           C 
ATOM     75  C   DPR A  26      -3.154  -0.832  -0.782  1.00 72.44           C 
ATOM     76  O   DPR A  26      -2.662  -1.958  -0.715  1.00 60.11           O 
ATOM     77  CB  DPR A  26      -3.399   0.854  -2.801  1.00 60.40           C 
ATOM     78  CG  DPR A  26      -3.461   2.375  -2.500  1.00  2.33           C 
ATOM     79  CD  DPR A  26      -2.175   2.580  -1.661  1.00 24.35           C 
ATOM     80  HA  DPR A  26      -1.774  -0.223  -2.301  1.00  4.03           H 
ATOM     81 2HB  DPR A  26      -2.917   0.669  -3.761  1.00 40.54           H 
ATOM     82 3HB  DPR A  26      -4.397   0.417  -2.779  1.00 32.24           H 
ATOM     83 2HG  DPR A  26      -3.423   2.957  -3.422  1.00  2.24           H 
ATOM     84 3HG  DPR A  26      -4.351   2.622  -1.921  1.00 42.51           H 
ATOM     85 2HD  DPR A  26      -2.295   3.428  -0.987  1.00 51.35           H 
ATOM     86 3HD  DPR A  26      -1.316   2.731  -2.314  1.00 64.02           H 
ATOM     87  N   MLU A  27      -4.217  -0.464  -0.074  1.00 45.31           N 
ATOM     88  CA  MLU A  27      -4.886  -1.389   0.850  1.00 33.43           C 
ATOM     89  C   MLU A  27      -4.072  -2.651   0.973  1.00  0.25           C 
ATOM     90  O   MLU A  27      -4.416  -3.681   0.396  1.00 31.14           O 
ATOM     91  CB  MLU A  27      -5.019  -0.731   2.225  1.00  1.24           C 
ATOM     92  CG  MLU A  27      -6.497  -0.487   2.532  1.00 42.20           C 
ATOM     93  CD1 MLU A  27      -6.982  -1.518   3.555  1.00 44.31           C 
ATOM     94  CD2 MLU A  27      -6.673   0.922   3.105  1.00 21.45           C 
ATOM     95  HA  MLU A  27      -5.877  -1.633   0.466  1.00  3.02           H 
ATOM     96 2HB  MLU A  27      -4.593  -1.386   2.984  1.00  0.32           H 
ATOM     97 3HB  MLU A  27      -4.486   0.220   2.225  1.00  4.35           H 
ATOM     98  HG  MLU A  27      -7.080  -0.582   1.616  1.00  1.33           H 
ATOM     99 1HD1 MLU A  27      -7.337  -2.406   3.033  1.00 33.21           H 
ATOM    100 2HD1 MLU A  27      -6.158  -1.789   4.216  1.00 25.35           H 
ATOM    101 3HD1 MLU A  27      -7.795  -1.092   4.143  1.00 33.44           H 
ATOM    102 1HD2 MLU A  27      -6.479   1.657   2.325  1.00  3.01           H 
ATOM    103 2HD2 MLU A  27      -7.693   1.039   3.470  1.00 23.13           H 
ATOM    104 3HD2 MLU A  27      -5.974   1.069   3.927  1.00 71.12           H 
ATOM    105  CM  MLU A  27      -4.881   0.847  -0.080  1.00 54.44           C 
ATOM    106 1HM  MLU A  27      -5.753   0.815   0.573  1.00 60.15           H 
ATOM    107 2HM  MLU A  27      -4.186   1.607   0.280  1.00 30.30           H 
ATOM    108 3HM  MLU A  27      -5.194   1.093  -1.095  1.00 73.40           H 
ATOM    109  N   DVA A  28      -2.982  -2.575   1.729  1.00 33.02           N 
ATOM    110  CA  DVA A  28      -2.103  -3.734   1.931  1.00 42.30           C 
ATOM    111  C   DVA A  28      -0.748  -3.445   1.339  1.00 20.44           C 
ATOM    112  O   DVA A  28      -0.014  -4.361   0.968  1.00 61.24           O 
ATOM    113  CB  DVA A  28      -1.957  -4.008   3.428  1.00 13.33           C 
ATOM    114  CG1 DVA A  28      -3.319  -4.382   4.015  1.00  4.10           C 
ATOM    115  CG2 DVA A  28      -0.977  -5.165   3.641  1.00 43.52           C 
ATOM    116  H   DVA A  28      -2.760  -1.725   2.164  1.00 31.34           H 
ATOM    117  HA  DVA A  28      -2.534  -4.606   1.442  1.00 32.54           H 
ATOM    118  HB  DVA A  28      -1.578  -3.116   3.926  1.00 74.31           H 
ATOM    119 1HG1 DVA A  28      -3.978  -4.725   3.218  1.00 54.02           H 
ATOM    120 2HG1 DVA A  28      -3.191  -5.177   4.749  1.00 52.23           H 
ATOM    121 3HG1 DVA A  28      -3.756  -3.510   4.499  1.00 62.34           H 
ATOM    122 1HG2 DVA A  28      -1.123  -5.586   4.634  1.00 43.43           H 
ATOM    123 2HG2 DVA A  28      -1.154  -5.935   2.891  1.00 30.31           H 
ATOM    124 3HG2 DVA A  28       0.045  -4.796   3.549  1.00 12.00           H 
TER     125      DVA A  28
ENDMDL
MODEL       16
REMARK MDL/CONF    16  E:      0.000 Erst:   0.000 Ehb:   0.000
ATOM      1  N   DAL A  21       0.513  -2.384   2.546  1.00 43.02           N 
ATOM      2  CA  DAL A  21       1.866  -2.712   2.073  1.00 63.20           C 
ATOM      3  C   DAL A  21       2.295  -1.703   1.039  1.00 41.13           C 
ATOM      4  O   DAL A  21       2.973  -0.727   1.355  1.00  2.30           O 
ATOM      5  CB  DAL A  21       2.839  -2.678   3.254  1.00 74.31           C 
ATOM      6  H   DAL A  21       0.364  -1.539   3.019  1.00 42.25           H 
ATOM      7  HA  DAL A  21       1.864  -3.707   1.631  1.00 74.33           H 
ATOM      8 1HB  DAL A  21       2.687  -3.560   3.875  1.00 71.35           H 
ATOM      9 2HB  DAL A  21       3.863  -2.669   2.881  1.00 30.32           H 
ATOM     10 3HB  DAL A  21       2.660  -1.782   3.846  1.00 11.43           H 
ATOM     11  N   DPR A  22       1.898  -1.936  -0.208  1.00  4.41           N 
ATOM     12  CA  DPR A  22       2.250  -1.026  -1.313  1.00 25.04           C 
ATOM     13  C   DPR A  22       3.724  -0.718  -1.273  1.00  1.13           C 
ATOM     14  O   DPR A  22       4.504  -1.448  -0.663  1.00 23.31           O 
ATOM     15  CB  DPR A  22       1.858  -1.742  -2.617  1.00 62.54           C 
ATOM     16  CG  DPR A  22       1.574  -3.213  -2.212  1.00 32.23           C 
ATOM     17  CD  DPR A  22       1.088  -3.047  -0.751  1.00 24.40           C 
ATOM     18  HA  DPR A  22       1.673  -0.104  -1.232  1.00 61.33           H 
ATOM     19 2HB  DPR A  22       0.963  -1.277  -3.032  1.00 52.30           H 
ATOM     20 3HB  DPR A  22       2.684  -1.690  -3.325  1.00  1.11           H 
ATOM     21 2HG  DPR A  22       0.793  -3.647  -2.838  1.00 42.40           H 
ATOM     22 3HG  DPR A  22       2.484  -3.812  -2.256  1.00  4.34           H 
ATOM     23 2HD  DPR A  22       1.269  -3.961  -0.185  1.00  1.03           H 
ATOM     24 3HD  DPR A  22       0.029  -2.790  -0.731  1.00 64.22           H 
ATOM     25  N   MLU A  23       4.114   0.373  -1.926  1.00 41.31           N 
ATOM     26  CA  MLU A  23       3.155   1.224  -2.644  1.00  2.51           C 
ATOM     27  C   MLU A  23       2.936   2.498  -1.868  1.00 72.13           C 
ATOM     28  O   MLU A  23       3.067   3.594  -2.407  1.00 21.43           O 
ATOM     29  CB  MLU A  23       3.708   1.559  -4.029  1.00 14.33           C 
ATOM     30  CG  MLU A  23       2.565   1.579  -5.044  1.00 12.22           C 
ATOM     31  CD1 MLU A  23       1.979   0.171  -5.180  1.00  3.24           C 
ATOM     32  CD2 MLU A  23       1.475   2.542  -4.566  1.00 15.15           C 
ATOM     33  HA  MLU A  23       2.208   0.695  -2.748  1.00 50.34           H 
ATOM     34 2HB  MLU A  23       4.189   2.537  -4.002  1.00 23.41           H 
ATOM     35 3HB  MLU A  23       4.440   0.804  -4.321  1.00  4.31           H 
ATOM     36  HG  MLU A  23       2.943   1.910  -6.012  1.00 73.24           H 
ATOM     37 1HD1 MLU A  23       2.750  -0.566  -4.955  1.00 63.11           H 
ATOM     38 2HD1 MLU A  23       1.150   0.055  -4.482  1.00 71.40           H 
ATOM     39 3HD1 MLU A  23       1.623   0.023  -6.199  1.00 71.41           H 
ATOM     40 1HD2 MLU A  23       1.919   3.514  -4.355  1.00 30.40           H 
ATOM     41 2HD2 MLU A  23       0.719   2.647  -5.345  1.00 45.31           H 
ATOM     42 3HD2 MLU A  23       1.014   2.147  -3.662  1.00 15.31           H 
ATOM     43  CM  MLU A  23       5.480   0.899  -2.046  1.00 20.44           C 
ATOM     44 1HM  MLU A  23       5.913   0.572  -2.991  1.00  5.13           H 
ATOM     45 2HM  MLU A  23       5.454   1.989  -2.016  1.00 51.05           H 
ATOM     46 3HM  MLU A  23       6.088   0.527  -1.220  1.00 30.42           H 
ATOM     47  N   DVA A  24       2.600   2.355  -0.590  1.00 62.42           N 
ATOM     48  CA  DVA A  24       2.357   3.516   0.276  1.00  4.34           C 
ATOM     49  C   DVA A  24       0.875   3.709   0.455  1.00 60.13           C 
ATOM     50  O   DVA A  24       0.384   4.837   0.484  1.00 51.51           O 
ATOM     51  CB  DVA A  24       3.010   3.281   1.638  1.00 11.12           C 
ATOM     52  CG1 DVA A  24       4.512   3.058   1.454  1.00  4.31           C 
ATOM     53  CG2 DVA A  24       2.783   4.503   2.530  1.00 61.12           C 
ATOM     54  H   DVA A  24       2.510   1.453  -0.216  1.00 11.15           H 
ATOM     55  HA  DVA A  24       2.786   4.408  -0.183  1.00 15.40           H 
ATOM     56  HB  DVA A  24       2.567   2.403   2.107  1.00  3.00           H 
ATOM     57 1HG1 DVA A  24       4.901   3.773   0.732  1.00 31.55           H 
ATOM     58 2HG1 DVA A  24       5.018   3.196   2.410  1.00 61.11           H 
ATOM     59 3HG1 DVA A  24       4.688   2.044   1.096  1.00 32.33           H 
ATOM     60 1HG2 DVA A  24       3.744   4.908   2.844  1.00 63.10           H 
ATOM     61 2HG2 DVA A  24       2.233   5.263   1.974  1.00 70.01           H 
ATOM     62 3HG2 DVA A  24       2.208   4.209   3.409  1.00 23.15           H 
ATOM     63  N   DAL A  25       0.149   2.602   0.576  1.00 53.45           N 
ATOM     64  CA  DAL A  25      -1.308   2.651   0.756  1.00 42.02           C 
ATOM     65  C   DAL A  25      -1.980   1.932  -0.385  1.00 73.44           C 
ATOM     66  O   DAL A  25      -1.326   1.243  -1.167  1.00 62.43           O 
ATOM     67  CB  DAL A  25      -1.681   1.973   2.077  1.00 70.54           C 
ATOM     68  H   DAL A  25       0.598   1.731   0.545  1.00 32.13           H 
ATOM     69  HA  DAL A  25      -1.637   3.689   0.775  1.00  5.43           H 
ATOM     70 1HB  DAL A  25      -1.700   0.893   1.938  1.00 40.03           H 
ATOM     71 2HB  DAL A  25      -0.944   2.230   2.838  1.00 72.50           H 
ATOM     72 3HB  DAL A  25      -2.666   2.316   2.395  1.00 31.41           H 
ATOM     73  N   DPR A  26      -3.296   2.091  -0.486  1.00 41.15           N 
ATOM     74  CA  DPR A  26      -4.073   1.441  -1.558  1.00 60.02           C 
ATOM     75  C   DPR A  26      -3.593   0.026  -1.753  1.00 24.34           C 
ATOM     76  O   DPR A  26      -3.153  -0.345  -2.840  1.00 61.41           O 
ATOM     77  CB  DPR A  26      -5.545   1.761  -1.309  1.00 51.24           C 
ATOM     78  CG  DPR A  26      -5.472   3.098  -0.526  1.00 23.33           C 
ATOM     79  CD  DPR A  26      -4.222   2.874   0.359  1.00 52.10           C 
ATOM     80  HA  DPR A  26      -3.966   2.003  -2.485  1.00 22.23           H 
ATOM     81 2HB  DPR A  26      -6.035   1.904  -2.273  1.00 42.21           H 
ATOM     82 3HB  DPR A  26      -6.060   1.000  -0.723  1.00 74.03           H 
ATOM     83 2HG  DPR A  26      -5.325   3.940  -1.204  1.00 33.14           H 
ATOM     84 3HG  DPR A  26      -6.364   3.243   0.083  1.00 43.22           H 
ATOM     85 2HD  DPR A  26      -4.488   2.311   1.255  1.00 35.41           H 
ATOM     86 3HD  DPR A  26      -3.772   3.829   0.630  1.00 45.22           H 
ATOM     87  N   MLU A  27      -3.676  -0.773  -0.695  1.00 43.44           N 
ATOM     88  CA  MLU A  27      -3.241  -2.176  -0.753  1.00  2.32           C 
ATOM     89  C   MLU A  27      -3.121  -2.722   0.646  1.00 43.33           C 
ATOM     90  O   MLU A  27      -3.929  -3.546   1.072  1.00 52.23           O 
ATOM     91  CB  MLU A  27      -4.267  -2.996  -1.536  1.00 71.43           C 
ATOM     92  CG  MLU A  27      -5.660  -2.397  -1.335  1.00 52.01           C 
ATOM     93  CD1 MLU A  27      -6.484  -2.583  -2.612  1.00 11.32           C 
ATOM     94  CD2 MLU A  27      -6.357  -3.106  -0.171  1.00 32.23           C 
ATOM     95  HA  MLU A  27      -2.271  -2.234  -1.249  1.00 64.54           H 
ATOM     96 2HB  MLU A  27      -4.014  -2.978  -2.595  1.00 14.15           H 
ATOM     97 3HB  MLU A  27      -4.258  -4.026  -1.177  1.00 65.51           H 
ATOM     98  HG  MLU A  27      -5.570  -1.334  -1.112  1.00 43.24           H 
ATOM     99 1HD1 MLU A  27      -7.410  -2.012  -2.533  1.00 54.43           H 
ATOM    100 2HD1 MLU A  27      -5.910  -2.227  -3.468  1.00 62.31           H 
ATOM    101 3HD1 MLU A  27      -6.718  -3.639  -2.744  1.00 12.53           H 
ATOM    102 1HD2 MLU A  27      -6.280  -2.492   0.726  1.00 24.35           H 
ATOM    103 2HD2 MLU A  27      -7.407  -3.262  -0.417  1.00  3.15           H 
ATOM    104 3HD2 MLU A  27      -5.878  -4.069   0.006  1.00 61.12           H 
ATOM    105  CM  MLU A  27      -4.181  -0.433   0.643  1.00 72.31           C 
ATOM    106 1HM  MLU A  27      -4.786   0.471   0.583  1.00 10.40           H 
ATOM    107 2HM  MLU A  27      -4.792  -1.254   1.019  1.00 11.03           H 
ATOM    108 3HM  MLU A  27      -3.341  -0.266   1.317  1.00 65.20           H 
ATOM    109  N   DVA A  28      -2.106  -2.263   1.371  1.00 51.23           N 
ATOM    110  CA  DVA A  28      -1.877  -2.715   2.749  1.00 61.43           C 
ATOM    111  C   DVA A  28      -0.494  -3.300   2.863  1.00 42.32           C 
ATOM    112  O   DVA A  28      -0.295  -4.493   2.641  1.00  2.42           O 
ATOM    113  CB  DVA A  28      -2.011  -1.529   3.704  1.00 22.50           C 
ATOM    114  CG1 DVA A  28      -3.470  -1.072   3.753  1.00 14.23           C 
ATOM    115  CG2 DVA A  28      -1.562  -1.948   5.105  1.00 75.14           C 
ATOM    116  H   DVA A  28      -1.495  -1.607   0.976  1.00 40.22           H 
ATOM    117  HA  DVA A  28      -2.616  -3.475   3.009  1.00  2.53           H 
ATOM    118  HB  DVA A  28      -1.385  -0.708   3.354  1.00 51.23           H 
ATOM    119 1HG1 DVA A  28      -3.823  -1.089   4.783  1.00 43.24           H 
ATOM    120 2HG1 DVA A  28      -3.545  -0.058   3.359  1.00 71.42           H 
ATOM    121 3HG1 DVA A  28      -4.081  -1.741   3.148  1.00 32.12           H 
ATOM    122 1HG2 DVA A  28      -2.015  -2.905   5.361  1.00 25.50           H 
ATOM    123 2HG2 DVA A  28      -0.477  -2.045   5.126  1.00  2.04           H 
ATOM    124 3HG2 DVA A  28      -1.874  -1.195   5.827  1.00  4.43           H 
TER     125      DVA A  28
ENDMDL
MODEL       17
REMARK MDL/CONF    17  E:      0.000 Erst:   0.000 Ehb:   0.000
ATOM      1  N   DAL A  21      -0.012  -2.398   2.227  1.00 54.15           N 
ATOM      2  CA  DAL A  21       1.439  -2.168   2.222  1.00 11.01           C 
ATOM      3  C   DAL A  21       1.790  -1.189   1.131  1.00 20.35           C 
ATOM      4  O   DAL A  21       1.911   0.010   1.376  1.00 74.44           O 
ATOM      5  CB  DAL A  21       1.869  -1.600   3.577  1.00 53.54           C 
ATOM      6  H   DAL A  21      -0.614  -1.655   2.445  1.00 45.13           H 
ATOM      7  HA  DAL A  21       1.955  -3.112   2.044  1.00 65.30           H 
ATOM      8 1HB  DAL A  21       1.331  -2.112   4.373  1.00 13.44           H 
ATOM      9 2HB  DAL A  21       2.940  -1.744   3.708  1.00  4.22           H 
ATOM     10 3HB  DAL A  21       1.639  -0.534   3.610  1.00 23.42           H 
ATOM     11  N   DPR A  22       1.955  -1.701  -0.085  1.00  4.54           N 
ATOM     12  CA  DPR A  22       2.299  -0.850  -1.240  1.00 63.22           C 
ATOM     13  C   DPR A  22       3.770  -0.521  -1.212  1.00 44.32           C 
ATOM     14  O   DPR A  22       4.550  -1.177  -0.523  1.00 11.34           O 
ATOM     15  CB  DPR A  22       1.862  -1.651  -2.462  1.00 74.04           C 
ATOM     16  CG  DPR A  22       2.313  -3.068  -2.022  1.00 63.34           C 
ATOM     17  CD  DPR A  22       1.847  -3.101  -0.545  1.00 72.34           C 
ATOM     18  HA  DPR A  22       1.710   0.066  -1.214  1.00 25.31           H 
ATOM     19 2HB  DPR A  22       0.781  -1.617  -2.603  1.00 71.03           H 
ATOM     20 3HB  DPR A  22       2.380  -1.345  -3.371  1.00 22.43           H 
ATOM     21 2HG  DPR A  22       1.810  -3.838  -2.608  1.00 14.22           H 
ATOM     22 3HG  DPR A  22       3.397  -3.173  -2.093  1.00 52.22           H 
ATOM     23 2HD  DPR A  22       2.500  -3.745   0.043  1.00 63.30           H 
ATOM     24 3HD  DPR A  22       0.815  -3.444  -0.480  1.00 51.24           H 
ATOM     25  N   MLU A  23       4.156   0.504  -1.965  1.00 54.40           N 
ATOM     26  CA  MLU A  23       3.197   1.267  -2.776  1.00 62.52           C 
ATOM     27  C   MLU A  23       2.969   2.616  -2.146  1.00 32.10           C 
ATOM     28  O   MLU A  23       3.174   3.651  -2.779  1.00 21.31           O 
ATOM     29  CB  MLU A  23       3.757   1.451  -4.189  1.00 22.11           C 
ATOM     30  CG  MLU A  23       4.100   0.084  -4.783  1.00 41.14           C 
ATOM     31  CD1 MLU A  23       3.037  -0.306  -5.813  1.00 12.24           C 
ATOM     32  CD2 MLU A  23       5.468   0.154  -5.464  1.00 63.23           C 
ATOM     33  HA  MLU A  23       2.253   0.725  -2.828  1.00 24.04           H 
ATOM     34 2HB  MLU A  23       3.011   1.942  -4.813  1.00  2.10           H 
ATOM     35 3HB  MLU A  23       4.656   2.064  -4.145  1.00 44.45           H 
ATOM     36  HG  MLU A  23       4.127  -0.662  -3.989  1.00 13.12           H 
ATOM     37 1HD1 MLU A  23       3.438  -0.173  -6.818  1.00 42.40           H 
ATOM     38 2HD1 MLU A  23       2.757  -1.349  -5.668  1.00 75.20           H 
ATOM     39 3HD1 MLU A  23       2.158   0.327  -5.686  1.00 52.22           H 
ATOM     40 1HD2 MLU A  23       6.087   0.898  -4.963  1.00 31.35           H 
ATOM     41 2HD2 MLU A  23       5.953  -0.821  -5.405  1.00 15.42           H 
ATOM     42 3HD2 MLU A  23       5.341   0.432  -6.510  1.00 55.51           H 
ATOM     43  CM  MLU A  23       5.517   1.034  -2.121  1.00 22.33           C 
ATOM     44 1HM  MLU A  23       6.010   0.531  -2.953  1.00 60.11           H 
ATOM     45 2HM  MLU A  23       5.471   2.104  -2.320  1.00 15.55           H 
ATOM     46 3HM  MLU A  23       6.083   0.859  -1.205  1.00 53.51           H 
ATOM     47  N   DVA A  24       2.538   2.611  -0.888  1.00 51.35           N 
ATOM     48  CA  DVA A  24       2.276   3.858  -0.160  1.00 64.01           C 
ATOM     49  C   DVA A  24       0.835   3.894   0.274  1.00 73.44           C 
ATOM     50  O   DVA A  24       0.192   4.942   0.237  1.00 33.23           O 
ATOM     51  CB  DVA A  24       3.181   3.929   1.071  1.00  4.00           C 
ATOM     52  CG1 DVA A  24       4.647   3.914   0.632  1.00 35.31           C 
ATOM     53  CG2 DVA A  24       2.895   5.219   1.842  1.00 30.42           C 
ATOM     54  H   DVA A  24       2.393   1.753  -0.436  1.00 53.41           H 
ATOM     55  HA  DVA A  24       2.482   4.709  -0.809  1.00 50.31           H 
ATOM     56  HB  DVA A  24       2.986   3.072   1.715  1.00 70.31           H 
ATOM     57 1HG1 DVA A  24       5.020   2.891   0.644  1.00 32.52           H 
ATOM     58 2HG1 DVA A  24       4.726   4.317  -0.377  1.00 55.32           H 
ATOM     59 3HG1 DVA A  24       5.236   4.525   1.313  1.00 64.14           H 
ATOM     60 1HG2 DVA A  24       2.723   6.032   1.138  1.00 41.33           H 
ATOM     61 2HG2 DVA A  24       2.008   5.083   2.461  1.00 11.53           H 
ATOM     62 3HG2 DVA A  24       3.747   5.462   2.475  1.00 23.50           H 
ATOM     63  N   DAL A  25       0.318   2.741   0.688  1.00  3.30           N 
ATOM     64  CA  DAL A  25      -1.078   2.641   1.137  1.00 41.44           C 
ATOM     65  C   DAL A  25      -1.798   1.606   0.311  1.00 62.15           C 
ATOM     66  O   DAL A  25      -2.229   0.576   0.828  1.00 10.52           O 
ATOM     67  CB  DAL A  25      -1.109   2.231   2.611  1.00 12.43           C 
ATOM     68  H   DAL A  25       0.881   1.940   0.694  1.00 20.21           H 
ATOM     69  HA  DAL A  25      -1.568   3.607   1.018  1.00 50.24           H 
ATOM     70 1HB  DAL A  25      -2.049   2.554   3.058  1.00 54.41           H 
ATOM     71 2HB  DAL A  25      -1.024   1.148   2.689  1.00 62.43           H 
ATOM     72 3HB  DAL A  25      -0.277   2.700   3.136  1.00 32.23           H 
ATOM     73  N   DPR A  26      -1.930   1.876  -0.984  1.00 22.34           N 
ATOM     74  CA  DPR A  26      -2.613   0.947  -1.901  1.00 73.41           C 
ATOM     75  C   DPR A  26      -3.673   0.177  -1.155  1.00 20.12           C 
ATOM     76  O   DPR A  26      -4.796   0.652  -0.988  1.00 73.44           O 
ATOM     77  CB  DPR A  26      -3.170   1.858  -2.972  1.00 61.52           C 
ATOM     78  CG  DPR A  26      -1.941   2.776  -3.207  1.00 34.35           C 
ATOM     79  CD  DPR A  26      -1.475   3.051  -1.756  1.00 51.55           C 
ATOM     80  HA  DPR A  26      -1.890   0.258  -2.338  1.00 22.04           H 
ATOM     81 2HB  DPR A  26      -3.425   1.315  -3.882  1.00 10.14           H 
ATOM     82 3HB  DPR A  26      -4.021   2.437  -2.615  1.00 20.34           H 
ATOM     83 2HG  DPR A  26      -1.168   2.256  -3.774  1.00 61.04           H 
ATOM     84 3HG  DPR A  26      -2.234   3.700  -3.706  1.00 74.02           H 
ATOM     85 2HD  DPR A  26      -1.941   3.960  -1.375  1.00  0.11           H 
ATOM     86 3HD  DPR A  26      -0.389   3.135  -1.716  1.00 50.35           H 
ATOM     87  N   MLU A  27      -3.319  -1.020  -0.700  1.00 63.14           N 
ATOM     88  CA  MLU A  27      -4.259  -1.871   0.043  1.00 70.14           C 
ATOM     89  C   MLU A  27      -3.504  -2.998   0.699  1.00 45.13           C 
ATOM     90  O   MLU A  27      -3.522  -4.131   0.221  1.00 50.21           O 
ATOM     91  CB  MLU A  27      -4.965  -1.037   1.114  1.00 53.52           C 
ATOM     92  CG  MLU A  27      -5.784  -1.958   2.019  1.00  4.01           C 
ATOM     93  CD1 MLU A  27      -6.484  -1.123   3.095  1.00  2.32           C 
ATOM     94  CD2 MLU A  27      -6.831  -2.697   1.185  1.00 72.25           C 
ATOM     95  HA  MLU A  27      -4.998  -2.281  -0.645  1.00 32.21           H 
ATOM     96 2HB  MLU A  27      -4.222  -0.507   1.709  1.00 14.43           H 
ATOM     97 3HB  MLU A  27      -5.628  -0.317   0.633  1.00 50.30           H 
ATOM     98  HG  MLU A  27      -5.122  -2.681   2.496  1.00 44.35           H 
ATOM     99 1HD1 MLU A  27      -5.856  -1.077   3.985  1.00 71.11           H 
ATOM    100 2HD1 MLU A  27      -6.653  -0.114   2.718  1.00 53.34           H 
ATOM    101 3HD1 MLU A  27      -7.439  -1.583   3.347  1.00  1.31           H 
ATOM    102 1HD2 MLU A  27      -6.877  -2.257   0.189  1.00 30.43           H 
ATOM    103 2HD2 MLU A  27      -6.555  -3.749   1.105  1.00 43.30           H 
ATOM    104 3HD2 MLU A  27      -7.805  -2.612   1.666  1.00 75.14           H 
ATOM    105  CM  MLU A  27      -2.013  -1.677  -0.843  1.00 64.33           C 
ATOM    106 1HM  MLU A  27      -2.156  -2.694  -1.208  1.00 45.04           H 
ATOM    107 2HM  MLU A  27      -1.400  -1.120  -1.552  1.00 14.15           H 
ATOM    108 3HM  MLU A  27      -1.512  -1.706   0.125  1.00 22.34           H 
ATOM    109  N   DVA A  28      -2.833  -2.690   1.804  1.00 45.45           N 
ATOM    110  CA  DVA A  28      -2.057  -3.697   2.540  1.00 41.31           C 
ATOM    111  C   DVA A  28      -0.612  -3.622   2.120  1.00 52.20           C 
ATOM    112  O   DVA A  28       0.058  -4.645   1.988  1.00 52.32           O 
ATOM    113  CB  DVA A  28      -2.167  -3.428   4.041  1.00 61.31           C 
ATOM    114  CG1 DVA A  28      -3.634  -3.504   4.468  1.00 44.21           C 
ATOM    115  CG2 DVA A  28      -1.358  -4.477   4.807  1.00 12.15           C 
ATOM    116  H   DVA A  28      -2.856  -1.768   2.136  1.00  3.41           H 
ATOM    117  HA  DVA A  28      -2.448  -4.689   2.319  1.00 33.14           H 
ATOM    118  HB  DVA A  28      -1.774  -2.436   4.263  1.00 53.12           H 
ATOM    119 1HG1 DVA A  28      -4.051  -2.499   4.520  1.00 52.43           H 
ATOM    120 2HG1 DVA A  28      -4.193  -4.093   3.742  1.00 41.24           H 
ATOM    121 3HG1 DVA A  28      -3.703  -3.977   5.447  1.00 20.01           H 
ATOM    122 1HG2 DVA A  28      -1.748  -4.567   5.820  1.00 51.43           H 
ATOM    123 2HG2 DVA A  28      -1.439  -5.440   4.301  1.00 15.30           H 
ATOM    124 3HG2 DVA A  28      -0.313  -4.173   4.845  1.00 51.41           H 
TER     125      DVA A  28
ENDMDL
MODEL       18
REMARK MDL/CONF    18  E:      0.000 Erst:   0.000 Ehb:   0.000
ATOM      1  N   DAL A  21      -0.197  -2.345   1.725  1.00 32.24           N 
ATOM      2  CA  DAL A  21       1.246  -2.171   1.948  1.00 44.54           C 
ATOM      3  C   DAL A  21       1.793  -1.182   0.949  1.00 72.14           C 
ATOM      4  O   DAL A  21       1.969  -0.005   1.259  1.00 51.20           O 
ATOM      5  CB  DAL A  21       1.482  -1.646   3.366  1.00  1.12           C 
ATOM      6  H   DAL A  21      -0.798  -1.584   1.867  1.00 33.42           H 
ATOM      7  HA  DAL A  21       1.751  -3.128   1.825  1.00 14.25           H 
ATOM      8 1HB  DAL A  21       2.545  -1.693   3.599  1.00 21.31           H 
ATOM      9 2HB  DAL A  21       1.140  -0.613   3.433  1.00 15.31           H 
ATOM     10 3HB  DAL A  21       0.928  -2.259   4.076  1.00 54.13           H 
ATOM     11  N   DPR A  22       2.062  -1.660  -0.261  1.00 25.45           N 
ATOM     12  CA  DPR A  22       2.602  -0.798  -1.329  1.00 70.15           C 
ATOM     13  C   DPR A  22       3.954  -0.270  -0.927  1.00 44.31           C 
ATOM     14  O   DPR A  22       4.602  -0.811  -0.033  1.00 72.50           O 
ATOM     15  CB  DPR A  22       2.654  -1.646  -2.611  1.00  2.31           C 
ATOM     16  CG  DPR A  22       1.714  -2.844  -2.318  1.00 11.11           C 
ATOM     17  CD  DPR A  22       1.911  -3.031  -0.793  1.00 23.32           C 
ATOM     18  HA  DPR A  22       1.918   0.029  -1.517  1.00 64.23           H 
ATOM     19 2HB  DPR A  22       2.282  -1.061  -3.452  1.00 22.24           H 
ATOM     20 3HB  DPR A  22       3.670  -1.990  -2.798  1.00 32.54           H 
ATOM     21 2HG  DPR A  22       0.678  -2.593  -2.550  1.00 73.32           H 
ATOM     22 3HG  DPR A  22       2.030  -3.732  -2.865  1.00 23.03           H 
ATOM     23 2HD  DPR A  22       2.810  -3.616  -0.596  1.00 63.11           H 
ATOM     24 3HD  DPR A  22       1.039  -3.515  -0.353  1.00 51.34           H 
ATOM     25  N   MLU A  23       4.388   0.797  -1.591  1.00 61.32           N 
ATOM     26  CA  MLU A  23       3.589   1.420  -2.655  1.00 52.12           C 
ATOM     27  C   MLU A  23       3.085   2.760  -2.186  1.00 33.55           C 
ATOM     28  O   MLU A  23       3.123   3.742  -2.926  1.00 13.23           O 
ATOM     29  CB  MLU A  23       4.455   1.607  -3.901  1.00 43.24           C 
ATOM     30  CG  MLU A  23       4.630   0.263  -4.609  1.00 10.13           C 
ATOM     31  CD1 MLU A  23       4.972   0.503  -6.082  1.00 74.41           C 
ATOM     32  CD2 MLU A  23       5.762  -0.521  -3.943  1.00 14.24           C 
ATOM     33  HA  MLU A  23       2.741   0.777  -2.895  1.00  3.21           H 
ATOM     34 2HB  MLU A  23       3.972   2.313  -4.577  1.00 52.24           H 
ATOM     35 3HB  MLU A  23       5.432   1.994  -3.610  1.00 71.12           H 
ATOM     36  HG  MLU A  23       3.703  -0.308  -4.540  1.00  2.41           H 
ATOM     37 1HD1 MLU A  23       4.492   1.419  -6.421  1.00  3.24           H 
ATOM     38 2HD1 MLU A  23       6.053   0.595  -6.193  1.00 30.34           H 
ATOM     39 3HD1 MLU A  23       4.616  -0.337  -6.679  1.00 65.12           H 
ATOM     40 1HD2 MLU A  23       6.612   0.139  -3.778  1.00 13.34           H 
ATOM     41 2HD2 MLU A  23       5.416  -0.916  -2.987  1.00 44.13           H 
ATOM     42 3HD2 MLU A  23       6.062  -1.346  -4.589  1.00 34.24           H 
ATOM     43  CM  MLU A  23       5.659   1.508  -1.403  1.00 20.25           C 
ATOM     44 1HM  MLU A  23       5.542   2.549  -1.704  1.00 72.20           H 
ATOM     45 2HM  MLU A  23       5.948   1.465  -0.353  1.00 21.34           H 
ATOM     46 3HM  MLU A  23       6.433   1.039  -2.012  1.00 63.54           H 
ATOM     47  N   DVA A  24       2.609   2.806  -0.946  1.00 13.12           N 
ATOM     48  CA  DVA A  24       2.089   4.051  -0.367  1.00 53.35           C 
ATOM     49  C   DVA A  24       0.655   3.851   0.049  1.00  0.11           C 
ATOM     50  O   DVA A  24      -0.182   4.733  -0.131  1.00 55.33           O 
ATOM     51  CB  DVA A  24       2.926   4.436   0.853  1.00 50.24           C 
ATOM     52  CG1 DVA A  24       4.399   4.532   0.454  1.00 64.00           C 
ATOM     53  CG2 DVA A  24       2.454   5.789   1.390  1.00 61.22           C 
ATOM     54  H   DVA A  24       2.606   1.989  -0.403  1.00 44.25           H 
ATOM     55  HA  DVA A  24       2.143   4.848  -1.110  1.00 33.42           H 
ATOM     56  HB  DVA A  24       2.808   3.679   1.628  1.00 75.35           H 
ATOM     57 1HG1 DVA A  24       4.870   3.556   0.559  1.00 33.13           H 
ATOM     58 2HG1 DVA A  24       4.472   4.861  -0.583  1.00 50.24           H 
ATOM     59 3HG1 DVA A  24       4.904   5.252   1.097  1.00 53.32           H 
ATOM     60 1HG2 DVA A  24       2.702   6.571   0.673  1.00 34.42           H 
ATOM     61 2HG2 DVA A  24       1.375   5.765   1.541  1.00 74.23           H 
ATOM     62 3HG2 DVA A  24       2.949   5.996   2.338  1.00 43.51           H 
ATOM     63  N   DAL A  25       0.366   2.681   0.611  1.00 52.41           N 
ATOM     64  CA  DAL A  25      -0.996   2.360   1.062  1.00 20.40           C 
ATOM     65  C   DAL A  25      -1.473   1.110   0.367  1.00 51.41           C 
ATOM     66  O   DAL A  25      -1.600   0.056   0.985  1.00 72.51           O 
ATOM     67  CB  DAL A  25      -0.990   2.132   2.576  1.00 63.33           C 
ATOM     68  H   DAL A  25       1.077   2.018   0.727  1.00 40.20           H 
ATOM     69  HA  DAL A  25      -1.663   3.188   0.821  1.00 54.53           H 
ATOM     70 1HB  DAL A  25      -1.744   1.390   2.834  1.00 70.22           H 
ATOM     71 2HB  DAL A  25      -0.008   1.776   2.886  1.00 50.34           H 
ATOM     72 3HB  DAL A  25      -1.215   3.069   3.084  1.00 41.02           H 
ATOM     73  N   DPR A  26      -1.741   1.227  -0.930  1.00 31.42           N 
ATOM     74  CA  DPR A  26      -2.215   0.079  -1.726  1.00 43.54           C 
ATOM     75  C   DPR A  26      -2.939  -0.898  -0.836  1.00 41.31           C 
ATOM     76  O   DPR A  26      -2.550  -2.059  -0.729  1.00 32.20           O 
ATOM     77  CB  DPR A  26      -2.899   0.693  -2.939  1.00 31.55           C 
ATOM     78  CG  DPR A  26      -2.802   2.238  -2.829  1.00 21.55           C 
ATOM     79  CD  DPR A  26      -1.644   2.407  -1.815  1.00 32.32           C 
ATOM     80  HA  DPR A  26      -1.370  -0.410  -2.209  1.00 75.53           H 
ATOM     81 2HB  DPR A  26      -2.398   0.338  -3.840  1.00  1.01           H 
ATOM     82 3HB  DPR A  26      -3.939   0.370  -2.922  1.00 50.11           H 
ATOM     83 2HG  DPR A  26      -2.547   2.683  -3.792  1.00 31.44           H 
ATOM     84 3HG  DPR A  26      -3.728   2.659  -2.439  1.00 51.35           H 
ATOM     85 2HD  DPR A  26      -1.775   3.324  -1.240  1.00 21.04           H 
ATOM     86 3HD  DPR A  26      -0.684   2.416  -2.332  1.00 61.50           H 
ATOM     87  N   MLU A  27      -4.002  -0.428  -0.192  1.00 15.20           N 
ATOM     88  CA  MLU A  27      -4.795  -1.278   0.707  1.00  1.43           C 
ATOM     89  C   MLU A  27      -4.047  -2.557   0.977  1.00 33.52           C 
ATOM     90  O   MLU A  27      -4.381  -3.609   0.434  1.00 73.22           O 
ATOM     91  CB  MLU A  27      -5.039  -0.540   2.025  1.00 43.10           C 
ATOM     92  CG  MLU A  27      -5.695  -1.490   3.028  1.00 53.04           C 
ATOM     93  CD1 MLU A  27      -5.943  -0.750   4.345  1.00 45.42           C 
ATOM     94  CD2 MLU A  27      -7.028  -1.987   2.464  1.00 23.32           C 
ATOM     95  HA  MLU A  27      -5.752  -1.509   0.237  1.00 32.50           H 
ATOM     96 2HB  MLU A  27      -4.088  -0.189   2.425  1.00 15.41           H 
ATOM     97 3HB  MLU A  27      -5.696   0.311   1.848  1.00 45.21           H 
ATOM     98  HG  MLU A  27      -5.038  -2.340   3.208  1.00 22.55           H 
ATOM     99 1HD1 MLU A  27      -5.297   0.126   4.395  1.00  2.14           H 
ATOM    100 2HD1 MLU A  27      -6.986  -0.435   4.394  1.00 13.30           H 
ATOM    101 3HD1 MLU A  27      -5.722  -1.412   5.182  1.00 52.13           H 
ATOM    102 1HD2 MLU A  27      -6.960  -3.055   2.260  1.00 54.03           H 
ATOM    103 2HD2 MLU A  27      -7.820  -1.804   3.190  1.00 71.21           H 
ATOM    104 3HD2 MLU A  27      -7.253  -1.454   1.539  1.00 11.03           H 
ATOM    105  CM  MLU A  27      -4.550   0.934  -0.248  1.00  1.15           C 
ATOM    106 1HM  MLU A  27      -5.588   0.921   0.081  1.00 51.41           H 
ATOM    107 2HM  MLU A  27      -3.969   1.587   0.405  1.00 74.15           H 
ATOM    108 3HM  MLU A  27      -4.497   1.304  -1.272  1.00 54.55           H 
ATOM    109  N   DVA A  28      -3.026  -2.473   1.824  1.00 64.31           N 
ATOM    110  CA  DVA A  28      -2.215  -3.647   2.172  1.00 21.00           C 
ATOM    111  C   DVA A  28      -0.866  -3.538   1.513  1.00 34.15           C 
ATOM    112  O   DVA A  28      -0.194  -4.543   1.284  1.00 61.24           O 
ATOM    113  CB  DVA A  28      -2.039  -3.713   3.689  1.00 54.42           C 
ATOM    114  CG1 DVA A  28      -3.395  -3.962   4.351  1.00 53.50           C 
ATOM    115  CG2 DVA A  28      -1.084  -4.854   4.043  1.00 24.13           C 
ATOM    116  H   DVA A  28      -2.808  -1.605   2.225  1.00 73.54           H 
ATOM    117  HA  DVA A  28      -2.717  -4.550   1.826  1.00 62.15           H 
ATOM    118  HB  DVA A  28      -1.627  -2.770   4.049  1.00 71.44           H 
ATOM    119 1HG1 DVA A  28      -3.718  -3.062   4.873  1.00  5.33           H 
ATOM    120 2HG1 DVA A  28      -4.129  -4.222   3.588  1.00 71.21           H 
ATOM    121 3HG1 DVA A  28      -3.308  -4.783   5.063  1.00 64.34           H 
ATOM    122 1HG2 DVA A  28      -1.359  -5.745   3.482  1.00 74.04           H 
ATOM    123 2HG2 DVA A  28      -0.063  -4.565   3.788  1.00 74.43           H 
ATOM    124 3HG2 DVA A  28      -1.146  -5.063   5.111  1.00 64.13           H 
TER     125      DVA A  28
ENDMDL
MODEL       19
REMARK MDL/CONF    19  E:      0.000 Erst:   0.000 Ehb:   0.000
ATOM      1  N   DAL A  21      -0.145  -2.410   1.765  1.00 24.04           N 
ATOM      2  CA  DAL A  21       1.313  -2.347   1.935  1.00  4.22           C 
ATOM      3  C   DAL A  21       1.887  -1.330   0.981  1.00 53.12           C 
ATOM      4  O   DAL A  21       2.179  -0.199   1.367  1.00 33.40           O 
ATOM      5  CB  DAL A  21       1.640  -1.939   3.373  1.00 10.53           C 
ATOM      6  H   DAL A  21      -0.693  -1.649   2.049  1.00  3.13           H 
ATOM      7  HA  DAL A  21       1.746  -3.325   1.726  1.00 61.23           H 
ATOM      8 1HB  DAL A  21       0.794  -1.403   3.800  1.00 21.51           H 
ATOM      9 2HB  DAL A  21       1.844  -2.831   3.966  1.00 42.30           H 
ATOM     10 3HB  DAL A  21       2.517  -1.293   3.376  1.00 13.33           H 
ATOM     11  N   DPR A  22       2.051  -1.731  -0.276  1.00 74.15           N 
ATOM     12  CA  DPR A  22       2.602  -0.834  -1.307  1.00  0.32           C 
ATOM     13  C   DPR A  22       3.897  -0.232  -0.824  1.00 74.15           C 
ATOM     14  O   DPR A  22       4.504  -0.724   0.127  1.00 62.12           O 
ATOM     15  CB  DPR A  22       2.856  -1.692  -2.555  1.00  5.54           C 
ATOM     16  CG  DPR A  22       1.737  -2.757  -2.420  1.00 25.42           C 
ATOM     17  CD  DPR A  22       1.755  -3.039  -0.898  1.00 43.24           C 
ATOM     18  HA  DPR A  22       1.886  -0.044  -1.534  1.00 71.12           H 
ATOM     19 2HB  DPR A  22       2.740  -1.125  -3.480  1.00 72.11           H 
ATOM     20 3HB  DPR A  22       3.839  -2.158  -2.510  1.00 43.32           H 
ATOM     21 2HG  DPR A  22       0.772  -2.352  -2.731  1.00 14.21           H 
ATOM     22 3HG  DPR A  22       1.982  -3.655  -2.988  1.00 72.42           H 
ATOM     23 2HD  DPR A  22       2.536  -3.760  -0.656  1.00 54.21           H 
ATOM     24 3HD  DPR A  22       0.783  -3.406  -0.567  1.00 22.33           H 
ATOM     25  N   MLU A  23       4.327   0.841  -1.479  1.00 65.21           N 
ATOM     26  CA  MLU A  23       3.576   1.404  -2.610  1.00  1.44           C 
ATOM     27  C   MLU A  23       3.024   2.752  -2.225  1.00  4.24           C 
ATOM     28  O   MLU A  23       2.987   3.673  -3.040  1.00 22.32           O 
ATOM     29  CB  MLU A  23       4.507   1.558  -3.815  1.00 75.22           C 
ATOM     30  CG  MLU A  23       3.675   1.652  -5.095  1.00 52.32           C 
ATOM     31  CD1 MLU A  23       4.433   2.480  -6.135  1.00 41.24           C 
ATOM     32  CD2 MLU A  23       3.425   0.246  -5.645  1.00 52.24           C 
ATOM     33  HA  MLU A  23       2.754   0.735  -2.869  1.00 51.21           H 
ATOM     34 2HB  MLU A  23       5.102   2.463  -3.700  1.00  4.33           H 
ATOM     35 3HB  MLU A  23       5.169   0.693  -3.874  1.00 51.23           H 
ATOM     36  HG  MLU A  23       2.722   2.131  -4.874  1.00 72.22           H 
ATOM     37 1HD1 MLU A  23       4.209   3.537  -5.991  1.00 24.23           H 
ATOM     38 2HD1 MLU A  23       5.506   2.317  -6.018  1.00 64.52           H 
ATOM     39 3HD1 MLU A  23       4.126   2.176  -7.136  1.00 41.32           H 
ATOM     40 1HD2 MLU A  23       3.618   0.236  -6.717  1.00 72.15           H 
ATOM     41 2HD2 MLU A  23       4.090  -0.462  -5.149  1.00 43.53           H 
ATOM     42 3HD2 MLU A  23       2.389  -0.038  -5.459  1.00 71.05           H 
ATOM     43  CM  MLU A  23       5.546   1.617  -1.218  1.00 12.21           C 
ATOM     44 1HM  MLU A  23       5.436   2.618  -1.634  1.00 11.42           H 
ATOM     45 2HM  MLU A  23       5.709   1.687  -0.142  1.00 33.45           H 
ATOM     46 3HM  MLU A  23       6.399   1.122  -1.684  1.00 41.11           H 
ATOM     47  N   DVA A  24       2.591   2.873  -0.975  1.00 45.13           N 
ATOM     48  CA  DVA A  24       2.029   4.135  -0.475  1.00 55.20           C 
ATOM     49  C   DVA A  24       0.619   3.902   0.003  1.00  5.42           C 
ATOM     50  O   DVA A  24      -0.240   4.774  -0.124  1.00 53.12           O 
ATOM     51  CB  DVA A  24       2.883   4.647   0.686  1.00 31.41           C 
ATOM     52  CG1 DVA A  24       2.261   5.923   1.256  1.00 31.41           C 
ATOM     53  CG2 DVA A  24       2.948   3.580   1.780  1.00 33.13           C 
ATOM     54  H   DVA A  24       2.647   2.103  -0.373  1.00 30.41           H 
ATOM     55  HA  DVA A  24       2.025   4.874  -1.275  1.00 60.22           H 
ATOM     56  HB  DVA A  24       3.890   4.861   0.329  1.00 42.34           H 
ATOM     57 1HG1 DVA A  24       1.579   6.354   0.524  1.00 63.40           H 
ATOM     58 2HG1 DVA A  24       1.712   5.682   2.166  1.00 64.44           H 
ATOM     59 3HG1 DVA A  24       3.048   6.638   1.487  1.00 44.51           H 
ATOM     60 1HG2 DVA A  24       3.652   3.892   2.551  1.00 11.22           H 
ATOM     61 2HG2 DVA A  24       1.961   3.451   2.223  1.00  3.33           H 
ATOM     62 3HG2 DVA A  24       3.279   2.635   1.348  1.00 44.10           H 
ATOM     63  N   DAL A  25       0.374   2.719   0.555  1.00 42.31           N 
ATOM     64  CA  DAL A  25      -0.960   2.366   1.061  1.00  5.20           C 
ATOM     65  C   DAL A  25      -1.449   1.122   0.365  1.00 54.31           C 
ATOM     66  O   DAL A  25      -1.580   0.066   0.981  1.00 51.35           O 
ATOM     67  CB  DAL A  25      -0.882   2.111   2.568  1.00 44.53           C 
ATOM     68  H   DAL A  25       1.101   2.065   0.628  1.00  2.43           H 
ATOM     69  HA  DAL A  25      -1.651   3.188   0.866  1.00 11.44           H 
ATOM     70 1HB  DAL A  25      -1.631   1.373   2.851  1.00  1.12           H 
ATOM     71 2HB  DAL A  25       0.110   1.741   2.823  1.00  1.31           H 
ATOM     72 3HB  DAL A  25      -1.071   3.043   3.103  1.00 15.51           H 
ATOM     73  N   DPR A  26      -1.720   1.243  -0.930  1.00 63.43           N 
ATOM     74  CA  DPR A  26      -2.206   0.101  -1.728  1.00 54.13           C 
ATOM     75  C   DPR A  26      -2.935  -0.872  -0.837  1.00 24.34           C 
ATOM     76  O   DPR A  26      -2.557  -2.038  -0.736  1.00 21.14           O 
ATOM     77  CB  DPR A  26      -2.892   0.722  -2.934  1.00 63.11           C 
ATOM     78  CG  DPR A  26      -2.783   2.266  -2.822  1.00 23.35           C 
ATOM     79  CD  DPR A  26      -1.619   2.425  -1.813  1.00 72.22           C 
ATOM     80  HA  DPR A  26      -1.366  -0.394  -2.214  1.00 31.43           H 
ATOM     81 2HB  DPR A  26      -2.400   0.366  -3.839  1.00 31.34           H 
ATOM     82 3HB  DPR A  26      -3.935   0.406  -2.910  1.00  3.50           H 
ATOM     83 2HG  DPR A  26      -2.528   2.711  -3.785  1.00 72.31           H 
ATOM     84 3HG  DPR A  26      -3.704   2.695  -2.428  1.00 35.31           H 
ATOM     85 2HD  DPR A  26      -1.741   3.341  -1.236  1.00 54.43           H 
ATOM     86 3HD  DPR A  26      -0.662   2.428  -2.335  1.00 43.14           H 
ATOM     87  N   MLU A  27      -3.989  -0.393  -0.184  1.00 35.02           N 
ATOM     88  CA  MLU A  27      -4.786  -1.239   0.715  1.00 43.34           C 
ATOM     89  C   MLU A  27      -4.051  -2.529   0.973  1.00 51.04           C 
ATOM     90  O   MLU A  27      -4.401  -3.574   0.427  1.00 25.21           O 
ATOM     91  CB  MLU A  27      -5.011  -0.505   2.039  1.00 62.31           C 
ATOM     92  CG  MLU A  27      -5.673  -1.452   3.041  1.00 75.40           C 
ATOM     93  CD1 MLU A  27      -5.900  -0.717   4.365  1.00 24.12           C 
ATOM     94  CD2 MLU A  27      -7.016  -1.928   2.484  1.00 25.02           C 
ATOM     95  HA  MLU A  27      -5.749  -1.455   0.251  1.00 34.22           H 
ATOM     96 2HB  MLU A  27      -4.053  -0.168   2.435  1.00 75.12           H 
ATOM     97 3HB  MLU A  27      -5.658   0.356   1.871  1.00 50.02           H 
ATOM     98  HG  MLU A  27      -5.025  -2.312   3.211  1.00 63.35           H 
ATOM     99 1HD1 MLU A  27      -5.223   0.135   4.427  1.00 11.51           H 
ATOM    100 2HD1 MLU A  27      -6.931  -0.364   4.411  1.00 33.31           H 
ATOM    101 3HD1 MLU A  27      -5.709  -1.395   5.195  1.00 55.12           H 
ATOM    102 1HD2 MLU A  27      -6.965  -2.996   2.275  1.00 50.25           H 
ATOM    103 2HD2 MLU A  27      -7.800  -1.737   3.216  1.00 65.24           H 
ATOM    104 3HD2 MLU A  27      -7.239  -1.387   1.564  1.00 31.13           H 
ATOM    105  CM  MLU A  27      -4.522   0.975  -0.232  1.00 31.02           C 
ATOM    106 1HM  MLU A  27      -4.475   1.347  -1.254  1.00 21.25           H 
ATOM    107 2HM  MLU A  27      -5.559   0.972   0.107  1.00  3.33           H 
ATOM    108 3HM  MLU A  27      -3.929   1.619   0.417  1.00 73.11           H 
ATOM    109  N   DVA A  28      -3.023  -2.462   1.813  1.00 61.13           N 
ATOM    110  CA  DVA A  28      -2.225  -3.647   2.149  1.00 64.11           C 
ATOM    111  C   DVA A  28      -0.877  -3.548   1.487  1.00 12.24           C 
ATOM    112  O   DVA A  28      -0.283  -4.558   1.112  1.00 32.33           O 
ATOM    113  CB  DVA A  28      -2.045  -3.727   3.666  1.00 10.13           C 
ATOM    114  CG1 DVA A  28      -3.400  -3.968   4.331  1.00 70.41           C 
ATOM    115  CG2 DVA A  28      -1.098  -4.879   4.006  1.00 35.33           C 
ATOM    116  H   DVA A  28      -2.793  -1.599   2.219  1.00  1.13           H 
ATOM    117  HA  DVA A  28      -2.738  -4.542   1.798  1.00 12.33           H 
ATOM    118  HB  DVA A  28      -1.622  -2.791   4.031  1.00 72.42           H 
ATOM    119 1HG1 DVA A  28      -3.781  -3.031   4.734  1.00 51.11           H 
ATOM    120 2HG1 DVA A  28      -4.102  -4.357   3.593  1.00 30.24           H 
ATOM    121 3HG1 DVA A  28      -3.286  -4.692   5.138  1.00 25.24           H 
ATOM    122 1HG2 DVA A  28      -0.067  -4.539   3.923  1.00 34.42           H 
ATOM    123 2HG2 DVA A  28      -1.289  -5.217   5.025  1.00 14.45           H 
ATOM    124 3HG2 DVA A  28      -1.265  -5.704   3.313  1.00  3.42           H 
TER     125      DVA A  28
ENDMDL
MODEL       20
REMARK MDL/CONF    20  E:      0.000 Erst:   0.000 Ehb:   0.000
ATOM      1  N   DAL A  21       0.511  -2.458   2.520  1.00 53.25           N 
ATOM      2  CA  DAL A  21       1.850  -2.813   2.026  1.00 31.44           C 
ATOM      3  C   DAL A  21       2.307  -1.777   1.030  1.00 50.40           C 
ATOM      4  O   DAL A  21       2.988  -0.817   1.387  1.00 51.40           O 
ATOM      5  CB  DAL A  21       2.829  -2.858   3.201  1.00 51.52           C 
ATOM      6  H   DAL A  21       0.392  -1.626   3.022  1.00 21.32           H 
ATOM      7  HA  DAL A  21       1.813  -3.790   1.544  1.00 21.33           H 
ATOM      8 1HB  DAL A  21       2.987  -3.893   3.502  1.00 14.33           H 
ATOM      9 2HB  DAL A  21       3.780  -2.418   2.899  1.00  2.33           H 
ATOM     10 3HB  DAL A  21       2.418  -2.296   4.038  1.00 64.31           H 
ATOM     11  N   DPR A  22       1.932  -1.970  -0.230  1.00  0.31           N 
ATOM     12  CA  DPR A  22       2.313  -1.031  -1.302  1.00 50.22           C 
ATOM     13  C   DPR A  22       3.784  -0.718  -1.208  1.00 14.14           C 
ATOM     14  O   DPR A  22       4.543  -1.443  -0.568  1.00  3.42           O 
ATOM     15  CB  DPR A  22       2.010  -1.740  -2.625  1.00 22.03           C 
ATOM     16  CG  DPR A  22       0.743  -2.545  -2.233  1.00  3.12           C 
ATOM     17  CD  DPR A  22       1.123  -3.057  -0.822  1.00 43.34           C 
ATOM     18  HA  DPR A  22       1.730  -0.115  -1.216  1.00 60.30           H 
ATOM     19 2HB  DPR A  22       1.790  -1.043  -3.433  1.00 30.52           H 
ATOM     20 3HB  DPR A  22       2.822  -2.410  -2.905  1.00 53.31           H 
ATOM     21 2HG  DPR A  22      -0.133  -1.897  -2.190  1.00 54.50           H 
ATOM     22 3HG  DPR A  22       0.580  -3.375  -2.920  1.00  2.41           H 
ATOM     23 2HD  DPR A  22       1.713  -3.972  -0.896  1.00  3.43           H 
ATOM     24 3HD  DPR A  22       0.227  -3.230  -0.226  1.00 14.11           H 
ATOM     25  N   MLU A  23       4.194   0.371  -1.851  1.00 23.11           N 
ATOM     26  CA  MLU A  23       3.260   1.217  -2.607  1.00 75.15           C 
ATOM     27  C   MLU A  23       3.062   2.522  -1.880  1.00 44.15           C 
ATOM     28  O   MLU A  23       3.356   3.591  -2.412  1.00 53.14           O 
ATOM     29  CB  MLU A  23       3.831   1.489  -4.000  1.00 53.41           C 
ATOM     30  CG  MLU A  23       2.695   1.859  -4.954  1.00 25.23           C 
ATOM     31  CD1 MLU A  23       2.750   3.359  -5.256  1.00  3.22           C 
ATOM     32  CD2 MLU A  23       2.844   1.071  -6.257  1.00 44.11           C 
ATOM     33  HA  MLU A  23       2.301   0.704  -2.701  1.00 42.52           H 
ATOM     34 2HB  MLU A  23       4.543   2.312  -3.945  1.00 14.14           H 
ATOM     35 3HB  MLU A  23       4.336   0.595  -4.365  1.00 75.11           H 
ATOM     36  HG  MLU A  23       1.737   1.618  -4.491  1.00 12.43           H 
ATOM     37 1HD1 MLU A  23       3.790   3.671  -5.353  1.00 64.21           H 
ATOM     38 2HD1 MLU A  23       2.222   3.562  -6.187  1.00 20.42           H 
ATOM     39 3HD1 MLU A  23       2.280   3.911  -4.442  1.00  3.33           H 
ATOM     40 1HD2 MLU A  23       2.799   0.003  -6.042  1.00 31.42           H 
ATOM     41 2HD2 MLU A  23       2.038   1.340  -6.938  1.00  1.33           H 
ATOM     42 3HD2 MLU A  23       3.804   1.308  -6.717  1.00 60.12           H 
ATOM     43  CM  MLU A  23       5.561   0.903  -1.923  1.00  3.10           C 
ATOM     44 1HM  MLU A  23       6.156   0.489  -1.109  1.00 61.35           H 
ATOM     45 2HM  MLU A  23       6.009   0.624  -2.877  1.00 50.20           H 
ATOM     46 3HM  MLU A  23       5.535   1.989  -1.837  1.00 62.41           H 
ATOM     47  N   DVA A  24       2.559   2.439  -0.652  1.00 50.55           N 
ATOM     48  CA  DVA A  24       2.318   3.636   0.163  1.00 70.53           C 
ATOM     49  C   DVA A  24       0.840   3.782   0.415  1.00 74.41           C 
ATOM     50  O   DVA A  24       0.328   4.894   0.531  1.00 33.32           O 
ATOM     51  CB  DVA A  24       3.052   3.501   1.496  1.00 62.13           C 
ATOM     52  CG1 DVA A  24       2.838   4.765   2.329  1.00 43.00           C 
ATOM     53  CG2 DVA A  24       2.508   2.291   2.259  1.00 34.41           C 
ATOM     54  H   DVA A  24       2.344   1.557  -0.282  1.00 54.41           H 
ATOM     55  HA  DVA A  24       2.684   4.515  -0.366  1.00  1.52           H 
ATOM     56  HB  DVA A  24       4.117   3.363   1.312  1.00 11.21           H 
ATOM     57 1HG1 DVA A  24       3.777   5.054   2.801  1.00  3.35           H 
ATOM     58 2HG1 DVA A  24       2.493   5.572   1.682  1.00 43.53           H 
ATOM     59 3HG1 DVA A  24       2.090   4.572   3.097  1.00 22.21           H 
ATOM     60 1HG2 DVA A  24       2.556   1.409   1.622  1.00 52.31           H 
ATOM     61 2HG2 DVA A  24       3.107   2.125   3.154  1.00 11.13           H 
ATOM     62 3HG2 DVA A  24       1.473   2.477   2.543  1.00 73.30           H 
ATOM     63  N   DAL A  25       0.145   2.652   0.501  1.00  3.11           N 
ATOM     64  CA  DAL A  25      -1.305   2.657   0.746  1.00 55.10           C 
ATOM     65  C   DAL A  25      -2.005   1.940  -0.381  1.00  3.02           C 
ATOM     66  O   DAL A  25      -1.372   1.251  -1.179  1.00 13.14           O 
ATOM     67  CB  DAL A  25      -1.601   1.944   2.067  1.00 13.20           C 
ATOM     68  H   DAL A  25       0.610   1.796   0.401  1.00 10.53           H 
ATOM     69  HA  DAL A  25      -1.661   3.686   0.798  1.00 44.31           H 
ATOM     70 1HB  DAL A  25      -1.557   0.866   1.917  1.00  2.34           H 
ATOM     71 2HB  DAL A  25      -0.862   2.238   2.812  1.00  2.14           H 
ATOM     72 3HB  DAL A  25      -2.596   2.222   2.413  1.00 62.25           H 
ATOM     73  N   DPR A  26      -3.323   2.099  -0.448  1.00 24.35           N 
ATOM     74  CA  DPR A  26      -4.126   1.452  -1.501  1.00 73.31           C 
ATOM     75  C   DPR A  26      -3.654   0.037  -1.709  1.00 31.14           C 
ATOM     76  O   DPR A  26      -3.232  -0.331  -2.804  1.00 12.54           O 
ATOM     77  CB  DPR A  26      -5.593   1.779  -1.220  1.00  4.31           C 
ATOM     78  CG  DPR A  26      -5.497   3.113  -0.435  1.00  1.24           C 
ATOM     79  CD  DPR A  26      -4.227   2.883   0.422  1.00 73.33           C 
ATOM     80  HA  DPR A  26      -4.042   2.016  -2.431  1.00 42.02           H 
ATOM     81 2HB  DPR A  26      -6.100   1.927  -2.173  1.00 60.33           H 
ATOM     82 3HB  DPR A  26      -6.098   1.017  -0.626  1.00 23.31           H 
ATOM     83 2HG  DPR A  26      -5.362   3.957  -1.114  1.00 25.50           H 
ATOM     84 3HG  DPR A  26      -6.373   3.259   0.197  1.00 71.24           H 
ATOM     85 2HD  DPR A  26      -4.474   2.317   1.320  1.00 53.12           H 
ATOM     86 3HD  DPR A  26      -3.769   3.836   0.686  1.00 50.23           H 
ATOM     87  N   MLU A  27      -3.722  -0.767  -0.653  1.00 32.43           N 
ATOM     88  CA  MLU A  27      -3.292  -2.170  -0.724  1.00 23.31           C 
ATOM     89  C   MLU A  27      -3.159  -2.724   0.671  1.00 72.54           C 
ATOM     90  O   MLU A  27      -3.973  -3.538   1.106  1.00 41.03           O 
ATOM     91  CB  MLU A  27      -4.330  -2.983  -1.500  1.00 13.52           C 
ATOM     92  CG  MLU A  27      -5.719  -2.382  -1.280  1.00 21.10           C 
ATOM     93  CD1 MLU A  27      -6.557  -2.556  -2.549  1.00  1.23           C 
ATOM     94  CD2 MLU A  27      -6.404  -3.097  -0.114  1.00 51.34           C 
ATOM     95  HA  MLU A  27      -2.329  -2.229  -1.232  1.00 24.35           H 
ATOM     96 2HB  MLU A  27      -4.088  -2.960  -2.563  1.00  4.54           H 
ATOM     97 3HB  MLU A  27      -4.319  -4.014  -1.148  1.00 61.33           H 
ATOM     98  HG  MLU A  27      -5.624  -1.321  -1.050  1.00 13.24           H 
ATOM     99 1HD1 MLU A  27      -6.003  -2.171  -3.405  1.00 52.50           H 
ATOM    100 2HD1 MLU A  27      -6.770  -3.615  -2.701  1.00 64.11           H 
ATOM    101 3HD1 MLU A  27      -7.492  -2.007  -2.446  1.00 65.23           H 
ATOM    102 1HD2 MLU A  27      -6.315  -2.491   0.787  1.00 52.23           H 
ATOM    103 2HD2 MLU A  27      -7.458  -3.245  -0.349  1.00 42.44           H 
ATOM    104 3HD2 MLU A  27      -5.929  -4.065   0.050  1.00 22.43           H 
ATOM    105  CM  MLU A  27      -4.207  -0.431   0.693  1.00  3.31           C 
ATOM    106 1HM  MLU A  27      -3.357  -0.283   1.358  1.00  1.14           H 
ATOM    107 2HM  MLU A  27      -4.797   0.485   0.649  1.00 52.30           H 
ATOM    108 3HM  MLU A  27      -4.825  -1.245   1.071  1.00 32.54           H 
ATOM    109  N   DVA A  28      -2.125  -2.284   1.382  1.00 75.23           N 
ATOM    110  CA  DVA A  28      -1.883  -2.746   2.754  1.00 12.30           C 
ATOM    111  C   DVA A  28      -0.510  -3.359   2.841  1.00 42.34           C 
ATOM    112  O   DVA A  28      -0.338  -4.554   2.606  1.00 12.14           O 
ATOM    113  CB  DVA A  28      -1.976  -1.560   3.714  1.00 43.44           C 
ATOM    114  CG1 DVA A  28      -3.425  -1.080   3.798  1.00 13.03           C 
ATOM    115  CG2 DVA A  28      -1.502  -1.992   5.104  1.00 53.52           C 
ATOM    116  H   DVA A  28      -1.511  -1.635   0.980  1.00 61.21           H 
ATOM    117  HA  DVA A  28      -2.631  -3.491   3.024  1.00 44.04           H 
ATOM    118  HB  DVA A  28      -1.344  -0.750   3.353  1.00 41.42           H 
ATOM    119 1HG1 DVA A  28      -4.059  -1.728   3.193  1.00 64.34           H 
ATOM    120 2HG1 DVA A  28      -3.757  -1.110   4.835  1.00 63.14           H 
ATOM    121 3HG1 DVA A  28      -3.491  -0.058   3.427  1.00 11.33           H 
ATOM    122 1HG2 DVA A  28      -0.414  -2.029   5.122  1.00 24.11           H 
ATOM    123 2HG2 DVA A  28      -1.853  -1.276   5.847  1.00  3.43           H 
ATOM    124 3HG2 DVA A  28      -1.902  -2.979   5.334  1.00 50.33           H 
TER     125      DVA A  28
ENDMDL
MASTER
END
