# Supplementary material for: Accurate de novo design of membrane-traversing macrocycles
Source: Cell. 2022 Sep 15;185(19):3520–3532.e26. doi: 10.1016/j.cell.2022.07.019 (PMC9490236; doi:10.1016/j.cell.2022.07.019)
Supplement: Data S6. PDB files for experimental structures, related to STAR Methods [file mmc10.zip › Supplemental_Data_file_6_experimental_structures/NMR_structures/4b.D8.31-DMSO-ct/4b-ct-medoid.pdb]

REMARK   PdbStat --  
REMARK   PdbStat --   PDB COORDINATES FOR B-CT.PDB, MODEL/S 1  B-CT.PDB  
REMARK   PdbStat --  
SEQRES   1 A    8  DAL DPR MLU DVA DAL DPR MLU DVA 
MODEL        1
REMARK MDL/CONF    12  E:      0.000 Erst:   0.000 Ehb:   0.000
ATOM      1  N   DAL A  21       0.261  -2.172   2.201  1.00 41.43           N 
ATOM      2  CA  DAL A  21       1.708  -2.355   2.020  1.00 41.11           C 
ATOM      3  C   DAL A  21       2.216  -1.369   1.000  1.00 14.55           C 
ATOM      4  O   DAL A  21       2.792  -0.340   1.350  1.00 44.40           O 
ATOM      5  CB  DAL A  21       2.421  -2.121   3.354  1.00 31.12           C 
ATOM      6  H   DAL A  21      -0.073  -1.322   2.557  1.00 50.31           H 
ATOM      7  HA  DAL A  21       1.906  -3.369   1.675  1.00 61.11           H 
ATOM      8 1HB  DAL A  21       3.435  -2.514   3.299  1.00 41.34           H 
ATOM      9 2HB  DAL A  21       2.456  -1.053   3.566  1.00 30.22           H 
ATOM     10 3HB  DAL A  21       1.878  -2.631   4.150  1.00 34.35           H 
ATOM     11  N   DPR A  22       2.001  -1.679  -0.274  1.00  1.11           N 
ATOM     12  CA  DPR A  22       2.446  -0.799  -1.370  1.00 42.53           C 
ATOM     13  C   DPR A  22       3.891  -0.422  -1.168  1.00 41.41           C 
ATOM     14  O   DPR A  22       4.618  -1.085  -0.429  1.00 53.54           O 
ATOM     15  CB  DPR A  22       2.285  -1.597  -2.670  1.00 74.53           C 
ATOM     16  CG  DPR A  22       1.042  -2.462  -2.329  1.00  2.34           C 
ATOM     17  CD  DPR A  22       1.331  -2.859  -0.861  1.00 60.33           C 
ATOM     18  HA  DPR A  22       1.827   0.098  -1.400  1.00 41.45           H 
ATOM     19 2HB  DPR A  22       2.086  -0.959  -3.531  1.00 71.34           H 
ATOM     20 3HB  DPR A  22       3.155  -2.228  -2.848  1.00  4.31           H 
ATOM     21 2HG  DPR A  22       0.126  -1.875  -2.401  1.00 33.10           H 
ATOM     22 3HG  DPR A  22       0.991  -3.342  -2.970  1.00 61.12           H 
ATOM     23 2HD  DPR A  22       1.992  -3.726  -0.826  1.00 41.24           H 
ATOM     24 3HD  DPR A  22       0.400  -3.069  -0.333  1.00 63.14           H 
ATOM     25  N   MLU A  23       4.315   0.651  -1.828  1.00 44.20           N 
ATOM     26  CA  MLU A  23       3.420   1.420  -2.703  1.00 24.24           C 
ATOM     27  C   MLU A  23       3.041   2.710  -2.023  1.00 24.23           C 
ATOM     28  O   MLU A  23       3.121   3.784  -2.619  1.00 74.04           O 
ATOM     29  CB  MLU A  23       4.135   1.728  -4.021  1.00 34.32           C 
ATOM     30  CG  MLU A  23       3.097   1.962  -5.120  1.00 41.13           C 
ATOM     31  CD1 MLU A  23       3.714   2.819  -6.229  1.00 24.44           C 
ATOM     32  CD2 MLU A  23       2.657   0.616  -5.701  1.00 11.31           C 
ATOM     33  HA  MLU A  23       2.521   0.838  -2.904  1.00 61.32           H 
ATOM     34 2HB  MLU A  23       4.746   2.621  -3.903  1.00 25.14           H 
ATOM     35 3HB  MLU A  23       4.770   0.885  -4.294  1.00 32.23           H 
ATOM     36  HG  MLU A  23       2.232   2.476  -4.701  1.00  5.54           H 
ATOM     37 1HD1 MLU A  23       3.218   2.602  -7.174  1.00 51.22           H 
ATOM     38 2HD1 MLU A  23       3.585   3.874  -5.985  1.00 43.31           H 
ATOM     39 3HD1 MLU A  23       4.776   2.593  -6.315  1.00 63.13           H 
ATOM     40 1HD2 MLU A  23       3.427  -0.131  -5.510  1.00 71.32           H 
ATOM     41 2HD2 MLU A  23       1.724   0.306  -5.232  1.00  3.02           H 
ATOM     42 3HD2 MLU A  23       2.507   0.716  -6.777  1.00 64.22           H 
ATOM     43  CM  MLU A  23       5.665   1.233  -1.812  1.00 74.34           C 
ATOM     44 1HM  MLU A  23       6.233   0.858  -2.663  1.00 73.25           H 
ATOM     45 2HM  MLU A  23       5.592   2.319  -1.873  1.00 50.42           H 
ATOM     46 3HM  MLU A  23       6.170   0.954  -0.886  1.00 54.44           H 
ATOM     47  N   DVA A  24       2.626   2.610  -0.765  1.00 33.23           N 
ATOM     48  CA  DVA A  24       2.227   3.793   0.011  1.00 74.23           C 
ATOM     49  C   DVA A  24       0.784   3.661   0.420  1.00 72.53           C 
ATOM     50  O   DVA A  24       0.057   4.650   0.493  1.00 74.33           O 
ATOM     51  CB  DVA A  24       3.104   3.904   1.257  1.00 64.32           C 
ATOM     52  CG1 DVA A  24       3.143   2.555   1.978  1.00 42.23           C 
ATOM     53  CG2 DVA A  24       4.523   4.304   0.849  1.00 64.25           C 
ATOM     54  H   DVA A  24       2.584   1.727  -0.344  1.00 44.14           H 
ATOM     55  HA  DVA A  24       2.351   4.686  -0.601  1.00 72.13           H 
ATOM     56  HB  DVA A  24       2.693   4.660   1.925  1.00 40.21           H 
ATOM     57 1HG1 DVA A  24       2.133   2.264   2.263  1.00 40.21           H 
ATOM     58 2HG1 DVA A  24       3.565   1.801   1.313  1.00 64.22           H 
ATOM     59 3HG1 DVA A  24       3.764   2.638   2.870  1.00 54.03           H 
ATOM     60 1HG2 DVA A  24       5.074   4.636   1.728  1.00 13.32           H 
ATOM     61 2HG2 DVA A  24       5.030   3.446   0.406  1.00  4.43           H 
ATOM     62 3HG2 DVA A  24       4.477   5.114   0.122  1.00 52.40           H 
ATOM     63  N   DAL A  25       0.361   2.430   0.692  1.00 53.31           N 
ATOM     64  CA  DAL A  25      -1.025   2.166   1.102  1.00 71.53           C 
ATOM     65  C   DAL A  25      -1.770   1.513  -0.033  1.00 54.00           C 
ATOM     66  O   DAL A  25      -1.205   0.719  -0.784  1.00 41.01           O 
ATOM     67  CB  DAL A  25      -1.027   1.233   2.317  1.00  0.43           C 
ATOM     68  H   DAL A  25       0.988   1.681   0.616  1.00  2.13           H 
ATOM     69  HA  DAL A  25      -1.512   3.105   1.365  1.00 71.13           H 
ATOM     70 1HB  DAL A  25      -1.925   0.618   2.301  1.00 72.01           H 
ATOM     71 2HB  DAL A  25      -0.147   0.591   2.283  1.00  4.22           H 
ATOM     72 3HB  DAL A  25      -1.009   1.827   3.230  1.00 72.11           H 
ATOM     73  N   DPR A  26      -3.049   1.846  -0.165  1.00 33.23           N 
ATOM     74  CA  DPR A  26      -3.890   1.280  -1.235  1.00 72.13           C 
ATOM     75  C   DPR A  26      -3.493  -0.150  -1.496  1.00 40.24           C 
ATOM     76  O   DPR A  26      -2.750  -0.436  -2.434  1.00 64.12           O 
ATOM     77  CB  DPR A  26      -5.312   1.798  -1.020  1.00 32.04           C 
ATOM     78  CG  DPR A  26      -5.327   2.269   0.458  1.00 21.33           C 
ATOM     79  CD  DPR A  26      -3.874   2.772   0.641  1.00  0.34           C 
ATOM     80  HA  DPR A  26      -3.780   1.870  -2.145  1.00 20.51           H 
ATOM     81 2HB  DPR A  26      -5.502   2.635  -1.694  1.00 62.25           H 
ATOM     82 3HB  DPR A  26      -6.039   1.002  -1.178  1.00  1.30           H 
ATOM     83 2HG  DPR A  26      -6.042   3.081   0.602  1.00 52.13           H 
ATOM     84 3HG  DPR A  26      -5.542   1.439   1.131  1.00  0.13           H 
ATOM     85 2HD  DPR A  26      -3.584   2.722   1.691  1.00 71.31           H 
ATOM     86 3HD  DPR A  26      -3.775   3.792   0.268  1.00 53.13           H 
ATOM     87  N   MLU A  27      -3.988  -1.059  -0.662  1.00 21.23           N 
ATOM     88  CA  MLU A  27      -3.676  -2.488  -0.806  1.00 32.44           C 
ATOM     89  C   MLU A  27      -3.362  -3.072   0.547  1.00 52.10           C 
ATOM     90  O   MLU A  27      -3.936  -4.084   0.945  1.00 73.23           O 
ATOM     91  CB  MLU A  27      -4.880  -3.214  -1.410  1.00 34.45           C 
ATOM     92  CG  MLU A  27      -4.964  -2.909  -2.906  1.00  1.12           C 
ATOM     93  CD1 MLU A  27      -3.883  -3.699  -3.648  1.00 74.15           C 
ATOM     94  CD2 MLU A  27      -6.343  -3.309  -3.432  1.00 73.31           C 
ATOM     95  HA  MLU A  27      -2.814  -2.606  -1.462  1.00 51.14           H 
ATOM     96 2HB  MLU A  27      -4.767  -4.288  -1.263  1.00 31.22           H 
ATOM     97 3HB  MLU A  27      -5.792  -2.873  -0.918  1.00 72.24           H 
ATOM     98  HG  MLU A  27      -4.808  -1.841  -3.068  1.00 71.44           H 
ATOM     99 1HD1 MLU A  27      -4.233  -3.936  -4.653  1.00 74.11           H 
ATOM    100 2HD1 MLU A  27      -2.974  -3.101  -3.712  1.00 61.42           H 
ATOM    101 3HD1 MLU A  27      -3.675  -4.624  -3.110  1.00 22.42           H 
ATOM    102 1HD2 MLU A  27      -6.891  -2.416  -3.729  1.00 73.41           H 
ATOM    103 2HD2 MLU A  27      -6.226  -3.967  -4.293  1.00  5.43           H 
ATOM    104 3HD2 MLU A  27      -6.894  -3.830  -2.649  1.00 53.52           H 
ATOM    105  CM  MLU A  27      -4.877  -0.827   0.484  1.00 12.14           C 
ATOM    106 1HM  MLU A  27      -4.379  -0.179   1.206  1.00 55.04           H 
ATOM    107 2HM  MLU A  27      -5.795  -0.348   0.140  1.00 54.43           H 
ATOM    108 3HM  MLU A  27      -5.120  -1.779   0.956  1.00 50.54           H 
ATOM    109  N   DVA A  28      -2.442  -2.433   1.262  1.00 62.44           N 
ATOM    110  CA  DVA A  28      -2.044  -2.900   2.597  1.00 54.11           C 
ATOM    111  C   DVA A  28      -0.572  -3.215   2.600  1.00 41.35           C 
ATOM    112  O   DVA A  28      -0.178  -4.380   2.626  1.00 24.15           O 
ATOM    113  CB  DVA A  28      -2.336  -1.807   3.626  1.00 42.21           C 
ATOM    114  CG1 DVA A  28      -3.790  -1.354   3.495  1.00 15.22           C 
ATOM    115  CG2 DVA A  28      -2.099  -2.357   5.034  1.00 12.31           C 
ATOM    116  H   DVA A  28      -2.020  -1.631   0.890  1.00  4.12           H 
ATOM    117  HA  DVA A  28      -2.609  -3.796   2.851  1.00 41.15           H 
ATOM    118  HB  DVA A  28      -1.674  -0.959   3.453  1.00 65.15           H 
ATOM    119 1HG1 DVA A  28      -3.821  -0.330   3.123  1.00 32.32           H 
ATOM    120 2HG1 DVA A  28      -4.312  -2.009   2.797  1.00 60.11           H 
ATOM    121 3HG1 DVA A  28      -4.275  -1.403   4.469  1.00 31.05           H 
ATOM    122 1HG2 DVA A  28      -2.544  -1.685   5.766  1.00 50.22           H 
ATOM    123 2HG2 DVA A  28      -2.556  -3.343   5.121  1.00 41.21           H 
ATOM    124 3HG2 DVA A  28      -1.027  -2.436   5.218  1.00 33.44           H 
TER     125      DVA A  28
ENDMDL
MASTER
END
